# Supplementary material for: A Neural Controller Model Considering the Vestibulospinal Tract in Human Postural Control
Source: Front Comput Neurosci. 2022 Feb 25;16:785099. doi: 10.3389/fncom.2022.785099 (PMC8913724; doi:10.3389/fncom.2022.785099)
Supplement: Supplementary file 8 [file Data_Sheet_3.zip › SimulationResults/VST+/1.931/opt_2/jiang_CoPpositon_pos.sto]

CoP
version=1
nRows=3889
nColumns=11
inDegrees=no

This file contains CoP trajectory (of origin) and orientations.

Units are S.I. units (seconds, meters, Newtons, ...)
Angles are in degrees.

endheader
time	cop-x	cop-z	cop-x-calcn-r	com-x	com-y	com-z	com-x-calcn-r	com-x-vel	com-y-vel	s_torques
      0.00043833	     -0.06239208	     -0.00113036	     -0.20421159	     -0.06098363	      0.88292365	     -0.00064778	     -0.21546861	     -0.00000974	      0.00004806	    115.76384377
      0.00097442	     -0.06171265	     -0.00110494	     -0.20353257	     -0.06098364	      0.88292370	     -0.00064777	     -0.21545221	     -0.00004060	      0.00011603	    128.34487685
      0.00163145	     -0.06112785	     -0.00108519	     -0.20294780	     -0.06098369	      0.88292380	     -0.00064775	     -0.21542213	     -0.00010048	      0.00020769	    105.76705048
      0.00248629	     -0.06070623	     -0.00107101	     -0.20252565	     -0.06098382	      0.88292403	     -0.00064770	     -0.21537560	     -0.00020472	      0.00033049	     83.61768538
      0.00367883	     -0.06055675	     -0.00106362	     -0.20237480	     -0.06098416	      0.88292452	     -0.00064762	     -0.21531111	     -0.00037607	      0.00048929	     67.12417884
      0.00564696	     -0.06082596	     -0.00106820	     -0.20264133	     -0.06098519	      0.88292569	     -0.00064743	     -0.21522888	     -0.00065760	      0.00067646	     44.66454586
      0.00714589	     -0.06114046	     -0.00107334	     -0.20295412	     -0.06098631	      0.88292676	     -0.00064725	     -0.21518920	     -0.00083549	      0.00074162	     30.15217488
      0.00864482	     -0.06141005	     -0.00107592	     -0.20322247	     -0.06098767	      0.88292788	     -0.00064705	     -0.21516393	     -0.00097183	      0.00074325	     19.05298277
      0.01014375	     -0.06162109	     -0.00107531	     -0.20343276	     -0.06098920	      0.88292896	     -0.00064683	     -0.21514747	     -0.00106610	      0.00069170	     13.12583845
      0.01164268	     -0.06177569	     -0.00107336	     -0.20358702	     -0.06099085	      0.88292993	     -0.00064659	     -0.21513606	     -0.00112286	      0.00059872	     10.86477881
      0.01314161	     -0.06189807	     -0.00107012	     -0.20370942	     -0.06099255	      0.88293074	     -0.00064634	     -0.21512755	     -0.00114486	      0.00047589	     11.19009751
      0.01464054	     -0.06198962	     -0.00106745	     -0.20380127	     -0.06099426	      0.88293135	     -0.00064608	     -0.21512103	     -0.00113737	      0.00033332	     14.08135422
      0.01613947	     -0.06206473	     -0.00106415	     -0.20387694	     -0.06099595	      0.88293174	     -0.00064580	     -0.21511605	     -0.00110259	      0.00018010	     16.88702727
      0.01763840	     -0.06211337	     -0.00106107	     -0.20392637	     -0.06099756	      0.88293189	     -0.00064551	     -0.21511250	     -0.00104595	      0.00002381	     21.58584241
      0.01913733	     -0.06214995	     -0.00105845	     -0.20396392	     -0.06099907	      0.88293181	     -0.00064521	     -0.21511024	     -0.00096950	     -0.00012879	     24.16395303
      0.02063626	     -0.06216344	     -0.00105756	     -0.20397850	     -0.06100046	      0.88293151	     -0.00064490	     -0.21510923	     -0.00087896	     -0.00027270	     28.40623027
      0.02213519	     -0.06216699	     -0.00105606	     -0.20398327	     -0.06100170	      0.88293100	     -0.00064458	     -0.21510920	     -0.00077576	     -0.00040402	     29.49492935
      0.02348396	     -0.06215220	     -0.00105589	     -0.20396965	     -0.06100268	      0.88293038	     -0.00064428	     -0.21510988	     -0.00067655	     -0.00050942	     32.02335568
      0.02483274	     -0.06213146	     -0.00105538	     -0.20395013	     -0.06100352	      0.88292963	     -0.00064398	     -0.21511101	     -0.00057193	     -0.00060130	     32.46915658
      0.02618152	     -0.06210089	     -0.00105537	     -0.20392081	     -0.06100422	      0.88292876	     -0.00064367	     -0.21511251	     -0.00046475	     -0.00067905	     33.27730877
      0.02806773	     -0.06205205	     -0.00105557	     -0.20387374	     -0.06100496	      0.88292740	     -0.00064323	     -0.21511496	     -0.00031236	     -0.00076373	     33.01067094
      0.02944356	     -0.06200996	     -0.00105656	     -0.20383295	     -0.06100531	      0.88292632	     -0.00064290	     -0.21511693	     -0.00020178	     -0.00080826	     33.46100902
      0.03081938	     -0.06196973	     -0.00105710	     -0.20379401	     -0.06100551	      0.88292518	     -0.00064257	     -0.21511891	     -0.00009190	     -0.00083887	     32.83175328
      0.03248027	     -0.06191866	     -0.00105829	     -0.20374448	     -0.06100556	      0.88292377	     -0.00064216	     -0.21512127	      0.00003764	     -0.00085864	     32.78070113
      0.03393527	     -0.06187913	     -0.00105888	     -0.20370628	     -0.06100542	      0.88292252	     -0.00064180	     -0.21512318	      0.00014867	     -0.00086179	     31.88958965
      0.03539028	     -0.06183818	     -0.00106012	     -0.20366663	     -0.06100512	      0.88292127	     -0.00064143	     -0.21512489	      0.00025573	     -0.00085324	     31.80990216
      0.03684528	     -0.06180415	     -0.00106075	     -0.20363388	     -0.06100468	      0.88292004	     -0.00064105	     -0.21512630	      0.00035983	     -0.00083428	     31.00736812
      0.03830029	     -0.06176986	     -0.00106188	     -0.20360082	     -0.06100408	      0.88291884	     -0.00064067	     -0.21512737	      0.00045951	     -0.00080645	     30.76717153
      0.03975529	     -0.06174241	     -0.00106238	     -0.20357459	     -0.06100334	      0.88291770	     -0.00064028	     -0.21512802	      0.00055584	     -0.00077101	     29.99708229
      0.04121030	     -0.06171492	     -0.00106328	     -0.20354828	     -0.06100246	      0.88291660	     -0.00063989	     -0.21512826	      0.00064760	     -0.00072943	     29.62569277
      0.04266531	     -0.06169278	     -0.00106346	     -0.20352728	     -0.06100146	      0.88291558	     -0.00063949	     -0.21512796	      0.00073596	     -0.00068290	     28.85875039
      0.04412031	     -0.06166905	     -0.00106405	     -0.20350465	     -0.06100033	      0.88291462	     -0.00063908	     -0.21512711	      0.00081983	     -0.00063274	     28.41645790
      0.04557532	     -0.06165119	     -0.00106412	     -0.20348788	     -0.06099907	      0.88291374	     -0.00063867	     -0.21512564	      0.00090039	     -0.00057996	     27.63360788
      0.04703032	     -0.06163184	     -0.00106460	     -0.20346956	     -0.06099771	      0.88291293	     -0.00063825	     -0.21512362	      0.00097658	     -0.00052574	     27.15818215
      0.04848533	     -0.06161776	     -0.00106452	     -0.20345649	     -0.06099623	      0.88291221	     -0.00063782	     -0.21512099	      0.00104967	     -0.00047099	     26.38306517
      0.04994033	     -0.06160137	     -0.00106484	     -0.20344106	     -0.06099466	      0.88291156	     -0.00063739	     -0.21511785	      0.00111868	     -0.00041676	     25.94316992
      0.05139534	     -0.06158946	     -0.00106465	     -0.20343010	     -0.06099298	      0.88291099	     -0.00063695	     -0.21511415	      0.00118492	     -0.00036376	     25.21259250
      0.05285035	     -0.06157411	     -0.00106490	     -0.20341564	     -0.06099121	      0.88291050	     -0.00063651	     -0.21511000	      0.00124742	     -0.00031281	     24.87092499
      0.05430535	     -0.06156145	     -0.00106474	     -0.20340385	     -0.06098935	      0.88291008	     -0.00063606	     -0.21510534	      0.00130751	     -0.00026433	     24.21178562
      0.05576036	     -0.06154410	     -0.00106498	     -0.20338733	     -0.06098741	      0.88290973	     -0.00063561	     -0.21510027	      0.00136413	     -0.00021883	     23.97655878
      0.05721536	     -0.06153066	     -0.00106481	     -0.20337471	     -0.06098538	      0.88290944	     -0.00063515	     -0.21509477	      0.00141862	     -0.00017661	     23.36886788
      0.05867037	     -0.06151307	     -0.00106517	     -0.20335789	     -0.06098328	      0.88290921	     -0.00063469	     -0.21508896	      0.00146992	     -0.00013816	     23.25175622
      0.06012537	     -0.06149840	     -0.00106508	     -0.20334397	     -0.06098110	      0.88290904	     -0.00063422	     -0.21508283	      0.00151946	     -0.00010354	     22.70571425
      0.06158038	     -0.06147803	     -0.00106527	     -0.20332433	     -0.06097886	      0.88290891	     -0.00063375	     -0.21507644	      0.00156609	     -0.00007303	     22.67549493
      0.06303539	     -0.06146134	     -0.00106492	     -0.20330836	     -0.06097655	      0.88290882	     -0.00063327	     -0.21506975	      0.00161120	     -0.00004658	     22.15809374
      0.06449039	     -0.06143991	     -0.00106497	     -0.20328761	     -0.06097417	      0.88290877	     -0.00063279	     -0.21506289	      0.00165362	     -0.00002436	     22.19797264
      0.06594540	     -0.06142305	     -0.00106462	     -0.20327142	     -0.06097174	      0.88290875	     -0.00063230	     -0.21505584	      0.00169482	     -0.00000623	     21.70951101
      0.06740040	     -0.06140128	     -0.00106455	     -0.20325030	     -0.06096924	      0.88290875	     -0.00063181	     -0.21504870	      0.00173356	      0.00000774	     21.80101290
      0.06885541	     -0.06138441	     -0.00106401	     -0.20323407	     -0.06096669	      0.88290877	     -0.00063131	     -0.21504146	      0.00177139	      0.00001777	     21.33950039
      0.07031041	     -0.06136248	     -0.00106374	     -0.20321276	     -0.06096409	      0.88290880	     -0.00063081	     -0.21503421	      0.00180702	      0.00002381	     21.47819144
      0.07176542	     -0.06134583	     -0.00106302	     -0.20319672	     -0.06096143	      0.88290884	     -0.00063031	     -0.21502689	      0.00184211	      0.00002617	     21.04850014
      0.07322043	     -0.06132394	     -0.00106253	     -0.20317543	     -0.06095873	      0.88290888	     -0.00062980	     -0.21501961	      0.00187525	      0.00002486	     21.22502764
      0.07467543	     -0.06130815	     -0.00106162	     -0.20316023	     -0.06095598	      0.88290891	     -0.00062929	     -0.21501231	      0.00190816	      0.00002022	     20.82651677
      0.07613044	     -0.06128737	     -0.00106098	     -0.20314003	     -0.06095318	      0.88290893	     -0.00062878	     -0.21500508	      0.00193938	      0.00001228	     21.03626354
      0.07758544	     -0.06127361	     -0.00106003	     -0.20312685	     -0.06095033	      0.88290894	     -0.00062826	     -0.21499787	      0.00197065	      0.00000144	     20.66678884
      0.07904045	     -0.06125490	     -0.00105937	     -0.20310870	     -0.06094744	      0.88290894	     -0.00062773	     -0.21499080	      0.00200039	     -0.00001223	     20.90319559
      0.08049545	     -0.06124368	     -0.00105849	     -0.20309805	     -0.06094451	      0.88290891	     -0.00062721	     -0.21498379	      0.00203047	     -0.00002830	     20.55878591
      0.08195046	     -0.06125824	     -0.00105827	     -0.20311314	     -0.06094154	      0.88290885	     -0.00062668	     -0.21497728	      0.00205877	     -0.00004728	     20.62599740
      0.08340547	     -0.06141187	     -0.00105985	     -0.20326720	     -0.06093852	      0.88290877	     -0.00062614	     -0.21497411	      0.00208574	     -0.00007395	     19.63641112
      0.08486047	     -0.06173400	     -0.00106374	     -0.20358964	     -0.06093547	      0.88290863	     -0.00062561	     -0.21497950	      0.00211098	     -0.00011886	     20.06558813
      0.08631548	     -0.06221012	     -0.00106840	     -0.20406606	     -0.06093237	      0.88290841	     -0.00062507	     -0.21499755	      0.00214169	     -0.00019274	     20.40937874
      0.08777048	     -0.06276906	     -0.00107305	     -0.20462537	     -0.06092923	      0.88290805	     -0.00062453	     -0.21503013	      0.00218181	     -0.00030340	     23.63003227
      0.08922549	     -0.06336943	     -0.00107662	     -0.20522627	     -0.06092602	      0.88290750	     -0.00062399	     -0.21507669	      0.00223707	     -0.00045387	     25.97899068
      0.09068049	     -0.06396229	     -0.00107930	     -0.20581983	     -0.06092271	      0.88290671	     -0.00062345	     -0.21513558	      0.00230752	     -0.00064359	     30.56751152
      0.09213550	     -0.06453492	     -0.00108120	     -0.20639332	     -0.06091929	      0.88290561	     -0.00062292	     -0.21520452	      0.00239433	     -0.00086885	     33.26109294
      0.09359051	     -0.06506695	     -0.00108333	     -0.20692634	     -0.06091574	      0.88290417	     -0.00062239	     -0.21528142	      0.00249529	     -0.00112447	     36.41328021
      0.09553789	     -0.06571978	     -0.00108651	     -0.20758069	     -0.06091073	      0.88290162	     -0.00062170	     -0.21539363	      0.00265077	     -0.00150233	     36.48653385
      0.09693345	     -0.06613140	     -0.00109014	     -0.20799348	     -0.06090695	      0.88289932	     -0.00062121	     -0.21547876	      0.00277343	     -0.00179004	     37.11553813
      0.09832902	     -0.06649590	     -0.00109454	     -0.20835921	     -0.06090299	      0.88289662	     -0.00062074	     -0.21556658	      0.00290467	     -0.00208294	     34.25233045
      0.10018659	     -0.06692020	     -0.00110236	     -0.20878520	     -0.06089742	      0.88289239	     -0.00062013	     -0.21568647	      0.00308840	     -0.00246990	     29.89458655
      0.10184563	     -0.06724278	     -0.00111084	     -0.20910936	     -0.06089216	      0.88288801	     -0.00061960	     -0.21579477	      0.00326143	     -0.00280257	     23.81195069
      0.10332009	     -0.06746829	     -0.00111947	     -0.20933630	     -0.06088723	      0.88288367	     -0.00061915	     -0.21589047	      0.00341894	     -0.00308143	     19.54807292
      0.10479455	     -0.06764891	     -0.00112818	     -0.20951841	     -0.06088207	      0.88287894	     -0.00061871	     -0.21598463	      0.00358112	     -0.00333526	     15.14927751
      0.10626902	     -0.06779333	     -0.00113791	     -0.20966431	     -0.06087667	      0.88287385	     -0.00061829	     -0.21607666	      0.00374356	     -0.00356070	     11.88925192
      0.10746533	     -0.06789000	     -0.00114642	     -0.20976219	     -0.06087211	      0.88286949	     -0.00061795	     -0.21614935	      0.00387780	     -0.00371814	     10.24978878
      0.10866165	     -0.06797132	     -0.00115486	     -0.20984473	     -0.06086739	      0.88286496	     -0.00061763	     -0.21622007	      0.00401136	     -0.00385293	      9.38689195
      0.11033076	     -0.06807768	     -0.00116683	     -0.20995281	     -0.06086054	      0.88285840	     -0.00061719	     -0.21631540	      0.00419847	     -0.00399937	      9.26271237
      0.11186638	     -0.06816958	     -0.00117777	     -0.21004628	     -0.06085396	      0.88285218	     -0.00061680	     -0.21639951	      0.00437006	     -0.00409249	     10.39427462
      0.11340200	     -0.06826109	     -0.00118712	     -0.21013943	     -0.06084712	      0.88284585	     -0.00061642	     -0.21647990	      0.00454368	     -0.00414552	     11.48179250
      0.11456707	     -0.06832158	     -0.00119438	     -0.21020115	     -0.06084175	      0.88284101	     -0.00061614	     -0.21653837	      0.00467422	     -0.00416129	     13.02964874
      0.11573215	     -0.06838918	     -0.00120096	     -0.21027000	     -0.06083623	      0.88283617	     -0.00061587	     -0.21659476	      0.00480607	     -0.00415557	     13.96593434
      0.11730279	     -0.06848806	     -0.00120906	     -0.21037058	     -0.06082854	      0.88282966	     -0.00061550	     -0.21666762	      0.00498436	     -0.00411826	     15.27013187
      0.11914176	     -0.06861343	     -0.00121781	     -0.21049798	     -0.06081918	      0.88282216	     -0.00061508	     -0.21674816	      0.00519644	     -0.00403337	     15.65482580
      0.12011503	     -0.06867927	     -0.00122117	     -0.21056493	     -0.06081407	      0.88281826	     -0.00061486	     -0.21678866	      0.00530894	     -0.00397306	     16.10979775
      0.12135643	     -0.06876197	     -0.00122544	     -0.21064906	     -0.06080739	      0.88281339	     -0.00061458	     -0.21683814	      0.00545457	     -0.00388141	     15.88653656
      0.12366432	     -0.06892160	     -0.00123308	     -0.21081138	     -0.06079448	      0.88280466	     -0.00061408	     -0.21692395	      0.00572920	     -0.00367605	     15.10741689
      0.12491430	     -0.06901013	     -0.00123640	     -0.21090140	     -0.06078722	      0.88280014	     -0.00061381	     -0.21696714	      0.00588128	     -0.00354845	     13.89542073
      0.12616429	     -0.06909540	     -0.00123917	     -0.21098818	     -0.06077978	      0.88279579	     -0.00061354	     -0.21700809	      0.00603439	     -0.00341284	     13.14623037
      0.12783660	     -0.06920651	     -0.00124167	     -0.21110137	     -0.06076951	      0.88279024	     -0.00061318	     -0.21705941	      0.00624273	     -0.00322013	     11.72002997
      0.12919945	     -0.06929028	     -0.00124301	     -0.21118685	     -0.06076089	      0.88278597	     -0.00061290	     -0.21709844	      0.00641390	     -0.00305691	     11.04133951
      0.13056231	     -0.06936775	     -0.00124450	     -0.21126605	     -0.06075203	      0.88278191	     -0.00061262	     -0.21713506	      0.00658794	     -0.00288873	      9.94403520
      0.13192516	     -0.06943911	     -0.00124629	     -0.21133915	     -0.06074293	      0.88277809	     -0.00061234	     -0.21716952	      0.00676244	     -0.00271911	      9.54078905
      0.13328802	     -0.06950692	     -0.00124909	     -0.21140868	     -0.06073359	      0.88277450	     -0.00061207	     -0.21720193	      0.00693979	     -0.00254756	      8.76872114
      0.13465087	     -0.06956401	     -0.00125145	     -0.21146751	     -0.06072402	      0.88277115	     -0.00061181	     -0.21723241	      0.00711707	     -0.00237750	      8.62579349
      0.13601372	     -0.06961563	     -0.00125351	     -0.21152089	     -0.06071419	      0.88276802	     -0.00061155	     -0.21726099	      0.00729672	     -0.00220834	      8.25919330
      0.13737658	     -0.06965682	     -0.00125501	     -0.21156384	     -0.06070413	      0.88276513	     -0.00061129	     -0.21728779	      0.00747612	     -0.00204289	      8.24329570
      0.13873943	     -0.06969241	     -0.00125615	     -0.21160122	     -0.06069382	      0.88276245	     -0.00061104	     -0.21731289	      0.00765747	     -0.00188012	      8.05871870
      0.14010229	     -0.06971903	     -0.00125728	     -0.21162961	     -0.06068326	      0.88276000	     -0.00061080	     -0.21733649	      0.00783798	     -0.00172289	      8.12967995
      0.14146514	     -0.06974236	     -0.00125861	     -0.21165473	     -0.06067245	      0.88275776	     -0.00061057	     -0.21735867	      0.00802021	     -0.00156997	      8.04507174
      0.14282800	     -0.06975707	     -0.00125972	     -0.21167121	     -0.06066140	      0.88275572	     -0.00061034	     -0.21737960	      0.00820133	     -0.00142411	      8.08970408
      0.14419085	     -0.06976844	     -0.00126089	     -0.21168436	     -0.06065010	      0.88275387	     -0.00061012	     -0.21739929	      0.00838400	     -0.00128385	      8.00713204
      0.14555371	     -0.06977150	     -0.00126174	     -0.21168920	     -0.06063855	      0.88275221	     -0.00060991	     -0.21741785	      0.00856544	     -0.00115169	      8.00821926
      0.14691656	     -0.06977195	     -0.00126280	     -0.21169142	     -0.06062675	      0.88275073	     -0.00060971	     -0.21743528	      0.00874825	     -0.00102601	      7.90093569
      0.14827942	     -0.06976526	     -0.00126376	     -0.21168650	     -0.06061470	      0.88274941	     -0.00060951	     -0.21745165	      0.00892979	     -0.00090911	      7.82040581
      0.14964227	     -0.06975767	     -0.00126502	     -0.21168068	     -0.06060241	      0.88274825	     -0.00060933	     -0.21746698	      0.00911265	     -0.00079917	      7.64662432
      0.15100513	     -0.06974407	     -0.00126615	     -0.21166884	     -0.06058986	      0.88274723	     -0.00060915	     -0.21748134	      0.00929411	     -0.00069842	      7.59311754
      0.15236798	     -0.06972958	     -0.00126745	     -0.21165610	     -0.06057707	      0.88274634	     -0.00060898	     -0.21749471	      0.00947672	     -0.00060512	      7.43275532
      0.15373084	     -0.06971058	     -0.00126859	     -0.21163885	     -0.06056403	      0.88274558	     -0.00060882	     -0.21750712	      0.00965821	     -0.00052113	      7.34932889
      0.15509369	     -0.06969229	     -0.00127004	     -0.21162230	     -0.06055075	      0.88274492	     -0.00060867	     -0.21751854	      0.00984087	     -0.00044455	      7.18763239
      0.15645655	     -0.06967179	     -0.00127145	     -0.21160353	     -0.06053721	      0.88274436	     -0.00060853	     -0.21752908	      0.01002225	     -0.00037740	      7.18043987
      0.15781940	     -0.06965477	     -0.00127319	     -0.21158825	     -0.06052343	      0.88274389	     -0.00060840	     -0.21753876	      0.01020495	     -0.00031758	      7.02138798
      0.15918225	     -0.06963585	     -0.00127465	     -0.21157106	     -0.06050940	      0.88274349	     -0.00060827	     -0.21754767	      0.01038643	     -0.00026708	      7.08789627
      0.16054511	     -0.06962039	     -0.00127619	     -0.21155732	     -0.06049512	      0.88274316	     -0.00060816	     -0.21755579	      0.01056931	     -0.00022384	      6.96410999
      0.16190796	     -0.06960376	     -0.00127938	     -0.21154238	     -0.06048059	      0.88274287	     -0.00060805	     -0.21756320	      0.01075115	     -0.00018956	      7.06672646
      0.16327082	     -0.06959061	     -0.00128346	     -0.21153090	     -0.06046581	      0.88274264	     -0.00060796	     -0.21756988	      0.01093447	     -0.00016171	      6.91962065
      0.16463367	     -0.06957495	     -0.00128698	     -0.21151692	     -0.06045079	      0.88274243	     -0.00060787	     -0.21757588	      0.01111677	     -0.00014211	      7.08166017
      0.16599653	     -0.06955992	     -0.00129049	     -0.21150357	     -0.06043551	      0.88274225	     -0.00060779	     -0.21758110	      0.01130066	     -0.00012860	      7.00988790
      0.16735938	     -0.06953694	     -0.00129263	     -0.21148230	     -0.06041998	      0.88274208	     -0.00060771	     -0.21758548	      0.01148404	     -0.00012241	      7.20418876
      0.16872224	     -0.06950635	     -0.00129298	     -0.21145347	     -0.06040421	      0.88274191	     -0.00060765	     -0.21758883	      0.01166904	     -0.00012067	      7.15631462
      0.17008509	     -0.06945205	     -0.00129150	     -0.21140097	     -0.06038818	      0.88274174	     -0.00060760	     -0.21759077	      0.01185328	     -0.00012424	      7.51029988
      0.17144795	     -0.06934364	     -0.00128785	     -0.21129444	     -0.06037190	      0.88274157	     -0.00060755	     -0.21758996	      0.01203946	     -0.00012918	      7.73387028
      0.17281080	     -0.06913956	     -0.00128165	     -0.21109232	     -0.06035536	      0.88274139	     -0.00060751	     -0.21758404	      0.01222479	     -0.00013372	      8.59282852
      0.17417366	     -0.06882643	     -0.00127431	     -0.21078120	     -0.06033858	      0.88274121	     -0.00060748	     -0.21757011	      0.01241013	     -0.00013050	      9.27986069
      0.17553651	     -0.06840394	     -0.00126721	     -0.21036067	     -0.06032154	      0.88274104	     -0.00060746	     -0.21754587	      0.01259013	     -0.00011508	     10.39178939
      0.17689937	     -0.06789153	     -0.00126099	     -0.20985014	     -0.06030426	      0.88274091	     -0.00060745	     -0.21750993	      0.01276335	     -0.00007923	     10.96983144
      0.17826222	     -0.06730847	     -0.00125635	     -0.20926881	     -0.06028676	      0.88274084	     -0.00060745	     -0.21746209	      0.01292357	     -0.00001984	     11.98510319
      0.17962508	     -0.06668019	     -0.00125339	     -0.20864207	     -0.06026904	      0.88274087	     -0.00060745	     -0.21740280	      0.01307042	      0.00006849	     12.40367795
      0.18098793	     -0.06602010	     -0.00125121	     -0.20798333	     -0.06025114	      0.88274104	     -0.00060746	     -0.21733317	      0.01319966	      0.00018562	     13.44539050
      0.18235078	     -0.06534689	     -0.00124976	     -0.20731129	     -0.06023307	      0.88274139	     -0.00060748	     -0.21725444	      0.01331288	      0.00033368	     13.78334549
      0.18371364	     -0.06466528	     -0.00124847	     -0.20663065	     -0.06021486	      0.88274196	     -0.00060750	     -0.21716801	      0.01340742	      0.00050944	     14.94220809
      0.18507649	     -0.06398868	     -0.00124871	     -0.20595483	     -0.06019653	      0.88274279	     -0.00060753	     -0.21707508	      0.01348642	      0.00071257	     15.38696421
      0.18643935	     -0.06331826	     -0.00124876	     -0.20528504	     -0.06017811	      0.88274391	     -0.00060757	     -0.21697689	      0.01354840	      0.00093791	     16.74235994
      0.18780220	     -0.06266182	     -0.00124780	     -0.20462910	     -0.06015961	      0.88274535	     -0.00060760	     -0.21687444	      0.01359730	      0.00118373	     17.17069596
      0.18916506	     -0.06202123	     -0.00124671	     -0.20398888	     -0.06014105	      0.88274714	     -0.00060765	     -0.21676881	      0.01363175	      0.00144369	     18.53146922
      0.19052791	     -0.06140471	     -0.00124599	     -0.20337260	     -0.06012246	      0.88274929	     -0.00060769	     -0.21666082	      0.01365605	      0.00171513	     19.11795618
      0.19189077	     -0.06080712	     -0.00124483	     -0.20277516	     -0.06010384	      0.88275182	     -0.00060774	     -0.21655123	      0.01366927	      0.00199156	     20.63830589
      0.19325362	     -0.06023527	     -0.00124376	     -0.20220339	     -0.06008520	      0.88275472	     -0.00060779	     -0.21644060	      0.01367552	      0.00227053	     21.26812093
      0.19461648	     -0.05968106	     -0.00124197	     -0.20164917	     -0.06006656	      0.88275801	     -0.00060785	     -0.21632945	      0.01367333	      0.00254583	     22.94275148
      0.19597933	     -0.05915149	     -0.00124043	     -0.20111954	     -0.06004793	      0.88276166	     -0.00060791	     -0.21621809	      0.01366686	      0.00281570	     23.78668107
      0.19734219	     -0.05863803	     -0.00123838	     -0.20060598	     -0.06002932	      0.88276568	     -0.00060797	     -0.21610695	      0.01365410	      0.00307452	     25.66117919
      0.19870504	     -0.05814913	     -0.00123701	     -0.20011691	     -0.06001072	      0.88277004	     -0.00060803	     -0.21599626	      0.01363890	      0.00332143	     26.63527619
      0.20006790	     -0.05767586	     -0.00123548	     -0.19964343	     -0.05999214	      0.88277472	     -0.00060809	     -0.21588638	      0.01361861	      0.00355163	     28.57009707
      0.20143075	     -0.05722737	     -0.00123480	     -0.19919468	     -0.05997360	      0.88277971	     -0.00060816	     -0.21577749	      0.01359672	      0.00376476	     29.75532004
      0.20279360	     -0.05679239	     -0.00123369	     -0.19875941	     -0.05995508	      0.88278497	     -0.00060823	     -0.21566984	      0.01357077	      0.00395695	     31.70751637
      0.20415646	     -0.05638122	     -0.00123361	     -0.19834789	     -0.05993661	      0.88279049	     -0.00060830	     -0.21556348	      0.01354376	      0.00412893	     32.79103994
      0.20551931	     -0.05597889	     -0.00123280	     -0.19794519	     -0.05991817	      0.88279622	     -0.00060837	     -0.21545851	      0.01351265	      0.00427771	     34.75325604
      0.20688217	     -0.05559718	     -0.00123271	     -0.19756307	     -0.05989978	      0.88280214	     -0.00060844	     -0.21535489	      0.01348074	      0.00440464	     35.70246849
      0.20824502	     -0.05522082	     -0.00123168	     -0.19718629	     -0.05988143	      0.88280821	     -0.00060851	     -0.21525276	      0.01344453	      0.00450679	     37.52724920
      0.20960788	     -0.05486304	     -0.00123265	     -0.19682801	     -0.05986313	      0.88281441	     -0.00060859	     -0.21515214	      0.01340731	      0.00458617	     38.27139117
      0.21097073	     -0.05450880	     -0.00123273	     -0.19647326	     -0.05984489	      0.88282070	     -0.00060866	     -0.21505326	      0.01336546	      0.00464037	     39.93780816
      0.21215459	     -0.05421728	     -0.00123485	     -0.19618121	     -0.05982909	      0.88282621	     -0.00060873	     -0.21496873	      0.01332801	      0.00466911	     40.50033679
      0.21333845	     -0.05393078	     -0.00123587	     -0.19589418	     -0.05981333	      0.88283175	     -0.00060880	     -0.21488562	      0.01328735	      0.00467929	     41.52850812
      0.21488143	     -0.05357788	     -0.00123665	     -0.19554056	     -0.05979287	      0.88283896	     -0.00060889	     -0.21477932	      0.01323118	      0.00466757	     42.43255971
      0.21642441	     -0.05323076	     -0.00123572	     -0.19519272	     -0.05977250	      0.88284614	     -0.00060898	     -0.21467520	      0.01317031	      0.00462897	     43.63645461
      0.21753571	     -0.05299205	     -0.00123568	     -0.19495345	     -0.05975789	      0.88285126	     -0.00060904	     -0.21460142	      0.01312419	      0.00458599	     44.08410439
      0.21864701	     -0.05275290	     -0.00123430	     -0.19471374	     -0.05974333	      0.88285633	     -0.00060911	     -0.21452868	      0.01307544	      0.00453059	     44.72441075
      0.22026325	     -0.05241476	     -0.00123306	     -0.19437474	     -0.05972226	      0.88286357	     -0.00060921	     -0.21442464	      0.01300028	      0.00442975	     45.53829540
      0.22161207	     -0.05213862	     -0.00123192	     -0.19409783	     -0.05970477	      0.88286948	     -0.00060929	     -0.21433943	      0.01293346	      0.00432886	     46.25703220
      0.22296088	     -0.05187320	     -0.00123161	     -0.19383158	     -0.05968737	      0.88287524	     -0.00060937	     -0.21425563	      0.01286308	      0.00421423	     46.85157726
      0.22430970	     -0.05160747	     -0.00122995	     -0.19356503	     -0.05967007	      0.88288084	     -0.00060945	     -0.21417320	      0.01278896	      0.00408707	     47.60706014
      0.22565851	     -0.05135443	     -0.00122959	     -0.19331110	     -0.05965287	      0.88288626	     -0.00060953	     -0.21409201	      0.01271133	      0.00394923	     48.17352331
      0.22680871	     -0.05113651	     -0.00122798	     -0.19309242	     -0.05963829	      0.88289073	     -0.00060960	     -0.21402377	      0.01264210	      0.00382420	     48.80198673
      0.22795891	     -0.05092773	     -0.00122697	     -0.19288283	     -0.05962379	      0.88289506	     -0.00060967	     -0.21395636	      0.01257024	      0.00369365	     49.32203339
      0.22940538	     -0.05066672	     -0.00122551	     -0.19262078	     -0.05960568	      0.88290028	     -0.00060976	     -0.21387280	      0.01247593	      0.00352294	     50.06803442
      0.23085185	     -0.05041582	     -0.00122485	     -0.19236878	     -0.05958770	      0.88290525	     -0.00060985	     -0.21379051	      0.01237737	      0.00334685	     50.73060854
      0.23195992	     -0.05022153	     -0.00122417	     -0.19217361	     -0.05957403	      0.88290888	     -0.00060992	     -0.21372837	      0.01229883	      0.00320932	     51.33604699
      0.23306800	     -0.05003487	     -0.00122409	     -0.19198606	     -0.05956045	      0.88291236	     -0.00060999	     -0.21366695	      0.01221778	      0.00307060	     51.86476480
      0.23456145	     -0.04978589	     -0.00122411	     -0.19173581	     -0.05954229	      0.88291680	     -0.00061007	     -0.21358538	      0.01210445	      0.00288296	     52.65632834
      0.23589794	     -0.04957177	     -0.00122466	     -0.19152051	     -0.05952618	      0.88292055	     -0.00061015	     -0.21351354	      0.01199917	      0.00271583	     53.29741964
      0.23723444	     -0.04935717	     -0.00122505	     -0.19130471	     -0.05951021	      0.88292406	     -0.00061023	     -0.21344282	      0.01189014	      0.00255047	     54.07490033
      0.23835768	     -0.04918526	     -0.00122519	     -0.19113177	     -0.05949691	      0.88292685	     -0.00061029	     -0.21338421	      0.01179581	      0.00241378	     54.59495233
      0.23948091	     -0.04901300	     -0.00122541	     -0.19095846	     -0.05948372	      0.88292949	     -0.00061035	     -0.21332638	      0.01169890	      0.00227956	     55.22273183
      0.24087838	     -0.04880602	     -0.00122536	     -0.19075013	     -0.05946745	      0.88293256	     -0.00061043	     -0.21325549	      0.01157493	      0.00211696	     55.94220670
      0.24227584	     -0.04860025	     -0.00122564	     -0.19054299	     -0.05945137	      0.88293541	     -0.00061050	     -0.21318580	      0.01144715	      0.00195984	     56.80506128
      0.24334340	     -0.04844932	     -0.00122528	     -0.19039100	     -0.05943920	      0.88293744	     -0.00061056	     -0.21313331	      0.01134715	      0.00184426	     57.31989466
      0.24441096	     -0.04829829	     -0.00122565	     -0.19023888	     -0.05942714	      0.88293935	     -0.00061061	     -0.21308150	      0.01124497	      0.00173279	     57.94372556
      0.24586387	     -0.04809743	     -0.00122596	     -0.19003650	     -0.05941090	      0.88294176	     -0.00061067	     -0.21301207	      0.01110258	      0.00158835	     58.73623258
      0.24716508	     -0.04791712	     -0.00122821	     -0.18985476	     -0.05939654	      0.88294374	     -0.00061073	     -0.21295099	      0.01097164	      0.00146679	     59.55313252
      0.24846629	     -0.04774498	     -0.00122953	     -0.18968119	     -0.05938235	      0.88294558	     -0.00061079	     -0.21289100	      0.01083768	      0.00135322	     60.21066186
      0.24954113	     -0.04760229	     -0.00123096	     -0.18953729	     -0.05937077	      0.88294698	     -0.00061083	     -0.21284225	      0.01072464	      0.00126544	     60.93050099
      0.25061598	     -0.04746404	     -0.00123023	     -0.18939787	     -0.05935930	      0.88294830	     -0.00061087	     -0.21279417	      0.01060954	      0.00118356	     61.49214600
      0.25198769	     -0.04729263	     -0.00123019	     -0.18922492	     -0.05934485	      0.88294986	     -0.00061092	     -0.21273382	      0.01045960	      0.00108735	     62.30673763
      0.25335940	     -0.04713582	     -0.00122911	     -0.18906657	     -0.05933061	      0.88295129	     -0.00061096	     -0.21267470	      0.01030648	      0.00100008	     62.91007463
      0.25438135	     -0.04702836	     -0.00123029	     -0.18895789	     -0.05932013	      0.88295228	     -0.00061099	     -0.21263164	      0.01019033	      0.00094018	     63.46973077
      0.25540330	     -0.04693260	     -0.00123026	     -0.18886093	     -0.05930978	      0.88295321	     -0.00061102	     -0.21258955	      0.01007268	      0.00088424	     63.86158839
      0.25683928	     -0.04681570	     -0.00123120	     -0.18874230	     -0.05929543	      0.88295443	     -0.00061105	     -0.21253230	      0.00990510	      0.00081100	     64.45324922
      0.25811589	     -0.04672892	     -0.00123155	     -0.18865398	     -0.05928289	      0.88295542	     -0.00061108	     -0.21248345	      0.00975436	      0.00075002	     64.79570136
      0.25939249	     -0.04665998	     -0.00123500	     -0.18858341	     -0.05927053	      0.88295634	     -0.00061110	     -0.21243683	      0.00960220	      0.00069165	     65.29596717
      0.26042825	     -0.04662024	     -0.00123491	     -0.18854241	     -0.05926065	      0.88295704	     -0.00061111	     -0.21240078	      0.00947808	      0.00064551	     65.37967679
      0.26146401	     -0.04659268	     -0.00123608	     -0.18851356	     -0.05925090	      0.88295768	     -0.00061113	     -0.21236643	      0.00935348	      0.00059963	     65.59286023
      0.26282930	     -0.04657659	     -0.00123647	     -0.18849579	     -0.05923824	      0.88295846	     -0.00061114	     -0.21232381	      0.00918904	      0.00053845	     65.68405921
      0.26419458	     -0.04658267	     -0.00123866	     -0.18850017	     -0.05922580	      0.88295915	     -0.00061114	     -0.21228435	      0.00902481	      0.00047498	     65.90985218
      0.26520664	     -0.04660247	     -0.00123823	     -0.18851875	     -0.05921673	      0.88295961	     -0.00061114	     -0.21225719	      0.00890360	      0.00042575	     65.72933846
      0.26621870	     -0.04663425	     -0.00123946	     -0.18854929	     -0.05920778	      0.88296001	     -0.00061114	     -0.21223186	      0.00878296	      0.00037400	     65.70592549
      0.26763829	     -0.04669949	     -0.00124017	     -0.18861282	     -0.05919543	      0.88296049	     -0.00061113	     -0.21219943	      0.00861518	      0.00029642	     65.45428378
      0.26905788	     -0.04678635	     -0.00124266	     -0.18869796	     -0.05918332	      0.88296085	     -0.00061112	     -0.21217068	      0.00844941	      0.00021201	     65.36751097
      0.27002424	     -0.04685664	     -0.00124187	     -0.18876715	     -0.05917521	      0.88296102	     -0.00061110	     -0.21215317	      0.00833805	      0.00015038	     64.93223493
      0.27099060	     -0.04693411	     -0.00124259	     -0.18884350	     -0.05916721	      0.88296114	     -0.00061109	     -0.21213728	      0.00822794	      0.00008512	     64.70178747
      0.27251975	     -0.04706965	     -0.00124260	     -0.18897733	     -0.05915476	      0.88296119	     -0.00061105	     -0.21211532	      0.00805664	     -0.00002544	     64.18101438
      0.27377464	     -0.04719071	     -0.00124341	     -0.18909699	     -0.05914473	      0.88296109	     -0.00061102	     -0.21210001	      0.00791889	     -0.00012267	     63.84228414
      0.27502952	     -0.04731956	     -0.00124245	     -0.18922452	     -0.05913488	      0.88296088	     -0.00061098	     -0.21208699	      0.00778389	     -0.00022524	     63.25610170
      0.27628441	     -0.04745492	     -0.00124374	     -0.18935852	     -0.05912520	      0.88296053	     -0.00061094	     -0.21207608	      0.00765155	     -0.00033272	     62.94257037
      0.27738804	     -0.04757907	     -0.00124242	     -0.18948157	     -0.05911681	      0.88296010	     -0.00061090	     -0.21206812	      0.00753754	     -0.00043068	     62.32371194
      0.27849167	     -0.04770663	     -0.00124268	     -0.18960801	     -0.05910856	      0.88295957	     -0.00061085	     -0.21206159	      0.00742564	     -0.00053146	     61.94771824
      0.27959529	     -0.04783835	     -0.00124156	     -0.18973866	     -0.05910042	      0.88295893	     -0.00061080	     -0.21205642	      0.00731592	     -0.00063443	     61.40921746
      0.28109134	     -0.04802200	     -0.00124027	     -0.18992090	     -0.05908959	      0.88295788	     -0.00061073	     -0.21205147	      0.00717055	     -0.00077663	     60.84581538
      0.28223749	     -0.04816742	     -0.00123779	     -0.19006530	     -0.05908143	      0.88295692	     -0.00061066	     -0.21204919	      0.00706193	     -0.00088679	     60.19672881
      0.28338363	     -0.04831553	     -0.00123701	     -0.19021238	     -0.05907340	      0.88295584	     -0.00061060	     -0.21204815	      0.00695558	     -0.00099750	     59.77607710
      0.28452977	     -0.04846560	     -0.00123448	     -0.19036149	     -0.05906549	      0.88295464	     -0.00061052	     -0.21204826	      0.00685164	     -0.00110808	     59.20609515
      0.28598640	     -0.04866021	     -0.00123219	     -0.19055487	     -0.05905560	      0.88295292	     -0.00061043	     -0.21204997	      0.00672285	     -0.00124753	     58.67708566
      0.28712412	     -0.04881562	     -0.00122904	     -0.19070939	     -0.05904801	      0.88295144	     -0.00061035	     -0.21205246	      0.00662498	     -0.00135483	     58.04853647
      0.28826185	     -0.04897228	     -0.00122807	     -0.19086513	     -0.05904052	      0.88294984	     -0.00061026	     -0.21205589	      0.00652937	     -0.00146027	     57.65369300
      0.28939957	     -0.04913022	     -0.00122613	     -0.19102219	     -0.05903315	      0.88294812	     -0.00061017	     -0.21206018	      0.00643614	     -0.00156327	     57.12101077
      0.29091195	     -0.04934238	     -0.00122584	     -0.19123317	     -0.05902351	      0.88294565	     -0.00061005	     -0.21206711	      0.00631575	     -0.00169565	     56.61063835
      0.29205525	     -0.04950347	     -0.00122393	     -0.19139344	     -0.05901634	      0.88294366	     -0.00060995	     -0.21207319	      0.00622755	     -0.00179158	     56.02626261
      0.29319855	     -0.04966491	     -0.00122369	     -0.19155405	     -0.05900927	      0.88294156	     -0.00060984	     -0.21207994	      0.00614163	     -0.00188365	     55.65803743
      0.29457624	     -0.04985976	     -0.00122157	     -0.19174796	     -0.05900087	      0.88293889	     -0.00060971	     -0.21208887	      0.00604132	     -0.00198890	     55.04927255
      0.29595394	     -0.05005451	     -0.00122284	     -0.19194173	     -0.05899262	      0.88293608	     -0.00060957	     -0.21209860	      0.00594426	     -0.00208739	     54.73245784
      0.29699994	     -0.05020219	     -0.00122110	     -0.19208876	     -0.05898644	      0.88293386	     -0.00060946	     -0.21210646	      0.00587294	     -0.00215725	     54.16529690
      0.29804593	     -0.05034948	     -0.00122112	     -0.19223538	     -0.05898033	      0.88293157	     -0.00060934	     -0.21211470	      0.00580345	     -0.00222286	     53.83358957
      0.29954388	     -0.05055952	     -0.00122003	     -0.19244452	     -0.05897171	      0.88292817	     -0.00060917	     -0.21212709	      0.00570731	     -0.00230904	     53.24904317
      0.30085192	     -0.05074266	     -0.00122053	     -0.19262686	     -0.05896430	      0.88292511	     -0.00060902	     -0.21213841	      0.00562645	     -0.00237666	     52.88170790
      0.30215996	     -0.05092487	     -0.00121877	     -0.19280836	     -0.05895699	      0.88292196	     -0.00060886	     -0.21215013	      0.00554860	     -0.00243666	     52.30052226
      0.30346800	     -0.05110536	     -0.00121889	     -0.19298813	     -0.05894978	      0.88291874	     -0.00060869	     -0.21216221	      0.00547343	     -0.00248884	     52.02256712
      0.30460185	     -0.05126130	     -0.00121676	     -0.19314352	     -0.05894361	      0.88291589	     -0.00060854	     -0.21217293	      0.00541067	     -0.00252758	     51.46752556
      0.30573571	     -0.05141581	     -0.00121663	     -0.19329745	     -0.05893751	      0.88291301	     -0.00060838	     -0.21218385	      0.00534986	     -0.00256044	     51.15772362
      0.30711987	     -0.05160214	     -0.00121487	     -0.19348314	     -0.05893016	      0.88290944	     -0.00060819	     -0.21219738	      0.00527850	     -0.00259258	     50.61106476
      0.30850403	     -0.05178567	     -0.00121440	     -0.19366604	     -0.05892290	      0.88290583	     -0.00060799	     -0.21221105	      0.00521000	     -0.00261617	     50.29735534
      0.30965730	     -0.05193642	     -0.00121178	     -0.19381635	     -0.05891692	      0.88290281	     -0.00060781	     -0.21222251	      0.00515531	     -0.00262934	     49.75529783
      0.31081058	     -0.05208509	     -0.00121105	     -0.19396453	     -0.05891101	      0.88289977	     -0.00060763	     -0.21223398	      0.00510249	     -0.00263692	     49.44977136
      0.31220891	     -0.05226251	     -0.00120922	     -0.19414142	     -0.05890391	      0.88289608	     -0.00060741	     -0.21224786	      0.00504116	     -0.00263875	     48.89843598
      0.31360725	     -0.05243841	     -0.00120986	     -0.19431677	     -0.05889691	      0.88289240	     -0.00060717	     -0.21226164	      0.00498250	     -0.00263293	     48.59375057
      0.31474699	     -0.05257924	     -0.00120813	     -0.19445722	     -0.05889125	      0.88288940	     -0.00060698	     -0.21227276	      0.00493689	     -0.00262267	     48.05689360
      0.31588674	     -0.05271771	     -0.00120782	     -0.19459529	     -0.05888565	      0.88288642	     -0.00060678	     -0.21228373	      0.00489297	     -0.00260779	     47.75471660
      0.31732534	     -0.05288910	     -0.00120577	     -0.19476624	     -0.05887865	      0.88288268	     -0.00060652	     -0.21229734	      0.00484017	     -0.00258261	     47.21121001
      0.31876394	     -0.05305676	     -0.00120568	     -0.19493345	     -0.05887172	      0.88287899	     -0.00060625	     -0.21231064	      0.00479000	     -0.00255093	     46.92090885
      0.31988474	     -0.05318473	     -0.00120328	     -0.19506115	     -0.05886638	      0.88287615	     -0.00060604	     -0.21232075	      0.00475296	     -0.00252204	     46.38225747
      0.32100554	     -0.05331042	     -0.00120267	     -0.19518653	     -0.05886107	      0.88287334	     -0.00060582	     -0.21233064	      0.00471739	     -0.00248992	     46.08218961
      0.32249572	     -0.05347393	     -0.00120060	     -0.19534970	     -0.05885407	      0.88286966	     -0.00060552	     -0.21234340	      0.00467263	     -0.00244262	     45.53020866
      0.32398591	     -0.05363307	     -0.00120108	     -0.19550844	     -0.05884714	      0.88286606	     -0.00060521	     -0.21235569	      0.00463042	     -0.00239076	     45.24038868
      0.32508298	     -0.05374839	     -0.00119906	     -0.19562356	     -0.05884208	      0.88286346	     -0.00060498	     -0.21236445	      0.00460120	     -0.00234987	     44.69554202
      0.32618006	     -0.05386167	     -0.00119845	     -0.19573661	     -0.05883705	      0.88286091	     -0.00060474	     -0.21237295	      0.00457322	     -0.00230708	     44.39126849
      0.32774434	     -0.05401935	     -0.00119626	     -0.19589401	     -0.05882992	      0.88285735	     -0.00060440	     -0.21238460	      0.00453577	     -0.00224319	     43.83194051
      0.32908863	     -0.05415125	     -0.00119554	     -0.19602568	     -0.05882384	      0.88285437	     -0.00060409	     -0.21239414	      0.00450569	     -0.00218622	     43.51408219
      0.33043292	     -0.05427985	     -0.00119296	     -0.19615410	     -0.05881781	      0.88285147	     -0.00060378	     -0.21240322	      0.00447776	     -0.00212782	     42.96188518
      0.33177721	     -0.05440540	     -0.00119268	     -0.19627944	     -0.05881181	      0.88284865	     -0.00060346	     -0.21241182	      0.00445158	     -0.00206858	     42.71398772
      0.33312150	     -0.05452788	     -0.00118946	     -0.19640180	     -0.05880584	      0.88284591	     -0.00060313	     -0.21241994	      0.00442758	     -0.00200884	     42.09371004
      0.33429469	     -0.05463236	     -0.00118932	     -0.19650612	     -0.05880065	      0.88284358	     -0.00060283	     -0.21242663	      0.00440791	     -0.00195679	     41.89756823
      0.33546789	     -0.05473438	     -0.00118707	     -0.19660806	     -0.05879549	      0.88284132	     -0.00060253	     -0.21243294	      0.00438982	     -0.00190498	     41.45086130
      0.33691465	     -0.05485674	     -0.00118552	     -0.19673029	     -0.05878916	      0.88283861	     -0.00060216	     -0.21244021	      0.00436925	     -0.00184190	     41.09910418
      0.33836142	     -0.05497498	     -0.00118183	     -0.19684848	     -0.05878285	      0.88283599	     -0.00060177	     -0.21244689	      0.00435085	     -0.00177999	     40.51937312
      0.33956332	     -0.05506995	     -0.00118068	     -0.19694338	     -0.05877763	      0.88283388	     -0.00060144	     -0.21245200	      0.00433683	     -0.00172979	     40.32351512
      0.34076523	     -0.05516174	     -0.00117735	     -0.19703516	     -0.05877242	      0.88283183	     -0.00060111	     -0.21245671	      0.00432430	     -0.00168079	     39.88669243
      0.34222115	     -0.05526781	     -0.00117377	     -0.19714122	     -0.05876614	      0.88282942	     -0.00060069	     -0.21246190	      0.00431063	     -0.00162327	     39.58045429
      0.34367707	     -0.05536982	     -0.00116785	     -0.19724330	     -0.05875987	      0.88282710	     -0.00060027	     -0.21246653	      0.00429889	     -0.00156785	     39.00198095
      0.34485596	     -0.05544861	     -0.00116507	     -0.19732211	     -0.05875481	      0.88282528	     -0.00059992	     -0.21246990	      0.00429035	     -0.00152470	     38.86565363
      0.34603485	     -0.05552414	     -0.00116018	     -0.19739771	     -0.05874976	      0.88282350	     -0.00059956	     -0.21247293	      0.00428303	     -0.00148305	     38.47380696
      0.34753779	     -0.05561536	     -0.00115490	     -0.19748903	     -0.05874332	      0.88282131	     -0.00059909	     -0.21247629	      0.00427497	     -0.00143227	     38.19967878
      0.34904074	     -0.05570080	     -0.00114726	     -0.19757462	     -0.05873690	      0.88281920	     -0.00059862	     -0.21247911	      0.00426862	     -0.00138402	     37.64516948
      0.35020055	     -0.05576263	     -0.00114390	     -0.19763653	     -0.05873196	      0.88281761	     -0.00059824	     -0.21248094	      0.00426439	     -0.00134855	     37.57671058
      0.35136036	     -0.05582145	     -0.00113849	     -0.19769547	     -0.05872701	      0.88281607	     -0.00059786	     -0.21248247	      0.00426111	     -0.00131448	     37.22992972
      0.35291676	     -0.05589533	     -0.00113209	     -0.19776951	     -0.05872038	      0.88281406	     -0.00059734	     -0.21248411	      0.00425768	     -0.00127106	     36.99707038
      0.35447316	     -0.05596345	     -0.00112341	     -0.19783786	     -0.05871376	      0.88281211	     -0.00059681	     -0.21248529	      0.00425569	     -0.00123013	     36.45245677
      0.35560036	     -0.05600928	     -0.00111923	     -0.19788381	     -0.05870896	      0.88281074	     -0.00059642	     -0.21248587	      0.00425469	     -0.00120208	     36.46580134
      0.35672757	     -0.05605227	     -0.00111319	     -0.19792697	     -0.05870417	      0.88280940	     -0.00059602	     -0.21248623	      0.00425443	     -0.00117524	     36.18170892
      0.35836401	     -0.05610985	     -0.00110521	     -0.19798478	     -0.05869720	      0.88280751	     -0.00059544	     -0.21248641	      0.00425484	     -0.00113841	     35.97877624
      0.35975911	     -0.05615456	     -0.00109708	     -0.19802973	     -0.05869127	      0.88280594	     -0.00059494	     -0.21248627	      0.00425611	     -0.00110890	     35.59620801
      0.36115421	     -0.05619542	     -0.00109062	     -0.19807078	     -0.05868533	      0.88280441	     -0.00059443	     -0.21248587	      0.00425784	     -0.00108109	     35.57823901
      0.36254931	     -0.05623281	     -0.00108177	     -0.19810845	     -0.05867939	      0.88280292	     -0.00059391	     -0.21248525	      0.00426046	     -0.00105479	     35.10663081
      0.36394441	     -0.05626694	     -0.00107589	     -0.19814276	     -0.05867344	      0.88280147	     -0.00059339	     -0.21248445	      0.00426329	     -0.00103003	     35.25080020
      0.36512791	     -0.05629335	     -0.00106809	     -0.19816942	     -0.05866839	      0.88280026	     -0.00059295	     -0.21248363	      0.00426642	     -0.00101004	     34.79938755
      0.36631142	     -0.05631763	     -0.00106224	     -0.19819389	     -0.05866334	      0.88279908	     -0.00059250	     -0.21248270	      0.00426968	     -0.00099102	     34.75639337
      0.36783689	     -0.05634591	     -0.00105341	     -0.19822246	     -0.05865683	      0.88279759	     -0.00059192	     -0.21248136	      0.00427449	     -0.00096774	     34.45099584
      0.36936237	     -0.05637109	     -0.00104638	     -0.19824787	     -0.05865030	      0.88279613	     -0.00059134	     -0.21247988	      0.00427956	     -0.00094580	     34.52169873
      0.37055970	     -0.05638884	     -0.00103872	     -0.19826588	     -0.05864517	      0.88279500	     -0.00059088	     -0.21247863	      0.00428409	     -0.00092935	     34.12770483
      0.37175703	     -0.05640501	     -0.00103290	     -0.19828224	     -0.05864004	      0.88279390	     -0.00059042	     -0.21247733	      0.00428863	     -0.00091358	     34.10402940
      0.37330430	     -0.05642370	     -0.00102417	     -0.19830122	     -0.05863340	      0.88279250	     -0.00058982	     -0.21247557	      0.00429495	     -0.00089397	     33.82492537
      0.37485157	     -0.05644011	     -0.00101753	     -0.19831788	     -0.05862675	      0.88279113	     -0.00058922	     -0.21247375	      0.00430131	     -0.00087517	     33.95649639
      0.37600109	     -0.05645088	     -0.00101032	     -0.19832889	     -0.05862180	      0.88279013	     -0.00058877	     -0.21247237	      0.00430647	     -0.00086153	     33.57989399
      0.37715060	     -0.05646056	     -0.00100494	     -0.19833877	     -0.05861685	      0.88278915	     -0.00058833	     -0.21247098	      0.00431153	     -0.00084820	     33.55978764
      0.37877917	     -0.05647255	     -0.00099636	     -0.19835105	     -0.05860982	      0.88278779	     -0.00058770	     -0.21246899	      0.00431898	     -0.00082958	     33.33845164
      0.38018102	     -0.05648126	     -0.00099027	     -0.19836000	     -0.05860376	      0.88278663	     -0.00058716	     -0.21246728	      0.00432535	     -0.00081375	     33.38230302
      0.38158287	     -0.05648829	     -0.00098243	     -0.19836729	     -0.05859770	      0.88278550	     -0.00058662	     -0.21246556	      0.00433204	     -0.00079791	     33.10073948
      0.38298472	     -0.05649330	     -0.00097696	     -0.19837252	     -0.05859162	      0.88278440	     -0.00058608	     -0.21246385	      0.00433850	     -0.00078203	     33.25242856
      0.38438657	     -0.05649590	     -0.00096858	     -0.19837541	     -0.05858553	      0.88278331	     -0.00058554	     -0.21246211	      0.00434534	     -0.00076583	     32.88649529
      0.38558624	     -0.05649634	     -0.00096418	     -0.19837602	     -0.05858032	      0.88278240	     -0.00058508	     -0.21246060	      0.00435086	     -0.00075174	     33.05521381
      0.38678591	     -0.05649497	     -0.00095789	     -0.19837488	     -0.05857509	      0.88278151	     -0.00058463	     -0.21245905	      0.00435660	     -0.00073722	     32.89815662
      0.38830733	     -0.05649033	     -0.00095137	     -0.19837049	     -0.05856846	      0.88278040	     -0.00058405	     -0.21245701	      0.00436367	     -0.00071813	     32.95483118
      0.38982874	     -0.05648231	     -0.00094318	     -0.19836277	     -0.05856181	      0.88277932	     -0.00058348	     -0.21245485	      0.00437085	     -0.00069798	     32.72254870
      0.39103547	     -0.05647400	     -0.00093904	     -0.19835463	     -0.05855654	      0.88277849	     -0.00058303	     -0.21245303	      0.00437615	     -0.00068118	     32.90262829
      0.39224220	     -0.05646384	     -0.00093319	     -0.19834468	     -0.05855125	      0.88277768	     -0.00058258	     -0.21245113	      0.00438153	     -0.00066345	     32.79294766
      0.39378629	     -0.05644817	     -0.00092721	     -0.19832924	     -0.05854448	      0.88277667	     -0.00058201	     -0.21244856	      0.00438797	     -0.00063936	     32.89329147
      0.39533037	     -0.05642949	     -0.00091941	     -0.19831084	     -0.05853770	      0.88277571	     -0.00058145	     -0.21244581	      0.00439431	     -0.00061348	     32.68600612
      0.39648564	     -0.05641387	     -0.00091606	     -0.19829535	     -0.05853262	      0.88277501	     -0.00058103	     -0.21244365	      0.00439850	     -0.00059297	     32.89974162
      0.39764091	     -0.05639690	     -0.00091109	     -0.19827857	     -0.05852754	      0.88277434	     -0.00058062	     -0.21244140	      0.00440267	     -0.00057136	     32.84549240
      0.39926415	     -0.05637121	     -0.00090547	     -0.19825309	     -0.05852039	      0.88277344	     -0.00058005	     -0.21243808	      0.00440795	     -0.00053921	     32.96374986
      0.40088739	     -0.05634331	     -0.00089819	     -0.19822544	     -0.05851323	      0.88277259	     -0.00057948	     -0.21243462	      0.00441293	     -0.00050489	     32.80038165
      0.40198747	     -0.05632333	     -0.00089581	     -0.19820556	     -0.05850837	      0.88277205	     -0.00057910	     -0.21243219	      0.00441569	     -0.00048048	     33.03848069
      0.40308755	     -0.05630227	     -0.00089181	     -0.19818464	     -0.05850351	      0.88277153	     -0.00057873	     -0.21242970	      0.00441839	     -0.00045508	     33.03265096
      0.40483211	     -0.05626659	     -0.00088654	     -0.19814916	     -0.05849580	      0.88277077	     -0.00057814	     -0.21242560	      0.00442203	     -0.00041295	     33.17480040
      0.40624710	     -0.05623577	     -0.00088143	     -0.19811851	     -0.05848954	      0.88277021	     -0.00057768	     -0.21242215	      0.00442459	     -0.00037717	     33.14757898
      0.40766209	     -0.05620363	     -0.00087814	     -0.19808649	     -0.05848328	      0.88276971	     -0.00057722	     -0.21241858	      0.00442649	     -0.00034011	     33.37777409
      0.40907708	     -0.05617023	     -0.00087272	     -0.19805326	     -0.05847702	      0.88276925	     -0.00057677	     -0.21241489	      0.00442818	     -0.00030180	     33.27540471
      0.41033020	     -0.05614004	     -0.00087049	     -0.19802315	     -0.05847147	      0.88276890	     -0.00057638	     -0.21241155	      0.00442899	     -0.00026702	     33.53261540
      0.41158333	     -0.05610902	     -0.00086636	     -0.19799226	     -0.05846592	      0.88276858	     -0.00057600	     -0.21240813	      0.00442964	     -0.00023146	     33.50502885
      0.41283645	     -0.05607762	     -0.00086367	     -0.19796095	     -0.05846037	      0.88276832	     -0.00057562	     -0.21240465	      0.00442978	     -0.00019530	     33.66428632
      0.41446655	     -0.05603601	     -0.00085895	     -0.19791948	     -0.05845314	      0.88276804	     -0.00057514	     -0.21240004	      0.00442954	     -0.00014746	     33.67862693
      0.41573802	     -0.05600309	     -0.00085709	     -0.19788662	     -0.05844751	      0.88276787	     -0.00057478	     -0.21239640	      0.00442871	     -0.00010973	     33.91916855
      0.41700949	     -0.05596889	     -0.00085373	     -0.19785251	     -0.05844188	      0.88276776	     -0.00057442	     -0.21239271	      0.00442767	     -0.00007168	     33.91864361
      0.41828095	     -0.05593507	     -0.00085192	     -0.19781874	     -0.05843625	      0.88276769	     -0.00057407	     -0.21238900	      0.00442608	     -0.00003348	     34.08630264
      0.41989812	     -0.05589197	     -0.00084828	     -0.19777574	     -0.05842910	      0.88276768	     -0.00057364	     -0.21238430	      0.00442363	      0.00001519	     34.10590496
      0.42114401	     -0.05585875	     -0.00084742	     -0.19774253	     -0.05842359	      0.88276772	     -0.00057332	     -0.21238069	      0.00442111	      0.00005251	     34.35078681
      0.42238989	     -0.05582533	     -0.00084494	     -0.19770916	     -0.05841808	      0.88276781	     -0.00057300	     -0.21237708	      0.00441840	      0.00008961	     34.36683038
      0.42389010	     -0.05578478	     -0.00084379	     -0.19766863	     -0.05841146	      0.88276797	     -0.00057263	     -0.21237273	      0.00441449	      0.00013374	     34.60715978
      0.42539031	     -0.05574341	     -0.00084068	     -0.19762732	     -0.05840484	      0.88276821	     -0.00057228	     -0.21236836	      0.00441031	      0.00017725	     34.56599971
      0.42652292	     -0.05571176	     -0.00084122	     -0.19759563	     -0.05839984	      0.88276843	     -0.00057202	     -0.21236504	      0.00440653	      0.00020958	     34.84251192
      0.42765554	     -0.05567900	     -0.00083996	     -0.19756288	     -0.05839485	      0.88276868	     -0.00057177	     -0.21236167	      0.00440261	      0.00024155	     34.90035835
      0.42927767	     -0.05563119	     -0.00083923	     -0.19751506	     -0.05838772	      0.88276911	     -0.00057142	     -0.21235677	      0.00439621	      0.00028662	     35.12008127
      0.43067359	     -0.05559089	     -0.00083785	     -0.19747476	     -0.05838159	      0.88276954	     -0.00057113	     -0.21235249	      0.00439016	      0.00032473	     35.15392617
      0.43206951	     -0.05555132	     -0.00083859	     -0.19743512	     -0.05837546	      0.88277002	     -0.00057086	     -0.21234820	      0.00438327	      0.00036201	     35.41641578
      0.43346543	     -0.05551227	     -0.00083717	     -0.19739606	     -0.05836935	      0.88277055	     -0.00057060	     -0.21234388	      0.00437599	      0.00039847	     35.38839380
      0.43469788	     -0.05547834	     -0.00083864	     -0.19736205	     -0.05836396	      0.88277106	     -0.00057038	     -0.21234007	      0.00436879	      0.00042977	     35.64633945
      0.43593032	     -0.05544492	     -0.00083852	     -0.19732857	     -0.05835858	      0.88277161	     -0.00057016	     -0.21233625	      0.00436130	      0.00046033	     35.67736136
      0.43716277	     -0.05541266	     -0.00083974	     -0.19729622	     -0.05835321	      0.88277219	     -0.00056996	     -0.21233244	      0.00435319	      0.00049009	     35.83944139
      0.43881270	     -0.05537258	     -0.00084043	     -0.19725604	     -0.05834604	      0.88277303	     -0.00056971	     -0.21232739	      0.00434169	      0.00052855	     35.90160199
      0.44006566	     -0.05534410	     -0.00084293	     -0.19722743	     -0.05834060	      0.88277371	     -0.00056953	     -0.21232365	      0.00433225	      0.00055649	     36.12729957
      0.44131862	     -0.05531681	     -0.00084404	     -0.19720004	     -0.05833518	      0.88277443	     -0.00056936	     -0.21231999	      0.00432259	      0.00058333	     36.17673758
      0.44257158	     -0.05529069	     -0.00084673	     -0.19717378	     -0.05832977	      0.88277517	     -0.00056920	     -0.21231641	      0.00431244	      0.00060897	     36.35412075
      0.44420365	     -0.05525729	     -0.00084906	     -0.19714022	     -0.05832274	      0.88277619	     -0.00056900	     -0.21231182	      0.00429882	      0.00064066	     36.44348711
      0.44542835	     -0.05523256	     -0.00085267	     -0.19711532	     -0.05831749	      0.88277699	     -0.00056887	     -0.21230841	      0.00428800	      0.00066305	     36.66557082
      0.44665305	     -0.05520762	     -0.00085462	     -0.19709025	     -0.05831224	      0.88277782	     -0.00056875	     -0.21230499	      0.00427699	      0.00068432	     36.72980722
      0.44815564	     -0.05517768	     -0.00085874	     -0.19706010	     -0.05830582	      0.88277887	     -0.00056861	     -0.21230075	      0.00426286	      0.00070880	     36.94657634
      0.44949646	     -0.05515091	     -0.00086080	     -0.19703319	     -0.05830012	      0.88277983	     -0.00056850	     -0.21229690	      0.00424996	      0.00072920	     36.99096281
      0.45083728	     -0.05512495	     -0.00086527	     -0.19700703	     -0.05829443	      0.88278082	     -0.00056841	     -0.21229297	      0.00423645	      0.00074818	     37.21357726
      0.45217810	     -0.05510082	     -0.00086764	     -0.19698273	     -0.05828876	      0.88278184	     -0.00056833	     -0.21228896	      0.00422274	      0.00076581	     37.23348341
      0.45351891	     -0.05507926	     -0.00087300	     -0.19696093	     -0.05828310	      0.88278287	     -0.00056825	     -0.21228492	      0.00420840	      0.00078195	     37.45394660
      0.45485973	     -0.05505906	     -0.00087589	     -0.19694055	     -0.05827747	      0.88278393	     -0.00056819	     -0.21228087	      0.00419397	      0.00079675	     37.46694181
      0.45620055	     -0.05504077	     -0.00088208	     -0.19692200	     -0.05827186	      0.88278501	     -0.00056815	     -0.21227679	      0.00417894	      0.00081005	     37.68947921
      0.45754137	     -0.05502516	     -0.00088531	     -0.19690620	     -0.05826626	      0.88278610	     -0.00056811	     -0.21227272	      0.00416390	      0.00082198	     37.67838104
      0.45873346	     -0.05501256	     -0.00089136	     -0.19689334	     -0.05826131	      0.88278709	     -0.00056809	     -0.21226912	      0.00415007	      0.00083129	     37.85904833
      0.45992555	     -0.05500203	     -0.00089571	     -0.19688259	     -0.05825637	      0.88278808	     -0.00056808	     -0.21226552	      0.00413625	      0.00083952	     37.90651300
      0.46138239	     -0.05499222	     -0.00090293	     -0.19687246	     -0.05825036	      0.88278931	     -0.00056808	     -0.21226117	      0.00411900	      0.00084804	     38.05493734
      0.46283923	     -0.05498393	     -0.00090860	     -0.19686391	     -0.05824437	      0.88279055	     -0.00056810	     -0.21225687	      0.00410172	      0.00085500	     38.11282334
      0.46404606	     -0.05497695	     -0.00091564	     -0.19685664	     -0.05823943	      0.88279159	     -0.00056812	     -0.21225329	      0.00408710	      0.00085962	     38.27519711
      0.46525290	     -0.05496900	     -0.00092064	     -0.19684845	     -0.05823450	      0.88279263	     -0.00056815	     -0.21224964	      0.00407253	      0.00086343	     38.33316711
      0.46671837	     -0.05495888	     -0.00092802	     -0.19683801	     -0.05822855	      0.88279390	     -0.00056820	     -0.21224505	      0.00405449	      0.00086699	     38.47425667
      0.46818384	     -0.05495003	     -0.00093329	     -0.19682890	     -0.05822262	      0.88279517	     -0.00056827	     -0.21224027	      0.00403639	      0.00086953	     38.51254650
      0.46934371	     -0.05494502	     -0.00093990	     -0.19682362	     -0.05821795	      0.88279618	     -0.00056833	     -0.21223639	      0.00402170	      0.00087070	     38.62335772
      0.47050359	     -0.05494177	     -0.00094474	     -0.19682014	     -0.05821329	      0.88279719	     -0.00056839	     -0.21223245	      0.00400705	      0.00087124	     38.65833634
      0.47202783	     -0.05494134	     -0.00095270	     -0.19681937	     -0.05820720	      0.88279852	     -0.00056849	     -0.21222725	      0.00398756	      0.00087086	     38.75969804
      0.47355206	     -0.05494592	     -0.00095903	     -0.19682365	     -0.05820114	      0.88279984	     -0.00056861	     -0.21222214	      0.00396814	      0.00086932	     38.77595387
      0.47467091	     -0.05495157	     -0.00096602	     -0.19682901	     -0.05819670	      0.88280082	     -0.00056870	     -0.21221848	      0.00395366	      0.00086732	     38.86013514
      0.47578977	     -0.05495803	     -0.00097104	     -0.19683523	     -0.05819229	      0.88280178	     -0.00056879	     -0.21221490	      0.00393936	      0.00086464	     38.87980381
      0.47738902	     -0.05496901	     -0.00097906	     -0.19684587	     -0.05818600	      0.88280316	     -0.00056894	     -0.21220988	      0.00391892	      0.00085949	     38.95681644
      0.47875378	     -0.05498094	     -0.00098464	     -0.19685754	     -0.05818067	      0.88280433	     -0.00056908	     -0.21220569	      0.00390173	      0.00085394	     38.95753481
      0.48011853	     -0.05499561	     -0.00099200	     -0.19687190	     -0.05817535	      0.88280549	     -0.00056922	     -0.21220163	      0.00388455	      0.00084721	     39.03436237
      0.48148328	     -0.05501257	     -0.00099697	     -0.19688862	     -0.05817006	      0.88280664	     -0.00056937	     -0.21219771	      0.00386779	      0.00083940	     39.00177492
      0.48284803	     -0.05503134	     -0.00100473	     -0.19690708	     -0.05816480	      0.88280778	     -0.00056953	     -0.21219392	      0.00385106	      0.00083036	     39.10828845
      0.48402535	     -0.05504850	     -0.00100849	     -0.19692406	     -0.05816027	      0.88280876	     -0.00056968	     -0.21219076	      0.00383710	      0.00082173	     39.04524176
      0.48520268	     -0.05506669	     -0.00101405	     -0.19694201	     -0.05815576	      0.88280972	     -0.00056983	     -0.21218769	      0.00382322	      0.00081222	     39.08213988
      0.48667246	     -0.05509050	     -0.00101921	     -0.19696558	     -0.05815016	      0.88281090	     -0.00057002	     -0.21218395	      0.00380639	      0.00079922	     39.05110318
      0.48814224	     -0.05511556	     -0.00102587	     -0.19699037	     -0.05814457	      0.88281207	     -0.00057023	     -0.21218031	      0.00378985	      0.00078486	     39.12017333
      0.48932496	     -0.05513659	     -0.00102878	     -0.19701126	     -0.05814010	      0.88281299	     -0.00057040	     -0.21217744	      0.00377711	      0.00077242	     39.03328337
      0.49050769	     -0.05515844	     -0.00103338	     -0.19703292	     -0.05813564	      0.88281389	     -0.00057057	     -0.21217463	      0.00376457	      0.00075913	     39.05336886
      0.49199940	     -0.05518680	     -0.00103759	     -0.19706108	     -0.05813003	      0.88281501	     -0.00057080	     -0.21217114	      0.00374942	      0.00074130	     39.00165132
      0.49349110	     -0.05521594	     -0.00104366	     -0.19708999	     -0.05812445	      0.88281611	     -0.00057104	     -0.21216770	      0.00373475	      0.00072233	     39.07750316
      0.49463113	     -0.05523880	     -0.00104582	     -0.19711274	     -0.05812020	      0.88281692	     -0.00057122	     -0.21216510	      0.00372419	      0.00070724	     38.96426307
      0.49577115	     -0.05526233	     -0.00104972	     -0.19713612	     -0.05811596	      0.88281772	     -0.00057141	     -0.21216253	      0.00371386	      0.00069159	     38.97157140
      0.49733059	     -0.05529538	     -0.00105373	     -0.19716900	     -0.05811018	      0.88281878	     -0.00057168	     -0.21215904	      0.00370049	      0.00066949	     38.90791865
      0.49889002	     -0.05532920	     -0.00105955	     -0.19720261	     -0.05810442	      0.88281981	     -0.00057196	     -0.21215558	      0.00368774	      0.00064664	     38.98760793
      0.49998704	     -0.05535336	     -0.00106114	     -0.19722669	     -0.05810038	      0.88282051	     -0.00057215	     -0.21215316	      0.00367946	      0.00063027	     38.85365085
      0.50108406	     -0.05537785	     -0.00106440	     -0.19725107	     -0.05809635	      0.88282119	     -0.00057235	     -0.21215074	      0.00367144	      0.00061363	     38.85161382
      0.50273852	     -0.05541530	     -0.00106820	     -0.19728838	     -0.05809028	      0.88282218	     -0.00057267	     -0.21214707	      0.00366021	      0.00058820	     38.78499109
      0.50411889	     -0.05544690	     -0.00107233	     -0.19731985	     -0.05808523	      0.88282298	     -0.00057293	     -0.21214398	      0.00365148	      0.00056674	     38.80442598
      0.50549926	     -0.05547892	     -0.00107457	     -0.19735179	     -0.05808020	      0.88282375	     -0.00057320	     -0.21214086	      0.00364358	      0.00054521	     38.69889529
      0.50687963	     -0.05551160	     -0.00107902	     -0.19738434	     -0.05807518	      0.88282448	     -0.00057348	     -0.21213771	      0.00363617	      0.00052357	     38.75752378
      0.50811663	     -0.05554129	     -0.00108044	     -0.19741398	     -0.05807068	      0.88282512	     -0.00057373	     -0.21213485	      0.00363035	      0.00050422	     38.62853169
      0.50935363	     -0.05557135	     -0.00108382	     -0.19744396	     -0.05806619	      0.88282573	     -0.00057398	     -0.21213195	      0.00362494	      0.00048483	     38.65019705
      0.51059063	     -0.05560165	     -0.00108574	     -0.19747422	     -0.05806171	      0.88282632	     -0.00057424	     -0.21212902	      0.00362027	      0.00046550	     38.57765005
      0.51217038	     -0.05564065	     -0.00108951	     -0.19751314	     -0.05805600	      0.88282704	     -0.00057457	     -0.21212519	      0.00361508	      0.00044086	     38.59991940
      0.51343118	     -0.05567207	     -0.00109064	     -0.19754454	     -0.05805144	      0.88282758	     -0.00057484	     -0.21212208	      0.00361184	      0.00042131	     38.48113445
      0.51469198	     -0.05570388	     -0.00109351	     -0.19757631	     -0.05804689	      0.88282810	     -0.00057511	     -0.21211890	      0.00360911	      0.00040179	     38.49800600
      0.51595279	     -0.05573583	     -0.00109490	     -0.19760825	     -0.05804234	      0.88282859	     -0.00057538	     -0.21211566	      0.00360719	      0.00038237	     38.41600937
      0.51751611	     -0.05577523	     -0.00109805	     -0.19764763	     -0.05803670	      0.88282917	     -0.00057573	     -0.21211153	      0.00360565	      0.00035838	     38.44548160
      0.51875947	     -0.05580631	     -0.00109856	     -0.19767874	     -0.05803222	      0.88282960	     -0.00057600	     -0.21210814	      0.00360538	      0.00033946	     38.31793538
      0.52000282	     -0.05583737	     -0.00110080	     -0.19770981	     -0.05802774	      0.88283002	     -0.00057628	     -0.21210466	      0.00360563	      0.00032060	     38.33373710
      0.52124618	     -0.05586846	     -0.00110170	     -0.19774094	     -0.05802325	      0.88283040	     -0.00057655	     -0.21210107	      0.00360671	      0.00030186	     38.25415793
      0.52287155	     -0.05590942	     -0.00110420	     -0.19778193	     -0.05801739	      0.88283087	     -0.00057692	     -0.21209622	      0.00360904	      0.00027745	     38.27284986
      0.52410970	     -0.05594071	     -0.00110427	     -0.19781329	     -0.05801292	      0.88283121	     -0.00057720	     -0.21209241	      0.00361182	      0.00025893	     38.13938371
      0.52534785	     -0.05597198	     -0.00110600	     -0.19784460	     -0.05800845	      0.88283151	     -0.00057748	     -0.21208850	      0.00361517	      0.00024039	     38.15299298
      0.52683469	     -0.05600921	     -0.00110633	     -0.19788194	     -0.05800307	      0.88283186	     -0.00057781	     -0.21208365	      0.00362034	      0.00021817	     38.04035276
      0.52832153	     -0.05604596	     -0.00110887	     -0.19791875	     -0.05799768	      0.88283216	     -0.00057815	     -0.21207862	      0.00362636	      0.00019588	     38.14169486
      0.52944694	     -0.05607338	     -0.00110806	     -0.19794628	     -0.05799360	      0.88283237	     -0.00057841	     -0.21207469	      0.00363189	      0.00017906	     37.96335003
      0.53057235	     -0.05610061	     -0.00110899	     -0.19797359	     -0.05798950	      0.88283257	     -0.00057866	     -0.21207064	      0.00363786	      0.00016217	     37.95999999
      0.53218466	     -0.05613950	     -0.00110912	     -0.19801265	     -0.05798363	      0.88283281	     -0.00057903	     -0.21206464	      0.00364761	      0.00013793	     37.86160820
      0.53358133	     -0.05617309	     -0.00111032	     -0.19804636	     -0.05797853	      0.88283299	     -0.00057934	     -0.21205925	      0.00365697	      0.00011680	     37.88662289
      0.53497799	     -0.05620632	     -0.00110952	     -0.19807977	     -0.05797342	      0.88283313	     -0.00057966	     -0.21205369	      0.00366748	      0.00009561	     37.73773822
      0.53637465	     -0.05623910	     -0.00111109	     -0.19811267	     -0.05796829	      0.88283325	     -0.00057997	     -0.21204794	      0.00367872	      0.00007421	     37.82733945
      0.53759595	     -0.05626728	     -0.00110976	     -0.19814104	     -0.05796379	      0.88283333	     -0.00058025	     -0.21204276	      0.00368959	      0.00005543	     37.64972836
      0.53881726	     -0.05629476	     -0.00111002	     -0.19816868	     -0.05795927	      0.88283339	     -0.00058052	     -0.21203744	      0.00370098	      0.00003648	     37.66881714
      0.54003856	     -0.05632233	     -0.00110913	     -0.19819645	     -0.05795475	      0.88283342	     -0.00058079	     -0.21203199	      0.00371321	      0.00001744	     37.57960721
      0.54173357	     -0.05636047	     -0.00110912	     -0.19823482	     -0.05794844	      0.88283343	     -0.00058117	     -0.21202422	      0.00373127	     -0.00000927	     37.59262738
      0.54299284	     -0.05638846	     -0.00110744	     -0.19826305	     -0.05794373	      0.88283340	     -0.00058144	     -0.21201828	      0.00374576	     -0.00002929	     37.43595957
      0.54425212	     -0.05641626	     -0.00110714	     -0.19829105	     -0.05793900	      0.88283335	     -0.00058171	     -0.21201220	      0.00376083	     -0.00004952	     37.45254966
      0.54551139	     -0.05644377	     -0.00110581	     -0.19831880	     -0.05793426	      0.88283328	     -0.00058198	     -0.21200597	      0.00377676	     -0.00006985	     37.34467786
      0.54716748	     -0.05647946	     -0.00110545	     -0.19835478	     -0.05792798	      0.88283314	     -0.00058234	     -0.21199756	      0.00379870	     -0.00009688	     37.36918880
      0.54840159	     -0.05650575	     -0.00110338	     -0.19838134	     -0.05792329	      0.88283301	     -0.00058260	     -0.21199113	      0.00381610	     -0.00011722	     37.19743931
      0.54963570	     -0.05653221	     -0.00110301	     -0.19840802	     -0.05791857	      0.88283285	     -0.00058285	     -0.21198456	      0.00383405	     -0.00013784	     37.21033443
      0.55115713	     -0.05656476	     -0.00110100	     -0.19844091	     -0.05791271	      0.88283262	     -0.00058317	     -0.21197630	      0.00385737	     -0.00016358	     37.06789105
      0.55251801	     -0.05659375	     -0.00110089	     -0.19847016	     -0.05790745	      0.88283238	     -0.00058345	     -0.21196874	      0.00387901	     -0.00018700	     37.12762119
      0.55387889	     -0.05662238	     -0.00109846	     -0.19849913	     -0.05790216	      0.88283211	     -0.00058372	     -0.21196104	      0.00390178	     -0.00021072	     36.93921406
      0.55523976	     -0.05665060	     -0.00109837	     -0.19852762	     -0.05789683	      0.88283181	     -0.00058399	     -0.21195319	      0.00392518	     -0.00023485	     37.02242911
      0.55660064	     -0.05667837	     -0.00109553	     -0.19855575	     -0.05789147	      0.88283147	     -0.00058425	     -0.21194517	      0.00394976	     -0.00025926	     36.80314399
      0.55796152	     -0.05670451	     -0.00109577	     -0.19858217	     -0.05788608	      0.88283110	     -0.00058452	     -0.21193700	      0.00397485	     -0.00028403	     36.90986892
      0.55932240	     -0.05673113	     -0.00109298	     -0.19860916	     -0.05788065	      0.88283070	     -0.00058477	     -0.21192873	      0.00400112	     -0.00030896	     36.65066722
      0.56068328	     -0.05675753	     -0.00109346	     -0.19863584	     -0.05787519	      0.88283026	     -0.00058503	     -0.21192034	      0.00402784	     -0.00033423	     36.78855934
      0.56190512	     -0.05678062	     -0.00109092	     -0.19865928	     -0.05787025	      0.88282984	     -0.00058525	     -0.21191272	      0.00405287	     -0.00035703	     36.55941481
      0.56312696	     -0.05680309	     -0.00109036	     -0.19868204	     -0.05786529	      0.88282939	     -0.00058547	     -0.21190498	      0.00407831	     -0.00038004	     36.58267487
      0.56460328	     -0.05682928	     -0.00108798	     -0.19870864	     -0.05785924	      0.88282881	     -0.00058573	     -0.21189547	      0.00411010	     -0.00040796	     36.43176988
      0.56607960	     -0.05685460	     -0.00108730	     -0.19873433	     -0.05785315	      0.88282819	     -0.00058598	     -0.21188577	      0.00414257	     -0.00043603	     36.50846478
      0.56732936	     -0.05687504	     -0.00108443	     -0.19875516	     -0.05784796	      0.88282763	     -0.00058619	     -0.21187740	      0.00417100	     -0.00045979	     36.29253128
      0.56857912	     -0.05689467	     -0.00108342	     -0.19877513	     -0.05784272	      0.88282704	     -0.00058639	     -0.21186887	      0.00419983	     -0.00048357	     36.31995824
      0.56982888	     -0.05691358	     -0.00108120	     -0.19879441	     -0.05783746	      0.88282642	     -0.00058659	     -0.21186018	      0.00422939	     -0.00050727	     36.20263533
      0.57150988	     -0.05693843	     -0.00107958	     -0.19881974	     -0.05783031	      0.88282554	     -0.00058685	     -0.21184825	      0.00426989	     -0.00053904	     36.22450341
      0.57278012	     -0.05695675	     -0.00107669	     -0.19883847	     -0.05782487	      0.88282484	     -0.00058704	     -0.21183905	      0.00430137	     -0.00056285	     36.02383041
      0.57405036	     -0.05697442	     -0.00107557	     -0.19885650	     -0.05781939	      0.88282411	     -0.00058722	     -0.21182971	      0.00433320	     -0.00058653	     36.04818104
      0.57532060	     -0.05699137	     -0.00107333	     -0.19887384	     -0.05781386	      0.88282335	     -0.00058740	     -0.21182022	      0.00436572	     -0.00060998	     35.92589750
      0.57699483	     -0.05701286	     -0.00107177	     -0.19889583	     -0.05780652	      0.88282230	     -0.00058763	     -0.21180752	      0.00440924	     -0.00064054	     35.96283455
      0.57824660	     -0.05702829	     -0.00106885	     -0.19891168	     -0.05780098	      0.88282149	     -0.00058779	     -0.21179786	      0.00444258	     -0.00066304	     35.75922733
      0.57949836	     -0.05704324	     -0.00106764	     -0.19892700	     -0.05779539	      0.88282064	     -0.00058795	     -0.21178807	      0.00447622	     -0.00068528	     35.78461858
      0.58103188	     -0.05706085	     -0.00106462	     -0.19894513	     -0.05778850	      0.88281957	     -0.00058813	     -0.21177589	      0.00451830	     -0.00071207	     35.61884044
      0.58240371	     -0.05707601	     -0.00106363	     -0.19896069	     -0.05778227	      0.88281858	     -0.00058829	     -0.21176483	      0.00455634	     -0.00073563	     35.70133178
      0.58377554	     -0.05709004	     -0.00106040	     -0.19897520	     -0.05777600	      0.88281755	     -0.00058844	     -0.21175359	      0.00459522	     -0.00075868	     35.49238169
      0.58514738	     -0.05710244	     -0.00105943	     -0.19898801	     -0.05776966	      0.88281650	     -0.00058858	     -0.21174217	      0.00463435	     -0.00078128	     35.60668155
      0.58651921	     -0.05711287	     -0.00105581	     -0.19899895	     -0.05776328	      0.88281541	     -0.00058872	     -0.21173053	      0.00467434	     -0.00080325	     35.38000203
      0.58789104	     -0.05712159	     -0.00105478	     -0.19900809	     -0.05775684	      0.88281429	     -0.00058885	     -0.21171864	      0.00471448	     -0.00082467	     35.52384055
      0.58926287	     -0.05712932	     -0.00105085	     -0.19901634	     -0.05775034	      0.88281315	     -0.00058897	     -0.21170649	      0.00475546	     -0.00084537	     35.26714083
      0.59063470	     -0.05713760	     -0.00105008	     -0.19902504	     -0.05774379	      0.88281197	     -0.00058908	     -0.21169412	      0.00479647	     -0.00086553	     35.43135476
      0.59200653	     -0.05714604	     -0.00104614	     -0.19903400	     -0.05773718	      0.88281077	     -0.00058918	     -0.21168158	      0.00483835	     -0.00088507	     35.14566685
      0.59337837	     -0.05715368	     -0.00104561	     -0.19904207	     -0.05773052	      0.88280954	     -0.00058928	     -0.21166887	      0.00488021	     -0.00090417	     35.35181416
      0.59460066	     -0.05715893	     -0.00104206	     -0.19904778	     -0.05772453	      0.88280843	     -0.00058936	     -0.21165740	      0.00491829	     -0.00092068	     35.11259540
      0.59582295	     -0.05716251	     -0.00104037	     -0.19905178	     -0.05771849	      0.88280729	     -0.00058943	     -0.21164574	      0.00495643	     -0.00093682	     35.17116949
      0.59732635	     -0.05716457	     -0.00103658	     -0.19905441	     -0.05771101	      0.88280587	     -0.00058951	     -0.21163114	      0.00500397	     -0.00095602	     35.03967550
      0.59882975	     -0.05716558	     -0.00103436	     -0.19905595	     -0.05770345	      0.88280442	     -0.00058958	     -0.21161624	      0.00505166	     -0.00097457	     35.16711818
      0.60007992	     -0.05716546	     -0.00103016	     -0.19905633	     -0.05769711	      0.88280319	     -0.00058963	     -0.21160365	      0.00509190	     -0.00098947	     34.94865127
      0.60133009	     -0.05716417	     -0.00102762	     -0.19905549	     -0.05769072	      0.88280195	     -0.00058967	     -0.21159090	      0.00513210	     -0.00100398	     35.01356193
      0.60283705	     -0.05716111	     -0.00102276	     -0.19905305	     -0.05768295	      0.88280042	     -0.00058971	     -0.21157531	      0.00518106	     -0.00102086	     34.86731371
      0.60434401	     -0.05715645	     -0.00101967	     -0.19904894	     -0.05767510	      0.88279887	     -0.00058974	     -0.21155953	      0.00522997	     -0.00103719	     35.04952945
      0.60555027	     -0.05715111	     -0.00101464	     -0.19904411	     -0.05766877	      0.88279761	     -0.00058976	     -0.21154675	      0.00526960	     -0.00104976	     34.81423424
      0.60675652	     -0.05714345	     -0.00101117	     -0.19903694	     -0.05766239	      0.88279634	     -0.00058977	     -0.21153386	      0.00530906	     -0.00106196	     34.88561002
      0.60832086	     -0.05712913	     -0.00100491	     -0.19902328	     -0.05765404	      0.88279466	     -0.00058977	     -0.21151690	      0.00536051	     -0.00107704	     34.77544281
      0.60988520	     -0.05711243	     -0.00100037	     -0.19900719	     -0.05764562	      0.88279297	     -0.00058976	     -0.21149968	      0.00541165	     -0.00109126	     35.00198295
      0.61105584	     -0.05709912	     -0.00099463	     -0.19899441	     -0.05763926	      0.88279168	     -0.00058974	     -0.21148667	      0.00545015	     -0.00110127	     34.74307466
      0.61222648	     -0.05708489	     -0.00099056	     -0.19898065	     -0.05763286	      0.88279039	     -0.00058972	     -0.21147361	      0.00548829	     -0.00111083	     34.81108117
      0.61385816	     -0.05706215	     -0.00098356	     -0.19895860	     -0.05762386	      0.88278857	     -0.00058968	     -0.21145531	      0.00554139	     -0.00112333	     34.71280953
      0.61548984	     -0.05703568	     -0.00097829	     -0.19893276	     -0.05761477	      0.88278672	     -0.00058962	     -0.21143690	      0.00559387	     -0.00113488	     35.02081249
      0.61660405	     -0.05701502	     -0.00097218	     -0.19891261	     -0.05760852	      0.88278546	     -0.00058958	     -0.21142427	      0.00562982	     -0.00114211	     34.73148135
      0.61771825	     -0.05699257	     -0.00096769	     -0.19889062	     -0.05760223	      0.88278418	     -0.00058953	     -0.21141157	      0.00566530	     -0.00114888	     34.80120364
      0.61947011	     -0.05695488	     -0.00095981	     -0.19885365	     -0.05759226	      0.88278216	     -0.00058944	     -0.21139152	      0.00572065	     -0.00115842	     34.73025800
      0.62089904	     -0.05692241	     -0.00095450	     -0.19882174	     -0.05758405	      0.88278050	     -0.00058936	     -0.21137512	      0.00576509	     -0.00116528	     34.88939208
      0.62232798	     -0.05688632	     -0.00094751	     -0.19878625	     -0.05757578	      0.88277883	     -0.00058927	     -0.21135869	      0.00580924	     -0.00117123	     34.70567232
      0.62375692	     -0.05684754	     -0.00094287	     -0.19874798	     -0.05756745	      0.88277715	     -0.00058917	     -0.21134220	      0.00585247	     -0.00117628	     35.01575977
      0.62502163	     -0.05681142	     -0.00093657	     -0.19871239	     -0.05756002	      0.88277566	     -0.00058908	     -0.21132757	      0.00589053	     -0.00117989	     34.75613429
      0.62628635	     -0.05677327	     -0.00093234	     -0.19867468	     -0.05755255	      0.88277417	     -0.00058898	     -0.21131292	      0.00592775	     -0.00118278	     34.94750913
      0.62755106	     -0.05673284	     -0.00092699	     -0.19863473	     -0.05754503	      0.88277267	     -0.00058888	     -0.21129822	      0.00596457	     -0.00118486	     34.86418975
      0.62920202	     -0.05667805	     -0.00092170	     -0.19858049	     -0.05753514	      0.88277071	     -0.00058874	     -0.21127898	      0.00601148	     -0.00118639	     35.08103888
      0.63048639	     -0.05663440	     -0.00091623	     -0.19853731	     -0.05752740	      0.88276919	     -0.00058863	     -0.21126401	      0.00604741	     -0.00118662	     34.86680052
      0.63177075	     -0.05658988	     -0.00091275	     -0.19849319	     -0.05751961	      0.88276766	     -0.00058851	     -0.21124907	      0.00608238	     -0.00118611	     35.05806294
      0.63305511	     -0.05654454	     -0.00090828	     -0.19844827	     -0.05751177	      0.88276614	     -0.00058839	     -0.21123416	      0.00611679	     -0.00118481	     34.96980189
      0.63468918	     -0.05648530	     -0.00090443	     -0.19838949	     -0.05750174	      0.88276421	     -0.00058823	     -0.21121526	      0.00615925	     -0.00118209	     35.22246051
      0.63594615	     -0.05643714	     -0.00089981	     -0.19834173	     -0.05749398	      0.88276272	     -0.00058811	     -0.21120076	      0.00619131	     -0.00117908	     35.01547225
      0.63720313	     -0.05638797	     -0.00089706	     -0.19829289	     -0.05748618	      0.88276124	     -0.00058798	     -0.21118628	      0.00622233	     -0.00117529	     35.19753930
      0.63871867	     -0.05632720	     -0.00089246	     -0.19823255	     -0.05747672	      0.88275947	     -0.00058782	     -0.21116885	      0.00625887	     -0.00116959	     35.08854104
      0.64023422	     -0.05626366	     -0.00089047	     -0.19816934	     -0.05746721	      0.88275770	     -0.00058766	     -0.21115144	      0.00629387	     -0.00116263	     35.52157887
      0.64137388	     -0.05621422	     -0.00088675	     -0.19812021	     -0.05746002	      0.88275638	     -0.00058753	     -0.21113835	      0.00631973	     -0.00115637	     35.27047610
      0.64251353	     -0.05616450	     -0.00088512	     -0.19807073	     -0.05745281	      0.88275506	     -0.00058740	     -0.21112526	      0.00634458	     -0.00114925	     35.42456067
      0.64415454	     -0.05609163	     -0.00088208	     -0.19799822	     -0.05744237	      0.88275319	     -0.00058721	     -0.21110646	      0.00637906	     -0.00113731	     35.43333871
      0.64556035	     -0.05602825	     -0.00088068	     -0.19793509	     -0.05743338	      0.88275160	     -0.00058705	     -0.21109039	      0.00640705	     -0.00112552	     35.67218959
      0.64696617	     -0.05596285	     -0.00087754	     -0.19786998	     -0.05742435	      0.88275002	     -0.00058688	     -0.21107438	      0.00643395	     -0.00111228	     35.56617675
      0.64837199	     -0.05589532	     -0.00087689	     -0.19780266	     -0.05741529	      0.88274847	     -0.00058670	     -0.21105839	      0.00645925	     -0.00109760	     35.96100615
      0.64961302	     -0.05583509	     -0.00087411	     -0.19774267	     -0.05740726	      0.88274712	     -0.00058654	     -0.21104428	      0.00648078	     -0.00108332	     35.80119405
      0.65085405	     -0.05577585	     -0.00087351	     -0.19768359	     -0.05739920	      0.88274578	     -0.00058638	     -0.21103024	      0.00650095	     -0.00106790	     36.04042189
      0.65209508	     -0.05571677	     -0.00087179	     -0.19762469	     -0.05739112	      0.88274447	     -0.00058622	     -0.21101630	      0.00652017	     -0.00105139	     36.05156106
      0.65374485	     -0.05564009	     -0.00087124	     -0.19754819	     -0.05738035	      0.88274275	     -0.00058599	     -0.21099797	      0.00654388	     -0.00102796	     36.35522438
      0.65500182	     -0.05558477	     -0.00086957	     -0.19749302	     -0.05737211	      0.88274147	     -0.00058582	     -0.21098427	      0.00656089	     -0.00100906	     36.25402600
      0.65625878	     -0.05553251	     -0.00086984	     -0.19744086	     -0.05736385	      0.88274021	     -0.00058564	     -0.21097089	      0.00657658	     -0.00098945	     36.49568158
      0.65751574	     -0.05548241	     -0.00086906	     -0.19739087	     -0.05735558	      0.88273898	     -0.00058545	     -0.21095788	      0.00659137	     -0.00096919	     36.51313783
      0.65915021	     -0.05541999	     -0.00086932	     -0.19732855	     -0.05734479	      0.88273742	     -0.00058521	     -0.21094157	      0.00660891	     -0.00094219	     36.82647674
      0.66037483	     -0.05537584	     -0.00086762	     -0.19728451	     -0.05733669	      0.88273628	     -0.00058501	     -0.21092985	      0.00662118	     -0.00092165	     36.71558076
      0.66159945	     -0.05533419	     -0.00086737	     -0.19724293	     -0.05732857	      0.88273516	     -0.00058482	     -0.21091859	      0.00663235	     -0.00090115	     36.93305174
      0.66310553	     -0.05528573	     -0.00086517	     -0.19719461	     -0.05731858	      0.88273383	     -0.00058457	     -0.21090544	      0.00664518	     -0.00087622	     36.90961083
      0.66444495	     -0.05524675	     -0.00086462	     -0.19715569	     -0.05730967	      0.88273267	     -0.00058434	     -0.21089443	      0.00665542	     -0.00085472	     37.20751020
      0.66578437	     -0.05521289	     -0.00086197	     -0.19712195	     -0.05730075	      0.88273154	     -0.00058410	     -0.21088417	      0.00666512	     -0.00083411	     37.07565221
      0.66712378	     -0.05518392	     -0.00086166	     -0.19709303	     -0.05729181	      0.88273043	     -0.00058386	     -0.21087474	      0.00667386	     -0.00081476	     37.40727491
      0.66846320	     -0.05515911	     -0.00085882	     -0.19706835	     -0.05728287	      0.88272935	     -0.00058360	     -0.21086620	      0.00668232	     -0.00079679	     37.21650377
      0.66980262	     -0.05513876	     -0.00085848	     -0.19704804	     -0.05727391	      0.88272830	     -0.00058335	     -0.21085859	      0.00668992	     -0.00078057	     37.57157054
      0.67114204	     -0.05512269	     -0.00085507	     -0.19703209	     -0.05726495	      0.88272726	     -0.00058308	     -0.21085195	      0.00669746	     -0.00076626	     37.29409389
      0.67248145	     -0.05510976	     -0.00085481	     -0.19701920	     -0.05725597	      0.88272624	     -0.00058281	     -0.21084629	      0.00670433	     -0.00075413	     37.71709406
      0.67367482	     -0.05509980	     -0.00085179	     -0.19700936	     -0.05724797	      0.88272535	     -0.00058255	     -0.21084206	      0.00671064	     -0.00074506	     37.46257697
      0.67486818	     -0.05509189	     -0.00085069	     -0.19700151	     -0.05723996	      0.88272446	     -0.00058230	     -0.21083856	      0.00671657	     -0.00073767	     37.63691662
      0.67632036	     -0.05508485	     -0.00084779	     -0.19699459	     -0.05723020	      0.88272340	     -0.00058198	     -0.21083528	      0.00672379	     -0.00073086	     37.51002748
      0.67777254	     -0.05508208	     -0.00084702	     -0.19699188	     -0.05722043	      0.88272234	     -0.00058165	     -0.21083307	      0.00673067	     -0.00072648	     37.79633223
      0.67897918	     -0.05508267	     -0.00084453	     -0.19699257	     -0.05721230	      0.88272146	     -0.00058137	     -0.21083207	      0.00673660	     -0.00072450	     37.52303815
      0.68018581	     -0.05508439	     -0.00084397	     -0.19699434	     -0.05720417	      0.88272059	     -0.00058109	     -0.21083181	      0.00674231	     -0.00072397	     37.66887435
      0.68164854	     -0.05508842	     -0.00084191	     -0.19699847	     -0.05719430	      0.88271953	     -0.00058074	     -0.21083242	      0.00674943	     -0.00072501	     37.49750186
      0.68311127	     -0.05509487	     -0.00084199	     -0.19700497	     -0.05718443	      0.88271847	     -0.00058038	     -0.21083403	      0.00675635	     -0.00072777	     37.77765151
      0.68427552	     -0.05510052	     -0.00083979	     -0.19701072	     -0.05717656	      0.88271762	     -0.00058009	     -0.21083597	      0.00676218	     -0.00073098	     37.47141365
      0.68543976	     -0.05510696	     -0.00083954	     -0.19701721	     -0.05716868	      0.88271677	     -0.00057980	     -0.21083846	      0.00676791	     -0.00073497	     37.56842894
      0.68695698	     -0.05511650	     -0.00083833	     -0.19702686	     -0.05715841	      0.88271565	     -0.00057941	     -0.21084247	      0.00677566	     -0.00074093	     37.42796188
      0.68847419	     -0.05512712	     -0.00083939	     -0.19703752	     -0.05714812	      0.88271452	     -0.00057901	     -0.21084729	      0.00678337	     -0.00074740	     37.68836945
      0.68959724	     -0.05513544	     -0.00083805	     -0.19704594	     -0.05714050	      0.88271368	     -0.00057871	     -0.21085132	      0.00678940	     -0.00075220	     37.39062707
      0.69072029	     -0.05514431	     -0.00083868	     -0.19705485	     -0.05713287	      0.88271283	     -0.00057841	     -0.21085573	      0.00679532	     -0.00075691	     37.45589652
      0.69230925	     -0.05515571	     -0.00083892	     -0.19706634	     -0.05712207	      0.88271162	     -0.00057797	     -0.21086250	      0.00680400	     -0.00076295	     37.36933746
      0.69367117	     -0.05516465	     -0.00084087	     -0.19707531	     -0.05711279	      0.88271058	     -0.00057759	     -0.21086869	      0.00681148	     -0.00076711	     37.51850576
      0.69503308	     -0.05517279	     -0.00084133	     -0.19708353	     -0.05710351	      0.88270953	     -0.00057721	     -0.21087516	      0.00681921	     -0.00076987	     37.34940812
      0.69639500	     -0.05517931	     -0.00084414	     -0.19709007	     -0.05709422	      0.88270848	     -0.00057682	     -0.21088182	      0.00682674	     -0.00077105	     37.57026875
      0.69775692	     -0.05518299	     -0.00084423	     -0.19709386	     -0.05708492	      0.88270743	     -0.00057643	     -0.21088855	      0.00683460	     -0.00077028	     37.36380755
      0.69893791	     -0.05518304	     -0.00084704	     -0.19709393	     -0.05707684	      0.88270652	     -0.00057609	     -0.21089434	      0.00684117	     -0.00076788	     37.59104973
      0.70011890	     -0.05517991	     -0.00084793	     -0.19709088	     -0.05706876	      0.88270562	     -0.00057574	     -0.21089999	      0.00684794	     -0.00076354	     37.54933853
      0.70157966	     -0.05517093	     -0.00085058	     -0.19708195	     -0.05705875	      0.88270451	     -0.00057531	     -0.21090664	      0.00685610	     -0.00075528	     37.72683222
      0.70304041	     -0.05515669	     -0.00085181	     -0.19706781	     -0.05704873	      0.88270342	     -0.00057488	     -0.21091278	      0.00686434	     -0.00074325	     37.70830475
      0.70422055	     -0.05514308	     -0.00085543	     -0.19705421	     -0.05704062	      0.88270255	     -0.00057452	     -0.21091730	      0.00687057	     -0.00073057	     37.93130683
      0.70540069	     -0.05512781	     -0.00085782	     -0.19703897	     -0.05703251	      0.88270169	     -0.00057417	     -0.21092144	      0.00687669	     -0.00071499	     37.96977744
      0.70688315	     -0.05510769	     -0.00086276	     -0.19701885	     -0.05702231	      0.88270065	     -0.00057372	     -0.21092611	      0.00688378	     -0.00069124	     38.16812768
      0.70836561	     -0.05508595	     -0.00086602	     -0.19699714	     -0.05701210	      0.88269964	     -0.00057326	     -0.21093020	      0.00689046	     -0.00066270	     38.21151064
      0.70949403	     -0.05506796	     -0.00087099	     -0.19697911	     -0.05700432	      0.88269891	     -0.00057291	     -0.21093291	      0.00689489	     -0.00063786	     38.41735983
      0.71062245	     -0.05504818	     -0.00087417	     -0.19695933	     -0.05699654	      0.88269821	     -0.00057256	     -0.21093523	      0.00689911	     -0.00061026	     38.50551127
      0.71217479	     -0.05501601	     -0.00088016	     -0.19692712	     -0.05698583	      0.88269729	     -0.00057207	     -0.21093778	      0.00690412	     -0.00056791	     38.72358791
      0.71372713	     -0.05498287	     -0.00088396	     -0.19689400	     -0.05697511	      0.88269645	     -0.00057158	     -0.21093964	      0.00690847	     -0.00052039	     38.82457599
      0.71480162	     -0.05495965	     -0.00088955	     -0.19687069	     -0.05696768	      0.88269591	     -0.00057124	     -0.21094056	      0.00691074	     -0.00048470	     39.01401413
      0.71587610	     -0.05493583	     -0.00089376	     -0.19684682	     -0.05696026	      0.88269541	     -0.00057090	     -0.21094117	      0.00691274	     -0.00044670	     39.12832975
      0.71753615	     -0.05489788	     -0.00090131	     -0.19680878	     -0.05694878	      0.88269471	     -0.00057036	     -0.21094148	      0.00691492	     -0.00038387	     39.36236086
      0.71889640	     -0.05486516	     -0.00090642	     -0.19677600	     -0.05693937	      0.88269423	     -0.00056992	     -0.21094112	      0.00691605	     -0.00032891	     39.51010477
      0.72025664	     -0.05483065	     -0.00091300	     -0.19674138	     -0.05692996	      0.88269382	     -0.00056947	     -0.21094018	      0.00691634	     -0.00027118	     39.73297186
      0.72161689	     -0.05479455	     -0.00091724	     -0.19670524	     -0.05692056	      0.88269349	     -0.00056902	     -0.21093863	      0.00691615	     -0.00021090	     39.87326107
      0.72283513	     -0.05476125	     -0.00092339	     -0.19667184	     -0.05691213	      0.88269327	     -0.00056862	     -0.21093672	      0.00691519	     -0.00015511	     40.07682028
      0.72405336	     -0.05472687	     -0.00092733	     -0.19663741	     -0.05690371	      0.88269312	     -0.00056821	     -0.21093430	      0.00691385	     -0.00009780	     40.20817368
      0.72527160	     -0.05469110	     -0.00093235	     -0.19660156	     -0.05689529	      0.88269303	     -0.00056780	     -0.21093138	      0.00691184	     -0.00003931	     40.38247236
      0.72680839	     -0.05464526	     -0.00093694	     -0.19655566	     -0.05688467	      0.88269303	     -0.00056728	     -0.21092695	      0.00690866	      0.00003577	     40.55066666
      0.72803906	     -0.05460762	     -0.00094217	     -0.19651792	     -0.05687617	      0.88269311	     -0.00056686	     -0.21092283	      0.00690537	      0.00009651	     40.73654550
      0.72926973	     -0.05456892	     -0.00094531	     -0.19647918	     -0.05686767	      0.88269327	     -0.00056644	     -0.21091819	      0.00690173	      0.00015757	     40.85784783
      0.73050040	     -0.05452932	     -0.00094950	     -0.19643950	     -0.05685918	      0.88269350	     -0.00056601	     -0.21091303	      0.00689751	      0.00021856	     41.01573808
      0.73203231	     -0.05448024	     -0.00095295	     -0.19639038	     -0.05684862	      0.88269389	     -0.00056548	     -0.21090590	      0.00689175	      0.00029402	     41.16188247
      0.73324151	     -0.05444239	     -0.00095738	     -0.19635243	     -0.05684029	      0.88269428	     -0.00056506	     -0.21089977	      0.00688663	      0.00035273	     41.31331944
      0.73445070	     -0.05440569	     -0.00096004	     -0.19631568	     -0.05683196	      0.88269474	     -0.00056464	     -0.21089323	      0.00688130	      0.00041042	     41.41557706
      0.73565990	     -0.05436962	     -0.00096393	     -0.19627951	     -0.05682364	      0.88269527	     -0.00056422	     -0.21088632	      0.00687563	      0.00046678	     41.55815728
      0.73725624	     -0.05432128	     -0.00096706	     -0.19623111	     -0.05681267	      0.88269608	     -0.00056366	     -0.21087662	      0.00686788	      0.00053895	     41.71687706
      0.73845457	     -0.05428438	     -0.00097075	     -0.19619412	     -0.05680445	      0.88269675	     -0.00056324	     -0.21086889	      0.00686169	      0.00059119	     41.85004426
      0.73965291	     -0.05424613	     -0.00097246	     -0.19615583	     -0.05679623	      0.88269749	     -0.00056282	     -0.21086075	      0.00685541	      0.00064164	     41.95244545
      0.74110999	     -0.05419705	     -0.00097568	     -0.19610667	     -0.05678625	      0.88269847	     -0.00056231	     -0.21085025	      0.00684745	      0.00070033	     42.12853366
      0.74241176	     -0.05415082	     -0.00097646	     -0.19606042	     -0.05677734	      0.88269942	     -0.00056185	     -0.21084027	      0.00684027	      0.00075025	     42.23633751
      0.74371354	     -0.05410210	     -0.00097916	     -0.19601163	     -0.05676844	      0.88270042	     -0.00056140	     -0.21082967	      0.00683274	      0.00079764	     42.40755604
      0.74501531	     -0.05404998	     -0.00097924	     -0.19595951	     -0.05675955	      0.88270149	     -0.00056094	     -0.21081842	      0.00682518	      0.00084266	     42.52396883
      0.74631708	     -0.05399384	     -0.00098139	     -0.19590330	     -0.05675067	      0.88270262	     -0.00056048	     -0.21080646	      0.00681720	      0.00088526	     42.70992173
      0.74761886	     -0.05393315	     -0.00098061	     -0.19584263	     -0.05674180	      0.88270380	     -0.00056003	     -0.21079373	      0.00680912	      0.00092571	     42.83402128
      0.74892063	     -0.05386799	     -0.00098218	     -0.19577740	     -0.05673294	      0.88270503	     -0.00055958	     -0.21078019	      0.00680049	      0.00096402	     43.03645220
      0.75022240	     -0.05379805	     -0.00098073	     -0.19570748	     -0.05672409	      0.88270630	     -0.00055913	     -0.21076578	      0.00679165	      0.00100054	     43.17942363
      0.75152418	     -0.05372313	     -0.00098208	     -0.19563249	     -0.05671526	      0.88270763	     -0.00055868	     -0.21075047	      0.00678211	      0.00103537	     43.41566989
      0.75282595	     -0.05364318	     -0.00098022	     -0.19555257	     -0.05670644	      0.88270900	     -0.00055824	     -0.21073424	      0.00677219	      0.00106895	     43.57979040
      0.75412772	     -0.05355873	     -0.00098152	     -0.19546803	     -0.05669763	      0.88271041	     -0.00055779	     -0.21071704	      0.00676134	      0.00110139	     43.83831903
      0.75542949	     -0.05347056	     -0.00097950	     -0.19537986	     -0.05668883	      0.88271187	     -0.00055735	     -0.21069891	      0.00674990	      0.00113314	     44.01469029
      0.75673127	     -0.05337842	     -0.00098097	     -0.19528760	     -0.05668005	      0.88271336	     -0.00055692	     -0.21067986	      0.00673729	      0.00116424	     44.29634534
      0.75788796	     -0.05329195	     -0.00097907	     -0.19520111	     -0.05667227	      0.88271473	     -0.00055654	     -0.21066214	      0.00672546	      0.00119166	     44.47036796
      0.75904466	     -0.05320101	     -0.00097900	     -0.19511009	     -0.05666450	      0.88271612	     -0.00055616	     -0.21064366	      0.00671263	      0.00121896	     44.72372669
      0.76047439	     -0.05308181	     -0.00097710	     -0.19499083	     -0.05665491	      0.88271789	     -0.00055569	     -0.21061971	      0.00669559	      0.00125291	     45.01974703
      0.76190413	     -0.05295606	     -0.00097678	     -0.19486495	     -0.05664535	      0.88271970	     -0.00055524	     -0.21059450	      0.00667686	      0.00128728	     45.37988896
      0.76307458	     -0.05284873	     -0.00097421	     -0.19475757	     -0.05663755	      0.88272123	     -0.00055487	     -0.21057293	      0.00666041	      0.00131597	     45.61832600
      0.76424502	     -0.05273777	     -0.00097354	     -0.19464649	     -0.05662976	      0.88272278	     -0.00055450	     -0.21055053	      0.00664264	      0.00134520	     45.92764308
      0.76568373	     -0.05259747	     -0.00097116	     -0.19450606	     -0.05662022	      0.88272474	     -0.00055406	     -0.21052188	      0.00661913	      0.00138210	     46.26800795
      0.76712245	     -0.05245356	     -0.00097095	     -0.19436195	     -0.05661072	      0.88272676	     -0.00055363	     -0.21049209	      0.00659341	      0.00142000	     46.70281847
      0.76823598	     -0.05234006	     -0.00096832	     -0.19424834	     -0.05660339	      0.88272836	     -0.00055330	     -0.21046828	      0.00657220	      0.00145012	     46.94101689
      0.76934951	     -0.05222537	     -0.00096740	     -0.19413347	     -0.05659608	      0.88272999	     -0.00055298	     -0.21044387	      0.00654954	      0.00148076	     47.24332745
      0.77085527	     -0.05206852	     -0.00096468	     -0.19397642	     -0.05658624	      0.88273225	     -0.00055255	     -0.21040996	      0.00651684	      0.00152291	     47.62400756
      0.77236102	     -0.05191018	     -0.00096387	     -0.19381777	     -0.05657645	      0.88273458	     -0.00055214	     -0.21037511	      0.00648158	      0.00156552	     48.10273618
      0.77342131	     -0.05179803	     -0.00096082	     -0.19370547	     -0.05656960	      0.88273625	     -0.00055186	     -0.21035005	      0.00645545	      0.00159573	     48.32924532
      0.77448160	     -0.05168589	     -0.00095946	     -0.19359311	     -0.05656277	      0.88273796	     -0.00055158	     -0.21032460	      0.00642802	      0.00162589	     48.62953764
      0.77608123	     -0.05151617	     -0.00095647	     -0.19342307	     -0.05655252	      0.88274060	     -0.00055117	     -0.21028555	      0.00638444	      0.00167105	     49.04667843
      0.77740608	     -0.05137623	     -0.00095576	     -0.19328278	     -0.05654408	      0.88274284	     -0.00055084	     -0.21025274	      0.00634620	      0.00170791	     49.43169665
      0.77873093	     -0.05123931	     -0.00095361	     -0.19314553	     -0.05653570	      0.88274512	     -0.00055053	     -0.21021965	      0.00630627	      0.00174403	     49.75492415
      0.78005578	     -0.05110475	     -0.00095394	     -0.19301055	     -0.05652738	      0.88274746	     -0.00055023	     -0.21018637	      0.00626447	      0.00177900	     50.17271356
      0.78138063	     -0.05097128	     -0.00095103	     -0.19287673	     -0.05651911	      0.88274984	     -0.00054994	     -0.21015294	      0.00622117	      0.00181266	     50.46821638
      0.78249208	     -0.05086128	     -0.00095129	     -0.19276634	     -0.05651221	      0.88275187	     -0.00054970	     -0.21012481	      0.00618334	      0.00183963	     50.79467134
      0.78360354	     -0.05075395	     -0.00094966	     -0.19265867	     -0.05650536	      0.88275392	     -0.00054948	     -0.21009667	      0.00614448	      0.00186531	     51.05266050
      0.78504815	     -0.05062030	     -0.00094919	     -0.19252450	     -0.05649652	      0.88275664	     -0.00054920	     -0.21006017	      0.00609227	      0.00189625	     51.43807078
      0.78649275	     -0.05049420	     -0.00094689	     -0.19239791	     -0.05648776	      0.88275940	     -0.00054893	     -0.21002389	      0.00603842	      0.00192401	     51.72014994
      0.78759463	     -0.05040410	     -0.00094771	     -0.19230735	     -0.05648113	      0.88276153	     -0.00054874	     -0.20999647	      0.00599613	      0.00194257	     52.01425260
      0.78869651	     -0.05031832	     -0.00094680	     -0.19222115	     -0.05647455	      0.88276368	     -0.00054856	     -0.20996933	      0.00595312	      0.00195866	     52.22681592
      0.79017606	     -0.05020969	     -0.00094684	     -0.19211191	     -0.05646578	      0.88276659	     -0.00054834	     -0.20993341	      0.00589413	      0.00197589	     52.56067941
      0.79165562	     -0.05010713	     -0.00094445	     -0.19200880	     -0.05645710	      0.88276953	     -0.00054813	     -0.20989811	      0.00583407	      0.00198774	     52.78777126
      0.79269559	     -0.05003999	     -0.00094531	     -0.19194118	     -0.05645106	      0.88277160	     -0.00054800	     -0.20987369	      0.00579111	      0.00199252	     53.02492757
      0.79373556	     -0.04997648	     -0.00094430	     -0.19187725	     -0.05644506	      0.88277367	     -0.00054787	     -0.20984962	      0.00574781	      0.00199430	     53.17921565
      0.79532039	     -0.04988656	     -0.00094373	     -0.19178664	     -0.05643600	      0.88277683	     -0.00054770	     -0.20981368	      0.00568108	      0.00199087	     53.45848260
      0.79663329	     -0.04981723	     -0.00094204	     -0.19171678	     -0.05642858	      0.88277944	     -0.00054757	     -0.20978457	      0.00562536	      0.00198235	     53.62242238
      0.79794620	     -0.04975405	     -0.00094223	     -0.19165300	     -0.05642123	      0.88278203	     -0.00054746	     -0.20975608	      0.00556919	      0.00196855	     53.85546632
      0.79925910	     -0.04969624	     -0.00093979	     -0.19159466	     -0.05641396	      0.88278460	     -0.00054737	     -0.20972826	      0.00551286	      0.00194948	     53.94131353
      0.80043034	     -0.04965012	     -0.00094022	     -0.19154799	     -0.05640753	      0.88278687	     -0.00054729	     -0.20970401	      0.00546231	      0.00192788	     54.12973791
      0.80160159	     -0.04960668	     -0.00093812	     -0.19150408	     -0.05640116	      0.88278912	     -0.00054724	     -0.20968031	      0.00541181	      0.00190207	     54.20051868
      0.80277283	     -0.04956764	     -0.00093741	     -0.19146452	     -0.05639485	      0.88279133	     -0.00054719	     -0.20965715	      0.00536125	      0.00187202	     54.33458574
      0.80427676	     -0.04952193	     -0.00093466	     -0.19141819	     -0.05638684	      0.88279411	     -0.00054715	     -0.20962820	      0.00529651	      0.00182744	     54.42610010
      0.80546602	     -0.04949111	     -0.00093456	     -0.19138683	     -0.05638057	      0.88279626	     -0.00054713	     -0.20960593	      0.00524541	      0.00178755	     54.57130788
      0.80665529	     -0.04946267	     -0.00093228	     -0.19135791	     -0.05637436	      0.88279836	     -0.00054713	     -0.20958422	      0.00519458	      0.00174382	     54.61781868
      0.80784455	     -0.04943907	     -0.00093171	     -0.19133377	     -0.05636821	      0.88280041	     -0.00054714	     -0.20956306	      0.00514394	      0.00169643	     54.72029636
      0.80933517	     -0.04941296	     -0.00092910	     -0.19130705	     -0.05636059	      0.88280289	     -0.00054718	     -0.20953735	      0.00508090	      0.00163228	     54.77828300
      0.81050157	     -0.04939807	     -0.00092947	     -0.19129161	     -0.05635470	      0.88280476	     -0.00054722	     -0.20951783	      0.00503183	      0.00157867	     54.88076764
      0.81166798	     -0.04938393	     -0.00092752	     -0.19127699	     -0.05634886	      0.88280657	     -0.00054727	     -0.20949885	      0.00498313	      0.00152241	     54.91444700
      0.81283438	     -0.04937393	     -0.00092714	     -0.19126647	     -0.05634307	      0.88280831	     -0.00054734	     -0.20948038	      0.00493473	      0.00146375	     54.98202249
      0.81438722	     -0.04936234	     -0.00092473	     -0.19125425	     -0.05633546	      0.88281052	     -0.00054746	     -0.20945657	      0.00487086	      0.00138246	     55.04118375
      0.81553819	     -0.04935929	     -0.00092535	     -0.19125066	     -0.05632988	      0.88281208	     -0.00054756	     -0.20943948	      0.00482390	      0.00132022	     55.09860132
      0.81668916	     -0.04935565	     -0.00092364	     -0.19124655	     -0.05632435	      0.88281356	     -0.00054767	     -0.20942286	      0.00477732	      0.00125663	     55.13330156
      0.81810017	     -0.04935709	     -0.00092374	     -0.19124736	     -0.05631765	      0.88281528	     -0.00054782	     -0.20940311	      0.00472068	      0.00117721	     55.18041480
      0.81934724	     -0.04935734	     -0.00092144	     -0.19124713	     -0.05631180	      0.88281670	     -0.00054798	     -0.20938622	      0.00467110	      0.00110609	     55.22887640
      0.82059430	     -0.04936435	     -0.00092219	     -0.19125356	     -0.05630600	      0.88281804	     -0.00054815	     -0.20936982	      0.00462196	      0.00103446	     55.24500585
      0.82184137	     -0.04936848	     -0.00091987	     -0.19125721	     -0.05630027	      0.88281928	     -0.00054833	     -0.20935392	      0.00457325	      0.00096264	     55.30881856
      0.82308844	     -0.04938050	     -0.00092084	     -0.19126866	     -0.05629460	      0.88282044	     -0.00054853	     -0.20933850	      0.00452502	      0.00089097	     55.29419324
      0.82433550	     -0.04938906	     -0.00091862	     -0.19127676	     -0.05628898	      0.88282150	     -0.00054875	     -0.20932357	      0.00447720	      0.00081974	     55.37122192
      0.82558257	     -0.04940630	     -0.00091990	     -0.19129342	     -0.05628343	      0.88282248	     -0.00054898	     -0.20930909	      0.00442991	      0.00074927	     55.32476990
      0.82682964	     -0.04941849	     -0.00091753	     -0.19130516	     -0.05627793	      0.88282337	     -0.00054923	     -0.20929510	      0.00438301	      0.00067975	     55.42617404
      0.82807670	     -0.04944045	     -0.00091892	     -0.19132655	     -0.05627250	      0.88282418	     -0.00054949	     -0.20928154	      0.00433670	      0.00061152	     55.34568651
      0.82932377	     -0.04945615	     -0.00091641	     -0.19134181	     -0.05626712	      0.88282490	     -0.00054977	     -0.20926846	      0.00429079	      0.00054470	     55.47324077
      0.83057083	     -0.04948305	     -0.00091820	     -0.19136815	     -0.05626180	      0.88282554	     -0.00055006	     -0.20925579	      0.00424553	      0.00047956	     55.35226929
      0.83168068	     -0.04950095	     -0.00091632	     -0.19138565	     -0.05625711	      0.88282604	     -0.00055033	     -0.20924491	      0.00420557	      0.00042305	     55.45078375
      0.83279052	     -0.04952600	     -0.00091694	     -0.19141023	     -0.05625246	      0.88282648	     -0.00055061	     -0.20923436	      0.00416614	      0.00036808	     55.39005564
      0.83415237	     -0.04955514	     -0.00091608	     -0.19143886	     -0.05624682	      0.88282693	     -0.00055097	     -0.20922189	      0.00411830	      0.00030277	     55.43874399
      0.83551422	     -0.04959210	     -0.00091746	     -0.19147524	     -0.05624124	      0.88282730	     -0.00055135	     -0.20920992	      0.00407123	      0.00023995	     55.32059148
      0.83664545	     -0.04961845	     -0.00091632	     -0.19150118	     -0.05623666	      0.88282755	     -0.00055168	     -0.20920041	      0.00403257	      0.00018964	     55.40898122
      0.83777667	     -0.04965219	     -0.00091751	     -0.19153444	     -0.05623212	      0.88282773	     -0.00055202	     -0.20919124	      0.00399451	      0.00014114	     55.30934773
      0.83914355	     -0.04969144	     -0.00091755	     -0.19157318	     -0.05622669	      0.88282789	     -0.00055244	     -0.20918069	      0.00394913	      0.00008484	     55.34139142
      0.84051043	     -0.04973904	     -0.00092019	     -0.19162018	     -0.05622132	      0.88282797	     -0.00055288	     -0.20917066	      0.00390465	      0.00003111	     55.16221606
      0.84160527	     -0.04977251	     -0.00091979	     -0.19165326	     -0.05621707	      0.88282798	     -0.00055325	     -0.20916304	      0.00386948	     -0.00001021	     55.23942476
      0.84270011	     -0.04981238	     -0.00092118	     -0.19169268	     -0.05621285	      0.88282794	     -0.00055362	     -0.20915573	      0.00383495	     -0.00004996	     55.13003582
      0.84411882	     -0.04986354	     -0.00092157	     -0.19174333	     -0.05620744	      0.88282784	     -0.00055413	     -0.20914678	      0.00379097	     -0.00009928	     55.12118425
      0.84553753	     -0.04992366	     -0.00092422	     -0.19180287	     -0.05620209	      0.88282766	     -0.00055464	     -0.20913839	      0.00374811	     -0.00014625	     54.89988524
      0.84660215	     -0.04996450	     -0.00092386	     -0.19184335	     -0.05619812	      0.88282749	     -0.00055504	     -0.20913250	      0.00371648	     -0.00018013	     54.96156741
      0.84766678	     -0.05001218	     -0.00092542	     -0.19189062	     -0.05619418	      0.88282728	     -0.00055545	     -0.20912692	      0.00368558	     -0.00021286	     54.82893679
      0.84914738	     -0.05007852	     -0.00092652	     -0.19195643	     -0.05618875	      0.88282693	     -0.00055604	     -0.20911971	      0.00364357	     -0.00025674	     54.76611962
      0.85062797	     -0.05015366	     -0.00092973	     -0.19203099	     -0.05618339	      0.88282652	     -0.00055664	     -0.20911309	      0.00360295	     -0.00029887	     54.47896279
      0.85165026	     -0.05020085	     -0.00092954	     -0.19207787	     -0.05617972	      0.88282620	     -0.00055706	     -0.20910890	      0.00357553	     -0.00032714	     54.51930805
      0.85267255	     -0.05025454	     -0.00093120	     -0.19213119	     -0.05617608	      0.88282585	     -0.00055750	     -0.20910497	      0.00354885	     -0.00035477	     54.36821794
      0.85425421	     -0.05033828	     -0.00093281	     -0.19221441	     -0.05617050	      0.88282526	     -0.00055818	     -0.20909945	      0.00350881	     -0.00039649	     54.23843413
      0.85556147	     -0.05041316	     -0.00093524	     -0.19228883	     -0.05616593	      0.88282472	     -0.00055876	     -0.20909538	      0.00347702	     -0.00043017	     53.98338306
      0.85686873	     -0.05048581	     -0.00093605	     -0.19236109	     -0.05616141	      0.88282413	     -0.00055935	     -0.20909177	      0.00344623	     -0.00046335	     53.93749785
      0.85817600	     -0.05056751	     -0.00093937	     -0.19244233	     -0.05615692	      0.88282351	     -0.00055995	     -0.20908857	      0.00341677	     -0.00049610	     53.59534833
      0.85933594	     -0.05063510	     -0.00093994	     -0.19250960	     -0.05615297	      0.88282291	     -0.00056050	     -0.20908611	      0.00339145	     -0.00052499	     53.57810731
      0.86049589	     -0.05071009	     -0.00094263	     -0.19258421	     -0.05614905	      0.88282229	     -0.00056105	     -0.20908397	      0.00336722	     -0.00055372	     53.30322780
      0.86165583	     -0.05078334	     -0.00094416	     -0.19265713	     -0.05614516	      0.88282163	     -0.00056161	     -0.20908216	      0.00334388	     -0.00058244	     53.18024016
      0.86318193	     -0.05088585	     -0.00094768	     -0.19275917	     -0.05614008	      0.88282071	     -0.00056236	     -0.20908023	      0.00331476	     -0.00062023	     52.83656866
      0.86437427	     -0.05096296	     -0.00094881	     -0.19283598	     -0.05613614	      0.88281996	     -0.00056296	     -0.20907911	      0.00329308	     -0.00064991	     52.76543536
      0.86556661	     -0.05104642	     -0.00095178	     -0.19291909	     -0.05613223	      0.88281916	     -0.00056356	     -0.20907826	      0.00327259	     -0.00067971	     52.45763427
      0.86675895	     -0.05112741	     -0.00095349	     -0.19299979	     -0.05612833	      0.88281833	     -0.00056417	     -0.20907772	      0.00325309	     -0.00070973	     52.31428308
      0.86825883	     -0.05123533	     -0.00095726	     -0.19310729	     -0.05612347	      0.88281724	     -0.00056495	     -0.20907740	      0.00323024	     -0.00074778	     51.92851108
      0.86943829	     -0.05131644	     -0.00095851	     -0.19318815	     -0.05611967	      0.88281634	     -0.00056557	     -0.20907746	      0.00321335	     -0.00077801	     51.84803039
      0.87061775	     -0.05140356	     -0.00096158	     -0.19327497	     -0.05611589	      0.88281541	     -0.00056619	     -0.20907775	      0.00319769	     -0.00080844	     51.52821572
      0.87179721	     -0.05148798	     -0.00096353	     -0.19335914	     -0.05611213	      0.88281443	     -0.00056682	     -0.20907829	      0.00318303	     -0.00083913	     51.36664225
      0.87335813	     -0.05160394	     -0.00096747	     -0.19347474	     -0.05610718	      0.88281309	     -0.00056767	     -0.20907930	      0.00316544	     -0.00088002	     50.96483795
      0.87453927	     -0.05168671	     -0.00096870	     -0.19355731	     -0.05610344	      0.88281204	     -0.00056831	     -0.20908031	      0.00315325	     -0.00091115	     50.88722312
      0.87572042	     -0.05177385	     -0.00097154	     -0.19364421	     -0.05609973	      0.88281094	     -0.00056896	     -0.20908145	      0.00314229	     -0.00094233	     50.56975829
      0.87714171	     -0.05187331	     -0.00097326	     -0.19374346	     -0.05609527	      0.88280957	     -0.00056975	     -0.20908302	      0.00313035	     -0.00097989	     50.42710882
      0.87856299	     -0.05197829	     -0.00097721	     -0.19384815	     -0.05609083	      0.88280816	     -0.00057054	     -0.20908474	      0.00312012	     -0.00101730	     49.94803483
      0.87964132	     -0.05204966	     -0.00097759	     -0.19391942	     -0.05608747	      0.88280704	     -0.00057115	     -0.20908617	      0.00311310	     -0.00104557	     49.95350822
      0.88071964	     -0.05212510	     -0.00097971	     -0.19399469	     -0.05608411	      0.88280590	     -0.00057176	     -0.20908765	      0.00310703	     -0.00107359	     49.69492198
      0.88225984	     -0.05222746	     -0.00098153	     -0.19409688	     -0.05607933	      0.88280422	     -0.00057263	     -0.20908990	      0.00309961	     -0.00111311	     49.50915759
      0.88360069	     -0.05231730	     -0.00098419	     -0.19418655	     -0.05607518	      0.88280270	     -0.00057339	     -0.20909192	      0.00309447	     -0.00114682	     49.15840663
      0.88494155	     -0.05239913	     -0.00098494	     -0.19426828	     -0.05607103	      0.88280114	     -0.00057416	     -0.20909401	      0.00309021	     -0.00117977	     49.14259723
      0.88628241	     -0.05248523	     -0.00098814	     -0.19435422	     -0.05606689	      0.88279954	     -0.00057493	     -0.20909610	      0.00308715	     -0.00121169	     48.68162512
      0.88745022	     -0.05255054	     -0.00098840	     -0.19441948	     -0.05606329	      0.88279811	     -0.00057560	     -0.20909798	      0.00308498	     -0.00123862	     48.74337115
      0.88861803	     -0.05261929	     -0.00099061	     -0.19448812	     -0.05605969	      0.88279665	     -0.00057627	     -0.20909983	      0.00308363	     -0.00126454	     48.44298136
      0.89002811	     -0.05269472	     -0.00099178	     -0.19456348	     -0.05605534	      0.88279484	     -0.00057708	     -0.20910210	      0.00308260	     -0.00129446	     48.39071555
      0.89143820	     -0.05277168	     -0.00099480	     -0.19464032	     -0.05605099	      0.88279300	     -0.00057790	     -0.20910435	      0.00308251	     -0.00132265	     47.96682532
      0.89261159	     -0.05282634	     -0.00099511	     -0.19469496	     -0.05604738	      0.88279143	     -0.00057857	     -0.20910622	      0.00308271	     -0.00134473	     48.06823949
      0.89378497	     -0.05288377	     -0.00099731	     -0.19475232	     -0.05604376	      0.88278984	     -0.00057925	     -0.20910806	      0.00308351	     -0.00136542	     47.78582948
      0.89521452	     -0.05294569	     -0.00099852	     -0.19481420	     -0.05603935	      0.88278787	     -0.00058008	     -0.20911029	      0.00308480	     -0.00138870	     47.77545941
      0.89664407	     -0.05300913	     -0.00100170	     -0.19487754	     -0.05603494	      0.88278587	     -0.00058090	     -0.20911245	      0.00308672	     -0.00140970	     47.34100465
      0.89778861	     -0.05305037	     -0.00100198	     -0.19491878	     -0.05603140	      0.88278425	     -0.00058156	     -0.20911417	      0.00308830	     -0.00142488	     47.49223253
      0.89893314	     -0.05309439	     -0.00100409	     -0.19496275	     -0.05602787	      0.88278261	     -0.00058222	     -0.20911584	      0.00309025	     -0.00143851	     47.25002118
      0.90041016	     -0.05314377	     -0.00100557	     -0.19501211	     -0.05602330	      0.88278047	     -0.00058307	     -0.20911796	      0.00309286	     -0.00145384	     47.24643092
      0.90188719	     -0.05319475	     -0.00100903	     -0.19506301	     -0.05601873	      0.88277832	     -0.00058392	     -0.20912000	      0.00309586	     -0.00146654	     46.82205937
      0.90300088	     -0.05322388	     -0.00100937	     -0.19509216	     -0.05601528	      0.88277668	     -0.00058456	     -0.20912153	      0.00309798	     -0.00147445	     47.01101837
      0.90411457	     -0.05325574	     -0.00101147	     -0.19512398	     -0.05601183	      0.88277503	     -0.00058519	     -0.20912300	      0.00310033	     -0.00148088	     46.81670784
      0.90565352	     -0.05329284	     -0.00101323	     -0.19516106	     -0.05600706	      0.88277275	     -0.00058607	     -0.20912498	      0.00310350	     -0.00148744	     46.81889303
      0.90719246	     -0.05333157	     -0.00101693	     -0.19519973	     -0.05600228	      0.88277046	     -0.00058694	     -0.20912685	      0.00310685	     -0.00149131	     46.40641827
      0.90825989	     -0.05334931	     -0.00101715	     -0.19521749	     -0.05599896	      0.88276886	     -0.00058754	     -0.20912813	      0.00310889	     -0.00149255	     46.63033792
      0.90932732	     -0.05337004	     -0.00101908	     -0.19523820	     -0.05599564	      0.88276727	     -0.00058814	     -0.20912935	      0.00311107	     -0.00149258	     46.49143181
      0.91096872	     -0.05339531	     -0.00102108	     -0.19526346	     -0.05599053	      0.88276482	     -0.00058905	     -0.20913113	      0.00311420	     -0.00149046	     46.49632631
      0.91232592	     -0.05341575	     -0.00102373	     -0.19528386	     -0.05598630	      0.88276280	     -0.00058981	     -0.20913249	      0.00311673	     -0.00148679	     46.27999695
      0.91368312	     -0.05342859	     -0.00102467	     -0.19529672	     -0.05598207	      0.88276079	     -0.00059055	     -0.20913377	      0.00311893	     -0.00148156	     46.44139316
      0.91504031	     -0.05344538	     -0.00102792	     -0.19531346	     -0.05597784	      0.88275878	     -0.00059129	     -0.20913493	      0.00312114	     -0.00147484	     46.12141260
      0.91624436	     -0.05345104	     -0.00102837	     -0.19531915	     -0.05597408	      0.88275701	     -0.00059195	     -0.20913590	      0.00312269	     -0.00146782	     46.34578810
      0.91744840	     -0.05346033	     -0.00103083	     -0.19532840	     -0.05597032	      0.88275525	     -0.00059260	     -0.20913676	      0.00312424	     -0.00145981	     46.15981178
      0.91865245	     -0.05346410	     -0.00103206	     -0.19533218	     -0.05596656	      0.88275349	     -0.00059324	     -0.20913756	      0.00312545	     -0.00145096	     46.23802016
      0.92022661	     -0.05347002	     -0.00103510	     -0.19533806	     -0.05596164	      0.88275122	     -0.00059407	     -0.20913846	      0.00312681	     -0.00143820	     46.06926676
      0.92145405	     -0.05346746	     -0.00103577	     -0.19533552	     -0.05595780	      0.88274946	     -0.00059472	     -0.20913907	      0.00312738	     -0.00142749	     46.26613493
      0.92268149	     -0.05346831	     -0.00103826	     -0.19533634	     -0.05595396	      0.88274772	     -0.00059536	     -0.20913957	      0.00312781	     -0.00141616	     46.11491707
      0.92390893	     -0.05346516	     -0.00103957	     -0.19533318	     -0.05595012	      0.88274598	     -0.00059599	     -0.20914002	      0.00312778	     -0.00140436	     46.20762592
      0.92546285	     -0.05346625	     -0.00104302	     -0.19533421	     -0.05594526	      0.88274381	     -0.00059678	     -0.20914055	      0.00312735	     -0.00138895	     46.03607675
      0.92666787	     -0.05346387	     -0.00104409	     -0.19533182	     -0.05594149	      0.88274215	     -0.00059738	     -0.20914107	      0.00312644	     -0.00137688	     46.22612195
      0.92787289	     -0.05346801	     -0.00104710	     -0.19533590	     -0.05593772	      0.88274050	     -0.00059798	     -0.20914172	      0.00312534	     -0.00136487	     46.08895692
      0.92907792	     -0.05347032	     -0.00104903	     -0.19533817	     -0.05593396	      0.88273886	     -0.00059857	     -0.20914259	      0.00312380	     -0.00135311	     46.16400581
      0.93070485	     -0.05348001	     -0.00105309	     -0.19534776	     -0.05592888	      0.88273667	     -0.00059935	     -0.20914415	      0.00312135	     -0.00133785	     46.00800181
      0.93190241	     -0.05348484	     -0.00105431	     -0.19535258	     -0.05592514	      0.88273507	     -0.00059992	     -0.20914569	      0.00311904	     -0.00132732	     46.19564452
      0.93309998	     -0.05349546	     -0.00105715	     -0.19536313	     -0.05592141	      0.88273349	     -0.00060048	     -0.20914756	      0.00311660	     -0.00131748	     46.07547475
      0.93457224	     -0.05350499	     -0.00105868	     -0.19537264	     -0.05591682	      0.88273156	     -0.00060115	     -0.20915039	      0.00311313	     -0.00130648	     46.22089086
      0.93588016	     -0.05351960	     -0.00106160	     -0.19538718	     -0.05591275	      0.88272986	     -0.00060173	     -0.20915337	      0.00310985	     -0.00129776	     46.02013544
      0.93718807	     -0.05352887	     -0.00106175	     -0.19539648	     -0.05590869	      0.88272816	     -0.00060231	     -0.20915685	      0.00310607	     -0.00129012	     46.22416554
      0.93849599	     -0.05354526	     -0.00106401	     -0.19541282	     -0.05590463	      0.88272648	     -0.00060286	     -0.20916079	      0.00310215	     -0.00128351	     46.00181382
      0.93980391	     -0.05355485	     -0.00106292	     -0.19542248	     -0.05590057	      0.88272480	     -0.00060341	     -0.20916524	      0.00309772	     -0.00127800	     46.21027923
      0.94111182	     -0.05357111	     -0.00106402	     -0.19543873	     -0.05589652	      0.88272314	     -0.00060394	     -0.20917013	      0.00309313	     -0.00127353	     45.96399986
      0.94241974	     -0.05357965	     -0.00106128	     -0.19544740	     -0.05589248	      0.88272147	     -0.00060445	     -0.20917550	      0.00308802	     -0.00127021	     46.16420953
      0.94372765	     -0.05359499	     -0.00106125	     -0.19546278	     -0.05588845	      0.88271981	     -0.00060495	     -0.20918127	      0.00308280	     -0.00126798	     45.91951486
      0.94503557	     -0.05360131	     -0.00105704	     -0.19546927	     -0.05588442	      0.88271816	     -0.00060543	     -0.20918747	      0.00307716	     -0.00126688	     46.11346193
      0.94634349	     -0.05361458	     -0.00105621	     -0.19548261	     -0.05588040	      0.88271650	     -0.00060590	     -0.20919400	      0.00307145	     -0.00126680	     45.88765827
      0.94765140	     -0.05361826	     -0.00105071	     -0.19548651	     -0.05587638	      0.88271484	     -0.00060635	     -0.20920090	      0.00306537	     -0.00126781	     46.04287193
      0.94895932	     -0.05362840	     -0.00104937	     -0.19549673	     -0.05587238	      0.88271318	     -0.00060679	     -0.20920806	      0.00305926	     -0.00126981	     45.87587383
      0.95011449	     -0.05362501	     -0.00104408	     -0.19549355	     -0.05586885	      0.88271171	     -0.00060717	     -0.20921459	      0.00305370	     -0.00127231	     45.97381858
      0.95126967	     -0.05362086	     -0.00104149	     -0.19548954	     -0.05586532	      0.88271024	     -0.00060753	     -0.20922116	      0.00304810	     -0.00127512	     45.97778676
      0.95270174	     -0.05360523	     -0.00103619	     -0.19547414	     -0.05586096	      0.88270841	     -0.00060797	     -0.20922924	      0.00304094	     -0.00127861	     46.03298305
      0.95413381	     -0.05358685	     -0.00103355	     -0.19545590	     -0.05585661	      0.88270658	     -0.00060839	     -0.20923710	      0.00303339	     -0.00128159	     46.12569390
      0.95528084	     -0.05356527	     -0.00102870	     -0.19543452	     -0.05585314	      0.88270511	     -0.00060872	     -0.20924324	      0.00302697	     -0.00128329	     46.10490069
      0.95642788	     -0.05354305	     -0.00102638	     -0.19541242	     -0.05584967	      0.88270364	     -0.00060904	     -0.20924919	      0.00302010	     -0.00128418	     46.19010060
      0.95787838	     -0.05350705	     -0.00102156	     -0.19537662	     -0.05584530	      0.88270177	     -0.00060942	     -0.20925642	      0.00301081	     -0.00128381	     46.19319992
      0.95932889	     -0.05346902	     -0.00101951	     -0.19533871	     -0.05584094	      0.88269991	     -0.00060980	     -0.20926325	      0.00300062	     -0.00128156	     46.42977657
      0.96040809	     -0.05343519	     -0.00101506	     -0.19530504	     -0.05583770	      0.88269853	     -0.00061007	     -0.20926809	      0.00299260	     -0.00127853	     46.30538933
      0.96148729	     -0.05340101	     -0.00101293	     -0.19527096	     -0.05583448	      0.88269715	     -0.00061033	     -0.20927271	      0.00298404	     -0.00127433	     46.41946610
      0.96302136	     -0.05334979	     -0.00100914	     -0.19521988	     -0.05582991	      0.88269521	     -0.00061069	     -0.20927894	      0.00297115	     -0.00126620	     46.44167338
      0.96433337	     -0.05330433	     -0.00100778	     -0.19517448	     -0.05582602	      0.88269355	     -0.00061098	     -0.20928398	      0.00295934	     -0.00125721	     46.66391872
      0.96564537	     -0.05325308	     -0.00100453	     -0.19512334	     -0.05582214	      0.88269191	     -0.00061127	     -0.20928873	      0.00294705	     -0.00124612	     46.63195360
      0.96695738	     -0.05319796	     -0.00100371	     -0.19506825	     -0.05581829	      0.88269028	     -0.00061154	     -0.20929311	      0.00293395	     -0.00123276	     46.95945708
      0.96826938	     -0.05313739	     -0.00099976	     -0.19500780	     -0.05581445	      0.88268867	     -0.00061180	     -0.20929706	      0.00292034	     -0.00121689	     46.84699837
      0.96939688	     -0.05308298	     -0.00099939	     -0.19495340	     -0.05581116	      0.88268731	     -0.00061202	     -0.20930007	      0.00290786	     -0.00120129	     47.15769520
      0.97052438	     -0.05302565	     -0.00099710	     -0.19489612	     -0.05580789	      0.88268597	     -0.00061222	     -0.20930272	      0.00289496	     -0.00118374	     47.19506639
      0.97193850	     -0.05295227	     -0.00099617	     -0.19482274	     -0.05580381	      0.88268431	     -0.00061247	     -0.20930553	      0.00287787	     -0.00115897	     47.45574826
      0.97335261	     -0.05287452	     -0.00099363	     -0.19474503	     -0.05579975	      0.88268269	     -0.00061271	     -0.20930778	      0.00286000	     -0.00113096	     47.51620037
      0.97447710	     -0.05281032	     -0.00099413	     -0.19468078	     -0.05579654	      0.88268143	     -0.00061288	     -0.20930913	      0.00284497	     -0.00110631	     47.83363432
      0.97560158	     -0.05274404	     -0.00099298	     -0.19461449	     -0.05579335	      0.88268020	     -0.00061305	     -0.20931008	      0.00282941	     -0.00107941	     47.95222249
      0.97703988	     -0.05265688	     -0.00099304	     -0.19452726	     -0.05578930	      0.88267868	     -0.00061325	     -0.20931069	      0.00280843	     -0.00104173	     48.26789198
      0.97847818	     -0.05256659	     -0.00099092	     -0.19443695	     -0.05578527	      0.88267721	     -0.00061344	     -0.20931063	      0.00278640	     -0.00100033	     48.40980055
      0.97955042	     -0.05249757	     -0.00099162	     -0.19436783	     -0.05578230	      0.88267615	     -0.00061356	     -0.20931012	      0.00276902	     -0.00096718	     48.71218708
      0.98062265	     -0.05242713	     -0.00099080	     -0.19429735	     -0.05577934	      0.88267513	     -0.00061368	     -0.20930923	      0.00275108	     -0.00093204	     48.88864850
      0.98213387	     -0.05232587	     -0.00099033	     -0.19419597	     -0.05577520	      0.88267376	     -0.00061383	     -0.20930731	      0.00272446	     -0.00087923	     49.21546787
      0.98349008	     -0.05223541	     -0.00098807	     -0.19410545	     -0.05577152	      0.88267261	     -0.00061395	     -0.20930502	      0.00269943	     -0.00082878	     49.41488963
      0.98484629	     -0.05214587	     -0.00098810	     -0.19401577	     -0.05576788	      0.88267152	     -0.00061405	     -0.20930224	      0.00267309	     -0.00077593	     49.75936798
      0.98592930	     -0.05207477	     -0.00098534	     -0.19394463	     -0.05576499	      0.88267070	     -0.00061412	     -0.20929970	      0.00265146	     -0.00073219	     49.89589642
      0.98701231	     -0.05200301	     -0.00098407	     -0.19387279	     -0.05576213	      0.88266993	     -0.00061418	     -0.20929688	      0.00262908	     -0.00068742	     50.12720465
      0.98847632	     -0.05190460	     -0.00098074	     -0.19377429	     -0.05575831	      0.88266897	     -0.00061424	     -0.20929258	      0.00259800	     -0.00062545	     50.41142756
      0.98994032	     -0.05180575	     -0.00097887	     -0.19367528	     -0.05575453	      0.88266810	     -0.00061429	     -0.20928771	      0.00256576	     -0.00056226	     50.74837811
      0.99099806	     -0.05173369	     -0.00097502	     -0.19360319	     -0.05575183	      0.88266753	     -0.00061431	     -0.20928383	      0.00254199	     -0.00051600	     50.91370535
      0.99205581	     -0.05166078	     -0.00097264	     -0.19353019	     -0.05574915	      0.88266701	     -0.00061431	     -0.20927963	      0.00251760	     -0.00046946	     51.12891746
      0.99358269	     -0.05155508	     -0.00096799	     -0.19342438	     -0.05574533	      0.88266634	     -0.00061431	     -0.20927301	      0.00248156	     -0.00040190	     51.41903228
      0.99487315	     -0.05146641	     -0.00096519	     -0.19333557	     -0.05574215	      0.88266586	     -0.00061428	     -0.20926691	      0.00245020	     -0.00034474	     51.67130963
      0.99616362	     -0.05137869	     -0.00096063	     -0.19324775	     -0.05573901	      0.88266546	     -0.00061424	     -0.20926041	      0.00241819	     -0.00028771	     51.89156230
      0.99745408	     -0.05129242	     -0.00095832	     -0.19316129	     -0.05573591	      0.88266512	     -0.00061419	     -0.20925353	      0.00238528	     -0.00023113	     52.13139766
      0.99874455	     -0.05120803	     -0.00095329	     -0.19307679	     -0.05573285	      0.88266486	     -0.00061412	     -0.20924633	      0.00235180	     -0.00017513	     52.32690633
      0.99986852	     -0.05113604	     -0.00095152	     -0.19300460	     -0.05573023	      0.88266469	     -0.00061405	     -0.20923983	      0.00232189	     -0.00012716	     52.50470349
      1.00099248	     -0.05106497	     -0.00094767	     -0.19293340	     -0.05572763	      0.88266457	     -0.00061396	     -0.20923314	      0.00229157	     -0.00008000	     52.65997621
      1.00236904	     -0.05097864	     -0.00094430	     -0.19284685	     -0.05572451	      0.88266450	     -0.00061384	     -0.20922469	      0.00225368	     -0.00002368	     52.86527464
      1.00374559	     -0.05089357	     -0.00093896	     -0.19276161	     -0.05572143	      0.88266451	     -0.00061371	     -0.20921595	      0.00221521	      0.00003097	     53.04713901
      1.00486943	     -0.05082603	     -0.00093696	     -0.19269385	     -0.05571896	      0.88266457	     -0.00061359	     -0.20920862	      0.00218319	      0.00007409	     53.20585323
      1.00599327	     -0.05076035	     -0.00093313	     -0.19262799	     -0.05571652	      0.88266467	     -0.00061345	     -0.20920116	      0.00215088	      0.00011589	     53.34277247
      1.00738867	     -0.05068150	     -0.00092989	     -0.19254886	     -0.05571355	      0.88266487	     -0.00061327	     -0.20919175	      0.00211013	      0.00016573	     53.52169366
      1.00878407	     -0.05060494	     -0.00092461	     -0.19247208	     -0.05571063	      0.88266513	     -0.00061307	     -0.20918221	      0.00206892	      0.00021322	     53.67430947
      1.00986850	     -0.05054632	     -0.00092278	     -0.19241320	     -0.05570841	      0.88266538	     -0.00061291	     -0.20917470	      0.00203640	      0.00024831	     53.80245057
      1.01095292	     -0.05048806	     -0.00091896	     -0.19235475	     -0.05570622	      0.88266567	     -0.00061273	     -0.20916711	      0.00200370	      0.00028187	     53.90746270
      1.01240496	     -0.05040995	     -0.00091475	     -0.19227634	     -0.05570334	      0.88266611	     -0.00061248	     -0.20915676	      0.00195940	      0.00032426	     54.07048090
      1.01385700	     -0.05033021	     -0.00090823	     -0.19219636	     -0.05570053	      0.88266661	     -0.00061221	     -0.20914615	      0.00191477	      0.00036387	     54.23272159
      1.01490026	     -0.05027199	     -0.00090567	     -0.19213789	     -0.05569855	      0.88266701	     -0.00061201	     -0.20913831	      0.00188230	      0.00039061	     54.34225472
      1.01594352	     -0.05021304	     -0.00090119	     -0.19207875	     -0.05569660	      0.88266743	     -0.00061180	     -0.20913027	      0.00184968	      0.00041608	     54.44237109
      1.01747617	     -0.05012382	     -0.00089521	     -0.19198922	     -0.05569380	      0.88266809	     -0.00061147	     -0.20911806	      0.00180123	      0.00045125	     54.61474082
      1.01876920	     -0.05004598	     -0.00088868	     -0.19191115	     -0.05569150	      0.88266869	     -0.00061118	     -0.20910731	      0.00176000	      0.00047910	     54.74691610
      1.02006223	     -0.04996667	     -0.00088369	     -0.19183156	     -0.05568925	      0.88266933	     -0.00061088	     -0.20909612	      0.00171824	      0.00050538	     54.89486988
      1.02135526	     -0.04988516	     -0.00087605	     -0.19174984	     -0.05568706	      0.88267000	     -0.00061056	     -0.20908446	      0.00167615	      0.00053040	     55.01887063
      1.02264829	     -0.04980088	     -0.00087096	     -0.19166525	     -0.05568492	      0.88267070	     -0.00061023	     -0.20907230	      0.00163344	      0.00055419	     55.19045044
      1.02374498	     -0.04972774	     -0.00086359	     -0.19159194	     -0.05568315	      0.88267132	     -0.00060994	     -0.20906158	      0.00159701	      0.00057365	     55.27985730
      1.02484166	     -0.04965351	     -0.00085813	     -0.19151746	     -0.05568141	      0.88267196	     -0.00060964	     -0.20905048	      0.00156013	      0.00059244	     55.41681495
      1.02625000	     -0.04955673	     -0.00084982	     -0.19142040	     -0.05567925	      0.88267281	     -0.00060924	     -0.20903571	      0.00151234	      0.00061593	     55.59134486
      1.02765834	     -0.04945863	     -0.00084349	     -0.19132194	     -0.05567715	      0.88267369	     -0.00060883	     -0.20902036	      0.00146385	      0.00063886	     55.81719902
      1.02876021	     -0.04938054	     -0.00083629	     -0.19124363	     -0.05567556	      0.88267441	     -0.00060850	     -0.20900797	      0.00142557	      0.00065669	     55.94286961
      1.02986208	     -0.04930190	     -0.00083091	     -0.19116470	     -0.05567401	      0.88267514	     -0.00060815	     -0.20899525	      0.00138676	      0.00067446	     56.10555476
      1.03129404	     -0.04919980	     -0.00082280	     -0.19106224	     -0.05567206	      0.88267612	     -0.00060770	     -0.20897828	      0.00133570	      0.00069772	     56.30842524
      1.03272600	     -0.04909869	     -0.00081696	     -0.19096068	     -0.05567019	      0.88267714	     -0.00060722	     -0.20896086	      0.00128370	      0.00072125	     56.55494599
      1.03377864	     -0.04902554	     -0.00081040	     -0.19088725	     -0.05566886	      0.88267791	     -0.00060687	     -0.20894784	      0.00124506	      0.00073884	     56.66069260
      1.03483127	     -0.04895388	     -0.00080580	     -0.19081525	     -0.05566757	      0.88267869	     -0.00060650	     -0.20893467	      0.00120585	      0.00075660	     56.81730166
      1.03634304	     -0.04885474	     -0.00079841	     -0.19071562	     -0.05566579	      0.88267986	     -0.00060597	     -0.20891560	      0.00114880	      0.00078245	     57.00533183
      1.03763211	     -0.04877426	     -0.00079360	     -0.19063466	     -0.05566434	      0.88268088	     -0.00060550	     -0.20889929	      0.00109936	      0.00080463	     57.19712676
      1.03892119	     -0.04869779	     -0.00078739	     -0.19055775	     -0.05566295	      0.88268193	     -0.00060501	     -0.20888304	      0.00104943	      0.00082688	     57.34867520
      1.04021026	     -0.04862539	     -0.00078394	     -0.19048480	     -0.05566163	      0.88268301	     -0.00060452	     -0.20886691	      0.00099885	      0.00084899	     57.56432326
      1.04149934	     -0.04855704	     -0.00077787	     -0.19041598	     -0.05566038	      0.88268412	     -0.00060402	     -0.20885097	      0.00094794	      0.00087101	     57.69479547
      1.04260038	     -0.04850247	     -0.00077590	     -0.19036089	     -0.05565936	      0.88268509	     -0.00060358	     -0.20883754	      0.00090395	      0.00088951	     57.87256325
      1.04370142	     -0.04845153	     -0.00077232	     -0.19030948	     -0.05565839	      0.88268608	     -0.00060314	     -0.20882434	      0.00085978	      0.00090777	     57.99738751
      1.04509809	     -0.04839186	     -0.00076977	     -0.19024914	     -0.05565723	      0.88268736	     -0.00060256	     -0.20880796	      0.00080332	      0.00093038	     58.21680828
      1.04649475	     -0.04833762	     -0.00076582	     -0.19019427	     -0.05565614	      0.88268868	     -0.00060198	     -0.20879205	      0.00074659	      0.00095233	     58.36221566
      1.04759520	     -0.04829881	     -0.00076527	     -0.19015488	     -0.05565535	      0.88268974	     -0.00060151	     -0.20877985	      0.00070152	      0.00096896	     58.53649003
      1.04869564	     -0.04826316	     -0.00076301	     -0.19011869	     -0.05565460	      0.88269081	     -0.00060103	     -0.20876799	      0.00065635	      0.00098498	     58.63897055
      1.05011732	     -0.04822212	     -0.00076180	     -0.19007691	     -0.05565371	      0.88269223	     -0.00060040	     -0.20875316	      0.00059768	      0.00100455	     58.82840316
      1.05153901	     -0.04818692	     -0.00075888	     -0.19004101	     -0.05565290	      0.88269367	     -0.00059977	     -0.20873893	      0.00053891	      0.00102278	     58.92414550
      1.05258754	     -0.04816565	     -0.00075953	     -0.19001914	     -0.05565236	      0.88269475	     -0.00059929	     -0.20872884	      0.00049532	      0.00103512	     59.06530766
      1.05363607	     -0.04814725	     -0.00075850	     -0.19000019	     -0.05565186	      0.88269584	     -0.00059881	     -0.20871912	      0.00045179	      0.00104652	     59.13965192
      1.05513726	     -0.04812626	     -0.00075841	     -0.18997837	     -0.05565123	      0.88269742	     -0.00059811	     -0.20870586	      0.00038940	      0.00106095	     59.28929611
      1.05641907	     -0.04811261	     -0.00075726	     -0.18996404	     -0.05565077	      0.88269879	     -0.00059750	     -0.20869513	      0.00033624	      0.00107140	     59.35162593
      1.05770089	     -0.04810317	     -0.00075812	     -0.18995387	     -0.05565037	      0.88270016	     -0.00059689	     -0.20868495	      0.00028311	      0.00107991	     59.49110256
      1.05898270	     -0.04809648	     -0.00075637	     -0.18994652	     -0.05565004	      0.88270155	     -0.00059627	     -0.20867529	      0.00023026	      0.00108645	     59.49605680
      1.06026451	     -0.04809390	     -0.00075786	     -0.18994319	     -0.05564978	      0.88270295	     -0.00059564	     -0.20866613	      0.00017749	      0.00109073	     59.65974425
      1.06135887	     -0.04809325	     -0.00075599	     -0.18994201	     -0.05564961	      0.88270414	     -0.00059510	     -0.20865870	      0.00013283	      0.00109263	     59.61353902
      1.06245322	     -0.04809541	     -0.00075627	     -0.18994356	     -0.05564949	      0.88270534	     -0.00059455	     -0.20865160	      0.00008833	      0.00109274	     59.68456938
      1.06384326	     -0.04810052	     -0.00075501	     -0.18994796	     -0.05564940	      0.88270686	     -0.00059385	     -0.20864307	      0.00003235	      0.00109029	     59.69007515
      1.06523330	     -0.04810952	     -0.00075582	     -0.18995619	     -0.05564940	      0.88270837	     -0.00059315	     -0.20863503	     -0.00002314	      0.00108480	     59.80884472
      1.06633233	     -0.04811782	     -0.00075393	     -0.18996397	     -0.05564945	      0.88270956	     -0.00059259	     -0.20862902	     -0.00006641	      0.00107835	     59.74158825
      1.06743137	     -0.04812890	     -0.00075423	     -0.18997446	     -0.05564954	      0.88271074	     -0.00059202	     -0.20862331	     -0.00010932	      0.00106997	     59.79276955
      1.06884409	     -0.04814523	     -0.00075317	     -0.18999009	     -0.05564974	      0.88271224	     -0.00059129	     -0.20861639	     -0.00016366	      0.00105647	     59.77364091
      1.07025681	     -0.04816608	     -0.00075476	     -0.19001016	     -0.05565001	      0.88271372	     -0.00059056	     -0.20860993	     -0.00021724	      0.00103990	     59.88956408
      1.07131158	     -0.04818217	     -0.00075325	     -0.19002576	     -0.05565026	      0.88271481	     -0.00059000	     -0.20860542	     -0.00025653	      0.00102567	     59.79400430
      1.07236635	     -0.04820111	     -0.00075403	     -0.19004414	     -0.05565055	      0.88271589	     -0.00058945	     -0.20860116	     -0.00029539	      0.00100985	     59.82158349
      1.07385148	     -0.04822985	     -0.00075398	     -0.19007214	     -0.05565103	      0.88271737	     -0.00058866	     -0.20859560	     -0.00034917	      0.00098510	     59.78593723
      1.07513282	     -0.04825833	     -0.00075569	     -0.19009993	     -0.05565150	      0.88271861	     -0.00058798	     -0.20859119	     -0.00039479	      0.00096154	     59.82396898
      1.07641416	     -0.04828767	     -0.00075526	     -0.19012866	     -0.05565204	      0.88271983	     -0.00058730	     -0.20858716	     -0.00043955	      0.00093614	     59.74037702
      1.07769549	     -0.04832155	     -0.00075801	     -0.19016184	     -0.05565263	      0.88272101	     -0.00058661	     -0.20858350	     -0.00048363	      0.00090899	     59.79343059
      1.07897683	     -0.04835485	     -0.00075711	     -0.19019456	     -0.05565328	      0.88272216	     -0.00058592	     -0.20858021	     -0.00052681	      0.00088035	     59.66488678
      1.08007745	     -0.04838824	     -0.00076009	     -0.19022734	     -0.05565388	      0.88272311	     -0.00058533	     -0.20857766	     -0.00056339	      0.00085460	     59.69306578
      1.08117807	     -0.04842121	     -0.00076060	     -0.19025979	     -0.05565452	      0.88272404	     -0.00058473	     -0.20857540	     -0.00059931	      0.00082798	     59.61363022
      1.08256519	     -0.04846689	     -0.00076328	     -0.19030475	     -0.05565538	      0.88272517	     -0.00058398	     -0.20857292	     -0.00064381	      0.00079328	     59.58644483
      1.08395232	     -0.04851292	     -0.00076367	     -0.19035014	     -0.05565630	      0.88272624	     -0.00058322	     -0.20857089	     -0.00068731	      0.00075754	     59.46814030
      1.08506034	     -0.04855441	     -0.00076712	     -0.19039103	     -0.05565708	      0.88272706	     -0.00058262	     -0.20856956	     -0.00072145	      0.00072834	     59.46268342
      1.08616837	     -0.04859478	     -0.00076818	     -0.19043088	     -0.05565790	      0.88272785	     -0.00058201	     -0.20856851	     -0.00075492	      0.00069873	     59.37676622
      1.08757522	     -0.04864995	     -0.00077143	     -0.19048536	     -0.05565899	      0.88272881	     -0.00058124	     -0.20856755	     -0.00079656	      0.00066067	     59.32859647
      1.08898208	     -0.04870407	     -0.00077197	     -0.19053887	     -0.05566014	      0.88272971	     -0.00058047	     -0.20856701	     -0.00083713	      0.00062235	     59.21060853
      1.09004772	     -0.04875025	     -0.00077576	     -0.19058449	     -0.05566105	      0.88273036	     -0.00057989	     -0.20856685	     -0.00086724	      0.00059325	     59.17829639
      1.09111337	     -0.04879460	     -0.00077713	     -0.19062837	     -0.05566199	      0.88273098	     -0.00057930	     -0.20856693	     -0.00089672	      0.00056419	     59.09643786
      1.09258696	     -0.04885990	     -0.00078078	     -0.19069297	     -0.05566334	      0.88273178	     -0.00057849	     -0.20856740	     -0.00093652	      0.00052421	     59.01684260
      1.09406054	     -0.04892376	     -0.00078184	     -0.19075622	     -0.05566475	      0.88273252	     -0.00057768	     -0.20856829	     -0.00097513	      0.00048463	     58.90955307
      1.09508305	     -0.04897378	     -0.00078603	     -0.19080572	     -0.05566576	      0.88273300	     -0.00057712	     -0.20856914	     -0.00100126	      0.00045747	     58.84681051
      1.09610557	     -0.04902149	     -0.00078788	     -0.19085299	     -0.05566680	      0.88273346	     -0.00057656	     -0.20857019	     -0.00102681	      0.00043065	     58.77171245
      1.09767546	     -0.04909856	     -0.00079221	     -0.19092936	     -0.05566844	      0.88273410	     -0.00057570	     -0.20857217	     -0.00106492	      0.00039021	     58.66524164
      1.09897355	     -0.04916187	     -0.00079453	     -0.19099214	     -0.05566984	      0.88273459	     -0.00057499	     -0.20857415	     -0.00109540	      0.00035755	     58.57415190
      1.10027164	     -0.04923098	     -0.00079962	     -0.19106064	     -0.05567128	      0.88273503	     -0.00057427	     -0.20857641	     -0.00112495	      0.00032574	     58.47870055
      1.10156974	     -0.04929647	     -0.00080159	     -0.19112563	     -0.05567276	      0.88273543	     -0.00057356	     -0.20857897	     -0.00115356	      0.00029483	     58.39337074
      1.10272771	     -0.04936166	     -0.00080684	     -0.19119027	     -0.05567411	      0.88273576	     -0.00057293	     -0.20858146	     -0.00117827	      0.00026806	     58.28380339
      1.10388568	     -0.04942356	     -0.00080938	     -0.19125172	     -0.05567549	      0.88273606	     -0.00057230	     -0.20858420	     -0.00120223	      0.00024205	     58.20004501
      1.10504365	     -0.04948973	     -0.00081384	     -0.19131739	     -0.05567689	      0.88273632	     -0.00057167	     -0.20858714	     -0.00122540	      0.00021679	     58.09608083
      1.10653821	     -0.04957390	     -0.00081780	     -0.19140099	     -0.05567875	      0.88273662	     -0.00057085	     -0.20859129	     -0.00125418	      0.00018530	     57.99395233
      1.10772068	     -0.04964632	     -0.00082344	     -0.19147289	     -0.05568024	      0.88273683	     -0.00057021	     -0.20859483	     -0.00127601	      0.00016127	     57.86047432
      1.10890315	     -0.04971606	     -0.00082678	     -0.19154219	     -0.05568176	      0.88273700	     -0.00056957	     -0.20859864	     -0.00129705	      0.00013797	     57.77260457
      1.11008562	     -0.04979091	     -0.00083225	     -0.19161655	     -0.05568331	      0.88273715	     -0.00056893	     -0.20860268	     -0.00131725	      0.00011543	     57.64196015
      1.11156173	     -0.04988257	     -0.00083711	     -0.19170767	     -0.05568527	      0.88273730	     -0.00056814	     -0.20860808	     -0.00134132	      0.00008828	     57.53599120
      1.11272967	     -0.04996116	     -0.00084347	     -0.19178576	     -0.05568685	      0.88273739	     -0.00056751	     -0.20861261	     -0.00135940	      0.00006753	     57.37096873
      1.11389760	     -0.05003671	     -0.00084749	     -0.19186090	     -0.05568845	      0.88273746	     -0.00056689	     -0.20861740	     -0.00137668	      0.00004734	     57.27420891
      1.11506554	     -0.05011647	     -0.00085349	     -0.19194021	     -0.05569007	      0.88273750	     -0.00056627	     -0.20862241	     -0.00139310	      0.00002766	     57.12768927
      1.11659867	     -0.05021938	     -0.00085960	     -0.19204259	     -0.05569222	      0.88273753	     -0.00056546	     -0.20862934	     -0.00141341	      0.00000253	     56.99446047
      1.11776584	     -0.05030292	     -0.00086623	     -0.19212568	     -0.05569387	      0.88273752	     -0.00056484	     -0.20863486	     -0.00142783	     -0.00001614	     56.80697557
      1.11893302	     -0.05038358	     -0.00087048	     -0.19220597	     -0.05569555	      0.88273749	     -0.00056423	     -0.20864063	     -0.00144143	     -0.00003447	     56.69320907
      1.12010019	     -0.05046816	     -0.00087623	     -0.19229015	     -0.05569724	      0.88273744	     -0.00056362	     -0.20864663	     -0.00145413	     -0.00005253	     56.52908009
      1.12167055	     -0.05057976	     -0.00088218	     -0.19240130	     -0.05569954	      0.88273734	     -0.00056280	     -0.20865504	     -0.00146984	     -0.00007653	     56.38461268
      1.12283138	     -0.05066763	     -0.00088881	     -0.19248877	     -0.05570125	      0.88273724	     -0.00056221	     -0.20866148	     -0.00148034	     -0.00009410	     56.17518122
      1.12399220	     -0.05075199	     -0.00089324	     -0.19257281	     -0.05570297	      0.88273712	     -0.00056161	     -0.20866811	     -0.00148997	     -0.00011163	     56.05443646
      1.12541658	     -0.05086010	     -0.00090069	     -0.19268050	     -0.05570510	      0.88273695	     -0.00056089	     -0.20867648	     -0.00150046	     -0.00013313	     55.82651905
      1.12668832	     -0.05095278	     -0.00090515	     -0.19277288	     -0.05570702	      0.88273676	     -0.00056025	     -0.20868417	     -0.00150868	     -0.00015240	     55.70844875
      1.12796006	     -0.05105186	     -0.00091248	     -0.19287159	     -0.05570894	      0.88273656	     -0.00055961	     -0.20869202	     -0.00151568	     -0.00017176	     55.46547386
      1.12923180	     -0.05114523	     -0.00091656	     -0.19296470	     -0.05571087	      0.88273633	     -0.00055898	     -0.20870005	     -0.00152162	     -0.00019128	     55.34618150
      1.13050354	     -0.05124493	     -0.00092373	     -0.19306406	     -0.05571281	      0.88273607	     -0.00055835	     -0.20870820	     -0.00152634	     -0.00021096	     55.08758283
      1.13177528	     -0.05133808	     -0.00092746	     -0.19315700	     -0.05571475	      0.88273579	     -0.00055774	     -0.20871648	     -0.00152997	     -0.00023090	     54.96691594
      1.13304702	     -0.05143798	     -0.00093463	     -0.19325659	     -0.05571670	      0.88273548	     -0.00055712	     -0.20872483	     -0.00153235	     -0.00025108	     54.70246971
      1.13431876	     -0.05153082	     -0.00093811	     -0.19334926	     -0.05571865	      0.88273515	     -0.00055652	     -0.20873328	     -0.00153366	     -0.00027158	     54.58023920
      1.13559050	     -0.05163092	     -0.00094527	     -0.19344908	     -0.05572060	      0.88273479	     -0.00055592	     -0.20874177	     -0.00153369	     -0.00029236	     54.30762830
      1.13686224	     -0.05172350	     -0.00094852	     -0.19354153	     -0.05572255	      0.88273441	     -0.00055532	     -0.20875033	     -0.00153265	     -0.00031352	     54.17928186
      1.13813399	     -0.05182303	     -0.00095555	     -0.19364081	     -0.05572450	      0.88273400	     -0.00055474	     -0.20875891	     -0.00153033	     -0.00033499	     53.90505120
      1.13940573	     -0.05191458	     -0.00095854	     -0.19373227	     -0.05572644	      0.88273356	     -0.00055416	     -0.20876752	     -0.00152693	     -0.00035684	     53.76986677
      1.14067747	     -0.05201296	     -0.00096540	     -0.19383044	     -0.05572838	      0.88273309	     -0.00055359	     -0.20877611	     -0.00152231	     -0.00037898	     53.49798677
      1.14194921	     -0.05210354	     -0.00096826	     -0.19392096	     -0.05573031	      0.88273259	     -0.00055303	     -0.20878471	     -0.00151665	     -0.00040143	     53.35300508
      1.14322095	     -0.05220064	     -0.00097497	     -0.19401788	     -0.05573224	      0.88273207	     -0.00055248	     -0.20879326	     -0.00150976	     -0.00042411	     53.08758045
      1.14449269	     -0.05229016	     -0.00097778	     -0.19410737	     -0.05573415	      0.88273151	     -0.00055194	     -0.20880180	     -0.00150183	     -0.00044704	     52.93083519
      1.14576443	     -0.05238572	     -0.00098434	     -0.19420279	     -0.05573606	      0.88273093	     -0.00055140	     -0.20881027	     -0.00149274	     -0.00047012	     52.67514486
      1.14703617	     -0.05247392	     -0.00098717	     -0.19429098	     -0.05573795	      0.88273032	     -0.00055088	     -0.20881871	     -0.00148262	     -0.00049335	     52.50867817
      1.14830791	     -0.05256717	     -0.00099356	     -0.19438412	     -0.05573983	      0.88272967	     -0.00055036	     -0.20882707	     -0.00147139	     -0.00051665	     52.27090895
      1.14957965	     -0.05265340	     -0.00099656	     -0.19447036	     -0.05574169	      0.88272900	     -0.00054986	     -0.20883536	     -0.00145917	     -0.00053997	     52.10073400
      1.15085139	     -0.05274376	     -0.00100292	     -0.19456064	     -0.05574354	      0.88272830	     -0.00054936	     -0.20884355	     -0.00144590	     -0.00056322	     51.88588443
      1.15212313	     -0.05282734	     -0.00100617	     -0.19464425	     -0.05574537	      0.88272757	     -0.00054888	     -0.20885165	     -0.00143168	     -0.00058633	     51.70999875
      1.15339487	     -0.05291393	     -0.00101242	     -0.19473079	     -0.05574718	      0.88272681	     -0.00054840	     -0.20885963	     -0.00141650	     -0.00060922	     51.51510946
      1.15466661	     -0.05299423	     -0.00101592	     -0.19481113	     -0.05574897	      0.88272602	     -0.00054794	     -0.20886751	     -0.00140046	     -0.00063180	     51.33644997
      1.15593835	     -0.05307668	     -0.00102211	     -0.19489356	     -0.05575074	      0.88272520	     -0.00054749	     -0.20887525	     -0.00138360	     -0.00065399	     51.16161664
      1.15721010	     -0.05315317	     -0.00102582	     -0.19497011	     -0.05575249	      0.88272436	     -0.00054705	     -0.20888290	     -0.00136596	     -0.00067571	     50.98184458
      1.15848184	     -0.05323046	     -0.00103181	     -0.19504741	     -0.05575421	      0.88272348	     -0.00054662	     -0.20889040	     -0.00134757	     -0.00069689	     50.83033187
      1.15975358	     -0.05330212	     -0.00103558	     -0.19511915	     -0.05575592	      0.88272259	     -0.00054620	     -0.20889779	     -0.00132846	     -0.00071747	     50.65451836
      1.16102532	     -0.05337383	     -0.00104128	     -0.19519089	     -0.05575759	      0.88272166	     -0.00054580	     -0.20890504	     -0.00130873	     -0.00073738	     50.52429613
      1.16229706	     -0.05344010	     -0.00104502	     -0.19525726	     -0.05575925	      0.88272071	     -0.00054541	     -0.20891218	     -0.00128837	     -0.00075654	     50.35589028
      1.16356880	     -0.05350523	     -0.00105028	     -0.19532246	     -0.05576087	      0.88271974	     -0.00054503	     -0.20891917	     -0.00126749	     -0.00077491	     50.24784870
      1.16484054	     -0.05356496	     -0.00105382	     -0.19538232	     -0.05576247	      0.88271874	     -0.00054466	     -0.20892602	     -0.00124610	     -0.00079239	     50.08947006
      1.16639440	     -0.05363625	     -0.00106029	     -0.19545370	     -0.05576438	      0.88271749	     -0.00054422	     -0.20893418	     -0.00121944	     -0.00081245	     50.02367849
      1.16752510	     -0.05368207	     -0.00106218	     -0.19549969	     -0.05576575	      0.88271657	     -0.00054392	     -0.20894001	     -0.00119965	     -0.00082609	     49.82540754
      1.16865581	     -0.05372794	     -0.00106615	     -0.19554566	     -0.05576710	      0.88271562	     -0.00054363	     -0.20894572	     -0.00117968	     -0.00083891	     49.76211710
      1.17018269	     -0.05378424	     -0.00106968	     -0.19560217	     -0.05576888	      0.88271433	     -0.00054324	     -0.20895328	     -0.00115235	     -0.00085485	     49.58282105
      1.17154262	     -0.05383237	     -0.00107447	     -0.19565044	     -0.05577043	      0.88271316	     -0.00054292	     -0.20895986	     -0.00112784	     -0.00086771	     49.57426053
      1.17290254	     -0.05387374	     -0.00107597	     -0.19569207	     -0.05577194	      0.88271197	     -0.00054260	     -0.20896633	     -0.00110305	     -0.00087923	     49.32382267
      1.17408451	     -0.05390950	     -0.00108016	     -0.19572795	     -0.05577324	      0.88271093	     -0.00054234	     -0.20897183	     -0.00108151	     -0.00088820	     49.37420252
      1.17526648	     -0.05394019	     -0.00108165	     -0.19575886	     -0.05577450	      0.88270987	     -0.00054209	     -0.20897725	     -0.00105981	     -0.00089613	     49.19993754
      1.17644845	     -0.05396954	     -0.00108431	     -0.19578840	     -0.05577574	      0.88270881	     -0.00054185	     -0.20898256	     -0.00103814	     -0.00090305	     49.16932870
      1.17807871	     -0.05400448	     -0.00108600	     -0.19582365	     -0.05577741	      0.88270733	     -0.00054154	     -0.20898976	     -0.00100818	     -0.00091095	     48.96326284
      1.17928961	     -0.05402881	     -0.00108888	     -0.19584817	     -0.05577862	      0.88270622	     -0.00054132	     -0.20899498	     -0.00098606	     -0.00091565	     49.02959057
      1.18050050	     -0.05404913	     -0.00108949	     -0.19586876	     -0.05577980	      0.88270511	     -0.00054111	     -0.20900012	     -0.00096388	     -0.00091934	     48.85917688
      1.18171139	     -0.05406783	     -0.00109119	     -0.19588768	     -0.05578095	      0.88270400	     -0.00054091	     -0.20900517	     -0.00094183	     -0.00092210	     48.86358444
      1.18331082	     -0.05408757	     -0.00109134	     -0.19590779	     -0.05578243	      0.88270252	     -0.00054067	     -0.20901170	     -0.00091272	     -0.00092435	     48.65828480
      1.18449596	     -0.05410063	     -0.00109311	     -0.19592107	     -0.05578350	      0.88270143	     -0.00054050	     -0.20901643	     -0.00089140	     -0.00092508	     48.77199493
      1.18568111	     -0.05411033	     -0.00109268	     -0.19593107	     -0.05578455	      0.88270033	     -0.00054034	     -0.20902107	     -0.00087007	     -0.00092504	     48.62108042
      1.18714782	     -0.05412048	     -0.00109350	     -0.19594153	     -0.05578580	      0.88269897	     -0.00054016	     -0.20902668	     -0.00084399	     -0.00092406	     48.69216229
      1.18845297	     -0.05412611	     -0.00109209	     -0.19594752	     -0.05578689	      0.88269777	     -0.00054001	     -0.20903156	     -0.00082080	     -0.00092238	     48.47709512
      1.18975813	     -0.05413070	     -0.00109287	     -0.19595238	     -0.05578795	      0.88269657	     -0.00053988	     -0.20903634	     -0.00079797	     -0.00092008	     48.63618904
      1.19106328	     -0.05413186	     -0.00109081	     -0.19595391	     -0.05578897	      0.88269537	     -0.00053975	     -0.20904101	     -0.00077513	     -0.00091718	     48.39839626
      1.19236843	     -0.05413224	     -0.00109134	     -0.19595457	     -0.05578997	      0.88269417	     -0.00053964	     -0.20904558	     -0.00075269	     -0.00091383	     48.60754885
      1.19367358	     -0.05412935	     -0.00108866	     -0.19595207	     -0.05579094	      0.88269298	     -0.00053955	     -0.20905006	     -0.00073022	     -0.00091005	     48.34285224
      1.19497874	     -0.05412577	     -0.00108905	     -0.19594877	     -0.05579188	      0.88269180	     -0.00053946	     -0.20905443	     -0.00070823	     -0.00090598	     48.60607904
      1.19628389	     -0.05411881	     -0.00108573	     -0.19594222	     -0.05579279	      0.88269062	     -0.00053939	     -0.20905871	     -0.00068619	     -0.00090158	     48.30476246
      1.19744813	     -0.05411200	     -0.00108562	     -0.19593567	     -0.05579357	      0.88268957	     -0.00053934	     -0.20906243	     -0.00066701	     -0.00089751	     48.52496571
      1.19861238	     -0.05410291	     -0.00108319	     -0.19592692	     -0.05579434	      0.88268853	     -0.00053930	     -0.20906607	     -0.00064787	     -0.00089330	     48.40251557
      1.20003004	     -0.05409043	     -0.00108158	     -0.19591481	     -0.05579524	      0.88268726	     -0.00053927	     -0.20907039	     -0.00062500	     -0.00088810	     48.52245920
      1.20144769	     -0.05407698	     -0.00107789	     -0.19590179	     -0.05579611	      0.88268601	     -0.00053925	     -0.20907461	     -0.00060236	     -0.00088288	     48.31609793
      1.20263035	     -0.05406762	     -0.00107702	     -0.19589270	     -0.05579681	      0.88268497	     -0.00053924	     -0.20907812	     -0.00058399	     -0.00087871	     48.50406816
      1.20381300	     -0.05405995	     -0.00107409	     -0.19588538	     -0.05579749	      0.88268393	     -0.00053925	     -0.20908171	     -0.00056575	     -0.00087487	     48.35378978
      1.20523789	     -0.05405421	     -0.00107199	     -0.19588000	     -0.05579828	      0.88268269	     -0.00053927	     -0.20908625	     -0.00054425	     -0.00087108	     48.44925330
      1.20666279	     -0.05405212	     -0.00106750	     -0.19587834	     -0.05579904	      0.88268145	     -0.00053931	     -0.20909115	     -0.00052282	     -0.00086861	     48.16163332
      1.20780644	     -0.05405363	     -0.00106605	     -0.19588012	     -0.05579963	      0.88268045	     -0.00053935	     -0.20909543	     -0.00050596	     -0.00086799	     48.34077664
      1.20895009	     -0.05405676	     -0.00106251	     -0.19588360	     -0.05580020	      0.88267946	     -0.00053941	     -0.20910006	     -0.00048892	     -0.00086878	     48.18768836
      1.21042690	     -0.05406388	     -0.00105900	     -0.19589112	     -0.05580091	      0.88267818	     -0.00053949	     -0.20910660	     -0.00046692	     -0.00087228	     48.24255604
      1.21190372	     -0.05407393	     -0.00105321	     -0.19590165	     -0.05580158	      0.88267688	     -0.00053959	     -0.20911384	     -0.00044448	     -0.00087889	     47.90837062
      1.21302004	     -0.05408462	     -0.00105110	     -0.19591263	     -0.05580207	      0.88267590	     -0.00053967	     -0.20911981	     -0.00042750	     -0.00088624	     48.09446940
      1.21413636	     -0.05409702	     -0.00104710	     -0.19592538	     -0.05580253	      0.88267490	     -0.00053977	     -0.20912624	     -0.00041008	     -0.00089568	     47.92192651
      1.21567189	     -0.05411746	     -0.00104262	     -0.19594627	     -0.05580315	      0.88267352	     -0.00053992	     -0.20913588	     -0.00038567	     -0.00091236	     47.91550579
      1.21720742	     -0.05414093	     -0.00103607	     -0.19597027	     -0.05580372	      0.88267210	     -0.00054009	     -0.20914649	     -0.00036035	     -0.00093341	     47.48235586
      1.21828153	     -0.05415954	     -0.00103388	     -0.19598917	     -0.05580410	      0.88267109	     -0.00054022	     -0.20915449	     -0.00034236	     -0.00095082	     47.67195551
      1.21935564	     -0.05417922	     -0.00103001	     -0.19600920	     -0.05580445	      0.88267006	     -0.00054035	     -0.20916298	     -0.00032376	     -0.00097033	     47.48128514
      1.22099034	     -0.05421095	     -0.00102515	     -0.19604143	     -0.05580496	      0.88266844	     -0.00054058	     -0.20917682	     -0.00029461	     -0.00100396	     47.39905310
      1.22235589	     -0.05423784	     -0.00102010	     -0.19606878	     -0.05580534	      0.88266705	     -0.00054079	     -0.20918921	     -0.00026928	     -0.00103539	     47.06163948
      1.22372145	     -0.05426563	     -0.00101716	     -0.19609697	     -0.05580569	      0.88266561	     -0.00054102	     -0.20920235	     -0.00024332	     -0.00106956	     47.11825857
      1.22508700	     -0.05429562	     -0.00101211	     -0.19612742	     -0.05580601	      0.88266413	     -0.00054126	     -0.20921626	     -0.00021635	     -0.00110606	     46.60578022
      1.22629540	     -0.05432448	     -0.00101030	     -0.19615662	     -0.05580626	      0.88266277	     -0.00054149	     -0.20922922	     -0.00019206	     -0.00114016	     46.70541799
      1.22750380	     -0.05435479	     -0.00100644	     -0.19618733	     -0.05580647	      0.88266137	     -0.00054172	     -0.20924281	     -0.00016695	     -0.00117559	     46.34039884
      1.22871220	     -0.05438696	     -0.00100367	     -0.19621988	     -0.05580666	      0.88265993	     -0.00054197	     -0.20925701	     -0.00014131	     -0.00121213	     46.23742229
      1.23032059	     -0.05443222	     -0.00099869	     -0.19626568	     -0.05580686	      0.88265794	     -0.00054233	     -0.20927687	     -0.00010601	     -0.00126205	     45.80646411
      1.23156383	     -0.05446999	     -0.00099660	     -0.19630382	     -0.05580697	      0.88265635	     -0.00054261	     -0.20929296	     -0.00007800	     -0.00130139	     45.81944655
      1.23280707	     -0.05450964	     -0.00099274	     -0.19634392	     -0.05580705	      0.88265470	     -0.00054291	     -0.20930972	     -0.00004904	     -0.00134110	     45.45304355
      1.23405032	     -0.05455058	     -0.00099011	     -0.19638526	     -0.05580709	      0.88265301	     -0.00054322	     -0.20932711	     -0.00001933	     -0.00138096	     45.36182884
      1.23563069	     -0.05460338	     -0.00098517	     -0.19643864	     -0.05580709	      0.88265079	     -0.00054363	     -0.20935007	      0.00001991	     -0.00143130	     44.95476696
      1.23685905	     -0.05464497	     -0.00098301	     -0.19648064	     -0.05580705	      0.88264901	     -0.00054397	     -0.20936853	      0.00005128	     -0.00146983	     44.98135114
      1.23808740	     -0.05468670	     -0.00097888	     -0.19652285	     -0.05580697	      0.88264718	     -0.00054431	     -0.20938747	      0.00008369	     -0.00150744	     44.67096983
      1.23931576	     -0.05472893	     -0.00097568	     -0.19656553	     -0.05580684	      0.88264531	     -0.00054466	     -0.20940685	      0.00011687	     -0.00154390	     44.57131123
      1.24096392	     -0.05478455	     -0.00096952	     -0.19662183	     -0.05580661	      0.88264272	     -0.00054515	     -0.20943347	      0.00016290	     -0.00159048	     44.21385465
      1.24219118	     -0.05482497	     -0.00096631	     -0.19666274	     -0.05580639	      0.88264075	     -0.00054552	     -0.20945365	      0.00019805	     -0.00162309	     44.23064061
      1.24341843	     -0.05486435	     -0.00096126	     -0.19670266	     -0.05580613	      0.88263874	     -0.00054590	     -0.20947408	      0.00023426	     -0.00165355	     43.99139924
      1.24491238	     -0.05491136	     -0.00095659	     -0.19675030	     -0.05580574	      0.88263624	     -0.00054638	     -0.20949921	      0.00027939	     -0.00168737	     43.95594450
      1.24624833	     -0.05495068	     -0.00095036	     -0.19679025	     -0.05580534	      0.88263397	     -0.00054682	     -0.20952184	      0.00032098	     -0.00171411	     43.70036052
      1.24758429	     -0.05498760	     -0.00094610	     -0.19682776	     -0.05580489	      0.88263166	     -0.00054727	     -0.20954449	      0.00036334	     -0.00173721	     43.74570925
      1.24892024	     -0.05502110	     -0.00093921	     -0.19686193	     -0.05580437	      0.88262933	     -0.00054772	     -0.20956707	      0.00040681	     -0.00175626	     43.52985811
      1.25025619	     -0.05505082	     -0.00093446	     -0.19689227	     -0.05580380	      0.88262697	     -0.00054819	     -0.20958946	      0.00045092	     -0.00177102	     43.61360159
      1.25159215	     -0.05507505	     -0.00092680	     -0.19691721	     -0.05580317	      0.88262460	     -0.00054866	     -0.20961152	      0.00049607	     -0.00178107	     43.45608280
      1.25292810	     -0.05509450	     -0.00092145	     -0.19693731	     -0.05580247	      0.88262222	     -0.00054915	     -0.20963313	      0.00054171	     -0.00178622	     43.56842189
      1.25426405	     -0.05510839	     -0.00091313	     -0.19695195	     -0.05580172	      0.88261983	     -0.00054964	     -0.20965416	      0.00058822	     -0.00178608	     43.46399449
      1.25560001	     -0.05511747	     -0.00090771	     -0.19696170	     -0.05580090	      0.88261745	     -0.00055014	     -0.20967452	      0.00063500	     -0.00178053	     43.59291970
      1.25693596	     -0.05512264	     -0.00089935	     -0.19696762	     -0.05580002	      0.88261508	     -0.00055065	     -0.20969420	      0.00068243	     -0.00176927	     43.51761519
      1.25827191	     -0.05512541	     -0.00089367	     -0.19697107	     -0.05579908	      0.88261272	     -0.00055116	     -0.20971314	      0.00072988	     -0.00175238	     43.63610584
      1.25960787	     -0.05512396	     -0.00088427	     -0.19697039	     -0.05579807	      0.88261040	     -0.00055169	     -0.20973133	      0.00077781	     -0.00172983	     43.59241361
      1.26094382	     -0.05512052	     -0.00087811	     -0.19696765	     -0.05579700	      0.88260810	     -0.00055222	     -0.20974878	      0.00082563	     -0.00170181	     43.69798162
      1.26227977	     -0.05511484	     -0.00086975	     -0.19696271	     -0.05579586	      0.88260585	     -0.00055277	     -0.20976560	      0.00087376	     -0.00166823	     43.65916490
      1.26361573	     -0.05510934	     -0.00086441	     -0.19695786	     -0.05579467	      0.88260365	     -0.00055332	     -0.20978180	      0.00092162	     -0.00162935	     43.76062561
      1.26495168	     -0.05510145	     -0.00085549	     -0.19695074	     -0.05579340	      0.88260150	     -0.00055387	     -0.20979735	      0.00096976	     -0.00158533	     43.72778264
      1.26628763	     -0.05509258	     -0.00085003	     -0.19694251	     -0.05579207	      0.88259941	     -0.00055444	     -0.20981221	      0.00101768	     -0.00153679	     43.84548189
      1.26762359	     -0.05508063	     -0.00084109	     -0.19693133	     -0.05579068	      0.88259740	     -0.00055501	     -0.20982633	      0.00106599	     -0.00148400	     43.84522364
      1.26895954	     -0.05506780	     -0.00083581	     -0.19691914	     -0.05578923	      0.88259545	     -0.00055559	     -0.20983966	      0.00111410	     -0.00142750	     43.96434418
      1.27029549	     -0.05505283	     -0.00082700	     -0.19690491	     -0.05578771	      0.88259358	     -0.00055618	     -0.20985220	      0.00116254	     -0.00136757	     43.95458882
      1.27163145	     -0.05503698	     -0.00082202	     -0.19688970	     -0.05578612	      0.88259180	     -0.00055678	     -0.20986393	      0.00121072	     -0.00130475	     44.07024424
      1.27296740	     -0.05501853	     -0.00081338	     -0.19687198	     -0.05578447	      0.88259010	     -0.00055738	     -0.20987483	      0.00125920	     -0.00123926	     44.05534804
      1.27430335	     -0.05500059	     -0.00080890	     -0.19685464	     -0.05578276	      0.88258849	     -0.00055799	     -0.20988491	      0.00130736	     -0.00117166	     44.16127575
      1.27563931	     -0.05497947	     -0.00080055	     -0.19683424	     -0.05578098	      0.88258697	     -0.00055861	     -0.20989417	      0.00135579	     -0.00110221	     44.14894769
      1.27697526	     -0.05495786	     -0.00079641	     -0.19681322	     -0.05577913	      0.88258554	     -0.00055924	     -0.20990257	      0.00140388	     -0.00103141	     44.26199339
      1.27817473	     -0.05493617	     -0.00078943	     -0.19679215	     -0.05577742	      0.88258435	     -0.00055980	     -0.20990938	      0.00144723	     -0.00096686	     44.24545632
      1.27937421	     -0.05491510	     -0.00078501	     -0.19677162	     -0.05577566	      0.88258322	     -0.00056038	     -0.20991552	      0.00149032	     -0.00090177	     44.29880314
      1.28084261	     -0.05488871	     -0.00077822	     -0.19674592	     -0.05577343	      0.88258196	     -0.00056108	     -0.20992215	      0.00154303	     -0.00082165	     44.31913394
      1.28231102	     -0.05486298	     -0.00077390	     -0.19672081	     -0.05577113	      0.88258081	     -0.00056180	     -0.20992783	      0.00159545	     -0.00074159	     44.40773050
      1.28353791	     -0.05483929	     -0.00076788	     -0.19669770	     -0.05576915	      0.88257994	     -0.00056240	     -0.20993186	      0.00163929	     -0.00067496	     44.40642795
      1.28476480	     -0.05481590	     -0.00076424	     -0.19667482	     -0.05576711	      0.88257915	     -0.00056301	     -0.20993523	      0.00168287	     -0.00060888	     44.46487834
      1.28599169	     -0.05479121	     -0.00075941	     -0.19665066	     -0.05576502	      0.88257845	     -0.00056363	     -0.20993793	      0.00172640	     -0.00054349	     44.49062734
      1.28767491	     -0.05475443	     -0.00075457	     -0.19661456	     -0.05576206	      0.88257761	     -0.00056448	     -0.20994050	      0.00178580	     -0.00045523	     44.60235326
      1.28891705	     -0.05472212	     -0.00074918	     -0.19658280	     -0.05575982	      0.88257708	     -0.00056511	     -0.20994149	      0.00182959	     -0.00039113	     44.65128387
      1.29015919	     -0.05468671	     -0.00074593	     -0.19654788	     -0.05575752	      0.88257664	     -0.00056574	     -0.20994162	      0.00187305	     -0.00032791	     44.75870340
      1.29166061	     -0.05463649	     -0.00074012	     -0.19649829	     -0.05575466	      0.88257620	     -0.00056652	     -0.20994053	      0.00192528	     -0.00025244	     44.87249806
      1.29298766	     -0.05458822	     -0.00073747	     -0.19645051	     -0.05575208	      0.88257591	     -0.00056721	     -0.20993835	      0.00197079	     -0.00018646	     45.01348779
      1.29431472	     -0.05453422	     -0.00073254	     -0.19639704	     -0.05574943	      0.88257570	     -0.00056790	     -0.20993502	      0.00201579	     -0.00012090	     45.11487885
      1.29564178	     -0.05447713	     -0.00073051	     -0.19634040	     -0.05574673	      0.88257559	     -0.00056860	     -0.20993050	      0.00205986	     -0.00005568	     45.27751859
      1.29696884	     -0.05441366	     -0.00072611	     -0.19627743	     -0.05574397	      0.88257556	     -0.00056930	     -0.20992480	      0.00210315	      0.00000945	     45.40273006
      1.29829589	     -0.05434695	     -0.00072467	     -0.19621113	     -0.05574115	      0.88257561	     -0.00057000	     -0.20991789	      0.00214526	      0.00007459	     45.59703860
      1.29962295	     -0.05427288	     -0.00072082	     -0.19613752	     -0.05573827	      0.88257576	     -0.00057071	     -0.20990977	      0.00218633	      0.00013999	     45.76427810
      1.30095001	     -0.05419509	     -0.00072002	     -0.19606010	     -0.05573535	      0.88257598	     -0.00057142	     -0.20990040	      0.00222594	      0.00020582	     45.99789457
      1.30227707	     -0.05411032	     -0.00071673	     -0.19597575	     -0.05573237	      0.88257630	     -0.00057213	     -0.20988978	      0.00226420	      0.00027234	     46.19156384
      1.30360413	     -0.05402282	     -0.00071683	     -0.19588856	     -0.05572934	      0.88257671	     -0.00057284	     -0.20987793	      0.00230070	      0.00033963	     46.46854430
      1.30493118	     -0.05392763	     -0.00071425	     -0.19579374	     -0.05572626	      0.88257720	     -0.00057356	     -0.20986486	      0.00233559	      0.00040796	     46.70912542
      1.30625824	     -0.05382921	     -0.00071514	     -0.19569557	     -0.05572314	      0.88257779	     -0.00057427	     -0.20985054	      0.00236844	      0.00047739	     47.02848505
      1.30758530	     -0.05372291	     -0.00071251	     -0.19558961	     -0.05571998	      0.88257847	     -0.00057499	     -0.20983499	      0.00239938	      0.00054811	     47.28004354
      1.30891236	     -0.05361498	     -0.00071389	     -0.19548187	     -0.05571677	      0.88257925	     -0.00057571	     -0.20981821	      0.00242799	      0.00061998	     47.63960831
      1.31023942	     -0.05349873	     -0.00071116	     -0.19536593	     -0.05571353	      0.88258012	     -0.00057643	     -0.20980025	      0.00245454	      0.00069309	     47.92511180
      1.31141486	     -0.05339436	     -0.00071258	     -0.19526169	     -0.05571063	      0.88258097	     -0.00057706	     -0.20978333	      0.00247597	      0.00075876	     48.27428719
      1.31259030	     -0.05328353	     -0.00071139	     -0.19515106	     -0.05570771	      0.88258190	     -0.00057770	     -0.20976549	      0.00249564	      0.00082534	     48.58468133
      1.31402354	     -0.05314460	     -0.00071209	     -0.19501228	     -0.05570412	      0.88258314	     -0.00057848	     -0.20974246	      0.00251696	      0.00090762	     49.04164082
      1.31545678	     -0.05299831	     -0.00071055	     -0.19486619	     -0.05570050	      0.88258450	     -0.00057925	     -0.20971808	      0.00253544	      0.00099110	     49.45940016
      1.31661834	     -0.05287818	     -0.00071233	     -0.19474610	     -0.05569755	      0.88258569	     -0.00057988	     -0.20969732	      0.00254807	      0.00105951	     49.86999914
      1.31777991	     -0.05275245	     -0.00071159	     -0.19462048	     -0.05569458	      0.88258697	     -0.00058051	     -0.20967571	      0.00255877	      0.00112853	     50.23258301
      1.31923372	     -0.05259199	     -0.00071259	     -0.19446007	     -0.05569085	      0.88258867	     -0.00058129	     -0.20964743	      0.00256920	      0.00121548	     50.76690719
      1.32068752	     -0.05242706	     -0.00071125	     -0.19429522	     -0.05568711	      0.88259050	     -0.00058207	     -0.20961790	      0.00257651	      0.00130284	     51.23737295
      1.32177701	     -0.05230480	     -0.00071356	     -0.19417290	     -0.05568430	      0.88259195	     -0.00058266	     -0.20959499	      0.00257971	      0.00136829	     51.66653968
      1.32286650	     -0.05217947	     -0.00071360	     -0.19404757	     -0.05568149	      0.88259348	     -0.00058324	     -0.20957149	      0.00258116	      0.00143357	     52.04599613
      1.32440013	     -0.05200018	     -0.00071487	     -0.19386821	     -0.05567753	      0.88259575	     -0.00058406	     -0.20953740	      0.00258008	      0.00152477	     52.64907064
      1.32576720	     -0.05183669	     -0.00071402	     -0.19370468	     -0.05567401	      0.88259789	     -0.00058478	     -0.20950604	      0.00257616	      0.00160501	     53.12401191
      1.32713426	     -0.05167521	     -0.00071637	     -0.19354304	     -0.05567049	      0.88260014	     -0.00058550	     -0.20947384	      0.00256928	      0.00168370	     53.72030147
      1.32822844	     -0.05154461	     -0.00071511	     -0.19341238	     -0.05566768	      0.88260201	     -0.00058607	     -0.20944754	      0.00256190	      0.00174528	     54.05580516
      1.32932262	     -0.05141566	     -0.00071620	     -0.19328329	     -0.05566488	      0.88260396	     -0.00058665	     -0.20942082	      0.00255271	      0.00180527	     54.49649931
      1.33078912	     -0.05124242	     -0.00071549	     -0.19310990	     -0.05566115	      0.88260666	     -0.00058740	     -0.20938443	      0.00253775	      0.00188292	     55.04540506
      1.33225562	     -0.05107254	     -0.00071658	     -0.19293977	     -0.05565744	      0.88260948	     -0.00058816	     -0.20934745	      0.00251964	      0.00195705	     55.64699719
      1.33330157	     -0.05095261	     -0.00071467	     -0.19281973	     -0.05565481	      0.88261155	     -0.00058869	     -0.20932081	      0.00250499	      0.00200742	     55.93461270
      1.33434751	     -0.05083607	     -0.00071496	     -0.19270300	     -0.05565220	      0.88261368	     -0.00058922	     -0.20929401	      0.00248882	      0.00205532	     56.32914177
      1.33589230	     -0.05066794	     -0.00071436	     -0.19253459	     -0.05564838	      0.88261690	     -0.00058999	     -0.20925425	      0.00246252	      0.00212119	     56.85289921
      1.33717632	     -0.05053427	     -0.00071521	     -0.19240061	     -0.05564523	      0.88261966	     -0.00059063	     -0.20922116	      0.00243841	      0.00217103	     57.32690696
      1.33846035	     -0.05040671	     -0.00071452	     -0.19227278	     -0.05564212	      0.88262248	     -0.00059126	     -0.20918817	      0.00241251	      0.00221600	     57.67053916
      1.33974437	     -0.05028636	     -0.00071668	     -0.19215204	     -0.05563904	      0.88262535	     -0.00059189	     -0.20915540	      0.00238476	      0.00225563	     58.15364978
      1.34102840	     -0.05017084	     -0.00071597	     -0.19203621	     -0.05563599	      0.88262827	     -0.00059251	     -0.20912293	      0.00235559	      0.00228971	     58.44437991
      1.34213126	     -0.05007714	     -0.00071852	     -0.19194214	     -0.05563341	      0.88263080	     -0.00059303	     -0.20909535	      0.00232923	      0.00231424	     58.84485960
      1.34323412	     -0.04998723	     -0.00071895	     -0.19185190	     -0.05563086	      0.88263337	     -0.00059355	     -0.20906809	      0.00230195	      0.00233434	     59.09700230
      1.34460814	     -0.04988005	     -0.00072149	     -0.19174424	     -0.05562772	      0.88263659	     -0.00059419	     -0.20903464	      0.00226654	      0.00235286	     59.49993901
      1.34598215	     -0.04978032	     -0.00072292	     -0.19164405	     -0.05562463	      0.88263983	     -0.00059482	     -0.20900190	      0.00222983	      0.00236421	     59.72858018
      1.34706966	     -0.04970804	     -0.00072670	     -0.19157131	     -0.05562222	      0.88264240	     -0.00059532	     -0.20897659	      0.00219979	      0.00236785	     60.06128935
      1.34815716	     -0.04963963	     -0.00072861	     -0.19150249	     -0.05561984	      0.88264498	     -0.00059580	     -0.20895182	      0.00216919	      0.00236681	     60.26078571
      1.34956167	     -0.04955697	     -0.00073251	     -0.19141924	     -0.05561683	      0.88264830	     -0.00059642	     -0.20892064	      0.00212876	      0.00235847	     60.61966914
      1.35096618	     -0.04947970	     -0.00073434	     -0.19134145	     -0.05561386	      0.88265160	     -0.00059703	     -0.20889035	      0.00208759	      0.00234247	     60.81574034
      1.35199947	     -0.04942719	     -0.00073828	     -0.19128847	     -0.05561172	      0.88265401	     -0.00059747	     -0.20886862	      0.00205670	      0.00232585	     61.11579217
      1.35303277	     -0.04937825	     -0.00074043	     -0.19123911	     -0.05560961	      0.88265641	     -0.00059791	     -0.20884737	      0.00202553	      0.00230530	     61.26582521
      1.35451593	     -0.04931469	     -0.00074464	     -0.19117490	     -0.05560664	      0.88265980	     -0.00059852	     -0.20881775	      0.00198012	      0.00226899	     61.55615683
      1.35577799	     -0.04926700	     -0.00074715	     -0.19112669	     -0.05560417	      0.88266264	     -0.00059903	     -0.20879337	      0.00194108	      0.00223202	     61.68388572
      1.35704005	     -0.04922546	     -0.00075166	     -0.19108455	     -0.05560174	      0.88266543	     -0.00059954	     -0.20876981	      0.00190160	      0.00218964	     61.96023604
      1.35830211	     -0.04918947	     -0.00075394	     -0.19104805	     -0.05559937	      0.88266816	     -0.00060003	     -0.20874707	      0.00186196	      0.00214220	     62.01509740
      1.35956417	     -0.04915880	     -0.00075922	     -0.19101676	     -0.05559704	      0.88267084	     -0.00060051	     -0.20872518	      0.00182195	      0.00208988	     62.33069816
      1.36064210	     -0.04913610	     -0.00076087	     -0.19099362	     -0.05559510	      0.88267306	     -0.00060091	     -0.20870714	      0.00178780	      0.00204170	     62.31214095
      1.36172004	     -0.04911651	     -0.00076438	     -0.19097353	     -0.05559319	      0.88267524	     -0.00060131	     -0.20868970	      0.00175346	      0.00199042	     62.47995382
      1.36308568	     -0.04909561	     -0.00076733	     -0.19095205	     -0.05559083	      0.88267791	     -0.00060180	     -0.20866844	      0.00170997	      0.00192147	     62.55769689
      1.36445133	     -0.04907914	     -0.00077197	     -0.19093494	     -0.05558852	      0.88268048	     -0.00060228	     -0.20864810	      0.00166634	      0.00184848	     62.80626372
      1.36552814	     -0.04906919	     -0.00077331	     -0.19092457	     -0.05558674	      0.88268244	     -0.00060264	     -0.20863269	      0.00163207	      0.00178852	     62.75350980
      1.36660495	     -0.04906200	     -0.00077639	     -0.19091690	     -0.05558501	      0.88268433	     -0.00060300	     -0.20861782	      0.00159773	      0.00172662	     62.88072618
      1.36799543	     -0.04905650	     -0.00077898	     -0.19091082	     -0.05558281	      0.88268668	     -0.00060345	     -0.20859943	      0.00155355	      0.00164437	     62.91040655
      1.36938591	     -0.04905510	     -0.00078352	     -0.19090879	     -0.05558069	      0.88268891	     -0.00060389	     -0.20858192	      0.00150940	      0.00155999	     63.14848441
      1.37041457	     -0.04905655	     -0.00078451	     -0.19090984	     -0.05557915	      0.88269048	     -0.00060420	     -0.20856952	      0.00147700	      0.00149664	     63.04883998
      1.37144323	     -0.04906019	     -0.00078723	     -0.19091303	     -0.05557765	      0.88269198	     -0.00060451	     -0.20855760	      0.00144463	      0.00143269	     63.13856351
      1.37290941	     -0.04906919	     -0.00078995	     -0.19092143	     -0.05557556	      0.88269402	     -0.00060493	     -0.20854140	      0.00139880	      0.00134108	     63.14900454
      1.37416514	     -0.04908040	     -0.00079322	     -0.19093211	     -0.05557383	      0.88269565	     -0.00060528	     -0.20852828	      0.00135970	      0.00126260	     63.27449768
      1.37542087	     -0.04909476	     -0.00079468	     -0.19094599	     -0.05557215	      0.88269719	     -0.00060562	     -0.20851584	      0.00132092	      0.00118457	     63.20157267
      1.37667660	     -0.04911211	     -0.00079839	     -0.19096279	     -0.05557051	      0.88269863	     -0.00060595	     -0.20850407	      0.00128228	      0.00110724	     63.37659111
      1.37793233	     -0.04913242	     -0.00079909	     -0.19098265	     -0.05556893	      0.88269997	     -0.00060626	     -0.20849296	      0.00124412	      0.00103108	     63.22829396
      1.37900500	     -0.04915227	     -0.00080241	     -0.19100204	     -0.05556761	      0.88270104	     -0.00060652	     -0.20848400	      0.00121163	      0.00096708	     63.37658060
      1.38007767	     -0.04917443	     -0.00080382	     -0.19102380	     -0.05556633	      0.88270205	     -0.00060677	     -0.20847551	      0.00117951	      0.00090433	     63.31500131
      1.38144002	     -0.04920585	     -0.00080692	     -0.19105467	     -0.05556475	      0.88270322	     -0.00060708	     -0.20846542	      0.00113904	      0.00082660	     63.38192446
      1.38280237	     -0.04924165	     -0.00080846	     -0.19108997	     -0.05556322	      0.88270430	     -0.00060737	     -0.20845609	      0.00109919	      0.00075141	     63.23959393
      1.38387963	     -0.04927249	     -0.00081178	     -0.19112037	     -0.05556206	      0.88270508	     -0.00060759	     -0.20844925	      0.00106792	      0.00069384	     63.34864606
      1.38495688	     -0.04930584	     -0.00081334	     -0.19115333	     -0.05556092	      0.88270579	     -0.00060780	     -0.20844287	      0.00103713	      0.00063812	     63.25201236
      1.38634120	     -0.04935217	     -0.00081661	     -0.19119912	     -0.05555951	      0.88270663	     -0.00060806	     -0.20843537	      0.00099807	      0.00056920	     63.27725755
      1.38772552	     -0.04940210	     -0.00081786	     -0.19124859	     -0.05555816	      0.88270737	     -0.00060830	     -0.20842864	      0.00095991	      0.00050345	     63.07038909
      1.38875899	     -0.04944168	     -0.00082104	     -0.19128776	     -0.05555718	      0.88270787	     -0.00060847	     -0.20842411	      0.00093180	      0.00045639	     63.15687762
      1.38979246	     -0.04948316	     -0.00082246	     -0.19132889	     -0.05555623	      0.88270832	     -0.00060864	     -0.20842000	      0.00090430	      0.00041113	     63.04196103
      1.39124828	     -0.04954473	     -0.00082543	     -0.19138994	     -0.05555494	      0.88270887	     -0.00060886	     -0.20841489	      0.00086636	      0.00035036	     63.00131846
      1.39250504	     -0.04960086	     -0.00082678	     -0.19144568	     -0.05555387	      0.88270928	     -0.00060903	     -0.20841112	      0.00083454	      0.00030071	     62.80691702
      1.39376180	     -0.04966013	     -0.00083005	     -0.19150450	     -0.05555285	      0.88270963	     -0.00060920	     -0.20840792	      0.00080344	      0.00025359	     62.82230538
      1.39501856	     -0.04972226	     -0.00083122	     -0.19156626	     -0.05555185	      0.88270992	     -0.00060935	     -0.20840529	      0.00077337	      0.00020903	     62.53965023
      1.39627532	     -0.04978729	     -0.00083546	     -0.19163083	     -0.05555090	      0.88271015	     -0.00060949	     -0.20840321	      0.00074405	      0.00016683	     62.60440746
      1.39735588	     -0.04984535	     -0.00083634	     -0.19168858	     -0.05555011	      0.88271031	     -0.00060961	     -0.20840187	      0.00071983	      0.00013245	     62.29147127
      1.39843644	     -0.04990539	     -0.00083907	     -0.19174828	     -0.05554935	      0.88271044	     -0.00060971	     -0.20840094	      0.00069629	      0.00009961	     62.22466427
      1.39979842	     -0.04998300	     -0.00084052	     -0.19182552	     -0.05554842	      0.88271055	     -0.00060983	     -0.20840033	      0.00066789	      0.00006042	     61.95763079
      1.40116041	     -0.05006420	     -0.00084384	     -0.19190631	     -0.05554753	      0.88271061	     -0.00060994	     -0.20840038	      0.00064073	      0.00002344	     61.90191256
      1.40225519	     -0.05013193	     -0.00084431	     -0.19197379	     -0.05554684	      0.88271062	     -0.00061002	     -0.20840090	      0.00062007	     -0.00000477	     61.55618079
      1.40334997	     -0.05020168	     -0.00084648	     -0.19204323	     -0.05554617	      0.88271060	     -0.00061008	     -0.20840183	      0.00060024	     -0.00003184	     61.44014719
      1.40472889	     -0.05029202	     -0.00084774	     -0.19213326	     -0.05554536	      0.88271053	     -0.00061016	     -0.20840357	      0.00057680	     -0.00006441	     61.10994212
      1.40610782	     -0.05038521	     -0.00085079	     -0.19222610	     -0.05554458	      0.88271042	     -0.00061022	     -0.20840590	      0.00055488	     -0.00009557	     61.02754059
      1.40716958	     -0.05045880	     -0.00085077	     -0.19229949	     -0.05554400	      0.88271030	     -0.00061026	     -0.20840810	      0.00053933	     -0.00011868	     60.62865721
      1.40823134	     -0.05053402	     -0.00085239	     -0.19237448	     -0.05554343	      0.88271017	     -0.00061029	     -0.20841062	      0.00052469	     -0.00014121	     60.46233910
      1.40967013	     -0.05063869	     -0.00085333	     -0.19247890	     -0.05554269	      0.88270994	     -0.00061032	     -0.20841454	      0.00050664	     -0.00017091	     60.07118796
      1.41110893	     -0.05074654	     -0.00085603	     -0.19258645	     -0.05554197	      0.88270968	     -0.00061034	     -0.20841903	      0.00049046	     -0.00019995	     59.93094046
      1.41214193	     -0.05082565	     -0.00085564	     -0.19266543	     -0.05554147	      0.88270946	     -0.00061034	     -0.20842261	      0.00048029	     -0.00022044	     59.48666283
      1.41317494	     -0.05090620	     -0.00085688	     -0.19274581	     -0.05554098	      0.88270922	     -0.00061034	     -0.20842645	      0.00047108	     -0.00024080	     59.27871247
      1.41469027	     -0.05102692	     -0.00085764	     -0.19286633	     -0.05554027	      0.88270883	     -0.00061033	     -0.20843259	      0.00045965	     -0.00027048	     58.82904253
      1.41597729	     -0.05113167	     -0.00085932	     -0.19297091	     -0.05553969	      0.88270847	     -0.00061030	     -0.20843824	      0.00045177	     -0.00029568	     58.58956754
      1.41726431	     -0.05123821	     -0.00085922	     -0.19307733	     -0.05553911	      0.88270807	     -0.00061027	     -0.20844427	      0.00044580	     -0.00032092	     58.10036359
      1.41855133	     -0.05134628	     -0.00086134	     -0.19318525	     -0.05553854	      0.88270764	     -0.00061023	     -0.20845068	      0.00044144	     -0.00034636	     57.92334132
      1.41983835	     -0.05145573	     -0.00086060	     -0.19329464	     -0.05553797	      0.88270718	     -0.00061017	     -0.20845742	      0.00043917	     -0.00037195	     57.32754464
      1.42093263	     -0.05154975	     -0.00086273	     -0.19338854	     -0.05553749	      0.88270676	     -0.00061012	     -0.20846341	      0.00043845	     -0.00039395	     57.18804553
      1.42202690	     -0.05164439	     -0.00086309	     -0.19348313	     -0.05553701	      0.88270632	     -0.00061006	     -0.20846962	      0.00043923	     -0.00041607	     56.78462324
      1.42343511	     -0.05176663	     -0.00086500	     -0.19360528	     -0.05553639	      0.88270571	     -0.00060998	     -0.20847789	      0.00044205	     -0.00044481	     56.45673412
      1.42484332	     -0.05188890	     -0.00086545	     -0.19372752	     -0.05553577	      0.88270506	     -0.00060988	     -0.20848644	      0.00044719	     -0.00047372	     55.87376003
      1.42596306	     -0.05198597	     -0.00086810	     -0.19382452	     -0.05553526	      0.88270452	     -0.00060980	     -0.20849340	      0.00045261	     -0.00049685	     55.72354923
      1.42708280	     -0.05208271	     -0.00086924	     -0.19392124	     -0.05553475	      0.88270395	     -0.00060972	     -0.20850050	      0.00045954	     -0.00051997	     55.30335432
      1.42850522	     -0.05220470	     -0.00087233	     -0.19404318	     -0.05553409	      0.88270319	     -0.00060960	     -0.20850966	      0.00047013	     -0.00054934	     54.99874280
      1.42992764	     -0.05232506	     -0.00087387	     -0.19416355	     -0.05553341	      0.88270239	     -0.00060947	     -0.20851895	      0.00048299	     -0.00057848	     54.37647346
      1.43101647	     -0.05241566	     -0.00087748	     -0.19425410	     -0.05553288	      0.88270175	     -0.00060937	     -0.20852612	      0.00049400	     -0.00060062	     54.28692861
      1.43210530	     -0.05250466	     -0.00087955	     -0.19434311	     -0.05553234	      0.88270108	     -0.00060927	     -0.20853332	      0.00050634	     -0.00062244	     53.89938058
      1.43359035	     -0.05262349	     -0.00088378	     -0.19446193	     -0.05553157	      0.88270014	     -0.00060912	     -0.20854315	      0.00052487	     -0.00065164	     53.59739687
      1.43507540	     -0.05273906	     -0.00088649	     -0.19457756	     -0.05553078	      0.88269915	     -0.00060897	     -0.20855297	      0.00054557	     -0.00067994	     52.95095576
      1.43613711	     -0.05281942	     -0.00089079	     -0.19465790	     -0.05553019	      0.88269841	     -0.00060885	     -0.20855996	      0.00056131	     -0.00069957	     52.92758902
      1.43719881	     -0.05289770	     -0.00089355	     -0.19473621	     -0.05552959	      0.88269766	     -0.00060874	     -0.20856693	      0.00057817	     -0.00071856	     52.57979108
      1.43876181	     -0.05300909	     -0.00089872	     -0.19484765	     -0.05552866	      0.88269652	     -0.00060856	     -0.20857711	      0.00060451	     -0.00074530	     52.29088687
      1.44008779	     -0.05309976	     -0.00090216	     -0.19493839	     -0.05552784	      0.88269551	     -0.00060840	     -0.20858567	      0.00062843	     -0.00076666	     51.81737502
      1.44141376	     -0.05318659	     -0.00090738	     -0.19502525	     -0.05552699	      0.88269448	     -0.00060824	     -0.20859414	      0.00065341	     -0.00078673	     51.74749479
      1.44273974	     -0.05326917	     -0.00091038	     -0.19510795	     -0.05552611	      0.88269343	     -0.00060808	     -0.20860250	      0.00067981	     -0.00080529	     51.16352707
      1.44392850	     -0.05333956	     -0.00091535	     -0.19517837	     -0.05552529	      0.88269246	     -0.00060793	     -0.20860988	      0.00070415	     -0.00082063	     51.19080937
      1.44511726	     -0.05340647	     -0.00091834	     -0.19524540	     -0.05552444	      0.88269148	     -0.00060777	     -0.20861716	      0.00072951	     -0.00083459	     50.76156950
      1.44630602	     -0.05346993	     -0.00092247	     -0.19530894	     -0.05552355	      0.88269048	     -0.00060761	     -0.20862431	      0.00075552	     -0.00084718	     50.64001415
      1.44783899	     -0.05354660	     -0.00092631	     -0.19538578	     -0.05552237	      0.88268917	     -0.00060740	     -0.20863334	      0.00079027	     -0.00086123	     50.16435928
      1.44905824	     -0.05360362	     -0.00093085	     -0.19544289	     -0.05552139	      0.88268811	     -0.00060722	     -0.20864037	      0.00081851	     -0.00087066	     50.18405876
      1.45027749	     -0.05365708	     -0.00093357	     -0.19549651	     -0.05552037	      0.88268705	     -0.00060705	     -0.20864726	      0.00084756	     -0.00087843	     49.78342466
      1.45149674	     -0.05370686	     -0.00093740	     -0.19554642	     -0.05551932	      0.88268597	     -0.00060686	     -0.20865401	      0.00087706	     -0.00088459	     49.70629266
      1.45300510	     -0.05376346	     -0.00094041	     -0.19560324	     -0.05551797	      0.88268463	     -0.00060663	     -0.20866213	      0.00091444	     -0.00088990	     49.25247936
      1.45420946	     -0.05380480	     -0.00094433	     -0.19564471	     -0.05551685	      0.88268356	     -0.00060644	     -0.20866844	      0.00094463	     -0.00089236	     49.31232738
      1.45541382	     -0.05384272	     -0.00094634	     -0.19568283	     -0.05551570	      0.88268248	     -0.00060625	     -0.20867459	      0.00097544	     -0.00089321	     48.95712644
      1.45661818	     -0.05387732	     -0.00094928	     -0.19571760	     -0.05551450	      0.88268141	     -0.00060605	     -0.20868058	      0.00100650	     -0.00089254	     48.88921744
      1.45818700	     -0.05391766	     -0.00095138	     -0.19575821	     -0.05551289	      0.88268001	     -0.00060579	     -0.20868811	      0.00104765	     -0.00088944	     48.47616632
      1.45938802	     -0.05394503	     -0.00095423	     -0.19578577	     -0.05551161	      0.88267894	     -0.00060558	     -0.20869368	      0.00107931	     -0.00088557	     48.53931575
      1.46058904	     -0.05396954	     -0.00095513	     -0.19581051	     -0.05551030	      0.88267788	     -0.00060537	     -0.20869908	      0.00111142	     -0.00088051	     48.21006329
      1.46179006	     -0.05399130	     -0.00095681	     -0.19583250	     -0.05550894	      0.88267683	     -0.00060516	     -0.20870430	      0.00114368	     -0.00087452	     48.13983058
      1.46340000	     -0.05401623	     -0.00095740	     -0.19585777	     -0.05550707	      0.88267543	     -0.00060486	     -0.20871103	      0.00118750	     -0.00086532	     47.73837945
      1.46459270	     -0.05403154	     -0.00095914	     -0.19587330	     -0.05550563	      0.88267440	     -0.00060464	     -0.20871581	      0.00122012	     -0.00085799	     47.81122877
      1.46578540	     -0.05404411	     -0.00095918	     -0.19588614	     -0.05550416	      0.88267338	     -0.00060442	     -0.20872040	      0.00125323	     -0.00085041	     47.50963251
      1.46725021	     -0.05405580	     -0.00096071	     -0.19589811	     -0.05550229	      0.88267214	     -0.00060415	     -0.20872578	      0.00129422	     -0.00084111	     47.50883925
      1.46855874	     -0.05406281	     -0.00096067	     -0.19590543	     -0.05550057	      0.88267105	     -0.00060390	     -0.20873032	      0.00133149	     -0.00083297	     47.11141433
      1.46986728	     -0.05406694	     -0.00096300	     -0.19590978	     -0.05549881	      0.88266996	     -0.00060366	     -0.20873461	      0.00136898	     -0.00082520	     47.23274968
      1.47117582	     -0.05406833	     -0.00096347	     -0.19591145	     -0.05549699	      0.88266889	     -0.00060341	     -0.20873865	      0.00140712	     -0.00081788	     46.79682246
      1.47248436	     -0.05406708	     -0.00096662	     -0.19591040	     -0.05549512	      0.88266782	     -0.00060317	     -0.20874245	      0.00144539	     -0.00081124	     46.95180794
      1.47379290	     -0.05406316	     -0.00096781	     -0.19590674	     -0.05549321	      0.88266677	     -0.00060293	     -0.20874600	      0.00148434	     -0.00080530	     46.49175497
      1.47510144	     -0.05405671	     -0.00097206	     -0.19590045	     -0.05549124	      0.88266571	     -0.00060269	     -0.20874930	      0.00152339	     -0.00080024	     46.68361576
      1.47640998	     -0.05404808	     -0.00097427	     -0.19589204	     -0.05548922	      0.88266467	     -0.00060246	     -0.20875237	      0.00156311	     -0.00079600	     46.20470974
      1.47771852	     -0.05403818	     -0.00097969	     -0.19588226	     -0.05548715	      0.88266363	     -0.00060223	     -0.20875522	      0.00160286	     -0.00079275	     46.40252080
      1.47902706	     -0.05402792	     -0.00098306	     -0.19587218	     -0.05548502	      0.88266260	     -0.00060200	     -0.20875790	      0.00164324	     -0.00079048	     45.91178890
      1.48033560	     -0.05401862	     -0.00098984	     -0.19586296	     -0.05548285	      0.88266156	     -0.00060178	     -0.20876049	      0.00168362	     -0.00078939	     46.10641749
      1.48164414	     -0.05401079	     -0.00099467	     -0.19585526	     -0.05548062	      0.88266053	     -0.00060157	     -0.20876307	      0.00172466	     -0.00078946	     45.62629718
      1.48295268	     -0.05400500	     -0.00100285	     -0.19584949	     -0.05547833	      0.88265950	     -0.00060136	     -0.20876574	      0.00176576	     -0.00079087	     45.81016168
      1.48426122	     -0.05400184	     -0.00100902	     -0.19584642	     -0.05547600	      0.88265846	     -0.00060116	     -0.20876858	      0.00180752	     -0.00079357	     45.35170409
      1.48556975	     -0.05400135	     -0.00101785	     -0.19584592	     -0.05547360	      0.88265742	     -0.00060096	     -0.20877170	      0.00184932	     -0.00079765	     45.50769223
      1.48687829	     -0.05400181	     -0.00102427	     -0.19584646	     -0.05547116	      0.88265637	     -0.00060076	     -0.20877513	      0.00189176	     -0.00080304	     45.08599893
      1.48818683	     -0.05400295	     -0.00103310	     -0.19584761	     -0.05546865	      0.88265532	     -0.00060057	     -0.20877889	      0.00193430	     -0.00080982	     45.22088353
      1.48949537	     -0.05400413	     -0.00103963	     -0.19584886	     -0.05546609	      0.88265425	     -0.00060038	     -0.20878296	      0.00197750	     -0.00081783	     44.86140586
      1.49080391	     -0.05400522	     -0.00104823	     -0.19584997	     -0.05546348	      0.88265317	     -0.00060020	     -0.20878736	      0.00202086	     -0.00082702	     44.97343946
      1.49211245	     -0.05400503	     -0.00105473	     -0.19584986	     -0.05546080	      0.88265209	     -0.00060002	     -0.20879207	      0.00206480	     -0.00083713	     44.66595996
      1.49342099	     -0.05400504	     -0.00106291	     -0.19584990	     -0.05545807	      0.88265098	     -0.00059984	     -0.20879710	      0.00210886	     -0.00084807	     44.74784381
      1.49472953	     -0.05400507	     -0.00106905	     -0.19585003	     -0.05545529	      0.88264987	     -0.00059966	     -0.20880244	      0.00215340	     -0.00085958	     44.48740939
      1.49603807	     -0.05400526	     -0.00107645	     -0.19585029	     -0.05545244	      0.88264873	     -0.00059948	     -0.20880810	      0.00219802	     -0.00087158	     44.54013090
      1.49734661	     -0.05400441	     -0.00108184	     -0.19584956	     -0.05544953	      0.88264759	     -0.00059930	     -0.20881408	      0.00224302	     -0.00088385	     44.33053264
      1.49865515	     -0.05400004	     -0.00108788	     -0.19584530	     -0.05544657	      0.88264642	     -0.00059913	     -0.20882029	      0.00228806	     -0.00089621	     44.38742779
      1.49996369	     -0.05399081	     -0.00109177	     -0.19583625	     -0.05544354	      0.88264524	     -0.00059895	     -0.20882662	      0.00233340	     -0.00090831	     44.23860999
      1.50127223	     -0.05397652	     -0.00109586	     -0.19582213	     -0.05544046	      0.88264404	     -0.00059878	     -0.20883296	      0.00237868	     -0.00091994	     44.28868272
      1.50287024	     -0.05395240	     -0.00109812	     -0.19579830	     -0.05543662	      0.88264256	     -0.00059856	     -0.20884056	      0.00243415	     -0.00093302	     44.10595290
      1.50404521	     -0.05393083	     -0.00110138	     -0.19577690	     -0.05543373	      0.88264146	     -0.00059841	     -0.20884599	      0.00247462	     -0.00094161	     44.28124714
      1.50522018	     -0.05390554	     -0.00110270	     -0.19575183	     -0.05543080	      0.88264035	     -0.00059825	     -0.20885126	      0.00251514	     -0.00094898	     44.22536446
      1.50678370	     -0.05386578	     -0.00110542	     -0.19571233	     -0.05542683	      0.88263886	     -0.00059804	     -0.20885794	      0.00256858	     -0.00095650	     44.36514639
      1.50818290	     -0.05382385	     -0.00110607	     -0.19567069	     -0.05542320	      0.88263752	     -0.00059786	     -0.20886353	      0.00261606	     -0.00096044	     44.30402224
      1.50958211	     -0.05377786	     -0.00110906	     -0.19562491	     -0.05541951	      0.88263617	     -0.00059768	     -0.20886870	      0.00266262	     -0.00096140	     44.57474938
      1.51080864	     -0.05373397	     -0.00110915	     -0.19558126	     -0.05541622	      0.88263500	     -0.00059752	     -0.20887289	      0.00270298	     -0.00095942	     44.50440847
      1.51203517	     -0.05368812	     -0.00111146	     -0.19553559	     -0.05541288	      0.88263382	     -0.00059737	     -0.20887677	      0.00274241	     -0.00095468	     44.69986284
      1.51326170	     -0.05363938	     -0.00111258	     -0.19548706	     -0.05540949	      0.88263266	     -0.00059721	     -0.20888034	      0.00278111	     -0.00094695	     44.77542968
      1.51491281	     -0.05356898	     -0.00111540	     -0.19541688	     -0.05540485	      0.88263110	     -0.00059701	     -0.20888463	      0.00283162	     -0.00093165	     45.05910781
      1.51615804	     -0.05351218	     -0.00111564	     -0.19536030	     -0.05540131	      0.88262995	     -0.00059686	     -0.20888745	      0.00286863	     -0.00091623	     45.10937499
      1.51740328	     -0.05345379	     -0.00111776	     -0.19530206	     -0.05539771	      0.88262882	     -0.00059671	     -0.20888990	      0.00290434	     -0.00089750	     45.35392951
      1.51864852	     -0.05339249	     -0.00111863	     -0.19524093	     -0.05539407	      0.88262772	     -0.00059656	     -0.20889199	      0.00293895	     -0.00087538	     45.51337905
      1.52028012	     -0.05330720	     -0.00112110	     -0.19515583	     -0.05538924	      0.88262632	     -0.00059637	     -0.20889411	      0.00298225	     -0.00084126	     45.88057615
      1.52149012	     -0.05323860	     -0.00112048	     -0.19508743	     -0.05538561	      0.88262532	     -0.00059624	     -0.20889516	      0.00301295	     -0.00081212	     46.02462189
      1.52270012	     -0.05316873	     -0.00112165	     -0.19501770	     -0.05538195	      0.88262435	     -0.00059610	     -0.20889572	      0.00304213	     -0.00077987	     46.29052895
      1.52419978	     -0.05307982	     -0.00112159	     -0.19492898	     -0.05537736	      0.88262322	     -0.00059594	     -0.20889577	      0.00307639	     -0.00073578	     46.53819672
      1.52552015	     -0.05300261	     -0.00112412	     -0.19485186	     -0.05537328	      0.88262227	     -0.00059580	     -0.20889527	      0.00310455	     -0.00069352	     46.85292648
      1.52684052	     -0.05292200	     -0.00112393	     -0.19477140	     -0.05536917	      0.88262139	     -0.00059567	     -0.20889429	      0.00313111	     -0.00064831	     47.10189568
      1.52816089	     -0.05284195	     -0.00112655	     -0.19469140	     -0.05536501	      0.88262056	     -0.00059554	     -0.20889278	      0.00315584	     -0.00060050	     47.44405430
      1.52948126	     -0.05275782	     -0.00112560	     -0.19460743	     -0.05536083	      0.88261980	     -0.00059542	     -0.20889077	      0.00317895	     -0.00055035	     47.71392113
      1.53080163	     -0.05267629	     -0.00112769	     -0.19452593	     -0.05535662	      0.88261911	     -0.00059530	     -0.20888827	      0.00320019	     -0.00049819	     48.06048786
      1.53212200	     -0.05259063	     -0.00112590	     -0.19444042	     -0.05535238	      0.88261849	     -0.00059519	     -0.20888531	      0.00321985	     -0.00044433	     48.35012489
      1.53344237	     -0.05250921	     -0.00112803	     -0.19435901	     -0.05534812	      0.88261794	     -0.00059508	     -0.20888186	      0.00323768	     -0.00038918	     48.70344657
      1.53460567	     -0.05243331	     -0.00112593	     -0.19428323	     -0.05534434	      0.88261751	     -0.00059499	     -0.20887845	      0.00325207	     -0.00033976	     48.95726787
      1.53576898	     -0.05235940	     -0.00112650	     -0.19420936	     -0.05534055	      0.88261715	     -0.00059491	     -0.20887465	      0.00326511	     -0.00028989	     49.26120418
      1.53719951	     -0.05226481	     -0.00112507	     -0.19411486	     -0.05533587	      0.88261678	     -0.00059481	     -0.20886943	      0.00327944	     -0.00022823	     49.63127215
      1.53863003	     -0.05217330	     -0.00112634	     -0.19402334	     -0.05533117	      0.88261649	     -0.00059472	     -0.20886356	      0.00329181	     -0.00016661	     50.01867110
      1.53978625	     -0.05209628	     -0.00112435	     -0.19394640	     -0.05532736	      0.88261633	     -0.00059465	     -0.20885839	      0.00330047	     -0.00011710	     50.30164878
      1.54094246	     -0.05202359	     -0.00112513	     -0.19387369	     -0.05532354	      0.88261622	     -0.00059458	     -0.20885286	      0.00330788	     -0.00006813	     50.60051365
      1.54239349	     -0.05192958	     -0.00112417	     -0.19377970	     -0.05531873	      0.88261617	     -0.00059451	     -0.20884543	      0.00331553	     -0.00000769	     50.98814407
      1.54384453	     -0.05183904	     -0.00112615	     -0.19368908	     -0.05531392	      0.88261620	     -0.00059444	     -0.20883740	      0.00332131	      0.00005133	     51.38919907
      1.54493974	     -0.05176632	     -0.00112432	     -0.19361639	     -0.05531028	      0.88261628	     -0.00059440	     -0.20883098	      0.00332443	      0.00009480	     51.65997836
      1.54603495	     -0.05169833	     -0.00112513	     -0.19354834	     -0.05530664	      0.88261641	     -0.00059436	     -0.20882424	      0.00332645	      0.00013720	     51.93445394
      1.54756180	     -0.05160343	     -0.00112491	     -0.19345337	     -0.05530156	      0.88261666	     -0.00059431	     -0.20881438	      0.00332745	      0.00019432	     52.31842881
      1.54893591	     -0.05152453	     -0.00112735	     -0.19337433	     -0.05529699	      0.88261696	     -0.00059427	     -0.20880512	      0.00332656	      0.00024357	     52.65897362
      1.55031002	     -0.05144420	     -0.00112687	     -0.19329392	     -0.05529242	      0.88261733	     -0.00059423	     -0.20879559	      0.00332397	      0.00029070	     53.00790869
      1.55141218	     -0.05138844	     -0.00113061	     -0.19323797	     -0.05528875	      0.88261767	     -0.00059421	     -0.20878778	      0.00332069	      0.00032690	     53.25579553
      1.55251434	     -0.05133059	     -0.00113199	     -0.19317999	     -0.05528510	      0.88261805	     -0.00059419	     -0.20877989	      0.00331633	      0.00036164	     53.52454497
      1.55399344	     -0.05125747	     -0.00113554	     -0.19310663	     -0.05528020	      0.88261862	     -0.00059418	     -0.20876915	      0.00330881	      0.00040598	     53.88806874
      1.55547255	     -0.05118308	     -0.00113678	     -0.19303206	     -0.05527531	      0.88261925	     -0.00059416	     -0.20875826	      0.00329936	      0.00044772	     54.25592899
      1.55654738	     -0.05113659	     -0.00114127	     -0.19298533	     -0.05527177	      0.88261974	     -0.00059416	     -0.20875025	      0.00329128	      0.00047641	     54.48877694
      1.55762221	     -0.05108820	     -0.00114359	     -0.19293675	     -0.05526823	      0.88262027	     -0.00059415	     -0.20874222	      0.00328218	      0.00050368	     54.74410628
      1.55916089	     -0.05102439	     -0.00114901	     -0.19287260	     -0.05526320	      0.88262108	     -0.00059416	     -0.20873067	      0.00326743	      0.00054032	     55.11908220
      1.56046292	     -0.05097016	     -0.00115236	     -0.19281812	     -0.05525895	      0.88262180	     -0.00059416	     -0.20872086	      0.00325334	      0.00056923	     55.43730936
      1.56176496	     -0.05092116	     -0.00115886	     -0.19276875	     -0.05525472	      0.88262256	     -0.00059417	     -0.20871101	      0.00323775	      0.00059638	     55.74861722
      1.56306699	     -0.05087103	     -0.00116264	     -0.19271834	     -0.05525052	      0.88262335	     -0.00059418	     -0.20870119	      0.00322061	      0.00062185	     56.04315893
      1.56436902	     -0.05082847	     -0.00117068	     -0.19267536	     -0.05524634	      0.88262418	     -0.00059420	     -0.20869138	      0.00320193	      0.00064570	     56.36323444
      1.56550072	     -0.05078739	     -0.00117408	     -0.19263402	     -0.05524272	      0.88262492	     -0.00059422	     -0.20868287	      0.00318450	      0.00066520	     56.61562163
      1.56663241	     -0.05075023	     -0.00118053	     -0.19259650	     -0.05523913	      0.88262568	     -0.00059424	     -0.20867433	      0.00316590	      0.00068360	     56.89042655
      1.56801550	     -0.05070112	     -0.00118626	     -0.19254701	     -0.05523477	      0.88262664	     -0.00059427	     -0.20866380	      0.00314166	      0.00070478	     57.23541724
      1.56939859	     -0.05065175	     -0.00119431	     -0.19249719	     -0.05523044	      0.88262763	     -0.00059430	     -0.20865302	      0.00311572	      0.00072469	     57.61941464
      1.57050490	     -0.05060658	     -0.00119735	     -0.19245176	     -0.05522701	      0.88262844	     -0.00059433	     -0.20864415	      0.00309379	      0.00073987	     57.88755939
      1.57161120	     -0.05056189	     -0.00120271	     -0.19240673	     -0.05522360	      0.88262927	     -0.00059436	     -0.20863500	      0.00307070	      0.00075448	     58.18927615
      1.57302312	     -0.05050084	     -0.00120752	     -0.19234530	     -0.05521928	      0.88263034	     -0.00059440	     -0.20862289	      0.00303959	      0.00077254	     58.55708819
      1.57443504	     -0.05043798	     -0.00121436	     -0.19228199	     -0.05521501	      0.88263145	     -0.00059445	     -0.20861022	      0.00300649	      0.00079016	     58.99138087
      1.57547158	     -0.05038747	     -0.00121615	     -0.19223124	     -0.05521191	      0.88263227	     -0.00059448	     -0.20860054	      0.00298102	      0.00080305	     59.22723945
      1.57650811	     -0.05033710	     -0.00121963	     -0.19218058	     -0.05520883	      0.88263311	     -0.00059451	     -0.20859052	      0.00295438	      0.00081595	     59.50946116
      1.57800794	     -0.05026210	     -0.00122278	     -0.19210520	     -0.05520443	      0.88263435	     -0.00059457	     -0.20857545	      0.00291382	      0.00083479	     59.86734461
      1.57926328	     -0.05019810	     -0.00122633	     -0.19204084	     -0.05520080	      0.88263541	     -0.00059461	     -0.20856232	      0.00287800	      0.00085059	     60.20693924
      1.58051861	     -0.05013211	     -0.00122759	     -0.19197454	     -0.05519721	      0.88263649	     -0.00059465	     -0.20854875	      0.00284063	      0.00086643	     60.49743284
      1.58177394	     -0.05006603	     -0.00123102	     -0.19190808	     -0.05519367	      0.88263758	     -0.00059470	     -0.20853473	      0.00280157	      0.00088224	     60.86370205
      1.58302928	     -0.04999985	     -0.00123160	     -0.19184159	     -0.05519017	      0.88263870	     -0.00059475	     -0.20852033	      0.00276107	      0.00089806	     61.13029759
      1.58413365	     -0.04994336	     -0.00123499	     -0.19178474	     -0.05518715	      0.88263970	     -0.00059479	     -0.20850739	      0.00272405	      0.00091183	     61.44036205
      1.58523802	     -0.04988830	     -0.00123628	     -0.19172936	     -0.05518416	      0.88264071	     -0.00059483	     -0.20849426	      0.00268595	      0.00092546	     61.66284613
      1.58634239	     -0.04983497	     -0.00123884	     -0.19167566	     -0.05518121	      0.88264174	     -0.00059487	     -0.20848100	      0.00264666	      0.00093874	     61.93013455
      1.58787050	     -0.04976360	     -0.00124102	     -0.19160382	     -0.05517721	      0.88264319	     -0.00059492	     -0.20846251	      0.00259062	      0.00095636	     62.24804302
      1.58899404	     -0.04971181	     -0.00124425	     -0.19155162	     -0.05517433	      0.88264427	     -0.00059496	     -0.20844884	      0.00254813	      0.00096855	     62.54039877
      1.59011757	     -0.04966221	     -0.00124589	     -0.19150166	     -0.05517149	      0.88264537	     -0.00059500	     -0.20843516	      0.00250473	      0.00098005	     62.73711825
      1.59146963	     -0.04960563	     -0.00124944	     -0.19144457	     -0.05516814	      0.88264670	     -0.00059505	     -0.20841874	      0.00245120	      0.00099267	     63.05014061
      1.59265707	     -0.04955871	     -0.00125068	     -0.19139725	     -0.05516525	      0.88264789	     -0.00059509	     -0.20840440	      0.00240325	      0.00100252	     63.21741322
      1.59384451	     -0.04951454	     -0.00125385	     -0.19135263	     -0.05516243	      0.88264908	     -0.00059512	     -0.20839018	      0.00235433	      0.00101095	     63.47069325
      1.59503194	     -0.04947325	     -0.00125472	     -0.19131094	     -0.05515966	      0.88265029	     -0.00059516	     -0.20837610	      0.00230469	      0.00101784	     63.59756723
      1.59621938	     -0.04943576	     -0.00125732	     -0.19127300	     -0.05515696	      0.88265150	     -0.00059519	     -0.20836221	      0.00225427	      0.00102284	     63.80082077
      1.59740682	     -0.04940212	     -0.00125780	     -0.19123896	     -0.05515431	      0.88265272	     -0.00059522	     -0.20834856	      0.00220332	      0.00102578	     63.88712130
      1.59859426	     -0.04937196	     -0.00125981	     -0.19120834	     -0.05515172	      0.88265393	     -0.00059525	     -0.20833517	      0.00215183	      0.00102632	     64.05772542
      1.59978170	     -0.04934459	     -0.00125979	     -0.19118059	     -0.05514920	      0.88265515	     -0.00059527	     -0.20832208	      0.00210008	      0.00102437	     64.12423877
      1.60096914	     -0.04931962	     -0.00126128	     -0.19115518	     -0.05514674	      0.88265637	     -0.00059529	     -0.20830927	      0.00204803	      0.00101974	     64.28351316
      1.60215658	     -0.04929791	     -0.00126103	     -0.19113308	     -0.05514434	      0.88265757	     -0.00059531	     -0.20829674	      0.00199592	      0.00101245	     64.33070340
      1.60334401	     -0.04928097	     -0.00126258	     -0.19111569	     -0.05514200	      0.88265877	     -0.00059532	     -0.20828455	      0.00194367	      0.00100237	     64.45610965
      1.60453145	     -0.04926919	     -0.00126271	     -0.19110350	     -0.05513972	      0.88265995	     -0.00059533	     -0.20827276	      0.00189149	      0.00098953	     64.46836759
      1.60571889	     -0.04926164	     -0.00126453	     -0.19109549	     -0.05513750	      0.88266112	     -0.00059534	     -0.20826141	      0.00183932	      0.00097385	     64.57217065
      1.60690633	     -0.04925801	     -0.00126487	     -0.19109145	     -0.05513535	      0.88266226	     -0.00059535	     -0.20825051	      0.00178738	      0.00095547	     64.56740332
      1.60809377	     -0.04925809	     -0.00126678	     -0.19109108	     -0.05513326	      0.88266339	     -0.00059535	     -0.20824008	      0.00173558	      0.00093438	     64.64833644
      1.60928121	     -0.04926145	     -0.00126720	     -0.19109402	     -0.05513123	      0.88266448	     -0.00059534	     -0.20823012	      0.00168409	      0.00091080	     64.62277980
      1.61046865	     -0.04926776	     -0.00126904	     -0.19109988	     -0.05512926	      0.88266555	     -0.00059534	     -0.20822062	      0.00163283	      0.00088478	     64.68311563
      1.61165608	     -0.04927674	     -0.00126937	     -0.19110846	     -0.05512735	      0.88266658	     -0.00059532	     -0.20821158	      0.00158197	      0.00085656	     64.63966714
      1.61284352	     -0.04928819	     -0.00127101	     -0.19111947	     -0.05512550	      0.88266758	     -0.00059531	     -0.20820297	      0.00153140	      0.00082625	     64.68255930
      1.61403096	     -0.04930200	     -0.00127120	     -0.19113289	     -0.05512371	      0.88266854	     -0.00059529	     -0.20819478	      0.00148129	      0.00079409	     64.62496192
      1.61521840	     -0.04931801	     -0.00127263	     -0.19114848	     -0.05512198	      0.88266947	     -0.00059526	     -0.20818700	      0.00143155	      0.00076022	     64.65364581
      1.61640584	     -0.04933608	     -0.00127268	     -0.19116617	     -0.05512031	      0.88267035	     -0.00059523	     -0.20817961	      0.00138231	      0.00072493	     64.58490185
      1.61759328	     -0.04935617	     -0.00127390	     -0.19118586	     -0.05511870	      0.88267119	     -0.00059520	     -0.20817261	      0.00133349	      0.00068836	     64.59902304
      1.61878072	     -0.04937831	     -0.00127380	     -0.19120763	     -0.05511715	      0.88267198	     -0.00059516	     -0.20816598	      0.00128521	      0.00065080	     64.51831231
      1.61996816	     -0.04940250	     -0.00127477	     -0.19123143	     -0.05511565	      0.88267273	     -0.00059512	     -0.20815971	      0.00123739	      0.00061239	     64.51806737
      1.62115559	     -0.04942867	     -0.00127459	     -0.19125726	     -0.05511421	      0.88267344	     -0.00059507	     -0.20815381	      0.00119015	      0.00057336	     64.42762220
      1.62259243	     -0.04946265	     -0.00127622	     -0.19129077	     -0.05511254	      0.88267423	     -0.00059500	     -0.20814715	      0.00113364	      0.00052553	     64.46390369
      1.62363240	     -0.04948866	     -0.00127523	     -0.19131652	     -0.05511138	      0.88267476	     -0.00059495	     -0.20814263	      0.00109337	      0.00049075	     64.30831628
      1.62467236	     -0.04951578	     -0.00127579	     -0.19134332	     -0.05511026	      0.88267525	     -0.00059489	     -0.20813837	      0.00105349	      0.00045588	     64.29053784
      1.62610070	     -0.04955479	     -0.00127522	     -0.19138196	     -0.05510880	      0.88267586	     -0.00059481	     -0.20813292	      0.00099955	      0.00040815	     64.17349375
      1.62737298	     -0.04959121	     -0.00127597	     -0.19141801	     -0.05510756	      0.88267636	     -0.00059473	     -0.20812844	      0.00095223	      0.00036594	     64.18177972
      1.62864526	     -0.04962917	     -0.00127418	     -0.19145569	     -0.05510638	      0.88267680	     -0.00059464	     -0.20812429	      0.00090581	      0.00032428	     63.99431952
      1.62972667	     -0.04966260	     -0.00127502	     -0.19148882	     -0.05510542	      0.88267713	     -0.00059456	     -0.20812103	      0.00086687	      0.00028932	     64.02100146
      1.63080808	     -0.04969703	     -0.00127383	     -0.19152302	     -0.05510450	      0.88267742	     -0.00059448	     -0.20811800	      0.00082863	      0.00025497	     63.89050126
      1.63214389	     -0.04974083	     -0.00127363	     -0.19156650	     -0.05510342	      0.88267773	     -0.00059437	     -0.20811457	      0.00078220	      0.00021340	     63.85323343
      1.63347970	     -0.04978599	     -0.00127141	     -0.19161141	     -0.05510241	      0.88267799	     -0.00059425	     -0.20811146	      0.00073687	      0.00017301	     63.65175844
      1.63455537	     -0.04982357	     -0.00127187	     -0.19164873	     -0.05510164	      0.88267816	     -0.00059415	     -0.20810918	      0.00070100	      0.00014138	     63.66560509
      1.63563104	     -0.04986170	     -0.00127037	     -0.19168666	     -0.05510090	      0.88267830	     -0.00059405	     -0.20810708	      0.00066590	      0.00011070	     63.52037058
      1.63699581	     -0.04991076	     -0.00126963	     -0.19173545	     -0.05510002	      0.88267842	     -0.00059391	     -0.20810466	      0.00062229	      0.00007316	     63.46174524
      1.63836058	     -0.04996057	     -0.00126673	     -0.19178506	     -0.05509920	      0.88267850	     -0.00059376	     -0.20810250	      0.00057993	      0.00003731	     63.22371444
      1.63940492	     -0.04999913	     -0.00126667	     -0.19182342	     -0.05509861	      0.88267852	     -0.00059364	     -0.20810100	      0.00054817	      0.00001096	     63.23448880
      1.64044926	     -0.05003796	     -0.00126472	     -0.19186211	     -0.05509806	      0.88267852	     -0.00059352	     -0.20809964	      0.00051719	     -0.00001433	     63.08441603
      1.64187172	     -0.05009125	     -0.00126301	     -0.19191517	     -0.05509735	      0.88267848	     -0.00059335	     -0.20809798	      0.00047603	     -0.00004717	     62.99239412
      1.64329418	     -0.05014494	     -0.00125915	     -0.19196872	     -0.05509670	      0.88267839	     -0.00059317	     -0.20809651	      0.00043628	     -0.00007804	     62.71503230
      1.64430340	     -0.05018317	     -0.00125857	     -0.19200679	     -0.05509628	      0.88267830	     -0.00059303	     -0.20809559	      0.00040871	     -0.00009884	     62.71732198
      1.64531262	     -0.05022147	     -0.00125614	     -0.19204500	     -0.05509588	      0.88267819	     -0.00059289	     -0.20809474	      0.00038190	     -0.00011865	     62.55632090
      1.64681779	     -0.05027871	     -0.00125327	     -0.19210208	     -0.05509533	      0.88267799	     -0.00059268	     -0.20809361	      0.00034307	     -0.00014646	     62.41178137
      1.64808380	     -0.05032730	     -0.00124975	     -0.19215058	     -0.05509492	      0.88267779	     -0.00059249	     -0.20809278	      0.00031165	     -0.00016821	     62.16542128
      1.64934981	     -0.05037588	     -0.00124755	     -0.19219905	     -0.05509454	      0.88267756	     -0.00059230	     -0.20809203	      0.00028120	     -0.00018854	     62.10115200
      1.65061581	     -0.05042437	     -0.00124271	     -0.19224750	     -0.05509420	      0.88267731	     -0.00059210	     -0.20809135	      0.00025198	     -0.00020734	     61.78336835
      1.65175281	     -0.05046784	     -0.00124057	     -0.19229088	     -0.05509393	      0.88267707	     -0.00059191	     -0.20809080	      0.00022652	     -0.00022307	     61.74596648
      1.65288980	     -0.05051145	     -0.00123622	     -0.19233447	     -0.05509369	      0.88267681	     -0.00059172	     -0.20809029	      0.00020209	     -0.00023768	     61.48143723
      1.65402680	     -0.05055527	     -0.00123299	     -0.19237826	     -0.05509347	      0.88267653	     -0.00059152	     -0.20808983	      0.00017848	     -0.00025130	     61.35582091
      1.65548098	     -0.05061167	     -0.00122726	     -0.19243466	     -0.05509323	      0.88267615	     -0.00059126	     -0.20808930	      0.00014973	     -0.00026732	     61.03194416
      1.65664690	     -0.05065713	     -0.00122407	     -0.19248009	     -0.05509307	      0.88267583	     -0.00059105	     -0.20808892	      0.00012767	     -0.00027919	     60.95234334
      1.65781282	     -0.05070289	     -0.00121888	     -0.19252588	     -0.05509294	      0.88267550	     -0.00059083	     -0.20808860	      0.00010671	     -0.00029014	     60.65734646
      1.65897874	     -0.05074899	     -0.00121494	     -0.19257199	     -0.05509282	      0.88267516	     -0.00059060	     -0.20808831	      0.00008667	     -0.00030033	     60.51603148
      1.66041114	     -0.05080557	     -0.00120813	     -0.19262864	     -0.05509272	      0.88267472	     -0.00059032	     -0.20808803	      0.00006354	     -0.00031180	     60.15516485
      1.66156667	     -0.05085193	     -0.00120418	     -0.19267502	     -0.05509265	      0.88267435	     -0.00059008	     -0.20808787	      0.00004586	     -0.00032036	     60.05904544
      1.66272220	     -0.05089912	     -0.00119844	     -0.19272229	     -0.05509261	      0.88267398	     -0.00058984	     -0.20808778	      0.00002930	     -0.00032830	     59.74254130
      1.66387773	     -0.05094698	     -0.00119389	     -0.19277020	     -0.05509258	      0.88267359	     -0.00058960	     -0.20808778	      0.00001369	     -0.00033580	     59.57252790
      1.66536306	     -0.05100938	     -0.00118658	     -0.19283272	     -0.05509258	      0.88267309	     -0.00058927	     -0.20808788	     -0.00000476	     -0.00034481	     59.17607901
      1.66652075	     -0.05105853	     -0.00118254	     -0.19288191	     -0.05509259	      0.88267268	     -0.00058902	     -0.20808806	     -0.00001808	     -0.00035149	     59.06608940
      1.66767844	     -0.05110792	     -0.00117674	     -0.19293141	     -0.05509262	      0.88267227	     -0.00058875	     -0.20808830	     -0.00003022	     -0.00035786	     58.73798502
      1.66883614	     -0.05115762	     -0.00117206	     -0.19298120	     -0.05509266	      0.88267186	     -0.00058849	     -0.20808861	     -0.00004139	     -0.00036403	     58.55192530
      1.67035503	     -0.05122350	     -0.00116463	     -0.19304724	     -0.05509273	      0.88267130	     -0.00058813	     -0.20808911	     -0.00005431	     -0.00037185	     58.12736360
      1.67150948	     -0.05127413	     -0.00116102	     -0.19309794	     -0.05509280	      0.88267086	     -0.00058785	     -0.20808956	     -0.00006305	     -0.00037769	     58.00299876
      1.67266392	     -0.05132499	     -0.00115564	     -0.19314893	     -0.05509288	      0.88267042	     -0.00058757	     -0.20809007	     -0.00007062	     -0.00038342	     57.66208858
      1.67405450	     -0.05138637	     -0.00115061	     -0.19321043	     -0.05509298	      0.88266989	     -0.00058722	     -0.20809075	     -0.00007841	     -0.00039034	     57.46069259
      1.67544507	     -0.05144753	     -0.00114331	     -0.19327179	     -0.05509310	      0.88266934	     -0.00058686	     -0.20809149	     -0.00008444	     -0.00039725	     56.97394439
      1.67650529	     -0.05149395	     -0.00114027	     -0.19331829	     -0.05509319	      0.88266892	     -0.00058659	     -0.20809209	     -0.00008818	     -0.00040261	     56.90266187
      1.67756551	     -0.05154045	     -0.00113547	     -0.19336494	     -0.05509328	      0.88266849	     -0.00058631	     -0.20809272	     -0.00009086	     -0.00040797	     56.61311595
      1.67906743	     -0.05160634	     -0.00112972	     -0.19343101	     -0.05509342	      0.88266787	     -0.00058591	     -0.20809366	     -0.00009317	     -0.00041566	     56.34997996
      1.68038071	     -0.05166361	     -0.00112350	     -0.19348848	     -0.05509354	      0.88266732	     -0.00058556	     -0.20809451	     -0.00009359	     -0.00042243	     55.96763689
      1.68169400	     -0.05172043	     -0.00111909	     -0.19354547	     -0.05509367	      0.88266676	     -0.00058520	     -0.20809537	     -0.00009279	     -0.00042929	     55.83619721
      1.68300728	     -0.05177670	     -0.00111225	     -0.19360198	     -0.05509379	      0.88266619	     -0.00058483	     -0.20809623	     -0.00009042	     -0.00043611	     55.37753090
      1.68415751	     -0.05182556	     -0.00110875	     -0.19365099	     -0.05509389	      0.88266568	     -0.00058450	     -0.20809695	     -0.00008746	     -0.00044211	     55.30098384
      1.68530775	     -0.05187402	     -0.00110333	     -0.19369966	     -0.05509399	      0.88266517	     -0.00058417	     -0.20809766	     -0.00008331	     -0.00044800	     54.96644157
      1.68645798	     -0.05192202	     -0.00109899	     -0.19374784	     -0.05509408	      0.88266465	     -0.00058384	     -0.20809833	     -0.00007827	     -0.00045382	     54.78220861
      1.68806248	     -0.05198805	     -0.00109168	     -0.19381418	     -0.05509420	      0.88266392	     -0.00058337	     -0.20809921	     -0.00006953	     -0.00046169	     54.36180510
      1.68925627	     -0.05203614	     -0.00108766	     -0.19386247	     -0.05509428	      0.88266336	     -0.00058301	     -0.20809980	     -0.00006200	     -0.00046736	     54.25817835
      1.69045005	     -0.05208303	     -0.00108189	     -0.19390961	     -0.05509435	      0.88266280	     -0.00058265	     -0.20810033	     -0.00005332	     -0.00047277	     53.92907319
      1.69164383	     -0.05212842	     -0.00107707	     -0.19395524	     -0.05509441	      0.88266224	     -0.00058229	     -0.20810078	     -0.00004377	     -0.00047794	     53.76754031
      1.69320137	     -0.05218506	     -0.00106910	     -0.19401225	     -0.05509446	      0.88266149	     -0.00058180	     -0.20810122	     -0.00002977	     -0.00048416	     53.36940820
      1.69437765	     -0.05222578	     -0.00106452	     -0.19405320	     -0.05509449	      0.88266091	     -0.00058144	     -0.20810142	     -0.00001834	     -0.00048845	     53.30954658
      1.69555393	     -0.05226454	     -0.00105807	     -0.19409227	     -0.05509451	      0.88266034	     -0.00058106	     -0.20810150	     -0.00000593	     -0.00049227	     53.01406408
      1.69698791	     -0.05230911	     -0.00105138	     -0.19413717	     -0.05509450	      0.88265963	     -0.00058061	     -0.20810142	      0.00001011	     -0.00049629	     52.89191976
      1.69842188	     -0.05235045	     -0.00104211	     -0.19417894	     -0.05509448	      0.88265891	     -0.00058014	     -0.20810116	      0.00002745	     -0.00049946	     52.44247532
      1.69950049	     -0.05237927	     -0.00103736	     -0.19420801	     -0.05509444	      0.88265837	     -0.00057979	     -0.20810083	      0.00004090	     -0.00050132	     52.47854320
      1.70057911	     -0.05240586	     -0.00103064	     -0.19423492	     -0.05509439	      0.88265783	     -0.00057943	     -0.20810040	      0.00005506	     -0.00050260	     52.25429143
      1.70213099	     -0.05244007	     -0.00102163	     -0.19426958	     -0.05509429	      0.88265705	     -0.00057891	     -0.20809956	      0.00007617	     -0.00050345	     52.12143824
      1.70347449	     -0.05246574	     -0.00101238	     -0.19429567	     -0.05509417	      0.88265638	     -0.00057845	     -0.20809864	      0.00009529	     -0.00050314	     51.81789229
      1.70481799	     -0.05248782	     -0.00100467	     -0.19431815	     -0.05509403	      0.88265570	     -0.00057799	     -0.20809753	      0.00011478	     -0.00050183	     51.85547664
      1.70616149	     -0.05250625	     -0.00099433	     -0.19433705	     -0.05509386	      0.88265503	     -0.00057752	     -0.20809625	      0.00013501	     -0.00049938	     51.44471928
      1.70733514	     -0.05251957	     -0.00098762	     -0.19435070	     -0.05509369	      0.88265444	     -0.00057711	     -0.20809500	      0.00015274	     -0.00049638	     51.56152100
      1.70850880	     -0.05253012	     -0.00097888	     -0.19436166	     -0.05509350	      0.88265386	     -0.00057670	     -0.20809363	      0.00017092	     -0.00049246	     51.30630691
      1.70968245	     -0.05253797	     -0.00097111	     -0.19436988	     -0.05509329	      0.88265329	     -0.00057628	     -0.20809214	      0.00018919	     -0.00048769	     51.27898416
      1.71131825	     -0.05254426	     -0.00095894	     -0.19437673	     -0.05509296	      0.88265250	     -0.00057569	     -0.20808990	      0.00021503	     -0.00047954	     50.99239799
      1.71252906	     -0.05254559	     -0.00095140	     -0.19437843	     -0.05509269	      0.88265192	     -0.00057526	     -0.20808811	      0.00023411	     -0.00047244	     51.11453381
      1.71373988	     -0.05254413	     -0.00094225	     -0.19437738	     -0.05509239	      0.88265135	     -0.00057482	     -0.20808622	      0.00025341	     -0.00046437	     50.87792800
      1.71495069	     -0.05254006	     -0.00093426	     -0.19437368	     -0.05509208	      0.88265080	     -0.00057438	     -0.20808423	      0.00027259	     -0.00045538	     50.89834703
      1.71654554	     -0.05253060	     -0.00092247	     -0.19436476	     -0.05509162	      0.88265008	     -0.00057379	     -0.20808148	      0.00029791	     -0.00044213	     50.61415988
      1.71773291	     -0.05252085	     -0.00091548	     -0.19435535	     -0.05509126	      0.88264956	     -0.00057336	     -0.20807933	      0.00031646	     -0.00043127	     50.78836196
      1.71892029	     -0.05250878	     -0.00090699	     -0.19434365	     -0.05509087	      0.88264906	     -0.00057292	     -0.20807711	      0.00033505	     -0.00041955	     50.58276352
      1.72038383	     -0.05249104	     -0.00089818	     -0.19432633	     -0.05509036	      0.88264845	     -0.00057239	     -0.20807428	      0.00035754	     -0.00040402	     50.68864484
      1.72169078	     -0.05247259	     -0.00088888	     -0.19430828	     -0.05508988	      0.88264794	     -0.00057191	     -0.20807168	      0.00037752	     -0.00038915	     50.39161373
      1.72299773	     -0.05245224	     -0.00088196	     -0.19428827	     -0.05508938	      0.88264744	     -0.00057143	     -0.20806901	      0.00039695	     -0.00037347	     50.61274588
      1.72430467	     -0.05242978	     -0.00087299	     -0.19426620	     -0.05508884	      0.88264696	     -0.00057095	     -0.20806629	      0.00041630	     -0.00035696	     50.28677892
      1.72561162	     -0.05240558	     -0.00086679	     -0.19424230	     -0.05508829	      0.88264650	     -0.00057047	     -0.20806353	      0.00043499	     -0.00033980	     50.56863041
      1.72691856	     -0.05237921	     -0.00085807	     -0.19421630	     -0.05508771	      0.88264607	     -0.00057000	     -0.20806073	      0.00045357	     -0.00032197	     50.20828069
      1.72822551	     -0.05235135	     -0.00085259	     -0.19418871	     -0.05508710	      0.88264566	     -0.00056953	     -0.20805789	      0.00047140	     -0.00030369	     50.55719709
      1.72953246	     -0.05232144	     -0.00084412	     -0.19415915	     -0.05508648	      0.88264528	     -0.00056905	     -0.20805502	      0.00048914	     -0.00028491	     50.16233488
      1.73069471	     -0.05229392	     -0.00083967	     -0.19413185	     -0.05508590	      0.88264496	     -0.00056864	     -0.20805244	      0.00050421	     -0.00026798	     50.45530356
      1.73185696	     -0.05226508	     -0.00083345	     -0.19410328	     -0.05508530	      0.88264466	     -0.00056823	     -0.20804983	      0.00051910	     -0.00025082	     50.31168670
      1.73328048	     -0.05222865	     -0.00082761	     -0.19406712	     -0.05508455	      0.88264431	     -0.00056772	     -0.20804662	      0.00053661	     -0.00022963	     50.47081808
      1.73470400	     -0.05219073	     -0.00082026	     -0.19402950	     -0.05508378	      0.88264400	     -0.00056722	     -0.20804340	      0.00055367	     -0.00020833	     50.24705790
      1.73588372	     -0.05215896	     -0.00081663	     -0.19399791	     -0.05508311	      0.88264377	     -0.00056681	     -0.20804073	      0.00056706	     -0.00019074	     50.52080266
      1.73706343	     -0.05212640	     -0.00081136	     -0.19396557	     -0.05508244	      0.88264355	     -0.00056641	     -0.20803807	      0.00058016	     -0.00017324	     50.40777400
      1.73849447	     -0.05208653	     -0.00080682	     -0.19392590	     -0.05508160	      0.88264332	     -0.00056592	     -0.20803488	      0.00059524	     -0.00015227	     50.59808752
      1.73992552	     -0.05204519	     -0.00080048	     -0.19388482	     -0.05508073	      0.88264312	     -0.00056543	     -0.20803173	      0.00060977	     -0.00013163	     50.38808455
      1.74105965	     -0.05201226	     -0.00079808	     -0.19385200	     -0.05508004	      0.88264298	     -0.00056505	     -0.20802925	      0.00062051	     -0.00011563	     50.67762053
      1.74219378	     -0.05197824	     -0.00079398	     -0.19381814	     -0.05507933	      0.88264285	     -0.00056468	     -0.20802681	      0.00063094	     -0.00009992	     50.62242054
      1.74368148	     -0.05193327	     -0.00079021	     -0.19377334	     -0.05507838	      0.88264272	     -0.00056419	     -0.20802364	      0.00064372	     -0.00007987	     50.80573021
      1.74516918	     -0.05188688	     -0.00078470	     -0.19372715	     -0.05507741	      0.88264262	     -0.00056371	     -0.20802053	      0.00065579	     -0.00006050	     50.64787918
      1.74626145	     -0.05185318	     -0.00078334	     -0.19369351	     -0.05507669	      0.88264256	     -0.00056336	     -0.20801829	      0.00066386	     -0.00004680	     50.94124740
      1.74735373	     -0.05181841	     -0.00078029	     -0.19365885	     -0.05507596	      0.88264251	     -0.00056301	     -0.20801609	      0.00067158	     -0.00003350	     50.93534792
      1.74891521	     -0.05176849	     -0.00077735	     -0.19360904	     -0.05507491	      0.88264247	     -0.00056252	     -0.20801302	      0.00068165	     -0.00001531	     51.12571478
      1.75024546	     -0.05172478	     -0.00077380	     -0.19356545	     -0.05507399	      0.88264246	     -0.00056211	     -0.20801047	      0.00068948	     -0.00000058	     51.09449795
      1.75157571	     -0.05168136	     -0.00077266	     -0.19352207	     -0.05507307	      0.88264247	     -0.00056171	     -0.20800800	      0.00069637	      0.00001344	     51.38603886
      1.75290597	     -0.05163635	     -0.00076946	     -0.19347715	     -0.05507214	      0.88264250	     -0.00056131	     -0.20800560	      0.00070264	      0.00002688	     51.31531854
      1.75423622	     -0.05159290	     -0.00077000	     -0.19343368	     -0.05507120	      0.88264254	     -0.00056092	     -0.20800329	      0.00070778	      0.00003979	     51.70627730
      1.75537880	     -0.05155352	     -0.00076765	     -0.19339435	     -0.05507039	      0.88264260	     -0.00056059	     -0.20800139	      0.00071166	      0.00005058	     51.61401525
      1.75652137	     -0.05151495	     -0.00076790	     -0.19335576	     -0.05506958	      0.88264266	     -0.00056026	     -0.20799956	      0.00071466	      0.00006111	     51.83491065
      1.75795382	     -0.05146516	     -0.00076705	     -0.19330596	     -0.05506855	      0.88264276	     -0.00055985	     -0.20799737	      0.00071743	      0.00007412	     51.92284112
      1.75938627	     -0.05141675	     -0.00076896	     -0.19325747	     -0.05506752	      0.88264287	     -0.00055946	     -0.20799530	      0.00071879	      0.00008701	     52.28106639
      1.76052004	     -0.05137637	     -0.00076819	     -0.19321707	     -0.05506671	      0.88264298	     -0.00055915	     -0.20799377	      0.00071905	      0.00009726	     52.26232736
      1.76165382	     -0.05133761	     -0.00076991	     -0.19317822	     -0.05506589	      0.88264309	     -0.00055884	     -0.20799233	      0.00071831	      0.00010756	     52.48352295
      1.76311322	     -0.05128772	     -0.00077096	     -0.19312824	     -0.05506485	      0.88264326	     -0.00055845	     -0.20799064	      0.00071604	      0.00012100	     52.60833684
      1.76457261	     -0.05124343	     -0.00077510	     -0.19308375	     -0.05506380	      0.88264345	     -0.00055807	     -0.20798923	      0.00071202	      0.00013454	     52.96468255
      1.76564669	     -0.05121182	     -0.00077551	     -0.19305208	     -0.05506304	      0.88264360	     -0.00055780	     -0.20798846	      0.00070814	      0.00014451	     52.92728987
      1.76672077	     -0.05118564	     -0.00077833	     -0.19302575	     -0.05506228	      0.88264376	     -0.00055752	     -0.20798799	      0.00070327	      0.00015429	     53.08598484
      1.76826344	     -0.05115237	     -0.00078129	     -0.19299229	     -0.05506120	      0.88264400	     -0.00055714	     -0.20798797	      0.00069485	      0.00016778	     53.21955968
      1.76957643	     -0.05113145	     -0.00078561	     -0.19297115	     -0.05506030	      0.88264423	     -0.00055682	     -0.20798864	      0.00068633	      0.00017848	     53.43975694
      1.77088941	     -0.05111419	     -0.00078784	     -0.19295372	     -0.05505940	      0.88264447	     -0.00055650	     -0.20799008	      0.00067678	      0.00018823	     53.49686162
      1.77220240	     -0.05110518	     -0.00079311	     -0.19294445	     -0.05505852	      0.88264473	     -0.00055619	     -0.20799234	      0.00066608	      0.00019678	     53.75823263
      1.77351539	     -0.05109687	     -0.00079454	     -0.19293600	     -0.05505765	      0.88264499	     -0.00055589	     -0.20799550	      0.00065455	      0.00020400	     53.77475039
      1.77462274	     -0.05109562	     -0.00079916	     -0.19293453	     -0.05505693	      0.88264522	     -0.00055563	     -0.20799885	      0.00064400	      0.00020895	     54.00137963
      1.77573009	     -0.05109436	     -0.00080102	     -0.19293312	     -0.05505623	      0.88264545	     -0.00055538	     -0.20800283	      0.00063290	      0.00021282	     54.06126086
      1.77716101	     -0.05109797	     -0.00080464	     -0.19293652	     -0.05505533	      0.88264576	     -0.00055505	     -0.20800889	      0.00061758	      0.00021599	     54.23707980
      1.77859192	     -0.05110246	     -0.00080524	     -0.19294088	     -0.05505446	      0.88264607	     -0.00055473	     -0.20801599	      0.00060138	      0.00021690	     54.23993595
      1.77969227	     -0.05110953	     -0.00080804	     -0.19294779	     -0.05505381	      0.88264631	     -0.00055449	     -0.20802212	      0.00058825	      0.00021588	     54.42764939
      1.78079262	     -0.05111623	     -0.00080830	     -0.19295441	     -0.05505317	      0.88264654	     -0.00055425	     -0.20802880	      0.00057476	      0.00021330	     54.43635371
      1.78225625	     -0.05112980	     -0.00081002	     -0.19296783	     -0.05505234	      0.88264685	     -0.00055393	     -0.20803855	      0.00055614	      0.00020725	     54.57804675
      1.78371988	     -0.05114356	     -0.00080967	     -0.19298150	     -0.05505154	      0.88264715	     -0.00055363	     -0.20804930	      0.00053707	      0.00019820	     54.49291228
      1.78476071	     -0.05115753	     -0.00081262	     -0.19299531	     -0.05505099	      0.88264735	     -0.00055341	     -0.20805754	      0.00052311	      0.00018995	     54.69697173
      1.78580153	     -0.05117073	     -0.00081363	     -0.19300842	     -0.05505045	      0.88264754	     -0.00055320	     -0.20806626	      0.00050904	      0.00018029	     54.69901221
      1.78736308	     -0.05119216	     -0.00081663	     -0.19302968	     -0.05504967	      0.88264781	     -0.00055289	     -0.20808015	      0.00048755	      0.00016335	     54.83269824
      1.78866379	     -0.05120945	     -0.00081810	     -0.19304684	     -0.05504905	      0.88264801	     -0.00055265	     -0.20809238	      0.00046942	      0.00014724	     54.78046072
      1.78996450	     -0.05122733	     -0.00082176	     -0.19306455	     -0.05504845	      0.88264819	     -0.00055241	     -0.20810510	      0.00045094	      0.00012953	     54.98177432
      1.79126522	     -0.05124331	     -0.00082305	     -0.19308044	     -0.05504788	      0.88264835	     -0.00055217	     -0.20811822	      0.00043233	      0.00011053	     54.84300925
      1.79256593	     -0.05125950	     -0.00082812	     -0.19309643	     -0.05504733	      0.88264848	     -0.00055195	     -0.20813163	      0.00041333	      0.00009047	     55.17910744
      1.79365892	     -0.05126970	     -0.00082962	     -0.19310654	     -0.05504688	      0.88264857	     -0.00055177	     -0.20814305	      0.00039738	      0.00007319	     55.04506170
      1.79475191	     -0.05127860	     -0.00083344	     -0.19311530	     -0.05504646	      0.88264864	     -0.00055160	     -0.20815451	      0.00038114	      0.00005577	     55.21645192
      1.79617233	     -0.05128729	     -0.00083741	     -0.19312383	     -0.05504593	      0.88264870	     -0.00055139	     -0.20816935	      0.00035978	      0.00003345	     55.25948277
      1.79759274	     -0.05129421	     -0.00084342	     -0.19313053	     -0.05504543	      0.88264874	     -0.00055119	     -0.20818406	      0.00033781	      0.00001190	     55.56973889
      1.79867810	     -0.05129907	     -0.00084600	     -0.19313529	     -0.05504508	      0.88264874	     -0.00055105	     -0.20819518	      0.00032080	     -0.00000368	     55.48531460
      1.79976346	     -0.05130469	     -0.00085077	     -0.19314074	     -0.05504474	      0.88264873	     -0.00055092	     -0.20820621	      0.00030332	     -0.00001845	     55.63756040
      1.80121784	     -0.05131277	     -0.00085734	     -0.19314859	     -0.05504431	      0.88264869	     -0.00055075	     -0.20822083	      0.00027943	     -0.00003667	     55.72626345
      1.80267222	     -0.05132210	     -0.00086666	     -0.19315761	     -0.05504393	      0.88264862	     -0.00055060	     -0.20823524	      0.00025487	     -0.00005295	     56.02975718
      1.80370625	     -0.05132893	     -0.00087121	     -0.19316428	     -0.05504367	      0.88264856	     -0.00055051	     -0.20824535	      0.00023721	     -0.00006320	     55.99711506
      1.80474028	     -0.05133646	     -0.00087772	     -0.19317160	     -0.05504344	      0.88264849	     -0.00055042	     -0.20825535	      0.00021918	     -0.00007240	     56.13665251
      1.80628008	     -0.05134838	     -0.00088676	     -0.19318322	     -0.05504312	      0.88264837	     -0.00055030	     -0.20826999	      0.00019195	     -0.00008410	     56.26841572
      1.80756627	     -0.05135947	     -0.00089562	     -0.19319403	     -0.05504289	      0.88264826	     -0.00055021	     -0.20828198	      0.00016877	     -0.00009211	     56.44169934
      1.80885245	     -0.05137135	     -0.00090296	     -0.19320566	     -0.05504269	      0.88264814	     -0.00055014	     -0.20829376	      0.00014540	     -0.00009855	     56.50374295
      1.81013864	     -0.05138409	     -0.00091278	     -0.19321810	     -0.05504251	      0.88264801	     -0.00055007	     -0.20830532	      0.00012166	     -0.00010356	     56.69733257
      1.81142482	     -0.05139746	     -0.00091987	     -0.19323124	     -0.05504237	      0.88264787	     -0.00055002	     -0.20831664	      0.00009792	     -0.00010708	     56.72715564
      1.81251372	     -0.05140964	     -0.00092877	     -0.19324314	     -0.05504228	      0.88264775	     -0.00054998	     -0.20832604	      0.00007753	     -0.00010908	     56.86503398
      1.81360262	     -0.05142247	     -0.00093593	     -0.19325574	     -0.05504220	      0.88264763	     -0.00054996	     -0.20833527	      0.00005719	     -0.00011014	     56.91809271
      1.81500114	     -0.05144021	     -0.00094680	     -0.19327315	     -0.05504214	      0.88264748	     -0.00054993	     -0.20834688	      0.00003089	     -0.00011027	     57.04079694
      1.81639967	     -0.05145926	     -0.00095603	     -0.19329192	     -0.05504212	      0.88264733	     -0.00054992	     -0.20835822	      0.00000462	     -0.00010902	     57.07590976
      1.81748895	     -0.05147533	     -0.00096547	     -0.19330770	     -0.05504212	      0.88264721	     -0.00054992	     -0.20836689	     -0.00001602	     -0.00010731	     57.15691766
      1.81857823	     -0.05149240	     -0.00097321	     -0.19332454	     -0.05504215	      0.88264709	     -0.00054993	     -0.20837541	     -0.00003655	     -0.00010498	     57.17346994
      1.82000356	     -0.05151631	     -0.00098471	     -0.19334811	     -0.05504222	      0.88264694	     -0.00054995	     -0.20838636	     -0.00006341	     -0.00010123	     57.23742798
      1.82142889	     -0.05154164	     -0.00099415	     -0.19337316	     -0.05504233	      0.88264680	     -0.00054998	     -0.20839710	     -0.00009002	     -0.00009673	     57.23661634
      1.82246842	     -0.05156092	     -0.00100347	     -0.19339217	     -0.05504244	      0.88264670	     -0.00055001	     -0.20840481	     -0.00010945	     -0.00009311	     57.28693365
      1.82350794	     -0.05158083	     -0.00101109	     -0.19341185	     -0.05504256	      0.88264661	     -0.00055005	     -0.20841241	     -0.00012868	     -0.00008918	     57.28265173
      1.82501659	     -0.05161091	     -0.00102315	     -0.19344158	     -0.05504277	      0.88264648	     -0.00055012	     -0.20842325	     -0.00015645	     -0.00008313	     57.30378562
      1.82629972	     -0.05163753	     -0.00103222	     -0.19346795	     -0.05504299	      0.88264638	     -0.00055018	     -0.20843230	     -0.00017980	     -0.00007776	     57.27254194
      1.82758285	     -0.05166523	     -0.00104299	     -0.19349534	     -0.05504324	      0.88264628	     -0.00055026	     -0.20844120	     -0.00020303	     -0.00007234	     57.29411202
      1.82886598	     -0.05169382	     -0.00105140	     -0.19352371	     -0.05504351	      0.88264619	     -0.00055034	     -0.20844995	     -0.00022589	     -0.00006688	     57.23356884
      1.83014910	     -0.05172332	     -0.00106269	     -0.19355289	     -0.05504382	      0.88264611	     -0.00055044	     -0.20845856	     -0.00024863	     -0.00006156	     57.26647240
      1.83123475	     -0.05174885	     -0.00106938	     -0.19357824	     -0.05504410	      0.88264604	     -0.00055052	     -0.20846574	     -0.00026749	     -0.00005710	     57.17938938
      1.83232039	     -0.05177492	     -0.00107788	     -0.19360408	     -0.05504440	      0.88264598	     -0.00055061	     -0.20847282	     -0.00028624	     -0.00005281	     57.16043266
      1.83372264	     -0.05180936	     -0.00108738	     -0.19363827	     -0.05504481	      0.88264591	     -0.00055073	     -0.20848182	     -0.00031006	     -0.00004749	     57.09205219
      1.83512489	     -0.05184459	     -0.00109840	     -0.19367322	     -0.05504527	      0.88264585	     -0.00055087	     -0.20849066	     -0.00033358	     -0.00004258	     57.08137364
      1.83621874	     -0.05187256	     -0.00110463	     -0.19370103	     -0.05504564	      0.88264581	     -0.00055098	     -0.20849744	     -0.00035151	     -0.00003898	     56.98124201
      1.83731260	     -0.05190090	     -0.00111244	     -0.19372917	     -0.05504604	      0.88264577	     -0.00055109	     -0.20850411	     -0.00036927	     -0.00003572	     56.93926405
      1.83873814	     -0.05193832	     -0.00112104	     -0.19376639	     -0.05504658	      0.88264572	     -0.00055125	     -0.20851266	     -0.00039190	     -0.00003190	     56.84477527
      1.84016367	     -0.05197607	     -0.00113131	     -0.19380389	     -0.05504715	      0.88264567	     -0.00055142	     -0.20852103	     -0.00041413	     -0.00002869	     56.81428015
      1.84121217	     -0.05200423	     -0.00113622	     -0.19383194	     -0.05504759	      0.88264565	     -0.00055154	     -0.20852708	     -0.00042999	     -0.00002662	     56.68493222
      1.84226067	     -0.05203269	     -0.00114267	     -0.19386026	     -0.05504805	      0.88264562	     -0.00055168	     -0.20853303	     -0.00044564	     -0.00002490	     56.62061911
      1.84376546	     -0.05207401	     -0.00115055	     -0.19390140	     -0.05504874	      0.88264558	     -0.00055187	     -0.20854141	     -0.00046748	     -0.00002298	     56.49513961
      1.84505445	     -0.05210979	     -0.00115817	     -0.19393702	     -0.05504936	      0.88264555	     -0.00055205	     -0.20854843	     -0.00048572	     -0.00002191	     56.41899634
      1.84634344	     -0.05214586	     -0.00116368	     -0.19397299	     -0.05504999	      0.88264553	     -0.00055223	     -0.20855530	     -0.00050331	     -0.00002131	     56.28282623
      1.84763243	     -0.05218212	     -0.00117123	     -0.19400910	     -0.05505065	      0.88264550	     -0.00055242	     -0.20856202	     -0.00052051	     -0.00002129	     56.21973523
      1.84892142	     -0.05221826	     -0.00117548	     -0.19404518	     -0.05505133	      0.88264547	     -0.00055262	     -0.20856857	     -0.00053695	     -0.00002170	     56.06172258
      1.85001788	     -0.05224871	     -0.00118162	     -0.19407552	     -0.05505193	      0.88264545	     -0.00055279	     -0.20857401	     -0.00055063	     -0.00002251	     55.99950680
      1.85111434	     -0.05227870	     -0.00118556	     -0.19410547	     -0.05505254	      0.88264542	     -0.00055296	     -0.20857930	     -0.00056376	     -0.00002361	     55.88132154
      1.85252078	     -0.05231561	     -0.00119145	     -0.19414229	     -0.05505335	      0.88264539	     -0.00055320	     -0.20858586	     -0.00058001	     -0.00002550	     55.78614885
      1.85392722	     -0.05234882	     -0.00119486	     -0.19417549	     -0.05505417	      0.88264535	     -0.00055344	     -0.20859207	     -0.00059540	     -0.00002774	     55.64510914
      1.85503693	     -0.05237048	     -0.00119906	     -0.19419712	     -0.05505484	      0.88264532	     -0.00055363	     -0.20859665	     -0.00060712	     -0.00002971	     55.61137653
      1.85614663	     -0.05238732	     -0.00120080	     -0.19421399	     -0.05505552	      0.88264528	     -0.00055383	     -0.20860082	     -0.00061827	     -0.00003162	     55.52597918
      1.85757310	     -0.05240193	     -0.00120346	     -0.19422864	     -0.05505641	      0.88264524	     -0.00055409	     -0.20860549	     -0.00063205	     -0.00003385	     55.47843094
      1.85899957	     -0.05240828	     -0.00120316	     -0.19423511	     -0.05505732	      0.88264519	     -0.00055437	     -0.20860924	     -0.00064512	     -0.00003545	     55.37476564
      1.86006880	     -0.05240700	     -0.00120464	     -0.19423389	     -0.05505802	      0.88264515	     -0.00055457	     -0.20861137	     -0.00065470	     -0.00003611	     55.37533683
      1.86113803	     -0.05240060	     -0.00120379	     -0.19422760	     -0.05505872	      0.88264511	     -0.00055479	     -0.20861285	     -0.00066390	     -0.00003607	     55.32375832
      1.86263630	     -0.05238321	     -0.00120283	     -0.19421036	     -0.05505973	      0.88264506	     -0.00055510	     -0.20861377	     -0.00067650	     -0.00003468	     55.31270039
      1.86413457	     -0.05235635	     -0.00119896	     -0.19418373	     -0.05506075	      0.88264501	     -0.00055541	     -0.20861327	     -0.00068864	     -0.00003137	     55.24833771
      1.86516379	     -0.05233391	     -0.00119826	     -0.19416138	     -0.05506146	      0.88264498	     -0.00055563	     -0.20861209	     -0.00069699	     -0.00002797	     55.26845880
      1.86619300	     -0.05230875	     -0.00119559	     -0.19413638	     -0.05506218	      0.88264495	     -0.00055586	     -0.20861025	     -0.00070517	     -0.00002351	     55.23980751
      1.86779245	     -0.05226392	     -0.00119190	     -0.19409176	     -0.05506332	      0.88264492	     -0.00055622	     -0.20860615	     -0.00071787	     -0.00001454	     55.25441212
      1.86910925	     -0.05222129	     -0.00118724	     -0.19404934	     -0.05506427	      0.88264491	     -0.00055653	     -0.20860166	     -0.00072822	     -0.00000516	     55.23436914
      1.87042605	     -0.05217234	     -0.00118368	     -0.19400055	     -0.05506524	      0.88264491	     -0.00055684	     -0.20859615	     -0.00073866	      0.00000603	     55.31177146
      1.87174285	     -0.05211800	     -0.00117729	     -0.19394646	     -0.05506622	      0.88264492	     -0.00055716	     -0.20858961	     -0.00074900	      0.00001917	     55.28745820
      1.87291348	     -0.05206585	     -0.00117365	     -0.19389445	     -0.05506710	      0.88264495	     -0.00055745	     -0.20858292	     -0.00075842	      0.00003237	     55.37524663
      1.87408412	     -0.05201153	     -0.00116781	     -0.19384033	     -0.05506800	      0.88264500	     -0.00055774	     -0.20857546	     -0.00076782	      0.00004706	     55.36942267
      1.87525475	     -0.05195612	     -0.00116313	     -0.19378508	     -0.05506890	      0.88264506	     -0.00055804	     -0.20856729	     -0.00077744	      0.00006306	     55.42485453
      1.87678024	     -0.05188429	     -0.00115559	     -0.19371348	     -0.05507010	      0.88264518	     -0.00055844	     -0.20855571	     -0.00079009	      0.00008568	     55.42672696
      1.87797794	     -0.05183014	     -0.00115150	     -0.19365944	     -0.05507105	      0.88264529	     -0.00055877	     -0.20854602	     -0.00080030	      0.00010450	     55.49606902
      1.87917564	     -0.05177751	     -0.00114567	     -0.19360697	     -0.05507201	      0.88264543	     -0.00055909	     -0.20853591	     -0.00081049	      0.00012406	     55.48295859
      1.88037335	     -0.05172535	     -0.00114106	     -0.19355491	     -0.05507299	      0.88264559	     -0.00055943	     -0.20852546	     -0.00082082	      0.00014405	     55.54645038
      1.88187722	     -0.05166011	     -0.00113355	     -0.19348984	     -0.05507423	      0.88264582	     -0.00055985	     -0.20851189	     -0.00083369	      0.00016953	     55.55298096
      1.88305818	     -0.05161052	     -0.00112942	     -0.19344033	     -0.05507522	      0.88264604	     -0.00056019	     -0.20850092	     -0.00084391	      0.00018953	     55.63495996
      1.88423915	     -0.05156359	     -0.00112362	     -0.19339352	     -0.05507623	      0.88264627	     -0.00056054	     -0.20848976	     -0.00085398	      0.00020933	     55.61102482
      1.88542012	     -0.05151953	     -0.00111910	     -0.19334953	     -0.05507724	      0.88264653	     -0.00056089	     -0.20847848	     -0.00086407	      0.00022862	     55.65150909
      1.88698675	     -0.05146379	     -0.00111169	     -0.19329392	     -0.05507861	      0.88264691	     -0.00056136	     -0.20846340	     -0.00087717	      0.00025313	     55.63203802
      1.88816397	     -0.05142357	     -0.00110772	     -0.19325375	     -0.05507964	      0.88264722	     -0.00056172	     -0.20845201	     -0.00088696	      0.00027046	     55.70675538
      1.88934119	     -0.05138431	     -0.00110195	     -0.19321458	     -0.05508069	      0.88264754	     -0.00056209	     -0.20844058	     -0.00089645	      0.00028675	     55.67729797
      1.89076666	     -0.05133827	     -0.00109643	     -0.19316860	     -0.05508198	      0.88264797	     -0.00056254	     -0.20842668	     -0.00090780	      0.00030483	     55.74319883
      1.89204420	     -0.05129845	     -0.00108964	     -0.19312889	     -0.05508315	      0.88264836	     -0.00056296	     -0.20841418	     -0.00091759	      0.00031943	     55.67645368
      1.89332174	     -0.05126030	     -0.00108496	     -0.19309079	     -0.05508432	      0.88264878	     -0.00056337	     -0.20840167	     -0.00092726	      0.00033227	     55.75257689
      1.89459928	     -0.05122345	     -0.00107792	     -0.19305404	     -0.05508551	      0.88264921	     -0.00056380	     -0.20838914	     -0.00093647	      0.00034336	     55.66677973
      1.89587682	     -0.05118883	     -0.00107329	     -0.19301946	     -0.05508672	      0.88264966	     -0.00056422	     -0.20837663	     -0.00094555	      0.00035248	     55.74099985
      1.89715436	     -0.05115690	     -0.00106627	     -0.19298762	     -0.05508793	      0.88265011	     -0.00056466	     -0.20836417	     -0.00095414	      0.00035968	     55.62945575
      1.89843189	     -0.05112863	     -0.00106186	     -0.19295937	     -0.05508915	      0.88265058	     -0.00056510	     -0.20835181	     -0.00096260	      0.00036475	     55.69565712
      1.89970943	     -0.05110313	     -0.00105492	     -0.19293396	     -0.05509039	      0.88265104	     -0.00056555	     -0.20833961	     -0.00097053	      0.00036775	     55.56425159
      1.90098697	     -0.05107927	     -0.00105068	     -0.19291012	     -0.05509163	      0.88265151	     -0.00056600	     -0.20832757	     -0.00097826	      0.00036852	     55.64729902
      1.90226451	     -0.05105597	     -0.00104359	     -0.19288690	     -0.05509289	      0.88265198	     -0.00056645	     -0.20831567	     -0.00098535	      0.00036722	     55.51351570
      1.90354205	     -0.05103407	     -0.00103934	     -0.19286502	     -0.05509415	      0.88265245	     -0.00056692	     -0.20830389	     -0.00099222	      0.00036377	     55.60121868
      1.90481959	     -0.05101363	     -0.00103224	     -0.19284468	     -0.05509542	      0.88265291	     -0.00056738	     -0.20829223	     -0.00099848	      0.00035838	     55.44628309
      1.90609712	     -0.05099499	     -0.00102814	     -0.19282604	     -0.05509670	      0.88265337	     -0.00056786	     -0.20828070	     -0.00100454	      0.00035097	     55.53417628
      1.90737466	     -0.05097683	     -0.00102100	     -0.19280797	     -0.05509799	      0.88265381	     -0.00056834	     -0.20826930	     -0.00100998	      0.00034177	     55.37166979
      1.90865220	     -0.05096015	     -0.00101692	     -0.19279129	     -0.05509928	      0.88265424	     -0.00056882	     -0.20825800	     -0.00101524	      0.00033078	     55.45969936
      1.90992974	     -0.05094327	     -0.00100966	     -0.19277451	     -0.05510058	      0.88265465	     -0.00056931	     -0.20824681	     -0.00101989	      0.00031826	     55.29366585
      1.91120728	     -0.05092717	     -0.00100546	     -0.19275841	     -0.05510189	      0.88265505	     -0.00056980	     -0.20823570	     -0.00102439	      0.00030422	     55.38402134
      1.91248482	     -0.05091058	     -0.00099802	     -0.19274192	     -0.05510320	      0.88265543	     -0.00057030	     -0.20822466	     -0.00102831	      0.00028896	     55.21588573
      1.91376235	     -0.05089507	     -0.00099378	     -0.19272642	     -0.05510452	      0.88265579	     -0.00057080	     -0.20821367	     -0.00103210	      0.00027252	     55.30505438
      1.91503989	     -0.05087883	     -0.00098630	     -0.19271029	     -0.05510584	      0.88265613	     -0.00057131	     -0.20820272	     -0.00103535	      0.00025521	     55.13968726
      1.91631743	     -0.05086481	     -0.00098218	     -0.19269627	     -0.05510716	      0.88265644	     -0.00057182	     -0.20819183	     -0.00103850	      0.00023704	     55.21845359
      1.91759497	     -0.05085034	     -0.00097513	     -0.19268188	     -0.05510849	      0.88265673	     -0.00057234	     -0.20818102	     -0.00104115	      0.00021830	     55.05477511
      1.91887251	     -0.05083814	     -0.00097120	     -0.19266968	     -0.05510982	      0.88265700	     -0.00057285	     -0.20817030	     -0.00104374	      0.00019907	     55.11566187
      1.92015005	     -0.05082526	     -0.00096395	     -0.19265689	     -0.05511116	      0.88265724	     -0.00057338	     -0.20815970	     -0.00104588	      0.00017957	     54.95630397
      1.92142758	     -0.05081499	     -0.00096017	     -0.19264660	     -0.05511249	      0.88265746	     -0.00057390	     -0.20814922	     -0.00104791	      0.00015980	     55.01604628
      1.92270512	     -0.05080284	     -0.00095296	     -0.19263454	     -0.05511383	      0.88265765	     -0.00057443	     -0.20813885	     -0.00104948	      0.00013998	     54.87925053
      1.92398266	     -0.05079420	     -0.00094944	     -0.19262587	     -0.05511518	      0.88265782	     -0.00057496	     -0.20812857	     -0.00105093	      0.00012014	     54.92498983
      1.92526020	     -0.05078325	     -0.00094239	     -0.19261500	     -0.05511652	      0.88265796	     -0.00057550	     -0.20811842	     -0.00105195	      0.00010047	     54.80748913
      1.92653774	     -0.05077712	     -0.00093926	     -0.19260884	     -0.05511786	      0.88265807	     -0.00057604	     -0.20810838	     -0.00105282	      0.00008101	     54.82660361
      1.92781528	     -0.05076757	     -0.00093244	     -0.19259935	     -0.05511921	      0.88265816	     -0.00057658	     -0.20809849	     -0.00105330	      0.00006188	     54.73342089
      1.92909281	     -0.05076327	     -0.00092997	     -0.19259499	     -0.05512056	      0.88265823	     -0.00057713	     -0.20808873	     -0.00105362	      0.00004315	     54.72410848
      1.93037035	     -0.05075425	     -0.00092340	     -0.19258603	     -0.05512190	      0.88265827	     -0.00057767	     -0.20807915	     -0.00105360	      0.00002495	     54.66985081
      1.93164789	     -0.05075134	     -0.00092136	     -0.19258305	     -0.05512325	      0.88265829	     -0.00057822	     -0.20806968	     -0.00105335	      0.00000734	     54.63277667
      1.93292543	     -0.05074100	     -0.00091465	     -0.19257276	     -0.05512459	      0.88265829	     -0.00057877	     -0.20806035	     -0.00105283	     -0.00000957	     54.63572318
      1.93405668	     -0.05073884	     -0.00091283	     -0.19257054	     -0.05512578	      0.88265827	     -0.00057927	     -0.20805214	     -0.00105214	     -0.00002388	     54.55266394
      1.93518793	     -0.05073297	     -0.00090843	     -0.19256468	     -0.05512697	      0.88265824	     -0.00057976	     -0.20804404	     -0.00105130	     -0.00003757	     54.54318265
      1.93658150	     -0.05073112	     -0.00090517	     -0.19256278	     -0.05512844	      0.88265818	     -0.00058037	     -0.20803418	     -0.00104999	     -0.00005353	     54.45906383
      1.93797508	     -0.05072629	     -0.00089978	     -0.19255794	     -0.05512990	      0.88265809	     -0.00058097	     -0.20802453	     -0.00104849	     -0.00006853	     54.50479321
      1.93910914	     -0.05072945	     -0.00089834	     -0.19256103	     -0.05513109	      0.88265801	     -0.00058147	     -0.20801680	     -0.00104696	     -0.00008000	     54.36211013
      1.94024320	     -0.05072875	     -0.00089478	     -0.19256030	     -0.05513227	      0.88265791	     -0.00058197	     -0.20800924	     -0.00104533	     -0.00009087	     54.37468430
      1.94165240	     -0.05073333	     -0.00089233	     -0.19256479	     -0.05513375	      0.88265777	     -0.00058259	     -0.20800004	     -0.00104294	     -0.00010348	     54.26644311
      1.94306160	     -0.05073410	     -0.00088788	     -0.19256554	     -0.05513521	      0.88265762	     -0.00058321	     -0.20799110	     -0.00104036	     -0.00011516	     54.36823062
      1.94414930	     -0.05074254	     -0.00088734	     -0.19257387	     -0.05513634	      0.88265749	     -0.00058369	     -0.20798435	     -0.00103803	     -0.00012346	     54.17775131
      1.94523699	     -0.05074717	     -0.00088496	     -0.19257844	     -0.05513747	      0.88265735	     -0.00058417	     -0.20797778	     -0.00103563	     -0.00013123	     54.18454366
      1.94671021	     -0.05075892	     -0.00088343	     -0.19259007	     -0.05513899	      0.88265715	     -0.00058482	     -0.20796912	     -0.00103204	     -0.00014085	     54.06650927
      1.94818343	     -0.05076782	     -0.00088032	     -0.19259890	     -0.05514051	      0.88265693	     -0.00058547	     -0.20796081	     -0.00102826	     -0.00014952	     54.18937224
      1.94923067	     -0.05078226	     -0.00088094	     -0.19261321	     -0.05514159	      0.88265678	     -0.00058593	     -0.20795509	     -0.00102522	     -0.00015504	     53.97334190
      1.95027791	     -0.05079317	     -0.00088001	     -0.19262403	     -0.05514266	      0.88265661	     -0.00058639	     -0.20794956	     -0.00102214	     -0.00016008	     53.97585691
      1.95183657	     -0.05081467	     -0.00088000	     -0.19264536	     -0.05514425	      0.88265636	     -0.00058707	     -0.20794167	     -0.00101724	     -0.00016665	     53.85314318
      1.95314422	     -0.05083193	     -0.00087911	     -0.19266250	     -0.05514558	      0.88265613	     -0.00058764	     -0.20793540	     -0.00101300	     -0.00017141	     53.88734667
      1.95445187	     -0.05085611	     -0.00087997	     -0.19268652	     -0.05514690	      0.88265591	     -0.00058821	     -0.20792942	     -0.00100844	     -0.00017548	     53.69386728
      1.95575952	     -0.05087575	     -0.00087846	     -0.19270606	     -0.05514821	      0.88265568	     -0.00058878	     -0.20792380	     -0.00100389	     -0.00017901	     53.78711406
      1.95706717	     -0.05090523	     -0.00087970	     -0.19273537	     -0.05514952	      0.88265544	     -0.00058935	     -0.20791848	     -0.00099892	     -0.00018207	     53.47912405
      1.95817394	     -0.05092336	     -0.00087772	     -0.19275344	     -0.05515063	      0.88265524	     -0.00058982	     -0.20791427	     -0.00099477	     -0.00018451	     53.57927690
      1.95928072	     -0.05094765	     -0.00087745	     -0.19277763	     -0.05515172	      0.88265503	     -0.00059029	     -0.20791027	     -0.00099029	     -0.00018681	     53.41982787
      1.96070792	     -0.05097622	     -0.00087543	     -0.19280613	     -0.05515313	      0.88265476	     -0.00059090	     -0.20790549	     -0.00098434	     -0.00018977	     53.40806946
      1.96213512	     -0.05101066	     -0.00087477	     -0.19284045	     -0.05515453	      0.88265449	     -0.00059150	     -0.20790108	     -0.00097791	     -0.00019276	     53.13080381
      1.96325219	     -0.05103188	     -0.00087181	     -0.19286165	     -0.05515562	      0.88265427	     -0.00059197	     -0.20789793	     -0.00097282	     -0.00019524	     53.24027969
      1.96436926	     -0.05105829	     -0.00087037	     -0.19288801	     -0.05515671	      0.88265405	     -0.00059243	     -0.20789501	     -0.00096738	     -0.00019782	     53.07291235
      1.96581884	     -0.05108885	     -0.00086687	     -0.19291853	     -0.05515810	      0.88265376	     -0.00059302	     -0.20789160	     -0.00096014	     -0.00020139	     53.08163939
      1.96726842	     -0.05112470	     -0.00086498	     -0.19295432	     -0.05515949	      0.88265347	     -0.00059360	     -0.20788856	     -0.00095243	     -0.00020514	     52.75443252
      1.96834076	     -0.05114447	     -0.00086111	     -0.19297411	     -0.05516051	      0.88265325	     -0.00059403	     -0.20788660	     -0.00094676	     -0.00020807	     52.90975791
      1.96941310	     -0.05116876	     -0.00085880	     -0.19299838	     -0.05516152	      0.88265302	     -0.00059445	     -0.20788485	     -0.00094081	     -0.00021106	     52.76290429
      1.97094051	     -0.05119937	     -0.00085426	     -0.19302900	     -0.05516295	      0.88265270	     -0.00059504	     -0.20788272	     -0.00093227	     -0.00021542	     52.76481101
      1.97225305	     -0.05122810	     -0.00085136	     -0.19305771	     -0.05516417	      0.88265241	     -0.00059554	     -0.20788123	     -0.00092472	     -0.00021914	     52.53509413
      1.97356558	     -0.05125101	     -0.00084666	     -0.19308065	     -0.05516538	      0.88265212	     -0.00059603	     -0.20788006	     -0.00091728	     -0.00022284	     52.67236724
      1.97487812	     -0.05127964	     -0.00084422	     -0.19310925	     -0.05516658	      0.88265183	     -0.00059652	     -0.20787919	     -0.00090961	     -0.00022638	     52.33806874
      1.97619065	     -0.05129912	     -0.00083896	     -0.19312878	     -0.05516777	      0.88265153	     -0.00059700	     -0.20787867	     -0.00090224	     -0.00022979	     52.62670010
      1.97730984	     -0.05132274	     -0.00083726	     -0.19315237	     -0.05516877	      0.88265127	     -0.00059740	     -0.20787844	     -0.00089575	     -0.00023245	     52.27624357
      1.97842902	     -0.05134029	     -0.00083381	     -0.19316993	     -0.05516977	      0.88265101	     -0.00059780	     -0.20787846	     -0.00088950	     -0.00023493	     52.34911434
      1.97985785	     -0.05136567	     -0.00083095	     -0.19319529	     -0.05517104	      0.88265067	     -0.00059829	     -0.20787880	     -0.00088154	     -0.00023769	     52.16394353
      1.98128668	     -0.05138504	     -0.00082666	     -0.19321467	     -0.05517229	      0.88265033	     -0.00059878	     -0.20787953	     -0.00087390	     -0.00023999	     52.37999878
      1.98241479	     -0.05140568	     -0.00082562	     -0.19323526	     -0.05517327	      0.88265006	     -0.00059917	     -0.20788034	     -0.00086780	     -0.00024139	     52.06075538
      1.98354291	     -0.05142059	     -0.00082306	     -0.19325016	     -0.05517425	      0.88264978	     -0.00059954	     -0.20788140	     -0.00086198	     -0.00024244	     52.14006184
      1.98499346	     -0.05144227	     -0.00082136	     -0.19327178	     -0.05517549	      0.88264943	     -0.00060002	     -0.20788305	     -0.00085459	     -0.00024320	     51.96271378
      1.98644402	     -0.05145720	     -0.00081815	     -0.19328670	     -0.05517673	      0.88264908	     -0.00060049	     -0.20788508	     -0.00084761	     -0.00024328	     52.23175309
      1.98752646	     -0.05147426	     -0.00081830	     -0.19330368	     -0.05517764	      0.88264882	     -0.00060084	     -0.20788679	     -0.00084235	     -0.00024281	     51.90168920
      1.98860890	     -0.05148592	     -0.00081703	     -0.19331529	     -0.05517855	      0.88264855	     -0.00060118	     -0.20788870	     -0.00083739	     -0.00024194	     51.96471989
      1.99013460	     -0.05150453	     -0.00081671	     -0.19333380	     -0.05517983	      0.88264819	     -0.00060165	     -0.20789169	     -0.00083058	     -0.00023992	     51.82731267
      1.99145054	     -0.05151645	     -0.00081568	     -0.19334566	     -0.05518091	      0.88264787	     -0.00060205	     -0.20789458	     -0.00082509	     -0.00023748	     51.96687338
      1.99276648	     -0.05153279	     -0.00081679	     -0.19336188	     -0.05518200	      0.88264756	     -0.00060245	     -0.20789770	     -0.00081973	     -0.00023432	     51.72747423
      1.99408242	     -0.05154232	     -0.00081605	     -0.19337134	     -0.05518307	      0.88264725	     -0.00060283	     -0.20790111	     -0.00081488	     -0.00023052	     51.97236709
      1.99539836	     -0.05155978	     -0.00081852	     -0.19338863	     -0.05518414	      0.88264695	     -0.00060321	     -0.20790475	     -0.00081007	     -0.00022603	     51.62091986
      1.99652701	     -0.05156689	     -0.00081832	     -0.19339567	     -0.05518505	      0.88264670	     -0.00060353	     -0.20790810	     -0.00080645	     -0.00022173	     51.86560954
      1.99765567	     -0.05157911	     -0.00082027	     -0.19340775	     -0.05518596	      0.88264645	     -0.00060385	     -0.20791163	     -0.00080290	     -0.00021695	     51.73088196
      1.99908171	     -0.05159016	     -0.00082176	     -0.19341866	     -0.05518710	      0.88264615	     -0.00060424	     -0.20791636	     -0.00079888	     -0.00021032	     51.84270857
      2.00050774	     -0.05160561	     -0.00082534	     -0.19343391	     -0.05518824	      0.88264585	     -0.00060462	     -0.20792135	     -0.00079509	     -0.00020302	     51.60998938
      2.00164359	     -0.05161149	     -0.00082634	     -0.19343969	     -0.05518914	      0.88264563	     -0.00060492	     -0.20792554	     -0.00079256	     -0.00019682	     51.83738333
      2.00277944	     -0.05162220	     -0.00082929	     -0.19345024	     -0.05519004	      0.88264541	     -0.00060521	     -0.20792987	     -0.00079011	     -0.00019023	     51.72654190
      2.00422655	     -0.05163195	     -0.00083207	     -0.19345981	     -0.05519118	      0.88264514	     -0.00060557	     -0.20793566	     -0.00078749	     -0.00018141	     51.85298628
      2.00567365	     -0.05164732	     -0.00083712	     -0.19347494	     -0.05519232	      0.88264488	     -0.00060592	     -0.20794170	     -0.00078512	     -0.00017210	     51.61987644
      2.00676444	     -0.05165356	     -0.00083894	     -0.19348105	     -0.05519318	      0.88264470	     -0.00060618	     -0.20794649	     -0.00078383	     -0.00016490	     51.85208518
      2.00785523	     -0.05166660	     -0.00084274	     -0.19349392	     -0.05519403	      0.88264452	     -0.00060643	     -0.20795146	     -0.00078264	     -0.00015757	     51.76711083
      2.00937382	     -0.05168565	     -0.00084739	     -0.19351273	     -0.05519522	      0.88264429	     -0.00060676	     -0.20795886	     -0.00078149	     -0.00014738	     51.85816298
      2.01089241	     -0.05171619	     -0.00085444	     -0.19354297	     -0.05519640	      0.88264408	     -0.00060709	     -0.20796690	     -0.00078059	     -0.00013745	     51.59748286
      2.01193934	     -0.05173516	     -0.00085732	     -0.19356179	     -0.05519722	      0.88264393	     -0.00060730	     -0.20797296	     -0.00078037	     -0.00013101	     51.82497803
      2.01298627	     -0.05176309	     -0.00086206	     -0.19358951	     -0.05519804	      0.88264380	     -0.00060751	     -0.20797946	     -0.00078013	     -0.00012498	     51.74265099
      2.01460696	     -0.05181202	     -0.00086877	     -0.19363815	     -0.05519930	      0.88264361	     -0.00060781	     -0.20799061	     -0.00078002	     -0.00011688	     51.79090878
      2.01594573	     -0.05186193	     -0.00087531	     -0.19368780	     -0.05520035	      0.88264345	     -0.00060805	     -0.20800090	     -0.00077991	     -0.00011154	     51.62385434
      2.01728450	     -0.05191244	     -0.00088001	     -0.19373810	     -0.05520139	      0.88264331	     -0.00060827	     -0.20801226	     -0.00077994	     -0.00010769	     51.80499979
      2.01862327	     -0.05197472	     -0.00088664	     -0.19380013	     -0.05520243	      0.88264316	     -0.00060847	     -0.20802470	     -0.00077971	     -0.00010544	     51.49330937
      2.01980888	     -0.05202768	     -0.00088981	     -0.19385295	     -0.05520336	      0.88264304	     -0.00060864	     -0.20803670	     -0.00077962	     -0.00010499	     51.72030198
      2.02099450	     -0.05209049	     -0.00089454	     -0.19391559	     -0.05520428	      0.88264291	     -0.00060880	     -0.20804960	     -0.00077924	     -0.00010601	     51.50734480
      2.02218012	     -0.05215370	     -0.00089757	     -0.19397869	     -0.05520521	      0.88264279	     -0.00060893	     -0.20806348	     -0.00077879	     -0.00010863	     51.56319096
      2.02374913	     -0.05224633	     -0.00090209	     -0.19407116	     -0.05520643	      0.88264261	     -0.00060909	     -0.20808331	     -0.00077775	     -0.00011455	     51.32131502
      2.02496898	     -0.05231755	     -0.00090325	     -0.19414235	     -0.05520738	      0.88264247	     -0.00060920	     -0.20809991	     -0.00077679	     -0.00012114	     51.49798998
      2.02618884	     -0.05239682	     -0.00090550	     -0.19422156	     -0.05520832	      0.88264232	     -0.00060929	     -0.20811752	     -0.00077539	     -0.00012939	     51.25525365
      2.02740869	     -0.05247497	     -0.00090574	     -0.19429972	     -0.05520927	      0.88264215	     -0.00060936	     -0.20813614	     -0.00077380	     -0.00013930	     51.30271785
      2.02895189	     -0.05258091	     -0.00090634	     -0.19440569	     -0.05521046	      0.88264193	     -0.00060942	     -0.20816107	     -0.00077120	     -0.00015405	     50.98737150
      2.03016056	     -0.05266085	     -0.00090398	     -0.19448575	     -0.05521139	      0.88264173	     -0.00060945	     -0.20818166	     -0.00076895	     -0.00016740	     51.12580658
      2.03136922	     -0.05274715	     -0.00090251	     -0.19457215	     -0.05521232	      0.88264152	     -0.00060946	     -0.20820311	     -0.00076620	     -0.00018229	     50.84201796
      2.03257788	     -0.05283102	     -0.00089897	     -0.19465619	     -0.05521324	      0.88264129	     -0.00060946	     -0.20822541	     -0.00076312	     -0.00019882	     50.80855799
      2.03418191	     -0.05294650	     -0.00089454	     -0.19477192	     -0.05521446	      0.88264095	     -0.00060942	     -0.20825618	     -0.00075816	     -0.00022324	     50.45686921
      2.03539122	     -0.05302895	     -0.00088870	     -0.19485465	     -0.05521538	      0.88264067	     -0.00060938	     -0.20828021	     -0.00075389	     -0.00024357	     50.51655315
      2.03660054	     -0.05311440	     -0.00088476	     -0.19494034	     -0.05521629	      0.88264036	     -0.00060932	     -0.20830488	     -0.00074889	     -0.00026540	     50.23874391
      2.03805991	     -0.05321494	     -0.00087811	     -0.19504123	     -0.05521737	      0.88263996	     -0.00060923	     -0.20833554	     -0.00074211	     -0.00029373	     50.16726734
      2.03937289	     -0.05331057	     -0.00087411	     -0.19513713	     -0.05521834	      0.88263955	     -0.00060914	     -0.20836386	     -0.00073502	     -0.00032099	     49.82819027
      2.04068586	     -0.05339975	     -0.00086754	     -0.19522668	     -0.05521930	      0.88263911	     -0.00060903	     -0.20839285	     -0.00072711	     -0.00034992	     49.78411964
      2.04199884	     -0.05349390	     -0.00086417	     -0.19532112	     -0.05522025	      0.88263863	     -0.00060891	     -0.20842235	     -0.00071806	     -0.00038033	     49.49790885
      2.04331181	     -0.05358028	     -0.00085807	     -0.19540788	     -0.05522119	      0.88263811	     -0.00060877	     -0.20845234	     -0.00070803	     -0.00041204	     49.38920820
      2.04462479	     -0.05367220	     -0.00085622	     -0.19550008	     -0.05522211	      0.88263755	     -0.00060863	     -0.20848266	     -0.00069682	     -0.00044475	     49.18884138
      2.04593776	     -0.05375578	     -0.00085116	     -0.19558404	     -0.05522302	      0.88263694	     -0.00060848	     -0.20851331	     -0.00068456	     -0.00047815	     48.96525024
      2.04711892	     -0.05383425	     -0.00085087	     -0.19566275	     -0.05522382	      0.88263636	     -0.00060834	     -0.20854102	     -0.00067262	     -0.00050849	     48.87336513
      2.04830008	     -0.05390682	     -0.00084841	     -0.19573564	     -0.05522461	      0.88263574	     -0.00060819	     -0.20856884	     -0.00065983	     -0.00053885	     48.61895380
      2.04948123	     -0.05397860	     -0.00084823	     -0.19580768	     -0.05522538	      0.88263509	     -0.00060804	     -0.20859665	     -0.00064623	     -0.00056902	     48.51714511
      2.05104480	     -0.05406834	     -0.00084743	     -0.19589779	     -0.05522637	      0.88263417	     -0.00060783	     -0.20863337	     -0.00062688	     -0.00060816	     48.17402117
      2.05223488	     -0.05413515	     -0.00084971	     -0.19596482	     -0.05522711	      0.88263343	     -0.00060767	     -0.20866115	     -0.00061130	     -0.00063703	     48.19169485
      2.05342495	     -0.05419828	     -0.00085049	     -0.19602822	     -0.05522783	      0.88263265	     -0.00060750	     -0.20868874	     -0.00059484	     -0.00066472	     47.91143486
      2.05461502	     -0.05425903	     -0.00085318	     -0.19608921	     -0.05522853	      0.88263185	     -0.00060734	     -0.20871607	     -0.00057771	     -0.00069099	     47.84174785
      2.05618336	     -0.05433252	     -0.00085617	     -0.19616304	     -0.05522941	      0.88263074	     -0.00060712	     -0.20875157	     -0.00055393	     -0.00072294	     47.52500489
      2.05735633	     -0.05438286	     -0.00086087	     -0.19621357	     -0.05523005	      0.88262988	     -0.00060695	     -0.20877762	     -0.00053546	     -0.00074458	     47.59889600
      2.05852929	     -0.05442877	     -0.00086446	     -0.19625972	     -0.05523067	      0.88262899	     -0.00060678	     -0.20880316	     -0.00051623	     -0.00076394	     47.39632858
      2.05996613	     -0.05448025	     -0.00087131	     -0.19631143	     -0.05523139	      0.88262788	     -0.00060658	     -0.20883367	     -0.00049195	     -0.00078425	     47.42008266
      2.06125319	     -0.05452228	     -0.00087653	     -0.19635371	     -0.05523201	      0.88262686	     -0.00060639	     -0.20886023	     -0.00046940	     -0.00079889	     47.19267476
      2.06254025	     -0.05456087	     -0.00088479	     -0.19639246	     -0.05523260	      0.88262582	     -0.00060620	     -0.20888605	     -0.00044645	     -0.00080998	     47.28224696
      2.06382731	     -0.05459634	     -0.00089121	     -0.19642816	     -0.05523316	      0.88262478	     -0.00060601	     -0.20891113	     -0.00042286	     -0.00081720	     47.07563072
      2.06511437	     -0.05462976	     -0.00090019	     -0.19646173	     -0.05523369	      0.88262372	     -0.00060582	     -0.20893554	     -0.00039906	     -0.00082049	     47.17749091
      2.06640143	     -0.05465860	     -0.00090794	     -0.19649077	     -0.05523419	      0.88262266	     -0.00060563	     -0.20895929	     -0.00037473	     -0.00081952	     47.02069085
      2.06768849	     -0.05468757	     -0.00091977	     -0.19651983	     -0.05523466	      0.88262161	     -0.00060543	     -0.20898245	     -0.00035037	     -0.00081420	     47.11708333
      2.06897555	     -0.05471456	     -0.00092858	     -0.19654699	     -0.05523509	      0.88262057	     -0.00060523	     -0.20900503	     -0.00032554	     -0.00080448	     47.00171536
      2.07026261	     -0.05473891	     -0.00094045	     -0.19657144	     -0.05523549	      0.88261954	     -0.00060502	     -0.20902699	     -0.00030066	     -0.00079062	     47.12371779
      2.07154967	     -0.05476009	     -0.00094855	     -0.19659283	     -0.05523586	      0.88261854	     -0.00060480	     -0.20904826	     -0.00027526	     -0.00077258	     47.06445197
      2.07269201	     -0.05477634	     -0.00095829	     -0.19660919	     -0.05523617	      0.88261767	     -0.00060461	     -0.20906652	     -0.00025276	     -0.00075334	     47.13974249
      2.07383435	     -0.05479032	     -0.00096565	     -0.19662336	     -0.05523644	      0.88261682	     -0.00060441	     -0.20908417	     -0.00022997	     -0.00073108	     47.14415670
      2.07524991	     -0.05480477	     -0.00097562	     -0.19663802	     -0.05523675	      0.88261580	     -0.00060415	     -0.20910518	     -0.00020164	     -0.00069969	     47.19946775
      2.07666546	     -0.05481596	     -0.00098318	     -0.19664950	     -0.05523701	      0.88261484	     -0.00060389	     -0.20912521	     -0.00017300	     -0.00066434	     47.22428280
      2.07783390	     -0.05482193	     -0.00099100	     -0.19665565	     -0.05523720	      0.88261408	     -0.00060366	     -0.20914097	     -0.00014938	     -0.00063251	     47.27601101
      2.07900234	     -0.05482416	     -0.00099640	     -0.19665815	     -0.05523736	      0.88261336	     -0.00060343	     -0.20915601	     -0.00012553	     -0.00059840	     47.30963156
      2.08042197	     -0.05482274	     -0.00100382	     -0.19665702	     -0.05523752	      0.88261254	     -0.00060314	     -0.20917324	     -0.00009655	     -0.00055423	     47.36785905
      2.08184160	     -0.05481659	     -0.00100853	     -0.19665124	     -0.05523764	      0.88261179	     -0.00060284	     -0.20918930	     -0.00006738	     -0.00050731	     47.42518675
      2.08296888	     -0.05480760	     -0.00101409	     -0.19664249	     -0.05523770	      0.88261124	     -0.00060259	     -0.20920119	     -0.00004438	     -0.00046841	     47.46852189
      2.08409617	     -0.05479483	     -0.00101735	     -0.19663003	     -0.05523774	      0.88261073	     -0.00060234	     -0.20921227	     -0.00002127	     -0.00042812	     47.51443375
      2.08557238	     -0.05477336	     -0.00102219	     -0.19660893	     -0.05523774	      0.88261014	     -0.00060200	     -0.20922553	      0.00000879	     -0.00037357	     47.58042834
      2.08704858	     -0.05474698	     -0.00102455	     -0.19658300	     -0.05523771	      0.88260963	     -0.00060165	     -0.20923736	      0.00003877	     -0.00031727	     47.64818964
      2.08814168	     -0.05472436	     -0.00102835	     -0.19656064	     -0.05523766	      0.88260931	     -0.00060139	     -0.20924520	      0.00006064	     -0.00027476	     47.68468590
      2.08923478	     -0.05469921	     -0.00103018	     -0.19653581	     -0.05523758	      0.88260903	     -0.00060113	     -0.20925225	      0.00008246	     -0.00023162	     47.72982345
      2.09077946	     -0.05465968	     -0.00103273	     -0.19649671	     -0.05523743	      0.88260872	     -0.00060074	     -0.20926087	      0.00011282	     -0.00016981	     47.80238392
      2.09210866	     -0.05462089	     -0.00103306	     -0.19645834	     -0.05523726	      0.88260853	     -0.00060041	     -0.20926703	      0.00013864	     -0.00011601	     47.84166083
      2.09343786	     -0.05457693	     -0.00103456	     -0.19641477	     -0.05523706	      0.88260841	     -0.00060006	     -0.20927198	      0.00016395	     -0.00006202	     47.91318208
      2.09476707	     -0.05452660	     -0.00103310	     -0.19636489	     -0.05523682	      0.88260837	     -0.00059972	     -0.20927567	      0.00018905	     -0.00000792	     47.99216933
      2.09609627	     -0.05446901	     -0.00103388	     -0.19630768	     -0.05523656	      0.88260839	     -0.00059937	     -0.20927802	      0.00021356	      0.00004600	     48.08848100
      2.09724236	     -0.05441270	     -0.00103115	     -0.19625179	     -0.05523630	      0.88260847	     -0.00059906	     -0.20927890	      0.00023450	      0.00009239	     48.15639939
      2.09838844	     -0.05435030	     -0.00102984	     -0.19618976	     -0.05523602	      0.88260860	     -0.00059875	     -0.20927867	      0.00025493	      0.00013851	     48.24175931
      2.09982342	     -0.05426332	     -0.00102598	     -0.19610330	     -0.05523563	      0.88260884	     -0.00059836	     -0.20927672	      0.00027995	      0.00019593	     48.35658478
      2.10125840	     -0.05416621	     -0.00102300	     -0.19600666	     -0.05523522	      0.88260917	     -0.00059797	     -0.20927288	      0.00030408	      0.00025284	     48.49581819
      2.10241448	     -0.05408148	     -0.00101777	     -0.19592238	     -0.05523485	      0.88260948	     -0.00059765	     -0.20926837	      0.00032305	      0.00029833	     48.58142678
      2.10357057	     -0.05399100	     -0.00101386	     -0.19583228	     -0.05523447	      0.88260985	     -0.00059732	     -0.20926260	      0.00034130	      0.00034333	     48.69418567
      2.10502452	     -0.05386740	     -0.00100659	     -0.19570923	     -0.05523396	      0.88261039	     -0.00059692	     -0.20925353	      0.00036342	      0.00039931	     48.84888608
      2.10647848	     -0.05373235	     -0.00100027	     -0.19557467	     -0.05523341	      0.88261102	     -0.00059651	     -0.20924238	      0.00038427	      0.00045450	     49.04767835
      2.10759468	     -0.05362168	     -0.00099238	     -0.19546445	     -0.05523297	      0.88261155	     -0.00059620	     -0.20923237	      0.00039961	      0.00049643	     49.15674372
      2.10871088	     -0.05350480	     -0.00098572	     -0.19534797	     -0.05523252	      0.88261212	     -0.00059588	     -0.20922112	      0.00041405	      0.00053787	     49.30837505
      2.11022929	     -0.05333691	     -0.00097464	     -0.19518064	     -0.05523188	      0.88261298	     -0.00059545	     -0.20920379	      0.00043247	      0.00059355	     49.50942762
      2.11174771	     -0.05316170	     -0.00096488	     -0.19500592	     -0.05523121	      0.88261393	     -0.00059502	     -0.20918424	      0.00044913	      0.00064823	     49.75813683
      2.11282531	     -0.05303294	     -0.00095517	     -0.19487756	     -0.05523072	      0.88261464	     -0.00059472	     -0.20916908	      0.00046010	      0.00068644	     49.87959577
      2.11390291	     -0.05290025	     -0.00094683	     -0.19474522	     -0.05523022	      0.88261540	     -0.00059442	     -0.20915289	      0.00047009	      0.00072399	     50.05558568
      2.11550855	     -0.05269560	     -0.00093278	     -0.19454110	     -0.05522945	      0.88261661	     -0.00059397	     -0.20912691	      0.00048341	      0.00077877	     50.32111400
      2.11685716	     -0.05251807	     -0.00092161	     -0.19436397	     -0.05522879	      0.88261769	     -0.00059359	     -0.20910343	      0.00049301	      0.00082355	     50.58133246
      2.11820577	     -0.05233641	     -0.00090833	     -0.19418272	     -0.05522812	      0.88261883	     -0.00059322	     -0.20907852	      0.00050129	      0.00086720	     50.81434023
      2.11955439	     -0.05215012	     -0.00089706	     -0.19399676	     -0.05522744	      0.88262003	     -0.00059284	     -0.20905223	      0.00050797	      0.00090953	     51.12676529
      2.12076580	     -0.05197904	     -0.00088446	     -0.19382602	     -0.05522682	      0.88262115	     -0.00059251	     -0.20902749	      0.00051288	      0.00094657	     51.36830086
      2.12197721	     -0.05180555	     -0.00087413	     -0.19365278	     -0.05522620	      0.88262232	     -0.00059219	     -0.20900173	      0.00051644	      0.00098265	     51.67636108
      2.12318862	     -0.05163015	     -0.00086285	     -0.19347763	     -0.05522557	      0.88262354	     -0.00059186	     -0.20897501	      0.00051880	      0.00101797	     51.97642025
      2.12472849	     -0.05140582	     -0.00085085	     -0.19325352	     -0.05522477	      0.88262514	     -0.00059145	     -0.20893979	      0.00051972	      0.00106193	     52.42136907
      2.12596007	     -0.05122587	     -0.00084026	     -0.19307372	     -0.05522413	      0.88262647	     -0.00059113	     -0.20891071	      0.00051888	      0.00109658	     52.74735742
      2.12719164	     -0.05104578	     -0.00083226	     -0.19289370	     -0.05522349	      0.88262784	     -0.00059082	     -0.20888089	      0.00051631	      0.00113090	     53.13891875
      2.12842322	     -0.05086530	     -0.00082347	     -0.19271328	     -0.05522286	      0.88262925	     -0.00059051	     -0.20885042	      0.00051214	      0.00116511	     53.50942961
      2.12994504	     -0.05064328	     -0.00081501	     -0.19249124	     -0.05522209	      0.88263106	     -0.00059013	     -0.20881195	      0.00050438	      0.00120729	     54.01915814
      2.13114961	     -0.05046825	     -0.00080682	     -0.19231620	     -0.05522148	      0.88263253	     -0.00058984	     -0.20878094	      0.00049631	      0.00124070	     54.37225655
      2.13235418	     -0.05029548	     -0.00080088	     -0.19214333	     -0.05522089	      0.88263405	     -0.00058955	     -0.20874951	      0.00048626	      0.00127399	     54.77404497
      2.13355875	     -0.05012523	     -0.00079419	     -0.19197297	     -0.05522031	      0.88263560	     -0.00058927	     -0.20871777	      0.00047439	      0.00130714	     55.15874543
      2.13514572	     -0.04990402	     -0.00078829	     -0.19175151	     -0.05521958	      0.88263771	     -0.00058892	     -0.20867562	      0.00045577	      0.00135039	     55.71306354
      2.13633161	     -0.04974315	     -0.00078324	     -0.19159044	     -0.05521904	      0.88263933	     -0.00058866	     -0.20864405	      0.00043972	      0.00138249	     56.07714436
      2.13751750	     -0.04958729	     -0.00078063	     -0.19143429	     -0.05521853	      0.88264099	     -0.00058841	     -0.20861253	      0.00042171	      0.00141410	     56.49188220
      2.13896455	     -0.04940123	     -0.00077656	     -0.19124786	     -0.05521794	      0.88264306	     -0.00058812	     -0.20857425	      0.00039735	      0.00145184	     56.97745415
      2.14024139	     -0.04924497	     -0.00077575	     -0.19109119	     -0.05521745	      0.88264494	     -0.00058787	     -0.20854072	      0.00037355	      0.00148400	     57.42401765
      2.14151824	     -0.04909338	     -0.00077277	     -0.19093922	     -0.05521699	      0.88264685	     -0.00058763	     -0.20850750	      0.00034789	      0.00151483	     57.83673561
      2.14279508	     -0.04894953	     -0.00077294	     -0.19079488	     -0.05521656	      0.88264880	     -0.00058740	     -0.20847465	      0.00032022	      0.00154390	     58.28217094
      2.14407193	     -0.04880830	     -0.00077025	     -0.19065323	     -0.05521617	      0.88265079	     -0.00058718	     -0.20844221	      0.00029086	      0.00157096	     58.70758919
      2.14534877	     -0.04867618	     -0.00077141	     -0.19052056	     -0.05521582	      0.88265281	     -0.00058698	     -0.20841020	      0.00025967	      0.00159564	     59.13173736
      2.14662562	     -0.04854541	     -0.00076854	     -0.19038933	     -0.05521551	      0.88265487	     -0.00058678	     -0.20837868	      0.00022685	      0.00161766	     59.54751652
      2.14773861	     -0.04844269	     -0.00077010	     -0.19028610	     -0.05521527	      0.88265668	     -0.00058663	     -0.20835163	      0.00019686	      0.00163436	     59.84422672
      2.14885160	     -0.04834082	     -0.00076891	     -0.19018377	     -0.05521507	      0.88265850	     -0.00058648	     -0.20832507	      0.00016572	      0.00164846	     60.17812027
      2.15020608	     -0.04822562	     -0.00076927	     -0.19006795	     -0.05521487	      0.88266075	     -0.00058631	     -0.20829336	      0.00012637	      0.00166183	     60.53159428
      2.15156056	     -0.04811051	     -0.00076656	     -0.18995231	     -0.05521473	      0.88266300	     -0.00058616	     -0.20826238	      0.00008552	      0.00167063	     60.95060310
      2.15262395	     -0.04802984	     -0.00076697	     -0.18987113	     -0.05521465	      0.88266478	     -0.00058606	     -0.20823851	      0.00005254	      0.00167417	     61.14106446
      2.15368734	     -0.04794745	     -0.00076441	     -0.18978830	     -0.05521462	      0.88266656	     -0.00058596	     -0.20821507	      0.00001872	      0.00167466	     61.41465999
      2.15508977	     -0.04784815	     -0.00076225	     -0.18968840	     -0.05521462	      0.88266891	     -0.00058585	     -0.20818478	     -0.00002697	      0.00167051	     61.69287401
      2.15649220	     -0.04775108	     -0.00075784	     -0.18959077	     -0.05521469	      0.88267125	     -0.00058576	     -0.20815531	     -0.00007384	      0.00166059	     62.08082789
      2.15750339	     -0.04769224	     -0.00075742	     -0.18953144	     -0.05521478	      0.88267292	     -0.00058571	     -0.20813455	     -0.00010815	      0.00164980	     62.17486760
      2.15851459	     -0.04763215	     -0.00075511	     -0.18947092	     -0.05521491	      0.88267458	     -0.00058566	     -0.20811427	     -0.00014294	      0.00163582	     62.38688752
      2.16000119	     -0.04755351	     -0.00075294	     -0.18939159	     -0.05521516	      0.88267699	     -0.00058562	     -0.20808527	     -0.00019469	      0.00160947	     62.61133977
      2.16125367	     -0.04749057	     -0.00075012	     -0.18932810	     -0.05521543	      0.88267899	     -0.00058560	     -0.20806167	     -0.00023883	      0.00158187	     62.86513588
      2.16250615	     -0.04743808	     -0.00074925	     -0.18927499	     -0.05521576	      0.88268095	     -0.00058560	     -0.20803880	     -0.00028323	      0.00154942	     62.97194855
      2.16375864	     -0.04738439	     -0.00074606	     -0.18922073	     -0.05521614	      0.88268287	     -0.00058562	     -0.20801674	     -0.00032801	      0.00151210	     63.23516125
      2.16501112	     -0.04734365	     -0.00074605	     -0.18917935	     -0.05521658	      0.88268474	     -0.00058566	     -0.20799541	     -0.00037287	      0.00147018	     63.26727215
      2.16607253	     -0.04730500	     -0.00074327	     -0.18914023	     -0.05521700	      0.88268628	     -0.00058570	     -0.20797796	     -0.00041110	      0.00143109	     63.47755589
      2.16713394	     -0.04727470	     -0.00074258	     -0.18910939	     -0.05521746	      0.88268778	     -0.00058576	     -0.20796103	     -0.00044930	      0.00138899	     63.54226772
      2.16849782	     -0.04723636	     -0.00074042	     -0.18907040	     -0.05521810	      0.88268963	     -0.00058585	     -0.20794006	     -0.00049848	      0.00133066	     63.71675454
      2.16986170	     -0.04720781	     -0.00074011	     -0.18904114	     -0.05521881	      0.88269140	     -0.00058596	     -0.20791993	     -0.00054757	      0.00126801	     63.73183298
      2.17092703	     -0.04718280	     -0.00073766	     -0.18901564	     -0.05521942	      0.88269273	     -0.00058607	     -0.20790483	     -0.00058598	      0.00121621	     63.89435859
      2.17199236	     -0.04716569	     -0.00073710	     -0.18899798	     -0.05522006	      0.88269400	     -0.00058619	     -0.20789022	     -0.00062424	      0.00116221	     63.91186985
      2.17338033	     -0.04714437	     -0.00073520	     -0.18897599	     -0.05522096	      0.88269556	     -0.00058636	     -0.20787199	     -0.00067402	      0.00108879	     64.03817793
      2.17476831	     -0.04713357	     -0.00073557	     -0.18896444	     -0.05522193	      0.88269702	     -0.00058656	     -0.20785462	     -0.00072349	      0.00101246	     64.00213082
      2.17578691	     -0.04712231	     -0.00073362	     -0.18895270	     -0.05522269	      0.88269802	     -0.00058672	     -0.20784246	     -0.00075972	      0.00095479	     64.14426092
      2.17680550	     -0.04711850	     -0.00073359	     -0.18894835	     -0.05522348	      0.88269896	     -0.00058689	     -0.20783077	     -0.00079568	      0.00089606	     64.14678439
      2.17827174	     -0.04711485	     -0.00073275	     -0.18894395	     -0.05522469	      0.88270021	     -0.00058716	     -0.20781479	     -0.00084716	      0.00080997	     64.23723557
      2.17952362	     -0.04711948	     -0.00073345	     -0.18894791	     -0.05522577	      0.88270118	     -0.00058741	     -0.20780193	     -0.00089072	      0.00073548	     64.20048560
      2.18077551	     -0.04712338	     -0.00073258	     -0.18895118	     -0.05522692	      0.88270205	     -0.00058768	     -0.20778984	     -0.00093405	      0.00066041	     64.31869073
      2.18202740	     -0.04713706	     -0.00073443	     -0.18896415	     -0.05522811	      0.88270283	     -0.00058797	     -0.20777847	     -0.00097695	      0.00058524	     64.21917659
      2.18327928	     -0.04714752	     -0.00073367	     -0.18897398	     -0.05522936	      0.88270352	     -0.00058828	     -0.20776792	     -0.00101967	      0.00051019	     64.38314527
      2.18434349	     -0.04716763	     -0.00073602	     -0.18899347	     -0.05523047	      0.88270403	     -0.00058856	     -0.20775956	     -0.00105554	      0.00044684	     64.24119579
      2.18540769	     -0.04718574	     -0.00073663	     -0.18901102	     -0.05523161	      0.88270447	     -0.00058885	     -0.20775180	     -0.00109122	      0.00038397	     64.29055688
      2.18677185	     -0.04721741	     -0.00073887	     -0.18904192	     -0.05523313	      0.88270494	     -0.00058924	     -0.20774269	     -0.00113642	      0.00030451	     64.22524560
      2.18813600	     -0.04724960	     -0.00073960	     -0.18907340	     -0.05523471	      0.88270530	     -0.00058966	     -0.20773458	     -0.00118116	      0.00022655	     64.33743887
      2.18920893	     -0.04728475	     -0.00074256	     -0.18910792	     -0.05523600	      0.88270551	     -0.00059000	     -0.20772887	     -0.00121581	      0.00016658	     64.18246122
      2.19028186	     -0.04731839	     -0.00074394	     -0.18914098	     -0.05523732	      0.88270566	     -0.00059035	     -0.20772378	     -0.00125015	      0.00010782	     64.21020517
      2.19166743	     -0.04737053	     -0.00074731	     -0.18919234	     -0.05523908	      0.88270576	     -0.00059083	     -0.20771809	     -0.00129379	      0.00003400	     64.10791926
      2.19305300	     -0.04742297	     -0.00074906	     -0.18924405	     -0.05524090	      0.88270575	     -0.00059133	     -0.20771346	     -0.00133677	     -0.00003740	     64.21772267
      2.19408436	     -0.04747223	     -0.00075295	     -0.18929270	     -0.05524230	      0.88270569	     -0.00059171	     -0.20771065	     -0.00136812	     -0.00008877	     64.01675515
      2.19511572	     -0.04752002	     -0.00075531	     -0.18933993	     -0.05524373	      0.88270557	     -0.00059211	     -0.20770843	     -0.00139909	     -0.00013867	     64.00842842
      2.19657377	     -0.04759610	     -0.00076008	     -0.18941519	     -0.05524580	      0.88270532	     -0.00059269	     -0.20770626	     -0.00144200	     -0.00020649	     63.87237702
      2.19783253	     -0.04766363	     -0.00076334	     -0.18948204	     -0.05524763	      0.88270502	     -0.00059321	     -0.20770534	     -0.00147829	     -0.00026249	     63.87765932
      2.19909130	     -0.04774083	     -0.00076874	     -0.18955852	     -0.05524952	      0.88270466	     -0.00059374	     -0.20770524	     -0.00151368	     -0.00031600	     63.67311870
      2.20035006	     -0.04781629	     -0.00077218	     -0.18963332	     -0.05525144	      0.88270423	     -0.00059430	     -0.20770603	     -0.00154837	     -0.00036710	     63.72199149
      2.20160883	     -0.04790517	     -0.00077917	     -0.18972145	     -0.05525342	      0.88270374	     -0.00059487	     -0.20770762	     -0.00158203	     -0.00041563	     63.43021268
      2.20268942	     -0.04797754	     -0.00078276	     -0.18979326	     -0.05525514	      0.88270327	     -0.00059537	     -0.20770969	     -0.00161036	     -0.00045532	     63.46824029
      2.20377001	     -0.04805850	     -0.00078855	     -0.18987360	     -0.05525690	      0.88270275	     -0.00059588	     -0.20771233	     -0.00163791	     -0.00049308	     63.28274120
      2.20513776	     -0.04816190	     -0.00079538	     -0.18997626	     -0.05525916	      0.88270205	     -0.00059655	     -0.20771656	     -0.00167189	     -0.00053824	     63.19683341
      2.20650551	     -0.04827559	     -0.00080428	     -0.19008915	     -0.05526147	      0.88270128	     -0.00059724	     -0.20772171	     -0.00170465	     -0.00058040	     62.89285056
      2.20760476	     -0.04836416	     -0.00080929	     -0.19017715	     -0.05526336	      0.88270063	     -0.00059780	     -0.20772655	     -0.00173028	     -0.00061224	     62.87770492
      2.20870401	     -0.04846038	     -0.00081587	     -0.19027279	     -0.05526527	      0.88269994	     -0.00059838	     -0.20773196	     -0.00175503	     -0.00064222	     62.64634581
      2.21008896	     -0.04858258	     -0.00082312	     -0.19039428	     -0.05526772	      0.88269902	     -0.00059912	     -0.20773965	     -0.00178515	     -0.00067759	     62.51689116
      2.21147391	     -0.04871479	     -0.00083258	     -0.19052574	     -0.05527022	      0.88269806	     -0.00059988	     -0.20774824	     -0.00181379	     -0.00071042	     62.14561552
      2.21254107	     -0.04881308	     -0.00083773	     -0.19062353	     -0.05527216	      0.88269729	     -0.00060048	     -0.20775550	     -0.00183506	     -0.00073419	     62.11228842
      2.21360823	     -0.04891863	     -0.00084473	     -0.19072855	     -0.05527413	      0.88269650	     -0.00060108	     -0.20776325	     -0.00185534	     -0.00075666	     61.86254628
      2.21505387	     -0.04906195	     -0.00085321	     -0.19087118	     -0.05527683	      0.88269538	     -0.00060192	     -0.20777456	     -0.00188148	     -0.00078531	     61.66137873
      2.21649950	     -0.04921425	     -0.00086366	     -0.19102277	     -0.05527957	      0.88269423	     -0.00060278	     -0.20778670	     -0.00190578	     -0.00081205	     61.22479320
      2.21754210	     -0.04931970	     -0.00086898	     -0.19112779	     -0.05528157	      0.88269337	     -0.00060341	     -0.20779600	     -0.00192237	     -0.00083038	     61.16235091
      2.21858469	     -0.04943157	     -0.00087601	     -0.19123918	     -0.05528358	      0.88269249	     -0.00060405	     -0.20780568	     -0.00193791	     -0.00084794	     60.88968352
      2.22010361	     -0.04959447	     -0.00088531	     -0.19140145	     -0.05528654	      0.88269119	     -0.00060499	     -0.20782048	     -0.00195891	     -0.00087239	     60.61289968
      2.22139994	     -0.04973914	     -0.00089443	     -0.19154557	     -0.05528909	      0.88269004	     -0.00060581	     -0.20783371	     -0.00197509	     -0.00089234	     60.21835105
      2.22269627	     -0.04988078	     -0.00090180	     -0.19168674	     -0.05529166	      0.88268887	     -0.00060664	     -0.20784749	     -0.00198984	     -0.00091166	     60.04302564
      2.22399260	     -0.05003063	     -0.00091143	     -0.19183606	     -0.05529425	      0.88268768	     -0.00060749	     -0.20786174	     -0.00200284	     -0.00093040	     59.55487118
      2.22528893	     -0.05017348	     -0.00091808	     -0.19197850	     -0.05529685	      0.88268646	     -0.00060835	     -0.20787648	     -0.00201447	     -0.00094879	     59.45045822
      2.22639342	     -0.05030395	     -0.00092643	     -0.19210855	     -0.05529908	      0.88268541	     -0.00060909	     -0.20788935	     -0.00202288	     -0.00096415	     58.96880901
      2.22749792	     -0.05042969	     -0.00093283	     -0.19223396	     -0.05530132	      0.88268433	     -0.00060984	     -0.20790252	     -0.00203024	     -0.00097938	     58.74700631
      2.22891659	     -0.05059562	     -0.00094222	     -0.19239945	     -0.05530421	      0.88268293	     -0.00061081	     -0.20791980	     -0.00203781	     -0.00099874	     58.28522873
      2.23033526	     -0.05075681	     -0.00094974	     -0.19256026	     -0.05530710	      0.88268150	     -0.00061179	     -0.20793749	     -0.00204349	     -0.00101800	     58.06333474
      2.23146816	     -0.05089123	     -0.00095773	     -0.19269435	     -0.05530942	      0.88268034	     -0.00061259	     -0.20795183	     -0.00204638	     -0.00103325	     57.57630093
      2.23260106	     -0.05101983	     -0.00096386	     -0.19282270	     -0.05531174	      0.88267916	     -0.00061339	     -0.20796636	     -0.00204811	     -0.00104845	     57.34640420
      2.23403361	     -0.05118483	     -0.00097282	     -0.19298736	     -0.05531467	      0.88267764	     -0.00061441	     -0.20798491	     -0.00204831	     -0.00106747	     56.86930022
      2.23546615	     -0.05134208	     -0.00097973	     -0.19314435	     -0.05531760	      0.88267610	     -0.00061545	     -0.20800364	     -0.00204665	     -0.00108622	     56.69235502
      2.23657122	     -0.05146822	     -0.00098722	     -0.19327025	     -0.05531986	      0.88267489	     -0.00061625	     -0.20801814	     -0.00204379	     -0.00110036	     56.19195805
      2.23767628	     -0.05158755	     -0.00099293	     -0.19338941	     -0.05532212	      0.88267367	     -0.00061706	     -0.20803269	     -0.00203993	     -0.00111423	     55.97632500
      2.23916923	     -0.05174913	     -0.00100173	     -0.19355075	     -0.05532516	      0.88267199	     -0.00061817	     -0.20805235	     -0.00203280	     -0.00113233	     55.50841106
      2.24066217	     -0.05190149	     -0.00100867	     -0.19370295	     -0.05532819	      0.88267029	     -0.00061928	     -0.20807203	     -0.00202387	     -0.00114959	     55.38183566
      2.24174185	     -0.05201574	     -0.00101594	     -0.19381703	     -0.05533037	      0.88266904	     -0.00062009	     -0.20808620	     -0.00201602	     -0.00116137	     54.87566665
      2.24282152	     -0.05212280	     -0.00102157	     -0.19392398	     -0.05533254	      0.88266778	     -0.00062091	     -0.20810035	     -0.00200738	     -0.00117253	     54.68857281
      2.24439041	     -0.05227705	     -0.00103074	     -0.19407806	     -0.05533568	      0.88266593	     -0.00062210	     -0.20812081	     -0.00199315	     -0.00118743	     54.23955342
      2.24572886	     -0.05240113	     -0.00103743	     -0.19420206	     -0.05533834	      0.88266433	     -0.00062312	     -0.20813819	     -0.00197972	     -0.00119879	     54.08753324
      2.24706731	     -0.05252636	     -0.00104585	     -0.19432716	     -0.05534098	      0.88266272	     -0.00062415	     -0.20815544	     -0.00196492	     -0.00120871	     53.59144248
      2.24840576	     -0.05264077	     -0.00105200	     -0.19444153	     -0.05534360	      0.88266110	     -0.00062518	     -0.20817260	     -0.00194923	     -0.00121714	     53.57903888
      2.24974422	     -0.05275959	     -0.00106105	     -0.19456024	     -0.05534620	      0.88265946	     -0.00062622	     -0.20818961	     -0.00193221	     -0.00122385	     52.95170294
      2.25088458	     -0.05284949	     -0.00106605	     -0.19465014	     -0.05534839	      0.88265806	     -0.00062711	     -0.20820404	     -0.00191723	     -0.00122823	     53.00249607
      2.25202495	     -0.05294192	     -0.00107292	     -0.19474251	     -0.05535057	      0.88265666	     -0.00062800	     -0.20821835	     -0.00190141	     -0.00123124	     52.64694105
      2.25348612	     -0.05305206	     -0.00108036	     -0.19485265	     -0.05535333	      0.88265486	     -0.00062915	     -0.20823657	     -0.00188041	     -0.00123309	     52.49800715
      2.25494730	     -0.05316235	     -0.00108942	     -0.19496289	     -0.05535606	      0.88265306	     -0.00063030	     -0.20825462	     -0.00185833	     -0.00123257	     51.96229896
      2.25610887	     -0.05324025	     -0.00109442	     -0.19504083	     -0.05535821	      0.88265163	     -0.00063122	     -0.20826889	     -0.00184042	     -0.00123051	     52.02835730
      2.25727044	     -0.05332029	     -0.00110109	     -0.19512087	     -0.05536034	      0.88265020	     -0.00063214	     -0.20828304	     -0.00182184	     -0.00122690	     51.68862666
      2.25874695	     -0.05341375	     -0.00110812	     -0.19521438	     -0.05536301	      0.88264839	     -0.00063330	     -0.20830090	     -0.00179775	     -0.00122014	     51.59201320
      2.26022347	     -0.05350822	     -0.00111695	     -0.19530887	     -0.05536565	      0.88264660	     -0.00063447	     -0.20831858	     -0.00177280	     -0.00121090	     51.04500044
      2.26134517	     -0.05357022	     -0.00112125	     -0.19537095	     -0.05536763	      0.88264525	     -0.00063536	     -0.20833194	     -0.00175371	     -0.00120232	     51.16672654
      2.26246687	     -0.05363506	     -0.00112719	     -0.19543584	     -0.05536958	      0.88264390	     -0.00063625	     -0.20834520	     -0.00173412	     -0.00119235	     50.88587378
      2.26401274	     -0.05371843	     -0.00113412	     -0.19551931	     -0.05537224	      0.88264207	     -0.00063747	     -0.20836338	     -0.00170682	     -0.00117649	     50.77533998
      2.26555861	     -0.05380647	     -0.00114285	     -0.19560742	     -0.05537486	      0.88264027	     -0.00063870	     -0.20838148	     -0.00167889	     -0.00115832	     50.23112876
      2.26664375	     -0.05386323	     -0.00114669	     -0.19566430	     -0.05537667	      0.88263902	     -0.00063955	     -0.20839429	     -0.00165929	     -0.00114444	     50.36080850
      2.26772890	     -0.05392766	     -0.00115229	     -0.19572880	     -0.05537846	      0.88263778	     -0.00064040	     -0.20840724	     -0.00163932	     -0.00112977	     50.10550271
      2.26936793	     -0.05402648	     -0.00115968	     -0.19582777	     -0.05538112	      0.88263595	     -0.00064169	     -0.20842730	     -0.00160882	     -0.00110667	     49.96098587
      2.27073770	     -0.05411512	     -0.00116661	     -0.19591651	     -0.05538331	      0.88263445	     -0.00064276	     -0.20844461	     -0.00158272	     -0.00108685	     49.59497380
      2.27210747	     -0.05420167	     -0.00117139	     -0.19600324	     -0.05538546	      0.88263297	     -0.00064382	     -0.20846254	     -0.00155627	     -0.00106698	     49.64773589
      2.27347724	     -0.05429710	     -0.00117802	     -0.19609881	     -0.05538757	      0.88263152	     -0.00064487	     -0.20848109	     -0.00152901	     -0.00104728	     49.15963535
      2.27470491	     -0.05437680	     -0.00118087	     -0.19617874	     -0.05538943	      0.88263025	     -0.00064581	     -0.20849832	     -0.00150430	     -0.00103007	     49.29002758
      2.27593258	     -0.05446339	     -0.00118525	     -0.19626552	     -0.05539126	      0.88262900	     -0.00064674	     -0.20851607	     -0.00147886	     -0.00101335	     48.94387953
      2.27716025	     -0.05454665	     -0.00118754	     -0.19634905	     -0.05539306	      0.88262776	     -0.00064766	     -0.20853437	     -0.00145303	     -0.00099729	     48.90408065
      2.27873850	     -0.05465759	     -0.00119097	     -0.19646034	     -0.05539533	      0.88262620	     -0.00064883	     -0.20855864	     -0.00141890	     -0.00097770	     48.53262594
      2.27999600	     -0.05473984	     -0.00119079	     -0.19654296	     -0.05539710	      0.88262498	     -0.00064975	     -0.20857857	     -0.00139123	     -0.00096305	     48.60339020
      2.28125351	     -0.05482614	     -0.00119186	     -0.19662961	     -0.05539883	      0.88262378	     -0.00065066	     -0.20859893	     -0.00136285	     -0.00094922	     48.28900005
      2.28251102	     -0.05490820	     -0.00119052	     -0.19671211	     -0.05540052	      0.88262259	     -0.00065156	     -0.20861973	     -0.00133403	     -0.00093625	     48.23289732
      2.28406389	     -0.05501256	     -0.00118972	     -0.19681700	     -0.05540257	      0.88262115	     -0.00065265	     -0.20864595	     -0.00129761	     -0.00092140	     47.90252861
      2.28529476	     -0.05508879	     -0.00118583	     -0.19689375	     -0.05540415	      0.88262003	     -0.00065351	     -0.20866716	     -0.00126827	     -0.00091054	     47.89127286
      2.28652564	     -0.05516700	     -0.00118356	     -0.19697245	     -0.05540569	      0.88261891	     -0.00065435	     -0.20868865	     -0.00123836	     -0.00090043	     47.66301649
      2.28775652	     -0.05523915	     -0.00117897	     -0.19704517	     -0.05540720	      0.88261781	     -0.00065518	     -0.20871044	     -0.00120806	     -0.00089100	     47.52291599
      2.28935516	     -0.05533221	     -0.00117374	     -0.19713895	     -0.05540910	      0.88261639	     -0.00065624	     -0.20873906	     -0.00116805	     -0.00087980	     47.31719033
      2.29053957	     -0.05539541	     -0.00116670	     -0.19720280	     -0.05541046	      0.88261536	     -0.00065701	     -0.20876048	     -0.00113790	     -0.00087232	     47.11188308
      2.29172398	     -0.05545789	     -0.00116118	     -0.19726589	     -0.05541179	      0.88261433	     -0.00065777	     -0.20878199	     -0.00110736	     -0.00086561	     46.99931245
      2.29319247	     -0.05552909	     -0.00115177	     -0.19733792	     -0.05541339	      0.88261306	     -0.00065870	     -0.20880869	     -0.00106872	     -0.00085834	     46.72160044
      2.29448187	     -0.05558930	     -0.00114509	     -0.19739883	     -0.05541474	      0.88261196	     -0.00065951	     -0.20883210	     -0.00103427	     -0.00085296	     46.70955334
      2.29577128	     -0.05564500	     -0.00113576	     -0.19745531	     -0.05541606	      0.88261086	     -0.00066031	     -0.20885543	     -0.00099906	     -0.00084847	     46.36583146
      2.29706068	     -0.05569857	     -0.00112871	     -0.19750961	     -0.05541732	      0.88260977	     -0.00066109	     -0.20887864	     -0.00096342	     -0.00084499	     46.40759569
      2.29835008	     -0.05574776	     -0.00111921	     -0.19755960	     -0.05541854	      0.88260868	     -0.00066187	     -0.20890169	     -0.00092692	     -0.00084246	     46.02124063
      2.29963948	     -0.05579374	     -0.00111233	     -0.19760632	     -0.05541971	      0.88260760	     -0.00066265	     -0.20892452	     -0.00088994	     -0.00084094	     46.11866450
      2.30092888	     -0.05583557	     -0.00110327	     -0.19764895	     -0.05542083	      0.88260651	     -0.00066341	     -0.20894710	     -0.00085200	     -0.00084025	     45.70443568
      2.30221829	     -0.05587485	     -0.00109726	     -0.19768896	     -0.05542191	      0.88260543	     -0.00066417	     -0.20896938	     -0.00081359	     -0.00084040	     45.83910680
      2.30350769	     -0.05591149	     -0.00108929	     -0.19772639	     -0.05542293	      0.88260434	     -0.00066493	     -0.20899137	     -0.00077422	     -0.00084118	     45.40019476
      2.30479709	     -0.05594624	     -0.00108450	     -0.19776183	     -0.05542390	      0.88260326	     -0.00066568	     -0.20901308	     -0.00073443	     -0.00084263	     45.54874070
      2.30608649	     -0.05597864	     -0.00107767	     -0.19779499	     -0.05542482	      0.88260217	     -0.00066642	     -0.20903450	     -0.00069370	     -0.00084456	     45.09466739
      2.30737589	     -0.05600916	     -0.00107373	     -0.19782620	     -0.05542569	      0.88260108	     -0.00066717	     -0.20905565	     -0.00065255	     -0.00084695	     45.25148686
      2.30866530	     -0.05603759	     -0.00106765	     -0.19785538	     -0.05542651	      0.88259999	     -0.00066790	     -0.20907654	     -0.00061047	     -0.00084955	     44.79296434
      2.30995470	     -0.05606243	     -0.00106454	     -0.19788089	     -0.05542727	      0.88259889	     -0.00066864	     -0.20909714	     -0.00056797	     -0.00085236	     44.96069348
      2.31124410	     -0.05608015	     -0.00105893	     -0.19789937	     -0.05542797	      0.88259779	     -0.00066937	     -0.20911736	     -0.00052448	     -0.00085504	     44.56246660
      2.31253350	     -0.05609079	     -0.00105589	     -0.19791068	     -0.05542862	      0.88259669	     -0.00067010	     -0.20913707	     -0.00048058	     -0.00085734	     44.74639579
      2.31382290	     -0.05609442	     -0.00105038	     -0.19791508	     -0.05542921	      0.88259558	     -0.00067082	     -0.20915616	     -0.00043589	     -0.00085881	     44.38761176
      2.31511231	     -0.05609015	     -0.00104695	     -0.19791151	     -0.05542974	      0.88259447	     -0.00067153	     -0.20917457	     -0.00039099	     -0.00085921	     44.55308393
      2.31640171	     -0.05607754	     -0.00104081	     -0.19789968	     -0.05543022	      0.88259336	     -0.00067224	     -0.20919218	     -0.00034554	     -0.00085813	     44.23996959
      2.31769111	     -0.05605767	     -0.00103662	     -0.19788054	     -0.05543063	      0.88259226	     -0.00067295	     -0.20920895	     -0.00030008	     -0.00085538	     44.39359541
      2.31898051	     -0.05603064	     -0.00103006	     -0.19785431	     -0.05543099	      0.88259116	     -0.00067364	     -0.20922483	     -0.00025426	     -0.00085055	     44.14431643
      2.32026991	     -0.05599716	     -0.00102522	     -0.19782157	     -0.05543129	      0.88259007	     -0.00067433	     -0.20923981	     -0.00020857	     -0.00084349	     44.28605538
      2.32155931	     -0.05595736	     -0.00101811	     -0.19778257	     -0.05543153	      0.88258898	     -0.00067501	     -0.20925390	     -0.00016271	     -0.00083392	     44.09360985
      2.32284872	     -0.05591087	     -0.00101260	     -0.19773682	     -0.05543171	      0.88258792	     -0.00067569	     -0.20926708	     -0.00011715	     -0.00082174	     44.22636883
      2.32413812	     -0.05586051	     -0.00100519	     -0.19768726	     -0.05543183	      0.88258687	     -0.00067635	     -0.20927941	     -0.00007161	     -0.00080678	     44.08052745
      2.32542752	     -0.05580688	     -0.00099912	     -0.19763437	     -0.05543189	      0.88258584	     -0.00067700	     -0.20929095	     -0.00002647	     -0.00078909	     44.19430339
      2.32671692	     -0.05574864	     -0.00099115	     -0.19757692	     -0.05543190	      0.88258483	     -0.00067765	     -0.20930173	      0.00001856	     -0.00076861	     44.11484434
      2.32800632	     -0.05568598	     -0.00098425	     -0.19751501	     -0.05543185	      0.88258386	     -0.00067828	     -0.20931175	      0.00006318	     -0.00074533	     44.24357289
      2.32929573	     -0.05561929	     -0.00097587	     -0.19744910	     -0.05543174	      0.88258291	     -0.00067890	     -0.20932099	      0.00010759	     -0.00071912	     44.22868123
      2.33058513	     -0.05554822	     -0.00096870	     -0.19737877	     -0.05543157	      0.88258200	     -0.00067951	     -0.20932946	      0.00015151	     -0.00068996	     44.36474371
      2.33214606	     -0.05545825	     -0.00095870	     -0.19728970	     -0.05543129	      0.88258096	     -0.00068023	     -0.20933879	      0.00020411	     -0.00065039	     44.36751507
      2.33330453	     -0.05539018	     -0.00095311	     -0.19722224	     -0.05543103	      0.88258022	     -0.00068075	     -0.20934511	      0.00024245	     -0.00061813	     44.54928582
      2.33446300	     -0.05531921	     -0.00094532	     -0.19715194	     -0.05543073	      0.88257953	     -0.00068126	     -0.20935093	      0.00028045	     -0.00058337	     44.60799665
      2.33599691	     -0.05522529	     -0.00093622	     -0.19705884	     -0.05543026	      0.88257867	     -0.00068192	     -0.20935791	      0.00032979	     -0.00053361	     44.77009563
      2.33737061	     -0.05514036	     -0.00092609	     -0.19697468	     -0.05542978	      0.88257797	     -0.00068250	     -0.20936351	      0.00037326	     -0.00048571	     44.84909144
      2.33874430	     -0.05505456	     -0.00091766	     -0.19688960	     -0.05542924	      0.88257734	     -0.00068306	     -0.20936850	      0.00041577	     -0.00043505	     45.06348577
      2.33995496	     -0.05497728	     -0.00090733	     -0.19681302	     -0.05542871	      0.88257684	     -0.00068353	     -0.20937237	      0.00045284	     -0.00038826	     45.13638589
      2.34116561	     -0.05489855	     -0.00089862	     -0.19673493	     -0.05542814	      0.88257640	     -0.00068400	     -0.20937571	      0.00048917	     -0.00033980	     45.31036357
      2.34237627	     -0.05481784	     -0.00088838	     -0.19665489	     -0.05542753	      0.88257601	     -0.00068445	     -0.20937851	      0.00052505	     -0.00028980	     45.45007528
      2.34398994	     -0.05470738	     -0.00087519	     -0.19654530	     -0.05542664	      0.88257560	     -0.00068504	     -0.20938136	      0.00057188	     -0.00022111	     45.68618059
      2.34522647	     -0.05461924	     -0.00086222	     -0.19645789	     -0.05542591	      0.88257536	     -0.00068547	     -0.20938279	      0.00060711	     -0.00016695	     45.82148368
      2.34646301	     -0.05452835	     -0.00085049	     -0.19636768	     -0.05542514	      0.88257519	     -0.00068589	     -0.20938352	      0.00064154	     -0.00011180	     46.00426080
      2.34769954	     -0.05443609	     -0.00083731	     -0.19627613	     -0.05542433	      0.88257509	     -0.00068629	     -0.20938352	      0.00067538	     -0.00005585	     46.16521434
      2.34928882	     -0.05431614	     -0.00082174	     -0.19615704	     -0.05542322	      0.88257505	     -0.00068680	     -0.20938247	      0.00071774	      0.00001669	     46.41625878
      2.35050127	     -0.05422133	     -0.00080778	     -0.19606291	     -0.05542233	      0.88257511	     -0.00068717	     -0.20938087	      0.00074947	      0.00007233	     46.58381268
      2.35171373	     -0.05412188	     -0.00079521	     -0.19596411	     -0.05542140	      0.88257523	     -0.00068753	     -0.20937848	      0.00078042	      0.00012802	     46.79970268
      2.35318347	     -0.05399435	     -0.00077793	     -0.19583739	     -0.05542023	      0.88257547	     -0.00068796	     -0.20937441	      0.00081718	      0.00019562	     47.05656073
      2.35450554	     -0.05387290	     -0.00076375	     -0.19571663	     -0.05541913	      0.88257577	     -0.00068832	     -0.20936952	      0.00084919	      0.00025639	     47.31848216
      2.35582761	     -0.05374481	     -0.00074690	     -0.19558927	     -0.05541798	      0.88257615	     -0.00068868	     -0.20936338	      0.00088040	      0.00031719	     47.55922920
      2.35714968	     -0.05361019	     -0.00073229	     -0.19545531	     -0.05541680	      0.88257661	     -0.00068903	     -0.20935590	      0.00091037	      0.00037792	     47.83665869
      2.35847174	     -0.05346976	     -0.00071486	     -0.19531559	     -0.05541558	      0.88257715	     -0.00068936	     -0.20934703	      0.00093935	      0.00043875	     48.08427846
      2.35979381	     -0.05332471	     -0.00070000	     -0.19517115	     -0.05541432	      0.88257777	     -0.00068969	     -0.20933676	      0.00096685	      0.00049947	     48.35433945
      2.36111588	     -0.05317447	     -0.00068178	     -0.19502160	     -0.05541302	      0.88257847	     -0.00069001	     -0.20932509	      0.00099324	      0.00056008	     48.60354128
      2.36243795	     -0.05302016	     -0.00066659	     -0.19486787	     -0.05541169	      0.88257925	     -0.00069031	     -0.20931203	      0.00101801	      0.00062028	     48.87694587
      2.36376002	     -0.05286226	     -0.00064766	     -0.19471062	     -0.05541033	      0.88258011	     -0.00069061	     -0.20929761	      0.00104163	      0.00068005	     49.12142648
      2.36492873	     -0.05272055	     -0.00063378	     -0.19456938	     -0.05540910	      0.88258093	     -0.00069087	     -0.20928378	      0.00106106	      0.00073220	     49.34085928
      2.36609744	     -0.05257670	     -0.00061762	     -0.19442605	     -0.05540785	      0.88258182	     -0.00069112	     -0.20926897	      0.00107950	      0.00078362	     49.55272164
      2.36754821	     -0.05239655	     -0.00059899	     -0.19424647	     -0.05540627	      0.88258300	     -0.00069143	     -0.20924929	      0.00110072	      0.00084605	     49.83464852
      2.36899898	     -0.05221421	     -0.00057854	     -0.19406472	     -0.05540466	      0.88258427	     -0.00069173	     -0.20922825	      0.00112039	      0.00090675	     50.12145069
      2.37018857	     -0.05206375	     -0.00056422	     -0.19391465	     -0.05540331	      0.88258538	     -0.00069196	     -0.20921005	      0.00113514	      0.00095498	     50.36574218
      2.37137815	     -0.05191239	     -0.00054806	     -0.19376371	     -0.05540196	      0.88258654	     -0.00069220	     -0.20919104	      0.00114893	      0.00100182	     50.59926518
      2.37283672	     -0.05172722	     -0.00053014	     -0.19357897	     -0.05540027	      0.88258804	     -0.00069248	     -0.20916674	      0.00116420	      0.00105717	     50.92101415
      2.37429528	     -0.05154239	     -0.00051067	     -0.19339457	     -0.05539856	      0.88258963	     -0.00069275	     -0.20914146	      0.00117794	      0.00111029	     51.22826186
      2.37543668	     -0.05139888	     -0.00049856	     -0.19325129	     -0.05539721	      0.88259092	     -0.00069296	     -0.20912106	      0.00118732	      0.00115021	     51.49516569
      2.37657809	     -0.05125635	     -0.00048518	     -0.19310900	     -0.05539585	      0.88259225	     -0.00069317	     -0.20910017	      0.00119575	      0.00118877	     51.74484201
      2.37809873	     -0.05106993	     -0.00047004	     -0.19292280	     -0.05539402	      0.88259410	     -0.00069344	     -0.20907165	      0.00120517	      0.00123809	     52.11421915
      2.37961936	     -0.05088594	     -0.00045379	     -0.19273903	     -0.05539219	      0.88259601	     -0.00069371	     -0.20904251	      0.00121267	      0.00128519	     52.46325771
      2.38071087	     -0.05075721	     -0.00044563	     -0.19261035	     -0.05539086	      0.88259744	     -0.00069390	     -0.20902126	      0.00121660	      0.00131759	     52.73884307
      2.38180238	     -0.05062879	     -0.00043579	     -0.19248199	     -0.05538953	      0.88259889	     -0.00069408	     -0.20899980	      0.00121951	      0.00134889	     52.99343686
      2.38340576	     -0.05044389	     -0.00042354	     -0.19229710	     -0.05538757	      0.88260109	     -0.00069435	     -0.20896792	      0.00122166	      0.00139285	     53.40373193
      2.38473872	     -0.05029287	     -0.00041287	     -0.19214608	     -0.05538594	      0.88260297	     -0.00069457	     -0.20894118	      0.00122158	      0.00142764	     53.72441060
      2.38607168	     -0.05015011	     -0.00040578	     -0.19200319	     -0.05538432	      0.88260489	     -0.00069479	     -0.20891435	      0.00121962	      0.00146083	     54.07214307
      2.38740464	     -0.05000945	     -0.00039676	     -0.19186244	     -0.05538269	      0.88260686	     -0.00069501	     -0.20888759	      0.00121588	      0.00149243	     54.39094473
      2.38873760	     -0.04987851	     -0.00039290	     -0.19173123	     -0.05538108	      0.88260887	     -0.00069522	     -0.20886092	      0.00121022	      0.00152249	     54.76786549
      2.38984080	     -0.04976691	     -0.00038637	     -0.19161950	     -0.05537975	      0.88261057	     -0.00069540	     -0.20883897	      0.00120417	      0.00154625	     55.04004210
      2.39094401	     -0.04966253	     -0.00038315	     -0.19151488	     -0.05537842	      0.88261228	     -0.00069557	     -0.20881712	      0.00119680	      0.00156908	     55.33351973
      2.39238670	     -0.04952677	     -0.00037789	     -0.19137881	     -0.05537670	      0.88261457	     -0.00069580	     -0.20878877	      0.00118516	      0.00159751	     55.72739673
      2.39382939	     -0.04940083	     -0.00037591	     -0.19125246	     -0.05537500	      0.88261689	     -0.00069603	     -0.20876066	      0.00117126	      0.00162436	     56.11386621
      2.39488374	     -0.04930655	     -0.00037194	     -0.19115793	     -0.05537377	      0.88261861	     -0.00069619	     -0.20874034	      0.00115960	      0.00164288	     56.38555300
      2.39593809	     -0.04922093	     -0.00037073	     -0.19107197	     -0.05537256	      0.88262036	     -0.00069635	     -0.20872022	      0.00114676	      0.00166047	     56.65275724
      2.39744797	     -0.04910248	     -0.00036862	     -0.19095304	     -0.05537084	      0.88262288	     -0.00069659	     -0.20869186	      0.00112627	      0.00168383	     57.05569562
      2.39872591	     -0.04901249	     -0.00036898	     -0.19086256	     -0.05536941	      0.88262504	     -0.00069678	     -0.20866833	      0.00110710	      0.00170184	     57.36143245
      2.40000384	     -0.04892409	     -0.00036797	     -0.19077370	     -0.05536801	      0.88262723	     -0.00069698	     -0.20864534	      0.00108622	      0.00171799	     57.70107993
      2.40128178	     -0.04884914	     -0.00037022	     -0.19069819	     -0.05536664	      0.88262944	     -0.00069718	     -0.20862290	      0.00106382	      0.00173219	     57.98514033
      2.40255972	     -0.04877324	     -0.00037004	     -0.19062178	     -0.05536529	      0.88263166	     -0.00069737	     -0.20860113	      0.00103982	      0.00174414	     58.32868647
      2.40367947	     -0.04871986	     -0.00037328	     -0.19056786	     -0.05536414	      0.88263361	     -0.00069754	     -0.20858258	      0.00101770	      0.00175275	     58.54408101
      2.40479922	     -0.04866606	     -0.00037479	     -0.19051355	     -0.05536302	      0.88263558	     -0.00069771	     -0.20856460	      0.00099447	      0.00175939	     58.80970601
      2.40615693	     -0.04861193	     -0.00037903	     -0.19045874	     -0.05536168	      0.88263797	     -0.00069792	     -0.20854354	      0.00096503	      0.00176479	     59.09960890
      2.40751465	     -0.04855857	     -0.00038175	     -0.19040474	     -0.05536040	      0.88264037	     -0.00069813	     -0.20852331	      0.00093419	      0.00176714	     59.43971471
      2.40863372	     -0.04852505	     -0.00038671	     -0.19037062	     -0.05535936	      0.88264235	     -0.00069830	     -0.20850721	      0.00090792	      0.00176682	     59.64180453
      2.40975279	     -0.04848956	     -0.00038989	     -0.19033457	     -0.05535836	      0.88264433	     -0.00069847	     -0.20849166	      0.00088077	      0.00176431	     59.89440031
      2.41113085	     -0.04845426	     -0.00039567	     -0.19029852	     -0.05535717	      0.88264675	     -0.00069868	     -0.20847316	      0.00084635	      0.00175829	     60.16589320
      2.41250891	     -0.04841766	     -0.00039955	     -0.19026123	     -0.05535603	      0.88264917	     -0.00069890	     -0.20845541	      0.00081079	      0.00174893	     60.48885787
      2.41359180	     -0.04839840	     -0.00040458	     -0.19024137	     -0.05535517	      0.88265106	     -0.00069907	     -0.20844191	      0.00078220	      0.00173939	     60.64432704
      2.41467468	     -0.04837649	     -0.00040739	     -0.19021892	     -0.05535434	      0.88265294	     -0.00069923	     -0.20842883	      0.00075290	      0.00172788	     60.83171515
      2.41610581	     -0.04835487	     -0.00041240	     -0.19019655	     -0.05535329	      0.88265540	     -0.00069946	     -0.20841211	      0.00071333	      0.00170961	     61.05294105
      2.41753693	     -0.04833203	     -0.00041547	     -0.19017301	     -0.05535230	      0.88265783	     -0.00069968	     -0.20839606	      0.00067285	      0.00168770	     61.34210389
      2.41858329	     -0.04832469	     -0.00041995	     -0.19016510	     -0.05535161	      0.88265958	     -0.00069985	     -0.20838470	      0.00064290	      0.00166943	     61.43523810
      2.41962965	     -0.04831464	     -0.00042252	     -0.19015453	     -0.05535095	      0.88266132	     -0.00070001	     -0.20837370	      0.00061254	      0.00164911	     61.58581644
      2.42113243	     -0.04830691	     -0.00042749	     -0.19014602	     -0.05535006	      0.88266378	     -0.00070025	     -0.20835847	      0.00056851	      0.00161639	     61.76613069
      2.42241517	     -0.04830087	     -0.00043072	     -0.19013935	     -0.05534936	      0.88266583	     -0.00070046	     -0.20834603	      0.00053059	      0.00158512	     61.95964228
      2.42369792	     -0.04830320	     -0.00043599	     -0.19014099	     -0.05534870	      0.88266784	     -0.00070067	     -0.20833407	      0.00049257	      0.00155091	     62.07519707
      2.42498067	     -0.04830231	     -0.00043896	     -0.19013948	     -0.05534810	      0.88266981	     -0.00070088	     -0.20832263	      0.00045434	      0.00151373	     62.26733270
      2.42626342	     -0.04831294	     -0.00044518	     -0.19014940	     -0.05534754	      0.88267172	     -0.00070109	     -0.20831166	      0.00041619	      0.00147384	     62.33696572
      2.42736260	     -0.04831686	     -0.00044768	     -0.19015279	     -0.05534710	      0.88267332	     -0.00070127	     -0.20830268	      0.00038340	      0.00143745	     62.47600109
      2.42846178	     -0.04832875	     -0.00045229	     -0.19016410	     -0.05534669	      0.88267488	     -0.00070145	     -0.20829403	      0.00035074	      0.00139921	     62.53231773
      2.42985159	     -0.04834357	     -0.00045681	     -0.19017821	     -0.05534624	      0.88267679	     -0.00070168	     -0.20828365	      0.00030953	      0.00134822	     62.65762657
      2.43124139	     -0.04836667	     -0.00046368	     -0.19020056	     -0.05534583	      0.88267863	     -0.00070191	     -0.20827384	      0.00026861	      0.00129459	     62.69506230
      2.43234862	     -0.04838230	     -0.00046717	     -0.19021564	     -0.05534555	      0.88268004	     -0.00070209	     -0.20826652	      0.00023611	      0.00125010	     62.78998310
      2.43345585	     -0.04840603	     -0.00047268	     -0.19023877	     -0.05534531	      0.88268140	     -0.00070228	     -0.20825961	      0.00020388	      0.00120421	     62.79538908
      2.43486624	     -0.04843651	     -0.00047841	     -0.19026853	     -0.05534505	      0.88268305	     -0.00070252	     -0.20825146	      0.00016314	      0.00114381	     62.87301686
      2.43627662	     -0.04847677	     -0.00048614	     -0.19030802	     -0.05534485	      0.88268462	     -0.00070275	     -0.20824402	      0.00012297	      0.00108157	     62.83897830
      2.43734339	     -0.04850393	     -0.00048974	     -0.19033467	     -0.05534473	      0.88268575	     -0.00070293	     -0.20823891	      0.00009285	      0.00103335	     62.91677355
      2.43841016	     -0.04853878	     -0.00049538	     -0.19036894	     -0.05534465	      0.88268683	     -0.00070311	     -0.20823422	      0.00006316	      0.00098437	     62.89832815
      2.43988712	     -0.04858823	     -0.00050228	     -0.19041764	     -0.05534459	      0.88268823	     -0.00070336	     -0.20822847	      0.00002262	      0.00091547	     62.93793311
      2.44136409	     -0.04864852	     -0.00051160	     -0.19047712	     -0.05534458	      0.88268953	     -0.00070361	     -0.20822354	     -0.00001705	      0.00084568	     62.85451264
      2.44238947	     -0.04868697	     -0.00051576	     -0.19051508	     -0.05534462	      0.88269037	     -0.00070378	     -0.20822065	     -0.00004423	      0.00079679	     62.91250766
      2.44341484	     -0.04873303	     -0.00052195	     -0.19056060	     -0.05534468	      0.88269116	     -0.00070395	     -0.20821817	     -0.00007091	      0.00074776	     62.86827296
      2.44498809	     -0.04880645	     -0.00053070	     -0.19063321	     -0.05534482	      0.88269228	     -0.00070421	     -0.20821522	     -0.00011107	      0.00067241	     62.85601429
      2.44628919	     -0.04887589	     -0.00053982	     -0.19070196	     -0.05534498	      0.88269312	     -0.00070443	     -0.20821354	     -0.00014345	      0.00061036	     62.76201580
      2.44759030	     -0.04894478	     -0.00054734	     -0.19077020	     -0.05534519	      0.88269387	     -0.00070464	     -0.20821260	     -0.00017517	      0.00054877	     62.78199218
      2.44889140	     -0.04902442	     -0.00055762	     -0.19084913	     -0.05534544	      0.88269454	     -0.00070486	     -0.20821234	     -0.00020601	      0.00048791	     62.62739263
      2.45006024	     -0.04909297	     -0.00056446	     -0.19091712	     -0.05534570	      0.88269508	     -0.00070505	     -0.20821276	     -0.00023314	      0.00043390	     62.64913746
      2.45122908	     -0.04917068	     -0.00057379	     -0.19099421	     -0.05534598	      0.88269556	     -0.00070524	     -0.20821374	     -0.00025951	      0.00038073	     62.51619501
      2.45239793	     -0.04924783	     -0.00058180	     -0.19107079	     -0.05534630	      0.88269597	     -0.00070544	     -0.20821532	     -0.00028523	      0.00032841	     62.48022951
      2.45387908	     -0.04935426	     -0.00059393	     -0.19117645	     -0.05534675	      0.88269641	     -0.00070568	     -0.20821813	     -0.00031675	      0.00026357	     62.32090177
      2.45507222	     -0.04943876	     -0.00060192	     -0.19126040	     -0.05534714	      0.88269670	     -0.00070588	     -0.20822109	     -0.00034136	      0.00021255	     62.30417342
      2.45626536	     -0.04953155	     -0.00061222	     -0.19135259	     -0.05534756	      0.88269692	     -0.00070607	     -0.20822461	     -0.00036512	      0.00016278	     62.14335203
      2.45745850	     -0.04962358	     -0.00062107	     -0.19144407	     -0.05534801	      0.88269708	     -0.00070627	     -0.20822872	     -0.00038812	      0.00011424	     62.07449338
      2.45892393	     -0.04974499	     -0.00063406	     -0.19156477	     -0.05534860	      0.88269721	     -0.00070651	     -0.20823454	     -0.00041519	      0.00005648	     61.87234887
      2.46010340	     -0.04984068	     -0.00064239	     -0.19165996	     -0.05534910	      0.88269725	     -0.00070671	     -0.20823985	     -0.00043612	      0.00001146	     61.81293679
      2.46128286	     -0.04994401	     -0.00065306	     -0.19176274	     -0.05534963	      0.88269724	     -0.00070690	     -0.20824567	     -0.00045616	     -0.00003217	     61.62694698
      2.46246233	     -0.05004640	     -0.00066222	     -0.19186465	     -0.05535018	      0.88269717	     -0.00070710	     -0.20825202	     -0.00047538	     -0.00007446	     61.50989840
      2.46398057	     -0.05018513	     -0.00067596	     -0.19200270	     -0.05535092	      0.88269702	     -0.00070735	     -0.20826090	     -0.00049878	     -0.00012687	     61.28200609
      2.46515315	     -0.05028999	     -0.00068429	     -0.19210714	     -0.05535151	      0.88269685	     -0.00070755	     -0.20826831	     -0.00051589	     -0.00016583	     61.16269423
      2.46632573	     -0.05040100	     -0.00069493	     -0.19221767	     -0.05535213	      0.88269663	     -0.00070775	     -0.20827614	     -0.00053205	     -0.00020345	     60.97097142
      2.46749831	     -0.05051195	     -0.00070438	     -0.19232819	     -0.05535276	      0.88269637	     -0.00070795	     -0.20828440	     -0.00054730	     -0.00023975	     60.80235055
      2.46905334	     -0.05066398	     -0.00071881	     -0.19247962	     -0.05535363	      0.88269596	     -0.00070821	     -0.20829591	     -0.00056606	     -0.00028577	     60.56898085
      2.47020163	     -0.05077397	     -0.00072700	     -0.19258925	     -0.05535428	      0.88269562	     -0.00070841	     -0.20830482	     -0.00057882	     -0.00031825	     60.36390592
      2.47134992	     -0.05088829	     -0.00073733	     -0.19270317	     -0.05535496	      0.88269523	     -0.00070861	     -0.20831402	     -0.00059065	     -0.00034950	     60.18272319
      2.47276804	     -0.05102819	     -0.00074775	     -0.19284267	     -0.05535580	      0.88269471	     -0.00070886	     -0.20832579	     -0.00060393	     -0.00038643	     59.88957713
      2.47401298	     -0.05115431	     -0.00075900	     -0.19296840	     -0.05535656	      0.88269421	     -0.00070908	     -0.20833644	     -0.00061442	     -0.00041747	     59.71891660
      2.47525791	     -0.05127852	     -0.00076731	     -0.19309231	     -0.05535733	      0.88269367	     -0.00070930	     -0.20834739	     -0.00062366	     -0.00044730	     59.39868211
      2.47650285	     -0.05140578	     -0.00077868	     -0.19321921	     -0.05535811	      0.88269310	     -0.00070952	     -0.20835858	     -0.00063178	     -0.00047602	     59.24745701
      2.47774778	     -0.05153153	     -0.00078746	     -0.19334470	     -0.05535890	      0.88269249	     -0.00070975	     -0.20837000	     -0.00063856	     -0.00050354	     58.88037758
      2.47899272	     -0.05165912	     -0.00079878	     -0.19347197	     -0.05535970	      0.88269184	     -0.00070997	     -0.20838162	     -0.00064423	     -0.00053003	     58.73880928
      2.48023766	     -0.05178527	     -0.00080705	     -0.19359790	     -0.05536051	      0.88269117	     -0.00071020	     -0.20839340	     -0.00064847	     -0.00055550	     58.33095890
      2.48148259	     -0.05191172	     -0.00081746	     -0.19372409	     -0.05536132	      0.88269046	     -0.00071044	     -0.20840533	     -0.00065159	     -0.00058012	     58.20811860
      2.48272753	     -0.05203748	     -0.00082467	     -0.19384971	     -0.05536213	      0.88268972	     -0.00071067	     -0.20841740	     -0.00065323	     -0.00060383	     57.75712296
      2.48397246	     -0.05216388	     -0.00083453	     -0.19397590	     -0.05536294	      0.88268896	     -0.00071091	     -0.20842958	     -0.00065377	     -0.00062684	     57.63941807
      2.48521740	     -0.05228874	     -0.00084125	     -0.19410066	     -0.05536376	      0.88268816	     -0.00071115	     -0.20844186	     -0.00065277	     -0.00064909	     57.17118861
      2.48646233	     -0.05241309	     -0.00085060	     -0.19422485	     -0.05536457	      0.88268734	     -0.00071140	     -0.20845419	     -0.00065066	     -0.00067076	     57.06179230
      2.48770727	     -0.05253589	     -0.00085676	     -0.19434761	     -0.05536538	      0.88268649	     -0.00071165	     -0.20846653	     -0.00064696	     -0.00069177	     56.56951255
      2.48895220	     -0.05265787	     -0.00086553	     -0.19446949	     -0.05536618	      0.88268562	     -0.00071190	     -0.20847884	     -0.00064215	     -0.00071229	     56.45539517
      2.49019714	     -0.05277841	     -0.00087114	     -0.19459002	     -0.05536697	      0.88268472	     -0.00071215	     -0.20849111	     -0.00063573	     -0.00073224	     55.94699113
      2.49144207	     -0.05289785	     -0.00087934	     -0.19470941	     -0.05536776	      0.88268380	     -0.00071241	     -0.20850331	     -0.00062815	     -0.00075181	     55.82752495
      2.49268701	     -0.05301574	     -0.00088447	     -0.19482735	     -0.05536854	      0.88268285	     -0.00071267	     -0.20851542	     -0.00061895	     -0.00077088	     55.31524188
      2.49393194	     -0.05313218	     -0.00089205	     -0.19494379	     -0.05536930	      0.88268188	     -0.00071294	     -0.20852741	     -0.00060860	     -0.00078959	     55.18506507
      2.49517688	     -0.05324697	     -0.00089674	     -0.19505867	     -0.05537005	      0.88268088	     -0.00071321	     -0.20853927	     -0.00059663	     -0.00080786	     54.67705808
      2.49642181	     -0.05336036	     -0.00090376	     -0.19517211	     -0.05537079	      0.88267987	     -0.00071348	     -0.20855098	     -0.00058350	     -0.00082579	     54.53237811
      2.49766675	     -0.05347236	     -0.00090819	     -0.19528424	     -0.05537150	      0.88267883	     -0.00071376	     -0.20856252	     -0.00056875	     -0.00084330	     54.03471298
      2.49891168	     -0.05358311	     -0.00091482	     -0.19539508	     -0.05537220	      0.88267777	     -0.00071405	     -0.20857390	     -0.00055285	     -0.00086049	     53.87387158
      2.50015662	     -0.05369222	     -0.00091923	     -0.19550436	     -0.05537288	      0.88267668	     -0.00071434	     -0.20858510	     -0.00053536	     -0.00087726	     53.39684279
      2.50140155	     -0.05379963	     -0.00092568	     -0.19561189	     -0.05537354	      0.88267558	     -0.00071463	     -0.20859612	     -0.00051669	     -0.00089368	     53.22810500
      2.50264649	     -0.05390529	     -0.00093037	     -0.19571774	     -0.05537417	      0.88267446	     -0.00071493	     -0.20860693	     -0.00049648	     -0.00090963	     52.77666049
      2.50389142	     -0.05400922	     -0.00093697	     -0.19582182	     -0.05537477	      0.88267332	     -0.00071523	     -0.20861753	     -0.00047509	     -0.00092517	     52.59832777
      2.50513636	     -0.05411136	     -0.00094228	     -0.19592415	     -0.05537535	      0.88267216	     -0.00071554	     -0.20862790	     -0.00045223	     -0.00094017	     52.17242973
      2.50638129	     -0.05421177	     -0.00094936	     -0.19602473	     -0.05537590	      0.88267098	     -0.00071586	     -0.20863805	     -0.00042821	     -0.00095468	     51.98492960
      2.50762623	     -0.05431027	     -0.00095560	     -0.19612343	     -0.05537641	      0.88266978	     -0.00071619	     -0.20864795	     -0.00040281	     -0.00096858	     51.58813378
      2.50887116	     -0.05440656	     -0.00096341	     -0.19621989	     -0.05537690	      0.88266857	     -0.00071652	     -0.20865760	     -0.00037630	     -0.00098188	     51.39783946
      2.51039566	     -0.05452091	     -0.00097193	     -0.19633450	     -0.05537745	      0.88266706	     -0.00071693	     -0.20866906	     -0.00034207	     -0.00099718	     50.87889965
      2.51152707	     -0.05460301	     -0.00098054	     -0.19641674	     -0.05537782	      0.88266592	     -0.00071725	     -0.20867728	     -0.00031576	     -0.00100785	     50.83942615
      2.51265847	     -0.05468264	     -0.00098788	     -0.19649656	     -0.05537816	      0.88266478	     -0.00071758	     -0.20868524	     -0.00028839	     -0.00101781	     50.49913772
      2.51414335	     -0.05478325	     -0.00099923	     -0.19659738	     -0.05537856	      0.88266326	     -0.00071802	     -0.20869531	     -0.00025132	     -0.00102981	     50.31338165
      2.51562822	     -0.05487903	     -0.00100908	     -0.19669343	     -0.05537891	      0.88266172	     -0.00071847	     -0.20870490	     -0.00021266	     -0.00104039	     49.73234715
      2.51668711	     -0.05494384	     -0.00101864	     -0.19675837	     -0.05537912	      0.88266061	     -0.00071880	     -0.20871146	     -0.00018459	     -0.00104709	     49.79456588
      2.51774601	     -0.05500574	     -0.00102668	     -0.19682045	     -0.05537930	      0.88265950	     -0.00071913	     -0.20871776	     -0.00015574	     -0.00105294	     49.52173881
      2.51934917	     -0.05509359	     -0.00103991	     -0.19690856	     -0.05537951	      0.88265781	     -0.00071965	     -0.20872680	     -0.00011112	     -0.00106020	     49.32261960
      2.52069662	     -0.05516183	     -0.00105007	     -0.19697706	     -0.05537964	      0.88265638	     -0.00072010	     -0.20873393	     -0.00007267	     -0.00106469	     48.93587442
      2.52204407	     -0.05522505	     -0.00106187	     -0.19704049	     -0.05537971	      0.88265494	     -0.00072056	     -0.20874063	     -0.00003373	     -0.00106771	     48.94642004
      2.52339152	     -0.05528291	     -0.00107122	     -0.19709866	     -0.05537973	      0.88265350	     -0.00072103	     -0.20874689	      0.00000607	     -0.00106914	     48.43103780
      2.52456682	     -0.05532876	     -0.00108153	     -0.19714471	     -0.05537970	      0.88265224	     -0.00072145	     -0.20875199	      0.00004096	     -0.00106912	     48.53344516
      2.52574212	     -0.05537064	     -0.00108974	     -0.19718686	     -0.05537963	      0.88265099	     -0.00072187	     -0.20875678	      0.00007639	     -0.00106783	     48.20227110
      2.52691742	     -0.05540833	     -0.00109872	     -0.19722480	     -0.05537952	      0.88264973	     -0.00072230	     -0.20876125	      0.00011197	     -0.00106531	     48.13046577
      2.52854452	     -0.05545343	     -0.00110935	     -0.19727031	     -0.05537930	      0.88264800	     -0.00072290	     -0.20876690	      0.00016176	     -0.00105973	     47.75350030
      2.52975468	     -0.05548157	     -0.00111822	     -0.19729873	     -0.05537908	      0.88264672	     -0.00072336	     -0.20877069	      0.00019881	     -0.00105403	     47.82719223
      2.53096485	     -0.05550500	     -0.00112500	     -0.19732250	     -0.05537881	      0.88264545	     -0.00072382	     -0.20877414	      0.00023613	     -0.00104698	     47.52757767
      2.53217502	     -0.05552372	     -0.00113235	     -0.19734154	     -0.05537851	      0.88264419	     -0.00072428	     -0.20877724	      0.00027339	     -0.00103862	     47.49319728
      2.53376452	     -0.05554113	     -0.00113981	     -0.19735944	     -0.05537803	      0.88264255	     -0.00072490	     -0.20878076	      0.00032250	     -0.00102563	     47.13984156
      2.53495128	     -0.05554911	     -0.00114639	     -0.19736775	     -0.05537763	      0.88264134	     -0.00072537	     -0.20878298	      0.00035892	     -0.00101452	     47.25136946
      2.53613805	     -0.05555301	     -0.00115086	     -0.19737204	     -0.05537718	      0.88264014	     -0.00072583	     -0.20878486	      0.00039543	     -0.00100219	     46.99817488
      2.53759836	     -0.05555234	     -0.00115708	     -0.19737183	     -0.05537657	      0.88263869	     -0.00072642	     -0.20878671	      0.00044002	     -0.00098547	     47.03151210
      2.53890369	     -0.05554662	     -0.00116038	     -0.19736659	     -0.05537597	      0.88263742	     -0.00072694	     -0.20878795	      0.00047985	     -0.00096909	     46.69979916
      2.54020902	     -0.05553615	     -0.00116512	     -0.19735654	     -0.05537532	      0.88263616	     -0.00072746	     -0.20878878	      0.00051918	     -0.00095150	     46.84546201
      2.54151435	     -0.05552103	     -0.00116699	     -0.19734192	     -0.05537461	      0.88263493	     -0.00072799	     -0.20878921	      0.00055848	     -0.00093269	     46.49646937
      2.54281967	     -0.05550151	     -0.00117070	     -0.19732284	     -0.05537386	      0.88263373	     -0.00072853	     -0.20878923	      0.00059718	     -0.00091285	     46.69522994
      2.54412500	     -0.05547770	     -0.00117125	     -0.19729956	     -0.05537306	      0.88263255	     -0.00072906	     -0.20878886	      0.00063582	     -0.00089197	     46.32815907
      2.54543033	     -0.05544965	     -0.00117411	     -0.19727197	     -0.05537220	      0.88263140	     -0.00072960	     -0.20878810	      0.00067373	     -0.00087024	     46.58421857
      2.54673566	     -0.05541769	     -0.00117343	     -0.19724055	     -0.05537130	      0.88263028	     -0.00073014	     -0.20878694	      0.00071153	     -0.00084763	     46.19203660
      2.54790740	     -0.05538568	     -0.00117512	     -0.19720896	     -0.05537044	      0.88262930	     -0.00073063	     -0.20878557	      0.00074476	     -0.00082678	     46.40775204
      2.54907914	     -0.05534896	     -0.00117436	     -0.19717272	     -0.05536955	      0.88262834	     -0.00073112	     -0.20878386	      0.00077783	     -0.00080538	     46.23936350
      2.55049278	     -0.05529627	     -0.00117395	     -0.19712059	     -0.05536842	      0.88262722	     -0.00073171	     -0.20878127	      0.00081701	     -0.00077895	     46.35923306
      2.55190642	     -0.05523247	     -0.00117056	     -0.19705743	     -0.05536724	      0.88262614	     -0.00073231	     -0.20877795	      0.00085572	     -0.00075181	     46.13408359
      2.55309835	     -0.05516988	     -0.00116879	     -0.19699533	     -0.05536620	      0.88262526	     -0.00073282	     -0.20877444	      0.00088753	     -0.00072847	     46.36440243
      2.55429028	     -0.05510021	     -0.00116450	     -0.19692622	     -0.05536513	      0.88262440	     -0.00073333	     -0.20877023	      0.00091893	     -0.00070471	     46.22958149
      2.55548221	     -0.05502454	     -0.00116076	     -0.19685107	     -0.05536401	      0.88262358	     -0.00073384	     -0.20876529	      0.00094955	     -0.00068066	     46.31992006
      2.55710309	     -0.05491261	     -0.00115374	     -0.19673989	     -0.05536244	      0.88262250	     -0.00073455	     -0.20875739	      0.00099023	     -0.00064762	     46.18881514
      2.55831623	     -0.05482211	     -0.00114961	     -0.19664990	     -0.05536122	      0.88262173	     -0.00073508	     -0.20875059	      0.00101964	     -0.00062283	     46.41500049
      2.55952936	     -0.05472606	     -0.00114364	     -0.19655440	     -0.05535997	      0.88262099	     -0.00073561	     -0.20874304	      0.00104848	     -0.00059803	     46.30016284
      2.56074249	     -0.05462415	     -0.00113859	     -0.19645299	     -0.05535868	      0.88262028	     -0.00073616	     -0.20873475	      0.00107644	     -0.00057334	     46.43054660
      2.56235565	     -0.05448102	     -0.00113056	     -0.19631054	     -0.05535691	      0.88261938	     -0.00073689	     -0.20872259	      0.00111257	     -0.00054072	     46.31194613
      2.56355174	     -0.05437010	     -0.00112638	     -0.19620006	     -0.05535557	      0.88261875	     -0.00073743	     -0.20871277	      0.00113826	     -0.00051682	     46.58468647
      2.56474784	     -0.05425665	     -0.00112096	     -0.19608705	     -0.05535419	      0.88261814	     -0.00073799	     -0.20870231	      0.00116334	     -0.00049316	     46.49470603
      2.56622138	     -0.05411455	     -0.00111633	     -0.19594542	     -0.05535245	      0.88261744	     -0.00073868	     -0.20868867	      0.00119297	     -0.00046454	     46.71965900
      2.56753918	     -0.05398382	     -0.00111096	     -0.19581511	     -0.05535086	      0.88261684	     -0.00073930	     -0.20867583	      0.00121861	     -0.00043947	     46.55746845
      2.56885698	     -0.05384891	     -0.00110785	     -0.19568053	     -0.05534924	      0.88261628	     -0.00073994	     -0.20866240	      0.00124305	     -0.00041496	     46.88326035
      2.57017478	     -0.05371162	     -0.00110269	     -0.19554362	     -0.05534759	      0.88261575	     -0.00074058	     -0.20864843	      0.00126670	     -0.00039087	     46.67984001
      2.57149259	     -0.05357287	     -0.00110045	     -0.19540514	     -0.05534590	      0.88261525	     -0.00074123	     -0.20863398	      0.00128904	     -0.00036738	     47.04253458
      2.57281039	     -0.05343354	     -0.00109609	     -0.19526611	     -0.05534419	      0.88261478	     -0.00074189	     -0.20861912	      0.00131063	     -0.00034447	     46.81303003
      2.57412819	     -0.05329275	     -0.00109509	     -0.19512551	     -0.05534245	      0.88261434	     -0.00074255	     -0.20860393	      0.00133092	     -0.00032228	     47.23190406
      2.57544599	     -0.05315095	     -0.00109145	     -0.19498394	     -0.05534068	      0.88261393	     -0.00074323	     -0.20858845	      0.00135054	     -0.00030066	     46.98608558
      2.57676379	     -0.05300913	     -0.00109146	     -0.19484223	     -0.05533889	      0.88261355	     -0.00074391	     -0.20857274	      0.00136879	     -0.00027973	     47.43698966
      2.57794078	     -0.05288157	     -0.00108885	     -0.19471483	     -0.05533727	      0.88261323	     -0.00074452	     -0.20855854	      0.00138454	     -0.00026152	     47.25303057
      2.57911776	     -0.05275381	     -0.00108833	     -0.19458715	     -0.05533563	      0.88261293	     -0.00074514	     -0.20854422	      0.00139928	     -0.00024384	     47.47581900
      2.58055893	     -0.05259649	     -0.00108635	     -0.19442994	     -0.05533360	      0.88261260	     -0.00074591	     -0.20852654	      0.00141638	     -0.00022286	     47.48469096
      2.58200009	     -0.05243798	     -0.00108616	     -0.19427146	     -0.05533155	      0.88261229	     -0.00074668	     -0.20850872	      0.00143209	     -0.00020259	     47.83809642
      2.58320749	     -0.05230475	     -0.00108393	     -0.19413830	     -0.05532981	      0.88261205	     -0.00074733	     -0.20849370	      0.00144454	     -0.00018602	     47.73879418
      2.58441490	     -0.05217206	     -0.00108370	     -0.19400560	     -0.05532806	      0.88261184	     -0.00074799	     -0.20847863	      0.00145595	     -0.00016986	     47.97943791
      2.58562230	     -0.05203976	     -0.00108239	     -0.19387330	     -0.05532630	      0.88261164	     -0.00074865	     -0.20846355	      0.00146661	     -0.00015402	     48.03545797
      2.58727400	     -0.05186055	     -0.00108216	     -0.19369402	     -0.05532387	      0.88261141	     -0.00074955	     -0.20844297	      0.00147965	     -0.00013285	     48.34537760
      2.58850018	     -0.05172877	     -0.00108071	     -0.19356221	     -0.05532205	      0.88261125	     -0.00075023	     -0.20842779	      0.00148845	     -0.00011733	     48.34311138
      2.58972637	     -0.05159794	     -0.00108115	     -0.19343127	     -0.05532022	      0.88261112	     -0.00075091	     -0.20841271	      0.00149618	     -0.00010188	     48.59627343
      2.59120062	     -0.05144246	     -0.00108035	     -0.19327567	     -0.05531800	      0.88261098	     -0.00075173	     -0.20839477	      0.00150435	     -0.00008308	     48.69628074
      2.59250890	     -0.05130942	     -0.00108184	     -0.19314245	     -0.05531603	      0.88261089	     -0.00075246	     -0.20837910	      0.00151019	     -0.00006611	     48.99075682
      2.59381719	     -0.05118022	     -0.00108121	     -0.19301310	     -0.05531405	      0.88261081	     -0.00075319	     -0.20836379	      0.00151499	     -0.00004873	     49.04861655
      2.59512547	     -0.05105736	     -0.00108309	     -0.19288999	     -0.05531207	      0.88261076	     -0.00075392	     -0.20834894	      0.00151840	     -0.00003098	     49.31946231
      2.59643376	     -0.05093813	     -0.00108251	     -0.19277058	     -0.05531008	      0.88261073	     -0.00075464	     -0.20833466	      0.00152073	     -0.00001274	     49.42570250
      2.59774204	     -0.05082489	     -0.00108435	     -0.19265706	     -0.05530809	      0.88261073	     -0.00075537	     -0.20832098	      0.00152168	      0.00000601	     49.67574441
      2.59905033	     -0.05071328	     -0.00108312	     -0.19254524	     -0.05530610	      0.88261075	     -0.00075609	     -0.20830796	      0.00152150	      0.00002546	     49.84673747
      2.60035862	     -0.05060878	     -0.00108447	     -0.19244045	     -0.05530411	      0.88261079	     -0.00075681	     -0.20829561	      0.00151990	      0.00004563	     50.02849946
      2.60166690	     -0.05050447	     -0.00108177	     -0.19233594	     -0.05530212	      0.88261087	     -0.00075753	     -0.20828400	      0.00151705	      0.00006657	     50.27157762
      2.60297519	     -0.05040857	     -0.00108222	     -0.19223974	     -0.05530014	      0.88261097	     -0.00075824	     -0.20827309	      0.00151283	      0.00008828	     50.36667622
      2.60412047	     -0.05031983	     -0.00107828	     -0.19215084	     -0.05529841	      0.88261108	     -0.00075885	     -0.20826412	      0.00150807	      0.00010793	     50.64763965
      2.60526575	     -0.05023634	     -0.00107663	     -0.19206713	     -0.05529669	      0.88261121	     -0.00075946	     -0.20825558	      0.00150230	      0.00012825	     50.74265019
      2.60664333	     -0.05013327	     -0.00107157	     -0.19196386	     -0.05529462	      0.88261141	     -0.00076019	     -0.20824588	      0.00149396	      0.00015354	     51.04053631
      2.60802091	     -0.05003690	     -0.00106796	     -0.19186724	     -0.05529257	      0.88261164	     -0.00076091	     -0.20823670	      0.00148426	      0.00017974	     51.10437116
      2.60912105	     -0.04995367	     -0.00106136	     -0.19178389	     -0.05529094	      0.88261185	     -0.00076148	     -0.20822973	      0.00147538	      0.00020128	     51.43071101
      2.61022120	     -0.04987576	     -0.00105598	     -0.19170583	     -0.05528932	      0.88261208	     -0.00076204	     -0.20822302	      0.00146567	      0.00022350	     51.54580147
      2.61164520	     -0.04977287	     -0.00104690	     -0.19160277	     -0.05528725	      0.88261242	     -0.00076276	     -0.20821472	      0.00145164	      0.00025320	     51.84503533
      2.61306920	     -0.04967749	     -0.00103935	     -0.19150717	     -0.05528519	      0.88261280	     -0.00076348	     -0.20820677	      0.00143614	      0.00028395	     51.94840180
      2.61411765	     -0.04960253	     -0.00103101	     -0.19143212	     -0.05528369	      0.88261311	     -0.00076400	     -0.20820116	      0.00142361	      0.00030711	     52.23083436
      2.61516609	     -0.04953345	     -0.00102429	     -0.19136289	     -0.05528221	      0.88261345	     -0.00076451	     -0.20819572	      0.00141036	      0.00033073	     52.36680765
      2.61666705	     -0.04943336	     -0.00101341	     -0.19126260	     -0.05528010	      0.88261397	     -0.00076525	     -0.20818819	      0.00138996	      0.00036519	     52.67076222
      2.61794622	     -0.04935346	     -0.00100530	     -0.19118249	     -0.05527834	      0.88261445	     -0.00076587	     -0.20818197	      0.00137139	      0.00039518	     52.83943516
      2.61922540	     -0.04927175	     -0.00099552	     -0.19110059	     -0.05527660	      0.88261498	     -0.00076649	     -0.20817597	      0.00135156	      0.00042561	     53.12874844
      2.62050458	     -0.04919973	     -0.00098806	     -0.19102831	     -0.05527488	      0.88261554	     -0.00076710	     -0.20817015	      0.00133070	      0.00045645	     53.26321357
      2.62178375	     -0.04912394	     -0.00097777	     -0.19095231	     -0.05527319	      0.88261615	     -0.00076771	     -0.20816459	      0.00130857	      0.00048740	     53.54741405
      2.62287650	     -0.04907060	     -0.00097192	     -0.19089871	     -0.05527177	      0.88261669	     -0.00076823	     -0.20816002	      0.00128896	      0.00051391	     53.63230184
      2.62396925	     -0.04901495	     -0.00096402	     -0.19084285	     -0.05527038	      0.88261727	     -0.00076875	     -0.20815567	      0.00126851	      0.00054030	     53.80750457
      2.62535394	     -0.04895205	     -0.00095541	     -0.19077963	     -0.05526864	      0.88261804	     -0.00076940	     -0.20815045	      0.00124172	      0.00057342	     53.97877081
      2.62673864	     -0.04888914	     -0.00094521	     -0.19071644	     -0.05526694	      0.88261886	     -0.00077005	     -0.20814560	      0.00121388	      0.00060583	     54.21126396
      2.62783122	     -0.04884959	     -0.00093962	     -0.19067658	     -0.05526562	      0.88261953	     -0.00077056	     -0.20814201	      0.00119144	      0.00063078	     54.30508311
      2.62892380	     -0.04880852	     -0.00093248	     -0.19063525	     -0.05526433	      0.88262024	     -0.00077107	     -0.20813869	      0.00116846	      0.00065495	     54.45167745
      2.63033341	     -0.04876338	     -0.00092501	     -0.19058970	     -0.05526271	      0.88262118	     -0.00077172	     -0.20813476	      0.00113827	      0.00068495	     54.61839530
      2.63174302	     -0.04871738	     -0.00091619	     -0.19054333	     -0.05526113	      0.88262217	     -0.00077237	     -0.20813122	      0.00110741	      0.00071354	     54.82949558
      2.63278942	     -0.04869265	     -0.00091226	     -0.19051825	     -0.05525998	      0.88262292	     -0.00077285	     -0.20812880	      0.00108425	      0.00073391	     54.91137291
      2.63383581	     -0.04866582	     -0.00090688	     -0.19049111	     -0.05525886	      0.88262370	     -0.00077333	     -0.20812660	      0.00106071	      0.00075343	     55.03111899
      2.63531956	     -0.04863543	     -0.00090087	     -0.19046023	     -0.05525731	      0.88262484	     -0.00077400	     -0.20812383	      0.00102693	      0.00077970	     55.18593157
      2.63659458	     -0.04861046	     -0.00089504	     -0.19043485	     -0.05525602	      0.88262585	     -0.00077458	     -0.20812180	      0.00099743	      0.00080086	     55.32541422
      2.63786961	     -0.04859460	     -0.00089159	     -0.19041851	     -0.05525476	      0.88262688	     -0.00077515	     -0.20812008	      0.00096765	      0.00082077	     55.44840523
      2.63914463	     -0.04857661	     -0.00088647	     -0.19040008	     -0.05525355	      0.88262794	     -0.00077572	     -0.20811872	      0.00093739	      0.00083936	     55.58390036
      2.64041965	     -0.04857096	     -0.00088478	     -0.19039390	     -0.05525237	      0.88262902	     -0.00077629	     -0.20811767	      0.00090689	      0.00085684	     55.69783422
      2.64151492	     -0.04856177	     -0.00088106	     -0.19038431	     -0.05525140	      0.88262997	     -0.00077677	     -0.20811708	      0.00088025	      0.00087089	     55.78418316
      2.64261018	     -0.04856097	     -0.00087977	     -0.19038306	     -0.05525045	      0.88263093	     -0.00077725	     -0.20811672	      0.00085342	      0.00088419	     55.87220119
      2.64399054	     -0.04856051	     -0.00087753	     -0.19038203	     -0.05524929	      0.88263216	     -0.00077785	     -0.20811667	      0.00081917	      0.00089986	     55.99249679
      2.64537090	     -0.04856972	     -0.00087801	     -0.19039059	     -0.05524818	      0.88263341	     -0.00077845	     -0.20811703	      0.00078458	      0.00091450	     56.12198363
      2.64647658	     -0.04857430	     -0.00087689	     -0.19039471	     -0.05524733	      0.88263443	     -0.00077892	     -0.20811765	      0.00075645	      0.00092550	     56.21042849
      2.64758226	     -0.04858689	     -0.00087824	     -0.19040675	     -0.05524651	      0.88263546	     -0.00077939	     -0.20811853	      0.00072810	      0.00093607	     56.30959285
      2.64898143	     -0.04860320	     -0.00087950	     -0.19042241	     -0.05524552	      0.88263678	     -0.00077998	     -0.20812006	      0.00069172	      0.00094886	     56.43738601
      2.65038059	     -0.04862964	     -0.00088370	     -0.19044810	     -0.05524458	      0.88263811	     -0.00078057	     -0.20812202	      0.00065487	      0.00096127	     56.57543609
      2.65144839	     -0.04864622	     -0.00088511	     -0.19046417	     -0.05524389	      0.88263915	     -0.00078101	     -0.20812385	      0.00062626	      0.00097047	     56.65090649
      2.65251620	     -0.04867022	     -0.00088874	     -0.19048759	     -0.05524324	      0.88264019	     -0.00078145	     -0.20812592	      0.00059738	      0.00097958	     56.74047814
      2.65397944	     -0.04870380	     -0.00089324	     -0.19052041	     -0.05524239	      0.88264163	     -0.00078204	     -0.20812920	      0.00055717	      0.00099187	     56.86434711
      2.65544268	     -0.04874701	     -0.00090038	     -0.19056279	     -0.05524161	      0.88264309	     -0.00078262	     -0.20813294	      0.00051637	      0.00100405	     57.00332665
      2.65647444	     -0.04877348	     -0.00090353	     -0.19058874	     -0.05524109	      0.88264413	     -0.00078303	     -0.20813590	      0.00048710	      0.00101251	     57.07540588
      2.65750619	     -0.04880690	     -0.00090872	     -0.19062158	     -0.05524060	      0.88264518	     -0.00078343	     -0.20813907	      0.00045760	      0.00102099	     57.16511091
      2.65905636	     -0.04885829	     -0.00091582	     -0.19067212	     -0.05523993	      0.88264677	     -0.00078402	     -0.20814429	      0.00041259	      0.00103383	     57.29479366
      2.66035471	     -0.04890774	     -0.00092334	     -0.19072082	     -0.05523942	      0.88264812	     -0.00078451	     -0.20814906	      0.00037436	      0.00104468	     57.39413263
      2.66165305	     -0.04895502	     -0.00092956	     -0.19076740	     -0.05523896	      0.88264948	     -0.00078499	     -0.20815420	      0.00033554	      0.00105553	     57.51337358
      2.66295140	     -0.04901132	     -0.00093860	     -0.19082293	     -0.05523855	      0.88265086	     -0.00078547	     -0.20815966	      0.00029635	      0.00106646	     57.62102158
      2.66411645	     -0.04905706	     -0.00094456	     -0.19086805	     -0.05523822	      0.88265211	     -0.00078588	     -0.20816486	      0.00026071	      0.00107620	     57.72146783
      2.66528149	     -0.04911041	     -0.00095293	     -0.19092071	     -0.05523794	      0.88265337	     -0.00078629	     -0.20817029	      0.00022481	      0.00108592	     57.80932720
      2.66644654	     -0.04916182	     -0.00096020	     -0.19097148	     -0.05523770	      0.88265464	     -0.00078669	     -0.20817597	      0.00018852	      0.00109551	     57.90845588
      2.66793683	     -0.04923407	     -0.00097124	     -0.19104287	     -0.05523745	      0.88265628	     -0.00078719	     -0.20818356	      0.00014170	      0.00110760	     58.03099597
      2.66912988	     -0.04928889	     -0.00097861	     -0.19109705	     -0.05523731	      0.88265761	     -0.00078758	     -0.20818990	      0.00010382	      0.00111699	     58.13771331
      2.67032293	     -0.04935037	     -0.00098809	     -0.19115783	     -0.05523721	      0.88265895	     -0.00078796	     -0.20819642	      0.00006575	      0.00112614	     58.22272895
      2.67151597	     -0.04940943	     -0.00099627	     -0.19121625	     -0.05523715	      0.88266030	     -0.00078833	     -0.20820316	      0.00002736	      0.00113489	     58.31440680
      2.67298560	     -0.04948834	     -0.00100801	     -0.19129434	     -0.05523714	      0.88266197	     -0.00078878	     -0.20821168	     -0.00002017	      0.00114499	     58.40055344
      2.67416626	     -0.04954775	     -0.00101557	     -0.19135314	     -0.05523719	      0.88266333	     -0.00078912	     -0.20821872	     -0.00005866	      0.00115235	     58.48887445
      2.67534692	     -0.04961331	     -0.00102502	     -0.19141806	     -0.05523728	      0.88266469	     -0.00078946	     -0.20822588	     -0.00009719	      0.00115898	     58.53643274
      2.67652758	     -0.04967609	     -0.00103313	     -0.19148023	     -0.05523742	      0.88266606	     -0.00078978	     -0.20823318	     -0.00013588	      0.00116468	     58.60566251
      2.67805198	     -0.04976220	     -0.00104501	     -0.19156554	     -0.05523767	      0.88266784	     -0.00079019	     -0.20824274	     -0.00018578	      0.00117054	     58.65433155
      2.67923178	     -0.04982455	     -0.00105204	     -0.19162734	     -0.05523791	      0.88266923	     -0.00079048	     -0.20825026	     -0.00022449	      0.00117365	     58.70037886
      2.68041159	     -0.04989235	     -0.00106072	     -0.19169455	     -0.05523820	      0.88267061	     -0.00079077	     -0.20825782	     -0.00026305	      0.00117540	     58.69835628
      2.68159140	     -0.04995723	     -0.00106782	     -0.19175889	     -0.05523853	      0.88267200	     -0.00079105	     -0.20826545	     -0.00030154	      0.00117555	     58.71342432
      2.68314962	     -0.05004711	     -0.00107853	     -0.19184805	     -0.05523904	      0.88267383	     -0.00079140	     -0.20827556	     -0.00035197	      0.00117311	     58.70290694
      2.68431678	     -0.05010981	     -0.00108421	     -0.19191028	     -0.05523947	      0.88267520	     -0.00079164	     -0.20828317	     -0.00038947	      0.00116913	     58.70058085
      2.68548393	     -0.05017695	     -0.00109179	     -0.19197691	     -0.05523995	      0.88267656	     -0.00079188	     -0.20829077	     -0.00042656	      0.00116326	     58.67452444
      2.68690073	     -0.05025414	     -0.00109860	     -0.19205355	     -0.05524058	      0.88267820	     -0.00079215	     -0.20829998	     -0.00047108	      0.00115344	     58.63685283
      2.68813622	     -0.05032531	     -0.00110682	     -0.19212420	     -0.05524119	      0.88267962	     -0.00079237	     -0.20830795	     -0.00050932	      0.00114247	     58.62505145
      2.68937172	     -0.05039218	     -0.00111214	     -0.19219063	     -0.05524184	      0.88268102	     -0.00079257	     -0.20831590	     -0.00054699	      0.00112926	     58.55206742
      2.69060721	     -0.05046287	     -0.00112050	     -0.19226080	     -0.05524254	      0.88268241	     -0.00079277	     -0.20832379	     -0.00058407	      0.00111387	     58.56259054
      2.69184270	     -0.05053050	     -0.00112574	     -0.19232802	     -0.05524328	      0.88268377	     -0.00079295	     -0.20833166	     -0.00062045	      0.00109643	     58.44843754
      2.69307820	     -0.05060079	     -0.00113433	     -0.19239781	     -0.05524407	      0.88268512	     -0.00079312	     -0.20833947	     -0.00065626	      0.00107701	     58.49235983
      2.69431369	     -0.05066917	     -0.00113940	     -0.19246580	     -0.05524491	      0.88268643	     -0.00079327	     -0.20834725	     -0.00069127	      0.00105582	     58.32799420
      2.69541244	     -0.05073167	     -0.00114711	     -0.19252787	     -0.05524568	      0.88268758	     -0.00079339	     -0.20835414	     -0.00072195	      0.00103551	     58.36545521
      2.69651119	     -0.05079361	     -0.00115258	     -0.19258945	     -0.05524649	      0.88268871	     -0.00079351	     -0.20836101	     -0.00075199	      0.00101400	     58.25088379
      2.69760993	     -0.05085613	     -0.00115925	     -0.19265159	     -0.05524733	      0.88268981	     -0.00079361	     -0.20836787	     -0.00078152	      0.00099132	     58.22242699
      2.69914464	     -0.05094352	     -0.00116723	     -0.19273850	     -0.05524856	      0.88269131	     -0.00079373	     -0.20837743	     -0.00082174	      0.00095795	     58.08362900
      2.70027941	     -0.05100828	     -0.00117467	     -0.19280287	     -0.05524951	      0.88269238	     -0.00079381	     -0.20838448	     -0.00085085	      0.00093208	     58.10049314
      2.70141418	     -0.05107286	     -0.00118035	     -0.19286711	     -0.05525049	      0.88269342	     -0.00079388	     -0.20839153	     -0.00087926	      0.00090542	     57.97709563
      2.70254894	     -0.05113756	     -0.00118712	     -0.19293146	     -0.05525151	      0.88269443	     -0.00079393	     -0.20839855	     -0.00090712	      0.00087799	     57.94786375
      2.70403936	     -0.05122269	     -0.00119446	     -0.19301618	     -0.05525289	      0.88269572	     -0.00079398	     -0.20840776	     -0.00094267	      0.00084106	     57.79175761
      2.70515034	     -0.05128631	     -0.00120155	     -0.19307946	     -0.05525395	      0.88269663	     -0.00079401	     -0.20841462	     -0.00096855	      0.00081294	     57.80704402
      2.70626131	     -0.05135003	     -0.00120695	     -0.19314290	     -0.05525504	      0.88269752	     -0.00079402	     -0.20842147	     -0.00099374	      0.00078449	     57.68315569
      2.70763166	     -0.05142894	     -0.00121513	     -0.19322143	     -0.05525642	      0.88269857	     -0.00079402	     -0.20842989	     -0.00102403	      0.00074910	     57.66370788
      2.70885716	     -0.05149897	     -0.00122060	     -0.19329118	     -0.05525769	      0.88269947	     -0.00079401	     -0.20843739	     -0.00105023	      0.00071742	     57.50261164
      2.71008266	     -0.05156861	     -0.00122809	     -0.19336051	     -0.05525900	      0.88270033	     -0.00079398	     -0.20844484	     -0.00107580	      0.00068576	     57.52668172
      2.71130816	     -0.05163782	     -0.00123304	     -0.19342948	     -0.05526033	      0.88270115	     -0.00079394	     -0.20845225	     -0.00110047	      0.00065436	     57.34484677
      2.71253366	     -0.05170658	     -0.00124041	     -0.19349795	     -0.05526169	      0.88270193	     -0.00079388	     -0.20845961	     -0.00112453	      0.00062321	     57.38704326
      2.71375916	     -0.05177487	     -0.00124478	     -0.19356604	     -0.05526308	      0.88270268	     -0.00079381	     -0.20846692	     -0.00114767	      0.00059253	     57.18195989
      2.71498466	     -0.05184264	     -0.00125199	     -0.19363354	     -0.05526451	      0.88270339	     -0.00079373	     -0.20847416	     -0.00117027	      0.00056227	     57.24389235
      2.71621016	     -0.05190975	     -0.00125568	     -0.19370049	     -0.05526595	      0.88270406	     -0.00079363	     -0.20848134	     -0.00119193	      0.00053266	     57.01255143
      2.71730170	     -0.05196897	     -0.00126163	     -0.19375951	     -0.05526726	      0.88270462	     -0.00079353	     -0.20848767	     -0.00121077	      0.00050674	     57.04727158
      2.71839324	     -0.05202766	     -0.00126541	     -0.19381806	     -0.05526860	      0.88270516	     -0.00079342	     -0.20849394	     -0.00122891	      0.00048141	     56.91069707
      2.71973089	     -0.05209869	     -0.00127122	     -0.19388890	     -0.05527025	      0.88270579	     -0.00079327	     -0.20850153	     -0.00125045	      0.00045112	     56.88033362
      2.72106854	     -0.05216859	     -0.00127496	     -0.19395868	     -0.05527194	      0.88270637	     -0.00079311	     -0.20850901	     -0.00127102	      0.00042180	     56.69219366
      2.72218541	     -0.05222596	     -0.00128001	     -0.19401591	     -0.05527337	      0.88270683	     -0.00079296	     -0.20851515	     -0.00128766	      0.00039800	     56.72069423
      2.72330228	     -0.05228266	     -0.00128314	     -0.19407254	     -0.05527482	      0.88270726	     -0.00079280	     -0.20852118	     -0.00130358	      0.00037496	     56.57877027
      2.72464382	     -0.05234967	     -0.00128821	     -0.19413943	     -0.05527658	      0.88270775	     -0.00079259	     -0.20852828	     -0.00132201	      0.00034827	     56.55431561
      2.72598536	     -0.05241542	     -0.00129092	     -0.19420514	     -0.05527836	      0.88270820	     -0.00079237	     -0.20853520	     -0.00133947	      0.00032275	     56.33958065
      2.72706886	     -0.05246769	     -0.00129517	     -0.19425733	     -0.05527982	      0.88270853	     -0.00079218	     -0.20854066	     -0.00135310	      0.00030287	     56.36538018
      2.72815236	     -0.05251916	     -0.00129739	     -0.19430878	     -0.05528130	      0.88270885	     -0.00079198	     -0.20854600	     -0.00136605	      0.00028372	     56.22402163
      2.72954147	     -0.05258380	     -0.00130124	     -0.19437339	     -0.05528320	      0.88270923	     -0.00079172	     -0.20855266	     -0.00138192	      0.00026011	     56.17485143
      2.73093058	     -0.05264671	     -0.00130271	     -0.19443633	     -0.05528513	      0.88270958	     -0.00079143	     -0.20855909	     -0.00139672	      0.00023759	     55.94517549
      2.73198907	     -0.05269334	     -0.00130576	     -0.19448294	     -0.05528662	      0.88270982	     -0.00079121	     -0.20856383	     -0.00140752	      0.00022107	     55.97118091
      2.73304755	     -0.05273880	     -0.00130682	     -0.19452845	     -0.05528811	      0.88271004	     -0.00079098	     -0.20856841	     -0.00141767	      0.00020515	     55.83189380
      2.73449102	     -0.05279911	     -0.00130901	     -0.19458882	     -0.05529017	      0.88271032	     -0.00079065	     -0.20857440	     -0.00143069	      0.00018422	     55.75911877
      2.73593450	     -0.05285756	     -0.00130886	     -0.19464741	     -0.05529224	      0.88271058	     -0.00079030	     -0.20858009	     -0.00144256	      0.00016418	     55.50013931
      2.73695478	     -0.05289767	     -0.00131077	     -0.19468756	     -0.05529372	      0.88271074	     -0.00079005	     -0.20858391	     -0.00145048	      0.00015039	     55.52496131
      2.73797505	     -0.05293586	     -0.00131037	     -0.19472587	     -0.05529520	      0.88271088	     -0.00078979	     -0.20858758	     -0.00145777	      0.00013697	     55.38994856
      2.73950612	     -0.05299080	     -0.00131024	     -0.19478098	     -0.05529744	      0.88271108	     -0.00078940	     -0.20859276	     -0.00146781	      0.00011740	     55.28584418
      2.74079049	     -0.05303328	     -0.00130847	     -0.19482366	     -0.05529933	      0.88271122	     -0.00078905	     -0.20859676	     -0.00147525	      0.00010148	     55.08763381
      2.74207486	     -0.05307224	     -0.00130779	     -0.19486280	     -0.05530123	      0.88271134	     -0.00078869	     -0.20860040	     -0.00148197	      0.00008590	     55.07508656
      2.74335923	     -0.05310647	     -0.00130411	     -0.19489730	     -0.05530314	      0.88271144	     -0.00078833	     -0.20860362	     -0.00148771	      0.00007077	     54.81772296
      2.74450924	     -0.05313226	     -0.00130257	     -0.19492329	     -0.05530485	      0.88271151	     -0.00078800	     -0.20860606	     -0.00149235	      0.00005752	     54.84515422
      2.74565926	     -0.05315411	     -0.00129855	     -0.19494541	     -0.05530657	      0.88271157	     -0.00078766	     -0.20860805	     -0.00149623	      0.00004466	     54.65346893
      2.74680927	     -0.05317230	     -0.00129532	     -0.19496386	     -0.05530829	      0.88271162	     -0.00078731	     -0.20860955	     -0.00149962	      0.00003215	     54.60263044
      2.74829111	     -0.05319188	     -0.00128920	     -0.19498383	     -0.05531052	      0.88271165	     -0.00078685	     -0.20861076	     -0.00150309	      0.00001659	     54.37407338
      2.74947068	     -0.05320616	     -0.00128570	     -0.19499839	     -0.05531229	      0.88271166	     -0.00078649	     -0.20861118	     -0.00150536	      0.00000452	     54.36131145
      2.75065025	     -0.05321915	     -0.00128020	     -0.19501172	     -0.05531407	      0.88271166	     -0.00078611	     -0.20861117	     -0.00150695	     -0.00000730	     54.15019670
      2.75182981	     -0.05322986	     -0.00127585	     -0.19502273	     -0.05531585	      0.88271165	     -0.00078573	     -0.20861075	     -0.00150808	     -0.00001898	     54.09305112
      2.75329025	     -0.05324006	     -0.00126879	     -0.19503335	     -0.05531805	      0.88271161	     -0.00078525	     -0.20860966	     -0.00150858	     -0.00003319	     53.84960724
      2.75445917	     -0.05324538	     -0.00126442	     -0.19503897	     -0.05531981	      0.88271156	     -0.00078486	     -0.20860833	     -0.00150851	     -0.00004449	     53.84985881
      2.75562809	     -0.05324782	     -0.00125787	     -0.19504178	     -0.05532158	      0.88271150	     -0.00078447	     -0.20860658	     -0.00150777	     -0.00005569	     53.65149632
      2.75679701	     -0.05324749	     -0.00125207	     -0.19504180	     -0.05532334	      0.88271143	     -0.00078407	     -0.20860441	     -0.00150662	     -0.00006685	     53.59191546
      2.75831008	     -0.05324362	     -0.00124265	     -0.19503843	     -0.05532562	      0.88271132	     -0.00078354	     -0.20860094	     -0.00150427	     -0.00008124	     53.35551340
      2.75948034	     -0.05323803	     -0.00123662	     -0.19503319	     -0.05532738	      0.88271122	     -0.00078314	     -0.20859777	     -0.00150205	     -0.00009239	     53.35865723
      2.76065060	     -0.05323070	     -0.00122861	     -0.19502626	     -0.05532913	      0.88271110	     -0.00078272	     -0.20859418	     -0.00149920	     -0.00010353	     53.15953433
      2.76182085	     -0.05322266	     -0.00122153	     -0.19501860	     -0.05533088	      0.88271098	     -0.00078231	     -0.20859021	     -0.00149600	     -0.00011475	     53.08732950
      2.76336984	     -0.05321183	     -0.00121064	     -0.19500831	     -0.05533320	      0.88271079	     -0.00078175	     -0.20858443	     -0.00149094	     -0.00012979	     52.83321325
[truncated: 327,625 more chars]
