# Supplementary material for: A Neural Controller Model Considering the Vestibulospinal Tract in Human Postural Control
Source: Front Comput Neurosci. 2022 Feb 25;16:785099. doi: 10.3389/fncom.2022.785099 (PMC8913724; doi:10.3389/fncom.2022.785099)
Supplement: Supplementary file 8 [file Data_Sheet_3.zip › SimulationResults/VST+/1.931/opt_3/jiang_CoPpositon_pos.sto]

CoP
version=1
nRows=3902
nColumns=11
inDegrees=no

This file contains CoP trajectory (of origin) and orientations.

Units are S.I. units (seconds, meters, Newtons, ...)
Angles are in degrees.

endheader
time	cop-x	cop-z	cop-x-calcn-r	com-x	com-y	com-z	com-x-calcn-r	com-x-vel	com-y-vel	s_torques
      0.00043833	     -0.06239207	     -0.00113036	     -0.20421158	     -0.06098363	      0.88292365	     -0.00064778	     -0.21546861	     -0.00000974	      0.00004806	    115.76664320
      0.00097443	     -0.06171258	     -0.00110494	     -0.20353250	     -0.06098364	      0.88292370	     -0.00064777	     -0.21545221	     -0.00004060	      0.00011603	    128.36158229
      0.00163146	     -0.06112756	     -0.00108518	     -0.20294751	     -0.06098369	      0.88292380	     -0.00064775	     -0.21542212	     -0.00010048	      0.00020769	    105.80584947
      0.00248630	     -0.06070532	     -0.00107101	     -0.20252474	     -0.06098382	      0.88292403	     -0.00064770	     -0.21537558	     -0.00020471	      0.00033048	     83.67308190
      0.00367881	     -0.06055427	     -0.00106365	     -0.20237232	     -0.06098416	      0.88292452	     -0.00064762	     -0.21531102	     -0.00037603	      0.00048928	     67.17743079
      0.00564677	     -0.06081925	     -0.00106854	     -0.20263462	     -0.06098519	      0.88292569	     -0.00064743	     -0.21522852	     -0.00065745	      0.00067652	     44.69072674
      0.00714633	     -0.06112991	     -0.00107424	     -0.20294356	     -0.06098631	      0.88292676	     -0.00064725	     -0.21518844	     -0.00083535	      0.00074188	     30.15354485
      0.00864589	     -0.06139529	     -0.00107768	     -0.20320768	     -0.06098767	      0.88292788	     -0.00064706	     -0.21516263	     -0.00097166	      0.00074379	     19.02507118
      0.01014544	     -0.06160211	     -0.00107829	     -0.20341373	     -0.06098920	      0.88292896	     -0.00064684	     -0.21514548	     -0.00106590	      0.00069262	     13.08119563
      0.01164500	     -0.06175257	     -0.00107783	     -0.20356381	     -0.06099085	      0.88292994	     -0.00064661	     -0.21513325	     -0.00112264	      0.00060013	     10.79416012
      0.01314455	     -0.06187111	     -0.00107639	     -0.20368232	     -0.06099255	      0.88293075	     -0.00064637	     -0.21512380	     -0.00114466	      0.00047790	     11.10694404
      0.01464411	     -0.06195894	     -0.00107567	     -0.20377040	     -0.06099427	      0.88293136	     -0.00064612	     -0.21511626	     -0.00113725	      0.00033602	     13.98618122
      0.01614366	     -0.06203076	     -0.00107453	     -0.20384273	     -0.06099595	      0.88293175	     -0.00064585	     -0.21511017	     -0.00110258	      0.00018355	     16.78457931
      0.01764322	     -0.06207601	     -0.00107347	     -0.20388870	     -0.06099756	      0.88293191	     -0.00064558	     -0.21510545	     -0.00104612	      0.00002807	     21.48867435
      0.01914277	     -0.06210973	     -0.00107309	     -0.20392332	     -0.06099908	      0.88293184	     -0.00064529	     -0.21510199	     -0.00096991	     -0.00012369	     24.06259694
      0.02064233	     -0.06212032	     -0.00107433	     -0.20393493	     -0.06100046	      0.88293154	     -0.00064499	     -0.21509975	     -0.00087966	     -0.00026678	     28.32122486
      0.02214189	     -0.06212134	     -0.00107495	     -0.20393710	     -0.06100171	      0.88293104	     -0.00064468	     -0.21509846	     -0.00077680	     -0.00039731	     29.39914614
      0.02348825	     -0.06210377	     -0.00107630	     -0.20392062	     -0.06100269	      0.88293044	     -0.00064440	     -0.21509800	     -0.00067814	     -0.00050185	     31.93985122
      0.02483461	     -0.06208056	     -0.00107721	     -0.20389858	     -0.06100353	      0.88292970	     -0.00064411	     -0.21509799	     -0.00057414	     -0.00059293	     32.38360199
      0.02645284	     -0.06203989	     -0.00107910	     -0.20385933	     -0.06100436	      0.88292866	     -0.00064376	     -0.21509848	     -0.00044595	     -0.00068385	     33.46192585
      0.02807108	     -0.06199609	     -0.00108080	     -0.20381699	     -0.06100497	      0.88292750	     -0.00064340	     -0.21509930	     -0.00031551	     -0.00075421	     32.80292246
      0.02942752	     -0.06195160	     -0.00108283	     -0.20377371	     -0.06100533	      0.88292644	     -0.00064308	     -0.21510016	     -0.00020707	     -0.00079784	     33.40073284
      0.03078397	     -0.06190974	     -0.00108445	     -0.20373307	     -0.06100554	      0.88292534	     -0.00064277	     -0.21510105	     -0.00009917	     -0.00082801	     32.72980458
      0.03214041	     -0.06186568	     -0.00108624	     -0.20369022	     -0.06100560	      0.88292420	     -0.00064244	     -0.21510192	      0.00000653	     -0.00084562	     32.58225210
      0.03399303	     -0.06181032	     -0.00108823	     -0.20363648	     -0.06100545	      0.88292263	     -0.00064199	     -0.21510293	      0.00014736	     -0.00085110	     31.71104145
      0.03535253	     -0.06176894	     -0.00108986	     -0.20359626	     -0.06100519	      0.88292147	     -0.00064166	     -0.21510348	      0.00024684	     -0.00084298	     31.65136323
      0.03671204	     -0.06173352	     -0.00109088	     -0.20356200	     -0.06100478	      0.88292034	     -0.00064131	     -0.21510379	      0.00034366	     -0.00082577	     30.97786610
      0.03837034	     -0.06169131	     -0.00109222	     -0.20352114	     -0.06100412	      0.88291899	     -0.00064089	     -0.21510381	      0.00045675	     -0.00079425	     30.61556157
      0.03982691	     -0.06166184	     -0.00109298	     -0.20349284	     -0.06100338	      0.88291786	     -0.00064051	     -0.21510341	      0.00055241	     -0.00075845	     29.80266397
      0.04128348	     -0.06163126	     -0.00109390	     -0.20346338	     -0.06100251	      0.88291679	     -0.00064012	     -0.21510263	      0.00064338	     -0.00071660	     29.46368048
      0.04274005	     -0.06160800	     -0.00109436	     -0.20344122	     -0.06100151	      0.88291578	     -0.00063972	     -0.21510135	      0.00073102	     -0.00066985	     28.65771916
      0.04419662	     -0.06158311	     -0.00109516	     -0.20341740	     -0.06100039	      0.88291484	     -0.00063932	     -0.21509963	      0.00081404	     -0.00061954	     28.23014474
      0.04565319	     -0.06156495	     -0.00109558	     -0.20340026	     -0.06099914	      0.88291397	     -0.00063891	     -0.21509737	      0.00089385	     -0.00056670	     27.41552249
      0.04710976	     -0.06154411	     -0.00109607	     -0.20338040	     -0.06099778	      0.88291319	     -0.00063850	     -0.21509464	      0.00096921	     -0.00051257	     26.98489361
      0.04856634	     -0.06152996	     -0.00109625	     -0.20336722	     -0.06099632	      0.88291248	     -0.00063807	     -0.21509137	      0.00104163	     -0.00045804	     26.19462666
      0.05002291	     -0.06151190	     -0.00109636	     -0.20335009	     -0.06099475	      0.88291185	     -0.00063764	     -0.21508767	      0.00110988	     -0.00040408	     25.81507703
      0.05147948	     -0.06149981	     -0.00109609	     -0.20333889	     -0.06099309	      0.88291130	     -0.00063721	     -0.21508350	      0.00117548	     -0.00035134	     25.05044542
      0.05293605	     -0.06148277	     -0.00109589	     -0.20332271	     -0.06099133	      0.88291083	     -0.00063676	     -0.21507895	      0.00123719	     -0.00030070	     24.77588840
      0.05439262	     -0.06147121	     -0.00109559	     -0.20331200	     -0.06098948	      0.88291043	     -0.00063631	     -0.21507397	      0.00129666	     -0.00025260	     24.07058140
      0.05584919	     -0.06145356	     -0.00109544	     -0.20329515	     -0.06098755	      0.88291009	     -0.00063586	     -0.21506866	      0.00135250	     -0.00020765	     23.91053137
      0.05730576	     -0.06143963	     -0.00109485	     -0.20328201	     -0.06098555	      0.88290982	     -0.00063540	     -0.21506295	      0.00140643	     -0.00016608	     23.25690473
      0.05876234	     -0.06141761	     -0.00109410	     -0.20326075	     -0.06098346	      0.88290961	     -0.00063493	     -0.21505690	      0.00145704	     -0.00012828	     23.21189078
      0.06021891	     -0.06140131	     -0.00109334	     -0.20324518	     -0.06098130	      0.88290944	     -0.00063446	     -0.21505044	      0.00150605	     -0.00009428	     22.59725950
      0.06167548	     -0.06137871	     -0.00109279	     -0.20322329	     -0.06097907	      0.88290933	     -0.00063398	     -0.21504376	      0.00155195	     -0.00006434	     22.65084325
      0.06313205	     -0.06136311	     -0.00109234	     -0.20320837	     -0.06097678	      0.88290926	     -0.00063349	     -0.21503682	      0.00159654	     -0.00003840	     22.05457671
      0.06458862	     -0.06134013	     -0.00109180	     -0.20318605	     -0.06097442	      0.88290922	     -0.00063300	     -0.21502978	      0.00163822	     -0.00001672	     22.18721387
      0.06604519	     -0.06132411	     -0.00109126	     -0.20317067	     -0.06097201	      0.88290920	     -0.00063251	     -0.21502256	      0.00167899	      0.00000079	     21.61297333
      0.06750177	     -0.06130080	     -0.00109062	     -0.20314799	     -0.06096953	      0.88290922	     -0.00063201	     -0.21501531	      0.00171714	      0.00001396	     21.81405159
      0.06895834	     -0.06128590	     -0.00109016	     -0.20313371	     -0.06096701	      0.88290924	     -0.00063151	     -0.21500796	      0.00175477	      0.00002303	     21.25891384
      0.07041491	     -0.06126335	     -0.00108954	     -0.20311175	     -0.06096442	      0.88290928	     -0.00063100	     -0.21500067	      0.00179004	      0.00002791	     21.51307162
      0.07187148	     -0.06124949	     -0.00108914	     -0.20309847	     -0.06096179	      0.88290932	     -0.00063049	     -0.21499333	      0.00182512	      0.00002899	     20.97794728
      0.07332805	     -0.06122712	     -0.00108848	     -0.20307667	     -0.06095911	      0.88290936	     -0.00062997	     -0.21498608	      0.00185804	      0.00002629	     21.27399298
      0.07478462	     -0.06121449	     -0.00108816	     -0.20306460	     -0.06095638	      0.88290940	     -0.00062945	     -0.21497881	      0.00189107	      0.00002028	     20.75966009
      0.07608974	     -0.06119600	     -0.00108761	     -0.20304661	     -0.06095389	      0.88290942	     -0.00062898	     -0.21497238	      0.00191898	      0.00001212	     20.97980688
      0.07739486	     -0.06118376	     -0.00108734	     -0.20303486	     -0.06095137	      0.88290943	     -0.00062850	     -0.21496598	      0.00194690	      0.00000170	     20.75910667
      0.07899019	     -0.06116633	     -0.00108687	     -0.20301801	     -0.06094824	      0.88290942	     -0.00062792	     -0.21495829	      0.00197980	     -0.00001395	     20.82558302
      0.08058551	     -0.06115570	     -0.00108667	     -0.20300796	     -0.06094505	      0.88290938	     -0.00062733	     -0.21495070	      0.00201254	     -0.00003238	     20.53053600
      0.08193854	     -0.06116986	     -0.00108662	     -0.20302259	     -0.06094231	      0.88290933	     -0.00062683	     -0.21494473	      0.00203879	     -0.00005051	     20.55235184
      0.08329156	     -0.06130438	     -0.00108861	     -0.20315747	     -0.06093954	      0.88290924	     -0.00062632	     -0.21494154	      0.00206366	     -0.00007481	     19.76988963
      0.08464459	     -0.06158791	     -0.00109229	     -0.20344129	     -0.06093673	      0.88290912	     -0.00062581	     -0.21494536	      0.00208706	     -0.00011366	     19.69463292
      0.08642751	     -0.06216344	     -0.00109873	     -0.20401714	     -0.06093298	      0.88290884	     -0.00062514	     -0.21496685	      0.00212377	     -0.00020191	     20.44851766
      0.08782595	     -0.06270553	     -0.00110300	     -0.20455959	     -0.06092998	      0.88290849	     -0.00062461	     -0.21499891	      0.00216266	     -0.00030935	     23.47515657
      0.08922439	     -0.06328409	     -0.00110625	     -0.20513864	     -0.06092692	      0.88290796	     -0.00062407	     -0.21504389	      0.00221540	     -0.00045355	     26.05645911
      0.09062283	     -0.06385893	     -0.00110806	     -0.20571414	     -0.06092378	      0.88290720	     -0.00062354	     -0.21510033	      0.00228241	     -0.00063407	     30.08178070
      0.09255377	     -0.06462388	     -0.00110937	     -0.20648026	     -0.06091926	      0.88290570	     -0.00062281	     -0.21519357	      0.00239929	     -0.00093700	     33.39524430
      0.09392317	     -0.06512242	     -0.00110964	     -0.20697979	     -0.06091591	      0.88290425	     -0.00062229	     -0.21526816	      0.00249690	     -0.00118348	     37.03671075
      0.09529256	     -0.06559078	     -0.00111015	     -0.20744924	     -0.06091242	      0.88290245	     -0.00062178	     -0.21534807	      0.00260616	     -0.00144966	     37.34573614
      0.09709251	     -0.06614301	     -0.00111136	     -0.20800303	     -0.06090759	      0.88289951	     -0.00062112	     -0.21545921	      0.00276380	     -0.00182000	     37.04728359
      0.09881374	     -0.06659753	     -0.00111372	     -0.20845914	     -0.06090269	      0.88289606	     -0.00062051	     -0.21557005	      0.00292721	     -0.00218199	     33.15034865
      0.10053497	     -0.06699036	     -0.00111737	     -0.20885363	     -0.06089751	      0.88289200	     -0.00061990	     -0.21568397	      0.00309908	     -0.00253971	     29.62052455
      0.10193372	     -0.06726953	     -0.00112131	     -0.20913421	     -0.06089307	      0.88288825	     -0.00061942	     -0.21577749	      0.00324578	     -0.00281961	     24.15826332
      0.10333248	     -0.06749795	     -0.00112672	     -0.20936406	     -0.06088842	      0.88288412	     -0.00061896	     -0.21587071	      0.00339572	     -0.00308523	     19.90398450
      0.10473123	     -0.06768042	     -0.00113138	     -0.20954802	     -0.06088357	      0.88287963	     -0.00061850	     -0.21596276	      0.00354942	     -0.00332911	     15.69783262
      0.10654596	     -0.06787275	     -0.00113835	     -0.20974229	     -0.06087694	      0.88287333	     -0.00061792	     -0.21607961	      0.00375044	     -0.00360685	     11.68204606
      0.10779939	     -0.06797933	     -0.00114416	     -0.20985023	     -0.06087215	      0.88286870	     -0.00061754	     -0.21615803	      0.00389183	     -0.00376834	      9.96512159
      0.10905283	     -0.06806803	     -0.00114909	     -0.20994032	     -0.06086719	      0.88286389	     -0.00061716	     -0.21623431	      0.00403229	     -0.00390454	      9.23561563
      0.11064796	     -0.06817608	     -0.00115551	     -0.21005013	     -0.06086061	      0.88285755	     -0.00061668	     -0.21632824	      0.00421204	     -0.00403801	      9.25576935
      0.11224310	     -0.06827765	     -0.00116164	     -0.21015347	     -0.06085375	      0.88285103	     -0.00061622	     -0.21641836	      0.00439101	     -0.00412878	     10.65068772
      0.11348577	     -0.06835217	     -0.00116548	     -0.21022941	     -0.06084821	      0.88284587	     -0.00061587	     -0.21648574	      0.00453229	     -0.00416923	     11.52712837
      0.11472845	     -0.06842461	     -0.00116974	     -0.21030326	     -0.06084249	      0.88284068	     -0.00061553	     -0.21655064	      0.00467270	     -0.00418566	     12.96273791
      0.11633611	     -0.06852512	     -0.00117396	     -0.21040563	     -0.06083483	      0.88283396	     -0.00061509	     -0.21663112	      0.00485583	     -0.00417164	     14.26341496
      0.11794378	     -0.06863454	     -0.00117787	     -0.21051691	     -0.06082687	      0.88282728	     -0.00061466	     -0.21670768	      0.00503935	     -0.00412256	     15.84363960
      0.11917602	     -0.06872200	     -0.00118023	     -0.21060583	     -0.06082058	      0.88282224	     -0.00061433	     -0.21676364	      0.00518282	     -0.00406161	     15.80770355
      0.12040825	     -0.06880807	     -0.00118203	     -0.21069337	     -0.06081410	      0.88281728	     -0.00061401	     -0.21681717	      0.00532656	     -0.00398411	     16.15194435
      0.12200420	     -0.06892404	     -0.00118388	     -0.21081128	     -0.06080545	      0.88281102	     -0.00061359	     -0.21688306	      0.00551574	     -0.00386028	     15.59747686
      0.12360015	     -0.06904262	     -0.00118575	     -0.21093181	     -0.06079649	      0.88280497	     -0.00061319	     -0.21694508	      0.00570655	     -0.00371572	     15.31690893
      0.12477805	     -0.06912857	     -0.00118623	     -0.21101925	     -0.06078969	      0.88280066	     -0.00061289	     -0.21698840	      0.00585059	     -0.00359639	     14.06823998
      0.12595595	     -0.06921510	     -0.00118656	     -0.21110727	     -0.06078271	      0.88279650	     -0.00061260	     -0.21702965	      0.00599529	     -0.00346997	     13.36701239
      0.12761688	     -0.06933234	     -0.00118619	     -0.21122666	     -0.06077258	      0.88279089	     -0.00061219	     -0.21708443	      0.00620275	     -0.00328037	     12.00200771
      0.12915046	     -0.06943138	     -0.00118569	     -0.21132770	     -0.06076292	      0.88278600	     -0.00061182	     -0.21713162	      0.00639605	     -0.00309702	     11.12063539
      0.13068405	     -0.06952719	     -0.00118480	     -0.21142554	     -0.06075296	      0.88278140	     -0.00061146	     -0.21717588	      0.00659299	     -0.00290707	      9.81741861
      0.13200163	     -0.06960278	     -0.00118411	     -0.21150287	     -0.06074416	      0.88277768	     -0.00061115	     -0.21721170	      0.00676220	     -0.00274235	      9.47707478
      0.13331922	     -0.06967133	     -0.00118428	     -0.21157316	     -0.06073514	      0.88277417	     -0.00061085	     -0.21724555	      0.00693434	     -0.00257590	      8.80848817
      0.13463680	     -0.06973467	     -0.00118411	     -0.21163826	     -0.06072589	      0.88277089	     -0.00061055	     -0.21727749	      0.00710673	     -0.00241074	      8.58517650
      0.13595439	     -0.06978796	     -0.00118330	     -0.21169333	     -0.06071641	      0.88276782	     -0.00061026	     -0.21730763	      0.00728110	     -0.00224628	      8.26622914
      0.13727197	     -0.06983541	     -0.00118228	     -0.21174256	     -0.06070670	      0.88276497	     -0.00060997	     -0.21733603	      0.00745560	     -0.00208484	      8.19204704
      0.13888703	     -0.06988332	     -0.00118096	     -0.21179268	     -0.06069449	      0.88276176	     -0.00060963	     -0.21736873	      0.00767133	     -0.00189077	      8.02229056
      0.14005654	     -0.06991235	     -0.00118017	     -0.21182329	     -0.06068543	      0.88275963	     -0.00060939	     -0.21739100	      0.00782707	     -0.00175480	      8.05673936
      0.14122605	     -0.06993480	     -0.00117925	     -0.21184733	     -0.06067618	      0.88275765	     -0.00060916	     -0.21741219	      0.00798382	     -0.00162200	      8.03245598
      0.14279587	     -0.06995907	     -0.00117793	     -0.21187375	     -0.06066348	      0.88275524	     -0.00060885	     -0.21743897	      0.00819406	     -0.00145099	      8.04434410
      0.14462288	     -0.06997545	     -0.00117622	     -0.21189262	     -0.06064829	      0.88275276	     -0.00060851	     -0.21746792	      0.00843992	     -0.00126211	      7.91360971
      0.14557515	     -0.06997984	     -0.00117548	     -0.21189830	     -0.06064019	      0.88275161	     -0.00060834	     -0.21748207	      0.00856722	     -0.00116920	      7.92892809
      0.14680194	     -0.06998146	     -0.00117454	     -0.21190159	     -0.06062958	      0.88275024	     -0.00060812	     -0.21749943	      0.00873195	     -0.00105430	      7.86197952
      0.14921027	     -0.06997708	     -0.00117329	     -0.21190046	     -0.06060816	      0.88274796	     -0.00060772	     -0.21753079	      0.00905482	     -0.00084741	      7.69838694
      0.15046534	     -0.06997022	     -0.00117282	     -0.21189529	     -0.06059669	      0.88274696	     -0.00060753	     -0.21754583	      0.00922370	     -0.00074906	      7.53613668
      0.15172040	     -0.06996310	     -0.00117268	     -0.21188985	     -0.06058501	      0.88274607	     -0.00060734	     -0.21756001	      0.00939176	     -0.00065850	      7.45656759
      0.15341093	     -0.06995032	     -0.00117259	     -0.21187932	     -0.06056894	      0.88274506	     -0.00060710	     -0.21757787	      0.00961882	     -0.00054734	      7.26291518
      0.15476330	     -0.06993933	     -0.00117270	     -0.21187012	     -0.06055581	      0.88274437	     -0.00060691	     -0.21759110	      0.00979965	     -0.00046852	      7.21432979
      0.15611566	     -0.06992544	     -0.00117268	     -0.21185803	     -0.06054243	      0.88274379	     -0.00060674	     -0.21760344	      0.00998153	     -0.00039732	      7.07854653
      0.15746802	     -0.06991348	     -0.00117290	     -0.21184785	     -0.06052881	      0.88274329	     -0.00060657	     -0.21761487	      0.01016245	     -0.00033552	      7.08126362
      0.15882039	     -0.06989985	     -0.00117288	     -0.21183602	     -0.06051495	      0.88274288	     -0.00060642	     -0.21762547	      0.01034458	     -0.00028119	      6.95287885
      0.16017275	     -0.06988970	     -0.00117305	     -0.21182765	     -0.06050083	      0.88274253	     -0.00060627	     -0.21763523	      0.01052573	     -0.00023623	      7.01702130
      0.16152511	     -0.06987927	     -0.00117305	     -0.21181901	     -0.06048648	      0.88274223	     -0.00060614	     -0.21764427	      0.01070836	     -0.00019855	      6.89010751
      0.16287748	     -0.06987228	     -0.00117535	     -0.21181375	     -0.06047187	      0.88274199	     -0.00060601	     -0.21765260	      0.01089009	     -0.00016986	      7.00817808
      0.16422984	     -0.06986349	     -0.00117798	     -0.21180670	     -0.06045702	      0.88274177	     -0.00060589	     -0.21766026	      0.01107333	     -0.00014766	      6.90306429
      0.16558220	     -0.06985326	     -0.00117869	     -0.21179824	     -0.06044192	      0.88274158	     -0.00060579	     -0.21766721	      0.01125583	     -0.00013347	      7.04958323
      0.16693457	     -0.06983797	     -0.00117825	     -0.21178476	     -0.06042658	      0.88274141	     -0.00060569	     -0.21767348	      0.01143999	     -0.00012465	      6.96501321
      0.16828693	     -0.06981886	     -0.00117809	     -0.21176744	     -0.06041098	      0.88274124	     -0.00060559	     -0.21767888	      0.01162346	     -0.00012262	      7.19030378
      0.16963929	     -0.06978272	     -0.00117698	     -0.21173314	     -0.06039514	      0.88274108	     -0.00060551	     -0.21768309	      0.01180868	     -0.00012459	      7.20541149
      0.17099166	     -0.06970985	     -0.00117424	     -0.21166215	     -0.06037904	      0.88274090	     -0.00060544	     -0.21768516	      0.01199337	     -0.00013090	      7.65430891
      0.17234402	     -0.06955876	     -0.00116956	     -0.21151302	     -0.06036270	      0.88274072	     -0.00060537	     -0.21768329	      0.01217994	     -0.00013662	      8.06781552
      0.17369638	     -0.06930677	     -0.00116436	     -0.21126301	     -0.06034610	      0.88274053	     -0.00060532	     -0.21767479	      0.01236502	     -0.00013888	      9.04650007
      0.17504875	     -0.06894245	     -0.00115815	     -0.21090071	     -0.06032925	      0.88274035	     -0.00060527	     -0.21765713	      0.01254841	     -0.00012960	      9.74956103
      0.17640111	     -0.06848175	     -0.00115262	     -0.21044195	     -0.06031216	      0.88274019	     -0.00060523	     -0.21762847	      0.01272415	     -0.00010443	     10.83430158
      0.17775347	     -0.06793827	     -0.00114769	     -0.20990032	     -0.06029484	      0.88274008	     -0.00060520	     -0.21758803	      0.01289091	     -0.00005587	     11.34415463
      0.17910584	     -0.06733691	     -0.00114376	     -0.20930063	     -0.06027730	      0.88274005	     -0.00060517	     -0.21753583	      0.01304306	      0.00001819	     12.34639275
      0.18045820	     -0.06669413	     -0.00114020	     -0.20865939	     -0.06025957	      0.88274014	     -0.00060516	     -0.21747267	      0.01318076	      0.00012220	     12.70083189
      0.18181056	     -0.06603056	     -0.00113738	     -0.20799715	     -0.06024166	      0.88274039	     -0.00060515	     -0.21739967	      0.01330032	      0.00025495	     13.77468523
      0.18316293	     -0.06535187	     -0.00113420	     -0.20731963	     -0.06022360	      0.88274085	     -0.00060514	     -0.21731819	      0.01340390	      0.00041781	     14.13059331
      0.18451529	     -0.06467119	     -0.00113163	     -0.20663992	     -0.06020542	      0.88274154	     -0.00060514	     -0.21722942	      0.01348927	      0.00060701	     15.33750479
      0.18586765	     -0.06399140	     -0.00112891	     -0.20596097	     -0.06018713	      0.88274250	     -0.00060514	     -0.21713457	      0.01355974	      0.00082188	     15.77590284
      0.18722002	     -0.06332348	     -0.00112546	     -0.20529372	     -0.06016875	      0.88274377	     -0.00060515	     -0.21703480	      0.01361390	      0.00105696	     17.12121102
      0.18857238	     -0.06266899	     -0.00112174	     -0.20463978	     -0.06015031	      0.88274537	     -0.00060517	     -0.21693119	      0.01365580	      0.00131014	     17.58756231
      0.18992474	     -0.06203356	     -0.00111831	     -0.20400476	     -0.06013182	      0.88274732	     -0.00060518	     -0.21682458	      0.01368431	      0.00157493	     18.98083015
      0.19127711	     -0.06141625	     -0.00111466	     -0.20338776	     -0.06011330	      0.88274963	     -0.00060520	     -0.21671577	      0.01370368	      0.00184892	     19.57549750
      0.19262947	     -0.06082150	     -0.00111145	     -0.20279321	     -0.06009476	      0.88275232	     -0.00060523	     -0.21660538	      0.01371274	      0.00212571	     21.11018030
      0.19398183	     -0.06024648	     -0.00110784	     -0.20221832	     -0.06007621	      0.88275538	     -0.00060525	     -0.21649400	      0.01371559	      0.00240318	     21.81023356
      0.19533420	     -0.05969431	     -0.00110440	     -0.20166619	     -0.06005767	      0.88275882	     -0.00060528	     -0.21638210	      0.01371059	      0.00267524	     23.45915853
      0.19668656	     -0.05916172	     -0.00110032	     -0.20113362	     -0.06003913	      0.88276261	     -0.00060531	     -0.21627006	      0.01370170	      0.00294036	     24.41101754
      0.19803892	     -0.05864934	     -0.00109677	     -0.20062117	     -0.06002061	      0.88276676	     -0.00060534	     -0.21615817	      0.01368706	      0.00319331	     26.25361936
      0.19939129	     -0.05815537	     -0.00109308	     -0.20012710	     -0.06000211	      0.88277125	     -0.00060537	     -0.21604676	      0.01367013	      0.00343353	     27.31404059
      0.20074365	     -0.05768034	     -0.00108976	     -0.19965191	     -0.05998364	      0.88277604	     -0.00060541	     -0.21593605	      0.01364841	      0.00365637	     29.25319907
      0.20209601	     -0.05722198	     -0.00108593	     -0.19919338	     -0.05996520	      0.88278113	     -0.00060545	     -0.21582624	      0.01362529	      0.00386170	     30.44462079
      0.20344838	     -0.05678183	     -0.00108349	     -0.19875297	     -0.05994679	      0.88278648	     -0.00060548	     -0.21571743	      0.01359811	      0.00404580	     32.40130711
      0.20480074	     -0.05635586	     -0.00107947	     -0.19832676	     -0.05992842	      0.88279206	     -0.00060552	     -0.21560969	      0.01356997	      0.00420992	     33.49613220
      0.20615310	     -0.05594416	     -0.00107605	     -0.19791476	     -0.05991009	      0.88279785	     -0.00060556	     -0.21550309	      0.01353769	      0.00435093	     35.38983061
      0.20750547	     -0.05554769	     -0.00107205	     -0.19751798	     -0.05989180	      0.88280382	     -0.00060560	     -0.21539776	      0.01350438	      0.00447008	     36.38971316
      0.20885783	     -0.05516517	     -0.00106930	     -0.19713508	     -0.05987357	      0.88280993	     -0.00060565	     -0.21529380	      0.01346694	      0.00456465	     38.12224771
      0.21021019	     -0.05479624	     -0.00106585	     -0.19676575	     -0.05985538	      0.88281616	     -0.00060569	     -0.21519130	      0.01342841	      0.00463660	     38.87218697
      0.21156256	     -0.05443427	     -0.00106442	     -0.19640330	     -0.05983725	      0.88282246	     -0.00060573	     -0.21509034	      0.01338531	      0.00468372	     40.50139895
      0.21291492	     -0.05408797	     -0.00106108	     -0.19605653	     -0.05981918	      0.88282881	     -0.00060578	     -0.21499104	      0.01334071	      0.00470864	     41.05199879
      0.21412213	     -0.05378650	     -0.00106080	     -0.19575453	     -0.05980310	      0.88283450	     -0.00060582	     -0.21490384	      0.01329684	      0.00471072	     42.26240456
      0.21532934	     -0.05349576	     -0.00105956	     -0.19546326	     -0.05978707	      0.88284018	     -0.00060585	     -0.21481804	      0.01325118	      0.00469610	     42.86719649
      0.21653655	     -0.05321433	     -0.00105687	     -0.19518130	     -0.05977111	      0.88284583	     -0.00060589	     -0.21473363	      0.01320238	      0.00466507	     43.70755167
      0.21824708	     -0.05282671	     -0.00105227	     -0.19479290	     -0.05974858	      0.88285376	     -0.00060595	     -0.21461629	      0.01312885	      0.00459536	     44.58611730
      0.21944492	     -0.05255859	     -0.00105059	     -0.19452417	     -0.05973289	      0.88285922	     -0.00060599	     -0.21453563	      0.01307377	      0.00452951	     45.37426781
      0.22064276	     -0.05229729	     -0.00104781	     -0.19426225	     -0.05971726	      0.88286460	     -0.00060603	     -0.21445619	      0.01301596	      0.00445118	     45.92560612
      0.22214529	     -0.05197682	     -0.00104553	     -0.19394092	     -0.05969776	      0.88287121	     -0.00060608	     -0.21435828	      0.01293922	      0.00433614	     46.74834054
      0.22342876	     -0.05171015	     -0.00104256	     -0.19367351	     -0.05968120	      0.88287670	     -0.00060612	     -0.21427609	      0.01287020	      0.00422446	     47.32739239
      0.22471223	     -0.05144615	     -0.00104113	     -0.19340868	     -0.05966473	      0.88288205	     -0.00060616	     -0.21419516	      0.01279778	      0.00410157	     48.03948233
      0.22599571	     -0.05118945	     -0.00103806	     -0.19315118	     -0.05964835	      0.88288723	     -0.00060620	     -0.21411543	      0.01272209	      0.00396890	     48.60243473
      0.22727918	     -0.05093762	     -0.00103630	     -0.19289846	     -0.05963207	      0.88289223	     -0.00060624	     -0.21403688	      0.01264292	      0.00382763	     49.27601662
      0.22856265	     -0.05069397	     -0.00103292	     -0.19265394	     -0.05961590	      0.88289705	     -0.00060628	     -0.21395951	      0.01256043	      0.00367924	     49.84024946
      0.22984612	     -0.05045427	     -0.00103090	     -0.19241330	     -0.05959983	      0.88290167	     -0.00060632	     -0.21388328	      0.01247450	      0.00352502	     50.52920773
      0.23112959	     -0.05021997	     -0.00102753	     -0.19217805	     -0.05958388	      0.88290610	     -0.00060636	     -0.21380814	      0.01238528	      0.00336665	     51.11617032
      0.23241306	     -0.04998913	     -0.00102650	     -0.19194618	     -0.05956804	      0.88291031	     -0.00060639	     -0.21373409	      0.01229259	      0.00320529	     51.81185517
      0.23369653	     -0.04976455	     -0.00102374	     -0.19172057	     -0.05955233	      0.88291432	     -0.00060643	     -0.21366110	      0.01219660	      0.00304237	     52.40095128
      0.23498001	     -0.04954218	     -0.00102349	     -0.19149708	     -0.05953674	      0.88291812	     -0.00060647	     -0.21358917	      0.01209714	      0.00287897	     53.12678479
      0.23613326	     -0.04934707	     -0.00102106	     -0.19130100	     -0.05952284	      0.88292136	     -0.00060650	     -0.21352541	      0.01200501	      0.00273281	     53.66333269
      0.23728651	     -0.04915396	     -0.00102029	     -0.19110684	     -0.05950905	      0.88292443	     -0.00060652	     -0.21346247	      0.01191011	      0.00258789	     54.29736958
      0.23843976	     -0.04896465	     -0.00101845	     -0.19091650	     -0.05949537	      0.88292733	     -0.00060655	     -0.21340033	      0.01181258	      0.00244500	     54.88520746
      0.23997878	     -0.04871645	     -0.00101711	     -0.19066684	     -0.05947729	      0.88293095	     -0.00060659	     -0.21331863	      0.01167825	      0.00225841	     55.74948938
      0.24113670	     -0.04853495	     -0.00101479	     -0.19048425	     -0.05946383	      0.88293348	     -0.00060661	     -0.21325809	      0.01157418	      0.00212195	     56.32613192
      0.24229462	     -0.04835662	     -0.00101406	     -0.19030477	     -0.05945049	      0.88293586	     -0.00060664	     -0.21319837	      0.01146747	      0.00198932	     56.98959218
      0.24345254	     -0.04818230	     -0.00101232	     -0.19012929	     -0.05943727	      0.88293809	     -0.00060666	     -0.21313946	      0.01135826	      0.00186106	     57.60623886
      0.24497977	     -0.04795577	     -0.00101105	     -0.18990119	     -0.05942004	      0.88294081	     -0.00060669	     -0.21306299	      0.01121038	      0.00169925	     58.51544535
      0.24609185	     -0.04779372	     -0.00100851	     -0.18973801	     -0.05940763	      0.88294264	     -0.00060671	     -0.21300815	      0.01110003	      0.00158737	     59.09247042
      0.24720393	     -0.04763343	     -0.00100744	     -0.18957653	     -0.05939535	      0.88294434	     -0.00060672	     -0.21295401	      0.01098741	      0.00148074	     59.77051871
      0.24860703	     -0.04743021	     -0.00100552	     -0.18937181	     -0.05938004	      0.88294633	     -0.00060674	     -0.21288669	      0.01084210	      0.00135457	     60.57856670
      0.24982409	     -0.04725915	     -0.00100468	     -0.18919939	     -0.05936692	      0.88294792	     -0.00060676	     -0.21282927	      0.01071301	      0.00125318	     61.28630756
      0.25104115	     -0.04709256	     -0.00100186	     -0.18903146	     -0.05935396	      0.88294938	     -0.00060677	     -0.21277276	      0.01058122	      0.00115934	     61.91532899
      0.25225821	     -0.04693098	     -0.00100118	     -0.18886848	     -0.05934116	      0.88295074	     -0.00060678	     -0.21271717	      0.01044679	      0.00107278	     62.68411329
      0.25347527	     -0.04678029	     -0.00099882	     -0.18871640	     -0.05932853	      0.88295200	     -0.00060678	     -0.21266258	      0.01030992	      0.00099341	     63.22835452
      0.25469233	     -0.04664271	     -0.00099905	     -0.18857735	     -0.05931607	      0.88295316	     -0.00060678	     -0.21260919	      0.01017059	      0.00092041	     63.89068172
      0.25590939	     -0.04652141	     -0.00099682	     -0.18845462	     -0.05930378	      0.88295424	     -0.00060678	     -0.21255724	      0.01002917	      0.00085302	     64.27806648
      0.25712645	     -0.04641509	     -0.00099774	     -0.18834676	     -0.05929166	      0.88295524	     -0.00060678	     -0.21250693	      0.00988582	      0.00079003	     64.88176079
      0.25818842	     -0.04633635	     -0.00099601	     -0.18826674	     -0.05928123	      0.88295605	     -0.00060678	     -0.21246451	      0.00975960	      0.00073800	     65.10731206
      0.25925039	     -0.04626813	     -0.00099620	     -0.18819718	     -0.05927093	      0.88295681	     -0.00060677	     -0.21242358	      0.00963242	      0.00068784	     65.47105929
      0.26057244	     -0.04620272	     -0.00099527	     -0.18813012	     -0.05925830	      0.88295768	     -0.00060676	     -0.21237495	      0.00947301	      0.00062742	     65.68497498
      0.26189448	     -0.04616018	     -0.00099620	     -0.18808588	     -0.05924588	      0.88295847	     -0.00060674	     -0.21232914	      0.00931280	      0.00056759	     66.00513407
      0.26296815	     -0.04614226	     -0.00099499	     -0.18806663	     -0.05923595	      0.88295905	     -0.00060673	     -0.21229410	      0.00918258	      0.00051852	     65.97616889
      0.26404181	     -0.04613821	     -0.00099557	     -0.18806120	     -0.05922616	      0.88295958	     -0.00060671	     -0.21226108	      0.00905246	      0.00046812	     66.09222546
      0.26537296	     -0.04615323	     -0.00099500	     -0.18807455	     -0.05921422	      0.88296016	     -0.00060668	     -0.21222300	      0.00889178	      0.00040293	     65.99651123
      0.26670411	     -0.04618982	     -0.00099646	     -0.18810944	     -0.05920249	      0.88296065	     -0.00060665	     -0.21218815	      0.00873211	      0.00033354	     66.04989436
      0.26773690	     -0.04623358	     -0.00099541	     -0.18815193	     -0.05919354	      0.88296097	     -0.00060662	     -0.21216339	      0.00860929	      0.00027630	     65.72214481
      0.26876969	     -0.04628957	     -0.00099612	     -0.18820663	     -0.05918471	      0.88296122	     -0.00060660	     -0.21214062	      0.00848750	      0.00021553	     65.56848813
      0.27016157	     -0.04638279	     -0.00099590	     -0.18829816	     -0.05917301	      0.88296146	     -0.00060655	     -0.21211310	      0.00832543	      0.00012765	     65.15426805
      0.27155344	     -0.04649273	     -0.00099746	     -0.18840640	     -0.05916153	      0.88296157	     -0.00060650	     -0.21208911	      0.00816601	      0.00003248	     64.94216318
      0.27256128	     -0.04658147	     -0.00099630	     -0.18849398	     -0.05915336	      0.88296157	     -0.00060646	     -0.21207384	      0.00805255	     -0.00004088	     64.43556852
      0.27356911	     -0.04667639	     -0.00099682	     -0.18858771	     -0.05914530	      0.88296149	     -0.00060642	     -0.21206024	      0.00794071	     -0.00011799	     64.14447299
      0.27503193	     -0.04682414	     -0.00099655	     -0.18873380	     -0.05913380	      0.88296123	     -0.00060636	     -0.21204332	      0.00778155	     -0.00023602	     63.55728752
      0.27628257	     -0.04695842	     -0.00099748	     -0.18886667	     -0.05912415	      0.88296087	     -0.00060630	     -0.21203131	      0.00764846	     -0.00034220	     63.17688195
      0.27753320	     -0.04709943	     -0.00099666	     -0.18900633	     -0.05911467	      0.88296037	     -0.00060623	     -0.21202140	      0.00751825	     -0.00045250	     62.54017066
      0.27878383	     -0.04724603	     -0.00099818	     -0.18915156	     -0.05910535	      0.88295974	     -0.00060616	     -0.21201344	      0.00739079	     -0.00056638	     62.18667788
      0.28003446	     -0.04739809	     -0.00099679	     -0.18930234	     -0.05909618	      0.88295896	     -0.00060609	     -0.21200729	      0.00726628	     -0.00068294	     61.43772326
      0.28110692	     -0.04753197	     -0.00099837	     -0.18943509	     -0.05908844	      0.88295817	     -0.00060602	     -0.21200338	      0.00716166	     -0.00078463	     61.12456085
      0.28217938	     -0.04766865	     -0.00099779	     -0.18957071	     -0.05908082	      0.88295727	     -0.00060595	     -0.21200064	      0.00705919	     -0.00088727	     60.56786407
      0.28354279	     -0.04784622	     -0.00099783	     -0.18974694	     -0.05907128	      0.88295597	     -0.00060586	     -0.21199876	      0.00693185	     -0.00101844	     60.02774083
      0.28490621	     -0.04802822	     -0.00099544	     -0.18992770	     -0.05906191	      0.88295449	     -0.00060576	     -0.21199861	      0.00680789	     -0.00114932	     59.27558827
      0.28600877	     -0.04817840	     -0.00099637	     -0.19007683	     -0.05905446	      0.88295317	     -0.00060568	     -0.21199968	      0.00670998	     -0.00125439	     58.92435317
      0.28711134	     -0.04833064	     -0.00099535	     -0.19022809	     -0.05904712	      0.88295173	     -0.00060560	     -0.21200175	      0.00661432	     -0.00135816	     58.35861488
      0.28848577	     -0.04852168	     -0.00099537	     -0.19041791	     -0.05903811	      0.88294978	     -0.00060549	     -0.21200563	      0.00649806	     -0.00148499	     57.85371847
      0.28986020	     -0.04871595	     -0.00099301	     -0.19061106	     -0.05902925	      0.88294765	     -0.00060537	     -0.21201088	      0.00638525	     -0.00160796	     57.11056384
      0.29093461	     -0.04886999	     -0.00099385	     -0.19076417	     -0.05902244	      0.88294587	     -0.00060528	     -0.21201587	      0.00629933	     -0.00170105	     56.81519832
      0.29200902	     -0.04902470	     -0.00099279	     -0.19091804	     -0.05901572	      0.88294399	     -0.00060518	     -0.21202159	      0.00621561	     -0.00179096	     56.32551168
      0.29344212	     -0.04923175	     -0.00099389	     -0.19112392	     -0.05900689	      0.88294135	     -0.00060504	     -0.21203023	      0.00610713	     -0.00190539	     55.83744249
      0.29487522	     -0.04944005	     -0.00099343	     -0.19133114	     -0.05899821	      0.88293854	     -0.00060490	     -0.21203991	      0.00600246	     -0.00201283	     55.13352926
      0.29592540	     -0.04959250	     -0.00099540	     -0.19148276	     -0.05899195	      0.88293638	     -0.00060480	     -0.21204759	      0.00592799	     -0.00208693	     54.88797672
      0.29697557	     -0.04974484	     -0.00099564	     -0.19163434	     -0.05898576	      0.88293416	     -0.00060469	     -0.21205573	      0.00585559	     -0.00215681	     54.45130216
      0.29848470	     -0.04996312	     -0.00099702	     -0.19185153	     -0.05897700	      0.88293083	     -0.00060453	     -0.21206812	      0.00575495	     -0.00224968	     53.96032112
      0.29978293	     -0.05015006	     -0.00099649	     -0.19203762	     -0.05896958	      0.88292786	     -0.00060439	     -0.21207937	      0.00567164	     -0.00232205	     53.40425166
      0.30108115	     -0.05033590	     -0.00099765	     -0.19222260	     -0.05896227	      0.88292480	     -0.00060424	     -0.21209110	      0.00559114	     -0.00238720	     53.07115366
      0.30237938	     -0.05052049	     -0.00099644	     -0.19240641	     -0.05895506	      0.88292167	     -0.00060409	     -0.21210324	      0.00551365	     -0.00244493	     52.45806904
      0.30367760	     -0.05070358	     -0.00099824	     -0.19258868	     -0.05894795	      0.88291846	     -0.00060393	     -0.21211572	      0.00543880	     -0.00249534	     52.21536051
      0.30478919	     -0.05086042	     -0.00099739	     -0.19274490	     -0.05894194	      0.88291566	     -0.00060380	     -0.21212664	      0.00537708	     -0.00253241	     51.64871454
      0.30590077	     -0.05101534	     -0.00099795	     -0.19289918	     -0.05893600	      0.88291283	     -0.00060366	     -0.21213773	      0.00531723	     -0.00256389	     51.33598315
      0.30731825	     -0.05121085	     -0.00099706	     -0.19309395	     -0.05892852	      0.88290917	     -0.00060347	     -0.21215208	      0.00524380	     -0.00259583	     50.77453830
      0.30873573	     -0.05140485	     -0.00099875	     -0.19328718	     -0.05892113	      0.88290548	     -0.00060328	     -0.21216663	      0.00517337	     -0.00261884	     50.44418391
      0.30987512	     -0.05155858	     -0.00099817	     -0.19344037	     -0.05891527	      0.88290248	     -0.00060312	     -0.21217841	      0.00511910	     -0.00263088	     49.89321479
      0.31101452	     -0.05171029	     -0.00099936	     -0.19359151	     -0.05890947	      0.88289948	     -0.00060296	     -0.21219023	      0.00506664	     -0.00263750	     49.58005991
      0.31244464	     -0.05189766	     -0.00099940	     -0.19377823	     -0.05890227	      0.88289571	     -0.00060275	     -0.21220504	      0.00500359	     -0.00263833	     49.01912888
      0.31387476	     -0.05208159	     -0.00100073	     -0.19396151	     -0.05889515	      0.88289194	     -0.00060254	     -0.21221978	      0.00494336	     -0.00263129	     48.72122590
      0.31498896	     -0.05222241	     -0.00099939	     -0.19410190	     -0.05888967	      0.88288901	     -0.00060237	     -0.21223116	      0.00489862	     -0.00262046	     48.17882550
      0.31610315	     -0.05236146	     -0.00099999	     -0.19424050	     -0.05888424	      0.88288610	     -0.00060219	     -0.21224243	      0.00485548	     -0.00260531	     47.87460755
      0.31758839	     -0.05254497	     -0.00100021	     -0.19442344	     -0.05887707	      0.88288225	     -0.00060195	     -0.21225723	      0.00480071	     -0.00257861	     47.31473729
      0.31907362	     -0.05272390	     -0.00100223	     -0.19460179	     -0.05886998	      0.88287845	     -0.00060171	     -0.21227168	      0.00474874	     -0.00254511	     47.02386913
      0.32016483	     -0.05285279	     -0.00100123	     -0.19473034	     -0.05886481	      0.88287568	     -0.00060152	     -0.21228207	      0.00471258	     -0.00251645	     46.47673661
      0.32125604	     -0.05297943	     -0.00100182	     -0.19485661	     -0.05885969	      0.88287295	     -0.00060133	     -0.21229222	      0.00467777	     -0.00248474	     46.16841504
      0.32281102	     -0.05315613	     -0.00100152	     -0.19503284	     -0.05885245	      0.88286913	     -0.00060105	     -0.21230628	      0.00463080	     -0.00243478	     45.59582181
      0.32415334	     -0.05330507	     -0.00100206	     -0.19518137	     -0.05884626	      0.88286589	     -0.00060081	     -0.21231801	      0.00459252	     -0.00238772	     45.26803768
      0.32549566	     -0.05345077	     -0.00100082	     -0.19532674	     -0.05884012	      0.88286272	     -0.00060056	     -0.21232932	      0.00455656	     -0.00233745	     44.69540514
      0.32683798	     -0.05359333	     -0.00100205	     -0.19546893	     -0.05883403	      0.88285962	     -0.00060030	     -0.21234021	      0.00452250	     -0.00228462	     44.44681097
      0.32818030	     -0.05373330	     -0.00100064	     -0.19560861	     -0.05882798	      0.88285659	     -0.00060003	     -0.21235065	      0.00449078	     -0.00222953	     43.79322011
      0.32932757	     -0.05384958	     -0.00100244	     -0.19572458	     -0.05882284	      0.88285406	     -0.00059980	     -0.21235922	      0.00446500	     -0.00218113	     43.59960285
      0.33047485	     -0.05396419	     -0.00100237	     -0.19583895	     -0.05881773	      0.88285158	     -0.00059957	     -0.21236747	      0.00444083	     -0.00213170	     43.14691779
      0.33194220	     -0.05410784	     -0.00100360	     -0.19598227	     -0.05881124	      0.88284850	     -0.00059926	     -0.21237757	      0.00441184	     -0.00206760	     42.76014501
      0.33340955	     -0.05424797	     -0.00100302	     -0.19612214	     -0.05880479	      0.88284552	     -0.00059894	     -0.21238714	      0.00438527	     -0.00200301	     42.14561222
      0.33458543	     -0.05435763	     -0.00100465	     -0.19623156	     -0.05879964	      0.88284319	     -0.00059869	     -0.21239442	      0.00436536	     -0.00195136	     41.93564001
      0.33576131	     -0.05446489	     -0.00100437	     -0.19633864	     -0.05879452	      0.88284093	     -0.00059842	     -0.21240135	      0.00434701	     -0.00189999	     41.48616134
      0.33724199	     -0.05459638	     -0.00100526	     -0.19646989	     -0.05878810	      0.88283816	     -0.00059809	     -0.21240955	      0.00432568	     -0.00183617	     41.12056528
      0.33872267	     -0.05472366	     -0.00100399	     -0.19659701	     -0.05878171	      0.88283549	     -0.00059774	     -0.21241717	      0.00430662	     -0.00177359	     40.49951896
      0.33986821	     -0.05481917	     -0.00100522	     -0.19669235	     -0.05877678	      0.88283348	     -0.00059747	     -0.21242265	      0.00429302	     -0.00172634	     40.32735165
      0.34101375	     -0.05491200	     -0.00100456	     -0.19678507	     -0.05877187	      0.88283153	     -0.00059719	     -0.21242778	      0.00428078	     -0.00168015	     39.92275292
      0.34255722	     -0.05503262	     -0.00100467	     -0.19690553	     -0.05876528	      0.88282899	     -0.00059681	     -0.21243413	      0.00426594	     -0.00161991	     39.56532638
      0.34410069	     -0.05514780	     -0.00100263	     -0.19702063	     -0.05875870	      0.88282653	     -0.00059642	     -0.21243984	      0.00425325	     -0.00156205	     38.95630000
      0.34522113	     -0.05522732	     -0.00100291	     -0.19710006	     -0.05875394	      0.88282480	     -0.00059613	     -0.21244358	      0.00424495	     -0.00152171	     38.84671998
      0.34634156	     -0.05530432	     -0.00100129	     -0.19717702	     -0.05874919	      0.88282312	     -0.00059584	     -0.21244702	      0.00423775	     -0.00148266	     38.48947431
      0.34795946	     -0.05541056	     -0.00100051	     -0.19728318	     -0.05874234	      0.88282077	     -0.00059540	     -0.21245147	      0.00422874	     -0.00142869	     38.16745009
      0.34933391	     -0.05549589	     -0.00099847	     -0.19736850	     -0.05873653	      0.88281883	     -0.00059503	     -0.21245478	      0.00422253	     -0.00138501	     37.70228620
      0.35070836	     -0.05557662	     -0.00099805	     -0.19744919	     -0.05873073	      0.88281696	     -0.00059465	     -0.21245767	      0.00421727	     -0.00134343	     37.56676015
      0.35208281	     -0.05565261	     -0.00099527	     -0.19752520	     -0.05872494	      0.88281514	     -0.00059427	     -0.21246015	      0.00421335	     -0.00130383	     37.05779064
      0.35345726	     -0.05572379	     -0.00099506	     -0.19759634	     -0.05871915	      0.88281337	     -0.00059388	     -0.21246225	      0.00421013	     -0.00126629	     37.05530931
      0.35468262	     -0.05578375	     -0.00099224	     -0.19765635	     -0.05871399	      0.88281184	     -0.00059352	     -0.21246384	      0.00420836	     -0.00123440	     36.56671567
      0.35590797	     -0.05584036	     -0.00099134	     -0.19771296	     -0.05870884	      0.88281035	     -0.00059317	     -0.21246516	      0.00420704	     -0.00120405	     36.47395815
      0.35713333	     -0.05589359	     -0.00098922	     -0.19776624	     -0.05870368	      0.88280889	     -0.00059281	     -0.21246625	      0.00420651	     -0.00117512	     36.17184496
      0.35880837	     -0.05596116	     -0.00098755	     -0.19783384	     -0.05869664	      0.88280695	     -0.00059231	     -0.21246736	      0.00420661	     -0.00113788	     36.03955973
      0.36007759	     -0.05600847	     -0.00098468	     -0.19788123	     -0.05869130	      0.88280553	     -0.00059193	     -0.21246794	      0.00420758	     -0.00111128	     35.62567710
      0.36134682	     -0.05605261	     -0.00098351	     -0.19792541	     -0.05868595	      0.88280413	     -0.00059154	     -0.21246832	      0.00420889	     -0.00108609	     35.57018883
      0.36261605	     -0.05609370	     -0.00098110	     -0.19796656	     -0.05868061	      0.88280277	     -0.00059116	     -0.21246850	      0.00421086	     -0.00106217	     35.27441102
      0.36424035	     -0.05614207	     -0.00097948	     -0.19801500	     -0.05867377	      0.88280107	     -0.00059066	     -0.21246849	      0.00421388	     -0.00103335	     35.22396324
      0.36548748	     -0.05617604	     -0.00097645	     -0.19804907	     -0.05866851	      0.88279979	     -0.00059027	     -0.21246830	      0.00421686	     -0.00101243	     34.82239958
      0.36673461	     -0.05620768	     -0.00097515	     -0.19808077	     -0.05866325	      0.88279854	     -0.00058988	     -0.21246799	      0.00422000	     -0.00099253	     34.78574697
      0.36824029	     -0.05624283	     -0.00097202	     -0.19811604	     -0.05865689	      0.88279706	     -0.00058942	     -0.21246745	      0.00422441	     -0.00096966	     34.43812534
      0.36974597	     -0.05627503	     -0.00097125	     -0.19814829	     -0.05865053	      0.88279562	     -0.00058895	     -0.21246678	      0.00422897	     -0.00094802	     34.57411978
      0.37088984	     -0.05629750	     -0.00096814	     -0.19817088	     -0.05864569	      0.88279454	     -0.00058859	     -0.21246618	      0.00423299	     -0.00093220	     34.14983417
      0.37203371	     -0.05631846	     -0.00096686	     -0.19819191	     -0.05864085	      0.88279349	     -0.00058823	     -0.21246552	      0.00423699	     -0.00091696	     34.10641168
      0.37365715	     -0.05634566	     -0.00096401	     -0.19821924	     -0.05863396	      0.88279202	     -0.00058772	     -0.21246450	      0.00424310	     -0.00089607	     33.84704157
      0.37506710	     -0.05636716	     -0.00096275	     -0.19824082	     -0.05862798	      0.88279076	     -0.00058728	     -0.21246354	      0.00424852	     -0.00087859	     33.86284293
      0.37647704	     -0.05638668	     -0.00095967	     -0.19826048	     -0.05862198	      0.88278954	     -0.00058684	     -0.21246253	      0.00425437	     -0.00086154	     33.53348434
      0.37788699	     -0.05640449	     -0.00095906	     -0.19827836	     -0.05861598	      0.88278834	     -0.00058640	     -0.21246148	      0.00426010	     -0.00084489	     33.67821292
      0.37912849	     -0.05641868	     -0.00095606	     -0.19829268	     -0.05861069	      0.88278730	     -0.00058601	     -0.21246054	      0.00426556	     -0.00083036	     33.33704034
      0.38037000	     -0.05643170	     -0.00095509	     -0.19830577	     -0.05860539	      0.88278627	     -0.00058562	     -0.21245958	      0.00427087	     -0.00081597	     33.37369552
      0.38161150	     -0.05644360	     -0.00095301	     -0.19831778	     -0.05860008	      0.88278527	     -0.00058524	     -0.21245863	      0.00427639	     -0.00080157	     33.20996380
      0.38329933	     -0.05645808	     -0.00095155	     -0.19833238	     -0.05859286	      0.88278393	     -0.00058472	     -0.21245735	      0.00428381	     -0.00078193	     33.24132454
      0.38457355	     -0.05646755	     -0.00094892	     -0.19834197	     -0.05858740	      0.88278295	     -0.00058433	     -0.21245640	      0.00428965	     -0.00076685	     32.98865158
      0.38584776	     -0.05647584	     -0.00094809	     -0.19835034	     -0.05858193	      0.88278198	     -0.00058394	     -0.21245547	      0.00429531	     -0.00075153	     33.04608965
      0.38712198	     -0.05648245	     -0.00094617	     -0.19835707	     -0.05857645	      0.88278103	     -0.00058356	     -0.21245454	      0.00430112	     -0.00073578	     32.91390353
      0.38877484	     -0.05648797	     -0.00094521	     -0.19836269	     -0.05856933	      0.88277983	     -0.00058306	     -0.21245333	      0.00430847	     -0.00071458	     33.01689905
      0.39002352	     -0.05648931	     -0.00094274	     -0.19836415	     -0.05856395	      0.88277895	     -0.00058269	     -0.21245236	      0.00431418	     -0.00069776	     32.80787833
      0.39127220	     -0.05648834	     -0.00094201	     -0.19836327	     -0.05855856	      0.88277809	     -0.00058232	     -0.21245133	      0.00431959	     -0.00068021	     32.89466559
      0.39279645	     -0.05648398	     -0.00093957	     -0.19835905	     -0.05855197	      0.88277707	     -0.00058187	     -0.21244994	      0.00432623	     -0.00065751	     32.76953267
      0.39416269	     -0.05647722	     -0.00093910	     -0.19835237	     -0.05854606	      0.88277619	     -0.00058148	     -0.21244856	      0.00433176	     -0.00063593	     32.94201528
      0.39552893	     -0.05646785	     -0.00093644	     -0.19834315	     -0.05854014	      0.88277533	     -0.00058109	     -0.21244705	      0.00433729	     -0.00061298	     32.77144476
      0.39689518	     -0.05645641	     -0.00093618	     -0.19833177	     -0.05853421	      0.88277451	     -0.00058070	     -0.21244539	      0.00434225	     -0.00058869	     32.98326560
      0.39826142	     -0.05644291	     -0.00093342	     -0.19831841	     -0.05852827	      0.88277373	     -0.00058032	     -0.21244359	      0.00434718	     -0.00056289	     32.80167125
      0.39962766	     -0.05642775	     -0.00093349	     -0.19830331	     -0.05852233	      0.88277297	     -0.00057995	     -0.21244166	      0.00435142	     -0.00053569	     33.05749536
      0.40099390	     -0.05641054	     -0.00093060	     -0.19828624	     -0.05851638	      0.88277226	     -0.00057958	     -0.21243960	      0.00435565	     -0.00050693	     32.86112067
      0.40236015	     -0.05639162	     -0.00093105	     -0.19826737	     -0.05851043	      0.88277159	     -0.00057922	     -0.21243742	      0.00435910	     -0.00047677	     33.17003965
      0.40358033	     -0.05637307	     -0.00092863	     -0.19824893	     -0.05850511	      0.88277103	     -0.00057890	     -0.21243537	      0.00436218	     -0.00044855	     33.00883816
      0.40480051	     -0.05635343	     -0.00092833	     -0.19822934	     -0.05849978	      0.88277050	     -0.00057859	     -0.21243322	      0.00436469	     -0.00041924	     33.16527799
      0.40628076	     -0.05632818	     -0.00092660	     -0.19820420	     -0.05849332	      0.88276990	     -0.00057822	     -0.21243049	      0.00436746	     -0.00038221	     33.14555798
      0.40776101	     -0.05630166	     -0.00092687	     -0.19817772	     -0.05848685	      0.88276937	     -0.00057785	     -0.21242763	      0.00436953	     -0.00034377	     33.41133612
      0.40899572	     -0.05627838	     -0.00092494	     -0.19815453	     -0.05848146	      0.88276896	     -0.00057756	     -0.21242516	      0.00437113	     -0.00031065	     33.30433963
      0.41023044	     -0.05625424	     -0.00092498	     -0.19813043	     -0.05847606	      0.88276860	     -0.00057727	     -0.21242262	      0.00437216	     -0.00027673	     33.48061126
      0.41171915	     -0.05622370	     -0.00092350	     -0.19809996	     -0.05846955	      0.88276822	     -0.00057693	     -0.21241945	      0.00437310	     -0.00023482	     33.48261662
      0.41320787	     -0.05619208	     -0.00092413	     -0.19806836	     -0.05846304	      0.88276790	     -0.00057661	     -0.21241618	      0.00437328	     -0.00019204	     33.78623329
      0.41439474	     -0.05616597	     -0.00092226	     -0.19804233	     -0.05845785	      0.88276769	     -0.00057635	     -0.21241350	      0.00437331	     -0.00015736	     33.68302884
      0.41558162	     -0.05613929	     -0.00092226	     -0.19801568	     -0.05845266	      0.88276753	     -0.00057611	     -0.21241075	      0.00437279	     -0.00012235	     33.84623794
      0.41712797	     -0.05610330	     -0.00092108	     -0.19797974	     -0.05844590	      0.88276737	     -0.00057580	     -0.21240708	      0.00437176	     -0.00007634	     33.88946431
      0.41867431	     -0.05606660	     -0.00092221	     -0.19794304	     -0.05843914	      0.88276729	     -0.00057550	     -0.21240335	      0.00436991	     -0.00003006	     34.20769086
      0.41981896	     -0.05603929	     -0.00092073	     -0.19791578	     -0.05843414	      0.88276728	     -0.00057529	     -0.21240056	      0.00436841	      0.00000431	     34.10723190
      0.42096360	     -0.05601188	     -0.00092105	     -0.19788837	     -0.05842914	      0.88276730	     -0.00057509	     -0.21239777	      0.00436641	      0.00003858	     34.25458333
      0.42258292	     -0.05597270	     -0.00092045	     -0.19784922	     -0.05842207	      0.88276740	     -0.00057481	     -0.21239379	      0.00436317	      0.00008680	     34.32922487
      0.42396990	     -0.05593884	     -0.00092129	     -0.19781535	     -0.05841602	      0.88276755	     -0.00057458	     -0.21239035	      0.00435980	      0.00012763	     34.55588587
      0.42535687	     -0.05590459	     -0.00092063	     -0.19778112	     -0.05840997	      0.88276776	     -0.00057437	     -0.21238689	      0.00435622	      0.00016802	     34.56656861
      0.42674385	     -0.05587057	     -0.00092261	     -0.19774704	     -0.05840394	      0.88276802	     -0.00057417	     -0.21238341	      0.00435196	      0.00020782	     34.86007124
      0.42813083	     -0.05583665	     -0.00092194	     -0.19771313	     -0.05839790	      0.88276833	     -0.00057397	     -0.21237992	      0.00434751	      0.00024709	     34.80362218
      0.42933047	     -0.05580753	     -0.00092420	     -0.19768394	     -0.05839269	      0.88276865	     -0.00057382	     -0.21237689	      0.00434296	      0.00028046	     35.06696432
      0.43053012	     -0.05577784	     -0.00092425	     -0.19765424	     -0.05838748	      0.88276900	     -0.00057367	     -0.21237386	      0.00433819	      0.00031336	     35.10209460
      0.43201855	     -0.05574141	     -0.00092582	     -0.19761776	     -0.05838103	      0.88276950	     -0.00057350	     -0.21237011	      0.00433152	      0.00035334	     35.31055583
      0.43350698	     -0.05570550	     -0.00092558	     -0.19758183	     -0.05837459	      0.88277006	     -0.00057334	     -0.21236636	      0.00432435	      0.00039234	     35.31422981
      0.43470507	     -0.05567711	     -0.00092769	     -0.19755336	     -0.05836941	      0.88277054	     -0.00057323	     -0.21236334	      0.00431789	      0.00042289	     35.54500659
      0.43590316	     -0.05564902	     -0.00092807	     -0.19752524	     -0.05836424	      0.88277107	     -0.00057312	     -0.21236034	      0.00431121	      0.00045267	     35.59296972
      0.43741416	     -0.05561262	     -0.00092997	     -0.19748876	     -0.05835773	      0.88277178	     -0.00057300	     -0.21235653	      0.00430213	      0.00048893	     35.82107486
      0.43892516	     -0.05557512	     -0.00092998	     -0.19745122	     -0.05835124	      0.88277255	     -0.00057289	     -0.21235264	      0.00429269	      0.00052385	     35.85446785
      0.44007139	     -0.05554686	     -0.00093245	     -0.19742286	     -0.05834633	      0.88277316	     -0.00057283	     -0.21234962	      0.00428490	      0.00054934	     36.08946331
      0.44121763	     -0.05551943	     -0.00093322	     -0.19739538	     -0.05834142	      0.88277380	     -0.00057277	     -0.21234655	      0.00427690	      0.00057402	     36.15078195
      0.44280127	     -0.05548416	     -0.00093588	     -0.19735999	     -0.05833465	      0.88277474	     -0.00057270	     -0.21234229	      0.00426513	      0.00060658	     36.35362922
      0.44438491	     -0.05545028	     -0.00093681	     -0.19732603	     -0.05832791	      0.88277573	     -0.00057265	     -0.21233804	      0.00425289	      0.00063738	     36.39162083
      0.44547604	     -0.05542763	     -0.00093999	     -0.19730326	     -0.05832327	      0.88277643	     -0.00057262	     -0.21233511	      0.00424386	      0.00065745	     36.60599443
      0.44656718	     -0.05540541	     -0.00094165	     -0.19728094	     -0.05831865	      0.88277716	     -0.00057261	     -0.21233217	      0.00423471	      0.00067669	     36.68775966
      0.44826106	     -0.05537372	     -0.00094552	     -0.19724909	     -0.05831149	      0.88277833	     -0.00057260	     -0.21232762	      0.00421980	      0.00070485	     36.87437920
      0.44964989	     -0.05534998	     -0.00094775	     -0.19722522	     -0.05830564	      0.88277932	     -0.00057260	     -0.21232393	      0.00420709	      0.00072633	     36.93749754
      0.45103871	     -0.05532725	     -0.00095145	     -0.19720233	     -0.05829980	      0.88278035	     -0.00057263	     -0.21232027	      0.00419376	      0.00074616	     37.12527129
      0.45242754	     -0.05530445	     -0.00095258	     -0.19717943	     -0.05829399	      0.88278140	     -0.00057266	     -0.21231660	      0.00418023	      0.00076435	     37.14685614
      0.45366156	     -0.05528391	     -0.00095588	     -0.19715874	     -0.05828884	      0.88278235	     -0.00057270	     -0.21231328	      0.00416772	      0.00077899	     37.33814431
      0.45489559	     -0.05526296	     -0.00095723	     -0.19713769	     -0.05828370	      0.88278332	     -0.00057276	     -0.21230987	      0.00415517	      0.00079238	     37.39908015
      0.45612961	     -0.05524224	     -0.00096009	     -0.19711683	     -0.05827858	      0.88278430	     -0.00057282	     -0.21230635	      0.00414227	      0.00080455	     37.54716265
      0.45772560	     -0.05521582	     -0.00096249	     -0.19709027	     -0.05827198	      0.88278560	     -0.00057292	     -0.21230160	      0.00412534	      0.00081877	     37.64237512
      0.45897721	     -0.05519673	     -0.00096618	     -0.19707100	     -0.05826683	      0.88278663	     -0.00057301	     -0.21229773	      0.00411155	      0.00082871	     37.79579029
      0.46022882	     -0.05517920	     -0.00096817	     -0.19705335	     -0.05826169	      0.88278767	     -0.00057311	     -0.21229376	      0.00409763	      0.00083767	     37.84517004
      0.46148042	     -0.05516391	     -0.00097153	     -0.19703789	     -0.05825657	      0.88278873	     -0.00057322	     -0.21228972	      0.00408332	      0.00084557	     37.95446172
      0.46306494	     -0.05514788	     -0.00097423	     -0.19702169	     -0.05825012	      0.88279007	     -0.00057337	     -0.21228456	      0.00406501	      0.00085402	     38.01052241
      0.46429272	     -0.05513851	     -0.00097837	     -0.19701213	     -0.05824513	      0.88279113	     -0.00057351	     -0.21228056	      0.00405048	      0.00085926	     38.13801289
      0.46552050	     -0.05513040	     -0.00098084	     -0.19700387	     -0.05824017	      0.88279218	     -0.00057365	     -0.21227658	      0.00403604	      0.00086345	     38.18936991
      0.46674828	     -0.05512368	     -0.00098448	     -0.19699697	     -0.05823522	      0.88279324	     -0.00057380	     -0.21227261	      0.00402144	      0.00086656	     38.28554523
      0.46840383	     -0.05511615	     -0.00098800	     -0.19698924	     -0.05822858	      0.88279468	     -0.00057402	     -0.21226724	      0.00400180	      0.00086919	     38.36521003
      0.46962132	     -0.05511136	     -0.00099224	     -0.19698425	     -0.05822372	      0.88279574	     -0.00057420	     -0.21226327	      0.00398720	      0.00086999	     38.47873243
      0.47083881	     -0.05510685	     -0.00099461	     -0.19697960	     -0.05821887	      0.88279680	     -0.00057438	     -0.21225924	      0.00397273	      0.00086997	     38.51651918
      0.47233649	     -0.05510312	     -0.00099885	     -0.19697566	     -0.05821294	      0.88279810	     -0.00057462	     -0.21225421	      0.00395475	      0.00086871	     38.61179563
      0.47366285	     -0.05510234	     -0.00100083	     -0.19697474	     -0.05820770	      0.88279925	     -0.00057484	     -0.21224972	      0.00393897	      0.00086650	     38.61741393
      0.47498921	     -0.05510352	     -0.00100510	     -0.19697571	     -0.05820249	      0.88280040	     -0.00057507	     -0.21224522	      0.00392308	      0.00086315	     38.72184025
      0.47631556	     -0.05510604	     -0.00100706	     -0.19697809	     -0.05819730	      0.88280154	     -0.00057531	     -0.21224074	      0.00390751	      0.00085881	     38.72195247
      0.47764192	     -0.05510837	     -0.00101109	     -0.19698023	     -0.05819212	      0.88280268	     -0.00057556	     -0.21223624	      0.00389186	      0.00085343	     38.82386207
      0.47896828	     -0.05511137	     -0.00101233	     -0.19698312	     -0.05818697	      0.88280381	     -0.00057582	     -0.21223168	      0.00387655	      0.00084717	     38.79829571
      0.48029464	     -0.05511729	     -0.00101616	     -0.19698885	     -0.05818184	      0.88280492	     -0.00057609	     -0.21222711	      0.00386116	      0.00083985	     38.87594405
      0.48162100	     -0.05512584	     -0.00101720	     -0.19699729	     -0.05817673	      0.88280603	     -0.00057637	     -0.21222257	      0.00384618	      0.00083156	     38.82108248
      0.48294735	     -0.05513672	     -0.00102119	     -0.19700799	     -0.05817164	      0.88280713	     -0.00057666	     -0.21221812	      0.00383123	      0.00082211	     38.91136255
      0.48427371	     -0.05514969	     -0.00102221	     -0.19702085	     -0.05816656	      0.88280821	     -0.00057696	     -0.21221375	      0.00381684	      0.00081169	     38.84424837
      0.48560007	     -0.05516443	     -0.00102641	     -0.19703540	     -0.05816151	      0.88280928	     -0.00057727	     -0.21220950	      0.00380253	      0.00080017	     38.94124840
      0.48692643	     -0.05518052	     -0.00102719	     -0.19705140	     -0.05815648	      0.88281034	     -0.00057759	     -0.21220534	      0.00378886	      0.00078778	     38.84670824
      0.48825279	     -0.05519750	     -0.00103118	     -0.19706820	     -0.05815146	      0.88281137	     -0.00057791	     -0.21220128	      0.00377526	      0.00077437	     38.94055791
      0.48944642	     -0.05521363	     -0.00103164	     -0.19708427	     -0.05814696	      0.88281229	     -0.00057821	     -0.21219768	      0.00376360	      0.00076161	     38.83741215
      0.49064005	     -0.05523086	     -0.00103409	     -0.19710137	     -0.05814248	      0.88281319	     -0.00057852	     -0.21219415	      0.00375211	      0.00074809	     38.86129551
      0.49208480	     -0.05525288	     -0.00103546	     -0.19712330	     -0.05813707	      0.88281426	     -0.00057890	     -0.21218994	      0.00373882	      0.00073090	     38.80040229
      0.49352955	     -0.05527617	     -0.00103862	     -0.19714644	     -0.05813167	      0.88281530	     -0.00057929	     -0.21218581	      0.00372594	      0.00071280	     38.85932402
      0.49474988	     -0.05529670	     -0.00103899	     -0.19716691	     -0.05812713	      0.88281616	     -0.00057963	     -0.21218237	      0.00371572	      0.00069696	     38.75069974
      0.49597022	     -0.05531808	     -0.00104125	     -0.19718818	     -0.05812260	      0.88281700	     -0.00057997	     -0.21217899	      0.00370578	      0.00068057	     38.77068309
      0.49719055	     -0.05534010	     -0.00104227	     -0.19721014	     -0.05811809	      0.88281782	     -0.00058032	     -0.21217564	      0.00369641	      0.00066376	     38.71497347
      0.49883659	     -0.05537077	     -0.00104493	     -0.19724069	     -0.05811201	      0.88281890	     -0.00058080	     -0.21217117	      0.00368441	      0.00064045	     38.73884707
      0.50007587	     -0.05539442	     -0.00104521	     -0.19726431	     -0.05810745	      0.88281968	     -0.00058117	     -0.21216784	      0.00367609	      0.00062257	     38.63561979
      0.50131514	     -0.05541854	     -0.00104715	     -0.19728835	     -0.05810290	      0.88282044	     -0.00058155	     -0.21216452	      0.00366813	      0.00060441	     38.65217595
      0.50255441	     -0.05544308	     -0.00104786	     -0.19731285	     -0.05809836	      0.88282118	     -0.00058193	     -0.21216120	      0.00366079	      0.00058611	     38.58830435
      0.50419448	     -0.05547623	     -0.00105010	     -0.19734592	     -0.05809236	      0.88282212	     -0.00058244	     -0.21215679	      0.00365178	      0.00056164	     38.61302558
      0.50541482	     -0.05550125	     -0.00104993	     -0.19737095	     -0.05808791	      0.88282279	     -0.00058283	     -0.21215349	      0.00364585	      0.00054339	     38.50021445
      0.50663515	     -0.05552661	     -0.00105138	     -0.19739626	     -0.05808347	      0.88282344	     -0.00058322	     -0.21215017	      0.00364033	      0.00052504	     38.51354187
      0.50813542	     -0.05555817	     -0.00105153	     -0.19742782	     -0.05807801	      0.88282421	     -0.00058371	     -0.21214604	      0.00363446	      0.00050251	     38.42523830
      0.50947457	     -0.05558669	     -0.00105331	     -0.19745630	     -0.05807314	      0.88282487	     -0.00058415	     -0.21214230	      0.00362980	      0.00048239	     38.47052710
      0.51081372	     -0.05561537	     -0.00105276	     -0.19748501	     -0.05806829	      0.88282551	     -0.00058459	     -0.21213849	      0.00362607	      0.00046238	     38.35320840
      0.51215287	     -0.05564437	     -0.00105451	     -0.19751398	     -0.05806343	      0.88282611	     -0.00058505	     -0.21213462	      0.00362285	      0.00044240	     38.41170840
      0.51349202	     -0.05567368	     -0.00105362	     -0.19754336	     -0.05805858	      0.88282669	     -0.00058550	     -0.21213068	      0.00362061	      0.00042258	     38.27739499
      0.51483117	     -0.05570325	     -0.00105533	     -0.19757291	     -0.05805374	      0.88282724	     -0.00058596	     -0.21212665	      0.00361887	      0.00040278	     38.34904732
      0.51617032	     -0.05573280	     -0.00105397	     -0.19760254	     -0.05804889	      0.88282777	     -0.00058642	     -0.21212254	      0.00361816	      0.00038314	     38.19539075
      0.51750947	     -0.05576247	     -0.00105558	     -0.19763222	     -0.05804404	      0.88282827	     -0.00058689	     -0.21211833	      0.00361795	      0.00036348	     38.28399643
      0.51884863	     -0.05579213	     -0.00105379	     -0.19766198	     -0.05803920	      0.88282874	     -0.00058736	     -0.21211401	      0.00361885	      0.00034396	     38.11297917
      0.52018778	     -0.05582204	     -0.00105544	     -0.19769191	     -0.05803435	      0.88282919	     -0.00058783	     -0.21210957	      0.00362025	      0.00032438	     38.22092460
      0.52138360	     -0.05584888	     -0.00105389	     -0.19771887	     -0.05803002	      0.88282957	     -0.00058825	     -0.21210551	      0.00362247	      0.00030699	     38.06347298
      0.52257942	     -0.05587589	     -0.00105436	     -0.19774593	     -0.05802569	      0.88282993	     -0.00058868	     -0.21210136	      0.00362518	      0.00028955	     38.08293835
      0.52404561	     -0.05590898	     -0.00105336	     -0.19777914	     -0.05802037	      0.88283033	     -0.00058920	     -0.21209615	      0.00362957	      0.00026817	     37.98776519
      0.52551181	     -0.05594220	     -0.00105411	     -0.19781244	     -0.05801504	      0.88283071	     -0.00058973	     -0.21209078	      0.00363481	      0.00024668	     38.05100092
      0.52673704	     -0.05596998	     -0.00105245	     -0.19784037	     -0.05801059	      0.88283100	     -0.00059017	     -0.21208617	      0.00364021	      0.00022871	     37.89961715
      0.52796227	     -0.05599774	     -0.00105264	     -0.19786822	     -0.05800612	      0.88283127	     -0.00059061	     -0.21208146	      0.00364615	      0.00021060	     37.91953569
      0.52918749	     -0.05602538	     -0.00105165	     -0.19789599	     -0.05800165	      0.88283152	     -0.00059105	     -0.21207662	      0.00365293	      0.00019241	     37.84188048
      0.53087265	     -0.05606315	     -0.00105154	     -0.19793392	     -0.05799549	      0.88283182	     -0.00059166	     -0.21206978	      0.00366335	      0.00016715	     37.86390168
      0.53211985	     -0.05609096	     -0.00104980	     -0.19796189	     -0.05799091	      0.88283202	     -0.00059210	     -0.21206457	      0.00367214	      0.00014834	     37.72156926
      0.53336705	     -0.05611874	     -0.00104974	     -0.19798981	     -0.05798633	      0.88283219	     -0.00059255	     -0.21205922	      0.00368152	      0.00012933	     37.73831610
      0.53486745	     -0.05615204	     -0.00104801	     -0.19802332	     -0.05798080	      0.88283237	     -0.00059309	     -0.21205262	      0.00369398	      0.00010629	     37.61052377
      0.53620083	     -0.05618157	     -0.00104826	     -0.19805299	     -0.05797586	      0.88283250	     -0.00059357	     -0.21204659	      0.00370581	      0.00008555	     37.66752465
      0.53753420	     -0.05621084	     -0.00104630	     -0.19808248	     -0.05797091	      0.88283260	     -0.00059405	     -0.21204041	      0.00371875	      0.00006466	     37.51189850
      0.53886758	     -0.05623967	     -0.00104623	     -0.19811147	     -0.05796595	      0.88283267	     -0.00059452	     -0.21203408	      0.00373233	      0.00004349	     37.56689927
      0.54020096	     -0.05626878	     -0.00104391	     -0.19814083	     -0.05796096	      0.88283271	     -0.00059500	     -0.21202762	      0.00374700	      0.00002217	     37.40433379
      0.54153433	     -0.05629827	     -0.00104366	     -0.19817050	     -0.05795595	      0.88283273	     -0.00059547	     -0.21202104	      0.00376230	      0.00000056	     37.45355738
      0.54286771	     -0.05632771	     -0.00104110	     -0.19820021	     -0.05795093	      0.88283271	     -0.00059594	     -0.21201436	      0.00377867	     -0.00002122	     37.29158463
      0.54420108	     -0.05635721	     -0.00104077	     -0.19822990	     -0.05794588	      0.88283267	     -0.00059640	     -0.21200755	      0.00379567	     -0.00004321	     37.33315850
      0.54553446	     -0.05638662	     -0.00103845	     -0.19825959	     -0.05794080	      0.88283260	     -0.00059687	     -0.21200063	      0.00381372	     -0.00006538	     37.17145623
      0.54686783	     -0.05641605	     -0.00103802	     -0.19828924	     -0.05793570	      0.88283250	     -0.00059733	     -0.21199359	      0.00383244	     -0.00008786	     37.21577919
      0.54820121	     -0.05644507	     -0.00103571	     -0.19831854	     -0.05793058	      0.88283237	     -0.00059779	     -0.21198643	      0.00385224	     -0.00011057	     37.06143924
      0.54953458	     -0.05647351	     -0.00103512	     -0.19834722	     -0.05792543	      0.88283220	     -0.00059824	     -0.21197913	      0.00387272	     -0.00013359	     37.10314196
      0.55086796	     -0.05650142	     -0.00103278	     -0.19837543	     -0.05792025	      0.88283201	     -0.00059869	     -0.21197168	      0.00389425	     -0.00015683	     36.95232192
      0.55220133	     -0.05652925	     -0.00103207	     -0.19840351	     -0.05791505	      0.88283178	     -0.00059914	     -0.21196409	      0.00391645	     -0.00018035	     36.98427622
      0.55353471	     -0.05655698	     -0.00102980	     -0.19843156	     -0.05790981	      0.88283153	     -0.00059958	     -0.21195636	      0.00393966	     -0.00020409	     36.83736459
      0.55486808	     -0.05658465	     -0.00102900	     -0.19845950	     -0.05790454	      0.88283124	     -0.00060002	     -0.21194849	      0.00396354	     -0.00022813	     36.86191866
      0.55620146	     -0.05661208	     -0.00102678	     -0.19848725	     -0.05789924	      0.88283092	     -0.00060045	     -0.21194049	      0.00398841	     -0.00025237	     36.72180290
      0.55753484	     -0.05663919	     -0.00102586	     -0.19851465	     -0.05789390	      0.88283057	     -0.00060088	     -0.21193235	      0.00401394	     -0.00027688	     36.73754252
      0.55886821	     -0.05666592	     -0.00102362	     -0.19854171	     -0.05788853	      0.88283018	     -0.00060131	     -0.21192409	      0.00404041	     -0.00030155	     36.60129582
      0.56020159	     -0.05669123	     -0.00102278	     -0.19856733	     -0.05788313	      0.88282976	     -0.00060173	     -0.21191569	      0.00406751	     -0.00032640	     36.60827785
      0.56181614	     -0.05672251	     -0.00102015	     -0.19859903	     -0.05787653	      0.88282921	     -0.00060222	     -0.21190539	      0.00410154	     -0.00035652	     36.39125056
      0.56300033	     -0.05674534	     -0.00102023	     -0.19862211	     -0.05787166	      0.88282878	     -0.00060258	     -0.21189777	      0.00412694	     -0.00037874	     36.47337753
      0.56418452	     -0.05676769	     -0.00101849	     -0.19864477	     -0.05786676	      0.88282831	     -0.00060294	     -0.21189008	      0.00415314	     -0.00040096	     36.35504216
      0.56577744	     -0.05679717	     -0.00101735	     -0.19867465	     -0.05786012	      0.88282765	     -0.00060341	     -0.21187960	      0.00418916	     -0.00043093	     36.35192464
      0.56720370	     -0.05682276	     -0.00101478	     -0.19870064	     -0.05785412	      0.88282702	     -0.00060382	     -0.21187007	      0.00422247	     -0.00045774	     36.16513761
      0.56862995	     -0.05684773	     -0.00101461	     -0.19872594	     -0.05784807	      0.88282635	     -0.00060422	     -0.21186039	      0.00425631	     -0.00048459	     36.28671507
      0.56986409	     -0.05686866	     -0.00101198	     -0.19874725	     -0.05784280	      0.88282573	     -0.00060457	     -0.21185188	      0.00428654	     -0.00050772	     36.06178677
      0.57109822	     -0.05688925	     -0.00101135	     -0.19876815	     -0.05783749	      0.88282509	     -0.00060491	     -0.21184325	      0.00431711	     -0.00053080	     36.09577163
      0.57258505	     -0.05691337	     -0.00100908	     -0.19879271	     -0.05783104	      0.88282428	     -0.00060530	     -0.21183268	      0.00435487	     -0.00055842	     35.94101972
      0.57407189	     -0.05693679	     -0.00100879	     -0.19881651	     -0.05782454	      0.88282343	     -0.00060569	     -0.21182194	      0.00439317	     -0.00058585	     36.04776605
      0.57529915	     -0.05695551	     -0.00100625	     -0.19883561	     -0.05781913	      0.88282270	     -0.00060601	     -0.21181293	      0.00442562	     -0.00060822	     35.81755019
      0.57652642	     -0.05697368	     -0.00100572	     -0.19885411	     -0.05781368	      0.88282194	     -0.00060631	     -0.21180381	      0.00445831	     -0.00063040	     35.84136531
      0.57804100	     -0.05699619	     -0.00100369	     -0.19887707	     -0.05780689	      0.88282096	     -0.00060668	     -0.21179241	      0.00449949	     -0.00065739	     35.67997969
      0.57955559	     -0.05701835	     -0.00100374	     -0.19889962	     -0.05780005	      0.88281995	     -0.00060704	     -0.21178087	      0.00454111	     -0.00068402	     35.80162471
      0.58074952	     -0.05703538	     -0.00100147	     -0.19891704	     -0.05779461	      0.88281912	     -0.00060732	     -0.21177168	      0.00457471	     -0.00070464	     35.56142111
      0.58194345	     -0.05705210	     -0.00100105	     -0.19893409	     -0.05778912	      0.88281827	     -0.00060759	     -0.21176239	      0.00460849	     -0.00072500	     35.58022552
      0.58351230	     -0.05707337	     -0.00099924	     -0.19895584	     -0.05778186	      0.88281711	     -0.00060793	     -0.21175004	      0.00465368	     -0.00075123	     35.43545133
      0.58508115	     -0.05709381	     -0.00099939	     -0.19897670	     -0.05777452	      0.88281591	     -0.00060826	     -0.21173752	      0.00469931	     -0.00077691	     35.57578020
      0.58623649	     -0.05710830	     -0.00099716	     -0.19899158	     -0.05776907	      0.88281500	     -0.00060850	     -0.21172818	      0.00473366	     -0.00079537	     35.32935056
      0.58739182	     -0.05712245	     -0.00099670	     -0.19900606	     -0.05776358	      0.88281407	     -0.00060873	     -0.21171874	      0.00476814	     -0.00081353	     35.34189333
      0.58903691	     -0.05714181	     -0.00099496	     -0.19902594	     -0.05775570	      0.88281271	     -0.00060904	     -0.21170513	      0.00481800	     -0.00083877	     35.21327238
      0.59044677	     -0.05715784	     -0.00099468	     -0.19904238	     -0.05774888	      0.88281151	     -0.00060930	     -0.21169329	      0.00486113	     -0.00085988	     35.27362084
      0.59185663	     -0.05717332	     -0.00099259	     -0.19905832	     -0.05774199	      0.88281029	     -0.00060955	     -0.21168130	      0.00490502	     -0.00088047	     35.07727332
      0.59326648	     -0.05718816	     -0.00099282	     -0.19907357	     -0.05773504	      0.88280903	     -0.00060978	     -0.21166915	      0.00494910	     -0.00090064	     35.21378226
      0.59467634	     -0.05720214	     -0.00099014	     -0.19908804	     -0.05772804	      0.88280775	     -0.00061001	     -0.21165684	      0.00499407	     -0.00092027	     34.93400601
      0.59588945	     -0.05721356	     -0.00099060	     -0.19909981	     -0.05772195	      0.88280662	     -0.00061020	     -0.21164611	      0.00503277	     -0.00093685	     35.07612271
      0.59710255	     -0.05722426	     -0.00098914	     -0.19911092	     -0.05771582	      0.88280548	     -0.00061037	     -0.21163525	      0.00507208	     -0.00095304	     34.94285621
      0.59862589	     -0.05723664	     -0.00098872	     -0.19912377	     -0.05770806	      0.88280401	     -0.00061058	     -0.21162142	      0.00512169	     -0.00097289	     34.98639120
      0.60014923	     -0.05724759	     -0.00098649	     -0.19913525	     -0.05770022	      0.88280251	     -0.00061078	     -0.21160738	      0.00517202	     -0.00099212	     34.76257387
      0.60137056	     -0.05725526	     -0.00098692	     -0.19914328	     -0.05769388	      0.88280129	     -0.00061093	     -0.21159597	      0.00521236	     -0.00100718	     34.90562015
      0.60259190	     -0.05726165	     -0.00098556	     -0.19915009	     -0.05768749	      0.88280005	     -0.00061108	     -0.21158442	      0.00525319	     -0.00102182	     34.77728607
      0.60413575	     -0.05726769	     -0.00098524	     -0.19915662	     -0.05767934	      0.88279846	     -0.00061124	     -0.21156960	      0.00530488	     -0.00103978	     34.84359235
      0.60567960	     -0.05727114	     -0.00098297	     -0.19916062	     -0.05767111	      0.88279684	     -0.00061140	     -0.21155455	      0.00535711	     -0.00105699	     34.59133938
      0.60685310	     -0.05727201	     -0.00098360	     -0.19916184	     -0.05766480	      0.88279559	     -0.00061150	     -0.21154295	      0.00539657	     -0.00106963	     34.77511845
      0.60802660	     -0.05727120	     -0.00098247	     -0.19916143	     -0.05765844	      0.88279433	     -0.00061161	     -0.21153121	      0.00543633	     -0.00108177	     34.66921806
      0.60964333	     -0.05726747	     -0.00098213	     -0.19915822	     -0.05764961	      0.88279257	     -0.00061173	     -0.21151483	      0.00549096	     -0.00109773	     34.73696858
      0.61126006	     -0.05726057	     -0.00097993	     -0.19915189	     -0.05764069	      0.88279078	     -0.00061184	     -0.21149823	      0.00554578	     -0.00111267	     34.46186207
      0.61238380	     -0.05725408	     -0.00098083	     -0.19914572	     -0.05763443	      0.88278953	     -0.00061191	     -0.21148657	      0.00558343	     -0.00112252	     34.69448722
      0.61350754	     -0.05724602	     -0.00098011	     -0.19913804	     -0.05762814	      0.88278826	     -0.00061198	     -0.21147482	      0.00562122	     -0.00113181	     34.61754498
      0.61522945	     -0.05723057	     -0.00098006	     -0.19912312	     -0.05761841	      0.88278630	     -0.00061206	     -0.21145667	      0.00567869	     -0.00114503	     34.69403248
      0.61665053	     -0.05721486	     -0.00097910	     -0.19910787	     -0.05761031	      0.88278466	     -0.00061212	     -0.21144157	      0.00572592	     -0.00115492	     34.54371612
      0.61807160	     -0.05719661	     -0.00097993	     -0.19909003	     -0.05760214	      0.88278302	     -0.00061217	     -0.21142637	      0.00577250	     -0.00116392	     34.75679796
      0.61949268	     -0.05717550	     -0.00097858	     -0.19906939	     -0.05759390	      0.88278136	     -0.00061221	     -0.21141108	      0.00581897	     -0.00117190	     34.48735871
      0.62076483	     -0.05715445	     -0.00097980	     -0.19904868	     -0.05758647	      0.88277986	     -0.00061223	     -0.21139732	      0.00585979	     -0.00117827	     34.75931264
      0.62203698	     -0.05713135	     -0.00097905	     -0.19902597	     -0.05757899	      0.88277836	     -0.00061225	     -0.21138352	      0.00590046	     -0.00118379	     34.58650940
      0.62330913	     -0.05710539	     -0.00097957	     -0.19900036	     -0.05757146	      0.88277685	     -0.00061226	     -0.21136966	      0.00594045	     -0.00118852	     34.72073154
      0.62492340	     -0.05706897	     -0.00097879	     -0.19896443	     -0.05756183	      0.88277493	     -0.00061226	     -0.21135199	      0.00599066	     -0.00119324	     34.55669539
      0.62621162	     -0.05703801	     -0.00097995	     -0.19893379	     -0.05755409	      0.88277339	     -0.00061225	     -0.21133782	      0.00602980	     -0.00119602	     34.81003142
      0.62749985	     -0.05700548	     -0.00097939	     -0.19890164	     -0.05754629	      0.88277185	     -0.00061224	     -0.21132362	      0.00606857	     -0.00119785	     34.64930835
      0.62878808	     -0.05697065	     -0.00098013	     -0.19886713	     -0.05753845	      0.88277030	     -0.00061221	     -0.21130941	      0.00610649	     -0.00119878	     34.79941782
      0.63039209	     -0.05692241	     -0.00097937	     -0.19881933	     -0.05752862	      0.88276838	     -0.00061217	     -0.21129164	      0.00615299	     -0.00119858	     34.64660850
      0.63165498	     -0.05688170	     -0.00098051	     -0.19877892	     -0.05752083	      0.88276687	     -0.00061213	     -0.21127756	      0.00618856	     -0.00119736	     34.92069506
      0.63291787	     -0.05683896	     -0.00097997	     -0.19873651	     -0.05751299	      0.88276536	     -0.00061209	     -0.21126341	      0.00622363	     -0.00119511	     34.80204034
      0.63418076	     -0.05679371	     -0.00098062	     -0.19869155	     -0.05750511	      0.88276385	     -0.00061203	     -0.21124919	      0.00625776	     -0.00119185	     34.95169335
      0.63585300	     -0.05673025	     -0.00098017	     -0.19862851	     -0.05749461	      0.88276186	     -0.00061195	     -0.21123023	      0.00630187	     -0.00118579	     34.84082408
      0.63710098	     -0.05668117	     -0.00098153	     -0.19857968	     -0.05748672	      0.88276038	     -0.00061188	     -0.21121600	      0.00633351	     -0.00117998	     35.11714942
      0.63834895	     -0.05663088	     -0.00098131	     -0.19852967	     -0.05747880	      0.88275892	     -0.00061180	     -0.21120171	      0.00636446	     -0.00117301	     35.02939608
      0.63987225	     -0.05656766	     -0.00098259	     -0.19846673	     -0.05746907	      0.88275714	     -0.00061170	     -0.21118423	      0.00640073	     -0.00116301	     35.26788476
      0.64122438	     -0.05650960	     -0.00098205	     -0.19840897	     -0.05746040	      0.88275557	     -0.00061159	     -0.21116868	      0.00643196	     -0.00115271	     35.11406505
      0.64257650	     -0.05645020	     -0.00098369	     -0.19834978	     -0.05745168	      0.88275402	     -0.00061148	     -0.21115310	      0.00646173	     -0.00114115	     35.42490150
      0.64392862	     -0.05638978	     -0.00098327	     -0.19828962	     -0.05744293	      0.88275249	     -0.00061137	     -0.21113751	      0.00649062	     -0.00112825	     35.26912331
      0.64528074	     -0.05632724	     -0.00098506	     -0.19822728	     -0.05743413	      0.88275097	     -0.00061124	     -0.21112191	      0.00651799	     -0.00111411	     35.61353727
      0.64663286	     -0.05626257	     -0.00098439	     -0.19816285	     -0.05742530	      0.88274947	     -0.00061110	     -0.21110629	      0.00654448	     -0.00109864	     35.45359231
      0.64798499	     -0.05619706	     -0.00098637	     -0.19809751	     -0.05741643	      0.88274800	     -0.00061096	     -0.21109064	      0.00656937	     -0.00108198	     35.83672734
      0.64933711	     -0.05613065	     -0.00098588	     -0.19803132	     -0.05740753	      0.88274655	     -0.00061081	     -0.21107501	      0.00659339	     -0.00106403	     35.67194643
      0.65068923	     -0.05606373	     -0.00098848	     -0.19796451	     -0.05739860	      0.88274512	     -0.00061065	     -0.21105939	      0.00661572	     -0.00104488	     36.10312186
      0.65204135	     -0.05599580	     -0.00098786	     -0.19789678	     -0.05738964	      0.88274372	     -0.00061048	     -0.21104383	      0.00663715	     -0.00102443	     35.89442593
      0.65324567	     -0.05593389	     -0.00098994	     -0.19783496	     -0.05738164	      0.88274250	     -0.00061032	     -0.21102999	      0.00665474	     -0.00100528	     36.26044401
      0.65444999	     -0.05587094	     -0.00099000	     -0.19777214	     -0.05737362	      0.88274130	     -0.00061015	     -0.21101618	      0.00667153	     -0.00098521	     36.24739635
      0.65591528	     -0.05579609	     -0.00099174	     -0.19769740	     -0.05736383	      0.88273988	     -0.00060994	     -0.21099945	      0.00669031	     -0.00095968	     36.51576285
      0.65738056	     -0.05572706	     -0.00099205	     -0.19762850	     -0.05735401	      0.88273849	     -0.00060971	     -0.21098297	      0.00670770	     -0.00093314	     36.41324268
      0.65858939	     -0.05567471	     -0.00099446	     -0.19757617	     -0.05734589	      0.88273738	     -0.00060952	     -0.21096973	      0.00672056	     -0.00091087	     36.72284454
      0.65979823	     -0.05562527	     -0.00099469	     -0.19752682	     -0.05733776	      0.88273629	     -0.00060932	     -0.21095689	      0.00673263	     -0.00088855	     36.67507585
      0.66127712	     -0.05556925	     -0.00099611	     -0.19747086	     -0.05732779	      0.88273499	     -0.00060906	     -0.21094181	      0.00674600	     -0.00086172	     36.91315213
      0.66275601	     -0.05551694	     -0.00099531	     -0.19741866	     -0.05731781	      0.88273374	     -0.00060879	     -0.21092749	      0.00675852	     -0.00083581	     36.77007098
      0.66391169	     -0.05547922	     -0.00099686	     -0.19738096	     -0.05730999	      0.88273278	     -0.00060857	     -0.21091686	      0.00676734	     -0.00081654	     37.08982940
      0.66506736	     -0.05544333	     -0.00099651	     -0.19734514	     -0.05730217	      0.88273185	     -0.00060834	     -0.21090676	      0.00677586	     -0.00079826	     37.07009862
      0.66661081	     -0.05539894	     -0.00099728	     -0.19730080	     -0.05729170	      0.88273064	     -0.00060802	     -0.21089410	      0.00678641	     -0.00077566	     37.29616659
      0.66815426	     -0.05536050	     -0.00099635	     -0.19726245	     -0.05728122	      0.88272946	     -0.00060769	     -0.21088247	      0.00679648	     -0.00075528	     37.11188341
      0.66926512	     -0.05533589	     -0.00099797	     -0.19723784	     -0.05727367	      0.88272862	     -0.00060744	     -0.21087479	      0.00680304	     -0.00074218	     37.43381086
      0.67037598	     -0.05531240	     -0.00099772	     -0.19721439	     -0.05726610	      0.88272781	     -0.00060718	     -0.21086769	      0.00680953	     -0.00073039	     37.40612414
      0.67200174	     -0.05527971	     -0.00099800	     -0.19718175	     -0.05725503	      0.88272663	     -0.00060679	     -0.21085831	      0.00681845	     -0.00071561	     37.57170859
      0.67337296	     -0.05525361	     -0.00099676	     -0.19715574	     -0.05724567	      0.88272566	     -0.00060645	     -0.21085129	      0.00682573	     -0.00070542	     37.45168164
      0.67474418	     -0.05522958	     -0.00099710	     -0.19713175	     -0.05723631	      0.88272470	     -0.00060610	     -0.21084507	      0.00683254	     -0.00069740	     37.70729346
      0.67611540	     -0.05520705	     -0.00099497	     -0.19710932	     -0.05722693	      0.88272374	     -0.00060574	     -0.21083965	      0.00683939	     -0.00069147	     37.45362320
      0.67748662	     -0.05518775	     -0.00099570	     -0.19709005	     -0.05721755	      0.88272280	     -0.00060536	     -0.21083504	      0.00684573	     -0.00068771	     37.82962043
      0.67865500	     -0.05517447	     -0.00099379	     -0.19707685	     -0.05720955	      0.88272200	     -0.00060503	     -0.21083178	      0.00685137	     -0.00068611	     37.52375138
      0.67982337	     -0.05516413	     -0.00099404	     -0.19706654	     -0.05720154	      0.88272119	     -0.00060470	     -0.21082917	      0.00685679	     -0.00068601	     37.65204538
      0.68131144	     -0.05515505	     -0.00099346	     -0.19705753	     -0.05719133	      0.88272017	     -0.00060426	     -0.21082683	      0.00686388	     -0.00068782	     37.52394950
      0.68279951	     -0.05514835	     -0.00099480	     -0.19705084	     -0.05718111	      0.88271915	     -0.00060381	     -0.21082556	      0.00687086	     -0.00069160	     37.79139815
      0.68397006	     -0.05514383	     -0.00099372	     -0.19704639	     -0.05717307	      0.88271833	     -0.00060344	     -0.21082527	      0.00687666	     -0.00069564	     37.51521593
      0.68514061	     -0.05513926	     -0.00099435	     -0.19704185	     -0.05716501	      0.88271752	     -0.00060307	     -0.21082555	      0.00688234	     -0.00070046	     37.61866690
      0.68665596	     -0.05513257	     -0.00099353	     -0.19703524	     -0.05715458	      0.88271645	     -0.00060257	     -0.21082665	      0.00688991	     -0.00070743	     37.47427144
      0.68817130	     -0.05512617	     -0.00099445	     -0.19702889	     -0.05714413	      0.88271537	     -0.00060207	     -0.21082848	      0.00689732	     -0.00071498	     37.73619953
      0.68929110	     -0.05512266	     -0.00099291	     -0.19702548	     -0.05713641	      0.88271457	     -0.00060168	     -0.21083028	      0.00690309	     -0.00072062	     37.44740030
      0.69041089	     -0.05511969	     -0.00099319	     -0.19702256	     -0.05712867	      0.88271376	     -0.00060129	     -0.21083245	      0.00690874	     -0.00072620	     37.51258355
      0.69200800	     -0.05511466	     -0.00099246	     -0.19701763	     -0.05711763	      0.88271259	     -0.00060072	     -0.21083612	      0.00691702	     -0.00073359	     37.41770489
      0.69337552	     -0.05510894	     -0.00099300	     -0.19701197	     -0.05710817	      0.88271159	     -0.00060023	     -0.21083969	      0.00692408	     -0.00073903	     37.55968305
      0.69474304	     -0.05510134	     -0.00099182	     -0.19700449	     -0.05709870	      0.88271057	     -0.00059972	     -0.21084355	      0.00693142	     -0.00074313	     37.41639841
      0.69611056	     -0.05509121	     -0.00099290	     -0.19699442	     -0.05708921	      0.88270955	     -0.00059920	     -0.21084761	      0.00693855	     -0.00074552	     37.64807441
      0.69747808	     -0.05507680	     -0.00099077	     -0.19698016	     -0.05707972	      0.88270853	     -0.00059867	     -0.21085172	      0.00694594	     -0.00074563	     37.46207906
      0.69864474	     -0.05506105	     -0.00099136	     -0.19696447	     -0.05707161	      0.88270767	     -0.00059821	     -0.21085515	      0.00695188	     -0.00074376	     37.67470536
      0.69981139	     -0.05504346	     -0.00099001	     -0.19694701	     -0.05706350	      0.88270680	     -0.00059775	     -0.21085845	      0.00695789	     -0.00073977	     37.64995263
      0.70129607	     -0.05501878	     -0.00098976	     -0.19692244	     -0.05705316	      0.88270571	     -0.00059715	     -0.21086239	      0.00696521	     -0.00073145	     37.81267572
      0.70278074	     -0.05499050	     -0.00098788	     -0.19689431	     -0.05704281	      0.88270463	     -0.00059654	     -0.21086599	      0.00697243	     -0.00071903	     37.82147125
      0.70394865	     -0.05496546	     -0.00098864	     -0.19686934	     -0.05703467	      0.88270380	     -0.00059605	     -0.21086850	      0.00697764	     -0.00070620	     38.04180171
      0.70511656	     -0.05493852	     -0.00098757	     -0.19684251	     -0.05702652	      0.88270298	     -0.00059556	     -0.21087068	      0.00698273	     -0.00069044	     38.10148787
      0.70662570	     -0.05490185	     -0.00098758	     -0.19680593	     -0.05701597	      0.88270196	     -0.00059491	     -0.21087299	      0.00698863	     -0.00066573	     38.30785091
      0.70813483	     -0.05486380	     -0.00098586	     -0.19676803	     -0.05700542	      0.88270098	     -0.00059425	     -0.21087473	      0.00699407	     -0.00063595	     38.40231839
      0.70924469	     -0.05483403	     -0.00098718	     -0.19673829	     -0.05699766	      0.88270028	     -0.00059377	     -0.21087564	      0.00699739	     -0.00061087	     38.60520378
      0.71035456	     -0.05480380	     -0.00098686	     -0.19670813	     -0.05698989	      0.88269962	     -0.00059327	     -0.21087623	      0.00700044	     -0.00058302	     38.71688811
      0.71194975	     -0.05475873	     -0.00098757	     -0.19666312	     -0.05697872	      0.88269873	     -0.00059255	     -0.21087651	      0.00700395	     -0.00053834	     38.94777327
      0.71331185	     -0.05471987	     -0.00098756	     -0.19662433	     -0.05696918	      0.88269802	     -0.00059193	     -0.21087621	      0.00700626	     -0.00049592	     39.07162726
      0.71467394	     -0.05467913	     -0.00098827	     -0.19658363	     -0.05695963	      0.88269738	     -0.00059130	     -0.21087542	      0.00700762	     -0.00044991	     39.28426675
      0.71603604	     -0.05463898	     -0.00098650	     -0.19654359	     -0.05695009	      0.88269680	     -0.00059067	     -0.21087418	      0.00700845	     -0.00040045	     39.39649502
      0.71725284	     -0.05460276	     -0.00098767	     -0.19650737	     -0.05694156	      0.88269634	     -0.00059010	     -0.21087271	      0.00700835	     -0.00035372	     39.58270866
      0.71846963	     -0.05456764	     -0.00098710	     -0.19647231	     -0.05693303	      0.88269594	     -0.00058952	     -0.21087096	      0.00700786	     -0.00030470	     39.68992953
      0.71968643	     -0.05453238	     -0.00098769	     -0.19643706	     -0.05692451	      0.88269560	     -0.00058894	     -0.21086894	      0.00700673	     -0.00025377	     39.85350689
      0.72125549	     -0.05448485	     -0.00098662	     -0.19638960	     -0.05691351	      0.88269525	     -0.00058818	     -0.21086587	      0.00700470	     -0.00018564	     40.03200141
      0.72248882	     -0.05444507	     -0.00098701	     -0.19634984	     -0.05690488	      0.88269506	     -0.00058758	     -0.21086302	      0.00700244	     -0.00013052	     40.21667356
      0.72372214	     -0.05440402	     -0.00098541	     -0.19630886	     -0.05689624	      0.88269493	     -0.00058697	     -0.21085971	      0.00699989	     -0.00007423	     40.35053855
      0.72495547	     -0.05436175	     -0.00098494	     -0.19626662	     -0.05688761	      0.88269487	     -0.00058636	     -0.21085594	      0.00699679	     -0.00001708	     40.52506910
      0.72651380	     -0.05430628	     -0.00098260	     -0.19621124	     -0.05687671	      0.88269490	     -0.00058559	     -0.21085048	      0.00699238	      0.00005614	     40.70968239
      0.72772293	     -0.05426279	     -0.00098244	     -0.19616775	     -0.05686826	      0.88269501	     -0.00058498	     -0.21084569	      0.00698832	      0.00011338	     40.87759617
      0.72893207	     -0.05422056	     -0.00098052	     -0.19612558	     -0.05685981	      0.88269518	     -0.00058438	     -0.21084046	      0.00698395	      0.00017077	     40.98620316
      0.73014120	     -0.05417941	     -0.00097931	     -0.19608446	     -0.05685137	      0.88269542	     -0.00058377	     -0.21083484	      0.00697905	      0.00022797	     41.12140004
      0.73177294	     -0.05412380	     -0.00097580	     -0.19602894	     -0.05683999	      0.88269585	     -0.00058294	     -0.21082667	      0.00697193	      0.00030444	     41.26740612
      0.73296761	     -0.05408223	     -0.00097469	     -0.19598738	     -0.05683166	      0.88269625	     -0.00058233	     -0.21082024	      0.00696622	      0.00035947	     41.42406816
      0.73416229	     -0.05404014	     -0.00097181	     -0.19594536	     -0.05682334	      0.88269671	     -0.00058172	     -0.21081341	      0.00696039	      0.00041353	     41.53481813
      0.73564202	     -0.05398815	     -0.00096978	     -0.19589340	     -0.05681305	      0.88269737	     -0.00058096	     -0.21080440	      0.00695274	      0.00047878	     41.71852279
      0.73695128	     -0.05394336	     -0.00096639	     -0.19584868	     -0.05680395	      0.88269804	     -0.00058029	     -0.21079595	      0.00694581	      0.00053473	     41.81681462
      0.73826054	     -0.05390056	     -0.00096530	     -0.19580587	     -0.05679486	      0.88269877	     -0.00057962	     -0.21078710	      0.00693844	      0.00058865	     41.96435643
      0.73956980	     -0.05385954	     -0.00096203	     -0.19576490	     -0.05678578	      0.88269958	     -0.00057895	     -0.21077792	      0.00693103	      0.00064040	     42.04435481
      0.74087906	     -0.05381898	     -0.00096121	     -0.19572432	     -0.05677671	      0.88270045	     -0.00057828	     -0.21076841	      0.00692327	      0.00068965	     42.19568266
      0.74218832	     -0.05377729	     -0.00095767	     -0.19568268	     -0.05676765	      0.88270138	     -0.00057760	     -0.21075854	      0.00691558	      0.00073642	     42.28314987
      0.74349758	     -0.05373295	     -0.00095679	     -0.19563831	     -0.05675860	      0.88270237	     -0.00057693	     -0.21074825	      0.00690759	      0.00078059	     42.46572212
      0.74480684	     -0.05368494	     -0.00095288	     -0.19559036	     -0.05674957	      0.88270342	     -0.00057627	     -0.21073745	      0.00689971	      0.00082244	     42.57523385
      0.74611610	     -0.05363336	     -0.00095207	     -0.19553875	     -0.05674054	      0.88270453	     -0.00057560	     -0.21072604	      0.00689140	      0.00086200	     42.78113140
      0.74742536	     -0.05357794	     -0.00094789	     -0.19548338	     -0.05673152	      0.88270568	     -0.00057493	     -0.21071397	      0.00688307	      0.00089965	     42.89383624
      0.74873462	     -0.05351829	     -0.00094717	     -0.19542368	     -0.05672251	      0.88270688	     -0.00057427	     -0.21070118	      0.00687410	      0.00093547	     43.12136674
      0.74989659	     -0.05346162	     -0.00094351	     -0.19536706	     -0.05671453	      0.88270799	     -0.00057369	     -0.21068917	      0.00686597	      0.00096609	     43.22747569
      0.75105855	     -0.05340192	     -0.00094185	     -0.19530734	     -0.05670656	      0.88270913	     -0.00057310	     -0.21067653	      0.00685724	      0.00099566	     43.40426546
      0.75249554	     -0.05332421	     -0.00093846	     -0.19522964	     -0.05669671	      0.88271058	     -0.00057239	     -0.21066001	      0.00684582	      0.00103114	     43.59803825
      0.75393253	     -0.05324122	     -0.00093698	     -0.19514658	     -0.05668688	      0.88271209	     -0.00057168	     -0.21064248	      0.00683337	      0.00106566	     43.87479940
      0.75511295	     -0.05316835	     -0.00093348	     -0.19507372	     -0.05667882	      0.88271336	     -0.00057110	     -0.21062729	      0.00682254	      0.00109365	     44.03389199
      0.75629336	     -0.05309182	     -0.00093195	     -0.19499713	     -0.05667078	      0.88271467	     -0.00057053	     -0.21061136	      0.00681081	      0.00112143	     44.26853386
      0.75773672	     -0.05299380	     -0.00092869	     -0.19489907	     -0.05666096	      0.88271632	     -0.00056983	     -0.21059088	      0.00679541	      0.00115548	     44.52427158
      0.75918008	     -0.05289160	     -0.00092776	     -0.19479674	     -0.05665116	      0.88271801	     -0.00056914	     -0.21056932	      0.00677843	      0.00118980	     44.87127105
      0.76030636	     -0.05280804	     -0.00092458	     -0.19471315	     -0.05664354	      0.88271936	     -0.00056861	     -0.21055175	      0.00676428	      0.00121701	     45.05479474
      0.76143265	     -0.05272109	     -0.00092319	     -0.19462610	     -0.05663593	      0.88272075	     -0.00056808	     -0.21053350	      0.00674901	      0.00124462	     45.32079465
      0.76293989	     -0.05260042	     -0.00092008	     -0.19450532	     -0.05662577	      0.88272265	     -0.00056738	     -0.21050805	      0.00672702	      0.00128241	     45.65042028
      0.76444713	     -0.05247564	     -0.00091907	     -0.19438034	     -0.05661565	      0.88272462	     -0.00056670	     -0.21048143	      0.00670288	      0.00132120	     46.08205205
      0.76552123	     -0.05238460	     -0.00091595	     -0.19428922	     -0.05660846	      0.88272605	     -0.00056621	     -0.21046179	      0.00668457	      0.00134955	     46.27546485
      0.76659532	     -0.05229129	     -0.00091446	     -0.19419577	     -0.05660129	      0.88272751	     -0.00056573	     -0.21044160	      0.00666504	      0.00137836	     46.55589952
      0.76819100	     -0.05214888	     -0.00091105	     -0.19405317	     -0.05659068	      0.88272975	     -0.00056504	     -0.21041061	      0.00663402	      0.00142202	     46.95020000
      0.76952154	     -0.05202763	     -0.00090927	     -0.19393171	     -0.05658187	      0.88273167	     -0.00056447	     -0.21038389	      0.00660615	      0.00145902	     47.32763319
      0.77085208	     -0.05190494	     -0.00090581	     -0.19380884	     -0.05657310	      0.88273363	     -0.00056391	     -0.21035643	      0.00657662	      0.00149649	     47.64633029
      0.77218262	     -0.05178132	     -0.00090490	     -0.19368494	     -0.05656437	      0.88273565	     -0.00056336	     -0.21032827	      0.00654515	      0.00153418	     48.07157109
      0.77351316	     -0.05165648	     -0.00090115	     -0.19355989	     -0.05655568	      0.88273771	     -0.00056282	     -0.21029948	      0.00651208	      0.00157213	     48.38058000
      0.77463583	     -0.05155084	     -0.00090092	     -0.19345397	     -0.05654839	      0.88273950	     -0.00056237	     -0.21027473	      0.00648255	      0.00160409	     48.73996123
      0.77575849	     -0.05144481	     -0.00089883	     -0.19334771	     -0.05654113	      0.88274132	     -0.00056194	     -0.21024959	      0.00645184	      0.00163600	     49.03180606
      0.77720281	     -0.05130874	     -0.00089770	     -0.19321127	     -0.05653184	      0.88274371	     -0.00056139	     -0.21021673	      0.00641029	      0.00167669	     49.46711811
      0.77864713	     -0.05117188	     -0.00089513	     -0.19307405	     -0.05652261	      0.88274616	     -0.00056085	     -0.21018339	      0.00636660	      0.00171686	     49.79755592
      0.77975523	     -0.05107050	     -0.00089519	     -0.19297232	     -0.05651558	      0.88274808	     -0.00056045	     -0.21015760	      0.00633136	      0.00174704	     50.10938158
      0.78086332	     -0.05097185	     -0.00089347	     -0.19287336	     -0.05650858	      0.88275003	     -0.00056006	     -0.21013171	      0.00629492	      0.00177642	     50.35081095
      0.78234279	     -0.05084441	     -0.00089283	     -0.19274545	     -0.05649930	      0.88275269	     -0.00055956	     -0.21009710	      0.00624436	      0.00181379	     50.75257797
      0.78382227	     -0.05072205	     -0.00089058	     -0.19262263	     -0.05649010	      0.88275540	     -0.00055907	     -0.21006257	      0.00619197	      0.00184860	     51.05920384
      0.78486516	     -0.05063967	     -0.00089161	     -0.19253983	     -0.05648367	      0.88275734	     -0.00055873	     -0.21003834	      0.00615378	      0.00187121	     51.36577801
      0.78590806	     -0.05056007	     -0.00089092	     -0.19245986	     -0.05647727	      0.88275930	     -0.00055841	     -0.21001423	      0.00611484	      0.00189209	     51.58745096
      0.78749165	     -0.05044375	     -0.00089081	     -0.19234294	     -0.05646763	      0.88276232	     -0.00055794	     -0.20997792	      0.00605415	      0.00191988	     51.97886583
      0.78880200	     -0.05035286	     -0.00088960	     -0.19225156	     -0.05645973	      0.88276485	     -0.00055756	     -0.20994818	      0.00600275	      0.00193896	     52.20647614
      0.79011236	     -0.05026778	     -0.00089013	     -0.19216593	     -0.05645190	      0.88276740	     -0.00055720	     -0.20991878	      0.00595021	      0.00195395	     52.52349079
      0.79142271	     -0.05018779	     -0.00088829	     -0.19208547	     -0.05644414	      0.88276997	     -0.00055686	     -0.20988979	      0.00589692	      0.00196459	     52.69057004
      0.79259746	     -0.05012088	     -0.00088906	     -0.19201804	     -0.05643724	      0.88277228	     -0.00055656	     -0.20986418	      0.00584837	      0.00197004	     52.96591156
      0.79377222	     -0.05005871	     -0.00088769	     -0.19195541	     -0.05643040	      0.88277459	     -0.00055628	     -0.20983896	      0.00579943	      0.00197152	     53.09242059
      0.79494697	     -0.05000131	     -0.00088768	     -0.19189751	     -0.05642362	      0.88277691	     -0.00055601	     -0.20981418	      0.00574998	      0.00196873	     53.30085958
      0.79643068	     -0.04993489	     -0.00088609	     -0.19183050	     -0.05641513	      0.88277982	     -0.00055569	     -0.20978355	      0.00568718	      0.00195899	     53.45294372
      0.79761977	     -0.04988680	     -0.00088662	     -0.19178187	     -0.05640840	      0.88278214	     -0.00055545	     -0.20975955	      0.00563651	      0.00194601	     53.67571974
      0.79880886	     -0.04984286	     -0.00088527	     -0.19173744	     -0.05640173	      0.88278445	     -0.00055522	     -0.20973606	      0.00558582	      0.00192846	     53.75884498
      0.79999795	     -0.04980336	     -0.00088539	     -0.19169742	     -0.05639512	      0.88278673	     -0.00055501	     -0.20971309	      0.00553499	      0.00190630	     53.92877372
      0.80147527	     -0.04975925	     -0.00088387	     -0.19165270	     -0.05638698	      0.88278952	     -0.00055476	     -0.20968529	      0.00547194	      0.00187251	     54.01716733
      0.80264541	     -0.04972855	     -0.00088461	     -0.19162146	     -0.05638061	      0.88279169	     -0.00055458	     -0.20966385	      0.00542196	      0.00184091	     54.20274635
      0.80381556	     -0.04970137	     -0.00088354	     -0.19159379	     -0.05637430	      0.88279383	     -0.00055442	     -0.20964291	      0.00537220	      0.00180527	     54.24329899
      0.80498570	     -0.04967831	     -0.00088388	     -0.19157021	     -0.05636804	      0.88279592	     -0.00055427	     -0.20962250	      0.00532251	      0.00176569	     54.36960163
      0.80652217	     -0.04965328	     -0.00088309	     -0.19154452	     -0.05635991	      0.88279859	     -0.00055409	     -0.20959650	      0.00525763	      0.00170817	     54.42515575
      0.80768420	     -0.04963847	     -0.00088438	     -0.19152916	     -0.05635383	      0.88280054	     -0.00055397	     -0.20957745	      0.00520869	      0.00166074	     54.57711455
      0.80884624	     -0.04962620	     -0.00088381	     -0.19151639	     -0.05634781	      0.88280244	     -0.00055387	     -0.20955892	      0.00516008	      0.00161023	     54.58870653
      0.81024955	     -0.04961536	     -0.00088480	     -0.19150491	     -0.05634061	      0.88280466	     -0.00055376	     -0.20953720	      0.00510161	      0.00154540	     54.72475855
      0.81150732	     -0.04960824	     -0.00088376	     -0.19149728	     -0.05633422	      0.88280656	     -0.00055369	     -0.20951835	      0.00504965	      0.00148418	     54.70047075
      0.81276509	     -0.04960454	     -0.00088514	     -0.19149299	     -0.05632790	      0.88280839	     -0.00055363	     -0.20950006	      0.00499791	      0.00142028	     54.84516757
      0.81402287	     -0.04960291	     -0.00088407	     -0.19149086	     -0.05632165	      0.88281014	     -0.00055358	     -0.20948231	      0.00494667	      0.00135419	     54.80346947
      0.81528064	     -0.04960465	     -0.00088569	     -0.19149201	     -0.05631546	      0.88281180	     -0.00055356	     -0.20946509	      0.00489567	      0.00128620	     54.94895485
      0.81653841	     -0.04960786	     -0.00088460	     -0.19149473	     -0.05630933	      0.88281337	     -0.00055355	     -0.20944840	      0.00484519	      0.00121678	     54.89360158
      0.81779618	     -0.04961429	     -0.00088642	     -0.19150057	     -0.05630327	      0.88281486	     -0.00055355	     -0.20943220	      0.00479497	      0.00114622	     55.04059078
      0.81905395	     -0.04962178	     -0.00088523	     -0.19150757	     -0.05629727	      0.88281625	     -0.00055358	     -0.20941650	      0.00474530	      0.00107499	     54.96883415
      0.82031172	     -0.04963275	     -0.00088728	     -0.19151796	     -0.05629133	      0.88281756	     -0.00055362	     -0.20940127	      0.00469588	      0.00100332	     55.11797894
      0.82156949	     -0.04964440	     -0.00088606	     -0.19152914	     -0.05628546	      0.88281878	     -0.00055367	     -0.20938652	      0.00464705	      0.00093167	     55.03588636
      0.82282726	     -0.04965958	     -0.00088842	     -0.19154374	     -0.05627964	      0.88281991	     -0.00055375	     -0.20937222	      0.00459853	      0.00086022	     55.19220818
      0.82408503	     -0.04967499	     -0.00088715	     -0.19155868	     -0.05627389	      0.88282094	     -0.00055384	     -0.20935837	      0.00455066	      0.00078940	     55.09621685
      0.82534281	     -0.04969433	     -0.00088966	     -0.19157745	     -0.05626820	      0.88282189	     -0.00055394	     -0.20934495	      0.00450309	      0.00071939	     55.25289578
      0.82660058	     -0.04971381	     -0.00088833	     -0.19159648	     -0.05626256	      0.88282275	     -0.00055407	     -0.20933198	      0.00445616	      0.00065058	     55.14187955
      0.82773049	     -0.04973486	     -0.00089068	     -0.19161702	     -0.05625755	      0.88282345	     -0.00055419	     -0.20932067	      0.00441429	      0.00058989	     55.25319048
      0.82886041	     -0.04975599	     -0.00089063	     -0.19163772	     -0.05625259	      0.88282409	     -0.00055433	     -0.20930972	      0.00437293	      0.00053049	     55.21559889
      0.83023222	     -0.04978480	     -0.00089248	     -0.19166595	     -0.05624662	      0.88282477	     -0.00055452	     -0.20929685	      0.00432323	      0.00046020	     55.28332723
      0.83160403	     -0.04981430	     -0.00089216	     -0.19169495	     -0.05624072	      0.88282535	     -0.00055472	     -0.20928447	      0.00427429	      0.00039215	     55.21946714
      0.83275601	     -0.04984265	     -0.00089467	     -0.19172280	     -0.05623582	      0.88282577	     -0.00055491	     -0.20927443	      0.00423361	      0.00033679	     55.30387352
      0.83390799	     -0.04987092	     -0.00089485	     -0.19175065	     -0.05623097	      0.88282613	     -0.00055511	     -0.20926472	      0.00419351	      0.00028317	     55.25478482
      0.83505997	     -0.04990192	     -0.00089650	     -0.19178118	     -0.05622616	      0.88282642	     -0.00055533	     -0.20925533	      0.00415385	      0.00023130	     55.27881602
      0.83663110	     -0.04994556	     -0.00089713	     -0.19182425	     -0.05621968	      0.88282673	     -0.00055565	     -0.20924306	      0.00410065	      0.00016342	     55.22263400
      0.83779878	     -0.04998177	     -0.00089973	     -0.19185998	     -0.05621491	      0.88282690	     -0.00055590	     -0.20923432	      0.00406167	      0.00011509	     55.26570439
      0.83896646	     -0.05001786	     -0.00090050	     -0.19189564	     -0.05621019	      0.88282700	     -0.00055616	     -0.20922591	      0.00402330	      0.00006858	     55.20204506
      0.84037211	     -0.05006561	     -0.00090364	     -0.19194282	     -0.05620457	      0.88282706	     -0.00055650	     -0.20921622	      0.00397780	      0.00001494	     55.20647232
      0.84161845	     -0.05010788	     -0.00090411	     -0.19198467	     -0.05619964	      0.88282705	     -0.00055681	     -0.20920803	      0.00393823	     -0.00003054	     55.10803403
      0.84286479	     -0.05015506	     -0.00090746	     -0.19203133	     -0.05619475	      0.88282699	     -0.00055715	     -0.20920020	      0.00389932	     -0.00007419	     55.10654745
      0.84411114	     -0.05020040	     -0.00090769	     -0.19207628	     -0.05618992	      0.88282687	     -0.00055749	     -0.20919277	      0.00386118	     -0.00011604	     54.99596252
      0.84535748	     -0.05025185	     -0.00091086	     -0.19212725	     -0.05618513	      0.88282670	     -0.00055785	     -0.20918575	      0.00382372	     -0.00015621	     54.96035125
      0.84660382	     -0.05030255	     -0.00091129	     -0.19217755	     -0.05618038	      0.88282648	     -0.00055823	     -0.20917916	      0.00378710	     -0.00019484	     54.84201098
      0.84785016	     -0.05035830	     -0.00091433	     -0.19223284	     -0.05617569	      0.88282621	     -0.00055861	     -0.20917297	      0.00375126	     -0.00023206	     54.78848182
      0.84909650	     -0.05041271	     -0.00091459	     -0.19228688	     -0.05617103	      0.88282590	     -0.00055902	     -0.20916717	      0.00371631	     -0.00026798	     54.65768031
      0.85034285	     -0.05047214	     -0.00091753	     -0.19234587	     -0.05616642	      0.88282554	     -0.00055943	     -0.20916174	      0.00368216	     -0.00030278	     54.57653332
      0.85158919	     -0.05053030	     -0.00091790	     -0.19240368	     -0.05616185	      0.88282515	     -0.00055986	     -0.20915667	      0.00364894	     -0.00033657	     54.43881072
      0.85283553	     -0.05059379	     -0.00092090	     -0.19246674	     -0.05615733	      0.88282471	     -0.00056031	     -0.20915195	      0.00361661	     -0.00036951	     54.33043547
      0.85408187	     -0.05065605	     -0.00092146	     -0.19252867	     -0.05615284	      0.88282422	     -0.00056077	     -0.20914760	      0.00358526	     -0.00040173	     54.17890998
      0.85532821	     -0.05072349	     -0.00092450	     -0.19259570	     -0.05614839	      0.88282370	     -0.00056124	     -0.20914357	      0.00355487	     -0.00043337	     54.04331399
      0.85657455	     -0.05078976	     -0.00092522	     -0.19266165	     -0.05614398	      0.88282314	     -0.00056172	     -0.20913990	      0.00352549	     -0.00046456	     53.87630520
      0.85782090	     -0.05086112	     -0.00092826	     -0.19273262	     -0.05613960	      0.88282255	     -0.00056221	     -0.20913655	      0.00349709	     -0.00049543	     53.71485060
      0.85906724	     -0.05093127	     -0.00092915	     -0.19280246	     -0.05613526	      0.88282191	     -0.00056272	     -0.20913355	      0.00346974	     -0.00052609	     53.53505015
      0.86031358	     -0.05100625	     -0.00093217	     -0.19287708	     -0.05613095	      0.88282124	     -0.00056324	     -0.20913087	      0.00344343	     -0.00055666	     53.35028332
      0.86155992	     -0.05108015	     -0.00093322	     -0.19295069	     -0.05612668	      0.88282052	     -0.00056377	     -0.20912852	      0.00341820	     -0.00058724	     53.15675365
      0.86280626	     -0.05115842	     -0.00093616	     -0.19302863	     -0.05612243	      0.88281977	     -0.00056431	     -0.20912647	      0.00339406	     -0.00061791	     52.95217790
      0.86405261	     -0.05123540	     -0.00093733	     -0.19310533	     -0.05611821	      0.88281898	     -0.00056486	     -0.20912474	      0.00337106	     -0.00064876	     52.75025977
      0.86529895	     -0.05131614	     -0.00094019	     -0.19318576	     -0.05611403	      0.88281815	     -0.00056543	     -0.20912328	      0.00334921	     -0.00067984	     52.53262048
      0.86679875	     -0.05141083	     -0.00094112	     -0.19328017	     -0.05610902	      0.88281711	     -0.00056612	     -0.20912190	      0.00332445	     -0.00071759	     52.29613591
      0.86791621	     -0.05148656	     -0.00094459	     -0.19335562	     -0.05610532	      0.88281629	     -0.00056664	     -0.20912109	      0.00330710	     -0.00074599	     52.07098715
      0.86903366	     -0.05155933	     -0.00094571	     -0.19342819	     -0.05610163	      0.88281544	     -0.00056717	     -0.20912049	      0.00329070	     -0.00077463	     51.87414333
      0.87051162	     -0.05165924	     -0.00094897	     -0.19352779	     -0.05609678	      0.88281427	     -0.00056789	     -0.20911996	      0.00327048	     -0.00081288	     51.59389906
      0.87198958	     -0.05175529	     -0.00094944	     -0.19362364	     -0.05609196	      0.88281304	     -0.00056862	     -0.20911974	      0.00325192	     -0.00085153	     51.36718468
      0.87304116	     -0.05182921	     -0.00095320	     -0.19369732	     -0.05608855	      0.88281213	     -0.00056914	     -0.20911972	      0.00323977	     -0.00087922	     51.12558267
      0.87409275	     -0.05189911	     -0.00095460	     -0.19376706	     -0.05608515	      0.88281119	     -0.00056967	     -0.20911983	      0.00322844	     -0.00090703	     50.93950190
      0.87568433	     -0.05200647	     -0.00095815	     -0.19387416	     -0.05608002	      0.88280971	     -0.00057049	     -0.20912018	      0.00321288	     -0.00094923	     50.64252803
      0.87702155	     -0.05209363	     -0.00095982	     -0.19396115	     -0.05607573	      0.88280842	     -0.00057118	     -0.20912064	      0.00320122	     -0.00098468	     50.42067442
      0.87835877	     -0.05218350	     -0.00096400	     -0.19405079	     -0.05607146	      0.88280708	     -0.00057189	     -0.20912120	      0.00319084	     -0.00101998	     50.16478164
      0.87969599	     -0.05226614	     -0.00096502	     -0.19413331	     -0.05606720	      0.88280569	     -0.00057260	     -0.20912186	      0.00318165	     -0.00105500	     49.97724750
      0.88086920	     -0.05234259	     -0.00096940	     -0.19420956	     -0.05606347	      0.88280443	     -0.00057323	     -0.20912245	      0.00317458	     -0.00108534	     49.74477922
      0.88204241	     -0.05241292	     -0.00097114	     -0.19427978	     -0.05605975	      0.88280314	     -0.00057387	     -0.20912309	      0.00316833	     -0.00111522	     49.57016639
      0.88321562	     -0.05248419	     -0.00097452	     -0.19435090	     -0.05605604	      0.88280182	     -0.00057451	     -0.20912373	      0.00316290	     -0.00114452	     49.37078480
      0.88481653	     -0.05257546	     -0.00097744	     -0.19444203	     -0.05605098	      0.88279995	     -0.00057540	     -0.20912463	      0.00315667	     -0.00118343	     49.14879188
      0.88602584	     -0.05264543	     -0.00098190	     -0.19451183	     -0.05604716	      0.88279850	     -0.00057607	     -0.20912529	      0.00315285	     -0.00121184	     48.94108535
      0.88723515	     -0.05270924	     -0.00098407	     -0.19457555	     -0.05604335	      0.88279702	     -0.00057675	     -0.20912596	      0.00314969	     -0.00123929	     48.78538655
      0.88844446	     -0.05277320	     -0.00098792	     -0.19463938	     -0.05603955	      0.88279551	     -0.00057744	     -0.20912661	      0.00314719	     -0.00126568	     48.60779534
      0.89000739	     -0.05284824	     -0.00099088	     -0.19471433	     -0.05603463	      0.88279350	     -0.00057833	     -0.20912742	      0.00314479	     -0.00129804	     48.43476048
      0.89119612	     -0.05290588	     -0.00099547	     -0.19477183	     -0.05603089	      0.88279195	     -0.00057901	     -0.20912798	      0.00314356	     -0.00132122	     48.25753225
      0.89238485	     -0.05295700	     -0.00099773	     -0.19482290	     -0.05602716	      0.88279036	     -0.00057970	     -0.20912851	      0.00314275	     -0.00134307	     48.12902850
      0.89382832	     -0.05301869	     -0.00100257	     -0.19488445	     -0.05602262	      0.88278841	     -0.00058054	     -0.20912909	      0.00314232	     -0.00136771	     47.95550274
      0.89527179	     -0.05307138	     -0.00100429	     -0.19493712	     -0.05601808	      0.88278642	     -0.00058138	     -0.20912962	      0.00314236	     -0.00139017	     47.84432085
      0.89635656	     -0.05311375	     -0.00100906	     -0.19497937	     -0.05601467	      0.88278490	     -0.00058201	     -0.20912995	      0.00314269	     -0.00140555	     47.69449956
      0.89744134	     -0.05314993	     -0.00101134	     -0.19501551	     -0.05601127	      0.88278337	     -0.00058265	     -0.20913027	      0.00314321	     -0.00141961	     47.59152778
      0.89900477	     -0.05320002	     -0.00101599	     -0.19506551	     -0.05600635	      0.88278113	     -0.00058357	     -0.20913064	      0.00314424	     -0.00143752	     47.44554827
      0.90035217	     -0.05323685	     -0.00101835	     -0.19510232	     -0.05600211	      0.88277919	     -0.00058436	     -0.20913090	      0.00314534	     -0.00145069	     47.33225091
      0.90169956	     -0.05327379	     -0.00102312	     -0.19513915	     -0.05599787	      0.88277722	     -0.00058516	     -0.20913107	      0.00314658	     -0.00146175	     47.22347302
      0.90304696	     -0.05330225	     -0.00102442	     -0.19516762	     -0.05599363	      0.88277525	     -0.00058595	     -0.20913120	      0.00314790	     -0.00147069	     47.11427089
      0.90422661	     -0.05332926	     -0.00102886	     -0.19519455	     -0.05598992	      0.88277351	     -0.00058665	     -0.20913122	      0.00314907	     -0.00147682	     47.02957891
      0.90540626	     -0.05334990	     -0.00103055	     -0.19521518	     -0.05598620	      0.88277177	     -0.00058735	     -0.20913120	      0.00315026	     -0.00148138	     46.93443736
      0.90658592	     -0.05337013	     -0.00103369	     -0.19523537	     -0.05598249	      0.88277002	     -0.00058804	     -0.20913112	      0.00315140	     -0.00148442	     46.86620108
      0.90820926	     -0.05339151	     -0.00103614	     -0.19525674	     -0.05597737	      0.88276760	     -0.00058900	     -0.20913091	      0.00315291	     -0.00148619	     46.75619296
      0.90941910	     -0.05340717	     -0.00103999	     -0.19527234	     -0.05597355	      0.88276581	     -0.00058971	     -0.20913067	      0.00315390	     -0.00148576	     46.72120904
      0.91062895	     -0.05341745	     -0.00104148	     -0.19528263	     -0.05596974	      0.88276401	     -0.00059042	     -0.20913036	      0.00315481	     -0.00148391	     46.63534120
      0.91183879	     -0.05342747	     -0.00104445	     -0.19529262	     -0.05596592	      0.88276222	     -0.00059113	     -0.20912997	      0.00315555	     -0.00148072	     46.60212267
      0.91342755	     -0.05343491	     -0.00104631	     -0.19530007	     -0.05596091	      0.88275987	     -0.00059206	     -0.20912938	      0.00315632	     -0.00147464	     46.50554969
      0.91460988	     -0.05344079	     -0.00104987	     -0.19530588	     -0.05595718	      0.88275813	     -0.00059275	     -0.20912885	      0.00315663	     -0.00146883	     46.51985013
      0.91579220	     -0.05344209	     -0.00105112	     -0.19530720	     -0.05595344	      0.88275640	     -0.00059343	     -0.20912827	      0.00315679	     -0.00146203	     46.44565441
      0.91725196	     -0.05344337	     -0.00105456	     -0.19530843	     -0.05594883	      0.88275427	     -0.00059427	     -0.20912746	      0.00315664	     -0.00145241	     46.46562947
      0.91855118	     -0.05343951	     -0.00105532	     -0.19530460	     -0.05594473	      0.88275239	     -0.00059502	     -0.20912667	      0.00315629	     -0.00144282	     46.36862539
      0.91985039	     -0.05343609	     -0.00105880	     -0.19530112	     -0.05594063	      0.88275052	     -0.00059576	     -0.20912578	      0.00315555	     -0.00143238	     46.44423025
      0.92114961	     -0.05342694	     -0.00105912	     -0.19529201	     -0.05593653	      0.88274867	     -0.00059650	     -0.20912481	      0.00315459	     -0.00142117	     46.33578970
      0.92244882	     -0.05341867	     -0.00106261	     -0.19528368	     -0.05593244	      0.88274683	     -0.00059723	     -0.20912372	      0.00315316	     -0.00140932	     46.45125778
      0.92374804	     -0.05340477	     -0.00106246	     -0.19526983	     -0.05592834	      0.88274500	     -0.00059796	     -0.20912254	      0.00315149	     -0.00139689	     46.32091605
      0.92504725	     -0.05339225	     -0.00106605	     -0.19525724	     -0.05592425	      0.88274320	     -0.00059868	     -0.20912124	      0.00314926	     -0.00138404	     46.48455369
      0.92634647	     -0.05337367	     -0.00106538	     -0.19523872	     -0.05592016	      0.88274141	     -0.00059940	     -0.20911984	      0.00314677	     -0.00137079	     46.32602518
      0.92749842	     -0.05335851	     -0.00106830	     -0.19522350	     -0.05591653	      0.88273984	     -0.00060003	     -0.20911850	      0.00314403	     -0.00135884	     46.47361949
      0.92865038	     -0.05333979	     -0.00106868	     -0.19520479	     -0.05591291	      0.88273828	     -0.00060065	     -0.20911709	      0.00314102	     -0.00134670	     46.41694132
      0.93006555	     -0.05331655	     -0.00107091	     -0.19518152	     -0.05590847	      0.88273638	     -0.00060141	     -0.20911525	      0.00313669	     -0.00133165	     46.51961920
      0.93148073	     -0.05329106	     -0.00107096	     -0.19515605	     -0.05590404	      0.88273451	     -0.00060217	     -0.20911334	      0.00313181	     -0.00131650	     46.40932756
      0.93264559	     -0.05327293	     -0.00107377	     -0.19513783	     -0.05590039	      0.88273298	     -0.00060278	     -0.20911176	      0.00312713	     -0.00130410	     46.56412227
      0.93381046	     -0.05325462	     -0.00107447	     -0.19511951	     -0.05589675	      0.88273147	     -0.00060339	     -0.20911027	      0.00312209	     -0.00129182	     46.49631558
      0.93523569	     -0.05323533	     -0.00107717	     -0.19510014	     -0.05589231	      0.88272964	     -0.00060412	     -0.20910864	      0.00311517	     -0.00127719	     46.60517493
      0.93666092	     -0.05321694	     -0.00107737	     -0.19508173	     -0.05588787	      0.88272783	     -0.00060485	     -0.20910732	      0.00310770	     -0.00126315	     46.44267031
      0.93777839	     -0.05320573	     -0.00108007	     -0.19507042	     -0.05588440	      0.88272642	     -0.00060541	     -0.20910654	      0.00310119	     -0.00125280	     46.60088974
      0.93889587	     -0.05319476	     -0.00108051	     -0.19505942	     -0.05588094	      0.88272503	     -0.00060596	     -0.20910605	      0.00309444	     -0.00124315	     46.52617498
      0.94038038	     -0.05318360	     -0.00108223	     -0.19504819	     -0.05587635	      0.88272319	     -0.00060669	     -0.20910589	      0.00308487	     -0.00123170	     46.59466648
      0.94186490	     -0.05317345	     -0.00108132	     -0.19503805	     -0.05587178	      0.88272137	     -0.00060740	     -0.20910635	      0.00307492	     -0.00122211	     46.38510380
      0.94294206	     -0.05316770	     -0.00108298	     -0.19503222	     -0.05586847	      0.88272006	     -0.00060791	     -0.20910707	      0.00306730	     -0.00121652	     46.56182943
      0.94401921	     -0.05316112	     -0.00108252	     -0.19502564	     -0.05586517	      0.88271875	     -0.00060842	     -0.20910812	      0.00305965	     -0.00121209	     46.48746299
      0.94558067	     -0.05315221	     -0.00108272	     -0.19501669	     -0.05586041	      0.88271686	     -0.00060913	     -0.20911019	      0.00304826	     -0.00120781	     46.54279722
      0.94690332	     -0.05314304	     -0.00108140	     -0.19500753	     -0.05585638	      0.88271526	     -0.00060973	     -0.20911245	      0.00303854	     -0.00120611	     46.40395439
      0.94822596	     -0.05313185	     -0.00108176	     -0.19499631	     -0.05585237	      0.88271367	     -0.00061031	     -0.20911508	      0.00302857	     -0.00120604	     46.57972699
      0.94954861	     -0.05311690	     -0.00107961	     -0.19498141	     -0.05584837	      0.88271207	     -0.00061089	     -0.20911801	      0.00301867	     -0.00120728	     46.36140677
      0.95087126	     -0.05310001	     -0.00108044	     -0.19496447	     -0.05584438	      0.88271048	     -0.00061145	     -0.20912117	      0.00300839	     -0.00120961	     46.66675210
      0.95201507	     -0.05308275	     -0.00107832	     -0.19494725	     -0.05584095	      0.88270909	     -0.00061193	     -0.20912407	      0.00299955	     -0.00121217	     46.41717542
      0.95315887	     -0.05306427	     -0.00107836	     -0.19492874	     -0.05583752	      0.88270770	     -0.00061240	     -0.20912710	      0.00299038	     -0.00121509	     46.55136956
      0.95457982	     -0.05303704	     -0.00107687	     -0.19490152	     -0.05583328	      0.88270597	     -0.00061297	     -0.20913100	      0.00297882	     -0.00121881	     46.46687224
      0.95600076	     -0.05300503	     -0.00107716	     -0.19486948	     -0.05582906	      0.88270424	     -0.00061353	     -0.20913496	      0.00296675	     -0.00122225	     46.74932307
      0.95714587	     -0.05297456	     -0.00107506	     -0.19483904	     -0.05582566	      0.88270284	     -0.00061398	     -0.20913815	      0.00295686	     -0.00122443	     46.55039288
      0.95829097	     -0.05294182	     -0.00107488	     -0.19480627	     -0.05582228	      0.88270143	     -0.00061441	     -0.20914131	      0.00294646	     -0.00122591	     46.69486913
      0.95973341	     -0.05289759	     -0.00107316	     -0.19476205	     -0.05581804	      0.88269967	     -0.00061495	     -0.20914525	      0.00293291	     -0.00122643	     46.63634051
      0.96117584	     -0.05285121	     -0.00107345	     -0.19471561	     -0.05581382	      0.88269790	     -0.00061547	     -0.20914915	      0.00291854	     -0.00122528	     46.95328229
      0.96227418	     -0.05281346	     -0.00107097	     -0.19467790	     -0.05581062	      0.88269655	     -0.00061586	     -0.20915208	      0.00290732	     -0.00122303	     46.77072051
      0.96337251	     -0.05277443	     -0.00107028	     -0.19463884	     -0.05580744	      0.88269521	     -0.00061624	     -0.20915497	      0.00289556	     -0.00121953	     46.91497167
      0.96488295	     -0.05271869	     -0.00106827	     -0.19458309	     -0.05580308	      0.88269337	     -0.00061675	     -0.20915888	      0.00287883	     -0.00121245	     46.94018065
      0.96639339	     -0.05266028	     -0.00106838	     -0.19452459	     -0.05579874	      0.88269155	     -0.00061724	     -0.20916268	      0.00286120	     -0.00120257	     47.32306846
      0.96744183	     -0.05261798	     -0.00106612	     -0.19448230	     -0.05579575	      0.88269029	     -0.00061758	     -0.20916524	      0.00284870	     -0.00119385	     47.19476948
      0.96849028	     -0.05257519	     -0.00106564	     -0.19443946	     -0.05579277	      0.88268905	     -0.00061790	     -0.20916773	      0.00283567	     -0.00118359	     47.34935843
      0.97010163	     -0.05250708	     -0.00106391	     -0.19437129	     -0.05578822	      0.88268715	     -0.00061839	     -0.20917142	      0.00281491	     -0.00116461	     47.47512760
      0.97142968	     -0.05244721	     -0.00106341	     -0.19431134	     -0.05578449	      0.88268562	     -0.00061877	     -0.20917426	      0.00279698	     -0.00114591	     47.75145245
      0.97275773	     -0.05238387	     -0.00106112	     -0.19424797	     -0.05578079	      0.88268411	     -0.00061915	     -0.20917685	      0.00277849	     -0.00112416	     47.83580358
      0.97408578	     -0.05231844	     -0.00106099	     -0.19418242	     -0.05577711	      0.88268264	     -0.00061951	     -0.20917913	      0.00275905	     -0.00109930	     48.17802044
      0.97526262	     -0.05225805	     -0.00105819	     -0.19412202	     -0.05577387	      0.88268136	     -0.00061981	     -0.20918086	      0.00274129	     -0.00107455	     48.23748928
      0.97643947	     -0.05219594	     -0.00105719	     -0.19405982	     -0.05577066	      0.88268011	     -0.00062011	     -0.20918229	      0.00272270	     -0.00104730	     48.49941512
      0.97761632	     -0.05213167	     -0.00105469	     -0.19399552	     -0.05576747	      0.88267889	     -0.00062039	     -0.20918340	      0.00270351	     -0.00101751	     48.67048365
      0.97914883	     -0.05204449	     -0.00105250	     -0.19390824	     -0.05576334	      0.88267736	     -0.00062074	     -0.20918430	      0.00267736	     -0.00097500	     49.02459139
      0.98034314	     -0.05197420	     -0.00104953	     -0.19383790	     -0.05576016	      0.88267622	     -0.00062101	     -0.20918452	      0.00265622	     -0.00093890	     49.18566557
      0.98153744	     -0.05190319	     -0.00104801	     -0.19376679	     -0.05575700	      0.88267512	     -0.00062125	     -0.20918433	      0.00263414	     -0.00090038	     49.44462943
      0.98273175	     -0.05183086	     -0.00104443	     -0.19369441	     -0.05575387	      0.88267407	     -0.00062149	     -0.20918374	      0.00261131	     -0.00085954	     49.64813766
      0.98424401	     -0.05173991	     -0.00104105	     -0.19360335	     -0.05574994	      0.88267281	     -0.00062177	     -0.20918247	      0.00258116	     -0.00080481	     49.97429136
      0.98541064	     -0.05167039	     -0.00103655	     -0.19353379	     -0.05574694	      0.88267190	     -0.00062198	     -0.20918114	      0.00255717	     -0.00076053	     50.15156076
      0.98657726	     -0.05160083	     -0.00103372	     -0.19346413	     -0.05574397	      0.88267104	     -0.00062217	     -0.20917951	      0.00253236	     -0.00071475	     50.40277398
      0.98798306	     -0.05151555	     -0.00102852	     -0.19337878	     -0.05574043	      0.88267007	     -0.00062239	     -0.20917713	      0.00250171	     -0.00065775	     50.67495764
      0.98938886	     -0.05143047	     -0.00102576	     -0.19329353	     -0.05573694	      0.88266919	     -0.00062259	     -0.20917426	      0.00246996	     -0.00059906	     51.01168581
      0.99044662	     -0.05136669	     -0.00102114	     -0.19322969	     -0.05573434	      0.88266858	     -0.00062273	     -0.20917179	      0.00244558	     -0.00055386	     51.17597635
      0.99150438	     -0.05130335	     -0.00101840	     -0.19316624	     -0.05573177	      0.88266802	     -0.00062286	     -0.20916908	      0.00242055	     -0.00050799	     51.39184540
      0.99302683	     -0.05121214	     -0.00101322	     -0.19307487	     -0.05572811	      0.88266730	     -0.00062303	     -0.20916473	      0.00238359	     -0.00044096	     51.67245446
      0.99433222	     -0.05113412	     -0.00100965	     -0.19299669	     -0.05572502	      0.88266676	     -0.00062315	     -0.20916059	      0.00235090	     -0.00038291	     51.91621865
      0.99563762	     -0.05105631	     -0.00100391	     -0.19291877	     -0.05572197	      0.88266630	     -0.00062327	     -0.20915607	      0.00231747	     -0.00032465	     52.12060947
      0.99694302	     -0.05097940	     -0.00100044	     -0.19284166	     -0.05571897	      0.88266591	     -0.00062337	     -0.20915119	      0.00228312	     -0.00026660	     52.35954629
      0.99809730	     -0.05091234	     -0.00099483	     -0.19277450	     -0.05571635	      0.88266563	     -0.00062345	     -0.20914660	      0.00225228	     -0.00021560	     52.51516029
      0.99925158	     -0.05084624	     -0.00099125	     -0.19270823	     -0.05571377	      0.88266541	     -0.00062351	     -0.20914177	      0.00222077	     -0.00016522	     52.70744039
      1.00040587	     -0.05078063	     -0.00098636	     -0.19264248	     -0.05571122	      0.88266525	     -0.00062357	     -0.20913671	      0.00218882	     -0.00011554	     52.87207961
      1.00194041	     -0.05069590	     -0.00098119	     -0.19255751	     -0.05570790	      0.88266512	     -0.00062363	     -0.20912966	      0.00214548	     -0.00005099	     53.09593285
      1.00311630	     -0.05063328	     -0.00097575	     -0.19249473	     -0.05570540	      0.88266509	     -0.00062366	     -0.20912406	      0.00211177	     -0.00000287	     53.22771633
      1.00429219	     -0.05057177	     -0.00097206	     -0.19243301	     -0.05570293	      0.88266512	     -0.00062368	     -0.20911830	      0.00207753	      0.00004386	     53.39271871
      1.00546809	     -0.05051157	     -0.00096700	     -0.19237263	     -0.05570051	      0.88266519	     -0.00062368	     -0.20911239	      0.00204295	      0.00008915	     53.52943547
      1.00698044	     -0.05043779	     -0.00096212	     -0.19229856	     -0.05569745	      0.88266537	     -0.00062368	     -0.20910462	      0.00199782	      0.00014503	     53.71988293
      1.00813292	     -0.05038430	     -0.00095674	     -0.19224488	     -0.05569517	      0.88266556	     -0.00062366	     -0.20909862	      0.00196312	      0.00018569	     53.81694905
      1.00928541	     -0.05033351	     -0.00095326	     -0.19219385	     -0.05569293	      0.88266580	     -0.00062363	     -0.20909258	      0.00192802	      0.00022449	     53.94048678
      1.01068352	     -0.05027503	     -0.00094751	     -0.19213510	     -0.05569026	      0.88266614	     -0.00062358	     -0.20908526	      0.00188518	      0.00026898	     54.05703583
      1.01193984	     -0.05022562	     -0.00094420	     -0.19208539	     -0.05568792	      0.88266651	     -0.00062353	     -0.20907871	      0.00184630	      0.00030633	     54.18221341
      1.01319615	     -0.05017830	     -0.00093868	     -0.19203783	     -0.05568562	      0.88266691	     -0.00062346	     -0.20907218	      0.00180733	      0.00034122	     54.26531166
      1.01445247	     -0.05013357	     -0.00093555	     -0.19199278	     -0.05568338	      0.88266736	     -0.00062338	     -0.20906570	      0.00176804	      0.00037350	     54.37431324
      1.01570878	     -0.05008926	     -0.00092971	     -0.19194823	     -0.05568118	      0.88266785	     -0.00062328	     -0.20905924	      0.00172875	      0.00040329	     54.45214679
      1.01696510	     -0.05004442	     -0.00092652	     -0.19190307	     -0.05567903	      0.88266838	     -0.00062318	     -0.20905274	      0.00168922	      0.00043059	     54.58415087
      1.01822141	     -0.04999923	     -0.00092029	     -0.19185764	     -0.05567694	      0.88266893	     -0.00062306	     -0.20904614	      0.00164974	      0.00045573	     54.65993482
      1.01947773	     -0.04995520	     -0.00091731	     -0.19181327	     -0.05567489	      0.88266952	     -0.00062293	     -0.20903942	      0.00160993	      0.00047872	     54.77609084
      1.02073405	     -0.04991145	     -0.00091095	     -0.19176928	     -0.05567289	      0.88267013	     -0.00062278	     -0.20903258	      0.00157015	      0.00049989	     54.83586303
      1.02185527	     -0.04987182	     -0.00090808	     -0.19172934	     -0.05567115	      0.88267070	     -0.00062265	     -0.20902633	      0.00153435	      0.00051726	     54.93355216
      1.02297650	     -0.04982987	     -0.00090291	     -0.19168715	     -0.05566945	      0.88267129	     -0.00062250	     -0.20901992	      0.00149855	      0.00053347	     55.02063449
      1.02434468	     -0.04977518	     -0.00089785	     -0.19163213	     -0.05566743	      0.88267204	     -0.00062230	     -0.20901177	      0.00145463	      0.00055189	     55.17360967
      1.02571286	     -0.04971686	     -0.00089082	     -0.19157354	     -0.05566547	      0.88267280	     -0.00062210	     -0.20900317	      0.00141055	      0.00056930	     55.31428426
      1.02685315	     -0.04966678	     -0.00088733	     -0.19152314	     -0.05566388	      0.88267346	     -0.00062191	     -0.20899564	      0.00137345	      0.00058328	     55.46098982
      1.02799344	     -0.04961610	     -0.00088207	     -0.19147220	     -0.05566234	      0.88267413	     -0.00062172	     -0.20898778	      0.00133615	      0.00059710	     55.57376468
      1.02936703	     -0.04955591	     -0.00087765	     -0.19141162	     -0.05566053	      0.88267497	     -0.00062147	     -0.20897793	      0.00129067	      0.00061367	     55.74388565
      1.03074062	     -0.04949583	     -0.00087140	     -0.19135120	     -0.05565879	      0.88267582	     -0.00062121	     -0.20896773	      0.00124475	      0.00063043	     55.89425126
      1.03183760	     -0.04944788	     -0.00086909	     -0.19130289	     -0.05565745	      0.88267652	     -0.00062099	     -0.20895935	      0.00120757	      0.00064404	     56.05721636
      1.03293457	     -0.04939967	     -0.00086507	     -0.19125437	     -0.05565614	      0.88267723	     -0.00062076	     -0.20895078	      0.00117010	      0.00065809	     56.19405399
      1.03436056	     -0.04933790	     -0.00086154	     -0.19119213	     -0.05565451	      0.88267818	     -0.00062045	     -0.20893936	      0.00112073	      0.00067705	     56.40855207
      1.03578655	     -0.04927613	     -0.00085620	     -0.19112993	     -0.05565295	      0.88267916	     -0.00062013	     -0.20892769	      0.00107074	      0.00069704	     56.59656009
      1.03684382	     -0.04923079	     -0.00085479	     -0.19108418	     -0.05565184	      0.88267991	     -0.00061988	     -0.20891888	      0.00103307	      0.00071251	     56.76948688
      1.03790110	     -0.04918580	     -0.00085159	     -0.19103884	     -0.05565076	      0.88268067	     -0.00061962	     -0.20890995	      0.00099506	      0.00072863	     56.90484102
      1.03939405	     -0.04912444	     -0.00084843	     -0.19097693	     -0.05564932	      0.88268178	     -0.00061924	     -0.20889717	      0.00094061	      0.00075233	     57.13086054
      1.04067244	     -0.04907451	     -0.00084470	     -0.19092655	     -0.05564815	      0.88268275	     -0.00061891	     -0.20888615	      0.00089340	      0.00077344	     57.27838855
      1.04195082	     -0.04902770	     -0.00084311	     -0.19087922	     -0.05564703	      0.88268375	     -0.00061856	     -0.20887513	      0.00084553	      0.00079505	     57.48517443
      1.04322921	     -0.04898336	     -0.00083943	     -0.19083442	     -0.05564598	      0.88268478	     -0.00061820	     -0.20886415	      0.00079727	      0.00081712	     57.62266513
      1.04450760	     -0.04894188	     -0.00083905	     -0.19079236	     -0.05564500	      0.88268584	     -0.00061783	     -0.20885326	      0.00074842	      0.00083939	     57.86732894
      1.04561724	     -0.04890648	     -0.00083594	     -0.19075655	     -0.05564419	      0.88268679	     -0.00061750	     -0.20884389	      0.00070582	      0.00085892	     57.96555631
      1.04672688	     -0.04887243	     -0.00083495	     -0.19072202	     -0.05564343	      0.88268775	     -0.00061716	     -0.20883458	      0.00066283	      0.00087845	     58.14196392
      1.04809517	     -0.04883320	     -0.00083233	     -0.19068223	     -0.05564256	      0.88268897	     -0.00061673	     -0.20882320	      0.00060949	      0.00090246	     58.28842862
      1.04946347	     -0.04879880	     -0.00083198	     -0.19064720	     -0.05564176	      0.88269022	     -0.00061629	     -0.20881200	      0.00055566	      0.00092602	     58.50763594
      1.05057034	     -0.04877338	     -0.00082941	     -0.19062133	     -0.05564117	      0.88269125	     -0.00061592	     -0.20880312	      0.00051199	      0.00094462	     58.56473925
      1.05167722	     -0.04875058	     -0.00082888	     -0.19059801	     -0.05564063	      0.88269231	     -0.00061554	     -0.20879441	      0.00046807	      0.00096253	     58.70899147
      1.05306732	     -0.04872618	     -0.00082686	     -0.19057301	     -0.05564002	      0.88269366	     -0.00061506	     -0.20878376	      0.00041283	      0.00098390	     58.80484476
      1.05445743	     -0.04870721	     -0.00082718	     -0.19055337	     -0.05563948	      0.88269504	     -0.00061457	     -0.20877348	      0.00035740	      0.00100354	     59.00744490
      1.05551951	     -0.04869544	     -0.00082495	     -0.19054116	     -0.05563912	      0.88269612	     -0.00061418	     -0.20876590	      0.00031519	      0.00101725	     59.00004962
      1.05658159	     -0.04868686	     -0.00082470	     -0.19053207	     -0.05563881	      0.88269720	     -0.00061379	     -0.20875858	      0.00027297	      0.00102956	     59.09461218
      1.05803578	     -0.04867934	     -0.00082329	     -0.19052390	     -0.05563846	      0.88269871	     -0.00061325	     -0.20874899	      0.00021543	      0.00104400	     59.15956852
      1.05948998	     -0.04867673	     -0.00082422	     -0.19052056	     -0.05563819	      0.88270024	     -0.00061269	     -0.20873992	      0.00015818	      0.00105534	     59.35213873
      1.06050809	     -0.04867680	     -0.00082236	     -0.19052021	     -0.05563804	      0.88270132	     -0.00061229	     -0.20873388	      0.00011848	      0.00106140	     59.29722738
      1.06152620	     -0.04867896	     -0.00082234	     -0.19052190	     -0.05563794	      0.88270240	     -0.00061188	     -0.20872808	      0.00007895	      0.00106577	     59.35978748
      1.06307195	     -0.04868509	     -0.00082124	     -0.19052733	     -0.05563787	      0.88270405	     -0.00061126	     -0.20871971	      0.00001954	      0.00106913	     59.38536657
      1.06435602	     -0.04869319	     -0.00082150	     -0.19053482	     -0.05563787	      0.88270542	     -0.00061073	     -0.20871316	     -0.00002930	      0.00106878	     59.47235268
      1.06564008	     -0.04870323	     -0.00081996	     -0.19054432	     -0.05563794	      0.88270679	     -0.00061020	     -0.20870694	     -0.00007745	      0.00106561	     59.43819308
      1.06692414	     -0.04871600	     -0.00082097	     -0.19055648	     -0.05563807	      0.88270816	     -0.00060966	     -0.20870104	     -0.00012510	      0.00105951	     59.55818945
      1.06807486	     -0.04872888	     -0.00081936	     -0.19056888	     -0.05563824	      0.88270937	     -0.00060917	     -0.20869603	     -0.00016710	      0.00105169	     59.48023638
      1.06922558	     -0.04874406	     -0.00082005	     -0.19058352	     -0.05563846	      0.88271058	     -0.00060867	     -0.20869126	     -0.00020865	      0.00104157	     59.54718831
      1.07037630	     -0.04876075	     -0.00081943	     -0.19059973	     -0.05563872	      0.88271177	     -0.00060817	     -0.20868674	     -0.00024956	      0.00102929	     59.51326569
      1.07184273	     -0.04878504	     -0.00082040	     -0.19062334	     -0.05563913	      0.88271327	     -0.00060752	     -0.20868133	     -0.00030092	      0.00101056	     59.57922708
      1.07301474	     -0.04880617	     -0.00081947	     -0.19064399	     -0.05563950	      0.88271444	     -0.00060699	     -0.20867729	     -0.00034119	      0.00099329	     59.48670703
      1.07418675	     -0.04882962	     -0.00082062	     -0.19066691	     -0.05563992	      0.88271559	     -0.00060646	     -0.20867350	     -0.00038094	      0.00097401	     59.52856308
      1.07535877	     -0.04885473	     -0.00082044	     -0.19069153	     -0.05564039	      0.88271672	     -0.00060593	     -0.20866997	     -0.00041999	      0.00095290	     59.46096453
      1.07681119	     -0.04888891	     -0.00082211	     -0.19072506	     -0.05564104	      0.88271809	     -0.00060526	     -0.20866595	     -0.00046761	      0.00092432	     59.50396732
      1.07796704	     -0.04891774	     -0.00082162	     -0.19075342	     -0.05564160	      0.88271914	     -0.00060472	     -0.20866303	     -0.00050470	      0.00089986	     59.37709838
      1.07912289	     -0.04894875	     -0.00082318	     -0.19078392	     -0.05564221	      0.88272017	     -0.00060418	     -0.20866038	     -0.00054128	      0.00087396	     59.39466836
      1.08027873	     -0.04898120	     -0.00082356	     -0.19081590	     -0.05564285	      0.88272116	     -0.00060364	     -0.20865798	     -0.00057716	      0.00084682	     59.31154246
      1.08178859	     -0.04902642	     -0.00082577	     -0.19086045	     -0.05564376	      0.88272241	     -0.00060292	     -0.20865523	     -0.00062317	      0.00080965	     59.32619515
      1.08293957	     -0.04906222	     -0.00082570	     -0.19089581	     -0.05564450	      0.88272333	     -0.00060237	     -0.20865343	     -0.00065742	      0.00078024	     59.17936436
      1.08409054	     -0.04909983	     -0.00082755	     -0.19093293	     -0.05564527	      0.88272421	     -0.00060181	     -0.20865188	     -0.00069112	      0.00074998	     59.17982602
      1.08547201	     -0.04914640	     -0.00082812	     -0.19097897	     -0.05564625	      0.88272522	     -0.00060114	     -0.20865034	     -0.00073062	      0.00071280	     59.04508392
      1.08685348	     -0.04919564	     -0.00083135	     -0.19102760	     -0.05564729	      0.88272618	     -0.00060046	     -0.20864914	     -0.00076932	      0.00067481	     59.12606024
      1.08789968	     -0.04923370	     -0.00083109	     -0.19106530	     -0.05564811	      0.88272687	     -0.00059995	     -0.20864847	     -0.00079783	      0.00064571	     58.92695992
      1.08894589	     -0.04927329	     -0.00083279	     -0.19110447	     -0.05564896	      0.88272753	     -0.00059943	     -0.20864800	     -0.00082589	      0.00061635	     58.90478606
      1.09044339	     -0.04933142	     -0.00083405	     -0.19116204	     -0.05565022	      0.88272842	     -0.00059869	     -0.20864766	     -0.00086502	      0.00057416	     58.77996081
      1.09174069	     -0.04938351	     -0.00083649	     -0.19121362	     -0.05565137	      0.88272914	     -0.00059804	     -0.20864768	     -0.00089804	      0.00053760	     58.77958056
      1.09303800	     -0.04943669	     -0.00083706	     -0.19126636	     -0.05565255	      0.88272981	     -0.00059738	     -0.20864798	     -0.00093007	      0.00050126	     58.60413656
      1.09433531	     -0.04949253	     -0.00084063	     -0.19132168	     -0.05565378	      0.88273044	     -0.00059673	     -0.20864856	     -0.00096136	      0.00046523	     58.66571567
      1.09547172	     -0.04954166	     -0.00084108	     -0.19137044	     -0.05565489	      0.88273095	     -0.00059615	     -0.20864928	     -0.00098787	      0.00043413	     58.46540856
      1.09660813	     -0.04959200	     -0.00084370	     -0.19142035	     -0.05565603	      0.88273143	     -0.00059558	     -0.20865018	     -0.00101381	      0.00040347	     58.46183943
      1.09774454	     -0.04964282	     -0.00084516	     -0.19147079	     -0.05565719	      0.88273187	     -0.00059500	     -0.20865127	     -0.00103897	      0.00037338	     58.34980083
      1.09931349	     -0.04971453	     -0.00084865	     -0.19154194	     -0.05565885	      0.88273242	     -0.00059420	     -0.20865305	     -0.00107264	      0.00033282	     58.32821553
      1.10048410	     -0.04976865	     -0.00084964	     -0.19159570	     -0.05566012	      0.88273280	     -0.00059360	     -0.20865459	     -0.00109679	      0.00030342	     58.14354450
      1.10165472	     -0.04982406	     -0.00085251	     -0.19165070	     -0.05566142	      0.88273313	     -0.00059300	     -0.20865630	     -0.00112030	      0.00027475	     58.13132840
      1.10282533	     -0.04988006	     -0.00085424	     -0.19170634	     -0.05566274	      0.88273344	     -0.00059239	     -0.20865818	     -0.00114299	      0.00024691	     58.00014565
      1.10435689	     -0.04995492	     -0.00085818	     -0.19178069	     -0.05566451	      0.88273379	     -0.00059160	     -0.20866090	     -0.00117164	      0.00021171	     57.98707884
      1.10550580	     -0.05001163	     -0.00085942	     -0.19183708	     -0.05566587	      0.88273402	     -0.00059101	     -0.20866312	     -0.00119217	      0.00018630	     57.78281015
      1.10665471	     -0.05006988	     -0.00086272	     -0.19189496	     -0.05566725	      0.88273422	     -0.00059042	     -0.20866549	     -0.00121210	      0.00016171	     57.75867735
      1.10806374	     -0.05014207	     -0.00086522	     -0.19196674	     -0.05566898	      0.88273443	     -0.00058969	     -0.20866860	     -0.00123545	      0.00013279	     57.56898480
      1.10932713	     -0.05020833	     -0.00086937	     -0.19203260	     -0.05567055	      0.88273458	     -0.00058904	     -0.20867158	     -0.00125558	      0.00010792	     57.57918223
      1.11059052	     -0.05027521	     -0.00087124	     -0.19209915	     -0.05567215	      0.88273470	     -0.00058839	     -0.20867475	     -0.00127467	      0.00008406	     57.34504892
      1.11185391	     -0.05034372	     -0.00087569	     -0.19216726	     -0.05567377	      0.88273479	     -0.00058774	     -0.20867809	     -0.00129304	      0.00006108	     57.37089331
      1.11311730	     -0.05041256	     -0.00087743	     -0.19223581	     -0.05567542	      0.88273485	     -0.00058709	     -0.20868161	     -0.00131033	      0.00003899	     57.10721111
      1.11438068	     -0.05048301	     -0.00088251	     -0.19230587	     -0.05567708	      0.88273489	     -0.00058644	     -0.20868530	     -0.00132692	      0.00001763	     57.15418335
      1.11564407	     -0.05055383	     -0.00088454	     -0.19237641	     -0.05567877	      0.88273490	     -0.00058579	     -0.20868916	     -0.00134239	     -0.00000290	     56.84673269
      1.11690746	     -0.05062594	     -0.00088959	     -0.19244816	     -0.05568047	      0.88273488	     -0.00058515	     -0.20869319	     -0.00135718	     -0.00002285	     56.90851708
      1.11817085	     -0.05069895	     -0.00089095	     -0.19252092	     -0.05568220	      0.88273484	     -0.00058451	     -0.20869741	     -0.00137082	     -0.00004214	     56.56177136
      1.11929496	     -0.05076559	     -0.00089529	     -0.19258726	     -0.05568375	      0.88273478	     -0.00058394	     -0.20870133	     -0.00138237	     -0.00005898	     56.58246005
      1.12041907	     -0.05083263	     -0.00089747	     -0.19265408	     -0.05568531	      0.88273471	     -0.00058337	     -0.20870540	     -0.00139301	     -0.00007550	     56.37184274
      1.12180548	     -0.05091655	     -0.00090168	     -0.19273770	     -0.05568725	      0.88273459	     -0.00058267	     -0.20871061	     -0.00140516	     -0.00009563	     56.28510272
      1.12319189	     -0.05100089	     -0.00090398	     -0.19282180	     -0.05568920	      0.88273444	     -0.00058197	     -0.20871603	     -0.00141594	     -0.00011554	     55.98682587
      1.12434657	     -0.05107209	     -0.00090810	     -0.19289275	     -0.05569084	      0.88273430	     -0.00058140	     -0.20872067	     -0.00142411	     -0.00013210	     55.98043006
      1.12550124	     -0.05114335	     -0.00091010	     -0.19296383	     -0.05569249	      0.88273414	     -0.00058082	     -0.20872543	     -0.00143126	     -0.00014861	     55.74299124
      1.12688953	     -0.05122997	     -0.00091406	     -0.19305020	     -0.05569448	      0.88273392	     -0.00058014	     -0.20873128	     -0.00143878	     -0.00016859	     55.64879217
      1.12827783	     -0.05131686	     -0.00091584	     -0.19313694	     -0.05569648	      0.88273367	     -0.00057946	     -0.20873727	     -0.00144481	     -0.00018873	     55.30470962
      1.12939948	     -0.05138798	     -0.00091969	     -0.19320786	     -0.05569811	      0.88273345	     -0.00057892	     -0.20874220	     -0.00144886	     -0.00020528	     55.29560183
      1.13052112	     -0.05145906	     -0.00092159	     -0.19327882	     -0.05569973	      0.88273321	     -0.00057838	     -0.20874721	     -0.00145187	     -0.00022204	     55.06226846
      1.13195845	     -0.05155031	     -0.00092542	     -0.19336988	     -0.05570182	      0.88273287	     -0.00057769	     -0.20875373	     -0.00145452	     -0.00024394	     54.93373428
      1.13339577	     -0.05164188	     -0.00092725	     -0.19346135	     -0.05570391	      0.88273251	     -0.00057702	     -0.20876035	     -0.00145554	     -0.00026632	     54.55751159
      1.13449422	     -0.05171247	     -0.00093099	     -0.19353179	     -0.05570551	      0.88273221	     -0.00057650	     -0.20876549	     -0.00145550	     -0.00028386	     54.54506545
      1.13559267	     -0.05178286	     -0.00093287	     -0.19360210	     -0.05570711	      0.88273188	     -0.00057600	     -0.20877068	     -0.00145443	     -0.00030171	     54.31394459
      1.13708421	     -0.05187863	     -0.00093659	     -0.19369775	     -0.05570928	      0.88273142	     -0.00057532	     -0.20877779	     -0.00145168	     -0.00032653	     54.15408673
      1.13857575	     -0.05197402	     -0.00093824	     -0.19379310	     -0.05571144	      0.88273091	     -0.00057464	     -0.20878496	     -0.00144718	     -0.00035195	     53.75104402
      1.13963701	     -0.05204218	     -0.00094177	     -0.19386117	     -0.05571297	      0.88273053	     -0.00057417	     -0.20879009	     -0.00144321	     -0.00037046	     53.74197966
      1.14069827	     -0.05210998	     -0.00094350	     -0.19392894	     -0.05571450	      0.88273012	     -0.00057371	     -0.20879524	     -0.00143830	     -0.00038923	     53.52103845
      1.14227625	     -0.05221055	     -0.00094704	     -0.19402945	     -0.05571677	      0.88272949	     -0.00057303	     -0.20880291	     -0.00142963	     -0.00041770	     53.32812980
      1.14360591	     -0.05229444	     -0.00094884	     -0.19411335	     -0.05571866	      0.88272892	     -0.00057247	     -0.20880936	     -0.00142089	     -0.00044208	     53.01749334
      1.14493557	     -0.05237792	     -0.00095241	     -0.19419680	     -0.05572055	      0.88272831	     -0.00057191	     -0.20881580	     -0.00141110	     -0.00046681	     52.94472828
      1.14626523	     -0.05246044	     -0.00095363	     -0.19427936	     -0.05572241	      0.88272767	     -0.00057137	     -0.20882220	     -0.00139992	     -0.00049175	     52.55556649
      1.14745863	     -0.05253425	     -0.00095725	     -0.19435315	     -0.05572408	      0.88272707	     -0.00057089	     -0.20882790	     -0.00138912	     -0.00051434	     52.53380665
      1.14865203	     -0.05260716	     -0.00095891	     -0.19442611	     -0.05572573	      0.88272645	     -0.00057042	     -0.20883356	     -0.00137721	     -0.00053696	     52.23252032
      1.14984542	     -0.05267940	     -0.00096200	     -0.19449836	     -0.05572737	      0.88272579	     -0.00056996	     -0.20883917	     -0.00136453	     -0.00055963	     52.12329617
      1.15137344	     -0.05277014	     -0.00096463	     -0.19458918	     -0.05572944	      0.88272491	     -0.00056939	     -0.20884627	     -0.00134689	     -0.00058854	     51.78065060
      1.15259442	     -0.05284128	     -0.00096857	     -0.19466033	     -0.05573107	      0.88272418	     -0.00056894	     -0.20885186	     -0.00133198	     -0.00061151	     51.76225009
      1.15381540	     -0.05291059	     -0.00097078	     -0.19472972	     -0.05573269	      0.88272342	     -0.00056851	     -0.20885736	     -0.00131609	     -0.00063419	     51.46840234
      1.15503639	     -0.05297834	     -0.00097446	     -0.19479752	     -0.05573429	      0.88272263	     -0.00056808	     -0.20886277	     -0.00129954	     -0.00065657	     51.39381476
      1.15654396	     -0.05305938	     -0.00097755	     -0.19487866	     -0.05573623	      0.88272162	     -0.00056757	     -0.20886931	     -0.00127792	     -0.00068358	     51.04908440
      1.15774950	     -0.05312235	     -0.00098191	     -0.19494167	     -0.05573776	      0.88272079	     -0.00056718	     -0.20887444	     -0.00126005	     -0.00070467	     51.07882275
      1.15895505	     -0.05318318	     -0.00098451	     -0.19500260	     -0.05573927	      0.88271992	     -0.00056679	     -0.20887947	     -0.00124138	     -0.00072517	     50.79761974
      1.16016060	     -0.05324207	     -0.00098835	     -0.19506156	     -0.05574075	      0.88271904	     -0.00056642	     -0.20888441	     -0.00122224	     -0.00074507	     50.74142962
      1.16172698	     -0.05331495	     -0.00099188	     -0.19513459	     -0.05574265	      0.88271785	     -0.00056596	     -0.20889069	     -0.00119641	     -0.00076988	     50.41102768
      1.16292758	     -0.05336830	     -0.00099627	     -0.19518800	     -0.05574407	      0.88271692	     -0.00056562	     -0.20889540	     -0.00117623	     -0.00078809	     50.48574544
      1.16412819	     -0.05341901	     -0.00099889	     -0.19523884	     -0.05574547	      0.88271596	     -0.00056529	     -0.20890003	     -0.00115545	     -0.00080547	     50.22691815
      1.16532880	     -0.05346711	     -0.00100252	     -0.19528705	     -0.05574685	      0.88271498	     -0.00056497	     -0.20890457	     -0.00113440	     -0.00082202	     50.19834412
      1.16693919	     -0.05352703	     -0.00100583	     -0.19534717	     -0.05574865	      0.88271364	     -0.00056456	     -0.20891052	     -0.00110546	     -0.00084279	     49.88555550
      1.16813088	     -0.05356813	     -0.00100975	     -0.19538838	     -0.05574995	      0.88271263	     -0.00056428	     -0.20891482	     -0.00108387	     -0.00085709	     49.99969252
      1.16932258	     -0.05360630	     -0.00101187	     -0.19542672	     -0.05575123	      0.88271160	     -0.00056400	     -0.20891902	     -0.00106185	     -0.00087037	     49.76123476
      1.17078414	     -0.05364955	     -0.00101577	     -0.19547014	     -0.05575276	      0.88271032	     -0.00056368	     -0.20892405	     -0.00103472	     -0.00088530	     49.80967347
      1.17208538	     -0.05368439	     -0.00101739	     -0.19550520	     -0.05575409	      0.88270916	     -0.00056341	     -0.20892842	     -0.00101020	     -0.00089723	     49.47914486
      1.17338662	     -0.05371635	     -0.00102100	     -0.19553730	     -0.05575539	      0.88270798	     -0.00056315	     -0.20893270	     -0.00098578	     -0.00090789	     49.63133217
      1.17468786	     -0.05374513	     -0.00102222	     -0.19556633	     -0.05575666	      0.88270679	     -0.00056291	     -0.20893688	     -0.00096104	     -0.00091720	     49.27585463
      1.17598909	     -0.05377113	     -0.00102561	     -0.19559249	     -0.05575789	      0.88270560	     -0.00056268	     -0.20894098	     -0.00093652	     -0.00092524	     49.46693566
      1.17729033	     -0.05379396	     -0.00102634	     -0.19561558	     -0.05575910	      0.88270439	     -0.00056247	     -0.20894501	     -0.00091173	     -0.00093195	     49.09049110
      1.17859157	     -0.05381403	     -0.00102947	     -0.19563582	     -0.05576027	      0.88270317	     -0.00056227	     -0.20894896	     -0.00088723	     -0.00093744	     49.32396558
      1.17989281	     -0.05383125	     -0.00102969	     -0.19565332	     -0.05576141	      0.88270195	     -0.00056208	     -0.20895283	     -0.00086248	     -0.00094164	     48.92483356
      1.18119405	     -0.05384618	     -0.00103263	     -0.19566843	     -0.05576251	      0.88270072	     -0.00056191	     -0.20895664	     -0.00083812	     -0.00094472	     49.19813708
      1.18249528	     -0.05385828	     -0.00103236	     -0.19568082	     -0.05576359	      0.88269949	     -0.00056176	     -0.20896039	     -0.00081352	     -0.00094659	     48.77849597
      1.18379652	     -0.05386809	     -0.00103509	     -0.19569082	     -0.05576463	      0.88269826	     -0.00056162	     -0.20896408	     -0.00078938	     -0.00094744	     49.09404101
      1.18509776	     -0.05387541	     -0.00103434	     -0.19569844	     -0.05576564	      0.88269702	     -0.00056149	     -0.20896770	     -0.00076503	     -0.00094719	     48.65283412
      1.18626396	     -0.05388039	     -0.00103635	     -0.19570361	     -0.05576652	      0.88269592	     -0.00056139	     -0.20897089	     -0.00074365	     -0.00094622	     48.89432171
      1.18743016	     -0.05388356	     -0.00103622	     -0.19570703	     -0.05576738	      0.88269482	     -0.00056130	     -0.20897404	     -0.00072219	     -0.00094453	     48.70065337
      1.18885092	     -0.05388528	     -0.00103731	     -0.19570901	     -0.05576838	      0.88269348	     -0.00056121	     -0.20897782	     -0.00069641	     -0.00094167	     48.80142516
      1.19027168	     -0.05388473	     -0.00103649	     -0.19570880	     -0.05576935	      0.88269214	     -0.00056114	     -0.20898153	     -0.00067066	     -0.00093799	     48.52239157
      1.19146152	     -0.05388287	     -0.00103782	     -0.19570714	     -0.05577014	      0.88269103	     -0.00056109	     -0.20898459	     -0.00064952	     -0.00093441	     48.74730456
      1.19265136	     -0.05387939	     -0.00103718	     -0.19570392	     -0.05577090	      0.88268992	     -0.00056105	     -0.20898761	     -0.00062834	     -0.00093038	     48.57919560
      1.19384120	     -0.05387439	     -0.00103747	     -0.19569916	     -0.05577163	      0.88268881	     -0.00056103	     -0.20899058	     -0.00060747	     -0.00092602	     48.64877161
      1.19547215	     -0.05386480	     -0.00103634	     -0.19568994	     -0.05577260	      0.88268731	     -0.00056102	     -0.20899458	     -0.00057905	     -0.00091956	     48.48408120
      1.19667901	     -0.05385602	     -0.00103688	     -0.19568139	     -0.05577329	      0.88268620	     -0.00056103	     -0.20899747	     -0.00055843	     -0.00091455	     48.68285389
      1.19788588	     -0.05384592	     -0.00103567	     -0.19567158	     -0.05577395	      0.88268510	     -0.00056105	     -0.20900030	     -0.00053788	     -0.00090936	     48.54421358
      1.19934010	     -0.05383232	     -0.00103556	     -0.19565827	     -0.05577471	      0.88268378	     -0.00056109	     -0.20900365	     -0.00051362	     -0.00090303	     48.70267922
      1.20062935	     -0.05381869	     -0.00103346	     -0.19564496	     -0.05577536	      0.88268262	     -0.00056114	     -0.20900656	     -0.00049223	     -0.00089744	     48.48002323
      1.20191860	     -0.05380404	     -0.00103306	     -0.19563057	     -0.05577598	      0.88268147	     -0.00056121	     -0.20900943	     -0.00047136	     -0.00089211	     48.66892416
      1.20320784	     -0.05378999	     -0.00103041	     -0.19561685	     -0.05577658	      0.88268032	     -0.00056130	     -0.20901228	     -0.00045057	     -0.00088726	     48.42452725
      1.20449709	     -0.05377849	     -0.00102980	     -0.19560561	     -0.05577715	      0.88267918	     -0.00056140	     -0.20901521	     -0.00043023	     -0.00088330	     48.59252288
      1.20578634	     -0.05376959	     -0.00102730	     -0.19559703	     -0.05577769	      0.88267804	     -0.00056151	     -0.20901832	     -0.00040982	     -0.00088049	     48.34087452
      1.20707559	     -0.05376432	     -0.00102692	     -0.19559199	     -0.05577820	      0.88267691	     -0.00056164	     -0.20902171	     -0.00038967	     -0.00087925	     48.49832259
      1.20836484	     -0.05376326	     -0.00102489	     -0.19559122	     -0.05577869	      0.88267578	     -0.00056179	     -0.20902549	     -0.00036928	     -0.00087984	     48.23088440
      1.20965408	     -0.05376647	     -0.00102493	     -0.19559465	     -0.05577916	      0.88267464	     -0.00056195	     -0.20902976	     -0.00034898	     -0.00088267	     48.37277670
      1.21094333	     -0.05377311	     -0.00102329	     -0.19560156	     -0.05577959	      0.88267350	     -0.00056213	     -0.20903460	     -0.00032827	     -0.00088794	     48.09509989
      1.21223258	     -0.05378335	     -0.00102348	     -0.19561201	     -0.05578000	      0.88267235	     -0.00056232	     -0.20904005	     -0.00030742	     -0.00089600	     48.21469568
      1.21352183	     -0.05379658	     -0.00102208	     -0.19562552	     -0.05578038	      0.88267119	     -0.00056254	     -0.20904617	     -0.00028599	     -0.00090698	     47.92654377
      1.21481108	     -0.05381311	     -0.00102250	     -0.19564225	     -0.05578074	      0.88267001	     -0.00056276	     -0.20905298	     -0.00026423	     -0.00092106	     48.02505753
      1.21610032	     -0.05383319	     -0.00102161	     -0.19566259	     -0.05578107	      0.88266881	     -0.00056301	     -0.20906053	     -0.00024175	     -0.00093823	     47.72680014
      1.21738957	     -0.05385652	     -0.00102239	     -0.19568612	     -0.05578136	      0.88266759	     -0.00056327	     -0.20906887	     -0.00021882	     -0.00095851	     47.78388127
      1.21867882	     -0.05388243	     -0.00102187	     -0.19571228	     -0.05578163	      0.88266634	     -0.00056354	     -0.20907800	     -0.00019510	     -0.00098178	     47.47810682
      1.21996807	     -0.05391100	     -0.00102275	     -0.19574106	     -0.05578187	      0.88266506	     -0.00056384	     -0.20908795	     -0.00017084	     -0.00100797	     47.48966998
      1.22125732	     -0.05394233	     -0.00102251	     -0.19577264	     -0.05578207	      0.88266374	     -0.00056414	     -0.20909871	     -0.00014577	     -0.00103686	     47.18069992
      1.22254656	     -0.05397682	     -0.00102351	     -0.19580735	     -0.05578224	      0.88266238	     -0.00056446	     -0.20911031	     -0.00012011	     -0.00106829	     47.14076155
      1.22412064	     -0.05402270	     -0.00102290	     -0.19585356	     -0.05578240	      0.88266067	     -0.00056487	     -0.20912564	     -0.00008761	     -0.00110970	     46.65758215
      1.22527181	     -0.05405775	     -0.00102414	     -0.19588881	     -0.05578249	      0.88265937	     -0.00056519	     -0.20913767	     -0.00006338	     -0.00114188	     46.74488051
      1.22642299	     -0.05409463	     -0.00102365	     -0.19592595	     -0.05578255	      0.88265804	     -0.00056551	     -0.20915041	     -0.00003842	     -0.00117538	     46.42670602
      1.22797161	     -0.05414690	     -0.00102405	     -0.19597853	     -0.05578258	      0.88265618	     -0.00056597	     -0.20916865	     -0.00000396	     -0.00122228	     46.29946270
      1.22936259	     -0.05419567	     -0.00102279	     -0.19602766	     -0.05578257	      0.88265445	     -0.00056639	     -0.20918607	      0.00002818	     -0.00126575	     45.84698892
      1.23075358	     -0.05424566	     -0.00102359	     -0.19607794	     -0.05578250	      0.88265266	     -0.00056683	     -0.20920442	      0.00006111	     -0.00131012	     45.92878926
      1.23195062	     -0.05428932	     -0.00102163	     -0.19612194	     -0.05578241	      0.88265107	     -0.00056721	     -0.20922090	      0.00009052	     -0.00134861	     45.44486954
      1.23314766	     -0.05433487	     -0.00102149	     -0.19616779	     -0.05578229	      0.88264943	     -0.00056761	     -0.20923800	      0.00012052	     -0.00138721	     45.37965933
      1.23460400	     -0.05439291	     -0.00101975	     -0.19622626	     -0.05578208	      0.88264738	     -0.00056811	     -0.20925964	      0.00015826	     -0.00143391	     44.99910465
      1.23606035	     -0.05445292	     -0.00101974	     -0.19628664	     -0.05578183	      0.88264526	     -0.00056862	     -0.20928216	      0.00019705	     -0.00148000	     45.01592463
      1.23725982	     -0.05450300	     -0.00101735	     -0.19633712	     -0.05578157	      0.88264346	     -0.00056905	     -0.20930134	      0.00023019	     -0.00151712	     44.58984495
      1.23845929	     -0.05455388	     -0.00101675	     -0.19638835	     -0.05578127	      0.88264162	     -0.00056949	     -0.20932105	      0.00026404	     -0.00155324	     44.53074066
      1.23994068	     -0.05461761	     -0.00101442	     -0.19645257	     -0.05578085	      0.88263928	     -0.00057005	     -0.20934605	      0.00030725	     -0.00159598	     44.20729526
      1.24142207	     -0.05468201	     -0.00101393	     -0.19651743	     -0.05578036	      0.88263689	     -0.00057062	     -0.20937173	      0.00035164	     -0.00163626	     44.24451887
      1.24259430	     -0.05473238	     -0.00101099	     -0.19656824	     -0.05577993	      0.88263495	     -0.00057108	     -0.20939246	      0.00038795	     -0.00166596	     43.88760145
      1.24376654	     -0.05478216	     -0.00100968	     -0.19661843	     -0.05577945	      0.88263298	     -0.00057154	     -0.20941349	      0.00042495	     -0.00169357	     43.84006692
      1.24529939	     -0.05484503	     -0.00100629	     -0.19668190	     -0.05577876	      0.88263036	     -0.00057216	     -0.20944134	      0.00047471	     -0.00172599	     43.61080975
      1.24683225	     -0.05490550	     -0.00100446	     -0.19674293	     -0.05577800	      0.88262770	     -0.00057280	     -0.20946941	      0.00052566	     -0.00175382	     43.67381398
      1.24797216	     -0.05494832	     -0.00100048	     -0.19678626	     -0.05577738	      0.88262569	     -0.00057328	     -0.20949036	      0.00056461	     -0.00177116	     43.41461994
      1.24911208	     -0.05498908	     -0.00099811	     -0.19682748	     -0.05577671	      0.88262366	     -0.00057376	     -0.20951129	      0.00060411	     -0.00178550	     43.40574631
      1.25071450	     -0.05504087	     -0.00099328	     -0.19687999	     -0.05577570	      0.88262079	     -0.00057445	     -0.20954052	      0.00066089	     -0.00180007	     43.30432335
      1.25209943	     -0.05508045	     -0.00099012	     -0.19692018	     -0.05577475	      0.88261829	     -0.00057506	     -0.20956543	      0.00071081	     -0.00180701	     43.36837941
      1.25348437	     -0.05511525	     -0.00098474	     -0.19695566	     -0.05577373	      0.88261578	     -0.00057567	     -0.20958988	      0.00076166	     -0.00180826	     43.27183439
      1.25486930	     -0.05514623	     -0.00098125	     -0.19698727	     -0.05577264	      0.88261328	     -0.00057630	     -0.20961377	      0.00081288	     -0.00180363	     43.38094724
      1.25625424	     -0.05517127	     -0.00097445	     -0.19701306	     -0.05577148	      0.88261079	     -0.00057693	     -0.20963702	      0.00086484	     -0.00179286	     43.27836038
      1.25743567	     -0.05519060	     -0.00097148	     -0.19703293	     -0.05577043	      0.88260868	     -0.00057747	     -0.20965630	      0.00090921	     -0.00177888	     43.36186053
      1.25861709	     -0.05520717	     -0.00096627	     -0.19705012	     -0.05576933	      0.88260659	     -0.00057802	     -0.20967505	      0.00095398	     -0.00176045	     43.34293358
      1.26012427	     -0.05522496	     -0.00096037	     -0.19706867	     -0.05576785	      0.88260396	     -0.00057873	     -0.20969815	      0.00101131	     -0.00173070	     43.40131905
      1.26163144	     -0.05523606	     -0.00095267	     -0.19708061	     -0.05576628	      0.88260138	     -0.00057945	     -0.20972036	      0.00106884	     -0.00169353	     43.38761459
      1.26282267	     -0.05524650	     -0.00094933	     -0.19709161	     -0.05576498	      0.88259938	     -0.00058003	     -0.20973735	      0.00111420	     -0.00165920	     43.42158017
      1.26401389	     -0.05525570	     -0.00094415	     -0.19710143	     -0.05576362	      0.88259742	     -0.00058061	     -0.20975388	      0.00115980	     -0.00162081	     43.42934946
      1.26553998	     -0.05526589	     -0.00093909	     -0.19711238	     -0.05576181	      0.88259499	     -0.00058136	     -0.20977431	      0.00121834	     -0.00156628	     43.51551247
      1.26706607	     -0.05527247	     -0.00093190	     -0.19711977	     -0.05575990	      0.88259265	     -0.00058213	     -0.20979383	      0.00127735	     -0.00150621	     43.54356897
      1.26820511	     -0.05527578	     -0.00092915	     -0.19712361	     -0.05575842	      0.88259096	     -0.00058271	     -0.20980774	      0.00132137	     -0.00145818	     43.63001128
      1.26934415	     -0.05527696	     -0.00092449	     -0.19712537	     -0.05575689	      0.88258933	     -0.00058329	     -0.20982106	      0.00136566	     -0.00140761	     43.65878524
      1.27095053	     -0.05527654	     -0.00091923	     -0.19712575	     -0.05575465	      0.88258712	     -0.00058412	     -0.20983879	      0.00142818	     -0.00133258	     43.73856953
      1.27233409	     -0.05527385	     -0.00091362	     -0.19712377	     -0.05575264	      0.88258533	     -0.00058484	     -0.20985307	      0.00148223	     -0.00126487	     43.76870341
      1.27371765	     -0.05526995	     -0.00091033	     -0.19712051	     -0.05575055	      0.88258362	     -0.00058557	     -0.20986642	      0.00153619	     -0.00119476	     43.85941458
      1.27510122	     -0.05526258	     -0.00090455	     -0.19711385	     -0.05574839	      0.88258202	     -0.00058631	     -0.20987883	      0.00159031	     -0.00112251	     43.86878375
      1.27648478	     -0.05525418	     -0.00090210	     -0.19710607	     -0.05574615	      0.88258052	     -0.00058705	     -0.20989025	      0.00164410	     -0.00104863	     43.97137576
      1.27766980	     -0.05524481	     -0.00089694	     -0.19709732	     -0.05574417	      0.88257931	     -0.00058770	     -0.20989927	      0.00169029	     -0.00098426	     43.94482461
      1.27885483	     -0.05523508	     -0.00089403	     -0.19708813	     -0.05574214	      0.88257819	     -0.00058835	     -0.20990759	      0.00173620	     -0.00091927	     43.99498173
      1.28035322	     -0.05522053	     -0.00088891	     -0.19707431	     -0.05573950	      0.88257687	     -0.00058917	     -0.20991710	      0.00179419	     -0.00083649	     44.02662833
      1.28185162	     -0.05520415	     -0.00088620	     -0.19705858	     -0.05573677	      0.88257568	     -0.00059000	     -0.20992549	      0.00185183	     -0.00075345	     44.13992399
      1.28303865	     -0.05518867	     -0.00088180	     -0.19704368	     -0.05573454	      0.88257482	     -0.00059067	     -0.20993132	      0.00189749	     -0.00068752	     44.14709008
      1.28422567	     -0.05517234	     -0.00087966	     -0.19702786	     -0.05573226	      0.88257405	     -0.00059134	     -0.20993643	      0.00194280	     -0.00062169	     44.22048522
      1.28574875	     -0.05514878	     -0.00087575	     -0.19700498	     -0.05572926	      0.88257317	     -0.00059220	     -0.20994191	      0.00200069	     -0.00053745	     44.29105083
      1.28727183	     -0.05512211	     -0.00087435	     -0.19697892	     -0.05572617	      0.88257241	     -0.00059307	     -0.20994615	      0.00205794	     -0.00045370	     44.44347960
      1.28840381	     -0.05509961	     -0.00087088	     -0.19695693	     -0.05572381	      0.88257193	     -0.00059372	     -0.20994848	      0.00210030	     -0.00039173	     44.47499040
      1.28953580	     -0.05507709	     -0.00086988	     -0.19693486	     -0.05572141	      0.88257152	     -0.00059437	     -0.20995010	      0.00214216	     -0.00033013	     44.56908485
      1.29114047	     -0.05504202	     -0.00086769	     -0.19690043	     -0.05571793	      0.88257106	     -0.00059530	     -0.20995124	      0.00220083	     -0.00024339	     44.68948441
      1.29251256	     -0.05500738	     -0.00086724	     -0.19686629	     -0.05571487	      0.88257078	     -0.00059610	     -0.20995108	      0.00225013	     -0.00016984	     44.83764019
      1.29388466	     -0.05496527	     -0.00086477	     -0.19682474	     -0.05571175	      0.88257060	     -0.00059690	     -0.20994977	      0.00229878	     -0.00009671	     44.98061294
      1.29525675	     -0.05491654	     -0.00086496	     -0.19677648	     -0.05570857	      0.88257051	     -0.00059771	     -0.20994717	      0.00234635	     -0.00002391	     45.18891388
      1.29662885	     -0.05486000	     -0.00086192	     -0.19672050	     -0.05570531	      0.88257053	     -0.00059851	     -0.20994320	      0.00239305	      0.00004886	     45.34153592
      1.29780650	     -0.05480645	     -0.00086247	     -0.19666733	     -0.05570247	      0.88257063	     -0.00059921	     -0.20993866	      0.00243194	      0.00011131	     45.54509433
      1.29898415	     -0.05474746	     -0.00086098	     -0.19660877	     -0.05569959	      0.88257079	     -0.00059991	     -0.20993303	      0.00246998	      0.00017396	     45.71715853
      1.30046000	     -0.05466712	     -0.00086105	     -0.19652891	     -0.05569591	      0.88257111	     -0.00060078	     -0.20992445	      0.00251595	      0.00025284	     46.00096676
      1.30193585	     -0.05457702	     -0.00085918	     -0.19643932	     -0.05569216	      0.88257154	     -0.00060166	     -0.20991412	      0.00256011	      0.00033247	     46.26757582
      1.30309640	     -0.05449942	     -0.00086009	     -0.19636205	     -0.05568917	      0.88257196	     -0.00060235	     -0.20990472	      0.00259314	      0.00039571	     46.53407790
      1.30425695	     -0.05441495	     -0.00085882	     -0.19627796	     -0.05568614	      0.88257246	     -0.00060304	     -0.20989417	      0.00262484	      0.00045968	     46.76516504
      1.30576389	     -0.05429674	     -0.00085842	     -0.19616018	     -0.05568216	      0.88257322	     -0.00060394	     -0.20987869	      0.00266354	      0.00054381	     47.12995624
      1.30727083	     -0.05417016	     -0.00085577	     -0.19603407	     -0.05567812	      0.88257410	     -0.00060484	     -0.20986124	      0.00269957	      0.00062926	     47.44857929
      1.30835987	     -0.05407425	     -0.00085637	     -0.19593842	     -0.05567516	      0.88257482	     -0.00060549	     -0.20984743	      0.00272359	      0.00069167	     47.74746431
      1.30944890	     -0.05397343	     -0.00085496	     -0.19583789	     -0.05567219	      0.88257561	     -0.00060614	     -0.20983264	      0.00274617	      0.00075467	     48.01981002
      1.31105119	     -0.05381615	     -0.00085392	     -0.19568099	     -0.05566776	      0.88257689	     -0.00060710	     -0.20980908	      0.00277645	      0.00084827	     48.50891782
      1.31238984	     -0.05367693	     -0.00085181	     -0.19554211	     -0.05566403	      0.88257808	     -0.00060790	     -0.20978774	      0.00279910	      0.00092735	     48.89011706
      1.31372850	     -0.05353333	     -0.00085173	     -0.19539875	     -0.05566027	      0.88257937	     -0.00060870	     -0.20976493	      0.00281905	      0.00100714	     49.35322049
      1.31506715	     -0.05338584	     -0.00084954	     -0.19525153	     -0.05565648	      0.88258077	     -0.00060950	     -0.20974076	      0.00283649	      0.00108757	     49.72915845
      1.31640581	     -0.05323437	     -0.00085055	     -0.19510023	     -0.05565267	      0.88258228	     -0.00061029	     -0.20971529	      0.00285102	      0.00116837	     50.26145283
      1.31753032	     -0.05310314	     -0.00084840	     -0.19496920	     -0.05564946	      0.88258364	     -0.00061096	     -0.20969292	      0.00286129	      0.00123648	     50.57528119
      1.31865482	     -0.05296865	     -0.00084822	     -0.19483483	     -0.05564624	      0.88258507	     -0.00061162	     -0.20966968	      0.00286949	      0.00130456	     51.00688476
      1.32010714	     -0.05278973	     -0.00084644	     -0.19465609	     -0.05564207	      0.88258702	     -0.00061248	     -0.20963840	      0.00287726	      0.00139234	     51.52057778
      1.32155946	     -0.05260541	     -0.00084641	     -0.19447186	     -0.05563788	      0.88258911	     -0.00061333	     -0.20960571	      0.00288160	      0.00147959	     52.15738964
      1.32265462	     -0.05246313	     -0.00084387	     -0.19432970	     -0.05563473	      0.88259077	     -0.00061396	     -0.20958015	      0.00288280	      0.00154493	     52.50248617
      1.32374979	     -0.05231906	     -0.00084308	     -0.19418567	     -0.05563157	      0.88259249	     -0.00061460	     -0.20955384	      0.00288196	      0.00160961	     52.95155005
      1.32524729	     -0.05211960	     -0.00084068	     -0.19398628	     -0.05562726	      0.88259497	     -0.00061546	     -0.20951672	      0.00287777	      0.00169673	     53.51576923
      1.32658515	     -0.05193982	     -0.00083986	     -0.19380650	     -0.05562341	      0.88259729	     -0.00061623	     -0.20948252	      0.00287091	      0.00177285	     54.10099051
      1.32792300	     -0.05175912	     -0.00083640	     -0.19362584	     -0.05561958	      0.88259971	     -0.00061699	     -0.20944745	      0.00286137	      0.00184703	     54.55825336
      1.32903725	     -0.05160859	     -0.00083607	     -0.19347524	     -0.05561639	      0.88260180	     -0.00061762	     -0.20941763	      0.00285116	      0.00190691	     55.06320100
      1.33015149	     -0.05145855	     -0.00083346	     -0.19332518	     -0.05561322	      0.88260396	     -0.00061824	     -0.20938731	      0.00283918	      0.00196496	     55.47367913
      1.33155865	     -0.05127123	     -0.00083108	     -0.19313778	     -0.05560924	      0.88260678	     -0.00061902	     -0.20934843	      0.00282122	      0.00203539	     56.04492333
      1.33296581	     -0.05108648	     -0.00082674	     -0.19295297	     -0.05560529	      0.88260969	     -0.00061980	     -0.20930901	      0.00280042	      0.00210211	     56.51604055
      1.33404485	     -0.05094705	     -0.00082574	     -0.19281339	     -0.05560227	      0.88261198	     -0.00062039	     -0.20927851	      0.00278244	      0.00215030	     56.98740097
      1.33512388	     -0.05081005	     -0.00082285	     -0.19267630	     -0.05559928	      0.88261433	     -0.00062098	     -0.20924783	      0.00276299	      0.00219571	     57.35424754
      1.33657937	     -0.05063012	     -0.00082007	     -0.19249617	     -0.05559528	      0.88261756	     -0.00062176	     -0.20920627	      0.00273427	      0.00225202	     57.91218902
      1.33803486	     -0.05045721	     -0.00081546	     -0.19232308	     -0.05559132	      0.88262088	     -0.00062253	     -0.20916469	      0.00270308	      0.00230215	     58.33327836
      1.33904415	     -0.05034242	     -0.00081487	     -0.19220807	     -0.05558861	      0.88262322	     -0.00062306	     -0.20913594	      0.00267989	      0.00233286	     58.72812689
      1.34005345	     -0.05023205	     -0.00081269	     -0.19209752	     -0.05558591	      0.88262559	     -0.00062359	     -0.20910733	      0.00265571	      0.00236009	     59.01676163
      1.34162122	     -0.05006800	     -0.00081032	     -0.19193312	     -0.05558178	      0.88262932	     -0.00062440	     -0.20906329	      0.00261614	      0.00239500	     59.51340634
      1.34290316	     -0.04993985	     -0.00080737	     -0.19180470	     -0.05557845	      0.88263240	     -0.00062505	     -0.20902770	      0.00258224	      0.00241660	     59.84030210
      1.34418511	     -0.04981507	     -0.00080690	     -0.19167956	     -0.05557516	      0.88263551	     -0.00062569	     -0.20899256	      0.00254695	      0.00243177	     60.28236372
      1.34546706	     -0.04969617	     -0.00080487	     -0.19156033	     -0.05557192	      0.88263863	     -0.00062633	     -0.20895798	      0.00251057	      0.00244064	     60.52449000
      1.34660608	     -0.04959599	     -0.00080570	     -0.19145975	     -0.05556908	      0.88264141	     -0.00062689	     -0.20892779	      0.00247716	      0.00244307	     60.90965875
      1.34774509	     -0.04950023	     -0.00080466	     -0.19136365	     -0.05556628	      0.88264420	     -0.00062744	     -0.20889813	      0.00244306	      0.00244046	     61.14297399
      1.34888411	     -0.04940851	     -0.00080502	     -0.19127153	     -0.05556351	      0.88264697	     -0.00062798	     -0.20886901	      0.00240815	      0.00243281	     61.46877614
      1.35034923	     -0.04929678	     -0.00080408	     -0.19115932	     -0.05556002	      0.88265052	     -0.00062867	     -0.20883233	      0.00236230	      0.00241579	     61.75199737
      1.35149952	     -0.04921449	     -0.00080509	     -0.19107659	     -0.05555732	      0.88265329	     -0.00062920	     -0.20880419	      0.00232543	      0.00239681	     62.07965080
      1.35264981	     -0.04913652	     -0.00080421	     -0.19099822	     -0.05555467	      0.88265604	     -0.00062973	     -0.20877663	      0.00228803	      0.00237308	     62.24644706
      1.35380010	     -0.04906303	     -0.00080454	     -0.19092429	     -0.05555206	      0.88265875	     -0.00063025	     -0.20874966	      0.00224999	      0.00234465	     62.50372102
      1.35525976	     -0.04897668	     -0.00080335	     -0.19083742	     -0.05554881	      0.88266214	     -0.00063089	     -0.20871634	      0.00220108	      0.00230208	     62.68108308
      1.35638645	     -0.04891518	     -0.00080415	     -0.19077546	     -0.05554635	      0.88266472	     -0.00063138	     -0.20869132	      0.00216275	      0.00226435	     62.95020416
      1.35751314	     -0.04885879	     -0.00080330	     -0.19071865	     -0.05554394	      0.88266724	     -0.00063186	     -0.20866694	      0.00212416	      0.00222263	     63.05585488
      1.35886833	     -0.04879811	     -0.00080403	     -0.19065741	     -0.05554109	      0.88267022	     -0.00063243	     -0.20863852	      0.00207729	      0.00216730	     63.31485003
      1.36022352	     -0.04874543	     -0.00080262	     -0.19060423	     -0.05553831	      0.88267312	     -0.00063299	     -0.20861113	      0.00203022	      0.00210677	     63.34992251
      1.36124842	     -0.04871090	     -0.00080418	     -0.19056924	     -0.05553624	      0.88267525	     -0.00063340	     -0.20859114	      0.00199433	      0.00205763	     63.56751071
      1.36227331	     -0.04868052	     -0.00080399	     -0.19053844	     -0.05553422	      0.88267733	     -0.00063381	     -0.20857179	      0.00195844	      0.00200585	     63.62771031
      1.36373823	     -0.04864340	     -0.00080479	     -0.19050070	     -0.05553139	      0.88268021	     -0.00063438	     -0.20854525	      0.00190702	      0.00192755	     63.80912749
      1.36500231	     -0.04861662	     -0.00080430	     -0.19047342	     -0.05552901	      0.88268261	     -0.00063486	     -0.20852338	      0.00186274	      0.00185637	     63.84503362
      1.36626638	     -0.04859423	     -0.00080561	     -0.19045047	     -0.05552668	      0.88268491	     -0.00063533	     -0.20850245	      0.00181843	      0.00178226	     64.05150234
      1.36753046	     -0.04857589	     -0.00080449	     -0.19043165	     -0.05552441	      0.88268711	     -0.00063579	     -0.20848242	      0.00177436	      0.00170576	     64.01187770
      1.36864514	     -0.04856298	     -0.00080594	     -0.19041824	     -0.05552245	      0.88268897	     -0.00063618	     -0.20846549	      0.00173546	      0.00163661	     64.20231267
      1.36975982	     -0.04855300	     -0.00080542	     -0.19040782	     -0.05552054	      0.88269076	     -0.00063657	     -0.20844922	      0.00169681	      0.00156630	     64.19228673
      1.37087450	     -0.04854590	     -0.00080605	     -0.19040025	     -0.05551867	      0.88269247	     -0.00063695	     -0.20843360	      0.00165822	      0.00149510	     64.29441815
      1.37237566	     -0.04854080	     -0.00080555	     -0.19039456	     -0.05551622	      0.88269464	     -0.00063745	     -0.20841356	      0.00160657	      0.00139842	     64.28936380
      1.37351532	     -0.04854026	     -0.00080674	     -0.19039352	     -0.05551441	      0.88269619	     -0.00063782	     -0.20839909	      0.00156749	      0.00132475	     64.43612180
      1.37465498	     -0.04854251	     -0.00080599	     -0.19039533	     -0.05551265	      0.88269766	     -0.00063818	     -0.20838526	      0.00152868	      0.00125129	     64.39578120
      1.37579465	     -0.04854759	     -0.00080632	     -0.19039995	     -0.05551093	      0.88269904	     -0.00063853	     -0.20837204	      0.00148999	      0.00117827	     64.46854928
      1.37727102	     -0.04855843	     -0.00080528	     -0.19041023	     -0.05550876	      0.88270071	     -0.00063898	     -0.20835584	      0.00144028	      0.00108477	     64.40693800
      1.37838804	     -0.04856984	     -0.00080619	     -0.19042118	     -0.05550717	      0.88270188	     -0.00063930	     -0.20834425	      0.00140286	      0.00101507	     64.52963004
      1.37950506	     -0.04858389	     -0.00080543	     -0.19043481	     -0.05550563	      0.88270298	     -0.00063962	     -0.20833325	      0.00136581	      0.00094655	     64.46528917
      1.38086728	     -0.04860459	     -0.00080600	     -0.19045496	     -0.05550380	      0.88270421	     -0.00064000	     -0.20832059	      0.00132099	      0.00086476	     64.55068101
      1.38209014	     -0.04862650	     -0.00080480	     -0.19047643	     -0.05550221	      0.88270523	     -0.00064033	     -0.20830994	      0.00128132	      0.00079327	     64.42227458
      1.38331300	     -0.04865158	     -0.00080556	     -0.19050102	     -0.05550066	      0.88270615	     -0.00064065	     -0.20829996	      0.00124199	      0.00072373	     64.52924019
      1.38453586	     -0.04867992	     -0.00080401	     -0.19052894	     -0.05549917	      0.88270700	     -0.00064096	     -0.20829063	      0.00120331	      0.00065640	     64.35723938
      1.38575872	     -0.04871160	     -0.00080493	     -0.19056014	     -0.05549772	      0.88270776	     -0.00064126	     -0.20828196	      0.00116503	      0.00059126	     64.46537639
      1.38698158	     -0.04874731	     -0.00080341	     -0.19059544	     -0.05549632	      0.88270844	     -0.00064155	     -0.20827395	      0.00112755	      0.00052852	     64.24496178
      1.38820444	     -0.04878614	     -0.00080476	     -0.19063378	     -0.05549496	      0.88270905	     -0.00064184	     -0.20826658	      0.00109059	      0.00046814	     64.36148818
      1.38942730	     -0.04882812	     -0.00080302	     -0.19067537	     -0.05549365	      0.88270959	     -0.00064211	     -0.20825984	      0.00105457	      0.00041028	     64.08979262
      1.39065016	     -0.04887324	     -0.00080457	     -0.19072001	     -0.05549238	      0.88271006	     -0.00064237	     -0.20825373	      0.00101912	      0.00035483	     64.21031496
      1.39174055	     -0.04891608	     -0.00080316	     -0.19076251	     -0.05549129	      0.88271042	     -0.00064260	     -0.20824881	      0.00098837	      0.00030753	     63.94270496
      1.39283095	     -0.04896106	     -0.00080388	     -0.19080710	     -0.05549023	      0.88271073	     -0.00064282	     -0.20824439	      0.00095815	      0.00026214	     63.91658213
      1.39416811	     -0.04902038	     -0.00080341	     -0.19086598	     -0.05548897	      0.88271104	     -0.00064309	     -0.20823968	      0.00092214	      0.00020912	     63.69607420
      1.39550526	     -0.04908413	     -0.00080485	     -0.19092924	     -0.05548776	      0.88271129	     -0.00064334	     -0.20823573	      0.00088715	      0.00015882	     63.68948400
      1.39662369	     -0.04914064	     -0.00080439	     -0.19098541	     -0.05548679	      0.88271145	     -0.00064354	     -0.20823301	      0.00085896	      0.00011888	     63.39084080
      1.39774213	     -0.04919968	     -0.00080585	     -0.19104404	     -0.05548584	      0.88271156	     -0.00064374	     -0.20823080	      0.00083154	      0.00008074	     63.31529700
      1.39886056	     -0.04926114	     -0.00080619	     -0.19110515	     -0.05548493	      0.88271163	     -0.00064392	     -0.20822911	      0.00080511	      0.00004436	     63.09600053
      1.40039742	     -0.04934922	     -0.00080772	     -0.19119272	     -0.05548371	      0.88271166	     -0.00064417	     -0.20822758	      0.00077028	     -0.00000302	     62.95581071
      1.40153780	     -0.04941713	     -0.00080690	     -0.19126033	     -0.05548285	      0.88271164	     -0.00064435	     -0.20822703	      0.00074576	     -0.00003628	     62.62608883
      1.40267819	     -0.04948793	     -0.00080774	     -0.19133079	     -0.05548201	      0.88271158	     -0.00064451	     -0.20822699	      0.00072223	     -0.00006811	     62.50221824
      1.40404745	     -0.04957642	     -0.00080722	     -0.19141892	     -0.05548104	      0.88271146	     -0.00064471	     -0.20822760	      0.00069558	     -0.00010455	     62.13883778
      1.40526851	     -0.04965832	     -0.00080847	     -0.19150046	     -0.05548021	      0.88271131	     -0.00064487	     -0.20822872	      0.00067311	     -0.00013566	     62.03164883
      1.40648956	     -0.04974287	     -0.00080764	     -0.19158473	     -0.05547940	      0.88271113	     -0.00064502	     -0.20823039	      0.00065218	     -0.00016552	     61.63233207
      1.40771062	     -0.04983025	     -0.00080888	     -0.19167178	     -0.05547861	      0.88271091	     -0.00064517	     -0.20823257	      0.00063251	     -0.00019439	     61.49883218
      1.40893167	     -0.04992051	     -0.00080814	     -0.19176178	     -0.05547785	      0.88271065	     -0.00064531	     -0.20823527	      0.00061446	     -0.00022231	     61.07401744
      1.41015273	     -0.05001356	     -0.00080940	     -0.19185453	     -0.05547711	      0.88271036	     -0.00064544	     -0.20823847	      0.00059775	     -0.00024953	     60.91052296
      1.41137378	     -0.05010926	     -0.00080878	     -0.19194999	     -0.05547639	      0.88271004	     -0.00064557	     -0.20824217	      0.00058272	     -0.00027609	     60.46931018
      1.41259484	     -0.05020754	     -0.00081001	     -0.19204799	     -0.05547569	      0.88270969	     -0.00064569	     -0.20824635	      0.00056911	     -0.00030222	     60.27457460
      1.41381589	     -0.05030820	     -0.00080952	     -0.19214844	     -0.05547500	      0.88270931	     -0.00064580	     -0.20825100	      0.00055723	     -0.00032795	     59.82237152
      1.41503695	     -0.05041108	     -0.00081069	     -0.19225107	     -0.05547433	      0.88270889	     -0.00064590	     -0.20825611	      0.00054685	     -0.00035349	     59.59801754
      1.41625800	     -0.05051602	     -0.00081035	     -0.19235583	     -0.05547367	      0.88270844	     -0.00064600	     -0.20826164	      0.00053826	     -0.00037884	     59.14375318
      1.41747906	     -0.05062293	     -0.00081150	     -0.19246252	     -0.05547301	      0.88270796	     -0.00064610	     -0.20826760	      0.00053123	     -0.00040416	     58.88865840
      1.41870011	     -0.05073159	     -0.00081139	     -0.19257103	     -0.05547237	      0.88270746	     -0.00064618	     -0.20827396	      0.00052601	     -0.00042944	     58.43443106
      1.41992117	     -0.05084193	     -0.00081260	     -0.19268118	     -0.05547173	      0.88270692	     -0.00064626	     -0.20828069	      0.00052240	     -0.00045477	     58.15147564
      1.42138768	     -0.05097629	     -0.00081255	     -0.19281538	     -0.05547096	      0.88270623	     -0.00064635	     -0.20828925	      0.00052050	     -0.00048523	     57.56082095
      1.42250524	     -0.05107976	     -0.00081461	     -0.19291869	     -0.05547038	      0.88270567	     -0.00064641	     -0.20829610	      0.00052055	     -0.00050854	     57.38111755
      1.42362281	     -0.05118398	     -0.00081522	     -0.19302281	     -0.05546980	      0.88270509	     -0.00064647	     -0.20830320	      0.00052219	     -0.00053185	     56.95163017
      1.42505727	     -0.05131856	     -0.00081766	     -0.19315722	     -0.05546905	      0.88270431	     -0.00064654	     -0.20831266	      0.00052630	     -0.00056180	     56.60884340
      1.42649174	     -0.05145326	     -0.00081852	     -0.19329183	     -0.05546829	      0.88270348	     -0.00064660	     -0.20832247	      0.00053297	     -0.00059167	     55.95762625
      1.42755272	     -0.05155247	     -0.00082173	     -0.19339090	     -0.05546772	      0.88270284	     -0.00064664	     -0.20832991	      0.00053920	     -0.00061372	     55.83972839
      1.42861369	     -0.05165113	     -0.00082346	     -0.19348949	     -0.05546714	      0.88270218	     -0.00064668	     -0.20833748	      0.00054684	     -0.00063559	     55.45024904
      1.43014103	     -0.05179206	     -0.00082738	     -0.19363028	     -0.05546630	      0.88270118	     -0.00064673	     -0.20834858	      0.00055991	     -0.00066675	     55.07711363
      1.43145880	     -0.05191208	     -0.00083004	     -0.19375024	     -0.05546555	      0.88270028	     -0.00064677	     -0.20835831	      0.00057328	     -0.00069315	     54.55726388
      1.43277657	     -0.05203022	     -0.00083481	     -0.19386826	     -0.05546479	      0.88269935	     -0.00064681	     -0.20836815	      0.00058827	     -0.00071904	     54.38572857
      1.43409433	     -0.05214609	     -0.00083757	     -0.19398410	     -0.05546400	      0.88269839	     -0.00064684	     -0.20837806	      0.00060523	     -0.00074422	     53.75954172
      1.43526445	     -0.05224703	     -0.00084267	     -0.19408494	     -0.05546328	      0.88269751	     -0.00064687	     -0.20838689	      0.00062145	     -0.00076598	     53.68943875
      1.43643457	     -0.05234593	     -0.00084609	     -0.19418380	     -0.05546255	      0.88269660	     -0.00064690	     -0.20839576	      0.00063913	     -0.00078699	     53.22547428
      1.43760470	     -0.05244255	     -0.00085087	     -0.19428036	     -0.05546179	      0.88269567	     -0.00064692	     -0.20840464	      0.00065788	     -0.00080723	     53.02054778
      1.43916664	     -0.05256759	     -0.00085624	     -0.19440537	     -0.05546074	      0.88269438	     -0.00064695	     -0.20841648	      0.00068482	     -0.00083282	     52.47100388
      1.44037439	     -0.05266112	     -0.00086213	     -0.19449883	     -0.05545990	      0.88269337	     -0.00064697	     -0.20842561	      0.00070682	     -0.00085143	     52.40964684
      1.44158214	     -0.05275171	     -0.00086651	     -0.19458941	     -0.05545903	      0.88269233	     -0.00064699	     -0.20843471	      0.00073009	     -0.00086885	     51.96100964
      1.44278989	     -0.05283915	     -0.00087222	     -0.19467683	     -0.05545814	      0.88269127	     -0.00064701	     -0.20844377	      0.00075427	     -0.00088506	     51.81141030
      1.44431551	     -0.05294477	     -0.00087806	     -0.19478246	     -0.05545696	      0.88268990	     -0.00064703	     -0.20845512	      0.00078638	     -0.00090360	     51.27768801
      1.44550666	     -0.05302326	     -0.00088433	     -0.19486092	     -0.05545601	      0.88268882	     -0.00064704	     -0.20846391	      0.00081226	     -0.00091653	     51.28262900
      1.44669782	     -0.05309819	     -0.00088893	     -0.19493589	     -0.05545502	      0.88268772	     -0.00064705	     -0.20847259	      0.00083915	     -0.00092798	     50.87072664
      1.44788897	     -0.05316951	     -0.00089457	     -0.19500722	     -0.05545401	      0.88268661	     -0.00064705	     -0.20848118	      0.00086667	     -0.00093794	     50.73950308
      1.44948218	     -0.05325942	     -0.00090076	     -0.19509719	     -0.05545260	      0.88268511	     -0.00064706	     -0.20849247	      0.00090470	     -0.00094877	     50.24120206
      1.45067233	     -0.05332265	     -0.00090693	     -0.19516044	     -0.05545150	      0.88268397	     -0.00064706	     -0.20850076	      0.00093366	     -0.00095501	     50.27208643
      1.45186248	     -0.05338235	     -0.00091146	     -0.19522020	     -0.05545038	      0.88268283	     -0.00064706	     -0.20850892	      0.00096338	     -0.00095958	     49.90092048
      1.45330720	     -0.05345030	     -0.00091835	     -0.19528820	     -0.05544896	      0.88268144	     -0.00064705	     -0.20851863	      0.00100001	     -0.00096294	     49.84146788
      1.45460006	     -0.05350725	     -0.00092283	     -0.19534525	     -0.05544764	      0.88268020	     -0.00064704	     -0.20852714	      0.00103359	     -0.00096388	     49.37191337
      1.45589291	     -0.05356066	     -0.00092929	     -0.19539872	     -0.05544628	      0.88267895	     -0.00064703	     -0.20853549	      0.00106743	     -0.00096297	     49.43284954
      1.45718576	     -0.05361041	     -0.00093353	     -0.19544859	     -0.05544488	      0.88267771	     -0.00064702	     -0.20854365	      0.00110196	     -0.00096018	     48.96311339
      1.45847862	     -0.05365650	     -0.00093989	     -0.19549474	     -0.05544343	      0.88267647	     -0.00064700	     -0.20855163	      0.00113662	     -0.00095567	     49.06240700
      1.45977147	     -0.05369905	     -0.00094384	     -0.19553744	     -0.05544194	      0.88267524	     -0.00064697	     -0.20855943	      0.00117189	     -0.00094939	     48.59676967
      1.46106432	     -0.05373831	     -0.00095006	     -0.19557677	     -0.05544040	      0.88267402	     -0.00064695	     -0.20856702	      0.00120718	     -0.00094155	     48.72361927
      1.46235718	     -0.05377421	     -0.00095359	     -0.19561283	     -0.05543882	      0.88267281	     -0.00064692	     -0.20857441	      0.00124301	     -0.00093220	     48.25405520
      1.46365003	     -0.05380670	     -0.00095932	     -0.19564543	     -0.05543719	      0.88267161	     -0.00064689	     -0.20858160	      0.00127875	     -0.00092164	     48.39289071
      1.46494288	     -0.05383577	     -0.00096218	     -0.19567468	     -0.05543551	      0.88267042	     -0.00064686	     -0.20858856	      0.00131499	     -0.00091003	     47.92108911
      1.46623574	     -0.05386164	     -0.00096749	     -0.19570067	     -0.05543379	      0.88266925	     -0.00064682	     -0.20859529	      0.00135115	     -0.00089772	     48.08608251
      1.46752859	     -0.05388439	     -0.00096999	     -0.19572363	     -0.05543202	      0.88266810	     -0.00064678	     -0.20860178	      0.00138784	     -0.00088488	     47.61286449
      1.46882144	     -0.05390425	     -0.00097520	     -0.19574361	     -0.05543020	      0.88266697	     -0.00064675	     -0.20860803	      0.00142444	     -0.00087188	     47.80194907
      1.47011430	     -0.05392121	     -0.00097774	     -0.19576077	     -0.05542834	      0.88266585	     -0.00064671	     -0.20861404	      0.00146160	     -0.00085885	     47.33226782
      1.47140715	     -0.05393560	     -0.00098320	     -0.19577529	     -0.05542642	      0.88266475	     -0.00064667	     -0.20861980	      0.00149870	     -0.00084616	     47.53511501
      1.47270000	     -0.05394793	     -0.00098624	     -0.19578781	     -0.05542446	      0.88266366	     -0.00064664	     -0.20862532	      0.00153640	     -0.00083392	     47.07064297
      1.47399286	     -0.05395958	     -0.00099250	     -0.19579955	     -0.05542245	      0.88266259	     -0.00064660	     -0.20863065	      0.00157405	     -0.00082242	     47.27701539
      1.47528571	     -0.05397164	     -0.00099669	     -0.19581176	     -0.05542039	      0.88266153	     -0.00064657	     -0.20863585	      0.00161227	     -0.00081179	     46.81181071
      1.47657856	     -0.05398521	     -0.00100418	     -0.19582539	     -0.05541828	      0.88266049	     -0.00064654	     -0.20864101	      0.00165046	     -0.00080234	     47.00112723
      1.47787142	     -0.05400049	     -0.00100981	     -0.19584078	     -0.05541612	      0.88265946	     -0.00064651	     -0.20864623	      0.00168925	     -0.00079418	     46.55128000
      1.47916427	     -0.05401746	     -0.00101853	     -0.19585776	     -0.05541391	      0.88265844	     -0.00064649	     -0.20865158	      0.00172808	     -0.00078758	     46.72484099
      1.48045712	     -0.05403584	     -0.00102540	     -0.19587621	     -0.05541165	      0.88265742	     -0.00064647	     -0.20865713	      0.00176752	     -0.00078256	     46.30181010
      1.48174998	     -0.05405556	     -0.00103494	     -0.19589592	     -0.05540934	      0.88265641	     -0.00064646	     -0.20866292	      0.00180705	     -0.00077929	     46.44723878
      1.48304283	     -0.05407601	     -0.00104254	     -0.19591642	     -0.05540698	      0.88265540	     -0.00064645	     -0.20866899	      0.00184718	     -0.00077776	     46.05488143
      1.48433568	     -0.05409678	     -0.00105231	     -0.19593719	     -0.05540457	      0.88265440	     -0.00064644	     -0.20867536	      0.00188746	     -0.00077808	     46.16959140
      1.48562854	     -0.05411697	     -0.00106010	     -0.19595744	     -0.05540210	      0.88265339	     -0.00064643	     -0.20868201	      0.00192831	     -0.00078016	     45.81679031
      1.48692139	     -0.05413619	     -0.00106955	     -0.19597667	     -0.05539958	      0.88265238	     -0.00064643	     -0.20868893	      0.00196931	     -0.00078399	     45.90653904
      1.48821424	     -0.05415472	     -0.00107695	     -0.19599528	     -0.05539701	      0.88265136	     -0.00064642	     -0.20869610	      0.00201080	     -0.00078933	     45.59386505
      1.48950710	     -0.05417249	     -0.00108583	     -0.19601309	     -0.05539438	      0.88265034	     -0.00064642	     -0.20870351	      0.00205239	     -0.00079611	     45.64515437
      1.49079995	     -0.05418978	     -0.00109323	     -0.19603046	     -0.05539170	      0.88264930	     -0.00064642	     -0.20871120	      0.00209436	     -0.00080413	     45.36954852
      1.49209280	     -0.05420702	     -0.00110178	     -0.19604776	     -0.05538897	      0.88264826	     -0.00064643	     -0.20871918	      0.00213640	     -0.00081332	     45.39477330
      1.49338566	     -0.05422348	     -0.00110882	     -0.19606433	     -0.05538618	      0.88264720	     -0.00064643	     -0.20872745	      0.00217877	     -0.00082349	     45.16525202
      1.49467851	     -0.05423950	     -0.00111679	     -0.19608043	     -0.05538333	      0.88264613	     -0.00064643	     -0.20873600	      0.00222124	     -0.00083451	     45.18047987
      1.49625391	     -0.05425761	     -0.00112441	     -0.19609871	     -0.05537979	      0.88264480	     -0.00064644	     -0.20874676	      0.00227342	     -0.00084875	     44.87840558
      1.49741328	     -0.05426867	     -0.00113155	     -0.19610985	     -0.05537713	      0.88264381	     -0.00064644	     -0.20875488	      0.00231177	     -0.00085965	     45.02851564
      1.49857265	     -0.05427755	     -0.00113674	     -0.19611887	     -0.05537443	      0.88264281	     -0.00064645	     -0.20876311	      0.00235040	     -0.00087064	     44.88108795
      1.50011699	     -0.05428624	     -0.00114459	     -0.19612773	     -0.05537076	      0.88264145	     -0.00064645	     -0.20877419	      0.00240183	     -0.00088512	     44.93280981
      1.50150035	     -0.05429100	     -0.00114987	     -0.19613269	     -0.05536741	      0.88264022	     -0.00064646	     -0.20878416	      0.00244803	     -0.00089753	     44.73340099
      1.50288370	     -0.05429151	     -0.00115728	     -0.19613336	     -0.05536399	      0.88263897	     -0.00064647	     -0.20879411	      0.00249391	     -0.00090911	     44.97027597
      1.50409176	     -0.05428745	     -0.00116123	     -0.19612950	     -0.05536095	      0.88263787	     -0.00064647	     -0.20880270	      0.00253410	     -0.00091809	     44.79169784
      1.50529981	     -0.05427766	     -0.00116698	     -0.19611987	     -0.05535787	      0.88263675	     -0.00064648	     -0.20881110	      0.00257388	     -0.00092571	     44.96239684
      1.50650786	     -0.05426082	     -0.00117126	     -0.19610323	     -0.05535473	      0.88263563	     -0.00064649	     -0.20881919	      0.00261344	     -0.00093149	     44.97534141
      1.50815463	     -0.05422874	     -0.00117805	     -0.19607139	     -0.05535039	      0.88263409	     -0.00064650	     -0.20882956	      0.00266644	     -0.00093587	     45.20766907
      1.50938785	     -0.05419876	     -0.00118145	     -0.19604165	     -0.05534707	      0.88263294	     -0.00064651	     -0.20883676	      0.00270551	     -0.00093607	     45.16587641
      1.51062107	     -0.05416423	     -0.00118651	     -0.19600730	     -0.05534371	      0.88263179	     -0.00064652	     -0.20884346	      0.00274363	     -0.00093340	     45.38272012
      1.51185429	     -0.05412589	     -0.00119034	     -0.19596916	     -0.05534031	      0.88263064	     -0.00064653	     -0.20884964	      0.00278094	     -0.00092758	     45.44445717
      1.51347005	     -0.05407086	     -0.00119648	     -0.19591436	     -0.05533578	      0.88262915	     -0.00064655	     -0.20885699	      0.00282808	     -0.00091514	     45.73681714
      1.51467033	     -0.05402618	     -0.00119917	     -0.19586990	     -0.05533236	      0.88262806	     -0.00064657	     -0.20886191	      0.00286203	     -0.00090228	     45.75507144
      1.51587061	     -0.05397747	     -0.00120337	     -0.19582136	     -0.05532891	      0.88262698	     -0.00064659	     -0.20886636	      0.00289476	     -0.00088635	     46.01436902
      1.51735749	     -0.05390954	     -0.00120655	     -0.19575369	     -0.05532457	      0.88262568	     -0.00064661	     -0.20887114	      0.00293387	     -0.00086214	     46.18695583
      1.51867252	     -0.05384404	     -0.00121062	     -0.19568837	     -0.05532069	      0.88262457	     -0.00064664	     -0.20887463	      0.00296673	     -0.00083664	     46.53737708
      1.51998756	     -0.05377460	     -0.00121226	     -0.19561917	     -0.05531677	      0.88262349	     -0.00064666	     -0.20887742	      0.00299819	     -0.00080725	     46.66616420
      1.52130260	     -0.05370113	     -0.00121595	     -0.19554587	     -0.05531281	      0.88262245	     -0.00064669	     -0.20887950	      0.00302781	     -0.00077418	     47.05366124
      1.52261763	     -0.05362309	     -0.00121725	     -0.19546806	     -0.05530881	      0.88262145	     -0.00064671	     -0.20888085	      0.00305597	     -0.00073741	     47.21537557
      1.52393267	     -0.05354166	     -0.00122151	     -0.19538676	     -0.05530477	      0.88262051	     -0.00064675	     -0.20888145	      0.00308211	     -0.00069711	     47.63125638
      1.52524770	     -0.05345680	     -0.00122242	     -0.19530211	     -0.05530070	      0.88261962	     -0.00064678	     -0.20888131	      0.00310669	     -0.00065341	     47.80933106
      1.52642637	     -0.05337876	     -0.00122587	     -0.19522417	     -0.05529703	      0.88261887	     -0.00064681	     -0.20888054	      0.00312697	     -0.00061168	     48.18638844
      1.52760504	     -0.05329887	     -0.00122706	     -0.19514444	     -0.05529333	      0.88261818	     -0.00064684	     -0.20887919	      0.00314593	     -0.00056768	     48.41863368
      1.52878371	     -0.05321751	     -0.00122910	     -0.19506321	     -0.05528961	      0.88261754	     -0.00064687	     -0.20887727	      0.00316331	     -0.00052174	     48.73419501
      1.53041004	     -0.05310279	     -0.00123004	     -0.19494869	     -0.05528445	      0.88261674	     -0.00064692	     -0.20887370	      0.00318500	     -0.00045564	     49.10774792
      1.53161406	     -0.05301647	     -0.00123155	     -0.19486247	     -0.05528061	      0.88261622	     -0.00064696	     -0.20887041	      0.00319916	     -0.00040505	     49.47487861
      1.53281808	     -0.05293033	     -0.00123135	     -0.19477648	     -0.05527675	      0.88261577	     -0.00064700	     -0.20886662	      0.00321194	     -0.00035332	     49.75156910
      1.53402210	     -0.05284414	     -0.00123230	     -0.19469039	     -0.05527287	      0.88261537	     -0.00064705	     -0.20886234	      0.00322318	     -0.00030083	     50.09969772
      1.53560990	     -0.05272929	     -0.00123208	     -0.19457570	     -0.05526774	      0.88261495	     -0.00064711	     -0.20885599	      0.00323594	     -0.00023083	     50.52029735
      1.53677532	     -0.05264384	     -0.00123351	     -0.19449029	     -0.05526397	      0.88261471	     -0.00064715	     -0.20885079	      0.00324361	     -0.00017923	     50.88622652
      1.53794074	     -0.05255799	     -0.00123306	     -0.19440455	     -0.05526018	      0.88261453	     -0.00064720	     -0.20884513	      0.00325003	     -0.00012760	     51.17855581
      1.53939925	     -0.05245029	     -0.00123371	     -0.19429691	     -0.05525544	      0.88261439	     -0.00064726	     -0.20883741	      0.00325608	     -0.00006345	     51.59742485
      1.54068414	     -0.05235516	     -0.00123238	     -0.19420189	     -0.05525125	      0.88261435	     -0.00064732	     -0.20883003	      0.00325978	     -0.00000761	     51.91062434
      1.54196903	     -0.05226022	     -0.00123298	     -0.19410698	     -0.05524706	      0.88261437	     -0.00064738	     -0.20882214	      0.00326174	      0.00004718	     52.27505750
      1.54325392	     -0.05216440	     -0.00123069	     -0.19401126	     -0.05524287	      0.88261447	     -0.00064744	     -0.20881372	      0.00326228	      0.00010071	     52.57148553
      1.54453881	     -0.05206793	     -0.00123050	     -0.19391481	     -0.05523868	      0.88261463	     -0.00064751	     -0.20880477	      0.00326114	      0.00015252	     52.92037055
      1.54582370	     -0.05197208	     -0.00122724	     -0.19381907	     -0.05523449	      0.88261486	     -0.00064757	     -0.20879530	      0.00325872	      0.00020246	     53.21086450
      1.54710859	     -0.05187812	     -0.00122723	     -0.19372510	     -0.05523031	      0.88261515	     -0.00064764	     -0.20878537	      0.00325468	      0.00025011	     53.55475317
      1.54824330	     -0.05179644	     -0.00122441	     -0.19364348	     -0.05522662	      0.88261546	     -0.00064770	     -0.20877626	      0.00325015	      0.00029025	     53.80231606
      1.54937802	     -0.05171633	     -0.00122337	     -0.19356336	     -0.05522293	      0.88261581	     -0.00064776	     -0.20876687	      0.00324445	      0.00032844	     54.08778779
      1.55077211	     -0.05162068	     -0.00122093	     -0.19346773	     -0.05521841	      0.88261630	     -0.00064784	     -0.20875499	      0.00323612	      0.00037278	     54.40431680
      1.55216620	     -0.05152798	     -0.00122076	     -0.19337497	     -0.05521391	      0.88261685	     -0.00064792	     -0.20874280	      0.00322610	      0.00041409	     54.75243227
      1.55329772	     -0.05145562	     -0.00121867	     -0.19330260	     -0.05521026	      0.88261733	     -0.00064799	     -0.20873272	      0.00321700	      0.00044543	     54.98130032
      1.55442925	     -0.05138620	     -0.00121871	     -0.19323310	     -0.05520663	      0.88261785	     -0.00064806	     -0.20872254	      0.00320679	      0.00047465	     55.23245368
      1.55584291	     -0.05130384	     -0.00121787	     -0.19315064	     -0.05520211	      0.88261855	     -0.00064814	     -0.20870974	      0.00319275	      0.00050824	     55.53934371
      1.55725657	     -0.05122456	     -0.00121948	     -0.19307120	     -0.05519760	      0.88261929	     -0.00064823	     -0.20869689	      0.00317710	      0.00053859	     55.87373504
      1.55833318	     -0.05116573	     -0.00121846	     -0.19301229	     -0.05519419	      0.88261988	     -0.00064830	     -0.20868707	      0.00316431	      0.00055971	     56.07669877
      1.55940979	     -0.05110806	     -0.00121928	     -0.19295448	     -0.05519079	      0.88262049	     -0.00064836	     -0.20867722	      0.00315054	      0.00057906	     56.30258253
      1.56089194	     -0.05102924	     -0.00121928	     -0.19287550	     -0.05518614	      0.88262137	     -0.00064846	     -0.20866356	      0.00313022	      0.00060304	     56.61969867
      1.56237409	     -0.05094901	     -0.00122139	     -0.19279503	     -0.05518151	      0.88262228	     -0.00064855	     -0.20864973	      0.00310815	      0.00062418	     56.98371314
      1.56339174	     -0.05089309	     -0.00122048	     -0.19273901	     -0.05517836	      0.88262292	     -0.00064862	     -0.20864009	      0.00309213	      0.00063737	     57.17865719
      1.56440938	     -0.05083651	     -0.00122151	     -0.19268227	     -0.05517522	      0.88262358	     -0.00064869	     -0.20863031	      0.00307518	      0.00064957	     57.41036952
      1.56599731	     -0.05074714	     -0.00122204	     -0.19259266	     -0.05517036	      0.88262462	     -0.00064879	     -0.20861469	      0.00304704	      0.00066701	     57.75915192
      1.56729056	     -0.05067237	     -0.00122308	     -0.19251768	     -0.05516643	      0.88262549	     -0.00064888	     -0.20860162	      0.00302246	      0.00067999	     58.05793142
      1.56858380	     -0.05059635	     -0.00122198	     -0.19244149	     -0.05516254	      0.88262638	     -0.00064897	     -0.20858819	      0.00299650	      0.00069219	     58.33403795
      1.56987705	     -0.05052000	     -0.00122323	     -0.19236489	     -0.05515868	      0.88262728	     -0.00064905	     -0.20857438	      0.00296896	      0.00070371	     58.64912164
      1.57102736	     -0.05045111	     -0.00122193	     -0.19229584	     -0.05515528	      0.88262810	     -0.00064913	     -0.20856177	      0.00294335	      0.00071365	     58.89673388
      1.57217768	     -0.05038093	     -0.00122256	     -0.19222543	     -0.05515191	      0.88262892	     -0.00064921	     -0.20854884	      0.00291649	      0.00072333	     59.18257211
      1.57332799	     -0.05030914	     -0.00122160	     -0.19215345	     -0.05514857	      0.88262976	     -0.00064929	     -0.20853558	      0.00288851	      0.00073293	     59.44504762
      1.57479782	     -0.05021569	     -0.00122129	     -0.19205972	     -0.05514436	      0.88263085	     -0.00064939	     -0.20851813	      0.00285093	      0.00074522	     59.81787958
      1.57595455	     -0.05014117	     -0.00121913	     -0.19198502	     -0.05514108	      0.88263172	     -0.00064947	     -0.20850400	      0.00282003	      0.00075506	     60.06131229
      1.57711128	     -0.05006541	     -0.00121857	     -0.19190902	     -0.05513783	      0.88263260	     -0.00064955	     -0.20848953	      0.00278782	      0.00076503	     60.35442184
      1.57826802	     -0.04998808	     -0.00121656	     -0.19183149	     -0.05513463	      0.88263349	     -0.00064962	     -0.20847471	      0.00275445	      0.00077526	     60.62857309
      1.57973534	     -0.04988708	     -0.00121540	     -0.19173018	     -0.05513062	      0.88263463	     -0.00064972	     -0.20845539	      0.00271029	      0.00078868	     61.02877857
      1.58086425	     -0.04980876	     -0.00121283	     -0.19165165	     -0.05512758	      0.88263553	     -0.00064980	     -0.20844015	      0.00267502	      0.00079952	     61.26676429
      1.58199317	     -0.04973106	     -0.00121202	     -0.19157368	     -0.05512458	      0.88263644	     -0.00064987	     -0.20842464	      0.00263848	      0.00081070	     61.55040084
      1.58335497	     -0.04963781	     -0.00120926	     -0.19148014	     -0.05512102	      0.88263755	     -0.00064996	     -0.20840561	      0.00259288	      0.00082465	     61.84132211
      1.58457638	     -0.04955467	     -0.00120833	     -0.19139668	     -0.05511787	      0.88263857	     -0.00065004	     -0.20838829	      0.00255047	      0.00083736	     62.15063686
      1.58579780	     -0.04947209	     -0.00120508	     -0.19131383	     -0.05511479	      0.88263960	     -0.00065012	     -0.20837076	      0.00250687	      0.00085024	     62.38850736
      1.58701922	     -0.04939054	     -0.00120399	     -0.19123194	     -0.05511175	      0.88264064	     -0.00065019	     -0.20835304	      0.00246194	      0.00086303	     62.69280386
      1.58824063	     -0.04931143	     -0.00120033	     -0.19115256	     -0.05510877	      0.88264171	     -0.00065027	     -0.20833520	      0.00241592	      0.00087566	     62.88638932
      1.58946205	     -0.04923539	     -0.00119926	     -0.19107615	     -0.05510585	      0.88264278	     -0.00065034	     -0.20831730	      0.00236866	      0.00088776	     63.16974292
      1.59068347	     -0.04916322	     -0.00119537	     -0.19100368	     -0.05510299	      0.88264387	     -0.00065041	     -0.20829942	      0.00232048	      0.00089924	     63.31823391
      1.59190488	     -0.04909511	     -0.00119451	     -0.19093516	     -0.05510018	      0.88264498	     -0.00065048	     -0.20828165	      0.00227120	      0.00090967	     63.57927565
      1.59312630	     -0.04903125	     -0.00119021	     -0.19087099	     -0.05509744	      0.88264610	     -0.00065055	     -0.20826404	      0.00222123	      0.00091893	     63.67693150
      1.59420550	     -0.04897901	     -0.00118933	     -0.19081838	     -0.05509507	      0.88264709	     -0.00065060	     -0.20824868	      0.00217634	      0.00092576	     63.86429669
      1.59528469	     -0.04893054	     -0.00118640	     -0.19076960	     -0.05509274	      0.88264809	     -0.00065066	     -0.20823354	      0.00213105	      0.00093122	     63.95622095
      1.59661985	     -0.04887537	     -0.00118407	     -0.19071399	     -0.05508993	      0.88264934	     -0.00065073	     -0.20821519	      0.00207442	      0.00093570	     64.12832203
      1.59795501	     -0.04882548	     -0.00117982	     -0.19066370	     -0.05508720	      0.88265059	     -0.00065079	     -0.20819728	      0.00201742	      0.00093747	     64.20046348
      1.59904901	     -0.04878859	     -0.00117855	     -0.19062643	     -0.05508502	      0.88265162	     -0.00065084	     -0.20818297	      0.00197039	      0.00093665	     64.34619256
      1.60014301	     -0.04875544	     -0.00117547	     -0.19059293	     -0.05508289	      0.88265264	     -0.00065089	     -0.20816900	      0.00192333	      0.00093380	     64.39090540
      1.60148767	     -0.04872020	     -0.00117331	     -0.19055723	     -0.05508034	      0.88265389	     -0.00065095	     -0.20815234	      0.00186533	      0.00092731	     64.51355302
      1.60283234	     -0.04869167	     -0.00116936	     -0.19052827	     -0.05507787	      0.88265513	     -0.00065100	     -0.20813629	      0.00180744	      0.00091754	     64.51021348
      1.60388538	     -0.04867386	     -0.00116879	     -0.19051005	     -0.05507599	      0.88265609	     -0.00065104	     -0.20812419	      0.00176206	      0.00090749	     64.60938624
      1.60493842	     -0.04865979	     -0.00116656	     -0.19049563	     -0.05507416	      0.88265704	     -0.00065107	     -0.20811251	      0.00171687	      0.00089542	     64.60688890
      1.60633957	     -0.04864619	     -0.00116494	     -0.19048151	     -0.05507180	      0.88265828	     -0.00065112	     -0.20809765	      0.00165695	      0.00087620	     64.67127748
      1.60774071	     -0.04863781	     -0.00116145	     -0.19047267	     -0.05506952	      0.88265950	     -0.00065116	     -0.20808355	      0.00159748	      0.00085357	     64.61683421
      1.60875868	     -0.04863473	     -0.00116125	     -0.19046918	     -0.05506792	      0.88266036	     -0.00065119	     -0.20807377	      0.00155443	      0.00083499	     64.68540177
      1.60977665	     -0.04863399	     -0.00115931	     -0.19046810	     -0.05506635	      0.88266120	     -0.00065121	     -0.20806438	      0.00151172	      0.00081480	     64.65383695
      1.61124960	     -0.04863692	     -0.00115752	     -0.19047049	     -0.05506417	      0.88266237	     -0.00065125	     -0.20805145	      0.00145037	      0.00078279	     64.66941673
      1.61250218	     -0.04864283	     -0.00115480	     -0.19047599	     -0.05506239	      0.88266334	     -0.00065127	     -0.20804104	      0.00139877	      0.00075322	     64.59806807
      1.61375477	     -0.04865161	     -0.00115381	     -0.19048432	     -0.05506067	      0.88266426	     -0.00065129	     -0.20803116	      0.00134760	      0.00072162	     64.64037989
      1.61500736	     -0.04866324	     -0.00115048	     -0.19049556	     -0.05505901	      0.88266514	     -0.00065130	     -0.20802178	      0.00129709	      0.00068830	     64.51726858
      1.61625994	     -0.04867751	     -0.00115002	     -0.19050937	     -0.05505742	      0.88266598	     -0.00065132	     -0.20801289	      0.00124702	      0.00065332	     64.59736804
      1.61733249	     -0.04869176	     -0.00114705	     -0.19052330	     -0.05505610	      0.88266667	     -0.00065132	     -0.20800566	      0.00120476	      0.00062238	     64.44561160
      1.61840503	     -0.04870781	     -0.00114603	     -0.19053899	     -0.05505483	      0.88266732	     -0.00065133	     -0.20799876	      0.00116285	      0.00059056	     64.43811048
      1.61976271	     -0.04873057	     -0.00114330	     -0.19056132	     -0.05505329	      0.88266809	     -0.00065133	     -0.20799049	      0.00111055	      0.00054935	     64.32818418
      1.62112038	     -0.04875608	     -0.00114235	     -0.19058637	     -0.05505182	      0.88266881	     -0.00065133	     -0.20798274	      0.00105895	      0.00050726	     64.35852644
      1.62220180	     -0.04877848	     -0.00113938	     -0.19060847	     -0.05505070	      0.88266934	     -0.00065132	     -0.20797691	      0.00101855	      0.00047337	     64.18957079
      1.62328322	     -0.04880265	     -0.00113821	     -0.19063229	     -0.05504962	      0.88266983	     -0.00065131	     -0.20797141	      0.00097861	      0.00043919	     64.16732189
      1.62466073	     -0.04883594	     -0.00113536	     -0.19066519	     -0.05504830	      0.88267041	     -0.00065130	     -0.20796484	      0.00092861	      0.00039552	     64.03022544
      1.62603824	     -0.04887206	     -0.00113451	     -0.19070086	     -0.05504706	      0.88267092	     -0.00065128	     -0.20795878	      0.00087946	      0.00035184	     64.06358934
      1.62708044	     -0.04890109	     -0.00113154	     -0.19072962	     -0.05504616	      0.88267127	     -0.00065126	     -0.20795452	      0.00084305	      0.00031901	     63.86379015
      1.62812264	     -0.04893146	     -0.00113035	     -0.19075968	     -0.05504530	      0.88267159	     -0.00065124	     -0.20795053	      0.00080712	      0.00028638	     63.82593076
      1.62956602	     -0.04897569	     -0.00112759	     -0.19080353	     -0.05504417	      0.88267197	     -0.00065120	     -0.20794545	      0.00075841	      0.00024179	     63.67503727
      1.63100939	     -0.04902233	     -0.00112678	     -0.19084974	     -0.05504311	      0.88267229	     -0.00065116	     -0.20794087	      0.00071077	      0.00019802	     63.70973460
      1.63201254	     -0.04905603	     -0.00112388	     -0.19088320	     -0.05504241	      0.88267247	     -0.00065113	     -0.20793797	      0.00067851	      0.00016829	     63.48233566
      1.63301569	     -0.04909070	     -0.00112269	     -0.19091761	     -0.05504175	      0.88267262	     -0.00065109	     -0.20793529	      0.00064676	      0.00013909	     63.42910254
      1.63455172	     -0.04914542	     -0.00111995	     -0.19097195	     -0.05504079	      0.88267280	     -0.00065103	     -0.20793161	      0.00059936	      0.00009569	     63.25870823
      1.63582524	     -0.04919211	     -0.00111870	     -0.19101830	     -0.05504005	      0.88267290	     -0.00065098	     -0.20792892	      0.00056110	      0.00006096	     63.21573339
      1.63709876	     -0.04923985	     -0.00111574	     -0.19106578	     -0.05503936	      0.88267296	     -0.00065092	     -0.20792654	      0.00052397	      0.00002754	     63.00079967
      1.63837228	     -0.04928867	     -0.00111507	     -0.19111426	     -0.05503872	      0.88267297	     -0.00065086	     -0.20792444	      0.00048772	     -0.00000458	     63.01693693
      1.63950831	     -0.04933305	     -0.00111208	     -0.19115842	     -0.05503818	      0.88267295	     -0.00065080	     -0.20792281	      0.00045641	     -0.00003197	     62.76998020
      1.64064433	     -0.04937842	     -0.00111092	     -0.19120354	     -0.05503768	      0.88267290	     -0.00065073	     -0.20792137	      0.00042580	     -0.00005822	     62.73395306
      1.64178036	     -0.04942447	     -0.00110859	     -0.19124936	     -0.05503721	      0.88267282	     -0.00065067	     -0.20792013	      0.00039611	     -0.00008313	     62.56625227
      1.64325134	     -0.04948464	     -0.00110693	     -0.19130921	     -0.05503666	      0.88267268	     -0.00065057	     -0.20791876	      0.00035886	     -0.00011345	     62.50376989
      1.64441260	     -0.04953278	     -0.00110395	     -0.19135716	     -0.05503626	      0.88267253	     -0.00065049	     -0.20791786	      0.00033057	     -0.00013577	     62.25659117
      1.64557386	     -0.04958157	     -0.00110274	     -0.19140572	     -0.05503589	      0.88267236	     -0.00065041	     -0.20791712	      0.00030307	     -0.00015677	     62.20267254
      1.64673512	     -0.04963108	     -0.00110025	     -0.19145504	     -0.05503555	      0.88267217	     -0.00065033	     -0.20791654	      0.00027654	     -0.00017640	     61.99789499
      1.64818818	     -0.04969384	     -0.00109864	     -0.19151754	     -0.05503518	      0.88267189	     -0.00065021	     -0.20791601	      0.00024451	     -0.00019918	     61.91923437
      1.64933530	     -0.04974399	     -0.00109561	     -0.19156753	     -0.05503491	      0.88267166	     -0.00065012	     -0.20791574	      0.00022033	     -0.00021572	     61.63547788
      1.65048242	     -0.04979465	     -0.00109409	     -0.19161801	     -0.05503467	      0.88267140	     -0.00065002	     -0.20791561	      0.00019692	     -0.00023108	     61.55467723
      1.65162954	     -0.04984586	     -0.00109144	     -0.19166907	     -0.05503446	      0.88267113	     -0.00064992	     -0.20791560	      0.00017446	     -0.00024522	     61.33283022
      1.65314193	     -0.04991482	     -0.00108965	     -0.19173780	     -0.05503421	      0.88267074	     -0.00064978	     -0.20791578	      0.00014611	     -0.00026211	     61.20981812
      1.65428700	     -0.04996766	     -0.00108666	     -0.19179051	     -0.05503406	      0.88267044	     -0.00064967	     -0.20791605	      0.00012581	     -0.00027355	     60.90101943
      1.65543207	     -0.05002108	     -0.00108538	     -0.19184378	     -0.05503393	      0.88267012	     -0.00064955	     -0.20791643	      0.00010629	     -0.00028400	     60.79736015
      1.65681152	     -0.05008625	     -0.00108230	     -0.19190880	     -0.05503380	      0.88266972	     -0.00064941	     -0.20791705	      0.00008411	     -0.00029526	     60.48078241
      1.65819097	     -0.05015235	     -0.00108155	     -0.19197470	     -0.05503369	      0.88266930	     -0.00064926	     -0.20791782	      0.00006310	     -0.00030531	     60.45819495
      1.65923411	     -0.05020304	     -0.00107847	     -0.19202532	     -0.05503364	      0.88266898	     -0.00064914	     -0.20791851	      0.00004829	     -0.00031209	     60.08823509
      1.66027724	     -0.05025450	     -0.00107719	     -0.19207667	     -0.05503359	      0.88266865	     -0.00064902	     -0.20791929	      0.00003414	     -0.00031835	     59.95541842
      1.66177416	     -0.05032916	     -0.00107404	     -0.19215122	     -0.05503356	      0.88266817	     -0.00064883	     -0.20792059	      0.00001528	     -0.00032644	     59.63047871
      1.66307344	     -0.05039553	     -0.00107233	     -0.19221746	     -0.05503355	      0.88266774	     -0.00064867	     -0.20792191	      0.00000014	     -0.00033277	     59.48926149
      1.66437272	     -0.05046302	     -0.00106887	     -0.19228490	     -0.05503356	      0.88266730	     -0.00064850	     -0.20792341	     -0.00001361	     -0.00033852	     59.11064643
      1.66567201	     -0.05053139	     -0.00106792	     -0.19235316	     -0.05503358	      0.88266686	     -0.00064833	     -0.20792509	     -0.00002626	     -0.00034392	     59.05518015
      1.66680575	     -0.05059178	     -0.00106466	     -0.19241351	     -0.05503362	      0.88266647	     -0.00064817	     -0.20792670	     -0.00003604	     -0.00034833	     58.66125748
      1.66793949	     -0.05065291	     -0.00106339	     -0.19247457	     -0.05503366	      0.88266607	     -0.00064801	     -0.20792842	     -0.00004497	     -0.00035262	     58.52853319
      1.66930450	     -0.05072741	     -0.00106089	     -0.19254903	     -0.05503373	      0.88266559	     -0.00064781	     -0.20793066	     -0.00005429	     -0.00035761	     58.17319530
      1.67066952	     -0.05080248	     -0.00106054	     -0.19262399	     -0.05503381	      0.88266510	     -0.00064761	     -0.20793307	     -0.00006231	     -0.00036252	     58.06005950
      1.67181413	     -0.05086639	     -0.00105816	     -0.19268789	     -0.05503388	      0.88266468	     -0.00064743	     -0.20793522	     -0.00006776	     -0.00036656	     57.65434154
      1.67295875	     -0.05093100	     -0.00105766	     -0.19275245	     -0.05503397	      0.88266426	     -0.00064725	     -0.20793750	     -0.00007235	     -0.00037068	     57.50776315
      1.67433890	     -0.05100940	     -0.00105559	     -0.19283083	     -0.05503407	      0.88266374	     -0.00064703	     -0.20794040	     -0.00007640	     -0.00037572	     57.13406498
      1.67571905	     -0.05108804	     -0.00105551	     -0.19290941	     -0.05503418	      0.88266322	     -0.00064680	     -0.20794345	     -0.00007912	     -0.00038097	     57.03886752
      1.67684115	     -0.05115202	     -0.00105320	     -0.19297341	     -0.05503426	      0.88266279	     -0.00064661	     -0.20794602	     -0.00008004	     -0.00038533	     56.63131442
      1.67796326	     -0.05121602	     -0.00105273	     -0.19303740	     -0.05503435	      0.88266235	     -0.00064642	     -0.20794866	     -0.00008014	     -0.00038987	     56.48359990
      1.67938595	     -0.05129700	     -0.00105084	     -0.19311840	     -0.05503447	      0.88266180	     -0.00064617	     -0.20795208	     -0.00007876	     -0.00039578	     56.11548781
      1.68080864	     -0.05137776	     -0.00105091	     -0.19319916	     -0.05503458	      0.88266123	     -0.00064591	     -0.20795556	     -0.00007598	     -0.00040194	     56.02517889
      1.68191040	     -0.05143999	     -0.00104877	     -0.19326144	     -0.05503466	      0.88266078	     -0.00064570	     -0.20795829	     -0.00007258	     -0.00040676	     55.61870798
      1.68301215	     -0.05150199	     -0.00104841	     -0.19332346	     -0.05503474	      0.88266033	     -0.00064550	     -0.20796104	     -0.00006842	     -0.00041170	     55.46994360
      1.68448534	     -0.05158434	     -0.00104679	     -0.19340589	     -0.05503483	      0.88265972	     -0.00064521	     -0.20796473	     -0.00006138	     -0.00041833	     55.10814190
      1.68595853	     -0.05166575	     -0.00104708	     -0.19348733	     -0.05503492	      0.88265910	     -0.00064492	     -0.20796840	     -0.00005296	     -0.00042503	     55.03452763
      1.68702784	     -0.05172417	     -0.00104503	     -0.19354585	     -0.05503497	      0.88265864	     -0.00064471	     -0.20797105	     -0.00004569	     -0.00042980	     54.62726331
      1.68809715	     -0.05178195	     -0.00104466	     -0.19360369	     -0.05503502	      0.88265818	     -0.00064449	     -0.20797367	     -0.00003778	     -0.00043457	     54.48233986
      1.68964707	     -0.05186431	     -0.00104310	     -0.19368617	     -0.05503506	      0.88265750	     -0.00064417	     -0.20797739	     -0.00002484	     -0.00044131	     54.13470094
      1.69096925	     -0.05193316	     -0.00104284	     -0.19375511	     -0.05503509	      0.88265691	     -0.00064389	     -0.20798047	     -0.00001268	     -0.00044689	     54.00922900
      1.69229142	     -0.05200059	     -0.00104078	     -0.19382269	     -0.05503510	      0.88265632	     -0.00064361	     -0.20798347	      0.00000076	     -0.00045221	     53.62983610
      1.69361359	     -0.05206628	     -0.00104092	     -0.19388848	     -0.05503509	      0.88265572	     -0.00064332	     -0.20798635	      0.00001507	     -0.00045730	     53.60117528
      1.69493577	     -0.05212978	     -0.00103807	     -0.19395218	     -0.05503506	      0.88265511	     -0.00064302	     -0.20798910	      0.00003070	     -0.00046197	     53.14006475
      1.69606142	     -0.05218193	     -0.00103828	     -0.19400442	     -0.05503501	      0.88265459	     -0.00064277	     -0.20799134	      0.00004453	     -0.00046568	     53.15855557
      1.69718707	     -0.05223220	     -0.00103654	     -0.19405486	     -0.05503496	      0.88265406	     -0.00064251	     -0.20799346	      0.00005921	     -0.00046897	     52.89347747
      1.69862953	     -0.05229366	     -0.00103550	     -0.19411650	     -0.05503486	      0.88265338	     -0.00064218	     -0.20799599	      0.00007878	     -0.00047261	     52.77865204
      1.70007199	     -0.05235137	     -0.00103260	     -0.19417446	     -0.05503473	      0.88265270	     -0.00064184	     -0.20799831	      0.00009944	     -0.00047540	     52.38610427
      1.70121346	     -0.05239432	     -0.00103233	     -0.19421755	     -0.05503461	      0.88265216	     -0.00064157	     -0.20799999	      0.00011616	     -0.00047700	     52.43857816
      1.70235493	     -0.05243494	     -0.00103026	     -0.19425837	     -0.05503446	      0.88265161	     -0.00064129	     -0.20800153	      0.00013353	     -0.00047796	     52.19152723
      1.70381578	     -0.05248344	     -0.00102884	     -0.19430710	     -0.05503425	      0.88265091	     -0.00064093	     -0.20800331	      0.00015619	     -0.00047826	     52.13710117
      1.70527663	     -0.05252771	     -0.00102543	     -0.19435166	     -0.05503401	      0.88265021	     -0.00064057	     -0.20800486	      0.00017963	     -0.00047738	     51.72581823
      1.70637583	     -0.05255821	     -0.00102511	     -0.19438232	     -0.05503380	      0.88264969	     -0.00064029	     -0.20800589	      0.00019732	     -0.00047597	     51.86246505
      1.70747503	     -0.05258619	     -0.00102307	     -0.19441051	     -0.05503357	      0.88264917	     -0.00064002	     -0.20800680	      0.00021543	     -0.00047382	     51.66700139
      1.70900758	     -0.05262104	     -0.00102128	     -0.19444563	     -0.05503322	      0.88264844	     -0.00063962	     -0.20800789	      0.00024085	     -0.00046963	     51.64098701
      1.71054012	     -0.05265085	     -0.00101760	     -0.19447576	     -0.05503283	      0.88264773	     -0.00063923	     -0.20800875	      0.00026672	     -0.00046396	     51.22506414
      1.71159595	     -0.05266843	     -0.00101733	     -0.19449350	     -0.05503254	      0.88264724	     -0.00063895	     -0.20800923	      0.00028438	     -0.00045922	     51.43327318
      1.71265177	     -0.05268361	     -0.00101541	     -0.19450889	     -0.05503223	      0.88264676	     -0.00063867	     -0.20800960	      0.00030223	     -0.00045373	     51.28343389
      1.71428620	     -0.05270285	     -0.00101334	     -0.19452843	     -0.05503172	      0.88264603	     -0.00063824	     -0.20800999	      0.00032972	     -0.00044382	     51.27046874
      1.71563166	     -0.05271497	     -0.00101072	     -0.19454082	     -0.05503126	      0.88264543	     -0.00063788	     -0.20801016	      0.00035234	     -0.00043436	     51.02580707
      1.71697712	     -0.05272371	     -0.00100978	     -0.19454978	     -0.05503077	      0.88264486	     -0.00063752	     -0.20801020	      0.00037461	     -0.00042380	     51.19145018
      1.71832258	     -0.05272896	     -0.00100672	     -0.19455532	     -0.05503025	      0.88264429	     -0.00063716	     -0.20801011	      0.00039691	     -0.00041209	     50.81985983
      1.71951861	     -0.05273063	     -0.00100634	     -0.19455718	     -0.05502976	      0.88264381	     -0.00063684	     -0.20800994	      0.00041626	     -0.00040083	     51.06472165
      1.72071464	     -0.05272966	     -0.00100407	     -0.19455644	     -0.05502925	      0.88264334	     -0.00063651	     -0.20800966	      0.00043559	     -0.00038872	     50.83086726
      1.72191067	     -0.05272631	     -0.00100307	     -0.19455329	     -0.05502872	      0.88264288	     -0.00063619	     -0.20800928	      0.00045449	     -0.00037585	     50.91061982
      1.72346208	     -0.05271882	     -0.00100052	     -0.19454609	     -0.05502800	      0.88264231	     -0.00063577	     -0.20800866	      0.00047868	     -0.00035807	     50.68037699
      1.72467934	     -0.05271080	     -0.00100023	     -0.19453825	     -0.05502740	      0.88264188	     -0.00063544	     -0.20800808	      0.00049708	     -0.00034337	     50.90071448
      1.72589660	     -0.05270073	     -0.00099830	     -0.19452840	     -0.05502679	      0.88264147	     -0.00063510	     -0.20800742	      0.00051529	     -0.00032804	     50.70053925
      1.72711386	     -0.05268863	     -0.00099765	     -0.19451648	     -0.05502615	      0.88264108	     -0.00063477	     -0.20800670	      0.00053295	     -0.00031218	     50.81028252
      1.72864732	     -0.05267076	     -0.00099543	     -0.19449888	     -0.05502532	      0.88264062	     -0.00063436	     -0.20800570	      0.00055475	     -0.00029149	     50.59954082
      1.72984156	     -0.05265490	     -0.00099542	     -0.19448317	     -0.05502464	      0.88264028	     -0.00063403	     -0.20800484	      0.00057104	     -0.00027499	     50.84359293
      1.73103580	     -0.05263732	     -0.00099375	     -0.19446579	     -0.05502395	      0.88263996	     -0.00063371	     -0.20800393	      0.00058707	     -0.00025816	     50.69087436
      1.73223004	     -0.05261822	     -0.00099318	     -0.19444685	     -0.05502324	      0.88263967	     -0.00063338	     -0.20800295	      0.00060251	     -0.00024114	     50.79925269
      1.73383208	     -0.05259026	     -0.00099115	     -0.19441915	     -0.05502226	      0.88263930	     -0.00063295	     -0.20800156	      0.00062262	     -0.00021807	     50.65112630
      1.73501604	     -0.05256817	     -0.00099128	     -0.19439719	     -0.05502151	      0.88263905	     -0.00063263	     -0.20800047	      0.00063675	     -0.00020100	     50.90395899
      1.73620001	     -0.05254489	     -0.00098986	     -0.19437408	     -0.05502075	      0.88263882	     -0.00063231	     -0.20799933	      0.00065055	     -0.00018392	     50.79935542
      1.73765228	     -0.05251480	     -0.00098962	     -0.19434416	     -0.05501980	      0.88263857	     -0.00063192	     -0.20799789	      0.00066664	     -0.00016315	     51.01176777
      1.73893943	     -0.05248648	     -0.00098779	     -0.19431603	     -0.05501893	      0.88263837	     -0.00063158	     -0.20799657	      0.00068043	     -0.00014493	     50.84251439
      1.74022658	     -0.05245686	     -0.00098803	     -0.19428653	     -0.05501804	      0.88263820	     -0.00063123	     -0.20799521	      0.00069338	     -0.00012704	     51.12930769
      1.74151372	     -0.05242596	     -0.00098616	     -0.19425582	     -0.05501714	      0.88263805	     -0.00063089	     -0.20799380	      0.00070590	     -0.00010945	     50.95878130
      1.74280087	     -0.05239409	     -0.00098656	     -0.19422406	     -0.05501623	      0.88263792	     -0.00063055	     -0.20799237	      0.00071753	     -0.00009233	     51.27097523
      1.74408801	     -0.05236118	     -0.00098463	     -0.19419132	     -0.05501530	      0.88263781	     -0.00063021	     -0.20799092	      0.00072871	     -0.00007566	     51.09107968
      1.74537516	     -0.05232733	     -0.00098518	     -0.19415757	     -0.05501435	      0.88263772	     -0.00062987	     -0.20798946	      0.00073893	     -0.00005959	     51.43330346
      1.74666231	     -0.05229248	     -0.00098316	     -0.19412288	     -0.05501339	      0.88263765	     -0.00062954	     -0.20798800	      0.00074872	     -0.00004407	     51.24056606
      1.74794945	     -0.05225677	     -0.00098392	     -0.19408725	     -0.05501243	      0.88263761	     -0.00062921	     -0.20798653	      0.00075750	     -0.00002925	     51.61811253
      1.74923660	     -0.05221963	     -0.00098173	     -0.19405027	     -0.05501145	      0.88263758	     -0.00062887	     -0.20798507	      0.00076584	     -0.00001504	     51.40879864
      1.75052374	     -0.05218135	     -0.00098263	     -0.19401205	     -0.05501045	      0.88263757	     -0.00062855	     -0.20798361	      0.00077311	     -0.00000156	     51.82904996
      1.75181089	     -0.05214199	     -0.00098022	     -0.19397285	     -0.05500945	      0.88263757	     -0.00062822	     -0.20798214	      0.00077993	      0.00001130	     51.58880666
      1.75295026	     -0.05210662	     -0.00098098	     -0.19393752	     -0.05500856	      0.88263759	     -0.00062793	     -0.20798085	      0.00078502	      0.00002204	     51.93024997
      1.75408963	     -0.05207050	     -0.00097996	     -0.19390150	     -0.05500767	      0.88263762	     -0.00062764	     -0.20797956	      0.00078969	      0.00003229	     51.91121903
      1.75550260	     -0.05202479	     -0.00098029	     -0.19385585	     -0.05500655	      0.88263768	     -0.00062729	     -0.20797800	      0.00079445	      0.00004432	     52.16966276
      1.75691556	     -0.05197788	     -0.00097914	     -0.19380903	     -0.05500542	      0.88263775	     -0.00062694	     -0.20797646	      0.00079836	      0.00005578	     52.10797728
      1.75806946	     -0.05193891	     -0.00098050	     -0.19377008	     -0.05500450	      0.88263782	     -0.00062666	     -0.20797523	      0.00080053	      0.00006474	     52.44978187
      1.75922335	     -0.05189920	     -0.00098023	     -0.19373041	     -0.05500357	      0.88263790	     -0.00062638	     -0.20797402	      0.00080212	      0.00007348	     52.46373807
      1.76064493	     -0.05184954	     -0.00098148	     -0.19368076	     -0.05500243	      0.88263801	     -0.00062604	     -0.20797257	      0.00080282	      0.00008397	     52.75254210
      1.76206650	     -0.05179925	     -0.00098082	     -0.19363053	     -0.05500129	      0.88263814	     -0.00062570	     -0.20797119	      0.00080244	      0.00009426	     52.67800526
      1.76316661	     -0.05176091	     -0.00098266	     -0.19359215	     -0.05500041	      0.88263824	     -0.00062545	     -0.20797017	      0.00080101	      0.00010202	     53.01779240
      1.76426672	     -0.05172407	     -0.00098294	     -0.19355532	     -0.05499953	      0.88263836	     -0.00062519	     -0.20796925	      0.00079894	      0.00010962	     53.04665402
      1.76575390	     -0.05167878	     -0.00098492	     -0.19350998	     -0.05499834	      0.88263853	     -0.00062485	     -0.20796828	      0.00079477	      0.00011945	     53.30190636
      1.76724107	     -0.05163876	     -0.00098551	     -0.19346994	     -0.05499717	      0.88263872	     -0.00062451	     -0.20796778	      0.00078934	      0.00012867	     53.23563733
      1.76829066	     -0.05161348	     -0.00098833	     -0.19344457	     -0.05499634	      0.88263885	     -0.00062427	     -0.20796778	      0.00078447	      0.00013466	     53.56614447
      1.76934026	     -0.05159058	     -0.00098946	     -0.19342163	     -0.05499552	      0.88263900	     -0.00062404	     -0.20796812	      0.00077907	      0.00014020	     53.60679130
      1.77091824	     -0.05156117	     -0.00099191	     -0.19339212	     -0.05499430	      0.88263923	     -0.00062369	     -0.20796934	      0.00076962	      0.00014740	     53.82835723
      1.77222859	     -0.05154012	     -0.00099249	     -0.19337103	     -0.05499330	      0.88263942	     -0.00062341	     -0.20797106	      0.00076079	      0.00015218	     53.82074767
      1.77353894	     -0.05152095	     -0.00099413	     -0.19335179	     -0.05499230	      0.88263962	     -0.00062312	     -0.20797344	      0.00075092	      0.00015561	     54.10731462
      1.77484928	     -0.05150307	     -0.00099281	     -0.19333393	     -0.05499133	      0.88263983	     -0.00062284	     -0.20797645	      0.00074040	      0.00015757	     53.98531338
      1.77615963	     -0.05148712	     -0.00099358	     -0.19331792	     -0.05499036	      0.88264004	     -0.00062256	     -0.20798009	      0.00072885	      0.00015772	     54.37073771
      1.77726182	     -0.05147531	     -0.00099115	     -0.19330617	     -0.05498957	      0.88264021	     -0.00062233	     -0.20798364	      0.00071883	      0.00015636	     54.18259190
      1.77836402	     -0.05146506	     -0.00099037	     -0.19329591	     -0.05498878	      0.88264038	     -0.00062210	     -0.20798765	      0.00070825	      0.00015347	     54.35321099
      1.77979404	     -0.05145420	     -0.00098803	     -0.19328508	     -0.05498778	      0.88264060	     -0.00062181	     -0.20799355	      0.00069410	      0.00014750	     54.34202034
      1.78122406	     -0.05144610	     -0.00098737	     -0.19327696	     -0.05498680	      0.88264080	     -0.00062152	     -0.20800024	      0.00067927	      0.00013898	     54.66389719
      1.78232359	     -0.05144212	     -0.00098463	     -0.19327304	     -0.05498606	      0.88264095	     -0.00062130	     -0.20800594	      0.00066769	      0.00013076	     54.45352600
      1.78342311	     -0.05144078	     -0.00098352	     -0.19327170	     -0.05498533	      0.88264109	     -0.00062108	     -0.20801214	      0.00065567	      0.00012097	     54.56688686
      1.78488450	     -0.05144135	     -0.00098095	     -0.19327231	     -0.05498438	      0.88264125	     -0.00062080	     -0.20802119	      0.00063942	      0.00010555	     54.47652204
      1.78634590	     -0.05144454	     -0.00098036	     -0.19327548	     -0.05498346	      0.88264140	     -0.00062053	     -0.20803116	      0.00062272	      0.00008737	     54.76262209
      1.78739111	     -0.05144725	     -0.00097767	     -0.19327825	     -0.05498281	      0.88264148	     -0.00062034	     -0.20803882	      0.00061084	      0.00007282	     54.50033827
      1.78843633	     -0.05145029	     -0.00097677	     -0.19328129	     -0.05498218	      0.88264155	     -0.00062015	     -0.20804688	      0.00059879	      0.00005702	     54.58152500
      1.78999203	     -0.05145518	     -0.00097482	     -0.19328621	     -0.05498126	      0.88264162	     -0.00061988	     -0.20805952	      0.00058089	      0.00003159	     54.52869583
      1.79129963	     -0.05145960	     -0.00097447	     -0.19329061	     -0.05498051	      0.88264164	     -0.00061967	     -0.20807066	      0.00056573	      0.00000884	     54.68890271
      1.79260723	     -0.05146340	     -0.00097279	     -0.19329445	     -0.05497978	      0.88264164	     -0.00061946	     -0.20808218	      0.00055065	     -0.00001469	     54.55621373
      1.79391482	     -0.05146503	     -0.00097363	     -0.19329604	     -0.05497907	      0.88264160	     -0.00061927	     -0.20809398	      0.00053534	     -0.00003861	     54.82974808
      1.79507965	     -0.05146383	     -0.00097220	     -0.19329487	     -0.05497846	      0.88264155	     -0.00061910	     -0.20810459	      0.00052179	     -0.00005976	     54.69518732
      1.79624447	     -0.05146043	     -0.00097285	     -0.19329145	     -0.05497786	      0.88264147	     -0.00061894	     -0.20811521	      0.00050797	     -0.00008049	     54.87463640
      1.79740929	     -0.05145513	     -0.00097239	     -0.19328616	     -0.05497728	      0.88264136	     -0.00061879	     -0.20812576	      0.00049406	     -0.00010045	     54.88198172
      1.79891948	     -0.05144605	     -0.00097332	     -0.19327705	     -0.05497654	      0.88264119	     -0.00061861	     -0.20813924	      0.00047561	     -0.00012487	     55.09164473
      1.80010476	     -0.05143728	     -0.00097267	     -0.19326831	     -0.05497599	      0.88264103	     -0.00061848	     -0.20814962	      0.00046094	     -0.00014249	     55.06598928
      1.80129004	     -0.05142949	     -0.00097398	     -0.19326047	     -0.05497545	      0.88264085	     -0.00061835	     -0.20815983	      0.00044584	     -0.00015858	     55.22357967
      1.80247531	     -0.05142278	     -0.00097433	     -0.19325375	     -0.05497493	      0.88264066	     -0.00061824	     -0.20816988	      0.00043051	     -0.00017299	     55.27010837
      1.80396607	     -0.05141583	     -0.00097658	     -0.19324672	     -0.05497430	      0.88264039	     -0.00061812	     -0.20818233	      0.00041075	     -0.00018874	     55.47236527
      1.80512728	     -0.05141138	     -0.00097679	     -0.19324227	     -0.05497384	      0.88264016	     -0.00061803	     -0.20819187	      0.00039521	     -0.00019910	     55.49535088
      1.80628849	     -0.05140777	     -0.00097892	     -0.19323859	     -0.05497339	      0.88263992	     -0.00061795	     -0.20820127	      0.00037935	     -0.00020781	     55.64704596
      1.80744970	     -0.05140468	     -0.00098017	     -0.19323545	     -0.05497296	      0.88263968	     -0.00061788	     -0.20821051	      0.00036338	     -0.00021479	     55.73798587
      1.80900934	     -0.05140133	     -0.00098340	     -0.19323200	     -0.05497241	      0.88263934	     -0.00061780	     -0.20822266	      0.00034160	     -0.00022146	     55.93007727
      1.81016093	     -0.05139931	     -0.00098418	     -0.19322995	     -0.05497202	      0.88263908	     -0.00061775	     -0.20823141	      0.00032544	     -0.00022437	     55.98036027
      1.81131253	     -0.05139774	     -0.00098653	     -0.19322830	     -0.05497166	      0.88263882	     -0.00061772	     -0.20823996	      0.00030905	     -0.00022571	     56.09019252
      1.81272547	     -0.05139645	     -0.00098785	     -0.19322697	     -0.05497123	      0.88263850	     -0.00061768	     -0.20825017	      0.00028887	     -0.00022522	     56.16586338
      1.81397821	     -0.05139615	     -0.00099066	     -0.19322658	     -0.05497088	      0.88263822	     -0.00061767	     -0.20825896	      0.00027076	     -0.00022303	     56.27356396
      1.81523096	     -0.05139676	     -0.00099137	     -0.19322716	     -0.05497056	      0.88263794	     -0.00061766	     -0.20826752	      0.00025270	     -0.00021923	     56.30944436
      1.81648370	     -0.05139862	     -0.00099430	     -0.19322893	     -0.05497025	      0.88263767	     -0.00061767	     -0.20827583	      0.00023444	     -0.00021405	     56.39451094
      1.81773644	     -0.05140167	     -0.00099496	     -0.19323194	     -0.05496997	      0.88263741	     -0.00061768	     -0.20828394	      0.00021628	     -0.00020750	     56.41008093
      1.81898919	     -0.05140598	     -0.00099797	     -0.19323615	     -0.05496971	      0.88263715	     -0.00061771	     -0.20829184	      0.00019796	     -0.00019985	     56.47787727
      1.82024193	     -0.05141147	     -0.00099841	     -0.19324162	     -0.05496947	      0.88263691	     -0.00061775	     -0.20829954	      0.00017982	     -0.00019109	     56.47419010
      1.82149467	     -0.05141808	     -0.00100147	     -0.19324813	     -0.05496926	      0.88263668	     -0.00061780	     -0.20830707	      0.00016158	     -0.00018148	     56.53055035
      1.82274742	     -0.05142562	     -0.00100183	     -0.19325565	     -0.05496907	      0.88263645	     -0.00061786	     -0.20831441	      0.00014360	     -0.00017106	     56.51058930
      1.82400016	     -0.05143416	     -0.00100506	     -0.19326408	     -0.05496890	      0.88263625	     -0.00061793	     -0.20832157	      0.00012556	     -0.00016008	     56.55996630
      1.82525290	     -0.05144350	     -0.00100530	     -0.19327341	     -0.05496875	      0.88263605	     -0.00061801	     -0.20832855	      0.00010787	     -0.00014856	     56.52338486
      1.82650565	     -0.05145378	     -0.00100864	     -0.19328358	     -0.05496863	      0.88263587	     -0.00061811	     -0.20833535	      0.00009017	     -0.00013677	     56.56602349
      1.82775839	     -0.05146493	     -0.00100873	     -0.19329472	     -0.05496853	      0.88263571	     -0.00061821	     -0.20834198	      0.00007288	     -0.00012467	     56.51012897
      1.82901113	     -0.05147708	     -0.00101218	     -0.19330676	     -0.05496845	      0.88263556	     -0.00061833	     -0.20834844	      0.00005559	     -0.00011256	     56.54490845
      1.83026388	     -0.05149003	     -0.00101212	     -0.19331971	     -0.05496839	      0.88263543	     -0.00061845	     -0.20835473	      0.00003875	     -0.00010038	     56.46978304
      1.83138487	     -0.05150231	     -0.00101496	     -0.19333190	     -0.05496835	      0.88263532	     -0.00061858	     -0.20836022	      0.00002369	     -0.00008965	     56.47256748
      1.83250586	     -0.05151520	     -0.00101575	     -0.19334476	     -0.05496833	      0.88263523	     -0.00061871	     -0.20836558	      0.00000895	     -0.00007902	     56.41639277
      1.83388153	     -0.05153191	     -0.00101814	     -0.19336140	     -0.05496833	      0.88263513	     -0.00061888	     -0.20837198	     -0.00000894	     -0.00006630	     56.39171792
      1.83525719	     -0.05154966	     -0.00101870	     -0.19337912	     -0.05496836	      0.88263505	     -0.00061907	     -0.20837818	     -0.00002637	     -0.00005395	     56.30550698
      1.83640635	     -0.05156525	     -0.00102128	     -0.19339464	     -0.05496840	      0.88263499	     -0.00061924	     -0.20838322	     -0.00004077	     -0.00004409	     56.28707478
      1.83755551	     -0.05158150	     -0.00102194	     -0.19341087	     -0.05496845	      0.88263494	     -0.00061941	     -0.20838814	     -0.00005478	     -0.00003459	     56.20529196
      1.83870467	     -0.05159842	     -0.00102365	     -0.19342774	     -0.05496852	      0.88263491	     -0.00061960	     -0.20839293	     -0.00006859	     -0.00002559	     56.15873118
      1.84028401	     -0.05162264	     -0.00102460	     -0.19345193	     -0.05496865	      0.88263488	     -0.00061987	     -0.20839931	     -0.00008702	     -0.00001400	     56.05042142
      1.84145302	     -0.05164118	     -0.00102681	     -0.19347042	     -0.05496875	      0.88263487	     -0.00062008	     -0.20840389	     -0.00010039	     -0.00000612	     56.01466899
      1.84262202	     -0.05166019	     -0.00102728	     -0.19348942	     -0.05496888	      0.88263486	     -0.00062030	     -0.20840833	     -0.00011332	      0.00000121	     55.91572137
      1.84402874	     -0.05168374	     -0.00102934	     -0.19351292	     -0.05496905	      0.88263487	     -0.00062058	     -0.20841351	     -0.00012852	      0.00000919	     55.85722670
      1.84527866	     -0.05170507	     -0.00102928	     -0.19353426	     -0.05496922	      0.88263489	     -0.00062084	     -0.20841795	     -0.00014147	      0.00001557	     55.72998695
      1.84652858	     -0.05172662	     -0.00103122	     -0.19355577	     -0.05496940	      0.88263491	     -0.00062111	     -0.20842223	     -0.00015413	      0.00002116	     55.68407179
      1.84777850	     -0.05174830	     -0.00103094	     -0.19357746	     -0.05496960	      0.88263494	     -0.00062139	     -0.20842635	     -0.00016622	      0.00002608	     55.55300247
      1.84902843	     -0.05177006	     -0.00103261	     -0.19359920	     -0.05496982	      0.88263497	     -0.00062168	     -0.20843030	     -0.00017798	      0.00003024	     55.50446641
      1.85027835	     -0.05179104	     -0.00103205	     -0.19362022	     -0.05497005	      0.88263501	     -0.00062198	     -0.20843406	     -0.00018916	      0.00003374	     55.37540048
      1.85152827	     -0.05181045	     -0.00103317	     -0.19363961	     -0.05497029	      0.88263506	     -0.00062230	     -0.20843760	     -0.00019998	      0.00003654	     55.33391874
      1.85277819	     -0.05182669	     -0.00103189	     -0.19365592	     -0.05497055	      0.88263511	     -0.00062262	     -0.20844085	     -0.00021020	      0.00003885	     55.22017823
      1.85402811	     -0.05183899	     -0.00103199	     -0.19366825	     -0.05497082	      0.88263516	     -0.00062296	     -0.20844372	     -0.00022006	      0.00004072	     55.19587122
      1.85527803	     -0.05184754	     -0.00102983	     -0.19367690	     -0.05497110	      0.88263521	     -0.00062331	     -0.20844613	     -0.00022936	      0.00004242	     55.09154817
      1.85652796	     -0.05185264	     -0.00102905	     -0.19368205	     -0.05497139	      0.88263526	     -0.00062366	     -0.20844803	     -0.00023839	      0.00004400	     55.06932755
      1.85777788	     -0.05185401	     -0.00102617	     -0.19368354	     -0.05497169	      0.88263532	     -0.00062403	     -0.20844939	     -0.00024694	      0.00004573	     54.97443020
      1.85902780	     -0.05185151	     -0.00102457	     -0.19368112	     -0.05497201	      0.88263538	     -0.00062441	     -0.20845016	     -0.00025527	      0.00004766	     54.96385341
      1.86027772	     -0.05184410	     -0.00102095	     -0.19367385	     -0.05497233	      0.88263544	     -0.00062480	     -0.20845029	     -0.00026321	      0.00005005	     54.89552091
      1.86152764	     -0.05183148	     -0.00101837	     -0.19366134	     -0.05497267	      0.88263550	     -0.00062520	     -0.20844973	     -0.00027099	      0.00005303	     54.90706626
      1.86277757	     -0.05181363	     -0.00101398	     -0.19364364	     -0.05497301	      0.88263557	     -0.00062561	     -0.20844842	     -0.00027849	      0.00005682	     54.85900535
      1.86402749	     -0.05179133	     -0.00101061	     -0.19362146	     -0.05497336	      0.88263564	     -0.00062603	     -0.20844634	     -0.00028594	      0.00006154	     54.88008447
      1.86527741	     -0.05176489	     -0.00100567	     -0.19359519	     -0.05497372	      0.88263572	     -0.00062646	     -0.20844349	     -0.00029324	      0.00006736	     54.84560469
      1.86652733	     -0.05173463	     -0.00100167	     -0.19356506	     -0.05497409	      0.88263581	     -0.00062690	     -0.20843985	     -0.00030058	      0.00007432	     54.87723376
      1.86803688	     -0.05169288	     -0.00099480	     -0.19352352	     -0.05497455	      0.88263593	     -0.00062744	     -0.20843443	     -0.00030932	      0.00008445	     54.85701340
      1.86914986	     -0.05165895	     -0.00099174	     -0.19348968	     -0.05497490	      0.88263603	     -0.00062785	     -0.20842971	     -0.00031593	      0.00009316	     54.94085609
      1.87026285	     -0.05162192	     -0.00098700	     -0.19345278	     -0.05497526	      0.88263614	     -0.00062827	     -0.20842440	     -0.00032248	      0.00010311	     54.96256477
      1.87175153	     -0.05156704	     -0.00098192	     -0.19339803	     -0.05497574	      0.88263630	     -0.00062885	     -0.20841634	     -0.00033148	      0.00011841	     55.08990035
      1.87308485	     -0.05151384	     -0.00097602	     -0.19334498	     -0.05497619	      0.88263647	     -0.00062937	     -0.20840818	     -0.00033966	      0.00013431	     55.13008726
      1.87441816	     -0.05145801	     -0.00097275	     -0.19328920	     -0.05497665	      0.88263666	     -0.00062991	     -0.20839919	     -0.00034835	      0.00015229	     55.31170616
      1.87557798	     -0.05140798	     -0.00096763	     -0.19323929	     -0.05497706	      0.88263685	     -0.00063038	     -0.20839072	     -0.00035611	      0.00016976	     55.32094610
      1.87673781	     -0.05135730	     -0.00096467	     -0.19318864	     -0.05497748	      0.88263706	     -0.00063086	     -0.20838170	     -0.00036438	      0.00018877	     55.44881792
      1.87789763	     -0.05130673	     -0.00096070	     -0.19313812	     -0.05497790	      0.88263729	     -0.00063136	     -0.20837219	     -0.00037299	      0.00020930	     55.50693683
      1.87949565	     -0.05123825	     -0.00095674	     -0.19306967	     -0.05497851	      0.88263765	     -0.00063205	     -0.20835841	     -0.00038565	      0.00023964	     55.67185648
      1.88068220	     -0.05118911	     -0.00095228	     -0.19302057	     -0.05497897	      0.88263795	     -0.00063257	     -0.20834776	     -0.00039546	      0.00026344	     55.67800376
      1.88186875	     -0.05114160	     -0.00094958	     -0.19297304	     -0.05497945	      0.88263827	     -0.00063310	     -0.20833682	     -0.00040579	      0.00028793	     55.79180611
      1.88305530	     -0.05109623	     -0.00094588	     -0.19292769	     -0.05497994	      0.88263863	     -0.00063364	     -0.20832568	     -0.00041641	      0.00031288	     55.83333020
      1.88462568	     -0.05103940	     -0.00094256	     -0.19287081	     -0.05498060	      0.88263915	     -0.00063436	     -0.20831070	     -0.00043101	      0.00034600	     55.99038310
      1.88578692	     -0.05100005	     -0.00093863	     -0.19283146	     -0.05498111	      0.88263956	     -0.00063490	     -0.20829952	     -0.00044194	      0.00037028	     55.98630406
      1.88694815	     -0.05096387	     -0.00093660	     -0.19279522	     -0.05498163	      0.88264001	     -0.00063546	     -0.20828831	     -0.00045315	      0.00039402	     56.08600816
      1.88838685	     -0.05092238	     -0.00093259	     -0.19275369	     -0.05498229	      0.88264059	     -0.00063615	     -0.20827445	     -0.00046711	      0.00042238	     56.10872342
      1.88966475	     -0.05088781	     -0.00093064	     -0.19271904	     -0.05498290	      0.88264115	     -0.00063677	     -0.20826219	     -0.00047973	      0.00044619	     56.24085985
      1.89094265	     -0.05085432	     -0.00092639	     -0.19268553	     -0.05498352	      0.88264173	     -0.00063740	     -0.20824997	     -0.00049222	      0.00046848	     56.21930012
      1.89222055	     -0.05082328	     -0.00092452	     -0.19265439	     -0.05498415	      0.88264235	     -0.00063804	     -0.20823780	     -0.00050485	      0.00048891	     56.35568116
      1.89349845	     -0.05079484	     -0.00092009	     -0.19262593	     -0.05498481	      0.88264298	     -0.00063869	     -0.20822570	     -0.00051727	      0.00050730	     56.28942168
      1.89477635	     -0.05076906	     -0.00091852	     -0.19260004	     -0.05498548	      0.88264364	     -0.00063935	     -0.20821371	     -0.00052976	      0.00052330	     56.43644036
      1.89605425	     -0.05074542	     -0.00091416	     -0.19257638	     -0.05498616	      0.88264432	     -0.00064001	     -0.20820184	     -0.00054187	      0.00053689	     56.35307207
      1.89733214	     -0.05072524	     -0.00091344	     -0.19255606	     -0.05498686	      0.88264501	     -0.00064068	     -0.20819011	     -0.00055403	      0.00054787	     56.52154247
      1.89861004	     -0.05070839	     -0.00090956	     -0.19253916	     -0.05498758	      0.88264572	     -0.00064136	     -0.20817857	     -0.00056575	      0.00055632	     56.39296774
      1.89974218	     -0.05069634	     -0.00090924	     -0.19252698	     -0.05498822	      0.88264635	     -0.00064196	     -0.20816855	     -0.00057620	      0.00056150	     56.50007301
      1.90087432	     -0.05068585	     -0.00090682	     -0.19251642	     -0.05498888	      0.88264699	     -0.00064258	     -0.20815870	     -0.00058635	      0.00056456	     56.43675248
      1.90227541	     -0.05067515	     -0.00090519	     -0.19250559	     -0.05498971	      0.88264778	     -0.00064334	     -0.20814677	     -0.00059876	      0.00056525	     56.47844380
      1.90367650	     -0.05066534	     -0.00090144	     -0.19249572	     -0.05499056	      0.88264857	     -0.00064411	     -0.20813510	     -0.00061071	      0.00056255	     56.36512320
      1.90483058	     -0.05065783	     -0.00090051	     -0.19248809	     -0.05499127	      0.88264922	     -0.00064475	     -0.20812563	     -0.00062042	      0.00055775	     56.46068258
      1.90598466	     -0.05065049	     -0.00089768	     -0.19248070	     -0.05499199	      0.88264986	     -0.00064539	     -0.20811626	     -0.00062972	      0.00055081	     56.39330557
      1.90739222	     -0.05064287	     -0.00089594	     -0.19247296	     -0.05499288	      0.88265062	     -0.00064619	     -0.20810498	     -0.00064079	      0.00053952	     56.45132176
      1.90879977	     -0.05063657	     -0.00089218	     -0.19246661	     -0.05499379	      0.88265137	     -0.00064699	     -0.20809385	     -0.00065133	      0.00052545	     56.31092252
      1.90991192	     -0.05063361	     -0.00089178	     -0.19246353	     -0.05499452	      0.88265195	     -0.00064762	     -0.20808518	     -0.00065960	      0.00051238	     56.39622142
      1.91102408	     -0.05063133	     -0.00088951	     -0.19246117	     -0.05499526	      0.88265251	     -0.00064826	     -0.20807662	     -0.00066753	      0.00049778	     56.31807470
      1.91248825	     -0.05062990	     -0.00088791	     -0.19245963	     -0.05499625	      0.88265323	     -0.00064911	     -0.20806554	     -0.00067775	      0.00047631	     56.33864566
      1.91395241	     -0.05062911	     -0.00088431	     -0.19245877	     -0.05499725	      0.88265391	     -0.00064996	     -0.20805466	     -0.00068746	      0.00045260	     56.18808543
      1.91502883	     -0.05062965	     -0.00088421	     -0.19245919	     -0.05499799	      0.88265438	     -0.00065059	     -0.20804678	     -0.00069452	      0.00043385	     56.27614309
      1.91610525	     -0.05062990	     -0.00088221	     -0.19245937	     -0.05499874	      0.88265484	     -0.00065123	     -0.20803900	     -0.00070126	      0.00041420	     56.20728712
      1.91763993	     -0.05063056	     -0.00088064	     -0.19245991	     -0.05499982	      0.88265545	     -0.00065213	     -0.20802804	     -0.00071062	      0.00038480	     56.22470636
      1.91895407	     -0.05063098	     -0.00087853	     -0.19246024	     -0.05500076	      0.88265594	     -0.00065292	     -0.20801876	     -0.00071825	      0.00035872	     56.12949447
      1.92026821	     -0.05063302	     -0.00087866	     -0.19246213	     -0.05500171	      0.88265640	     -0.00065370	     -0.20800959	     -0.00072576	      0.00033204	     56.20817784
      1.92158236	     -0.05063488	     -0.00087617	     -0.19246392	     -0.05500267	      0.88265682	     -0.00065449	     -0.20800054	     -0.00073290	      0.00030509	     56.05637316
      1.92289650	     -0.05063915	     -0.00087668	     -0.19246802	     -0.05500364	      0.88265720	     -0.00065528	     -0.20799163	     -0.00074007	      0.00027795	     56.18262151
      1.92401973	     -0.05064295	     -0.00087405	     -0.19247177	     -0.05500447	      0.88265750	     -0.00065596	     -0.20798417	     -0.00074587	      0.00025478	     56.00416270
      1.92514297	     -0.05064879	     -0.00087375	     -0.19247749	     -0.05500531	      0.88265777	     -0.00065664	     -0.20797684	     -0.00075164	      0.00023161	     56.03386634
      1.92656812	     -0.05065652	     -0.00087206	     -0.19248511	     -0.05500639	      0.88265808	     -0.00065751	     -0.20796777	     -0.00075858	      0.00020245	     55.96087595
      1.92799327	     -0.05066620	     -0.00087266	     -0.19249462	     -0.05500748	      0.88265835	     -0.00065837	     -0.20795891	     -0.00076532	      0.00017371	     56.06616296
      1.92912136	     -0.05067304	     -0.00087067	     -0.19250140	     -0.05500834	      0.88265853	     -0.00065906	     -0.20795205	     -0.00077030	      0.00015146	     55.92704645
      1.93024946	     -0.05068152	     -0.00087090	     -0.19250975	     -0.05500921	      0.88265869	     -0.00065975	     -0.20794532	     -0.00077521	      0.00012969	     55.96310910
      1.93169679	     -0.05069229	     -0.00086976	     -0.19252040	     -0.05501034	      0.88265886	     -0.00066064	     -0.20793687	     -0.00078118	      0.00010267	     55.89156202
      1.93314413	     -0.05070472	     -0.00087123	     -0.19253263	     -0.05501147	      0.88265899	     -0.00066152	     -0.20792861	     -0.00078703	      0.00007678	     56.00002186
      1.93422359	     -0.05071315	     -0.00086954	     -0.19254100	     -0.05501233	      0.88265906	     -0.00066219	     -0.20792261	     -0.00079111	      0.00005831	     55.83673990
      1.93530305	     -0.05072342	     -0.00087002	     -0.19255114	     -0.05501318	      0.88265911	     -0.00066285	     -0.20791673	     -0.00079516	      0.00004052	     55.84945634
      1.93682602	     -0.05073769	     -0.00086946	     -0.19256527	     -0.05501440	      0.88265916	     -0.00066378	     -0.20790865	     -0.00080055	      0.00001668	     55.78213849
      1.93813703	     -0.05075177	     -0.00087054	     -0.19257918	     -0.05501545	      0.88265917	     -0.00066459	     -0.20790188	     -0.00080501	     -0.00000263	     55.81941316
      1.93944805	     -0.05076488	     -0.00086935	     -0.19259219	     -0.05501651	      0.88265915	     -0.00066539	     -0.20789528	     -0.00080915	     -0.00002077	     55.70573368
      1.94075907	     -0.05078124	     -0.00087095	     -0.19260838	     -0.05501757	      0.88265911	     -0.00066619	     -0.20788883	     -0.00081320	     -0.00003777	     55.77158983
      1.94207008	     -0.05079577	     -0.00086897	     -0.19262284	     -0.05501864	      0.88265905	     -0.00066699	     -0.20788257	     -0.00081687	     -0.00005358	     55.61403601
      1.94319503	     -0.05081214	     -0.00087090	     -0.19263904	     -0.05501956	      0.88265898	     -0.00066768	     -0.20787734	     -0.00081998	     -0.00006626	     55.66738914
      1.94431998	     -0.05082730	     -0.00087042	     -0.19265411	     -0.05502049	      0.88265890	     -0.00066836	     -0.20787225	     -0.00082281	     -0.00007810	     55.58139606
      1.94573848	     -0.05084945	     -0.00087170	     -0.19267608	     -0.05502166	      0.88265878	     -0.00066923	     -0.20786604	     -0.00082620	     -0.00009194	     55.56910080
      1.94715699	     -0.05087108	     -0.00087087	     -0.19269761	     -0.05502283	      0.88265864	     -0.00067008	     -0.20786008	     -0.00082920	     -0.00010456	     55.44782255
      1.94828604	     -0.05089238	     -0.00087327	     -0.19271873	     -0.05502377	      0.88265852	     -0.00067077	     -0.20785551	     -0.00083147	     -0.00011382	     55.47082522
      1.94941509	     -0.05091260	     -0.00087343	     -0.19273884	     -0.05502471	      0.88265839	     -0.00067145	     -0.20785112	     -0.00083346	     -0.00012236	     55.38123037
      1.95085572	     -0.05094212	     -0.00087557	     -0.19276817	     -0.05502591	      0.88265820	     -0.00067231	     -0.20784578	     -0.00083577	     -0.00013236	     55.34433031
      1.95229634	     -0.05097114	     -0.00087521	     -0.19279708	     -0.05502711	      0.88265801	     -0.00067317	     -0.20784075	     -0.00083766	     -0.00014145	     55.19635565
      1.95337889	     -0.05099776	     -0.00087816	     -0.19282352	     -0.05502802	      0.88265785	     -0.00067382	     -0.20783717	     -0.00083895	     -0.00014780	     55.18556194
      1.95446145	     -0.05102309	     -0.00087887	     -0.19284875	     -0.05502893	      0.88265769	     -0.00067446	     -0.20783378	     -0.00083995	     -0.00015377	     55.09039726
      1.95597455	     -0.05106218	     -0.00088151	     -0.19288764	     -0.05503020	      0.88265745	     -0.00067535	     -0.20782936	     -0.00084099	     -0.00016163	     55.01299601
      1.95748765	     -0.05110049	     -0.00088176	     -0.19292582	     -0.05503148	      0.88265720	     -0.00067624	     -0.20782533	     -0.00084147	     -0.00016905	     54.85760975
      1.95852372	     -0.05113153	     -0.00088522	     -0.19295669	     -0.05503235	      0.88265702	     -0.00067684	     -0.20782277	     -0.00084159	     -0.00017396	     54.82508033
      1.95955979	     -0.05116077	     -0.00088648	     -0.19298582	     -0.05503322	      0.88265684	     -0.00067744	     -0.20782039	     -0.00084140	     -0.00017877	     54.73052308
      1.96117869	     -0.05120922	     -0.00088984	     -0.19303407	     -0.05503458	      0.88265654	     -0.00067838	     -0.20781703	     -0.00084063	     -0.00018618	     54.62310423
      1.96250490	     -0.05124810	     -0.00089139	     -0.19307282	     -0.05503570	      0.88265629	     -0.00067913	     -0.20781459	     -0.00083952	     -0.00019220	     54.49175267
      1.96383112	     -0.05129023	     -0.00089535	     -0.19311476	     -0.05503681	      0.88265603	     -0.00067989	     -0.20781240	     -0.00083805	     -0.00019824	     54.43352608
      1.96515733	     -0.05132897	     -0.00089639	     -0.19315340	     -0.05503792	      0.88265576	     -0.00068064	     -0.20781049	     -0.00083613	     -0.00020431	     54.27632986
      1.96633565	     -0.05136729	     -0.00090064	     -0.19319154	     -0.05503890	      0.88265552	     -0.00068130	     -0.20780900	     -0.00083419	     -0.00020976	     54.23532309
      1.96751396	     -0.05140190	     -0.00090229	     -0.19322605	     -0.05503988	      0.88265527	     -0.00068195	     -0.20780772	     -0.00083191	     -0.00021524	     54.10888464
      1.96869228	     -0.05143813	     -0.00090573	     -0.19326213	     -0.05504086	      0.88265501	     -0.00068261	     -0.20780661	     -0.00082942	     -0.00022075	     54.04424175
      1.97022350	     -0.05148204	     -0.00090845	     -0.19330590	     -0.05504213	      0.88265467	     -0.00068344	     -0.20780546	     -0.00082582	     -0.00022790	     53.89955201
      1.97142488	     -0.05151830	     -0.00091293	     -0.19334199	     -0.05504312	      0.88265439	     -0.00068410	     -0.20780476	     -0.00082281	     -0.00023348	     53.86581053
      1.97262626	     -0.05155059	     -0.00091508	     -0.19337418	     -0.05504411	      0.88265411	     -0.00068475	     -0.20780426	     -0.00081960	     -0.00023898	     53.74083939
      1.97382763	     -0.05158381	     -0.00091901	     -0.19340726	     -0.05504509	      0.88265382	     -0.00068539	     -0.20780392	     -0.00081629	     -0.00024437	     53.68968830
      1.97534080	     -0.05162120	     -0.00092197	     -0.19344452	     -0.05504632	      0.88265344	     -0.00068619	     -0.20780376	     -0.00081194	     -0.00025091	     53.54552337
      1.97652163	     -0.05165154	     -0.00092670	     -0.19347470	     -0.05504728	      0.88265314	     -0.00068681	     -0.20780380	     -0.00080851	     -0.00025579	     53.53766095
      1.97770247	     -0.05167752	     -0.00092913	     -0.19350058	     -0.05504823	      0.88265284	     -0.00068742	     -0.20780401	     -0.00080497	     -0.00026039	     53.41910398
      1.97888330	     -0.05170364	     -0.00093306	     -0.19352657	     -0.05504918	      0.88265253	     -0.00068803	     -0.20780435	     -0.00080144	     -0.00026468	     53.38054766
      1.98046287	     -0.05173396	     -0.00093655	     -0.19355676	     -0.05505044	      0.88265211	     -0.00068883	     -0.20780505	     -0.00079664	     -0.00026986	     53.23571712
      1.98163611	     -0.05175720	     -0.00094136	     -0.19357983	     -0.05505137	      0.88265179	     -0.00068942	     -0.20780573	     -0.00079314	     -0.00027325	     53.25171238
      1.98280935	     -0.05177637	     -0.00094401	     -0.19359892	     -0.05505230	      0.88265147	     -0.00069000	     -0.20780655	     -0.00078958	     -0.00027618	     53.13455179
      1.98424195	     -0.05179981	     -0.00094925	     -0.19362218	     -0.05505343	      0.88265107	     -0.00069070	     -0.20780773	     -0.00078536	     -0.00027914	     53.13480305
      1.98551584	     -0.05181644	     -0.00095173	     -0.19363873	     -0.05505443	      0.88265071	     -0.00069131	     -0.20780896	     -0.00078160	     -0.00028113	     52.97264479
      1.98678973	     -0.05183459	     -0.00095706	     -0.19365670	     -0.05505542	      0.88265035	     -0.00069192	     -0.20781034	     -0.00077802	     -0.00028251	     53.02209859
      1.98806362	     -0.05184825	     -0.00095958	     -0.19367027	     -0.05505641	      0.88264999	     -0.00069251	     -0.20781189	     -0.00077447	     -0.00028322	     52.84414897
      1.98933752	     -0.05186355	     -0.00096515	     -0.19368540	     -0.05505740	      0.88264963	     -0.00069310	     -0.20781360	     -0.00077117	     -0.00028327	     52.91886378
      1.99061141	     -0.05187439	     -0.00096765	     -0.19369616	     -0.05505838	      0.88264927	     -0.00069368	     -0.20781550	     -0.00076791	     -0.00028261	     52.72219561
      1.99188530	     -0.05188698	     -0.00097341	     -0.19370856	     -0.05505935	      0.88264891	     -0.00069424	     -0.20781754	     -0.00076497	     -0.00028128	     52.82679101
      1.99315919	     -0.05189517	     -0.00097586	     -0.19371667	     -0.05506032	      0.88264855	     -0.00069480	     -0.20781976	     -0.00076209	     -0.00027924	     52.61080942
      1.99443308	     -0.05190533	     -0.00098186	     -0.19372664	     -0.05506129	      0.88264820	     -0.00069535	     -0.20782213	     -0.00075958	     -0.00027653	     52.75309003
      1.99570697	     -0.05191099	     -0.00098421	     -0.19373221	     -0.05506226	      0.88264785	     -0.00069588	     -0.20782467	     -0.00075712	     -0.00027314	     52.51767484
      1.99698086	     -0.05191876	     -0.00099044	     -0.19373979	     -0.05506322	      0.88264750	     -0.00069641	     -0.20782734	     -0.00075505	     -0.00026914	     52.70433294
      1.99825475	     -0.05192230	     -0.00099270	     -0.19374324	     -0.05506418	      0.88264716	     -0.00069692	     -0.20783019	     -0.00075301	     -0.00026449	     52.44359302
      1.99940067	     -0.05192739	     -0.00099822	     -0.19374815	     -0.05506505	      0.88264686	     -0.00069738	     -0.20783286	     -0.00075157	     -0.00025983	     52.60118691
      2.00054658	     -0.05192989	     -0.00100131	     -0.19375054	     -0.05506591	      0.88264657	     -0.00069782	     -0.20783566	     -0.00075021	     -0.00025472	     52.47929959
      2.00192729	     -0.05193314	     -0.00100684	     -0.19375361	     -0.05506694	      0.88264622	     -0.00069834	     -0.20783919	     -0.00074893	     -0.00024803	     52.56595899
      2.00330800	     -0.05193370	     -0.00101018	     -0.19375405	     -0.05506797	      0.88264588	     -0.00069885	     -0.20784289	     -0.00074784	     -0.00024078	     52.38383613
      2.00447010	     -0.05193499	     -0.00101551	     -0.19375517	     -0.05506884	      0.88264561	     -0.00069927	     -0.20784612	     -0.00074734	     -0.00023432	     52.55277088
      2.00563221	     -0.05193416	     -0.00101862	     -0.19375423	     -0.05506971	      0.88264534	     -0.00069967	     -0.20784946	     -0.00074694	     -0.00022751	     52.43925966
      2.00679431	     -0.05193328	     -0.00102299	     -0.19375321	     -0.05507058	      0.88264508	     -0.00070007	     -0.20785290	     -0.00074685	     -0.00022042	     52.50450552
      2.00837784	     -0.05193010	     -0.00102737	     -0.19374987	     -0.05507176	      0.88264474	     -0.00070059	     -0.20785776	     -0.00074700	     -0.00021033	     52.39513639
      2.00955418	     -0.05192777	     -0.00103236	     -0.19374736	     -0.05507264	      0.88264450	     -0.00070097	     -0.20786148	     -0.00074754	     -0.00020258	     52.56329826
      2.01073052	     -0.05192381	     -0.00103542	     -0.19374329	     -0.05507352	      0.88264426	     -0.00070133	     -0.20786531	     -0.00074822	     -0.00019462	     52.46631771
      2.01214546	     -0.05191912	     -0.00104077	     -0.19373842	     -0.05507458	      0.88264399	     -0.00070176	     -0.20787005	     -0.00074950	     -0.00018485	     52.61351436
      2.01340003	     -0.05191337	     -0.00104350	     -0.19373256	     -0.05507552	      0.88264377	     -0.00070212	     -0.20787437	     -0.00075082	     -0.00017602	     52.45531802
      2.01465461	     -0.05190867	     -0.00104845	     -0.19372768	     -0.05507646	      0.88264355	     -0.00070247	     -0.20787882	     -0.00075263	     -0.00016714	     52.63953293
      2.01590919	     -0.05190492	     -0.00105122	     -0.19372382	     -0.05507741	      0.88264335	     -0.00070280	     -0.20788345	     -0.00075460	     -0.00015824	     52.47413690
      2.01716376	     -0.05190536	     -0.00105633	     -0.19372407	     -0.05507836	      0.88264316	     -0.00070312	     -0.20788834	     -0.00075708	     -0.00014954	     52.64403826
      2.01841834	     -0.05191004	     -0.00105944	     -0.19372861	     -0.05507931	      0.88264297	     -0.00070343	     -0.20789363	     -0.00075969	     -0.00014119	     52.46474877
      2.01967291	     -0.05192072	     -0.00106477	     -0.19373909	     -0.05508026	      0.88264280	     -0.00070373	     -0.20789943	     -0.00076275	     -0.00013348	     52.61826096
      2.02092749	     -0.05193579	     -0.00106784	     -0.19375403	     -0.05508122	      0.88264264	     -0.00070400	     -0.20790586	     -0.00076586	     -0.00012662	     52.42242669
      2.02218206	     -0.05195613	     -0.00107268	     -0.19377418	     -0.05508219	      0.88264248	     -0.00070427	     -0.20791300	     -0.00076929	     -0.00012098	     52.55741108
      2.02343664	     -0.05198026	     -0.00107498	     -0.19379820	     -0.05508315	      0.88264233	     -0.00070452	     -0.20792093	     -0.00077259	     -0.00011683	     52.33652215
      2.02469121	     -0.05200827	     -0.00107877	     -0.19382606	     -0.05508412	      0.88264219	     -0.00070475	     -0.20792966	     -0.00077599	     -0.00011455	     52.46202559
      2.02594579	     -0.05203873	     -0.00107990	     -0.19385646	     -0.05508510	      0.88264204	     -0.00070497	     -0.20793922	     -0.00077903	     -0.00011432	     52.21784512
      2.02720036	     -0.05207282	     -0.00108250	     -0.19389044	     -0.05508608	      0.88264190	     -0.00070517	     -0.20794962	     -0.00078198	     -0.00011647	     52.32711268
      2.02845494	     -0.05210977	     -0.00108255	     -0.19392736	     -0.05508706	      0.88264175	     -0.00070535	     -0.20796088	     -0.00078444	     -0.00012117	     52.04213164
      2.02970951	     -0.05215013	     -0.00108411	     -0.19396766	     -0.05508805	      0.88264160	     -0.00070552	     -0.20797300	     -0.00078666	     -0.00012871	     52.13471246
      2.03096409	     -0.05219246	     -0.00108326	     -0.19401000	     -0.05508904	      0.88264143	     -0.00070567	     -0.20798600	     -0.00078818	     -0.00013916	     51.81643192
      2.03221866	     -0.05223664	     -0.00108401	     -0.19405415	     -0.05509002	      0.88264124	     -0.00070581	     -0.20799985	     -0.00078925	     -0.00015269	     51.90129254
      2.03347324	     -0.05228283	     -0.00108267	     -0.19410039	     -0.05509102	      0.88264104	     -0.00070593	     -0.20801453	     -0.00078945	     -0.00016923	     51.55328848
      2.03472781	     -0.05233149	     -0.00108316	     -0.19414905	     -0.05509201	      0.88264082	     -0.00070604	     -0.20803004	     -0.00078906	     -0.00018884	     51.61856101
      2.03598239	     -0.05238181	     -0.00108185	     -0.19419943	     -0.05509299	      0.88264057	     -0.00070614	     -0.20804637	     -0.00078770	     -0.00021134	     51.25526862
      2.03723696	     -0.05243408	     -0.00108232	     -0.19425172	     -0.05509398	      0.88264029	     -0.00070622	     -0.20806349	     -0.00078565	     -0.00023666	     51.28822510
      2.03849154	     -0.05248731	     -0.00108109	     -0.19430502	     -0.05509497	      0.88263997	     -0.00070629	     -0.20808140	     -0.00078258	     -0.00026456	     50.90769418
      2.03974611	     -0.05254134	     -0.00108151	     -0.19435910	     -0.05509595	      0.88263962	     -0.00070635	     -0.20810003	     -0.00077876	     -0.00029490	     50.90486574
      2.04100069	     -0.05259609	     -0.00108047	     -0.19441394	     -0.05509692	      0.88263923	     -0.00070640	     -0.20811935	     -0.00077391	     -0.00032736	     50.51969600
      2.04225526	     -0.05265166	     -0.00108103	     -0.19446956	     -0.05509789	      0.88263880	     -0.00070643	     -0.20813932	     -0.00076826	     -0.00036172	     50.47806446
      2.04350984	     -0.05270720	     -0.00108039	     -0.19452521	     -0.05509885	      0.88263832	     -0.00070646	     -0.20815991	     -0.00076157	     -0.00039764	     50.10281943
      2.04476441	     -0.05276210	     -0.00108162	     -0.19458017	     -0.05509980	      0.88263780	     -0.00070647	     -0.20818109	     -0.00075408	     -0.00043477	     50.02932408
      2.04601899	     -0.05281820	     -0.00108196	     -0.19463635	     -0.05510074	      0.88263723	     -0.00070648	     -0.20820287	     -0.00074555	     -0.00047274	     49.67497285
      2.04727356	     -0.05287484	     -0.00108355	     -0.19469307	     -0.05510167	      0.88263662	     -0.00070647	     -0.20822519	     -0.00073616	     -0.00051127	     49.57629039
      2.04880934	     -0.05294402	     -0.00108346	     -0.19476241	     -0.05510279	      0.88263579	     -0.00070645	     -0.20825320	     -0.00072328	     -0.00055858	     49.10161401
      2.04993011	     -0.05299388	     -0.00108531	     -0.19481233	     -0.05510359	      0.88263515	     -0.00070643	     -0.20827404	     -0.00071314	     -0.00059294	     49.14473768
      2.05105088	     -0.05304278	     -0.00108557	     -0.19486136	     -0.05510439	      0.88263447	     -0.00070640	     -0.20829518	     -0.00070212	     -0.00062680	     48.87403273
      2.05255821	     -0.05310645	     -0.00108704	     -0.19492518	     -0.05510543	      0.88263349	     -0.00070635	     -0.20832394	     -0.00068620	     -0.00067121	     48.75947188
      2.05390674	     -0.05316115	     -0.00108689	     -0.19498007	     -0.05510635	      0.88263256	     -0.00070630	     -0.20834990	     -0.00067068	     -0.00070931	     48.41615451
      2.05525527	     -0.05321359	     -0.00108904	     -0.19503266	     -0.05510724	      0.88263157	     -0.00070623	     -0.20837598	     -0.00065429	     -0.00074551	     48.48706804
      2.05642933	     -0.05325716	     -0.00108853	     -0.19507642	     -0.05510800	      0.88263068	     -0.00070616	     -0.20839870	     -0.00063898	     -0.00077502	     48.16930839
      2.05760339	     -0.05329783	     -0.00108989	     -0.19511725	     -0.05510874	      0.88262976	     -0.00070609	     -0.20842137	     -0.00062308	     -0.00080243	     48.17261825
      2.05877746	     -0.05333516	     -0.00109013	     -0.19515477	     -0.05510946	      0.88262880	     -0.00070601	     -0.20844390	     -0.00060640	     -0.00082734	     48.04566784
      2.06039883	     -0.05338076	     -0.00109151	     -0.19520062	     -0.05511043	      0.88262743	     -0.00070589	     -0.20847461	     -0.00058243	     -0.00085709	     48.05364514
      2.06160819	     -0.05341009	     -0.00109081	     -0.19523021	     -0.05511112	      0.88262638	     -0.00070579	     -0.20849711	     -0.00056375	     -0.00087536	     47.90843646
      2.06281755	     -0.05343599	     -0.00109167	     -0.19525631	     -0.05511179	      0.88262532	     -0.00070568	     -0.20851917	     -0.00054469	     -0.00089003	     47.94601042
      2.06402692	     -0.05345887	     -0.00109190	     -0.19527942	     -0.05511244	      0.88262423	     -0.00070556	     -0.20854075	     -0.00052513	     -0.00090083	     47.89699736
      2.06561767	     -0.05348511	     -0.00109370	     -0.19530594	     -0.05511325	      0.88262279	     -0.00070540	     -0.20856834	     -0.00049903	     -0.00090883	     47.94893886
      2.06680339	     -0.05350238	     -0.00109328	     -0.19532346	     -0.05511383	      0.88262171	     -0.00070526	     -0.20858829	     -0.00047915	     -0.00091005	     47.88953157
      2.06798911	     -0.05351739	     -0.00109404	     -0.19533869	     -0.05511439	      0.88262064	     -0.00070513	     -0.20860772	     -0.00045920	     -0.00090727	     47.93342913
      2.06944821	     -0.05353392	     -0.00109289	     -0.19535555	     -0.05511504	      0.88261932	     -0.00070494	     -0.20863092	     -0.00043432	     -0.00089822	     47.92745320
      2.07075103	     -0.05354720	     -0.00109339	     -0.19536910	     -0.05511559	      0.88261816	     -0.00070477	     -0.20865100	     -0.00041207	     -0.00088513	     47.98682185
      2.07205386	     -0.05355766	     -0.00109140	     -0.19537988	     -0.05511611	      0.88261701	     -0.00070460	     -0.20867044	     -0.00038947	     -0.00086740	     47.99422259
      2.07335669	     -0.05356543	     -0.00109141	     -0.19538792	     -0.05511661	      0.88261590	     -0.00070441	     -0.20868919	     -0.00036689	     -0.00084533	     48.05787291
      2.07465951	     -0.05356978	     -0.00108865	     -0.19539263	     -0.05511707	      0.88261481	     -0.00070421	     -0.20870722	     -0.00034399	     -0.00081903	     48.07459342
      2.07596234	     -0.05357102	     -0.00108842	     -0.19539415	     -0.05511750	      0.88261377	     -0.00070401	     -0.20872452	     -0.00032120	     -0.00078884	     48.14237741
      2.07726517	     -0.05356854	     -0.00108463	     -0.19539205	     -0.05511791	      0.88261276	     -0.00070380	     -0.20874103	     -0.00029812	     -0.00075485	     48.17469546
      2.07856799	     -0.05356328	     -0.00108370	     -0.19538709	     -0.05511828	      0.88261180	     -0.00070358	     -0.20875672	     -0.00027526	     -0.00071749	     48.23770028
      2.07987082	     -0.05355321	     -0.00107975	     -0.19537740	     -0.05511862	      0.88261089	     -0.00070336	     -0.20877161	     -0.00025223	     -0.00067679	     48.26661468
      2.08102624	     -0.05354276	     -0.00107899	     -0.19536721	     -0.05511890	      0.88261013	     -0.00070316	     -0.20878417	     -0.00023209	     -0.00063825	     48.30834232
      2.08218166	     -0.05352796	     -0.00107543	     -0.19535275	     -0.05511916	      0.88260942	     -0.00070295	     -0.20879607	     -0.00021187	     -0.00059750	     48.36117930
      2.08360950	     -0.05350379	     -0.00107135	     -0.19532899	     -0.05511945	      0.88260860	     -0.00070268	     -0.20880976	     -0.00018719	     -0.00054422	     48.43097645
      2.08503733	     -0.05347482	     -0.00106501	     -0.19530047	     -0.05511969	      0.88260786	     -0.00070241	     -0.20882225	     -0.00016266	     -0.00048805	     48.49463513
      2.08621819	     -0.05344827	     -0.00106178	     -0.19527425	     -0.05511988	      0.88260732	     -0.00070218	     -0.20883166	     -0.00014277	     -0.00043980	     48.56087141
      2.08739905	     -0.05342037	     -0.00105662	     -0.19524672	     -0.05512003	      0.88260683	     -0.00070195	     -0.20884026	     -0.00012297	     -0.00039011	     48.60792055
      2.08883049	     -0.05338582	     -0.00105194	     -0.19521256	     -0.05512019	      0.88260631	     -0.00070166	     -0.20884967	     -0.00009943	     -0.00032847	     48.68318752
      2.09026192	     -0.05334992	     -0.00104509	     -0.19517711	     -0.05512032	      0.88260589	     -0.00070136	     -0.20885802	     -0.00007609	     -0.00026569	     48.74786647
      2.09140009	     -0.05332018	     -0.00104189	     -0.19514765	     -0.05512039	      0.88260561	     -0.00070113	     -0.20886392	     -0.00005795	     -0.00021543	     48.80373121
      2.09253826	     -0.05328991	     -0.00103678	     -0.19511771	     -0.05512045	      0.88260540	     -0.00070089	     -0.20886919	     -0.00003989	     -0.00016504	     48.84529702
      2.09402602	     -0.05324987	     -0.00103144	     -0.19507806	     -0.05512049	      0.88260520	     -0.00070057	     -0.20887517	     -0.00001672	     -0.00009951	     48.91669088
      2.09551378	     -0.05320954	     -0.00102405	     -0.19503817	     -0.05512050	      0.88260510	     -0.00070025	     -0.20888014	      0.00000623	     -0.00003476	     48.96930104
      2.09661777	     -0.05318003	     -0.00102090	     -0.19500890	     -0.05512048	      0.88260509	     -0.00070001	     -0.20888322	      0.00002287	      0.00001238	     49.00654693
      2.09772177	     -0.05315032	     -0.00101596	     -0.19497949	     -0.05512045	      0.88260513	     -0.00069977	     -0.20888581	      0.00003948	      0.00005860	     49.03819569
      2.09927714	     -0.05310730	     -0.00100999	     -0.19493686	     -0.05512037	      0.88260527	     -0.00069943	     -0.20888862	      0.00006255	      0.00012168	     49.10412329
      2.10061600	     -0.05306931	     -0.00100350	     -0.19489923	     -0.05512027	      0.88260547	     -0.00069914	     -0.20889027	      0.00008229	      0.00017382	     49.13682747
      2.10195486	     -0.05302777	     -0.00099850	     -0.19485800	     -0.05512015	      0.88260573	     -0.00069884	     -0.20889116	      0.00010173	      0.00022363	     49.21658877
      2.10329373	     -0.05298151	     -0.00099070	     -0.19481213	     -0.05512000	      0.88260606	     -0.00069855	     -0.20889121	      0.00012115	      0.00027111	     49.26236717
      2.10463259	     -0.05293038	     -0.00098543	     -0.19476131	     -0.05511982	      0.88260646	     -0.00069825	     -0.20889033	      0.00014017	      0.00031610	     49.36908292
      2.10579383	     -0.05288094	     -0.00097764	     -0.19471222	     -0.05511965	      0.88260685	     -0.00069799	     -0.20888874	      0.00015665	      0.00035323	     49.40002454
      2.10695507	     -0.05282702	     -0.00097151	     -0.19465860	     -0.05511946	      0.88260728	     -0.00069774	     -0.20888634	      0.00017275	      0.00038856	     49.48309756
      2.10839462	     -0.05275346	     -0.00096197	     -0.19458546	     -0.05511920	      0.88260787	     -0.00069742	     -0.20888215	      0.00019241	      0.00043004	     49.56850555
      2.10983417	     -0.05267319	     -0.00095408	     -0.19450556	     -0.05511891	      0.88260851	     -0.00069711	     -0.20887658	      0.00021139	      0.00046904	     49.72567263
      2.11100399	     -0.05260239	     -0.00094534	     -0.19443511	     -0.05511865	      0.88260908	     -0.00069686	     -0.20887100	      0.00022650	      0.00049921	     49.80178789
      2.11217382	     -0.05252688	     -0.00093863	     -0.19435988	     -0.05511838	      0.88260968	     -0.00069661	     -0.20886445	      0.00024099	      0.00052818	     49.95473644
      2.11363108	     -0.05242672	     -0.00092925	     -0.19426009	     -0.05511801	      0.88261048	     -0.00069630	     -0.20885494	      0.00025833	      0.00056307	     50.13640373
      2.11508835	     -0.05232010	     -0.00092257	     -0.19415374	     -0.05511763	      0.88261132	     -0.00069599	     -0.20884392	      0.00027443	      0.00059708	     50.42151750
      2.11621339	     -0.05223313	     -0.00091537	     -0.19406702	     -0.05511731	      0.88261201	     -0.00069576	     -0.20883440	      0.00028613	      0.00062322	     50.56237772
      2.11733843	     -0.05214220	     -0.00091024	     -0.19397627	     -0.05511698	      0.88261272	     -0.00069553	     -0.20882399	      0.00029680	      0.00064940	     50.78022586
      2.11885810	     -0.05201293	     -0.00090226	     -0.19384725	     -0.05511652	      0.88261374	     -0.00069522	     -0.20880852	      0.00030967	      0.00068532	     51.05513508
      2.12037777	     -0.05187693	     -0.00089674	     -0.19371141	     -0.05511604	      0.88261481	     -0.00069492	     -0.20879145	      0.00032032	      0.00072220	     51.45208686
      2.12144985	     -0.05177679	     -0.00089063	     -0.19361142	     -0.05511569	      0.88261560	     -0.00069471	     -0.20877845	      0.00032665	      0.00074911	     51.63701461
      2.12252193	     -0.05167358	     -0.00088658	     -0.19350831	     -0.05511534	      0.88261641	     -0.00069451	     -0.20876469	      0.00033167	      0.00077682	     51.91922792
      2.12413596	     -0.05151248	     -0.00087992	     -0.19334733	     -0.05511480	      0.88261770	     -0.00069421	     -0.20874253	      0.00033687	      0.00082044	     52.34074369
      2.12547207	     -0.05137572	     -0.00087609	     -0.19321059	     -0.05511435	      0.88261882	     -0.00069397	     -0.20872293	      0.00033875	      0.00085841	     52.74632505
      2.12680818	     -0.05123570	     -0.00087076	     -0.19307062	     -0.05511390	      0.88262000	     -0.00069373	     -0.20870228	      0.00033848	      0.00089820	     53.10547059
      2.12814430	     -0.05109319	     -0.00086802	     -0.19292805	     -0.05511345	      0.88262122	     -0.00069350	     -0.20868061	      0.00033571	      0.00093969	     53.56151853
      2.12948041	     -0.05094756	     -0.00086221	     -0.19278244	     -0.05511300	      0.88262251	     -0.00069328	     -0.20865798	      0.00033072	      0.00098291	     53.92496680
      2.13059769	     -0.05082512	     -0.00086039	     -0.19265990	     -0.05511264	      0.88262363	     -0.00069310	     -0.20863835	      0.00032449	      0.00102011	     54.31577981
      2.13171496	     -0.05070159	     -0.00085665	     -0.19253631	     -0.05511228	      0.88262479	     -0.00069293	     -0.20861815	      0.00031667	      0.00105821	     54.66312869
      2.13317140	     -0.05054073	     -0.00085360	     -0.19237529	     -0.05511182	      0.88262637	     -0.00069271	     -0.20859100	      0.00030384	      0.00110887	     55.18730239
      2.13462783	     -0.05037918	     -0.00084891	     -0.19221361	     -0.05511139	      0.88262802	     -0.00069250	     -0.20856304	      0.00028827	      0.00116042	     55.66787543
      2.13572359	     -0.05025876	     -0.00084832	     -0.19209298	     -0.05511108	      0.88262931	     -0.00069235	     -0.20854151	      0.00027454	      0.00119950	     56.10794059
      2.13681936	     -0.05013861	     -0.00084606	     -0.19197266	     -0.05511079	      0.88263065	     -0.00069221	     -0.20851961	      0.00025931	      0.00123876	     56.48759345
      2.13831739	     -0.04997645	     -0.00084464	     -0.19181019	     -0.05511042	      0.88263254	     -0.00069203	     -0.20848914	      0.00023582	      0.00129227	     57.06054212
      2.13965697	     -0.04983260	     -0.00084211	     -0.19166608	     -0.05511012	      0.88263431	     -0.00069188	     -0.20846148	      0.00021237	      0.00133960	     57.50447353
      2.14099654	     -0.04969276	     -0.00084334	     -0.19152584	     -0.05510985	      0.88263613	     -0.00069174	     -0.20843356	      0.00018639	      0.00138598	     58.03656188
      2.14211254	     -0.04957859	     -0.00084182	     -0.19141139	     -0.05510966	      0.88263770	     -0.00069163	     -0.20841025	      0.00016309	      0.00142358	     58.34434751
      2.14322854	     -0.04946916	     -0.00084274	     -0.19130161	     -0.05510949	      0.88263931	     -0.00069153	     -0.20838696	      0.00013816	      0.00145977	     58.73810884
      2.14464022	     -0.04933515	     -0.00084232	     -0.19116717	     -0.05510932	      0.88264140	     -0.00069142	     -0.20835763	      0.00010462	      0.00150303	     59.17257303
      2.14605189	     -0.04920852	     -0.00084355	     -0.19104004	     -0.05510920	      0.88264355	     -0.00069132	     -0.20832851	      0.00006879	      0.00154284	     59.69806954
      2.14713251	     -0.04911399	     -0.00084141	     -0.19094521	     -0.05510914	      0.88264523	     -0.00069125	     -0.20830643	      0.00004007	      0.00157071	     59.93896638
      2.14821313	     -0.04902458	     -0.00084148	     -0.19085542	     -0.05510911	      0.88264694	     -0.00069119	     -0.20828454	      0.00001016	      0.00159587	     60.27416406
      2.14967365	     -0.04891008	     -0.00083990	     -0.19074044	     -0.05510912	      0.88264930	     -0.00069113	     -0.20825536	     -0.00003185	      0.00162514	     60.65252597
      2.15113417	     -0.04880476	     -0.00084092	     -0.19063455	     -0.05510920	      0.88265169	     -0.00069108	     -0.20822673	     -0.00007561	      0.00164826	     61.13048403
      2.15215161	     -0.04873343	     -0.00083865	     -0.19056291	     -0.05510930	      0.88265337	     -0.00069106	     -0.20820715	     -0.00010683	      0.00166049	     61.30466775
      2.15316905	     -0.04866728	     -0.00083870	     -0.19049636	     -0.05510942	      0.88265507	     -0.00069104	     -0.20818788	     -0.00013875	      0.00166932	     61.57197836
      2.15473525	     -0.04857077	     -0.00083773	     -0.19039927	     -0.05510968	      0.88265769	     -0.00069103	     -0.20815887	     -0.00018894	      0.00167606	     61.92833612
      2.15602220	     -0.04849901	     -0.00083846	     -0.19032698	     -0.05510995	      0.88265984	     -0.00069104	     -0.20813563	     -0.00023108	      0.00167518	     62.23629960
      2.15730914	     -0.04843170	     -0.00083709	     -0.19025918	     -0.05511027	      0.88266200	     -0.00069107	     -0.20811301	     -0.00027389	      0.00166839	     62.44250997
      2.15859608	     -0.04837306	     -0.00083896	     -0.19019997	     -0.05511065	      0.88266414	     -0.00069111	     -0.20809102	     -0.00031736	      0.00165552	     62.74859051
      2.15974461	     -0.04832305	     -0.00083760	     -0.19014952	     -0.05511104	      0.88266603	     -0.00069116	     -0.20807198	     -0.00035650	      0.00163896	     62.87612367
      2.16089314	     -0.04828086	     -0.00083906	     -0.19010682	     -0.05511147	      0.88266790	     -0.00069122	     -0.20805351	     -0.00039605	      0.00161756	     63.07615240
      2.16204167	     -0.04824184	     -0.00083869	     -0.19006733	     -0.05511195	      0.88266974	     -0.00069129	     -0.20803564	     -0.00043584	      0.00159134	     63.19738415
      2.16350658	     -0.04820049	     -0.00084023	     -0.19002531	     -0.05511263	      0.88267204	     -0.00069140	     -0.20801373	     -0.00048692	      0.00155094	     63.41078132
      2.16466900	     -0.04816985	     -0.00083910	     -0.18999422	     -0.05511321	      0.88267383	     -0.00069150	     -0.20799707	     -0.00052754	      0.00151349	     63.48807304
      2.16583141	     -0.04814564	     -0.00084055	     -0.18996948	     -0.05511385	      0.88267556	     -0.00069162	     -0.20798102	     -0.00056824	      0.00147145	     63.63975935
      2.16699382	     -0.04812319	     -0.00084037	     -0.18994654	     -0.05511454	      0.88267725	     -0.00069174	     -0.20796559	     -0.00060889	      0.00142509	     63.73180430
      2.16845222	     -0.04810224	     -0.00084233	     -0.18992493	     -0.05511546	      0.88267928	     -0.00069192	     -0.20794709	     -0.00065988	      0.00136122	     63.89324290
      2.16959510	     -0.04808678	     -0.00084139	     -0.18990901	     -0.05511624	      0.88268080	     -0.00069208	     -0.20793325	     -0.00069974	      0.00130709	     63.92786803
      2.17073797	     -0.04807747	     -0.00084298	     -0.18989917	     -0.05511706	      0.88268226	     -0.00069225	     -0.20791998	     -0.00073954	      0.00124967	     64.02366367
      2.17188084	     -0.04806966	     -0.00084303	     -0.18989088	     -0.05511793	      0.88268366	     -0.00069243	     -0.20790729	     -0.00077920	      0.00118925	     64.07055307
      2.17339947	     -0.04806651	     -0.00084517	     -0.18988704	     -0.05511915	      0.88268540	     -0.00069269	     -0.20789130	     -0.00083166	      0.00110486	     64.18065180
      2.17453339	     -0.04806505	     -0.00084453	     -0.18988513	     -0.05512012	      0.88268662	     -0.00069290	     -0.20788003	     -0.00087056	      0.00103923	     64.18851461
      2.17566730	     -0.04806936	     -0.00084634	     -0.18988892	     -0.05512113	      0.88268776	     -0.00069313	     -0.20786932	     -0.00090928	      0.00097169	     64.25102214
      2.17704899	     -0.04807572	     -0.00084649	     -0.18989470	     -0.05512241	      0.88268904	     -0.00069342	     -0.20785702	     -0.00095610	      0.00088734	     64.28046991
      2.17828077	     -0.04808766	     -0.00084914	     -0.18990607	     -0.05512362	      0.88269009	     -0.00069369	     -0.20784673	     -0.00099756	      0.00081070	     64.34982249
      2.17951255	     -0.04809886	     -0.00084886	     -0.18991678	     -0.05512487	      0.88269104	     -0.00069399	     -0.20783708	     -0.00103868	      0.00073315	     64.35228977
      2.18074433	     -0.04811707	     -0.00085184	     -0.18993441	     -0.05512618	      0.88269189	     -0.00069429	     -0.20782806	     -0.00107950	      0.00065512	     64.41075042
      2.18197611	     -0.04813414	     -0.00085161	     -0.18995100	     -0.05512753	      0.88269265	     -0.00069461	     -0.20781967	     -0.00111995	      0.00057701	     64.40269714
      2.18320789	     -0.04815859	     -0.00085495	     -0.18997486	     -0.05512894	      0.88269332	     -0.00069495	     -0.20781188	     -0.00116009	      0.00049921	     64.45154261
      2.18443966	     -0.04818136	     -0.00085478	     -0.18999716	     -0.05513039	      0.88269388	     -0.00069530	     -0.20780473	     -0.00119982	      0.00042211	     64.43410369
      2.18567144	     -0.04821200	     -0.00085851	     -0.19002721	     -0.05513189	      0.88269436	     -0.00069567	     -0.20779816	     -0.00123920	      0.00034604	     64.47437077
      2.18690322	     -0.04824048	     -0.00085842	     -0.19005523	     -0.05513344	      0.88269474	     -0.00069605	     -0.20779223	     -0.00127815	      0.00027134	     64.44861505
      2.18813500	     -0.04827728	     -0.00086257	     -0.19009144	     -0.05513504	      0.88269502	     -0.00069645	     -0.20778688	     -0.00131672	      0.00019828	     64.48174012
      2.18936678	     -0.04831152	     -0.00086256	     -0.19012521	     -0.05513668	      0.88269522	     -0.00069687	     -0.20778216	     -0.00135479	      0.00012713	     64.44591897
      2.19059856	     -0.04835471	     -0.00086706	     -0.19016783	     -0.05513838	      0.88269534	     -0.00069729	     -0.20777802	     -0.00139243	      0.00005812	     64.47025010
      2.19183034	     -0.04839474	     -0.00086695	     -0.19020741	     -0.05514012	      0.88269537	     -0.00069774	     -0.20777451	     -0.00142953	     -0.00000851	     64.42434552
      2.19306212	     -0.04844398	     -0.00087183	     -0.19025607	     -0.05514190	      0.88269532	     -0.00069820	     -0.20777157	     -0.00146616	     -0.00007259	     64.44384916
      2.19416415	     -0.04848491	     -0.00087225	     -0.19029659	     -0.05514353	      0.88269521	     -0.00069862	     -0.20776946	     -0.00149844	     -0.00012763	     64.38402878
      2.19526619	     -0.04853216	     -0.00087595	     -0.19034336	     -0.05514520	      0.88269504	     -0.00069905	     -0.20776782	     -0.00153029	     -0.00018037	     64.36493842
      2.19661565	     -0.04859114	     -0.00087845	     -0.19040181	     -0.05514729	      0.88269475	     -0.00069960	     -0.20776648	     -0.00156868	     -0.00024167	     64.30712655
      2.19796512	     -0.04865722	     -0.00088355	     -0.19046729	     -0.05514943	      0.88269439	     -0.00070017	     -0.20776585	     -0.00160637	     -0.00029933	     64.28097154
      2.19909431	     -0.04871136	     -0.00088492	     -0.19052102	     -0.05515127	      0.88269402	     -0.00070065	     -0.20776588	     -0.00163728	     -0.00034479	     64.19576137
      2.20022349	     -0.04877128	     -0.00088899	     -0.19058047	     -0.05515313	      0.88269361	     -0.00070115	     -0.20776640	     -0.00166764	     -0.00038776	     64.15202954
      2.20135268	     -0.04883170	     -0.00089161	     -0.19064046	     -0.05515503	      0.88269315	     -0.00070166	     -0.20776741	     -0.00169739	     -0.00042825	     64.07249584
      2.20289901	     -0.04892129	     -0.00089736	     -0.19072942	     -0.05515769	      0.88269245	     -0.00070238	     -0.20776957	     -0.00173714	     -0.00047979	     63.98930308
      2.20404568	     -0.04898809	     -0.00089956	     -0.19079581	     -0.05515970	      0.88269188	     -0.00070293	     -0.20777176	     -0.00176581	     -0.00051515	     63.86193131
      2.20519234	     -0.04906015	     -0.00090408	     -0.19086742	     -0.05516174	      0.88269127	     -0.00070349	     -0.20777441	     -0.00179379	     -0.00054820	     63.77620411
      2.20657276	     -0.04914733	     -0.00090741	     -0.19095412	     -0.05516424	      0.88269048	     -0.00070418	     -0.20777825	     -0.00182646	     -0.00058508	     63.61313536
      2.20779998	     -0.04923010	     -0.00091273	     -0.19103640	     -0.05516649	      0.88268975	     -0.00070481	     -0.20778222	     -0.00185461	     -0.00061531	     63.51146888
      2.20902720	     -0.04931261	     -0.00091517	     -0.19111853	     -0.05516879	      0.88268897	     -0.00070545	     -0.20778674	     -0.00188180	     -0.00064328	     63.30936846
      2.21025441	     -0.04940118	     -0.00092046	     -0.19120665	     -0.05517111	      0.88268817	     -0.00070611	     -0.20779179	     -0.00190805	     -0.00066924	     63.18693794
      2.21148163	     -0.04948914	     -0.00092290	     -0.19129425	     -0.05517347	      0.88268733	     -0.00070678	     -0.20779737	     -0.00193322	     -0.00069335	     62.95748793
      2.21270884	     -0.04958257	     -0.00092810	     -0.19138726	     -0.05517586	      0.88268647	     -0.00070746	     -0.20780344	     -0.00195737	     -0.00071584	     62.81691226
      2.21393606	     -0.04967549	     -0.00093056	     -0.19147984	     -0.05517827	      0.88268558	     -0.00070815	     -0.20781000	     -0.00198036	     -0.00073686	     62.55552778
      2.21516327	     -0.04977358	     -0.00093565	     -0.19157753	     -0.05518072	      0.88268466	     -0.00070885	     -0.20781703	     -0.00200225	     -0.00075664	     62.39173338
      2.21639049	     -0.04987135	     -0.00093815	     -0.19167500	     -0.05518319	      0.88268372	     -0.00070957	     -0.20782452	     -0.00202286	     -0.00077533	     62.09693419
      2.21761770	     -0.04997381	     -0.00094308	     -0.19177710	     -0.05518568	      0.88268276	     -0.00071030	     -0.20783245	     -0.00204230	     -0.00079314	     61.91073344
      2.21884492	     -0.05007613	     -0.00094563	     -0.19187914	     -0.05518820	      0.88268177	     -0.00071104	     -0.20784081	     -0.00206039	     -0.00081022	     61.58757140
      2.22007214	     -0.05018238	     -0.00095039	     -0.19198506	     -0.05519074	      0.88268077	     -0.00071180	     -0.20784958	     -0.00207724	     -0.00082675	     61.38180226
      2.22129935	     -0.05028869	     -0.00095296	     -0.19209112	     -0.05519330	      0.88267974	     -0.00071256	     -0.20785876	     -0.00209267	     -0.00084284	     61.03229121
      2.22252657	     -0.05039866	     -0.00095752	     -0.19220081	     -0.05519587	      0.88267870	     -0.00071334	     -0.20786831	     -0.00210681	     -0.00085869	     60.80190439
      2.22375378	     -0.05050881	     -0.00096013	     -0.19231073	     -0.05519847	      0.88267764	     -0.00071412	     -0.20787824	     -0.00211947	     -0.00087438	     60.43164752
      2.22498100	     -0.05062184	     -0.00096445	     -0.19242351	     -0.05520108	      0.88267655	     -0.00071492	     -0.20788852	     -0.00213075	     -0.00089006	     60.18079344
      2.22620821	     -0.05073514	     -0.00096710	     -0.19253663	     -0.05520370	      0.88267545	     -0.00071572	     -0.20789914	     -0.00214049	     -0.00090580	     59.79477926
      2.22743543	     -0.05085095	     -0.00097123	     -0.19265222	     -0.05520633	      0.88267433	     -0.00071654	     -0.20791008	     -0.00214880	     -0.00092169	     59.52360366
      2.22866264	     -0.05096712	     -0.00097401	     -0.19276823	     -0.05520897	      0.88267319	     -0.00071737	     -0.20792134	     -0.00215552	     -0.00093778	     59.12844806
      2.23016441	     -0.05111199	     -0.00097953	     -0.19291286	     -0.05521221	      0.88267177	     -0.00071839	     -0.20793550	     -0.00216173	     -0.00095784	     58.84259685
      2.23126158	     -0.05121721	     -0.00098134	     -0.19301799	     -0.05521459	      0.88267071	     -0.00071915	     -0.20794612	     -0.00216466	     -0.00097272	     58.39078115
      2.23235876	     -0.05132387	     -0.00098519	     -0.19312451	     -0.05521696	      0.88266963	     -0.00071992	     -0.20795693	     -0.00216645	     -0.00098782	     58.13965860
      2.23383357	     -0.05146654	     -0.00098916	     -0.19326706	     -0.05522016	      0.88266816	     -0.00072096	     -0.20797173	     -0.00216678	     -0.00100835	     57.65867979
      2.23515632	     -0.05159503	     -0.00099463	     -0.19339540	     -0.05522302	      0.88266681	     -0.00072190	     -0.20798524	     -0.00216527	     -0.00102695	     57.42261909
      2.23647906	     -0.05172172	     -0.00099771	     -0.19352203	     -0.05522589	      0.88266544	     -0.00072286	     -0.20799894	     -0.00216180	     -0.00104557	     56.86782609
      2.23762651	     -0.05183204	     -0.00100332	     -0.19363223	     -0.05522836	      0.88266423	     -0.00072370	     -0.20801095	     -0.00215756	     -0.00106172	     56.72531646
      2.23877395	     -0.05194058	     -0.00100701	     -0.19374071	     -0.05523084	      0.88266301	     -0.00072454	     -0.20802305	     -0.00215188	     -0.00107773	     56.30462101
      2.24015421	     -0.05207018	     -0.00101337	     -0.19387021	     -0.05523380	      0.88266151	     -0.00072557	     -0.20803771	     -0.00214349	     -0.00109675	     56.04718502
      2.24153446	     -0.05219701	     -0.00101797	     -0.19399702	     -0.05523675	      0.88265998	     -0.00072661	     -0.20805245	     -0.00213316	     -0.00111529	     55.48456331
      2.24268614	     -0.05230173	     -0.00102441	     -0.19410166	     -0.05523920	      0.88265869	     -0.00072748	     -0.20806479	     -0.00212342	     -0.00113034	     55.39376248
      2.24383781	     -0.05240397	     -0.00102905	     -0.19420387	     -0.05524164	      0.88265738	     -0.00072836	     -0.20807716	     -0.00211236	     -0.00114483	     54.98066795
      2.24523902	     -0.05252579	     -0.00103646	     -0.19432564	     -0.05524459	      0.88265576	     -0.00072945	     -0.20809221	     -0.00209753	     -0.00116165	     54.77312828
      2.24664023	     -0.05264350	     -0.00104201	     -0.19444337	     -0.05524752	      0.88265412	     -0.00073054	     -0.20810726	     -0.00208095	     -0.00117733	     54.19410265
      2.24777016	     -0.05273619	     -0.00104897	     -0.19453601	     -0.05524986	      0.88265278	     -0.00073143	     -0.20811936	     -0.00206669	     -0.00118909	     54.18046189
      2.24890008	     -0.05282581	     -0.00105413	     -0.19462566	     -0.05525219	      0.88265143	     -0.00073232	     -0.20813143	     -0.00205134	     -0.00119990	     53.80638804
      2.25034425	     -0.05293651	     -0.00106216	     -0.19473636	     -0.05525514	      0.88264969	     -0.00073348	     -0.20814678	     -0.00203056	     -0.00121226	     53.62961630
      2.25178842	     -0.05304202	     -0.00106826	     -0.19484193	     -0.05525805	      0.88264793	     -0.00073464	     -0.20816204	     -0.00200826	     -0.00122275	     53.04914485
      2.25289367	     -0.05311982	     -0.00107521	     -0.19491974	     -0.05526026	      0.88264658	     -0.00073553	     -0.20817364	     -0.00199058	     -0.00122948	     53.10321466
      2.25399892	     -0.05319440	     -0.00108034	     -0.19499438	     -0.05526245	      0.88264522	     -0.00073643	     -0.20818517	     -0.00197204	     -0.00123495	     52.77450746
      2.25549828	     -0.05329093	     -0.00108833	     -0.19509097	     -0.05526539	      0.88264336	     -0.00073766	     -0.20820067	     -0.00194601	     -0.00124032	     52.61393715
      2.25699764	     -0.05338183	     -0.00109420	     -0.19518202	     -0.05526829	      0.88264150	     -0.00073889	     -0.20821602	     -0.00191872	     -0.00124318	     52.02388783
      2.25806486	     -0.05344355	     -0.00110054	     -0.19524379	     -0.05527033	      0.88264017	     -0.00073977	     -0.20822683	     -0.00189894	     -0.00124371	     52.13278495
      2.25913208	     -0.05350239	     -0.00110507	     -0.19530273	     -0.05527234	      0.88263884	     -0.00074065	     -0.20823757	     -0.00187852	     -0.00124290	     51.85670521
      2.26071734	     -0.05358502	     -0.00111252	     -0.19538550	     -0.05527530	      0.88263688	     -0.00074197	     -0.20825335	     -0.00184752	     -0.00123926	     51.69260961
      2.26205155	     -0.05364996	     -0.00111748	     -0.19545061	     -0.05527774	      0.88263523	     -0.00074308	     -0.20826647	     -0.00182066	     -0.00123390	     51.30183040
      2.26338577	     -0.05371078	     -0.00112389	     -0.19551157	     -0.05528015	      0.88263358	     -0.00074419	     -0.20827944	     -0.00179345	     -0.00122648	     51.33618725
      2.26471998	     -0.05376731	     -0.00112779	     -0.19556831	     -0.05528253	      0.88263195	     -0.00074531	     -0.20829224	     -0.00176551	     -0.00121694	     50.83358943
      2.26591838	     -0.05381501	     -0.00113339	     -0.19561615	     -0.05528463	      0.88263050	     -0.00074631	     -0.20830360	     -0.00174032	     -0.00120667	     50.94403799
      2.26711679	     -0.05385960	     -0.00113683	     -0.19566094	     -0.05528670	      0.88262906	     -0.00074731	     -0.20831483	     -0.00171461	     -0.00119477	     50.58914665
      2.26831519	     -0.05390111	     -0.00114132	     -0.19570263	     -0.05528874	      0.88262764	     -0.00074832	     -0.20832592	     -0.00168877	     -0.00118132	     50.55112725
      2.26984072	     -0.05394937	     -0.00114527	     -0.19575117	     -0.05529129	      0.88262585	     -0.00074959	     -0.20833982	     -0.00165537	     -0.00116200	     50.18091376
      2.27106232	     -0.05398467	     -0.00114981	     -0.19578667	     -0.05529329	      0.88262444	     -0.00075062	     -0.20835077	     -0.00162856	     -0.00114487	     50.27165259
      2.27228393	     -0.05401726	     -0.00115242	     -0.19581950	     -0.05529527	      0.88262305	     -0.00075164	     -0.20836155	     -0.00160137	     -0.00112630	     49.95909656
      2.27350553	     -0.05404748	     -0.00115614	     -0.19584994	     -0.05529721	      0.88262169	     -0.00075266	     -0.20837217	     -0.00157417	     -0.00110644	     49.95168435
      2.27501490	     -0.05408186	     -0.00115899	     -0.19588464	     -0.05529956	      0.88262004	     -0.00075392	     -0.20838509	     -0.00154022	     -0.00108019	     49.60691488
      2.27621899	     -0.05410878	     -0.00116289	     -0.19591177	     -0.05530140	      0.88261875	     -0.00075492	     -0.20839527	     -0.00151324	     -0.00105811	     49.70849164
      2.27742307	     -0.05413658	     -0.00116500	     -0.19593983	     -0.05530320	      0.88261749	     -0.00075592	     -0.20840540	     -0.00148601	     -0.00103515	     49.41737788
      2.27862715	     -0.05416582	     -0.00116807	     -0.19596930	     -0.05530497	      0.88261626	     -0.00075692	     -0.20841558	     -0.00145886	     -0.00101164	     49.37284890
      2.28019653	     -0.05420645	     -0.00117027	     -0.19601028	     -0.05530724	      0.88261470	     -0.00075822	     -0.20842904	     -0.00142321	     -0.00098066	     49.00231321
      2.28139581	     -0.05423937	     -0.00117320	     -0.19604345	     -0.05530893	      0.88261353	     -0.00075921	     -0.20843955	     -0.00139597	     -0.00095726	     49.07320387
      2.28259510	     -0.05427389	     -0.00117414	     -0.19607825	     -0.05531058	      0.88261240	     -0.00076020	     -0.20845031	     -0.00136829	     -0.00093443	     48.77160336
      2.28379438	     -0.05431051	     -0.00117579	     -0.19611515	     -0.05531221	      0.88261129	     -0.00076118	     -0.20846138	     -0.00134039	     -0.00091263	     48.70090830
      2.28540434	     -0.05436255	     -0.00117618	     -0.19616762	     -0.05531434	      0.88260985	     -0.00076249	     -0.20847680	     -0.00130207	     -0.00088560	     48.30734084
      2.28659699	     -0.05440227	     -0.00117772	     -0.19620764	     -0.05531587	      0.88260880	     -0.00076346	     -0.20848867	     -0.00127318	     -0.00086771	     48.38934477
      2.28778964	     -0.05444283	     -0.00117752	     -0.19624854	     -0.05531737	      0.88260777	     -0.00076443	     -0.20850093	     -0.00124342	     -0.00085183	     48.09091626
      2.28925036	     -0.05449359	     -0.00117857	     -0.19629968	     -0.05531916	      0.88260654	     -0.00076561	     -0.20851650	     -0.00120613	     -0.00083542	     48.07931868
      2.29055727	     -0.05453857	     -0.00117765	     -0.19634508	     -0.05532072	      0.88260546	     -0.00076665	     -0.20853092	     -0.00117162	     -0.00082363	     47.65060641
      2.29186418	     -0.05458191	     -0.00117853	     -0.19638878	     -0.05532222	      0.88260439	     -0.00076770	     -0.20854575	     -0.00113638	     -0.00081468	     47.74536973
      2.29317110	     -0.05462395	     -0.00117706	     -0.19643126	     -0.05532369	      0.88260333	     -0.00076873	     -0.20856095	     -0.00109990	     -0.00080844	     47.25810287
      2.29447801	     -0.05466578	     -0.00117795	     -0.19647347	     -0.05532510	      0.88260227	     -0.00076977	     -0.20857649	     -0.00106271	     -0.00080492	     47.36980633
      2.29578492	     -0.05470660	     -0.00117650	     -0.19651474	     -0.05532646	      0.88260122	     -0.00077079	     -0.20859238	     -0.00102427	     -0.00080391	     46.83230435
      2.29709183	     -0.05474630	     -0.00117787	     -0.19655482	     -0.05532778	      0.88260017	     -0.00077182	     -0.20860863	     -0.00098519	     -0.00080530	     46.95601829
      2.29839874	     -0.05478580	     -0.00117665	     -0.19659478	     -0.05532904	      0.88259912	     -0.00077283	     -0.20862524	     -0.00094488	     -0.00080882	     46.38717597
      2.29970565	     -0.05482461	     -0.00117792	     -0.19663398	     -0.05533024	      0.88259806	     -0.00077385	     -0.20864218	     -0.00090396	     -0.00081431	     46.51859045
      2.30101256	     -0.05486255	     -0.00117639	     -0.19667241	     -0.05533140	      0.88259699	     -0.00077485	     -0.20865945	     -0.00086183	     -0.00082146	     45.93855394
      2.30231948	     -0.05489976	     -0.00117781	     -0.19671002	     -0.05533250	      0.88259591	     -0.00077585	     -0.20867701	     -0.00081910	     -0.00083015	     46.07876722
      2.30362639	     -0.05493570	     -0.00117646	     -0.19674645	     -0.05533354	      0.88259482	     -0.00077685	     -0.20869483	     -0.00077514	     -0.00083999	     45.52481621
      2.30493330	     -0.05497063	     -0.00117796	     -0.19678180	     -0.05533452	      0.88259371	     -0.00077783	     -0.20871289	     -0.00073061	     -0.00085082	     45.65263840
      2.30624021	     -0.05500491	     -0.00117662	     -0.19681658	     -0.05533545	      0.88259259	     -0.00077882	     -0.20873116	     -0.00068494	     -0.00086228	     45.12052966
      2.30754712	     -0.05503803	     -0.00117801	     -0.19685014	     -0.05533631	      0.88259146	     -0.00077979	     -0.20874962	     -0.00063874	     -0.00087429	     45.23421015
      2.30885403	     -0.05506944	     -0.00117660	     -0.19688207	     -0.05533712	      0.88259031	     -0.00078076	     -0.20876824	     -0.00059137	     -0.00088650	     44.75515563
      2.31016094	     -0.05509876	     -0.00117780	     -0.19691184	     -0.05533786	      0.88258914	     -0.00078172	     -0.20878696	     -0.00054342	     -0.00089874	     44.86416199
      2.31146785	     -0.05512682	     -0.00117648	     -0.19694044	     -0.05533854	      0.88258796	     -0.00078267	     -0.20880576	     -0.00049436	     -0.00091064	     44.44299373
      2.31277477	     -0.05515398	     -0.00117771	     -0.19696806	     -0.05533915	      0.88258676	     -0.00078362	     -0.20882461	     -0.00044476	     -0.00092206	     44.53317809
      2.31408168	     -0.05517841	     -0.00117656	     -0.19699302	     -0.05533970	      0.88258555	     -0.00078455	     -0.20884348	     -0.00039411	     -0.00093260	     44.19247091
      2.31538859	     -0.05519784	     -0.00117725	     -0.19701295	     -0.05534018	      0.88258433	     -0.00078548	     -0.20886227	     -0.00034293	     -0.00094201	     44.28451173
      2.31669550	     -0.05521276	     -0.00117544	     -0.19702845	     -0.05534060	      0.88258309	     -0.00078640	     -0.20888088	     -0.00029088	     -0.00094985	     44.00357236
      2.31800241	     -0.05522311	     -0.00117518	     -0.19703933	     -0.05534094	      0.88258184	     -0.00078731	     -0.20889922	     -0.00023846	     -0.00095596	     44.07833245
      2.31930932	     -0.05522849	     -0.00117270	     -0.19704531	     -0.05534122	      0.88258059	     -0.00078821	     -0.20891722	     -0.00018530	     -0.00095996	     43.86797795
      2.32061623	     -0.05522816	     -0.00117148	     -0.19704554	     -0.05534143	      0.88257933	     -0.00078910	     -0.20893481	     -0.00013187	     -0.00096161	     43.94891146
      2.32192315	     -0.05522224	     -0.00116817	     -0.19704024	     -0.05534156	      0.88257808	     -0.00078998	     -0.20895190	     -0.00007795	     -0.00096053	     43.79430484
      2.32323006	     -0.05521212	     -0.00116587	     -0.19703072	     -0.05534163	      0.88257683	     -0.00079085	     -0.20896848	     -0.00002396	     -0.00095656	     43.85570663
      2.32453697	     -0.05519752	     -0.00116176	     -0.19701677	     -0.05534163	      0.88257558	     -0.00079170	     -0.20898452	      0.00003031	     -0.00094948	     43.74617073
      2.32584388	     -0.05517788	     -0.00115840	     -0.19699775	     -0.05534155	      0.88257435	     -0.00079255	     -0.20899999	      0.00008455	     -0.00093919	     43.82293460
      2.32741258	     -0.05514709	     -0.00115203	     -0.19696778	     -0.05534137	      0.88257288	     -0.00079354	     -0.20901773	      0.00014987	     -0.00092226	     43.73772000
      2.32859711	     -0.05511974	     -0.00114892	     -0.19694098	     -0.05534116	      0.88257180	     -0.00079428	     -0.20903050	      0.00019896	     -0.00090604	     43.91509990
      2.32978165	     -0.05508943	     -0.00114381	     -0.19691128	     -0.05534089	      0.88257074	     -0.00079501	     -0.20904273	      0.00024807	     -0.00088662	     43.90814141
      2.33131755	     -0.05504467	     -0.00113808	     -0.19686728	     -0.05534047	      0.88256940	     -0.00079594	     -0.20905776	      0.00031126	     -0.00085663	     44.06232234
      2.33285345	     -0.05499171	     -0.00113013	     -0.19681514	     -0.05533994	      0.88256811	     -0.00079685	     -0.20907179	      0.00037413	     -0.00082097	     44.07092550
      2.33395792	     -0.05494891	     -0.00112706	     -0.19677284	     -0.05533950	      0.88256722	     -0.00079749	     -0.20908119	      0.00041865	     -0.00079177	     44.26113441
      2.33506238	     -0.05490290	     -0.00112175	     -0.19672739	     -0.05533901	      0.88256636	     -0.00079813	     -0.20909002	      0.00046286	     -0.00075951	     44.33214933
      2.33671936	     -0.05482919	     -0.00111345	     -0.19665451	     -0.05533819	      0.88256515	     -0.00079905	     -0.20910217	      0.00052802	     -0.00070533	     44.53267368
      2.33810086	     -0.05476489	     -0.00110510	     -0.19659093	     -0.05533743	      0.88256421	     -0.00079981	     -0.20911132	      0.00058142	     -0.00065504	     44.61835490
      2.33948235	     -0.05469787	     -0.00109780	     -0.19652459	     -0.05533659	      0.88256334	     -0.00080055	     -0.20911962	      0.00063363	     -0.00060041	     44.85255309
      2.34086384	     -0.05462813	     -0.00108908	     -0.19645555	     -0.05533568	      0.88256255	     -0.00080127	     -0.20912717	      0.00068499	     -0.00054153	     44.96472875
      2.34224534	     -0.05455899	     -0.00108357	     -0.19638702	     -0.05533470	      0.88256185	     -0.00080198	     -0.20913406	      0.00073496	     -0.00047884	     45.21332225
      2.34340632	     -0.05449967	     -0.00107590	     -0.19632828	     -0.05533382	      0.88256132	     -0.00080257	     -0.20913936	      0.00077631	     -0.00042351	     45.28671428
      2.34456730	     -0.05443861	     -0.00106999	     -0.19626773	     -0.05533289	      0.88256086	     -0.00080314	     -0.20914416	      0.00081674	     -0.00036620	     45.47599938
      2.34607544	     -0.05435633	     -0.00106074	     -0.19618616	     -0.05533162	      0.88256037	     -0.00080387	     -0.20914960	      0.00086828	     -0.00028912	     45.68067737
      2.34758357	     -0.05427247	     -0.00105321	     -0.19610294	     -0.05533027	      0.88255999	     -0.00080458	     -0.20915410	      0.00091839	     -0.00020975	     45.96310361
      2.34873791	     -0.05420789	     -0.00104521	     -0.19603890	     -0.05532919	      0.88255979	     -0.00080511	     -0.20915690	      0.00095609	     -0.00014778	     46.08463231
      2.34989225	     -0.05414339	     -0.00103907	     -0.19597488	     -0.05532807	      0.88255965	     -0.00080563	     -0.20915918	      0.00099291	     -0.00008517	     46.27259385
      2.35143594	     -0.05405593	     -0.00102950	     -0.19588808	     -0.05532650	      0.88255958	     -0.00080631	     -0.20916139	      0.00104115	     -0.00000086	     46.50020298
      2.35297962	     -0.05396717	     -0.00102197	     -0.19579991	     -0.05532485	      0.88255965	     -0.00080697	     -0.20916263	      0.00108795	      0.00008350	     46.79409645
      2.35407025	     -0.05390380	     -0.00101424	     -0.19573701	     -0.05532365	      0.88255977	     -0.00080743	     -0.20916291	      0.00112042	      0.00014295	     46.91593010
      2.35516088	     -0.05383965	     -0.00100826	     -0.19567329	     -0.05532241	      0.88255996	     -0.00080788	     -0.20916269	      0.00115210	      0.00020197	     47.09949984
      2.35681153	     -0.05374045	     -0.00099807	     -0.19557473	     -0.05532047	      0.88256037	     -0.00080854	     -0.20916139	      0.00119888	      0.00029024	     47.35980131
      2.35818116	     -0.05365883	     -0.00099085	     -0.19549360	     -0.05531880	      0.88256081	     -0.00080908	     -0.20915942	      0.00123645	      0.00036210	     47.57910873
      2.35955079	     -0.05357748	     -0.00098192	     -0.19541277	     -0.05531708	      0.88256136	     -0.00080960	     -0.20915670	      0.00127308	      0.00043237	     47.77831453
      2.36092042	     -0.05349546	     -0.00097545	     -0.19533119	     -0.05531532	      0.88256200	     -0.00081011	     -0.20915322	      0.00130853	      0.00050064	     48.01922619
      2.36214683	     -0.05342083	     -0.00096711	     -0.19525702	     -0.05531369	      0.88256265	     -0.00081056	     -0.20914945	      0.00133960	      0.00056002	     48.18957654
      2.36337323	     -0.05334527	     -0.00096069	     -0.19518184	     -0.05531203	      0.88256337	     -0.00081100	     -0.20914503	      0.00136970	      0.00061745	     48.38672194
      2.36459963	     -0.05326821	     -0.00095287	     -0.19510520	     -0.05531033	      0.88256416	     -0.00081143	     -0.20913995	      0.00139910	      0.00067286	     48.58412172
      2.36615476	     -0.05316811	     -0.00094470	     -0.19500556	     -0.05530813	      0.88256526	     -0.00081196	     -0.20913253	      0.00143514	      0.00074006	     48.87621018
      2.36739456	     -0.05308633	     -0.00093659	     -0.19492419	     -0.05530633	      0.88256621	     -0.00081237	     -0.20912582	      0.00146306	      0.00079129	     49.08467645
      2.36863435	     -0.05300299	     -0.00093068	     -0.19484118	     -0.05530450	      0.88256722	     -0.00081277	     -0.20911838	      0.00148994	      0.00084040	     49.32614617
      2.36987414	     -0.05291626	     -0.00092368	     -0.19475481	     -0.05530264	      0.88256829	     -0.00081317	     -0.20911019	      0.00151598	      0.00088762	     49.57963034
      2.37141926	     -0.05280348	     -0.00091688	     -0.19464239	     -0.05530027	      0.88256971	     -0.00081365	     -0.20909885	      0.00154690	      0.00094408	     49.93082956
      2.37263198	     -0.05271143	     -0.00090980	     -0.19455066	     -0.05529838	      0.88257088	     -0.00081401	     -0.20908905	      0.00157002	      0.00098689	     50.17179547
      2.37384469	     -0.05261626	     -0.00090465	     -0.19445575	     -0.05529646	      0.88257210	     -0.00081437	     -0.20907844	      0.00159179	      0.00102843	     50.44504251
      2.37505741	     -0.05251818	     -0.00089856	     -0.19435794	     -0.05529452	      0.88257337	     -0.00081473	     -0.20906700	      0.00161236	      0.00106890	     50.71735109
      2.37666703	     -0.05238537	     -0.00089265	     -0.19422541	     -0.05529190	      0.88257514	     -0.00081518	     -0.20905058	      0.00163743	      0.00112117	     51.12551544
      2.37786055	     -0.05228487	     -0.00088694	     -0.19412513	     -0.05528994	      0.88257650	     -0.00081551	     -0.20903753	      0.00165448	      0.00115909	     51.39609051
      2.37905407	     -0.05218282	     -0.00088325	     -0.19402323	     -0.05528796	      0.88257790	     -0.00081584	     -0.20902377	      0.00166989	      0.00119633	     51.70519038
      2.38051860	     -0.05205551	     -0.00087746	     -0.19389612	     -0.05528550	      0.88257969	     -0.00081623	     -0.20900595	      0.00168675	      0.00124130	     52.06781802
      2.38180954	     -0.05194228	     -0.00087460	     -0.19378299	     -0.05528331	      0.88258132	     -0.00081656	     -0.20898944	      0.00169945	      0.00128028	     52.43805533
      2.38310048	     -0.05182733	     -0.00086985	     -0.19366817	     -0.05528111	      0.88258299	     -0.00081689	     -0.20897221	      0.00171034	      0.00131883	     52.76916586
      2.38439142	     -0.05171154	     -0.00086786	     -0.19355240	     -0.05527890	      0.88258472	     -0.00081721	     -0.20895430	      0.00171906	      0.00135694	     53.16461527
      2.38568236	     -0.05159513	     -0.00086378	     -0.19343607	     -0.05527667	      0.88258650	     -0.00081753	     -0.20893574	      0.00172584	      0.00139481	     53.48940361
      2.38697330	     -0.05147880	     -0.00086265	     -0.19331971	     -0.05527444	      0.88258832	     -0.00081783	     -0.20891656	      0.00173031	      0.00143228	     53.89286119
      2.38826424	     -0.05136117	     -0.00085866	     -0.19320212	     -0.05527221	      0.88259019	     -0.00081813	     -0.20889683	      0.00173280	      0.00146941	     54.22761757
      2.38955518	     -0.05124250	     -0.00085793	     -0.19308337	     -0.05526997	      0.88259212	     -0.00081843	     -0.20887656	      0.00173297	      0.00150604	     54.68240674
      2.39084612	     -0.05112238	     -0.00085394	     -0.19296324	     -0.05526773	      0.88259408	     -0.00081872	     -0.20885576	      0.00173120	      0.00154228	     55.02520227
      2.39198526	     -0.05101675	     -0.00085363	     -0.19285751	     -0.05526576	      0.88259586	     -0.00081896	     -0.20883699	      0.00172764	      0.00157374	     55.41973055
      2.39312440	     -0.05091109	     -0.00085145	     -0.19275178	     -0.05526380	      0.88259767	     -0.00081921	     -0.20881786	      0.00172251	      0.00160479	     55.75097140
      2.39452196	     -0.05078174	     -0.00085050	     -0.19262226	     -0.05526140	      0.88259994	     -0.00081950	     -0.20879394	      0.00171383	      0.00164211	     56.22520153
      2.39591952	     -0.05065297	     -0.00084772	     -0.19249337	     -0.05525901	      0.88260226	     -0.00081978	     -0.20876956	      0.00170272	      0.00167848	     56.62011058
      2.39704881	     -0.05055124	     -0.00084811	     -0.19239145	     -0.05525709	      0.88260417	     -0.00082001	     -0.20874959	      0.00169179	      0.00170691	     57.01610416
      2.39817811	     -0.05045108	     -0.00084672	     -0.19229113	     -0.05525519	      0.88260611	     -0.00082023	     -0.20872943	      0.00167935	      0.00173441	     57.33365157
      2.39959536	     -0.05032770	     -0.00084653	     -0.19216749	     -0.05525282	      0.88260859	     -0.00082050	     -0.20870393	      0.00166146	      0.00176723	     57.79973214
      2.40101261	     -0.05020712	     -0.00084438	     -0.19204668	     -0.05525048	      0.88261112	     -0.00082076	     -0.20867826	      0.00164132	      0.00179793	     58.17766551
      2.40207810	     -0.05011999	     -0.00084556	     -0.19195928	     -0.05524874	      0.88261305	     -0.00082096	     -0.20865890	      0.00162455	      0.00181932	     58.54327233
      2.40314359	     -0.05003571	     -0.00084517	     -0.19187477	     -0.05524702	      0.88261500	     -0.00082115	     -0.20863955	      0.00160664	      0.00183917	     58.83269217
      2.40463638	     -0.04992309	     -0.00084632	     -0.19176176	     -0.05524464	      0.88261776	     -0.00082141	     -0.20861255	      0.00157949	      0.00186406	     59.29116042
      2.40597476	     -0.04982749	     -0.00084638	     -0.19166582	     -0.05524254	      0.88262027	     -0.00082163	     -0.20858852	      0.00155335	      0.00188328	     59.62505786
      2.40731313	     -0.04973786	     -0.00084960	     -0.19157574	     -0.05524048	      0.88262280	     -0.00082185	     -0.20856475	      0.00152539	      0.00189925	     60.09163311
      2.40838343	     -0.04967015	     -0.00084972	     -0.19150774	     -0.05523886	      0.88262484	     -0.00082203	     -0.20854598	      0.00150202	      0.00190966	     60.27914616
      2.40945373	     -0.04960635	     -0.00085189	     -0.19144357	     -0.05523727	      0.88262689	     -0.00082219	     -0.20852745	      0.00147755	      0.00191770	     60.57080439
      2.41089389	     -0.04952637	     -0.00085372	     -0.19136314	     -0.05523516	      0.88262966	     -0.00082242	     -0.20850296	      0.00144325	      0.00192467	     60.88108852
      2.41233405	     -0.04945294	     -0.00085741	     -0.19128917	     -0.05523311	      0.88263243	     -0.00082263	     -0.20847902	      0.00140733	      0.00192686	     61.30607345
      2.41336920	     -0.04940407	     -0.00085720	     -0.19124000	     -0.05523167	      0.88263442	     -0.00082278	     -0.20846218	      0.00138074	      0.00192554	     61.41737727
      2.41440434	     -0.04935905	     -0.00085860	     -0.19119462	     -0.05523025	      0.88263641	     -0.00082293	     -0.20844567	      0.00135337	      0.00192163	     61.63599816
      2.41591348	     -0.04930104	     -0.00085976	     -0.19113610	     -0.05522824	      0.88263931	     -0.00082314	     -0.20842224	      0.00131246	      0.00191111	     61.87442720
      2.41717990	     -0.04925997	     -0.00086193	     -0.19109457	     -0.05522660	      0.88264172	     -0.00082331	     -0.20840324	      0.00127724	      0.00189763	     62.13426804
      2.41844631	     -0.04922514	     -0.00086242	     -0.19105932	     -0.05522501	      0.88264411	     -0.00082347	     -0.20838491	      0.00124149	      0.00187982	     62.25152611
      2.41971273	     -0.04919586	     -0.00086519	     -0.19102956	     -0.05522346	      0.88264648	     -0.00082363	     -0.20836726	      0.00120515	      0.00185744	     62.51943954
      2.42097914	     -0.04917133	     -0.00086499	     -0.19100462	     -0.05522195	      0.88264881	     -0.00082378	     -0.20835030	      0.00116861	      0.00183057	     62.55846032
      2.42207686	     -0.04915347	     -0.00086737	     -0.19098634	     -0.05522069	      0.88265081	     -0.00082392	     -0.20833614	      0.00113660	      0.00180348	     62.76628429
      2.42317459	     -0.04913825	     -0.00086773	     -0.19097076	     -0.05521946	      0.88265277	     -0.00082404	     -0.20832247	      0.00110459	      0.00177300	     62.81736499
      2.42452824	     -0.04912343	     -0.00086941	     -0.19095545	     -0.05521799	      0.88265515	     -0.00082420	     -0.20830629	      0.00106499	      0.00173071	     62.99343268
      2.42588190	     -0.04911283	     -0.00086911	     -0.19094443	     -0.05521658	      0.88265746	     -0.00082434	     -0.20829083	      0.00102556	      0.00168353	     63.00711089
      2.42697803	     -0.04910709	     -0.00087110	     -0.19093829	     -0.05521547	      0.88265928	     -0.00082446	     -0.20827883	      0.00099363	      0.00164183	     63.18497657
      2.42807416	     -0.04910353	     -0.00087143	     -0.19093437	     -0.05521440	      0.88266105	     -0.00082457	     -0.20826727	      0.00096193	      0.00159729	     63.20474273
      2.42944962	     -0.04910223	     -0.00087393	     -0.19093257	     -0.05521310	      0.88266321	     -0.00082471	     -0.20825341	      0.00092228	      0.00153773	     63.34119447
      2.43082508	     -0.04910603	     -0.00087469	     -0.19093592	     -0.05521186	      0.88266528	     -0.00082484	     -0.20824028	      0.00088301	      0.00147456	     63.29312279
      2.43188006	     -0.04911177	     -0.00087777	     -0.19094124	     -0.05521094	      0.88266681	     -0.00082494	     -0.20823072	      0.00085299	      0.00142383	     63.44481342
      2.43293504	     -0.04911972	     -0.00087916	     -0.19094883	     -0.05521006	      0.88266829	     -0.00082503	     -0.20822157	      0.00082331	      0.00137148	     63.44300474
      2.43437195	     -0.04913400	     -0.00088235	     -0.19096259	     -0.05520891	      0.88267021	     -0.00082515	     -0.20820977	      0.00078321	      0.00129783	     63.54454309
      2.43580885	     -0.04915222	     -0.00088369	     -0.19098034	     -0.05520781	      0.88267202	     -0.00082527	     -0.20819871	      0.00074371	      0.00122206	     63.47001804
      2.43682192	     -0.04916759	     -0.00088708	     -0.19099532	     -0.05520707	      0.88267323	     -0.00082535	     -0.20819135	      0.00071605	      0.00116755	     63.60058512
      2.43783499	     -0.04918503	     -0.00088881	     -0.19101242	     -0.05520636	      0.88267438	     -0.00082543	     -0.20818436	      0.00068877	      0.00111244	     63.58239624
      2.43935910	     -0.04921493	     -0.00089247	     -0.19104177	     -0.05520534	      0.88267601	     -0.00082554	     -0.20817452	      0.00064824	      0.00102865	     63.64571225
      2.44063070	     -0.04924294	     -0.00089451	     -0.19106937	     -0.05520454	      0.88267728	     -0.00082562	     -0.20816692	      0.00061505	      0.00095835	     63.58838885
      2.44190230	     -0.04927359	     -0.00089833	     -0.19109956	     -0.05520377	      0.88267845	     -0.00082571	     -0.20815986	      0.00058230	      0.00088798	     63.69839014
      2.44317390	     -0.04930684	     -0.00089992	     -0.19113242	     -0.05520305	      0.88267953	     -0.00082579	     -0.20815334	      0.00055023	      0.00081795	     63.57752636
      2.44431556	     -0.04933906	     -0.00090380	     -0.19116423	     -0.05520244	      0.88268043	     -0.00082585	     -0.20814792	      0.00052178	      0.00075551	     63.69304879
      2.44545721	     -0.04937364	     -0.00090575	     -0.19119846	     -0.05520186	      0.88268126	     -0.00082592	     -0.20814293	      0.00049393	      0.00069378	     63.60072573
      2.44659887	     -0.04941054	     -0.00090908	     -0.19123498	     -0.05520131	      0.88268202	     -0.00082598	     -0.20813837	      0.00046647	      0.00063288	     63.63978163
      2.44804677	     -0.04946041	     -0.00091188	     -0.19128441	     -0.05520066	      0.88268288	     -0.00082605	     -0.20813318	      0.00043246	      0.00055716	     63.53538166
      2.44920811	     -0.04950275	     -0.00091570	     -0.19132636	     -0.05520018	      0.88268349	     -0.00082611	     -0.20812950	      0.00040566	      0.00049779	     63.61512384
      2.45036944	     -0.04954718	     -0.00091770	     -0.19137046	     -0.05519972	      0.88268404	     -0.00082616	     -0.20812623	      0.00037953	      0.00043990	     63.49827693
      2.45153078	     -0.04959372	     -0.00092102	     -0.19141665	     -0.05519930	      0.88268451	     -0.00082621	     -0.20812338	      0.00035387	      0.00038353	     63.51575394
      2.45296559	     -0.04965415	     -0.00092356	     -0.19147668	     -0.05519881	      0.88268502	     -0.00082627	     -0.20812043	      0.00032306	      0.00031621	     63.36416300
      2.45410998	     -0.04970472	     -0.00092737	     -0.19152691	     -0.05519845	      0.88268535	     -0.00082631	     -0.20811852	      0.00029901	      0.00026437	     63.41898820
      2.45525437	     -0.04975729	     -0.00092938	     -0.19157919	     -0.05519813	      0.88268562	     -0.00082636	     -0.20811700	      0.00027566	      0.00021432	     63.27214071
      2.45639876	     -0.04981177	     -0.00093254	     -0.19163334	     -0.05519782	      0.88268584	     -0.00082639	     -0.20811586	      0.00025286	      0.00016601	     63.25021367
      2.45789083	     -0.04988562	     -0.00093521	     -0.19170684	     -0.05519747	      0.88268604	     -0.00082644	     -0.20811494	      0.00022418	      0.00010575	     63.05649911
      2.45903006	     -0.04994409	     -0.00093888	     -0.19176500	     -0.05519722	      0.88268614	     -0.00082648	     -0.20811466	      0.00020292	      0.00006176	     63.08064073
      2.46016930	     -0.05000437	     -0.00094082	     -0.19182503	     -0.05519700	      0.88268618	     -0.00082651	     -0.20811474	      0.00018247	      0.00001957	     62.90196659
      2.46130853	     -0.05006692	     -0.00094398	     -0.19188730	     -0.05519681	      0.88268618	     -0.00082655	     -0.20811517	      0.00016265	     -0.00002092	     62.84102813
      2.46284112	     -0.05015401	     -0.00094686	     -0.19197407	     -0.05519658	      0.88268611	     -0.00082659	     -0.20811626	      0.00013724	     -0.00007257	     62.59568319
      2.46397205	     -0.05021998	     -0.00095044	     -0.19203977	     -0.05519643	      0.88268601	     -0.00082662	     -0.20811744	      0.00011925	     -0.00010869	     62.58953520
      2.46510298	     -0.05028752	     -0.00095233	     -0.19210711	     -0.05519631	      0.88268586	     -0.00082665	     -0.20811892	      0.00010214	     -0.00014311	     62.37700875
      2.46649275	     -0.05037267	     -0.00095607	     -0.19219198	     -0.05519618	      0.88268564	     -0.00082669	     -0.20812115	      0.00008208	     -0.00018329	     62.28836709
      2.46773049	     -0.05045058	     -0.00095767	     -0.19226969	     -0.05519609	      0.88268539	     -0.00082672	     -0.20812351	      0.00006537	     -0.00021716	     61.98736738
      2.46896824	     -0.05053028	     -0.00096133	     -0.19234916	     -0.05519602	      0.88268510	     -0.00082675	     -0.20812620	      0.00004952	     -0.00024944	     61.94085480
      2.47020599	     -0.05061175	     -0.00096270	     -0.19243047	     -0.05519597	      0.88268477	     -0.00082678	     -0.20812923	      0.00003488	     -0.00028017	     61.59926419
      2.47144373	     -0.05069501	     -0.00096638	     -0.19251352	     -0.05519593	      0.88268441	     -0.00082682	     -0.20813259	      0.00002114	     -0.00030957	     61.54631018
      2.47268148	     -0.05078040	     -0.00096781	     -0.19259877	     -0.05519591	      0.88268401	     -0.00082685	     -0.20813626	      0.00000868	     -0.00033761	     61.16512732
      2.47391923	     -0.05086715	     -0.00097174	     -0.19268533	     -0.05519591	      0.88268357	     -0.00082689	     -0.20814023	     -0.00000284	     -0.00036450	     61.10876573
      2.47515697	     -0.05095514	     -0.00097293	     -0.19277321	     -0.05519592	      0.88268310	     -0.00082693	     -0.20814448	     -0.00001301	     -0.00039023	     60.69324143
      2.47639472	     -0.05104435	     -0.00097676	     -0.19286226	     -0.05519594	      0.88268261	     -0.00082697	     -0.20814900	     -0.00002222	     -0.00041506	     60.62822270
      2.47763247	     -0.05113483	     -0.00097764	     -0.19295267	     -0.05519597	      0.88268208	     -0.00082701	     -0.20815378	     -0.00003001	     -0.00043895	     60.18207213
      2.47887021	     -0.05122655	     -0.00098123	     -0.19304426	     -0.05519602	      0.88268152	     -0.00082706	     -0.20815880	     -0.00003681	     -0.00046214	     60.10200839
      2.48010796	     -0.05131874	     -0.00098131	     -0.19313643	     -0.05519607	      0.88268093	     -0.00082711	     -0.20816406	     -0.00004214	     -0.00048460	     59.62827630
      2.48134571	     -0.05141260	     -0.00098421	     -0.19323021	     -0.05519612	      0.88268032	     -0.00082716	     -0.20816956	     -0.00004645	     -0.00050657	     59.53123360
      2.48258345	     -0.05150757	     -0.00098471	     -0.19332517	     -0.05519618	      0.88267968	     -0.00082721	     -0.20817531	     -0.00004925	     -0.00052799	     59.04320496
      2.48382120	     -0.05160356	     -0.00098797	     -0.19342110	     -0.05519624	      0.88267901	     -0.00082727	     -0.20818128	     -0.00005098	     -0.00054909	     58.92697316
      2.48505895	     -0.05170027	     -0.00098837	     -0.19351784	     -0.05519630	      0.88267832	     -0.00082733	     -0.20818745	     -0.00005114	     -0.00056987	     58.43436522
      2.48629669	     -0.05179745	     -0.00099135	     -0.19361498	     -0.05519637	      0.88267760	     -0.00082740	     -0.20819381	     -0.00005013	     -0.00059052	     58.30740341
      2.48753444	     -0.05189485	     -0.00099164	     -0.19371244	     -0.05519643	      0.88267686	     -0.00082747	     -0.20820032	     -0.00004749	     -0.00061099	     57.81937728
      2.48877219	     -0.05199248	     -0.00099429	     -0.19381008	     -0.05519648	      0.88267609	     -0.00082754	     -0.20820697	     -0.00004364	     -0.00063144	     57.66611812
      2.49000994	     -0.05209021	     -0.00099449	     -0.19390790	     -0.05519654	      0.88267530	     -0.00082762	     -0.20821372	     -0.00003819	     -0.00065177	     57.18124145
      2.49124768	     -0.05218792	     -0.00099674	     -0.19400567	     -0.05519658	      0.88267448	     -0.00082771	     -0.20822057	     -0.00003152	     -0.00067211	     56.99721667
      2.49248543	     -0.05228537	     -0.00099680	     -0.19410324	     -0.05519661	      0.88267363	     -0.00082780	     -0.20822750	     -0.00002323	     -0.00069239	     56.52400728
      2.49372318	     -0.05238236	     -0.00099856	     -0.19420032	     -0.05519664	      0.88267276	     -0.00082789	     -0.20823447	     -0.00001366	     -0.00071271	     56.31429920
      2.49496092	     -0.05247884	     -0.00099846	     -0.19429696	     -0.05519665	      0.88267187	     -0.00082799	     -0.20824147	     -0.00000247	     -0.00073297	     55.85913406
      2.49619867	     -0.05257495	     -0.00099981	     -0.19439321	     -0.05519664	      0.88267095	     -0.00082810	     -0.20824848	      0.00001005	     -0.00075326	     55.62564878
      2.49743642	     -0.05267057	     -0.00099966	     -0.19448900	     -0.05519662	      0.88267000	     -0.00082821	     -0.20825549	      0.00002417	     -0.00077348	     55.19206267
      2.49867416	     -0.05276544	     -0.00100065	     -0.19458405	     -0.05519658	      0.88266903	     -0.00082833	     -0.20826248	      0.00003966	     -0.00079368	     54.93957403
      2.49991191	     -0.05285939	     -0.00100047	     -0.19467822	     -0.05519652	      0.88266804	     -0.00082846	     -0.20826943	      0.00005674	     -0.00081378	     54.53025390
      2.50144421	     -0.05297439	     -0.00100185	     -0.19479346	     -0.05519642	      0.88266677	     -0.00082862	     -0.20827797	      0.00007978	     -0.00083852	     54.28028041
      2.50256899	     -0.05305781	     -0.00100106	     -0.19487712	     -0.05519632	      0.88266582	     -0.00082875	     -0.20828416	      0.00009831	     -0.00085645	     53.80847145
      2.50369377	     -0.05314034	     -0.00100200	     -0.19495986	     -0.05519620	      0.88266485	     -0.00082888	     -0.20829029	      0.00011788	     -0.00087421	     53.58914100
      2.50518242	     -0.05324777	     -0.00100225	     -0.19506760	     -0.05519600	      0.88266353	     -0.00082907	     -0.20829826	      0.00014572	     -0.00089724	     53.12524871
      2.50651944	     -0.05334228	     -0.00100424	     -0.19516235	     -0.05519579	      0.88266231	     -0.00082925	     -0.20830526	      0.00017232	     -0.00091742	     52.94746356
      2.50785646	     -0.05343456	     -0.00100431	     -0.19525496	     -0.05519554	      0.88266107	     -0.00082943	     -0.20831209	      0.00020075	     -0.00093691	     52.41516249
      2.50904089	     -0.05351432	     -0.00100707	     -0.19533494	     -0.05519528	      0.88265995	     -0.00082961	     -0.20831796	      0.00022698	     -0.00095358	     52.33018724
      2.51022533	     -0.05359200	     -0.00100825	     -0.19541289	     -0.05519500	      0.88265882	     -0.00082979	     -0.20832366	      0.00025456	     -0.00096950	     51.92839026
      2.51140976	     -0.05366742	     -0.00101095	     -0.19548856	     -0.05519468	      0.88265766	     -0.00082998	     -0.20832917	      0.00028312	     -0.00098464	     51.74042140
      2.51298125	     -0.05376367	     -0.00101375	     -0.19558517	     -0.05519421	      0.88265610	     -0.00083025	     -0.20833616	      0.00032278	     -0.00100330	     51.26456886
      2.51420039	     -0.05383520	     -0.00101790	     -0.19565693	     -0.05519379	      0.88265486	     -0.00083047	     -0.20834132	      0.00035455	     -0.00101659	     51.19907068
      2.51541954	     -0.05390364	     -0.00102069	     -0.19572565	     -0.05519334	      0.88265362	     -0.00083070	     -0.20834623	      0.00038746	     -0.00102868	     50.80960457
      2.51663868	     -0.05396890	     -0.00102499	     -0.19579117	     -0.05519285	      0.88265236	     -0.00083095	     -0.20835089	      0.00042113	     -0.00103956	     50.67340346
      2.51817917	     -0.05404667	     -0.00102933	     -0.19586929	     -0.05519217	      0.88265075	     -0.00083127	     -0.20835640	      0.00046499	     -0.00105140	     50.20707986
      2.51938187	     -0.05410361	     -0.00103466	     -0.19592647	     -0.05519159	      0.88264948	     -0.00083153	     -0.20836041	      0.00049986	     -0.00105914	     50.21396224
      2.52058457	     -0.05415726	     -0.00103851	     -0.19598040	     -0.05519096	      0.88264820	     -0.00083180	     -0.20836416	      0.00053556	     -0.00106546	     49.85269244
      2.52178727	     -0.05420735	     -0.00104360	     -0.19603074	     -0.05519030	      0.88264691	     -0.00083209	     -0.20836766	      0.00057171	     -0.00107035	     49.74664587
      2.52339369	     -0.05426796	     -0.00104926	     -0.19609173	     -0.05518934	      0.88264519	     -0.00083249	     -0.20837193	      0.00062091	     -0.00107451	     49.30990085
      2.52459326	     -0.05430886	     -0.00105513	     -0.19613288	     -0.05518857	      0.88264390	     -0.00083279	     -0.20837484	      0.00065798	     -0.00107586	     49.36319167
      2.52579284	     -0.05434574	     -0.00105936	     -0.19617005	     -0.05518776	      0.88264261	     -0.00083311	     -0.20837749	      0.00069558	     -0.00107561	     49.03736272
      2.52725095	     -0.05438503	     -0.00106584	     -0.19620967	     -0.05518671	      0.88264104	     -0.00083351	     -0.20838036	      0.00074149	     -0.00107320	     49.01826465
      2.52855466	     -0.05441499	     -0.00106980	     -0.19623997	     -0.05518572	      0.88263965	     -0.00083388	     -0.20838259	      0.00078298	     -0.00106903	     48.59510248
      2.52985836	     -0.05444035	     -0.00107566	     -0.19626563	     -0.05518467	      0.88263826	     -0.00083426	     -0.20838450	      0.00082439	     -0.00106305	     48.69382083
      2.53116207	     -0.05446133	     -0.00107917	     -0.19628697	     -0.05518357	      0.88263688	     -0.00083465	     -0.20838610	      0.00086618	     -0.00105522	     48.25896342
      2.53246577	     -0.05447821	     -0.00108475	     -0.19630414	     -0.05518241	      0.88263551	     -0.00083506	     -0.20838740	      0.00090777	     -0.00104567	     48.39680465
      2.53376948	     -0.05449085	     -0.00108776	     -0.19631716	     -0.05518120	      0.88263415	     -0.00083547	     -0.20838840	      0.00094963	     -0.00103435	     47.95447274
      2.53507318	     -0.05449924	     -0.00109296	     -0.19632586	     -0.05517994	      0.88263281	     -0.00083589	     -0.20838911	      0.00099113	     -0.00102144	     48.13219353
      2.53637689	     -0.05450337	     -0.00109537	     -0.19633038	     -0.05517862	      0.88263149	     -0.00083632	     -0.20838952	      0.00103282	     -0.00100689	     47.68832142
      2.53768060	     -0.05450353	     -0.00110016	     -0.19633086	     -0.05517724	      0.88263019	     -0.00083676	     -0.20838965	      0.00107403	     -0.00099089	     47.90261311
      2.53898430	     -0.05449973	     -0.00110195	     -0.19632747	     -0.05517582	      0.88262891	     -0.00083721	     -0.20838949	      0.00111534	     -0.00097340	     47.45677880
      2.54028801	     -0.05449206	     -0.00110630	     -0.19632012	     -0.05517434	      0.88262765	     -0.00083767	     -0.20838904	      0.00115604	     -0.00095461	     47.70451554
      2.54159171	     -0.05448046	     -0.00110745	     -0.19630893	     -0.05517280	      0.88262642	     -0.00083813	     -0.20838830	      0.00119677	     -0.00093452	     47.26057181
      2.54289542	     -0.05446538	     -0.00111135	     -0.19629418	     -0.05517122	      0.88262521	     -0.00083861	     -0.20838728	      0.00123677	     -0.00091333	     47.53906183
      2.54419913	     -0.05444695	     -0.00111191	     -0.19627617	     -0.05516958	      0.88262404	     -0.00083909	     -0.20838597	      0.00127670	     -0.00089103	     47.09597866
      2.54550283	     -0.05442539	     -0.00111548	     -0.19625493	     -0.05516789	      0.88262289	     -0.00083958	     -0.20838439	      0.00131579	     -0.00086786	     47.40810278
      2.54680654	     -0.05440080	     -0.00111557	     -0.19623076	     -0.05516615	      0.88262177	     -0.00084008	     -0.20838253	      0.00135480	     -0.00084381	     46.96716629
      2.54797666	     -0.05437613	     -0.00111830	     -0.19620638	     -0.05516454	      0.88262080	     -0.00084053	     -0.20838065	      0.00138904	     -0.00082166	     47.20614805
      2.54914678	     -0.05434906	     -0.00111897	     -0.19617966	     -0.05516290	      0.88261985	     -0.00084099	     -0.20837855	      0.00142308	     -0.00079897	     47.02286765
      2.55057393	     -0.05431296	     -0.00112104	     -0.19614394	     -0.05516084	      0.88261873	     -0.00084156	     -0.20837571	      0.00146379	     -0.00077075	     47.12758108
      2.55200108	     -0.05427350	     -0.00112124	     -0.19610490	     -0.05515872	      0.88261765	     -0.00084214	     -0.20837256	      0.00150400	     -0.00074200	     46.87099741
      2.55319495	     -0.05423811	     -0.00112339	     -0.19606980	     -0.05515690	      0.88261678	     -0.00084264	     -0.20836969	      0.00153681	     -0.00071771	     47.10244080
      2.55438881	     -0.05420055	     -0.00112366	     -0.19603258	     -0.05515505	      0.88261594	     -0.00084313	     -0.20836661	      0.00156927	     -0.00069319	     46.95700719
      2.55558268	     -0.05416088	     -0.00112489	     -0.19599320	     -0.05515316	      0.88261512	     -0.00084364	     -0.20836332	      0.00160102	     -0.00066859	     47.04249983
      2.55722050	     -0.05410249	     -0.00112508	     -0.19593526	     -0.05515050	      0.88261406	     -0.00084434	     -0.20835848	      0.00164372	     -0.00063476	     46.91369925
      2.55842951	     -0.05405706	     -0.00112660	     -0.19589011	     -0.05514849	      0.88261330	     -0.00084486	     -0.20835464	      0.00167430	     -0.00060989	     47.12426646
      2.55963851	     -0.05400928	     -0.00112636	     -0.19584265	     -0.05514645	      0.88261258	     -0.00084540	     -0.20835059	      0.00170439	     -0.00058518	     47.01555764
      2.56109879	     -0.05394578	     -0.00112708	     -0.19577950	     -0.05514394	      0.88261175	     -0.00084605	     -0.20834538	      0.00173966	     -0.00055572	     47.22161092
      2.56239120	     -0.05388271	     -0.00112548	     -0.19571680	     -0.05514167	      0.88261105	     -0.00084663	     -0.20834036	      0.00177024	     -0.00052999	     47.06777287
      2.56368361	     -0.05381280	     -0.00112541	     -0.19564720	     -0.05513936	      0.88261038	     -0.00084722	     -0.20833487	      0.00179979	     -0.00050468	     47.34363092
      2.56497602	     -0.05373566	     -0.00112287	     -0.19557042	     -0.05513702	      0.88260974	     -0.00084781	     -0.20832881	      0.00182871	     -0.00047967	     47.21350877
      2.56626843	     -0.05365221	     -0.00112196	     -0.19548729	     -0.05513463	      0.88260914	     -0.00084842	     -0.20832214	      0.00185646	     -0.00045502	     47.49593765
      2.56756083	     -0.05356359	     -0.00111894	     -0.19539902	     -0.05513222	      0.88260857	     -0.00084903	     -0.20831484	      0.00188343	     -0.00043066	     47.36838495
      2.56885324	     -0.05346997	     -0.00111778	     -0.19530570	     -0.05512977	      0.88260803	     -0.00084965	     -0.20830691	      0.00190916	     -0.00040668	     47.66455179
      2.57014565	     -0.05337191	     -0.00111465	     -0.19520796	     -0.05512728	      0.88260752	     -0.00085028	     -0.20829837	      0.00193400	     -0.00038293	     47.55041986
      2.57143806	     -0.05327020	     -0.00111364	     -0.19510649	     -0.05512477	      0.88260704	     -0.00085092	     -0.20828924	      0.00195751	     -0.00035949	     47.85360010
      2.57273047	     -0.05316589	     -0.00111119	     -0.19500245	     -0.05512222	      0.88260659	     -0.00085156	     -0.20827958	      0.00198008	     -0.00033626	     47.76221880
      2.57402288	     -0.05305953	     -0.00111127	     -0.19489627	     -0.05511965	      0.88260617	     -0.00085221	     -0.20826945	      0.00200127	     -0.00031324	     48.08968886
      2.57531529	     -0.05295097	     -0.00111027	     -0.19478790	     -0.05511705	      0.88260578	     -0.00085288	     -0.20825891	      0.00202146	     -0.00029021	     48.03856986
      2.57660770	     -0.05283947	     -0.00111184	     -0.19467650	     -0.05511443	      0.88260542	     -0.00085355	     -0.20824797	      0.00204019	     -0.00026705	     48.40018502
      2.57790010	     -0.05272544	     -0.00111212	     -0.19456258	     -0.05511178	      0.88260509	     -0.00085422	     -0.20823666	      0.00205775	     -0.00024351	     48.36694540
      2.57919251	     -0.05261044	     -0.00111492	     -0.19444761	     -0.05510911	      0.88260479	     -0.00085491	     -0.20822503	      0.00207368	     -0.00021958	     48.72794782
      2.58048492	     -0.05249399	     -0.00111642	     -0.19433121	     -0.05510642	      0.88260452	     -0.00085560	     -0.20821311	      0.00208830	     -0.00019512	     48.71632775
      2.58177733	     -0.05237599	     -0.00112034	     -0.19421317	     -0.05510371	      0.88260428	     -0.00085631	     -0.20820095	      0.00210121	     -0.00017015	     49.10406614
      2.58306974	     -0.05225679	     -0.00112289	     -0.19409395	     -0.05510099	      0.88260408	     -0.00085701	     -0.20818856	      0.00211274	     -0.00014451	     49.11837709
      2.58436215	     -0.05213748	     -0.00112792	     -0.19397453	     -0.05509825	      0.88260391	     -0.00085773	     -0.20817600	      0.00212248	     -0.00011825	     49.51973193
      2.58565456	     -0.05202000	     -0.00113160	     -0.19385695	     -0.05509550	      0.88260377	     -0.00085845	     -0.20816334	      0.00213075	     -0.00009128	     49.53417809
      2.58694697	     -0.05190505	     -0.00113779	     -0.19374183	     -0.05509274	      0.88260367	     -0.00085918	     -0.20815068	      0.00213713	     -0.00006379	     49.92901993
      2.58823937	     -0.05179160	     -0.00114211	     -0.19362823	     -0.05508998	      0.88260361	     -0.00085992	     -0.20813812	      0.00214203	     -0.00003581	     49.95085912
      2.58953178	     -0.05167976	     -0.00114888	     -0.19351615	     -0.05508721	      0.88260358	     -0.00086066	     -0.20812569	      0.00214509	     -0.00000752	     50.37479110
      2.59082419	     -0.05157036	     -0.00115366	     -0.19340656	     -0.05508444	      0.88260359	     -0.00086140	     -0.20811346	      0.00214674	      0.00002108	     50.41112215
      2.59211660	     -0.05146481	     -0.00116103	     -0.19330073	     -0.05508166	      0.88260364	     -0.00086215	     -0.20810150	      0.00214655	      0.00004978	     50.83375717
      2.59340901	     -0.05136252	     -0.00116571	     -0.19319820	     -0.05507889	      0.88260372	     -0.00086290	     -0.20808990	      0.00214494	      0.00007848	     50.84449861
      2.59470142	     -0.05126411	     -0.00117297	     -0.19309948	     -0.05507612	      0.88260384	     -0.00086365	     -0.20807873	      0.00214153	      0.00010687	     51.27509430
      2.59599383	     -0.05116863	     -0.00117702	     -0.19300376	     -0.05507335	      0.88260400	     -0.00086440	     -0.20806804	      0.00213687	      0.00013486	     51.28315430
      2.59728624	     -0.05107638	     -0.00118393	     -0.19291118	     -0.05507059	      0.88260419	     -0.00086516	     -0.20805787	      0.00213052	      0.00016221	     51.73968459
      2.59844666	     -0.05099595	     -0.00118690	     -0.19283054	     -0.05506813	      0.88260439	     -0.00086583	     -0.20804919	      0.00212384	      0.00018625	     51.75574171
      2.59960708	     -0.05091844	     -0.00119158	     -0.19275275	     -0.05506567	      0.88260462	     -0.00086651	     -0.20804097	      0.00211588	      0.00020966	     52.04304833
      2.60076750	     -0.05084231	     -0.00119479	     -0.19267637	     -0.05506322	      0.88260488	     -0.00086718	     -0.20803322	      0.00210693	      0.00023247	     52.20666021
      2.60238675	     -0.05073906	     -0.00119975	     -0.19257275	     -0.05505982	      0.88260528	     -0.00086811	     -0.20802319	      0.00209254	      0.00026334	     52.57630448
      2.60358098	     -0.05066347	     -0.00120170	     -0.19249693	     -0.05505732	      0.88260561	     -0.00086880	     -0.20801634	      0.00208068	      0.00028552	     52.69327359
      2.60477521	     -0.05058868	     -0.00120470	     -0.19242186	     -0.05505485	      0.88260596	     -0.00086948	     -0.20800989	      0.00206754	      0.00030724	     52.96154710
      2.60596945	     -0.05051338	     -0.00120574	     -0.19234633	     -0.05505239	      0.88260634	     -0.00087015	     -0.20800381	      0.00205330	      0.00032862	     53.14287530
      2.60753275	     -0.05041289	     -0.00120734	     -0.19224552	     -0.05504919	      0.88260687	     -0.00087103	     -0.20799625	      0.00203284	      0.00035614	     53.51382949
      2.60868780	     -0.05033519	     -0.00120570	     -0.19216765	     -0.05504685	      0.88260730	     -0.00087167	     -0.20799084	      0.00201658	      0.00037631	     53.67371796
      2.60984285	     -0.05025647	     -0.00120519	     -0.19208873	     -0.05504453	      0.88260774	     -0.00087231	     -0.20798548	      0.00199912	      0.00039642	     53.94555912
      2.61128394	     -0.05015802	     -0.00120243	     -0.19199005	     -0.05504167	      0.88260833	     -0.00087310	     -0.20797884	      0.00197586	      0.00042157	     54.20244625
      2.61255700	     -0.05007241	     -0.00120102	     -0.19190421	     -0.05503917	      0.88260888	     -0.00087380	     -0.20797300	      0.00195374	      0.00044384	     54.50593034
      2.61383006	     -0.04998879	     -0.00119683	     -0.19182041	     -0.05503669	      0.88260946	     -0.00087448	     -0.20796725	      0.00193034	      0.00046627	     54.70533661
      2.61510313	     -0.04990837	     -0.00119516	     -0.19173973	     -0.05503425	      0.88261007	     -0.00087517	     -0.20796164	      0.00190544	      0.00048875	     55.01166658
      2.61637619	     -0.04982924	     -0.00119059	     -0.19166041	     -0.05503184	      0.88261071	     -0.00087584	     -0.20795615	      0.00187937	      0.00051135	     55.21881107
      2.61764925	     -0.04975309	     -0.00118909	     -0.19158396	     -0.05502947	      0.88261137	     -0.00087652	     -0.20795079	      0.00185185	      0.00053394	     55.52372794
      2.61892231	     -0.04967719	     -0.00118388	     -0.19150786	     -0.05502713	      0.88261207	     -0.00087719	     -0.20794553	      0.00182329	      0.00055659	     55.72298095
      2.62004747	     -0.04961302	     -0.00118234	     -0.19144341	     -0.05502509	      0.88261270	     -0.00087778	     -0.20794096	      0.00179689	      0.00057647	     55.96110003
      2.62117263	     -0.04955102	     -0.00117868	     -0.19138118	     -0.05502309	      0.88261336	     -0.00087837	     -0.20793646	      0.00176971	      0.00059623	     56.14202030
      2.62255149	     -0.04948069	     -0.00117619	     -0.19131050	     -0.05502067	      0.88261420	     -0.00087908	     -0.20793112	      0.00173518	      0.00062005	     56.40122862
      2.62393036	     -0.04941323	     -0.00117172	     -0.19124274	     -0.05501830	      0.88261507	     -0.00087979	     -0.20792600	      0.00169960	      0.00064332	     56.61691239
      2.62505834	     -0.04936210	     -0.00117086	     -0.19119127	     -0.05501640	      0.88261581	     -0.00088037	     -0.20792197	      0.00166958	      0.00066181	     56.82322422
      2.62618633	     -0.04931235	     -0.00116785	     -0.19114124	     -0.05501453	      0.88261657	     -0.00088095	     -0.20791808	      0.00163900	      0.00067980	     56.98348462
      2.62757948	     -0.04925453	     -0.00116574	     -0.19108301	     -0.05501228	      0.88261753	     -0.00088166	     -0.20791346	      0.00160031	      0.00070111	     57.21465861
      2.62897263	     -0.04919980	     -0.00116121	     -0.19102793	     -0.05501008	      0.88261852	     -0.00088237	     -0.20790906	      0.00156086	      0.00072139	     57.39390891
      2.63005035	     -0.04916218	     -0.00116064	     -0.19098995	     -0.05500841	      0.88261931	     -0.00088291	     -0.20790582	      0.00152967	      0.00073622	     57.55436763
      2.63112806	     -0.04912602	     -0.00115809	     -0.19095348	     -0.05500678	      0.88262011	     -0.00088345	     -0.20790275	      0.00149812	      0.00075030	     57.68281422
      2.63258392	     -0.04908125	     -0.00115615	     -0.19090826	     -0.05500463	      0.88262121	     -0.00088418	     -0.20789885	      0.00145480	      0.00076800	     57.87709920
      2.63403978	     -0.04903994	     -0.00115198	     -0.19086653	     -0.05500254	      0.88262234	     -0.00088490	     -0.20789527	      0.00141088	      0.00078416	     58.02136125
      2.63507035	     -0.04901537	     -0.00115204	     -0.19084158	     -0.05500111	      0.88262316	     -0.00088540	     -0.20789292	      0.00137928	      0.00079456	     58.13225093
      2.63610092	     -0.04899133	     -0.00114998	     -0.19081722	     -0.05499970	      0.88262398	     -0.00088591	     -0.20789072	      0.00134747	      0.00080417	     58.21884928
      2.63764410	     -0.04895841	     -0.00114782	     -0.19078379	     -0.05499766	      0.88262523	     -0.00088666	     -0.20788768	      0.00129932	      0.00081693	     58.36157219
      2.63893128	     -0.04893378	     -0.00114460	     -0.19075876	     -0.05499601	      0.88262629	     -0.00088728	     -0.20788536	      0.00125880	      0.00082606	     58.43165344
      2.64021847	     -0.04891371	     -0.00114353	     -0.19073824	     -0.05499442	      0.88262736	     -0.00088789	     -0.20788326	      0.00121788	      0.00083369	     58.53772138
      2.64150565	     -0.04889540	     -0.00113980	     -0.19071954	     -0.05499288	      0.88262843	     -0.00088850	     -0.20788141	      0.00117683	      0.00083988	     58.59180327
      2.64279283	     -0.04888248	     -0.00113991	     -0.19070613	     -0.05499139	      0.88262952	     -0.00088910	     -0.20787979	      0.00113546	      0.00084456	     58.70785095
      2.64387460	     -0.04887211	     -0.00113682	     -0.19069543	     -0.05499018	      0.88263043	     -0.00088961	     -0.20787863	      0.00110071	      0.00084748	     58.72651209
      2.64495637	     -0.04886599	     -0.00113636	     -0.19068890	     -0.05498901	      0.88263135	     -0.00089011	     -0.20787766	      0.00106580	      0.00084945	     58.78813878
      2.64636376	     -0.04886126	     -0.00113440	     -0.19068368	     -0.05498754	      0.88263255	     -0.00089075	     -0.20787671	      0.00102031	      0.00085076	     58.82556136
      2.64777115	     -0.04886239	     -0.00113495	     -0.19068426	     -0.05498614	      0.88263374	     -0.00089138	     -0.20787612	      0.00097460	      0.00085063	     58.90755208
      2.64885145	     -0.04886440	     -0.00113270	     -0.19068592	     -0.05498510	      0.88263466	     -0.00089187	     -0.20787594	      0.00093954	      0.00084969	     58.89527122
      2.64993175	     -0.04887024	     -0.00113291	     -0.19069133	     -0.05498411	      0.88263558	     -0.00089234	     -0.20787599	      0.00090438	      0.00084806	     58.93879111
      2.65136929	     -0.04888078	     -0.00113218	     -0.19070134	     -0.05498284	      0.88263680	     -0.00089297	     -0.20787641	      0.00085765	      0.00084503	     58.97171081
      2.65280682	     -0.04889708	     -0.00113451	     -0.19071703	     -0.05498164	      0.88263801	     -0.00089359	     -0.20787724	      0.00081082	      0.00084121	     59.06655214
      2.65383127	     -0.04890947	     -0.00113371	     -0.19072904	     -0.05498083	      0.88263887	     -0.00089403	     -0.20787810	      0.00077753	      0.00083820	     59.04365406
      2.65485572	     -0.04892504	     -0.00113527	     -0.19074419	     -0.05498005	      0.88263973	     -0.00089446	     -0.20787916	      0.00074415	      0.00083500	     59.07813211
      2.65638765	     -0.04895114	     -0.00113672	     -0.19076966	     -0.05497895	      0.88264100	     -0.00089510	     -0.20788115	      0.00069420	      0.00083006	     59.09526142
      2.65766783	     -0.04897659	     -0.00113946	     -0.19079457	     -0.05497808	      0.88264206	     -0.00089563	     -0.20788315	      0.00065234	      0.00082587	     59.13541932
      2.65894801	     -0.04900337	     -0.00114022	     -0.19082085	     -0.05497727	      0.88264312	     -0.00089615	     -0.20788547	      0.00061052	      0.00082175	     59.11661694
      2.66022819	     -0.04903403	     -0.00114377	     -0.19085095	     -0.05497652	      0.88264417	     -0.00089666	     -0.20788807	      0.00056856	      0.00081767	     59.16148196
      2.66137518	     -0.04906233	     -0.00114420	     -0.19087882	     -0.05497589	      0.88264510	     -0.00089711	     -0.20789065	      0.00053105	      0.00081413	     59.11022297
      2.66252216	     -0.04909361	     -0.00114703	     -0.19090961	     -0.05497530	      0.88264603	     -0.00089755	     -0.20789346	      0.00049347	      0.00081063	     59.12388748
      2.66366915	     -0.04912597	     -0.00114828	     -0.19094153	     -0.05497476	      0.88264696	     -0.00089799	     -0.20789649	      0.00045597	      0.00080721	     59.08375998
      2.66512598	     -0.04917027	     -0.00115149	     -0.19098524	     -0.05497413	      0.88264813	     -0.00089853	     -0.20790064	      0.00040837	      0.00080285	     59.08729442
      2.66628729	     -0.04920675	     -0.00115207	     -0.19102129	     -0.05497368	      0.88264906	     -0.00089896	     -0.20790419	      0.00037063	      0.00079936	     59.01078764
      2.66744861	     -0.04924543	     -0.00115463	     -0.19105951	     -0.05497327	      0.88264999	     -0.00089938	     -0.20790794	      0.00033299	      0.00079572	     59.00578679
      2.66860992	     -0.04928508	     -0.00115563	     -0.19109874	     -0.05497290	      0.88265091	     -0.00089980	     -0.20791188	      0.00029562	      0.00079194	     58.93665614
      2.67005903	     -0.04933677	     -0.00115848	     -0.19114988	     -0.05497251	      0.88265206	     -0.00090030	     -0.20791704	      0.00024928	      0.00078683	     58.92847488
      2.67120032	     -0.04937821	     -0.00115876	     -0.19119094	     -0.05497224	      0.88265295	     -0.00090070	     -0.20792128	      0.00021321	      0.00078252	     58.82740896
      2.67234161	     -0.04942116	     -0.00116101	     -0.19123346	     -0.05497202	      0.88265384	     -0.00090108	     -0.20792566	      0.00017742	      0.00077785	     58.81597854
      2.67348290	     -0.04946481	     -0.00116202	     -0.19127673	     -0.05497184	      0.88265473	     -0.00090146	     -0.20793017	      0.00014208	      0.00077287	     58.74202605
      2.67499321	     -0.04952398	     -0.00116480	     -0.19133536	     -0.05497166	      0.88265589	     -0.00090195	     -0.20793632	      0.00009587	      0.00076570	     58.72311149
      2.67612643	     -0.04956874	     -0.00116503	     -0.19137977	     -0.05497157	      0.88265675	     -0.00090231	     -0.20794104	      0.00006181	      0.00075993	     58.59963944
      2.67725965	     -0.04961414	     -0.00116697	     -0.19142479	     -0.05497152	      0.88265761	     -0.00090266	     -0.20794584	      0.00002814	      0.00075370	     58.57475116
      2.67863559	     -0.04966934	     -0.00116765	     -0.19147958	     -0.05497151	      0.88265864	     -0.00090308	     -0.20795174	     -0.00001199	      0.00074562	     58.45886275
      2.67986564	     -0.04971879	     -0.00116999	     -0.19152862	     -0.05497154	      0.88265956	     -0.00090345	     -0.20795707	     -0.00004730	      0.00073786	     58.45773494
      2.68109569	     -0.04976776	     -0.00117005	     -0.19157726	     -0.05497162	      0.88266046	     -0.00090380	     -0.20796240	     -0.00008186	      0.00072974	     58.32025379
      2.68232574	     -0.04981678	     -0.00117241	     -0.19162589	     -0.05497175	      0.88266135	     -0.00090415	     -0.20796772	     -0.00011592	      0.00072118	     58.32227678
      2.68355579	     -0.04986554	     -0.00117236	     -0.19167433	     -0.05497191	      0.88266223	     -0.00090450	     -0.20797302	     -0.00014921	      0.00071238	     58.16917042
      2.68478584	     -0.04991422	     -0.00117494	     -0.19172263	     -0.05497211	      0.88266310	     -0.00090483	     -0.20797827	     -0.00018201	      0.00070326	     58.17542517
      2.68601589	     -0.04996240	     -0.00117488	     -0.19177050	     -0.05497236	      0.88266396	     -0.00090515	     -0.20798347	     -0.00021403	      0.00069403	     58.00831218
      2.68724594	     -0.05001039	     -0.00117750	     -0.19181813	     -0.05497264	      0.88266481	     -0.00090547	     -0.20798860	     -0.00024558	      0.00068461	     58.02078682
      2.68847599	     -0.05005799	     -0.00117732	     -0.19186545	     -0.05497296	      0.88266565	     -0.00090578	     -0.20799366	     -0.00027633	      0.00067516	     57.84236369
      2.68970604	     -0.05010549	     -0.00117999	     -0.19191260	     -0.05497332	      0.88266647	     -0.00090608	     -0.20799863	     -0.00030661	      0.00066560	     57.86112064
      2.69093609	     -0.05015274	     -0.00117968	     -0.19195958	     -0.05497371	      0.88266728	     -0.00090637	     -0.20800352	     -0.00033607	      0.00065609	     57.67136272
      2.69216614	     -0.05020009	     -0.00118240	     -0.19200659	     -0.05497414	      0.88266809	     -0.00090666	     -0.20800832	     -0.00036507	      0.00064650	     57.69526067
      2.69339619	     -0.05024756	     -0.00118199	     -0.19205382	     -0.05497461	      0.88266888	     -0.00090694	     -0.20801304	     -0.00039324	      0.00063697	     57.49301561
      2.69462624	     -0.05029530	     -0.00118480	     -0.19210123	     -0.05497511	      0.88266965	     -0.00090721	     -0.20801769	     -0.00042093	      0.00062735	     57.52537105
      2.69585629	     -0.05034300	     -0.00118435	     -0.19214870	     -0.05497565	      0.88267042	     -0.00090747	     -0.20802226	     -0.00044776	      0.00061780	     57.31859389
      2.69708634	     -0.05039074	     -0.00118721	     -0.19219613	     -0.05497621	      0.88267117	     -0.00090772	     -0.20802677	     -0.00047408	      0.00060815	     57.36042631
      2.69831639	     -0.05043840	     -0.00118670	     -0.19224357	     -0.05497681	      0.88267191	     -0.00090796	     -0.20803120	     -0.00049949	      0.00059858	     57.14681826
      2.69954644	     -0.05048598	     -0.00118954	     -0.19229086	     -0.05497744	      0.88267264	     -0.00090820	     -0.20803556	     -0.00052439	      0.00058890	     57.19359855
      2.70077649	     -0.05053375	     -0.00118890	     -0.19233844	     -0.05497810	      0.88267336	     -0.00090843	     -0.20803983	     -0.00054838	      0.00057931	     56.97363970
      2.70200654	     -0.05058170	     -0.00119177	     -0.19238610	     -0.05497879	      0.88267407	     -0.00090866	     -0.20804402	     -0.00057185	      0.00056970	     57.02525330
      2.70323659	     -0.05062933	     -0.00119114	     -0.19243355	     -0.05497951	      0.88267477	     -0.00090887	     -0.20804811	     -0.00059437	      0.00056023	     56.80202607
      2.70446664	     -0.05067683	     -0.00119390	     -0.19248079	     -0.05498025	      0.88267545	     -0.00090908	     -0.20805211	     -0.00061636	      0.00055071	     56.85650284
      2.70569669	     -0.05072413	     -0.00119321	     -0.19252793	     -0.05498102	      0.88267612	     -0.00090928	     -0.20805600	     -0.00063736	      0.00054129	     56.63278721
      2.70692674	     -0.05077112	     -0.00119587	     -0.19257468	     -0.05498182	      0.88267678	     -0.00090948	     -0.20805980	     -0.00065780	      0.00053179	     56.69091731
      2.70815679	     -0.05081778	     -0.00119511	     -0.19262120	     -0.05498264	      0.88267743	     -0.00090966	     -0.20806349	     -0.00067727	      0.00052236	     56.46740212
      2.70938684	     -0.05086418	     -0.00119759	     -0.19266738	     -0.05498349	      0.88267806	     -0.00090984	     -0.20806707	     -0.00069620	      0.00051282	     56.52351836
      2.71061689	     -0.05091021	     -0.00119679	     -0.19271329	     -0.05498435	      0.88267869	     -0.00091002	     -0.20807053	     -0.00071415	      0.00050332	     56.30368343
      2.71184694	     -0.05095597	     -0.00119910	     -0.19275884	     -0.05498524	      0.88267930	     -0.00091019	     -0.20807388	     -0.00073157	      0.00049368	     56.35770364
      2.71307699	     -0.05100146	     -0.00119828	     -0.19280423	     -0.05498615	      0.88267990	     -0.00091035	     -0.20807711	     -0.00074803	      0.00048405	     56.14027274
      2.71430704	     -0.05104659	     -0.00120037	     -0.19284918	     -0.05498708	      0.88268049	     -0.00091050	     -0.20808023	     -0.00076393	      0.00047424	     56.18852263
      2.71553709	     -0.05109128	     -0.00119951	     -0.19289379	     -0.05498803	      0.88268107	     -0.00091065	     -0.20808322	     -0.00077889	      0.00046438	     55.97747949
      2.71676714	     -0.05113568	     -0.00120137	     -0.19293803	     -0.05498900	      0.88268164	     -0.00091079	     -0.20808609	     -0.00079329	      0.00045433	     56.01798603
      2.71799719	     -0.05117960	     -0.00120049	     -0.19298188	     -0.05498998	      0.88268219	     -0.00091093	     -0.20808884	     -0.00080677	      0.00044418	     55.81381233
      2.71922724	     -0.05122294	     -0.00120208	     -0.19302510	     -0.05499098	      0.88268273	     -0.00091107	     -0.20809146	     -0.00081968	      0.00043381	     55.84819378
      2.72045729	     -0.05126581	     -0.00120132	     -0.19306790	     -0.05499200	      0.88268326	     -0.00091119	     -0.20809394	     -0.00083170	      0.00042334	     55.65578963
      2.72168734	     -0.05130804	     -0.00120283	     -0.19311002	     -0.05499303	      0.88268377	     -0.00091132	     -0.20809628	     -0.00084316	      0.00041272	     55.68148099
      2.72291739	     -0.05134972	     -0.00120213	     -0.19315166	     -0.05499407	      0.88268427	     -0.00091143	     -0.20809846	     -0.00085376	      0.00040206	     55.49648413
      2.72414744	     -0.05139104	     -0.00120325	     -0.19319290	     -0.05499513	      0.88268476	     -0.00091155	     -0.20810050	     -0.00086381	      0.00039125	     55.50789840
      2.72537748	     -0.05143182	     -0.00120239	     -0.19323365	     -0.05499620	      0.88268523	     -0.00091166	     -0.20810240	     -0.00087303	      0.00038041	     55.33142101
      2.72660753	     -0.05147210	     -0.00120324	     -0.19327387	     -0.05499728	      0.88268569	     -0.00091176	     -0.20810415	     -0.00088169	      0.00036944	     55.33213884
      2.72783758	     -0.05151178	     -0.00120238	     -0.19331354	     -0.05499837	      0.88268614	     -0.00091186	     -0.20810576	     -0.00088955	      0.00035842	     55.16805141
      2.72906763	     -0.05155066	     -0.00120295	     -0.19335238	     -0.05499947	      0.88268658	     -0.00091196	     -0.20810722	     -0.00089684	      0.00034726	     55.16019202
      2.73029768	     -0.05158880	     -0.00120204	     -0.19339053	     -0.05500057	      0.88268700	     -0.00091205	     -0.20810852	     -0.00090337	      0.00033602	     55.00750811
      2.73152773	     -0.05162615	     -0.00120234	     -0.19342787	     -0.05500169	      0.88268740	     -0.00091214	     -0.20810967	     -0.00090933	      0.00032463	     54.99064556
      2.73275778	     -0.05166271	     -0.00120135	     -0.19346445	     -0.05500281	      0.88268780	     -0.00091223	     -0.20811065	     -0.00091457	      0.00031313	     54.84651147
      2.73424943	     -0.05170604	     -0.00120178	     -0.19350778	     -0.05500418	      0.88268825	     -0.00091233	     -0.20811162	     -0.00092021	      0.00029896	     54.87178190
      2.73535629	     -0.05173733	     -0.00120004	     -0.19353912	     -0.05500520	      0.88268858	     -0.00091240	     -0.20811218	     -0.00092365	      0.00028834	     54.66118750
      2.73646315	     -0.05176749	     -0.00119984	     -0.19356931	     -0.05500622	      0.88268889	     -0.00091247	     -0.20811259	     -0.00092672	      0.00027756	     54.64368539
      2.73792587	     -0.05180478	     -0.00119796	     -0.19360667	     -0.05500758	      0.88268929	     -0.00091256	     -0.20811289	     -0.00092993	      0.00026316	     54.48990137
      2.73924129	     -0.05183601	     -0.00119714	     -0.19363796	     -0.05500881	      0.88268962	     -0.00091264	     -0.20811289	     -0.00093226	      0.00025006	     54.51588774
      2.74055671	     -0.05186621	     -0.00119389	     -0.19366829	     -0.05501003	      0.88268994	     -0.00091272	     -0.20811264	     -0.00093379	      0.00023691	     54.27703636
      2.74171407	     -0.05189144	     -0.00119328	     -0.19369358	     -0.05501111	      0.88269021	     -0.00091278	     -0.20811222	     -0.00093481	      0.00022518	     54.33624548
      2.74287143	     -0.05191506	     -0.00119056	     -0.19371732	     -0.05501220	      0.88269046	     -0.00091285	     -0.20811160	     -0.00093521	      0.00021339	     54.17760689
      2.74402879	     -0.05193722	     -0.00118884	     -0.19373958	     -0.05501328	      0.88269070	     -0.00091291	     -0.20811075	     -0.00093524	      0.00020150	     54.15401791
      2.74558593	     -0.05196336	     -0.00118482	     -0.19376590	     -0.05501473	      0.88269101	     -0.00091299	     -0.20810924	     -0.00093446	      0.00018542	     53.98463454
      2.74677454	     -0.05198021	     -0.00118301	     -0.19378287	     -0.05501584	      0.88269122	     -0.00091305	     -0.20810775	     -0.00093348	      0.00017309	     54.03626309
      2.74796315	     -0.05199481	     -0.00117931	     -0.19379763	     -0.05501695	      0.88269142	     -0.00091312	     -0.20810595	     -0.00093193	      0.00016081	     53.88747415
      2.74915175	     -0.05200786	     -0.00117667	     -0.19381081	     -0.05501806	      0.88269160	     -0.00091318	     -0.20810383	     -0.00093009	      0.00014855	     53.87882129
      2.75067977	     -0.05202349	     -0.00117205	     -0.19382666	     -0.05501948	      0.88269182	     -0.00091325	     -0.20810067	     -0.00092708	      0.00013289	     53.68917858
      2.75184948	     -0.05203542	     -0.00117040	     -0.19383871	     -0.05502056	      0.88269196	     -0.00091331	     -0.20809796	     -0.00092456	      0.00012091	     53.73548223
      2.75301918	     -0.05204681	     -0.00116700	     -0.19385026	     -0.05502164	      0.88269210	     -0.00091337	     -0.20809505	     -0.00092159	      0.00010897	     53.58331388
      2.75443264	     -0.05205993	     -0.00116436	     -0.19386354	     -0.05502294	      0.88269224	     -0.00091345	     -0.20809125	     -0.00091768	      0.00009447	     53.59381124
      2.75584610	     -0.05207237	     -0.00115942	     -0.19387620	     -0.05502424	      0.88269237	     -0.00091352	     -0.20808720	     -0.00091309	      0.00007994	     53.33954141
      2.75691832	     -0.05207992	     -0.00115798	     -0.19388386	     -0.05502521	      0.88269245	     -0.00091357	     -0.20808395	     -0.00090950	      0.00006880	     53.43961513
      2.75799053	     -0.05208597	     -0.00115464	     -0.19389008	     -0.05502619	      0.88269251	     -0.00091363	     -0.20808051	     -0.00090549	      0.00005769	     53.33288304
      2.75951591	     -0.05209260	     -0.00115079	     -0.19389692	     -0.05502756	      0.88269259	     -0.00091371	     -0.20807529	     -0.00089943	      0.00004186	     53.31808439
      2.76084077	     -0.05209764	     -0.00114623	     -0.19390217	     -0.05502875	      0.88269264	     -0.00091378	     -0.20807046	     -0.00089368	      0.00002814	     53.14829014
[truncated: 330,056 more chars]
