# Supplementary material for: A Neural Controller Model Considering the Vestibulospinal Tract in Human Postural Control
Source: Front Comput Neurosci. 2022 Feb 25;16:785099. doi: 10.3389/fncom.2022.785099 (PMC8913724; doi:10.3389/fncom.2022.785099)
Supplement: Supplementary file 8 [file Data_Sheet_3.zip › SimulationResults/VST+/1.931/opt_4/jiang_CoPpositon_pos.sto]

CoP
version=1
nRows=3899
nColumns=11
inDegrees=no

This file contains CoP trajectory (of origin) and orientations.

Units are S.I. units (seconds, meters, Newtons, ...)
Angles are in degrees.

endheader
time	cop-x	cop-z	cop-x-calcn-r	com-x	com-y	com-z	com-x-calcn-r	com-x-vel	com-y-vel	s_torques
      0.00043833	     -0.06239207	     -0.00113036	     -0.20421158	     -0.06098363	      0.88292365	     -0.00064778	     -0.21546861	     -0.00000974	      0.00004806	    115.76756700
      0.00097444	     -0.06171259	     -0.00110495	     -0.20353250	     -0.06098364	      0.88292370	     -0.00064777	     -0.21545221	     -0.00004060	      0.00011603	    128.36559888
      0.00163146	     -0.06112764	     -0.00108525	     -0.20294758	     -0.06098369	      0.88292380	     -0.00064775	     -0.21542212	     -0.00010048	      0.00020769	    105.81348675
      0.00248630	     -0.06070558	     -0.00107121	     -0.20252499	     -0.06098382	      0.88292403	     -0.00064770	     -0.21537558	     -0.00020471	      0.00033050	     83.67882071
      0.00367880	     -0.06055494	     -0.00106416	     -0.20237299	     -0.06098416	      0.88292452	     -0.00064762	     -0.21531103	     -0.00037604	      0.00048940	     67.17645871
      0.00564667	     -0.06082091	     -0.00106980	     -0.20263627	     -0.06098519	      0.88292569	     -0.00064743	     -0.21522856	     -0.00065756	      0.00067711	     44.69570373
      0.00714510	     -0.06113225	     -0.00107614	     -0.20294586	     -0.06098631	      0.88292676	     -0.00064725	     -0.21518854	     -0.00083556	      0.00074320	     30.18493646
      0.00864353	     -0.06139842	     -0.00108019	     -0.20321077	     -0.06098767	      0.88292788	     -0.00064705	     -0.21516277	     -0.00097219	      0.00074630	     19.06528360
      0.01014196	     -0.06160603	     -0.00108132	     -0.20341760	     -0.06098920	      0.88292897	     -0.00064683	     -0.21514566	     -0.00106697	      0.00069678	     13.11680274
      0.01164039	     -0.06175727	     -0.00108126	     -0.20356844	     -0.06099085	      0.88292995	     -0.00064660	     -0.21513347	     -0.00112444	      0.00060634	     10.80147912
      0.01313882	     -0.06187640	     -0.00108001	     -0.20368754	     -0.06099255	      0.88293077	     -0.00064635	     -0.21512408	     -0.00114739	      0.00048649	     11.09155896
      0.01463725	     -0.06196481	     -0.00107936	     -0.20377618	     -0.06099427	      0.88293140	     -0.00064609	     -0.21511658	     -0.00114104	      0.00034724	     13.92897757
      0.01613568	     -0.06203694	     -0.00107805	     -0.20384882	     -0.06099596	      0.88293181	     -0.00064581	     -0.21511053	     -0.00110756	      0.00019758	     16.71689945
      0.01763411	     -0.06208258	     -0.00107666	     -0.20389517	     -0.06099758	      0.88293199	     -0.00064552	     -0.21510587	     -0.00105236	      0.00004500	     21.39268711
      0.01913254	     -0.06211639	     -0.00107565	     -0.20392988	     -0.06099910	      0.88293195	     -0.00064522	     -0.21510246	     -0.00097747	     -0.00010389	     23.98709116
      0.02063097	     -0.06212728	     -0.00107618	     -0.20394179	     -0.06100050	      0.88293168	     -0.00064490	     -0.21510028	     -0.00088852	     -0.00024417	     28.24197895
      0.02212940	     -0.06212822	     -0.00107591	     -0.20394388	     -0.06100176	      0.88293122	     -0.00064457	     -0.21509906	     -0.00078695	     -0.00037203	     29.35728813
      0.02347577	     -0.06211069	     -0.00107640	     -0.20392745	     -0.06100275	      0.88293065	     -0.00064427	     -0.21509867	     -0.00068935	     -0.00047437	     31.91297371
      0.02482214	     -0.06208730	     -0.00107630	     -0.20390522	     -0.06100361	      0.88292995	     -0.00064396	     -0.21509874	     -0.00058636	     -0.00056341	     32.38462385
      0.02616851	     -0.06205436	     -0.00107676	     -0.20387346	     -0.06100433	      0.88292914	     -0.00064363	     -0.21509920	     -0.00048079	     -0.00063861	     33.21243735
      0.02806184	     -0.06200181	     -0.00107722	     -0.20382262	     -0.06100510	      0.88292785	     -0.00064316	     -0.21510028	     -0.00032980	     -0.00072061	     32.97251517
      0.02943470	     -0.06195702	     -0.00107798	     -0.20377906	     -0.06100548	      0.88292683	     -0.00064282	     -0.21510125	     -0.00022084	     -0.00076319	     33.43834189
      0.03080757	     -0.06191394	     -0.00107820	     -0.20373723	     -0.06100571	      0.88292576	     -0.00064246	     -0.21510226	     -0.00011254	     -0.00079219	     32.81449224
      0.03247152	     -0.06185885	     -0.00107880	     -0.20368363	     -0.06100579	      0.88292442	     -0.00064201	     -0.21510347	      0.00001562	     -0.00081052	     32.77000914
      0.03392543	     -0.06181578	     -0.00107873	     -0.20364184	     -0.06100568	      0.88292324	     -0.00064161	     -0.21510436	      0.00012517	     -0.00081270	     31.86915208
      0.03537933	     -0.06177104	     -0.00107904	     -0.20359836	     -0.06100542	      0.88292207	     -0.00064121	     -0.21510509	      0.00023075	     -0.00080348	     31.79222001
      0.03683324	     -0.06173311	     -0.00107850	     -0.20356168	     -0.06100501	      0.88292091	     -0.00064079	     -0.21510553	      0.00033335	     -0.00078412	     30.97865251
      0.03828714	     -0.06169503	     -0.00107832	     -0.20352480	     -0.06100446	      0.88291979	     -0.00064036	     -0.21510568	      0.00043151	     -0.00075612	     30.74027701
      0.03974104	     -0.06166420	     -0.00107755	     -0.20349516	     -0.06100376	      0.88291871	     -0.00063993	     -0.21510544	      0.00052632	     -0.00072075	     29.96656034
      0.04119495	     -0.06163316	     -0.00107707	     -0.20346526	     -0.06100293	      0.88291770	     -0.00063948	     -0.21510482	      0.00061654	     -0.00067946	     29.60151413
      0.04264885	     -0.06160873	     -0.00107593	     -0.20344196	     -0.06100197	      0.88291674	     -0.00063903	     -0.21510373	      0.00070333	     -0.00063342	     28.81923094
      0.04410276	     -0.06158364	     -0.00107512	     -0.20341794	     -0.06100089	      0.88291586	     -0.00063857	     -0.21510219	      0.00078559	     -0.00058397	     28.37766236
      0.04555666	     -0.06156442	     -0.00107372	     -0.20339977	     -0.06099969	      0.88291504	     -0.00063810	     -0.21510014	      0.00086456	     -0.00053217	     27.60167082
      0.04701056	     -0.06154230	     -0.00107244	     -0.20337867	     -0.06099837	      0.88291431	     -0.00063762	     -0.21509759	      0.00093920	     -0.00047920	     27.13764963
      0.04846447	     -0.06152443	     -0.00107047	     -0.20336179	     -0.06099696	      0.88291365	     -0.00063713	     -0.21509445	      0.00101079	     -0.00042592	     26.35253189
      0.04991837	     -0.06150391	     -0.00106881	     -0.20334223	     -0.06099544	      0.88291307	     -0.00063663	     -0.21509078	      0.00107832	     -0.00037344	     25.94298711
      0.05137228	     -0.06148703	     -0.00106656	     -0.20332628	     -0.06099382	      0.88291256	     -0.00063613	     -0.21508658	      0.00114318	     -0.00032239	     25.23324798
      0.05282618	     -0.06146573	     -0.00106481	     -0.20330587	     -0.06099212	      0.88291213	     -0.00063562	     -0.21508191	      0.00120429	     -0.00027350	     24.92025408
      0.05428008	     -0.06144945	     -0.00106285	     -0.20329046	     -0.06099032	      0.88291177	     -0.00063510	     -0.21507674	      0.00126297	     -0.00022715	     24.24815933
      0.05573399	     -0.06143044	     -0.00106134	     -0.20327227	     -0.06098844	      0.88291147	     -0.00063458	     -0.21507125	      0.00131812	     -0.00018398	     24.02394215
      0.05718789	     -0.06141622	     -0.00105952	     -0.20325886	     -0.06098649	      0.88291123	     -0.00063405	     -0.21506543	      0.00137117	     -0.00014429	     23.41226971
      0.05864180	     -0.06139795	     -0.00105808	     -0.20324135	     -0.06098446	      0.88291105	     -0.00063351	     -0.21505939	      0.00142105	     -0.00010853	     23.29346029
      0.06009570	     -0.06138415	     -0.00105641	     -0.20322831	     -0.06098236	      0.88291091	     -0.00063297	     -0.21505313	      0.00146918	     -0.00007683	     22.72757584
      0.06154960	     -0.06136562	     -0.00105517	     -0.20321049	     -0.06098019	      0.88291082	     -0.00063242	     -0.21504672	      0.00151444	     -0.00004949	     22.69954148
      0.06300351	     -0.06135107	     -0.00105366	     -0.20319664	     -0.06097795	      0.88291077	     -0.00063187	     -0.21504014	      0.00155835	     -0.00002649	     22.17770562
      0.06445741	     -0.06133094	     -0.00105256	     -0.20317719	     -0.06097566	      0.88291074	     -0.00063132	     -0.21503346	      0.00159972	     -0.00000796	     22.22838848
      0.06591132	     -0.06131503	     -0.00105125	     -0.20316194	     -0.06097330	      0.88291074	     -0.00063075	     -0.21502662	      0.00164004	      0.00000636	     21.73797417
      0.06736522	     -0.06129355	     -0.00105029	     -0.20314110	     -0.06097089	      0.88291076	     -0.00063019	     -0.21501971	      0.00167803	      0.00001645	     21.83934464
      0.06881912	     -0.06127708	     -0.00104913	     -0.20312526	     -0.06096842	      0.88291079	     -0.00062962	     -0.21501267	      0.00171523	      0.00002262	     21.37778315
      0.07027303	     -0.06125555	     -0.00104829	     -0.20310433	     -0.06096590	      0.88291082	     -0.00062905	     -0.21500562	      0.00175029	      0.00002492	     21.51691125
      0.07172693	     -0.06123992	     -0.00104727	     -0.20308930	     -0.06096333	      0.88291086	     -0.00062847	     -0.21499851	      0.00178484	      0.00002370	     21.08644885
      0.07318084	     -0.06121899	     -0.00104648	     -0.20306895	     -0.06096072	      0.88291089	     -0.00062789	     -0.21499144	      0.00181748	      0.00001902	     21.26103304
      0.07463474	     -0.06120359	     -0.00104542	     -0.20305413	     -0.06095805	      0.88291091	     -0.00062730	     -0.21498433	      0.00184990	      0.00001130	     20.86718581
      0.07608864	     -0.06118290	     -0.00104458	     -0.20303400	     -0.06095534	      0.88291092	     -0.00062672	     -0.21497728	      0.00188062	      0.00000064	     21.06982920
      0.07754255	     -0.06116881	     -0.00104356	     -0.20302048	     -0.06095258	      0.88291091	     -0.00062613	     -0.21497022	      0.00191137	     -0.00001250	     20.70584353
      0.07899645	     -0.06114953	     -0.00104267	     -0.20300174	     -0.06094978	      0.88291088	     -0.00062553	     -0.21496325	      0.00194056	     -0.00002805	     20.93546525
      0.08045036	     -0.06113815	     -0.00104162	     -0.20299092	     -0.06094694	      0.88291083	     -0.00062493	     -0.21495633	      0.00197005	     -0.00004563	     20.60047932
      0.08190426	     -0.06115223	     -0.00104133	     -0.20300551	     -0.06094405	      0.88291075	     -0.00062433	     -0.21494991	      0.00199782	     -0.00006573	     20.67160497
      0.08335816	     -0.06130516	     -0.00104310	     -0.20315884	     -0.06094113	      0.88291064	     -0.00062373	     -0.21494681	      0.00202429	     -0.00009301	     19.68655725
      0.08481207	     -0.06162731	     -0.00104713	     -0.20348129	     -0.06093817	      0.88291047	     -0.00062312	     -0.21495225	      0.00204896	     -0.00013797	     20.06056823
      0.08626597	     -0.06210337	     -0.00105188	     -0.20395764	     -0.06093517	      0.88291022	     -0.00062252	     -0.21497033	      0.00207900	     -0.00021138	     20.38095043
      0.08771988	     -0.06266349	     -0.00105622	     -0.20451812	     -0.06093212	      0.88290984	     -0.00062191	     -0.21500294	      0.00211839	     -0.00032115	     23.52637928
      0.08917378	     -0.06326702	     -0.00105918	     -0.20512217	     -0.06092900	      0.88290927	     -0.00062129	     -0.21504960	      0.00217286	     -0.00047047	     25.88678046
      0.09062768	     -0.06386531	     -0.00106091	     -0.20572116	     -0.06092579	      0.88290845	     -0.00062069	     -0.21510872	      0.00224249	     -0.00065894	     30.45734012
      0.09208159	     -0.06444515	     -0.00106145	     -0.20630188	     -0.06092247	      0.88290734	     -0.00062008	     -0.21517811	      0.00232847	     -0.00088301	     33.23544172
      0.09353549	     -0.06498574	     -0.00106183	     -0.20684349	     -0.06091902	      0.88290587	     -0.00061948	     -0.21525567	      0.00242865	     -0.00113757	     36.54525228
      0.09549627	     -0.06565432	     -0.00106217	     -0.20751364	     -0.06091410	      0.88290327	     -0.00061868	     -0.21537001	      0.00258454	     -0.00151753	     36.89772273
      0.09688466	     -0.06607316	     -0.00106351	     -0.20793368	     -0.06091043	      0.88290097	     -0.00061812	     -0.21545595	      0.00270633	     -0.00180399	     37.71131479
      0.09827305	     -0.06644734	     -0.00106529	     -0.20830914	     -0.06090659	      0.88289826	     -0.00061758	     -0.21554486	      0.00283676	     -0.00209639	     34.98287350
      0.10012914	     -0.06688804	     -0.00106857	     -0.20875163	     -0.06090115	      0.88289401	     -0.00061686	     -0.21566721	      0.00302055	     -0.00248533	     30.67295635
      0.10178131	     -0.06722443	     -0.00107253	     -0.20908968	     -0.06089602	      0.88288962	     -0.00061625	     -0.21577778	      0.00319309	     -0.00281971	     24.64528106
      0.10343347	     -0.06748778	     -0.00107753	     -0.20935475	     -0.06089060	      0.88288470	     -0.00061565	     -0.21588808	      0.00337052	     -0.00313476	     19.79519357
      0.10473095	     -0.06766002	     -0.00108190	     -0.20952838	     -0.06088613	      0.88288048	     -0.00061519	     -0.21597367	      0.00351433	     -0.00336045	     15.69315404
      0.10602843	     -0.06780238	     -0.00108704	     -0.20967213	     -0.06088148	      0.88287599	     -0.00061474	     -0.21605789	      0.00365852	     -0.00356451	     12.67255420
      0.10764383	     -0.06794613	     -0.00109331	     -0.20981765	     -0.06087542	      0.88287005	     -0.00061420	     -0.21616010	      0.00384067	     -0.00378251	     10.14690563
      0.10925923	     -0.06806142	     -0.00110057	     -0.20993471	     -0.06086907	      0.88286379	     -0.00061368	     -0.21625884	      0.00402213	     -0.00395809	      9.30168331
      0.11039368	     -0.06813802	     -0.00110557	     -0.21001256	     -0.06086443	      0.88285925	     -0.00061332	     -0.21632600	      0.00415133	     -0.00405318	      9.21177390
      0.11152814	     -0.06821174	     -0.00111057	     -0.21008754	     -0.06085965	      0.88285460	     -0.00061297	     -0.21639122	      0.00427959	     -0.00412727	      9.91057477
      0.11333503	     -0.06832162	     -0.00111816	     -0.21019944	     -0.06085173	      0.88284707	     -0.00061242	     -0.21649087	      0.00448526	     -0.00420023	     11.46253747
      0.11495369	     -0.06841559	     -0.00112451	     -0.21029523	     -0.06084432	      0.88284025	     -0.00061194	     -0.21657572	      0.00466924	     -0.00422071	     13.33318861
      0.11657235	     -0.06852062	     -0.00113018	     -0.21040211	     -0.06083662	      0.88283343	     -0.00061148	     -0.21665658	      0.00485571	     -0.00420062	     14.23302002
      0.11767220	     -0.06859511	     -0.00113381	     -0.21047786	     -0.06083121	      0.88282883	     -0.00061117	     -0.21670923	      0.00498169	     -0.00416719	     15.44587811
      0.11877205	     -0.06867319	     -0.00113716	     -0.21055721	     -0.06082566	      0.88282427	     -0.00061087	     -0.21675997	      0.00510967	     -0.00411733	     15.83779186
      0.12059365	     -0.06879983	     -0.00114185	     -0.21068600	     -0.06081615	      0.88281687	     -0.00061037	     -0.21683976	      0.00532354	     -0.00400370	     16.15369776
      0.12254046	     -0.06894370	     -0.00114622	     -0.21083221	     -0.06080557	      0.88280922	     -0.00060985	     -0.21691932	      0.00555698	     -0.00384494	     15.09812576
      0.12361361	     -0.06902268	     -0.00114852	     -0.21091248	     -0.06079953	      0.88280515	     -0.00060957	     -0.21696071	      0.00568606	     -0.00374482	     14.96571046
      0.12491443	     -0.06911890	     -0.00115077	     -0.21101030	     -0.06079203	      0.88280036	     -0.00060924	     -0.21700854	      0.00584556	     -0.00361204	     14.03888515
      0.12690285	     -0.06926240	     -0.00115326	     -0.21115629	     -0.06078016	      0.88279340	     -0.00060874	     -0.21707675	      0.00609266	     -0.00339172	     12.81802882
      0.12819499	     -0.06934731	     -0.00115467	     -0.21124285	     -0.06077219	      0.88278911	     -0.00060842	     -0.21711805	      0.00625653	     -0.00323883	     11.50972948
      0.12948713	     -0.06943141	     -0.00115593	     -0.21132861	     -0.06076399	      0.88278503	     -0.00060811	     -0.21715711	      0.00642099	     -0.00308158	     10.79811292
      0.13077927	     -0.06951070	     -0.00115703	     -0.21140956	     -0.06075559	      0.88278115	     -0.00060781	     -0.21719413	      0.00658777	     -0.00292033	      9.91625431
      0.13243397	     -0.06960454	     -0.00115898	     -0.21150555	     -0.06074451	      0.88277649	     -0.00060742	     -0.21723861	      0.00680289	     -0.00271188	      9.28457950
      0.13385953	     -0.06967579	     -0.00116087	     -0.21157865	     -0.06073468	      0.88277275	     -0.00060710	     -0.21727443	      0.00699102	     -0.00253098	      8.61827454
      0.13528508	     -0.06973854	     -0.00116197	     -0.21164328	     -0.06072458	      0.88276927	     -0.00060679	     -0.21730797	      0.00717907	     -0.00235219	      8.50585798
      0.13644158	     -0.06978029	     -0.00116267	     -0.21168657	     -0.06071619	      0.88276664	     -0.00060654	     -0.21733363	      0.00733387	     -0.00220756	      8.17776777
      0.13759808	     -0.06981979	     -0.00116359	     -0.21172761	     -0.06070762	      0.88276417	     -0.00060630	     -0.21735795	      0.00748832	     -0.00206621	      8.14692683
      0.13935617	     -0.06986918	     -0.00116506	     -0.21177933	     -0.06069424	      0.88276072	     -0.00060594	     -0.21739262	      0.00772470	     -0.00185642	      8.02897684
      0.14088123	     -0.06990306	     -0.00116661	     -0.21181523	     -0.06068231	      0.88275802	     -0.00060564	     -0.21742057	      0.00792979	     -0.00168133	      8.05153522
      0.14240629	     -0.06992882	     -0.00116814	     -0.21184302	     -0.06067006	      0.88275559	     -0.00060535	     -0.21744673	      0.00813638	     -0.00151248	      7.93267188
      0.14361206	     -0.06994405	     -0.00116958	     -0.21185983	     -0.06066015	      0.88275384	     -0.00060513	     -0.21746619	      0.00829861	     -0.00138532	      7.96701755
      0.14481783	     -0.06995353	     -0.00117099	     -0.21187091	     -0.06065004	      0.88275224	     -0.00060492	     -0.21748465	      0.00846185	     -0.00126270	      7.92324865
      0.14628586	     -0.06996138	     -0.00117297	     -0.21188069	     -0.06063748	      0.88275050	     -0.00060467	     -0.21750582	      0.00866001	     -0.00112161	      7.87158889
      0.14818930	     -0.06996348	     -0.00117562	     -0.21188529	     -0.06062075	      0.88274852	     -0.00060436	     -0.21753132	      0.00891815	     -0.00095092	      7.56213885
      0.14911796	     -0.06996003	     -0.00117712	     -0.21188304	     -0.06061241	      0.88274768	     -0.00060422	     -0.21754295	      0.00904279	     -0.00087375	      7.61562696
      0.15035307	     -0.06995323	     -0.00117908	     -0.21187785	     -0.06060114	      0.88274666	     -0.00060404	     -0.21755761	      0.00920946	     -0.00077636	      7.52157559
      0.15314448	     -0.06993002	     -0.00118372	     -0.21185825	     -0.06057490	      0.88274477	     -0.00060365	     -0.21758740	      0.00958531	     -0.00058142	      7.31431680
      0.15431328	     -0.06991687	     -0.00118574	     -0.21184662	     -0.06056361	      0.88274414	     -0.00060351	     -0.21759858	      0.00974327	     -0.00050953	      7.15983703
      0.15548208	     -0.06990545	     -0.00118803	     -0.21183670	     -0.06055213	      0.88274358	     -0.00060336	     -0.21760903	      0.00990042	     -0.00044461	      7.11659000
      0.15732226	     -0.06988693	     -0.00119162	     -0.21182054	     -0.06053368	      0.88274285	     -0.00060316	     -0.21762413	      0.01014832	     -0.00035467	      6.98495916
      0.15877638	     -0.06987371	     -0.00119456	     -0.21180917	     -0.06051878	      0.88274237	     -0.00060300	     -0.21763494	      0.01034371	     -0.00029498	      7.00153342
      0.16023049	     -0.06986059	     -0.00119733	     -0.21179791	     -0.06050360	      0.88274198	     -0.00060286	     -0.21764485	      0.01054007	     -0.00024426	      6.89244403
      0.16168461	     -0.06985109	     -0.00120198	     -0.21179022	     -0.06048813	      0.88274166	     -0.00060273	     -0.21765384	      0.01073545	     -0.00020397	      7.01390647
      0.16285035	     -0.06984104	     -0.00120649	     -0.21178161	     -0.06047552	      0.88274144	     -0.00060263	     -0.21766046	      0.01089348	     -0.00017697	      6.88279290
      0.16401608	     -0.06983386	     -0.00121042	     -0.21177588	     -0.06046273	      0.88274124	     -0.00060254	     -0.21766652	      0.01105085	     -0.00015657	      6.95489571
      0.16573249	     -0.06981906	     -0.00121352	     -0.21176328	     -0.06044357	      0.88274099	     -0.00060242	     -0.21767459	      0.01128365	     -0.00013556	      6.95366091
      0.16726907	     -0.06980372	     -0.00121620	     -0.21174991	     -0.06042607	      0.88274079	     -0.00060232	     -0.21768087	      0.01149218	     -0.00012599	      7.09727124
      0.16880565	     -0.06977670	     -0.00121816	     -0.21172489	     -0.06040825	      0.88274060	     -0.00060223	     -0.21768598	      0.01170248	     -0.00012306	      7.03951057
      0.17007882	     -0.06973610	     -0.00121943	     -0.21168595	     -0.06039324	      0.88274045	     -0.00060217	     -0.21768879	      0.01187593	     -0.00012601	      7.39472517
      0.17135200	     -0.06965011	     -0.00121946	     -0.21160168	     -0.06037801	      0.88274028	     -0.00060211	     -0.21768936	      0.01205109	     -0.00013053	      7.65919817
      0.17262517	     -0.06949172	     -0.00121837	     -0.21144506	     -0.06036255	      0.88274011	     -0.00060206	     -0.21768588	      0.01222606	     -0.00013521	      8.33195606
      0.17426953	     -0.06914538	     -0.00121536	     -0.21110106	     -0.06034226	      0.88273989	     -0.00060201	     -0.21767180	      0.01245155	     -0.00013264	      9.24041819
      0.17556979	     -0.06875946	     -0.00121272	     -0.21071698	     -0.06032596	      0.88273973	     -0.00060197	     -0.21765036	      0.01262480	     -0.00011799	     10.25909617
      0.17687005	     -0.06828651	     -0.00121042	     -0.21024580	     -0.06030943	      0.88273959	     -0.00060195	     -0.21761840	      0.01279155	     -0.00008493	     10.88708764
      0.17817030	     -0.06774899	     -0.00120888	     -0.20970993	     -0.06029270	      0.88273951	     -0.00060193	     -0.21757548	      0.01294697	     -0.00003055	     11.72462972
      0.17975361	     -0.06702820	     -0.00120735	     -0.20899098	     -0.06027206	      0.88273954	     -0.00060191	     -0.21750898	      0.01311916	      0.00007060	     12.29787925
      0.18098082	     -0.06643719	     -0.00120645	     -0.20840122	     -0.06025589	      0.88273969	     -0.00060190	     -0.21744747	      0.01323646	      0.00017588	     13.20783273
      0.18220803	     -0.06582741	     -0.00120515	     -0.20779258	     -0.06023958	      0.88273998	     -0.00060190	     -0.21737822	      0.01334052	      0.00030627	     13.66938655
      0.18343524	     -0.06521193	     -0.00120456	     -0.20717806	     -0.06022315	      0.88274045	     -0.00060190	     -0.21730220	      0.01342991	      0.00045982	     14.45338891
      0.18535333	     -0.06425032	     -0.00120562	     -0.20621764	     -0.06019728	      0.88274160	     -0.00060191	     -0.21717218	      0.01354259	      0.00074407	     15.46704338
      0.18668675	     -0.06358723	     -0.00120456	     -0.20555522	     -0.06017918	      0.88274274	     -0.00060191	     -0.21707527	      0.01360152	      0.00096865	     16.63724781
      0.18802018	     -0.06293722	     -0.00120339	     -0.20490575	     -0.06016101	      0.88274419	     -0.00060192	     -0.21697424	      0.01364749	      0.00121228	     17.27545924
      0.18935360	     -0.06230434	     -0.00120228	     -0.20427327	     -0.06014279	      0.88274598	     -0.00060194	     -0.21686999	      0.01368027	      0.00146942	     18.44747818
      0.19068702	     -0.06168725	     -0.00120081	     -0.20365648	     -0.06012453	      0.88274811	     -0.00060195	     -0.21676327	      0.01370283	      0.00173707	     19.25992336
      0.19231677	     -0.06095845	     -0.00119892	     -0.20292790	     -0.06010219	      0.88275122	     -0.00060197	     -0.21663035	      0.01371684	      0.00207094	     20.88175187
      0.19362882	     -0.06039120	     -0.00119689	     -0.20236077	     -0.06008419	      0.88275411	     -0.00060199	     -0.21652199	      0.01372056	      0.00234179	     21.60407130
      0.19494087	     -0.05984577	     -0.00119508	     -0.20181535	     -0.06006619	      0.88275736	     -0.00060201	     -0.21641291	      0.01371663	      0.00260877	     23.12795632
      0.19625292	     -0.05932124	     -0.00119279	     -0.20129080	     -0.06004819	      0.88276095	     -0.00060202	     -0.21630357	      0.01370830	      0.00287026	     24.12497165
      0.19756497	     -0.05881879	     -0.00119089	     -0.20078826	     -0.06003022	      0.88276489	     -0.00060204	     -0.21619434	      0.01369459	      0.00312159	     25.70433825
      0.19887702	     -0.05833478	     -0.00118883	     -0.20030411	     -0.06001226	      0.88276914	     -0.00060206	     -0.21608557	      0.01367774	      0.00336126	     26.96991308
      0.20051618	     -0.05775596	     -0.00118663	     -0.19972505	     -0.05998986	      0.88277488	     -0.00060209	     -0.21595069	      0.01365136	      0.00363927	     29.09490826
      0.20186221	     -0.05729690	     -0.00118419	     -0.19926579	     -0.05997150	      0.88277992	     -0.00060210	     -0.21584093	      0.01362757	      0.00384850	     30.33478150
      0.20320823	     -0.05685417	     -0.00118215	     -0.19882279	     -0.05995318	      0.88278523	     -0.00060212	     -0.21573211	      0.01359985	      0.00403711	     32.25583474
      0.20455426	     -0.05642766	     -0.00117998	     -0.19839600	     -0.05993489	      0.88279078	     -0.00060214	     -0.21562434	      0.01357096	      0.00420609	     33.45637520
      0.20590028	     -0.05601637	     -0.00117853	     -0.19798435	     -0.05991664	      0.88279654	     -0.00060216	     -0.21551769	      0.01353818	      0.00435233	     35.33723367
      0.20724631	     -0.05561914	     -0.00117630	     -0.19758677	     -0.05989844	      0.88280249	     -0.00060218	     -0.21541230	      0.01350434	      0.00447700	     36.34932888
      0.20859233	     -0.05523562	     -0.00117493	     -0.19720282	     -0.05988029	      0.88280859	     -0.00060219	     -0.21530825	      0.01346634	      0.00457724	     38.12055768
      0.20993836	     -0.05486604	     -0.00117286	     -0.19683282	     -0.05986219	      0.88281480	     -0.00060221	     -0.21520563	      0.01342720	      0.00465487	     38.94239431
      0.21128438	     -0.05450456	     -0.00117289	     -0.19647081	     -0.05984415	      0.88282111	     -0.00060222	     -0.21510453	      0.01338363	      0.00470772	     40.56860259
      0.21263041	     -0.05415773	     -0.00117187	     -0.19612346	     -0.05982616	      0.88282747	     -0.00060224	     -0.21500510	      0.01333864	      0.00473830	     41.14477818
      0.21397643	     -0.05381706	     -0.00117223	     -0.19578217	     -0.05980824	      0.88283385	     -0.00060225	     -0.21490735	      0.01328876	      0.00474500	     42.63663939
      0.21514279	     -0.05353401	     -0.00117134	     -0.19549861	     -0.05979277	      0.88283938	     -0.00060226	     -0.21482401	      0.01324408	      0.00473446	     43.05531842
      0.21630916	     -0.05326002	     -0.00117078	     -0.19522405	     -0.05977735	      0.88284489	     -0.00060227	     -0.21474194	      0.01319607	      0.00470808	     43.96433122
      0.21783531	     -0.05291138	     -0.00116796	     -0.19487468	     -0.05975726	      0.88285203	     -0.00060228	     -0.21463641	      0.01312968	      0.00465221	     44.76948156
      0.21920735	     -0.05260232	     -0.00116652	     -0.19456491	     -0.05973929	      0.88285837	     -0.00060228	     -0.21454327	      0.01306581	      0.00458200	     45.66031664
      0.22057939	     -0.05230212	     -0.00116346	     -0.19426398	     -0.05972141	      0.88286460	     -0.00060229	     -0.21445173	      0.01299831	      0.00449495	     46.23357826
      0.22175904	     -0.05204848	     -0.00116274	     -0.19400964	     -0.05970611	      0.88286985	     -0.00060229	     -0.21437432	      0.01293698	      0.00440726	     46.93250067
      0.22293870	     -0.05180125	     -0.00116061	     -0.19376170	     -0.05969089	      0.88287499	     -0.00060229	     -0.21429805	      0.01287294	      0.00430880	     47.48153317
      0.22436051	     -0.05150826	     -0.00115935	     -0.19346781	     -0.05967264	      0.88288103	     -0.00060229	     -0.21420760	      0.01279194	      0.00417687	     48.24598870
      0.22578233	     -0.05122377	     -0.00115623	     -0.19318240	     -0.05965451	      0.88288686	     -0.00060229	     -0.21411868	      0.01270690	      0.00403224	     48.88725502
      0.22690977	     -0.05100100	     -0.00115554	     -0.19295884	     -0.05964023	      0.88289134	     -0.00060229	     -0.21404924	      0.01263644	      0.00390963	     49.50876788
      0.22803722	     -0.05078353	     -0.00115309	     -0.19274059	     -0.05962602	      0.88289568	     -0.00060228	     -0.21398068	      0.01256340	      0.00378122	     50.03907018
      0.22950724	     -0.05050598	     -0.00115085	     -0.19246195	     -0.05960762	      0.88290111	     -0.00060227	     -0.21389259	      0.01246413	      0.00360664	     50.79527120
      0.23097726	     -0.05023548	     -0.00114684	     -0.19219038	     -0.05958938	      0.88290628	     -0.00060226	     -0.21380593	      0.01236035	      0.00342595	     51.46096894
      0.23202541	     -0.05004525	     -0.00114633	     -0.19199929	     -0.05957646	      0.88290980	     -0.00060225	     -0.21374501	      0.01228349	      0.00329431	     52.02153661
      0.23307356	     -0.04985948	     -0.00114459	     -0.19181267	     -0.05956363	      0.88291318	     -0.00060224	     -0.21368481	      0.01220440	      0.00316125	     52.52481970
      0.23464913	     -0.04958633	     -0.00114308	     -0.19153818	     -0.05954450	      0.88291801	     -0.00060221	     -0.21359571	      0.01208120	      0.00295979	     53.33462201
      0.23594441	     -0.04936768	     -0.00114101	     -0.19131841	     -0.05952891	      0.88292173	     -0.00060219	     -0.21352369	      0.01197615	      0.00279428	     53.96530199
      0.23723970	     -0.04915338	     -0.00114046	     -0.19110292	     -0.05951347	      0.88292525	     -0.00060217	     -0.21345280	      0.01186771	      0.00262985	     54.67535301
      0.23853498	     -0.04894457	     -0.00113784	     -0.19089294	     -0.05949817	      0.88292855	     -0.00060214	     -0.21338301	      0.01175602	      0.00246758	     55.30780679
      0.23983026	     -0.04873887	     -0.00113776	     -0.19068599	     -0.05948302	      0.88293164	     -0.00060211	     -0.21331433	      0.01164103	      0.00230817	     56.07227515
      0.24091894	     -0.04856960	     -0.00113497	     -0.19051570	     -0.05947040	      0.88293408	     -0.00060208	     -0.21325741	      0.01154198	      0.00217719	     56.58733112
      0.24200763	     -0.04840261	     -0.00113389	     -0.19034764	     -0.05945789	      0.88293638	     -0.00060204	     -0.21320123	      0.01144066	      0.00204926	     57.19852240
      0.24340571	     -0.04819301	     -0.00113108	     -0.19013666	     -0.05944199	      0.88293913	     -0.00060200	     -0.21313014	      0.01130740	      0.00189026	     57.94308390
      0.24480379	     -0.04798691	     -0.00113034	     -0.18992911	     -0.05942627	      0.88294167	     -0.00060195	     -0.21306021	      0.01117056	      0.00173793	     58.80367477
      0.24585864	     -0.04783537	     -0.00112753	     -0.18977650	     -0.05941454	      0.88294344	     -0.00060191	     -0.21300824	      0.01106508	      0.00162803	     59.31853360
      0.24691349	     -0.04768537	     -0.00112652	     -0.18962537	     -0.05940293	      0.88294511	     -0.00060187	     -0.21295694	      0.01095758	      0.00152269	     59.94612483
      0.24835627	     -0.04747963	     -0.00112608	     -0.18941805	     -0.05938723	      0.88294720	     -0.00060181	     -0.21288787	      0.01080735	      0.00138691	     60.76329799
      0.24965036	     -0.04730111	     -0.00112583	     -0.18923806	     -0.05937333	      0.88294892	     -0.00060175	     -0.21282707	      0.01066938	      0.00127370	     61.56058938
      0.25094445	     -0.04712695	     -0.00112240	     -0.18906251	     -0.05935962	      0.88295050	     -0.00060168	     -0.21276734	      0.01052843	      0.00116911	     62.19551347
      0.25199923	     -0.04698871	     -0.00112205	     -0.18892304	     -0.05934857	      0.88295170	     -0.00060162	     -0.21271944	      0.01041131	      0.00109001	     62.85619332
      0.25305401	     -0.04685769	     -0.00112010	     -0.18879082	     -0.05933765	      0.88295281	     -0.00060156	     -0.21267227	      0.01029235	      0.00101641	     63.37011685
      0.25443138	     -0.04670121	     -0.00111919	     -0.18863270	     -0.05932358	      0.88295414	     -0.00060148	     -0.21261199	      0.01013425	      0.00092784	     64.05396911
      0.25580876	     -0.04656431	     -0.00111659	     -0.18849419	     -0.05930974	      0.88295536	     -0.00060139	     -0.21255350	      0.00997340	      0.00084680	     64.53779151
      0.25681927	     -0.04647623	     -0.00111703	     -0.18840485	     -0.05929972	      0.88295619	     -0.00060132	     -0.21251189	      0.00985381	      0.00079119	     65.00242768
      0.25782977	     -0.04639927	     -0.00111585	     -0.18832666	     -0.05928982	      0.88295696	     -0.00060125	     -0.21247152	      0.00973321	      0.00073830	     65.31188843
      0.25927260	     -0.04630577	     -0.00111622	     -0.18823135	     -0.05927590	      0.88295798	     -0.00060115	     -0.21241619	      0.00955949	      0.00066625	     65.78860624
      0.26049153	     -0.04624796	     -0.00111524	     -0.18817202	     -0.05926434	      0.88295875	     -0.00060105	     -0.21237182	      0.00941170	      0.00060767	     65.96659032
      0.26171047	     -0.04620859	     -0.00111561	     -0.18813110	     -0.05925296	      0.88295946	     -0.00060095	     -0.21232982	      0.00926321	      0.00054996	     66.22928000
      0.26292940	     -0.04618770	     -0.00111386	     -0.18810871	     -0.05924176	      0.88296009	     -0.00060084	     -0.21229029	      0.00911455	      0.00049203	     66.23693957
      0.26414833	     -0.04618502	     -0.00111481	     -0.18810446	     -0.05923074	      0.88296066	     -0.00060073	     -0.21225333	      0.00896602	      0.00043268	     66.43947685
      0.26524122	     -0.04619837	     -0.00111317	     -0.18811648	     -0.05922101	      0.88296110	     -0.00060063	     -0.21222243	      0.00883339	      0.00037760	     66.27570003
      0.26633411	     -0.04622642	     -0.00111365	     -0.18814314	     -0.05921143	      0.88296148	     -0.00060052	     -0.21219369	      0.00870141	      0.00031996	     66.26911435
      0.26742699	     -0.04626916	     -0.00111297	     -0.18818455	     -0.05920199	      0.88296180	     -0.00060041	     -0.21216714	      0.00857042	      0.00025929	     66.06473005
      0.26887871	     -0.04634764	     -0.00111355	     -0.18826122	     -0.05918968	      0.88296211	     -0.00060026	     -0.21213533	      0.00839822	      0.00017308	     65.86617285
      0.27000476	     -0.04642376	     -0.00111235	     -0.18833600	     -0.05918029	      0.88296227	     -0.00060013	     -0.21211336	      0.00826644	      0.00010136	     65.45730154
      0.27113081	     -0.04651115	     -0.00111291	     -0.18842202	     -0.05917106	      0.88296234	     -0.00060000	     -0.21209370	      0.00813640	      0.00002505	     65.22488339
      0.27225685	     -0.04660817	     -0.00111218	     -0.18851774	     -0.05916197	      0.88296232	     -0.00059987	     -0.21207625	      0.00800835	     -0.00005578	     64.80899698
      0.27367953	     -0.04674233	     -0.00111280	     -0.18865023	     -0.05915069	      0.88296217	     -0.00059970	     -0.21205722	      0.00784954	     -0.00016430	     64.44199781
      0.27479614	     -0.04685542	     -0.00111152	     -0.18876208	     -0.05914199	      0.88296194	     -0.00059955	     -0.21204450	      0.00772742	     -0.00025406	     63.89493135
      0.27591275	     -0.04697444	     -0.00111206	     -0.18887984	     -0.05913343	      0.88296160	     -0.00059941	     -0.21203358	      0.00760745	     -0.00034758	     63.55075319
      0.27702937	     -0.04709878	     -0.00111146	     -0.18900298	     -0.05912500	      0.88296116	     -0.00059926	     -0.21202436	      0.00748978	     -0.00044436	     63.04294097
      0.27851056	     -0.04727099	     -0.00111213	     -0.18917359	     -0.05911402	      0.88296040	     -0.00059905	     -0.21201458	      0.00733713	     -0.00057705	     62.52745004
      0.27963444	     -0.04740659	     -0.00111097	     -0.18930805	     -0.05910584	      0.88295970	     -0.00059889	     -0.21200888	      0.00722402	     -0.00068027	     61.90396314
      0.28075831	     -0.04754584	     -0.00111148	     -0.18944614	     -0.05909778	      0.88295887	     -0.00059873	     -0.21200458	      0.00711315	     -0.00078521	     61.48888361
      0.28188219	     -0.04768802	     -0.00111036	     -0.18958721	     -0.05908985	      0.88295793	     -0.00059856	     -0.21200158	      0.00700460	     -0.00089119	     60.93009646
      0.28339389	     -0.04788430	     -0.00110937	     -0.18978204	     -0.05907937	      0.88295647	     -0.00059832	     -0.21199954	      0.00686210	     -0.00103450	     60.35473114
      0.28451993	     -0.04803461	     -0.00110703	     -0.18993134	     -0.05907170	      0.88295525	     -0.00059814	     -0.21199942	      0.00675869	     -0.00114101	     59.70596798
      0.28564596	     -0.04818726	     -0.00110640	     -0.19008295	     -0.05906415	      0.88295391	     -0.00059796	     -0.21200042	      0.00665750	     -0.00124689	     59.28170564
      0.28701670	     -0.04837512	     -0.00110356	     -0.19026964	     -0.05905511	      0.88295211	     -0.00059773	     -0.21200305	      0.00653750	     -0.00137408	     58.59028394
      0.28824752	     -0.04854619	     -0.00110282	     -0.19043963	     -0.05904712	      0.88295035	     -0.00059752	     -0.21200665	      0.00643254	     -0.00148599	     58.18398498
      0.28947834	     -0.04872012	     -0.00109983	     -0.19061258	     -0.05903927	      0.88294845	     -0.00059730	     -0.21201136	      0.00633039	     -0.00159498	     57.51562793
      0.29070917	     -0.04889573	     -0.00110022	     -0.19078715	     -0.05903154	      0.88294642	     -0.00059708	     -0.21201710	      0.00623088	     -0.00170050	     57.14986011
      0.29193999	     -0.04907220	     -0.00109817	     -0.19096267	     -0.05902393	      0.88294427	     -0.00059686	     -0.21202376	      0.00613423	     -0.00180192	     56.50378091
      0.29317081	     -0.04924955	     -0.00109845	     -0.19113904	     -0.05901644	      0.88294199	     -0.00059663	     -0.21203125	      0.00604023	     -0.00189895	     56.16686093
      0.29440164	     -0.04942758	     -0.00109662	     -0.19131617	     -0.05900906	      0.88293959	     -0.00059639	     -0.21203951	      0.00594913	     -0.00199095	     55.54749612
      0.29563246	     -0.04960553	     -0.00109821	     -0.19149318	     -0.05900179	      0.88293709	     -0.00059615	     -0.21204845	      0.00586064	     -0.00207761	     55.22511690
      0.29686328	     -0.04978336	     -0.00109726	     -0.19167015	     -0.05899463	      0.88293448	     -0.00059591	     -0.21205801	      0.00577497	     -0.00215848	     54.61598394
      0.29809411	     -0.04996073	     -0.00109864	     -0.19184663	     -0.05898758	      0.88293178	     -0.00059566	     -0.21206812	      0.00569187	     -0.00223352	     54.30031737
      0.29932493	     -0.05013751	     -0.00109773	     -0.19202261	     -0.05898062	      0.88292899	     -0.00059541	     -0.21207872	      0.00561157	     -0.00230240	     53.72061976
      0.30055575	     -0.05031337	     -0.00109853	     -0.19219765	     -0.05897376	      0.88292611	     -0.00059515	     -0.21208977	      0.00553379	     -0.00236507	     53.40131326
      0.30178658	     -0.05048816	     -0.00109708	     -0.19237171	     -0.05896700	      0.88292317	     -0.00059489	     -0.21210120	      0.00545872	     -0.00242111	     52.84422706
      0.30301740	     -0.05066162	     -0.00109746	     -0.19254441	     -0.05896032	      0.88292016	     -0.00059462	     -0.21211295	      0.00538610	     -0.00247057	     52.51420327
      0.30424822	     -0.05083511	     -0.00109669	     -0.19271721	     -0.05895374	      0.88291709	     -0.00059435	     -0.21212499	      0.00531608	     -0.00251324	     51.98023129
      0.30547904	     -0.05100624	     -0.00109692	     -0.19288765	     -0.05894724	      0.88291397	     -0.00059407	     -0.21213726	      0.00524843	     -0.00254909	     51.63691888
      0.30670987	     -0.05117638	     -0.00109550	     -0.19305715	     -0.05894082	      0.88291082	     -0.00059379	     -0.21214973	      0.00518328	     -0.00257806	     51.12147734
      0.30794069	     -0.05134518	     -0.00109560	     -0.19322531	     -0.05893448	      0.88290763	     -0.00059350	     -0.21216237	      0.00512041	     -0.00260027	     50.76620942
      0.30943339	     -0.05154694	     -0.00109395	     -0.19342637	     -0.05892689	      0.88290373	     -0.00059314	     -0.21217784	      0.00504744	     -0.00261824	     50.13176445
      0.31056999	     -0.05169817	     -0.00109476	     -0.19357705	     -0.05892118	      0.88290075	     -0.00059286	     -0.21218967	      0.00499401	     -0.00262565	     49.88216913
      0.31170659	     -0.05184736	     -0.00109418	     -0.19372573	     -0.05891553	      0.88289777	     -0.00059258	     -0.21220150	      0.00494261	     -0.00262772	     49.41749597
      0.31315869	     -0.05203483	     -0.00109470	     -0.19391255	     -0.05890840	      0.88289395	     -0.00059222	     -0.21221656	      0.00487958	     -0.00262305	     49.00429846
      0.31461078	     -0.05221875	     -0.00109258	     -0.19409592	     -0.05890136	      0.88289015	     -0.00059184	     -0.21223150	      0.00481972	     -0.00261053	     48.33793689
      0.31568427	     -0.05235288	     -0.00109346	     -0.19422961	     -0.05889621	      0.88288736	     -0.00059156	     -0.21224243	      0.00477719	     -0.00259652	     48.14089334
      0.31675775	     -0.05248598	     -0.00109299	     -0.19436231	     -0.05889110	      0.88288458	     -0.00059128	     -0.21225323	      0.00473642	     -0.00257853	     47.73000786
      0.31831118	     -0.05267441	     -0.00109330	     -0.19455017	     -0.05888379	      0.88288060	     -0.00059085	     -0.21226858	      0.00468012	     -0.00254599	     47.27515396
      0.31965122	     -0.05283332	     -0.00109241	     -0.19470864	     -0.05887755	      0.88287721	     -0.00059048	     -0.21228150	      0.00463423	     -0.00251222	     46.73253878
      0.32099125	     -0.05298889	     -0.00109334	     -0.19486375	     -0.05887137	      0.88287387	     -0.00059011	     -0.21229409	      0.00459053	     -0.00247381	     46.43345727
      0.32233129	     -0.05314122	     -0.00109182	     -0.19501571	     -0.05886525	      0.88287058	     -0.00058972	     -0.21230634	      0.00454931	     -0.00243117	     45.81191694
      0.32351483	     -0.05327299	     -0.00109294	     -0.19514711	     -0.05885988	      0.88286773	     -0.00058938	     -0.21231684	      0.00451455	     -0.00239054	     45.58528566
      0.32469838	     -0.05340226	     -0.00109156	     -0.19527609	     -0.05885456	      0.88286492	     -0.00058903	     -0.21232703	      0.00448165	     -0.00234730	     45.09513679
      0.32588192	     -0.05352901	     -0.00109119	     -0.19540254	     -0.05884927	      0.88286217	     -0.00058867	     -0.21233690	      0.00445030	     -0.00230184	     44.76194730
      0.32748850	     -0.05369704	     -0.00109017	     -0.19557019	     -0.05884216	      0.88285853	     -0.00058818	     -0.21234978	      0.00441043	     -0.00223703	     44.14975824
      0.32871782	     -0.05382322	     -0.00109115	     -0.19569607	     -0.05883675	      0.88285581	     -0.00058780	     -0.21235923	      0.00438176	     -0.00218551	     43.88166605
      0.32994714	     -0.05394696	     -0.00109043	     -0.19581957	     -0.05883138	      0.88285315	     -0.00058741	     -0.21236833	      0.00435492	     -0.00213271	     43.38878731
      0.33117645	     -0.05406810	     -0.00109093	     -0.19594044	     -0.05882604	      0.88285056	     -0.00058701	     -0.21237707	      0.00432962	     -0.00207908	     43.07092592
      0.33273707	     -0.05421828	     -0.00109003	     -0.19609036	     -0.05881931	      0.88284737	     -0.00058650	     -0.21238764	      0.00430001	     -0.00201033	     42.46908432
      0.33395367	     -0.05433246	     -0.00109100	     -0.19620430	     -0.05881409	      0.88284496	     -0.00058610	     -0.21239545	      0.00427854	     -0.00195668	     42.23470268
      0.33517027	     -0.05444406	     -0.00109012	     -0.19631573	     -0.05880890	      0.88284261	     -0.00058569	     -0.21240288	      0.00425875	     -0.00190325	     41.76230197
      0.33638687	     -0.05455283	     -0.00109018	     -0.19642431	     -0.05880373	      0.88284033	     -0.00058527	     -0.21240992	      0.00424033	     -0.00185036	     41.44815007
      0.33801592	     -0.05469381	     -0.00108851	     -0.19656512	     -0.05879684	      0.88283737	     -0.00058470	     -0.21241873	      0.00421805	     -0.00178073	     40.84938424
      0.33923858	     -0.05479597	     -0.00108861	     -0.19666713	     -0.05879169	      0.88283522	     -0.00058427	     -0.21242487	      0.00420279	     -0.00172968	     40.62637114
      0.34046124	     -0.05489495	     -0.00108674	     -0.19676602	     -0.05878656	      0.88283314	     -0.00058383	     -0.21243059	      0.00418906	     -0.00167979	     40.17670801
      0.34193727	     -0.05501001	     -0.00108568	     -0.19688096	     -0.05878039	      0.88283070	     -0.00058329	     -0.21243697	      0.00417406	     -0.00162140	     39.86965909
      0.34341331	     -0.05511979	     -0.00108171	     -0.19699071	     -0.05877424	      0.88282835	     -0.00058275	     -0.21244275	      0.00416112	     -0.00156510	     39.24889153
      0.34452885	     -0.05519905	     -0.00108061	     -0.19706992	     -0.05876960	      0.88282663	     -0.00058233	     -0.21244675	      0.00415221	     -0.00152409	     39.13564698
      0.34564440	     -0.05527586	     -0.00107755	     -0.19714672	     -0.05876497	      0.88282495	     -0.00058190	     -0.21245046	      0.00414442	     -0.00148437	     38.77709578
      0.34724771	     -0.05538117	     -0.00107386	     -0.19725203	     -0.05875834	      0.88282262	     -0.00058128	     -0.21245528	      0.00413470	     -0.00142974	     38.44654130
      0.34864190	     -0.05546754	     -0.00106920	     -0.19733845	     -0.05875258	      0.88282065	     -0.00058073	     -0.21245900	      0.00412782	     -0.00138459	     37.99041315
      0.35003608	     -0.05554918	     -0.00106676	     -0.19742009	     -0.05874683	      0.88281875	     -0.00058017	     -0.21246229	      0.00412197	     -0.00134168	     37.85753519
      0.35143027	     -0.05562602	     -0.00106144	     -0.19749702	     -0.05874108	      0.88281691	     -0.00057961	     -0.21246517	      0.00411755	     -0.00130087	     37.29908983
      0.35263743	     -0.05568842	     -0.00105915	     -0.19755945	     -0.05873612	      0.88281536	     -0.00057911	     -0.21246735	      0.00411431	     -0.00126732	     37.26540343
      0.35384460	     -0.05574768	     -0.00105477	     -0.19761880	     -0.05873115	      0.88281385	     -0.00057861	     -0.21246926	      0.00411204	     -0.00123529	     36.89585807
      0.35531786	     -0.05581555	     -0.00105076	     -0.19768675	     -0.05872509	      0.88281206	     -0.00057800	     -0.21247125	      0.00411005	     -0.00119830	     36.73623352
      0.35679113	     -0.05587853	     -0.00104471	     -0.19774987	     -0.05871904	      0.88281032	     -0.00057738	     -0.21247289	      0.00410923	     -0.00116342	     36.23651611
      0.35800841	     -0.05592704	     -0.00104180	     -0.19779844	     -0.05871404	      0.88280892	     -0.00057686	     -0.21247399	      0.00410895	     -0.00113620	     36.24707869
      0.35922570	     -0.05597247	     -0.00103696	     -0.19784400	     -0.05870904	      0.88280755	     -0.00057633	     -0.21247489	      0.00410943	     -0.00111027	     35.90512522
      0.36071804	     -0.05602424	     -0.00103244	     -0.19789589	     -0.05870290	      0.88280592	     -0.00057569	     -0.21247571	      0.00411056	     -0.00108025	     35.79574957
      0.36221039	     -0.05607183	     -0.00102589	     -0.19794366	     -0.05869677	      0.88280433	     -0.00057504	     -0.21247628	      0.00411264	     -0.00105198	     35.30186209
      0.36339751	     -0.05610693	     -0.00102299	     -0.19797885	     -0.05869188	      0.88280309	     -0.00057452	     -0.21247656	      0.00411449	     -0.00103077	     35.36982032
      0.36458464	     -0.05613957	     -0.00101826	     -0.19801163	     -0.05868700	      0.88280188	     -0.00057400	     -0.21247670	      0.00411695	     -0.00101053	     35.08335468
      0.36612924	     -0.05617884	     -0.00101340	     -0.19805105	     -0.05868064	      0.88280034	     -0.00057332	     -0.21247671	      0.00412053	     -0.00098567	     34.98850485
      0.36767385	     -0.05621462	     -0.00100664	     -0.19808704	     -0.05867427	      0.88279884	     -0.00057264	     -0.21247654	      0.00412489	     -0.00096226	     34.52203737
      0.36882956	     -0.05623932	     -0.00100393	     -0.19811183	     -0.05866950	      0.88279773	     -0.00057213	     -0.21247632	      0.00412819	     -0.00094568	     34.62449471
      0.36998526	     -0.05626225	     -0.00099948	     -0.19813491	     -0.05866473	      0.88279665	     -0.00057161	     -0.21247602	      0.00413194	     -0.00092975	     34.38923586
      0.37159682	     -0.05629155	     -0.00099445	     -0.19816438	     -0.05865806	      0.88279517	     -0.00057090	     -0.21247549	      0.00413741	     -0.00090856	     34.29912392
      0.37320837	     -0.05631777	     -0.00098748	     -0.19819084	     -0.05865139	      0.88279372	     -0.00057019	     -0.21247486	      0.00414348	     -0.00088832	     33.85395148
      0.37431488	     -0.05633432	     -0.00098511	     -0.19820748	     -0.05864680	      0.88279275	     -0.00056970	     -0.21247437	      0.00414755	     -0.00087498	     33.98672957
      0.37542139	     -0.05634963	     -0.00098105	     -0.19822293	     -0.05864221	      0.88279178	     -0.00056921	     -0.21247385	      0.00415197	     -0.00086194	     33.81139547
      0.37714711	     -0.05637131	     -0.00097565	     -0.19824482	     -0.05863504	      0.88279031	     -0.00056845	     -0.21247298	      0.00415898	     -0.00084216	     33.72289328
      0.37856484	     -0.05638713	     -0.00097023	     -0.19826084	     -0.05862914	      0.88278913	     -0.00056783	     -0.21247223	      0.00416504	     -0.00082624	     33.47206585
      0.37998256	     -0.05640139	     -0.00096655	     -0.19827525	     -0.05862323	      0.88278797	     -0.00056721	     -0.21247146	      0.00417104	     -0.00081058	     33.54134878
      0.38140028	     -0.05641414	     -0.00096061	     -0.19828821	     -0.05861731	      0.88278683	     -0.00056660	     -0.21247068	      0.00417742	     -0.00079496	     33.20308363
      0.38265348	     -0.05642452	     -0.00095783	     -0.19829872	     -0.05861207	      0.88278585	     -0.00056606	     -0.21247002	      0.00418282	     -0.00078122	     33.33363420
      0.38390668	     -0.05643381	     -0.00095309	     -0.19830818	     -0.05860683	      0.88278487	     -0.00056552	     -0.21246937	      0.00418852	     -0.00076736	     33.12042636
      0.38515988	     -0.05644198	     -0.00094963	     -0.19831650	     -0.05860158	      0.88278392	     -0.00056498	     -0.21246875	      0.00419409	     -0.00075337	     33.13132992
      0.38681322	     -0.05645017	     -0.00094369	     -0.19832493	     -0.05859464	      0.88278269	     -0.00056428	     -0.21246796	      0.00420164	     -0.00073446	     32.92594987
      0.38809248	     -0.05645429	     -0.00094078	     -0.19832919	     -0.05858926	      0.88278176	     -0.00056374	     -0.21246734	      0.00420725	     -0.00071937	     33.05139263
      0.38937175	     -0.05645629	     -0.00093615	     -0.19833136	     -0.05858387	      0.88278085	     -0.00056321	     -0.21246669	      0.00421303	     -0.00070364	     32.88713458
      0.39065102	     -0.05645628	     -0.00093284	     -0.19833150	     -0.05857848	      0.88277996	     -0.00056268	     -0.21246600	      0.00421856	     -0.00068719	     32.93907739
      0.39228188	     -0.05645272	     -0.00092712	     -0.19832817	     -0.05857159	      0.88277886	     -0.00056201	     -0.21246502	      0.00422560	     -0.00066490	     32.77576679
      0.39353773	     -0.05644748	     -0.00092452	     -0.19832306	     -0.05856628	      0.88277804	     -0.00056150	     -0.21246417	      0.00423064	     -0.00064667	     32.93772040
      0.39479358	     -0.05644007	     -0.00092023	     -0.19831582	     -0.05856097	      0.88277724	     -0.00056099	     -0.21246322	      0.00423568	     -0.00062732	     32.82670550
      0.39630525	     -0.05642857	     -0.00091673	     -0.19830448	     -0.05855456	      0.88277631	     -0.00056039	     -0.21246193	      0.00424127	     -0.00060253	     32.96113785
      0.39781692	     -0.05641434	     -0.00091101	     -0.19829047	     -0.05854814	      0.88277541	     -0.00055980	     -0.21246047	      0.00424675	     -0.00057590	     32.74634802
      0.39896086	     -0.05640231	     -0.00090936	     -0.19827855	     -0.05854328	      0.88277477	     -0.00055936	     -0.21245927	      0.00425031	     -0.00055457	     32.96486898
      0.40010480	     -0.05638907	     -0.00090597	     -0.19826544	     -0.05853842	      0.88277415	     -0.00055893	     -0.21245798	      0.00425383	     -0.00053212	     32.92011688
      0.40173855	     -0.05636822	     -0.00090235	     -0.19824475	     -0.05853147	      0.88277330	     -0.00055831	     -0.21245601	      0.00425827	     -0.00049823	     33.03741623
      0.40314860	     -0.05634838	     -0.00089817	     -0.19822508	     -0.05852546	      0.88277262	     -0.00055780	     -0.21245418	      0.00426181	     -0.00046724	     32.96736925
      0.40455865	     -0.05632715	     -0.00089598	     -0.19820396	     -0.05851945	      0.88277199	     -0.00055729	     -0.21245225	      0.00426472	     -0.00043477	     33.18768295
      0.40596870	     -0.05630435	     -0.00089146	     -0.19818133	     -0.05851343	      0.88277140	     -0.00055679	     -0.21245021	      0.00426752	     -0.00040082	     33.05042160
      0.40721098	     -0.05628339	     -0.00089013	     -0.19816045	     -0.05850813	      0.88277092	     -0.00055636	     -0.21244833	      0.00426935	     -0.00036986	     33.29697285
      0.40845327	     -0.05626137	     -0.00088691	     -0.19813855	     -0.05850282	      0.88277048	     -0.00055594	     -0.21244638	      0.00427110	     -0.00033788	     33.25689395
      0.40969556	     -0.05623846	     -0.00088500	     -0.19811572	     -0.05849752	      0.88277008	     -0.00055552	     -0.21244436	      0.00427238	     -0.00030505	     33.39625364
      0.41137034	     -0.05620584	     -0.00088121	     -0.19808326	     -0.05849036	      0.88276961	     -0.00055498	     -0.21244152	      0.00427374	     -0.00025946	     33.39867010
      0.41263836	     -0.05618014	     -0.00088007	     -0.19805761	     -0.05848494	      0.88276930	     -0.00055458	     -0.21243929	      0.00427416	     -0.00022412	     33.62894330
      0.41390639	     -0.05615363	     -0.00087730	     -0.19803121	     -0.05847952	      0.88276904	     -0.00055419	     -0.21243698	      0.00427441	     -0.00018810	     33.61598672
      0.41517441	     -0.05612597	     -0.00087601	     -0.19800361	     -0.05847410	      0.88276882	     -0.00055381	     -0.21243461	      0.00427412	     -0.00015155	     33.77176982
      0.41682179	     -0.05608986	     -0.00087308	     -0.19796761	     -0.05846706	      0.88276861	     -0.00055334	     -0.21243148	      0.00427332	     -0.00010336	     33.77367848
      0.41806108	     -0.05606227	     -0.00087268	     -0.19794005	     -0.05846177	      0.88276851	     -0.00055299	     -0.21242911	      0.00427209	     -0.00006685	     34.00956293
      0.41930036	     -0.05603416	     -0.00087063	     -0.19791201	     -0.05845647	      0.88276845	     -0.00055265	     -0.21242671	      0.00427069	     -0.00003017	     34.01886587
      0.42081929	     -0.05599941	     -0.00086977	     -0.19787730	     -0.05844999	      0.88276844	     -0.00055226	     -0.21242374	      0.00426834	      0.00001474	     34.24284994
      0.42217633	     -0.05596780	     -0.00086735	     -0.19784577	     -0.05844420	      0.88276848	     -0.00055191	     -0.21242105	      0.00426599	      0.00005471	     34.21465760
      0.42353337	     -0.05593602	     -0.00086722	     -0.19781400	     -0.05843841	      0.88276858	     -0.00055159	     -0.21241833	      0.00426299	      0.00009432	     34.47370023
      0.42489042	     -0.05590399	     -0.00086489	     -0.19778203	     -0.05843263	      0.88276874	     -0.00055127	     -0.21241557	      0.00425984	      0.00013351	     34.43349372
      0.42624746	     -0.05587212	     -0.00086541	     -0.19775016	     -0.05842685	      0.88276895	     -0.00055097	     -0.21241279	      0.00425603	      0.00017208	     34.72120084
      0.42760451	     -0.05583974	     -0.00086312	     -0.19771783	     -0.05842108	      0.88276921	     -0.00055068	     -0.21240999	      0.00425210	      0.00021007	     34.65927511
      0.42896155	     -0.05580783	     -0.00086392	     -0.19768590	     -0.05841531	      0.88276952	     -0.00055041	     -0.21240717	      0.00424741	      0.00024725	     34.97304716
      0.43031859	     -0.05577647	     -0.00086172	     -0.19765459	     -0.05840955	      0.88276988	     -0.00055015	     -0.21240437	      0.00424264	      0.00028371	     34.88515938
      0.43152510	     -0.05574923	     -0.00086290	     -0.19762731	     -0.05840443	      0.88277024	     -0.00054993	     -0.21240190	      0.00423773	      0.00031530	     35.14466834
      0.43273162	     -0.05572238	     -0.00086221	     -0.19760047	     -0.05839932	      0.88277064	     -0.00054973	     -0.21239944	      0.00423269	      0.00034617	     35.17041928
      0.43420639	     -0.05569018	     -0.00086288	     -0.19756822	     -0.05839308	      0.88277118	     -0.00054949	     -0.21239645	      0.00422587	      0.00038283	     35.38088881
      0.43568117	     -0.05565748	     -0.00086213	     -0.19753553	     -0.05838686	      0.88277177	     -0.00054927	     -0.21239347	      0.00421869	      0.00041837	     35.38047813
      0.43690138	     -0.05563133	     -0.00086384	     -0.19750931	     -0.05838171	      0.88277229	     -0.00054911	     -0.21239098	      0.00421208	      0.00044676	     35.60951875
      0.43812158	     -0.05560597	     -0.00086387	     -0.19748393	     -0.05837658	      0.88277286	     -0.00054895	     -0.21238850	      0.00420529	      0.00047422	     35.64117740
      0.43960505	     -0.05557559	     -0.00086563	     -0.19745347	     -0.05837035	      0.88277358	     -0.00054878	     -0.21238548	      0.00419644	      0.00050620	     35.85168730
      0.44108852	     -0.05554550	     -0.00086544	     -0.19742335	     -0.05836413	      0.88277436	     -0.00054863	     -0.21238244	      0.00418730	      0.00053668	     35.85091408
      0.44225956	     -0.05552272	     -0.00086785	     -0.19740048	     -0.05835923	      0.88277500	     -0.00054853	     -0.21238003	      0.00417951	      0.00055953	     36.06988419
      0.44343059	     -0.05550037	     -0.00086860	     -0.19737808	     -0.05835434	      0.88277567	     -0.00054843	     -0.21237760	      0.00417162	      0.00058137	     36.12142738
      0.44497477	     -0.05547187	     -0.00087141	     -0.19734946	     -0.05834791	      0.88277659	     -0.00054833	     -0.21237437	      0.00416069	      0.00060857	     36.32766407
      0.44651894	     -0.05544484	     -0.00087281	     -0.19732235	     -0.05834149	      0.88277755	     -0.00054825	     -0.21237110	      0.00414946	      0.00063415	     36.35752922
      0.44764515	     -0.05542652	     -0.00087654	     -0.19730389	     -0.05833682	      0.88277827	     -0.00054820	     -0.21236872	      0.00414071	      0.00065174	     36.56274042
      0.44877135	     -0.05540819	     -0.00087861	     -0.19728546	     -0.05833216	      0.88277901	     -0.00054816	     -0.21236631	      0.00413183	      0.00066856	     36.62797079
      0.45039454	     -0.05538351	     -0.00088286	     -0.19726061	     -0.05832547	      0.88278012	     -0.00054813	     -0.21236281	      0.00411841	      0.00069134	     36.79791587
      0.45177303	     -0.05536296	     -0.00088530	     -0.19723995	     -0.05831980	      0.88278108	     -0.00054812	     -0.21235979	      0.00410664	      0.00070934	     36.85616366
      0.45315153	     -0.05534312	     -0.00088953	     -0.19721994	     -0.05831415	      0.88278207	     -0.00054813	     -0.21235670	      0.00409430	      0.00072601	     37.04200014
      0.45453003	     -0.05532498	     -0.00089162	     -0.19720169	     -0.05830851	      0.88278308	     -0.00054815	     -0.21235353	      0.00408180	      0.00074137	     37.05758302
      0.45590852	     -0.05530961	     -0.00089709	     -0.19718612	     -0.05830289	      0.88278412	     -0.00054819	     -0.21235032	      0.00406871	      0.00075528	     37.28575607
      0.45708837	     -0.05529667	     -0.00089910	     -0.19717308	     -0.05829810	      0.88278501	     -0.00054824	     -0.21234754	      0.00405756	      0.00076616	     37.28124837
      0.45826821	     -0.05528382	     -0.00090314	     -0.19716007	     -0.05829332	      0.88278592	     -0.00054830	     -0.21234470	      0.00404605	      0.00077604	     37.41503554
      0.45975805	     -0.05526831	     -0.00090699	     -0.19714438	     -0.05828730	      0.88278709	     -0.00054840	     -0.21234100	      0.00403139	      0.00078724	     37.49681861
      0.46124789	     -0.05525401	     -0.00091277	     -0.19712986	     -0.05828131	      0.88278827	     -0.00054851	     -0.21233714	      0.00401629	      0.00079700	     37.68331072
      0.46242763	     -0.05524282	     -0.00091511	     -0.19711855	     -0.05827657	      0.88278921	     -0.00054861	     -0.21233397	      0.00400434	      0.00080381	     37.69231040
      0.46360736	     -0.05523229	     -0.00091932	     -0.19710786	     -0.05827186	      0.88279016	     -0.00054873	     -0.21233069	      0.00399210	      0.00080977	     37.80301701
      0.46512298	     -0.05522081	     -0.00092357	     -0.19709619	     -0.05826582	      0.88279140	     -0.00054890	     -0.21232631	      0.00397628	      0.00081630	     37.87302404
      0.46663861	     -0.05521277	     -0.00093013	     -0.19708790	     -0.05825980	      0.88279264	     -0.00054908	     -0.21232182	      0.00396008	      0.00082146	     38.03981801
      0.46776621	     -0.05520882	     -0.00093277	     -0.19708382	     -0.05825535	      0.88279357	     -0.00054923	     -0.21231845	      0.00394813	      0.00082451	     38.02493382
      0.46889381	     -0.05520685	     -0.00093740	     -0.19708167	     -0.05825090	      0.88279450	     -0.00054939	     -0.21231507	      0.00393595	      0.00082680	     38.10402177
      0.47048993	     -0.05520638	     -0.00094287	     -0.19708097	     -0.05824463	      0.88279582	     -0.00054964	     -0.21231030	      0.00391874	      0.00082886	     38.16034463
      0.47185959	     -0.05520738	     -0.00094874	     -0.19708174	     -0.05823928	      0.88279695	     -0.00054986	     -0.21230621	      0.00390381	      0.00082949	     38.26517263
      0.47322925	     -0.05520828	     -0.00095255	     -0.19708247	     -0.05823394	      0.88279809	     -0.00055010	     -0.21230210	      0.00388905	      0.00082922	     38.28803377
      0.47459890	     -0.05521053	     -0.00095854	     -0.19708449	     -0.05822862	      0.88279923	     -0.00055035	     -0.21229793	      0.00387410	      0.00082799	     38.39607454
      0.47596856	     -0.05521504	     -0.00096143	     -0.19708886	     -0.05822333	      0.88280036	     -0.00055062	     -0.21229373	      0.00385940	      0.00082589	     38.36253206
      0.47714860	     -0.05522084	     -0.00096667	     -0.19709446	     -0.05821878	      0.88280133	     -0.00055086	     -0.21229012	      0.00384655	      0.00082320	     38.44342441
      0.47832864	     -0.05522757	     -0.00096985	     -0.19710104	     -0.05821425	      0.88280230	     -0.00055111	     -0.21228652	      0.00383399	      0.00081980	     38.44617537
      0.47980536	     -0.05523782	     -0.00097516	     -0.19711109	     -0.05820860	      0.88280351	     -0.00055143	     -0.21228204	      0.00381834	      0.00081444	     38.50900130
      0.48128209	     -0.05525053	     -0.00097843	     -0.19712364	     -0.05820297	      0.88280471	     -0.00055177	     -0.21227761	      0.00380310	      0.00080790	     38.47592020
      0.48246720	     -0.05526207	     -0.00098319	     -0.19713501	     -0.05819847	      0.88280566	     -0.00055206	     -0.21227411	      0.00379091	      0.00080166	     38.54655145
      0.48365231	     -0.05527496	     -0.00098603	     -0.19714776	     -0.05819398	      0.88280661	     -0.00055235	     -0.21227065	      0.00377912	      0.00079464	     38.52470719
      0.48515057	     -0.05529363	     -0.00099103	     -0.19716624	     -0.05818833	      0.88280779	     -0.00055273	     -0.21226635	      0.00376448	      0.00078452	     38.57237823
      0.48664882	     -0.05531449	     -0.00099386	     -0.19718698	     -0.05818270	      0.88280896	     -0.00055313	     -0.21226217	      0.00375049	      0.00077310	     38.50607748
      0.48778850	     -0.05533155	     -0.00099831	     -0.19720387	     -0.05817844	      0.88280983	     -0.00055344	     -0.21225906	      0.00373999	      0.00076343	     38.56809299
      0.48892817	     -0.05534924	     -0.00100085	     -0.19722146	     -0.05817418	      0.88281070	     -0.00055376	     -0.21225601	      0.00372999	      0.00075305	     38.53573347
      0.49049681	     -0.05537461	     -0.00100534	     -0.19724667	     -0.05816834	      0.88281187	     -0.00055421	     -0.21225188	      0.00371671	      0.00073753	     38.55917157
      0.49206545	     -0.05540113	     -0.00100761	     -0.19727308	     -0.05816252	      0.88281301	     -0.00055467	     -0.21224782	      0.00370427	      0.00072076	     38.46551936
      0.49316032	     -0.05542035	     -0.00101145	     -0.19729218	     -0.05815847	      0.88281379	     -0.00055501	     -0.21224501	      0.00369580	      0.00070824	     38.51754862
      0.49425519	     -0.05544006	     -0.00101344	     -0.19731182	     -0.05815443	      0.88281456	     -0.00055534	     -0.21224223	      0.00368785	      0.00069518	     38.47462582
      0.49592328	     -0.05547104	     -0.00101728	     -0.19734267	     -0.05814828	      0.88281570	     -0.00055588	     -0.21223801	      0.00367638	      0.00067423	     38.47346887
      0.49730790	     -0.05549736	     -0.00101927	     -0.19736893	     -0.05814320	      0.88281662	     -0.00055633	     -0.21223452	      0.00366764	      0.00065601	     38.39833502
      0.49869251	     -0.05552422	     -0.00102289	     -0.19739568	     -0.05813813	      0.88281752	     -0.00055679	     -0.21223103	      0.00365938	      0.00063709	     38.43850210
      0.50007713	     -0.05555150	     -0.00102405	     -0.19742293	     -0.05813307	      0.88281839	     -0.00055726	     -0.21222753	      0.00365196	      0.00061767	     38.31896684
      0.50131504	     -0.05557634	     -0.00102747	     -0.19744767	     -0.05812855	      0.88281914	     -0.00055769	     -0.21222439	      0.00364564	      0.00059987	     38.37037338
      0.50255294	     -0.05560141	     -0.00102873	     -0.19747272	     -0.05812404	      0.88281987	     -0.00055813	     -0.21222121	      0.00364003	      0.00058184	     38.28064208
      0.50379085	     -0.05562677	     -0.00103122	     -0.19749802	     -0.05811954	      0.88282058	     -0.00055857	     -0.21221801	      0.00363481	      0.00056357	     38.28380650
      0.50537879	     -0.05565936	     -0.00103275	     -0.19753059	     -0.05811377	      0.88282146	     -0.00055915	     -0.21221383	      0.00362900	      0.00053996	     38.19020400
      0.50664057	     -0.05568547	     -0.00103558	     -0.19755665	     -0.05810919	      0.88282213	     -0.00055962	     -0.21221045	      0.00362485	      0.00052108	     38.22981922
      0.50790234	     -0.05571183	     -0.00103643	     -0.19758301	     -0.05810462	      0.88282277	     -0.00056009	     -0.21220700	      0.00362140	      0.00050222	     38.13640094
      0.50916412	     -0.05573860	     -0.00103851	     -0.19760976	     -0.05810005	      0.88282339	     -0.00056057	     -0.21220350	      0.00361840	      0.00048336	     38.13862753
      0.51073491	     -0.05577237	     -0.00103930	     -0.19764356	     -0.05809437	      0.88282413	     -0.00056118	     -0.21219905	      0.00361560	      0.00045995	     38.03212938
      0.51197830	     -0.05579956	     -0.00104164	     -0.19767073	     -0.05808988	      0.88282470	     -0.00056166	     -0.21219546	      0.00361389	      0.00044143	     38.07401995
      0.51322170	     -0.05582702	     -0.00104207	     -0.19769823	     -0.05808539	      0.88282523	     -0.00056215	     -0.21219180	      0.00361296	      0.00042301	     37.98473730
      0.51446509	     -0.05585468	     -0.00104361	     -0.19772590	     -0.05808089	      0.88282575	     -0.00056265	     -0.21218808	      0.00361256	      0.00040462	     37.98661063
      0.51609982	     -0.05589111	     -0.00104399	     -0.19776241	     -0.05807499	      0.88282639	     -0.00056330	     -0.21218307	      0.00361314	      0.00038061	     37.88420020
      0.51733737	     -0.05591866	     -0.00104585	     -0.19778997	     -0.05807052	      0.88282685	     -0.00056381	     -0.21217918	      0.00361417	      0.00036248	     37.93031187
      0.51857492	     -0.05594603	     -0.00104583	     -0.19781742	     -0.05806604	      0.88282729	     -0.00056431	     -0.21217519	      0.00361602	      0.00034448	     37.84338249
      0.52006726	     -0.05597881	     -0.00104724	     -0.19785026	     -0.05806064	      0.88282778	     -0.00056493	     -0.21217023	      0.00361899	      0.00032284	     37.86981312
      0.52140754	     -0.05600817	     -0.00104660	     -0.19787974	     -0.05805579	      0.88282820	     -0.00056548	     -0.21216564	      0.00362265	      0.00030355	     37.74648725
      0.52274782	     -0.05603769	     -0.00104809	     -0.19790931	     -0.05805093	      0.88282860	     -0.00056604	     -0.21216091	      0.00362690	      0.00028427	     37.80103912
      0.52408810	     -0.05606706	     -0.00104719	     -0.19793882	     -0.05804607	      0.88282897	     -0.00056660	     -0.21215604	      0.00363218	      0.00026510	     37.66689383
      0.52542838	     -0.05609629	     -0.00104862	     -0.19796812	     -0.05804120	      0.88282931	     -0.00056716	     -0.21215102	      0.00363803	      0.00024592	     37.73361257
      0.52676866	     -0.05612543	     -0.00104751	     -0.19799742	     -0.05803632	      0.88282963	     -0.00056773	     -0.21214585	      0.00364495	      0.00022685	     37.58535411
      0.52810893	     -0.05615470	     -0.00104894	     -0.19802678	     -0.05803142	      0.88282992	     -0.00056830	     -0.21214054	      0.00365242	      0.00020772	     37.66000994
      0.52944921	     -0.05618385	     -0.00104762	     -0.19805610	     -0.05802652	      0.88283018	     -0.00056887	     -0.21213507	      0.00366098	      0.00018865	     37.49740741
      0.53078949	     -0.05621297	     -0.00104902	     -0.19808533	     -0.05802161	      0.88283042	     -0.00056944	     -0.21212946	      0.00367009	      0.00016946	     37.58349114
      0.53212977	     -0.05624187	     -0.00104751	     -0.19811443	     -0.05801669	      0.88283064	     -0.00057001	     -0.21212369	      0.00368033	      0.00015026	     37.40935595
      0.53347005	     -0.05627061	     -0.00104883	     -0.19814328	     -0.05801175	      0.88283082	     -0.00057058	     -0.21211777	      0.00369112	      0.00013089	     37.50422584
      0.53481033	     -0.05629929	     -0.00104711	     -0.19817218	     -0.05800679	      0.88283099	     -0.00057115	     -0.21211168	      0.00370305	      0.00011146	     37.31589307
      0.53615061	     -0.05632794	     -0.00104836	     -0.19820096	     -0.05800182	      0.88283112	     -0.00057173	     -0.21210545	      0.00371552	      0.00009177	     37.41806759
      0.53749089	     -0.05635631	     -0.00104646	     -0.19822957	     -0.05799683	      0.88283123	     -0.00057230	     -0.21209906	      0.00372916	      0.00007197	     37.22068161
      0.53883117	     -0.05638440	     -0.00104750	     -0.19825781	     -0.05799182	      0.88283132	     -0.00057287	     -0.21209251	      0.00374334	      0.00005186	     37.32980196
      0.54017145	     -0.05641223	     -0.00104508	     -0.19828591	     -0.05798680	      0.88283137	     -0.00057344	     -0.21208582	      0.00375869	      0.00003161	     37.12261713
      0.54151173	     -0.05644049	     -0.00104584	     -0.19831435	     -0.05798175	      0.88283140	     -0.00057401	     -0.21207901	      0.00377457	      0.00001102	     37.23427203
      0.54285200	     -0.05646874	     -0.00104365	     -0.19834287	     -0.05797668	      0.88283140	     -0.00057458	     -0.21207207	      0.00379163	     -0.00000974	     37.02174009
      0.54419228	     -0.05649694	     -0.00104433	     -0.19837126	     -0.05797158	      0.88283137	     -0.00057515	     -0.21206501	      0.00380918	     -0.00003078	     37.13217107
      0.54553256	     -0.05652472	     -0.00104170	     -0.19839933	     -0.05796647	      0.88283132	     -0.00057571	     -0.21205781	      0.00382790	     -0.00005196	     36.91263758
      0.54687284	     -0.05655223	     -0.00104218	     -0.19842706	     -0.05796132	      0.88283123	     -0.00057627	     -0.21205047	      0.00384713	     -0.00007347	     37.03195013
      0.54821312	     -0.05657945	     -0.00103946	     -0.19845459	     -0.05795615	      0.88283112	     -0.00057683	     -0.21204298	      0.00386756	     -0.00009517	     36.81323118
      0.54955340	     -0.05660670	     -0.00103985	     -0.19848208	     -0.05795096	      0.88283098	     -0.00057739	     -0.21203536	      0.00388849	     -0.00011723	     36.93039379
      0.55089368	     -0.05663368	     -0.00103708	     -0.19850939	     -0.05794573	      0.88283081	     -0.00057794	     -0.21202760	      0.00391059	     -0.00013952	     36.70873914
      0.55223396	     -0.05666024	     -0.00103724	     -0.19853620	     -0.05794047	      0.88283061	     -0.00057849	     -0.21201969	      0.00393320	     -0.00016219	     36.82274442
      0.55357424	     -0.05668610	     -0.00103432	     -0.19856241	     -0.05793519	      0.88283037	     -0.00057903	     -0.21201163	      0.00395698	     -0.00018512	     36.60320637
      0.55491452	     -0.05671144	     -0.00103421	     -0.19858802	     -0.05792987	      0.88283011	     -0.00057958	     -0.21200341	      0.00398124	     -0.00020843	     36.71111302
      0.55625480	     -0.05673635	     -0.00103118	     -0.19861329	     -0.05792451	      0.88282981	     -0.00058011	     -0.21199501	      0.00400663	     -0.00023197	     36.49152684
      0.55759507	     -0.05676124	     -0.00103089	     -0.19863847	     -0.05791913	      0.88282949	     -0.00058064	     -0.21198646	      0.00403250	     -0.00025589	     36.58937601
      0.55893535	     -0.05678584	     -0.00102790	     -0.19866345	     -0.05791370	      0.88282913	     -0.00058117	     -0.21197776	      0.00405946	     -0.00028002	     36.37547131
      0.56027563	     -0.05680914	     -0.00102764	     -0.19868705	     -0.05790824	      0.88282874	     -0.00058169	     -0.21196891	      0.00408690	     -0.00030445	     36.46622379
      0.56161591	     -0.05683230	     -0.00102516	     -0.19871059	     -0.05790275	      0.88282831	     -0.00058221	     -0.21195994	      0.00411535	     -0.00032892	     36.25384675
      0.56295619	     -0.05685580	     -0.00102511	     -0.19873439	     -0.05789721	      0.88282785	     -0.00058272	     -0.21195089	      0.00414421	     -0.00035353	     36.32963951
      0.56429647	     -0.05687885	     -0.00102264	     -0.19875782	     -0.05789164	      0.88282736	     -0.00058322	     -0.21194175	      0.00417406	     -0.00037817	     36.12924871
      0.56563675	     -0.05690136	     -0.00102223	     -0.19878066	     -0.05788602	      0.88282684	     -0.00058372	     -0.21193250	      0.00420434	     -0.00040291	     36.19575828
      0.56697703	     -0.05692312	     -0.00101963	     -0.19880281	     -0.05788037	      0.88282628	     -0.00058421	     -0.21192314	      0.00423558	     -0.00042767	     36.00845771
      0.56831731	     -0.05694447	     -0.00101901	     -0.19882450	     -0.05787467	      0.88282569	     -0.00058469	     -0.21191363	      0.00426728	     -0.00045250	     36.06968629
      0.56965759	     -0.05696526	     -0.00101650	     -0.19884570	     -0.05786893	      0.88282507	     -0.00058517	     -0.21190400	      0.00429990	     -0.00047729	     35.89576097
      0.57099787	     -0.05698555	     -0.00101576	     -0.19886634	     -0.05786314	      0.88282441	     -0.00058564	     -0.21189422	      0.00433297	     -0.00050208	     35.94719323
      0.57233814	     -0.05700529	     -0.00101337	     -0.19888650	     -0.05785731	      0.88282373	     -0.00058610	     -0.21188430	      0.00436691	     -0.00052673	     35.78422098
      0.57367842	     -0.05702467	     -0.00101257	     -0.19890624	     -0.05785144	      0.88282300	     -0.00058655	     -0.21187424	      0.00440129	     -0.00055129	     35.82414644
      0.57501870	     -0.05704337	     -0.00101029	     -0.19892536	     -0.05784551	      0.88282225	     -0.00058700	     -0.21186403	      0.00443647	     -0.00057565	     35.67411462
      0.57635898	     -0.05706131	     -0.00100938	     -0.19894368	     -0.05783954	      0.88282146	     -0.00058744	     -0.21185367	      0.00447210	     -0.00059984	     35.70631397
      0.57769926	     -0.05707817	     -0.00100727	     -0.19896095	     -0.05783353	      0.88282064	     -0.00058787	     -0.21184316	      0.00450848	     -0.00062378	     35.56900211
      0.57903954	     -0.05709482	     -0.00100639	     -0.19897799	     -0.05782746	      0.88281979	     -0.00058829	     -0.21183251	      0.00454527	     -0.00064749	     35.59002296
      0.58065893	     -0.05711424	     -0.00100353	     -0.19899794	     -0.05782006	      0.88281872	     -0.00058878	     -0.21181946	      0.00459072	     -0.00067576	     35.38811550
      0.58185583	     -0.05712803	     -0.00100344	     -0.19901206	     -0.05781455	      0.88281790	     -0.00058914	     -0.21180967	      0.00462458	     -0.00069644	     35.49511668
      0.58305273	     -0.05714109	     -0.00100163	     -0.19902551	     -0.05780899	      0.88281705	     -0.00058950	     -0.21179976	      0.00465908	     -0.00071685	     35.37908336
      0.58464707	     -0.05715767	     -0.00100045	     -0.19904257	     -0.05780153	      0.88281589	     -0.00058995	     -0.21178635	      0.00470551	     -0.00074368	     35.39719007
      0.58607656	     -0.05717175	     -0.00099786	     -0.19905713	     -0.05779477	      0.88281481	     -0.00059035	     -0.21177413	      0.00474793	     -0.00076732	     35.20721407
      0.58750605	     -0.05718527	     -0.00099768	     -0.19907107	     -0.05778795	      0.88281369	     -0.00059074	     -0.21176172	      0.00479058	     -0.00079064	     35.34804553
      0.58875520	     -0.05719626	     -0.00099505	     -0.19908250	     -0.05778194	      0.88281269	     -0.00059107	     -0.21175072	      0.00482861	     -0.00081066	     35.11972405
      0.59000436	     -0.05720659	     -0.00099441	     -0.19909322	     -0.05777589	      0.88281167	     -0.00059140	     -0.21173957	      0.00486677	     -0.00083043	     35.17347092
      0.59125351	     -0.05721646	     -0.00099268	     -0.19910351	     -0.05776979	      0.88281062	     -0.00059171	     -0.21172826	      0.00490546	     -0.00084987	     35.06732088
      0.59295824	     -0.05722932	     -0.00099170	     -0.19911691	     -0.05776138	      0.88280915	     -0.00059212	     -0.21171258	      0.00495865	     -0.00087596	     35.11687862
      0.59423871	     -0.05723824	     -0.00098941	     -0.19912628	     -0.05775500	      0.88280801	     -0.00059243	     -0.21170062	      0.00499925	     -0.00089515	     34.92097946
      0.59551918	     -0.05724656	     -0.00098883	     -0.19913500	     -0.05774857	      0.88280685	     -0.00059272	     -0.21168850	      0.00503995	     -0.00091407	     34.97078689
      0.59679965	     -0.05725416	     -0.00098709	     -0.19914305	     -0.05774209	      0.88280567	     -0.00059300	     -0.21167622	      0.00508114	     -0.00093265	     34.85482796
      0.59847245	     -0.05726284	     -0.00098627	     -0.19915226	     -0.05773355	      0.88280409	     -0.00059336	     -0.21165994	      0.00513519	     -0.00095645	     34.92759636
      0.59972800	     -0.05726771	     -0.00098386	     -0.19915759	     -0.05772708	      0.88280288	     -0.00059362	     -0.21164755	      0.00517631	     -0.00097387	     34.72208650
      0.60098354	     -0.05727064	     -0.00098301	     -0.19916093	     -0.05772055	      0.88280165	     -0.00059387	     -0.21163497	      0.00521742	     -0.00099094	     34.77687037
      0.60252282	     -0.05727218	     -0.00098038	     -0.19916303	     -0.05771248	      0.88280010	     -0.00059416	     -0.21161929	      0.00526828	     -0.00101127	     34.61769797
      0.60390082	     -0.05727201	     -0.00097973	     -0.19916331	     -0.05770519	      0.88279870	     -0.00059441	     -0.21160503	      0.00531376	     -0.00102892	     34.74506868
      0.60527883	     -0.05727018	     -0.00097690	     -0.19916199	     -0.05769784	      0.88279727	     -0.00059465	     -0.21159058	      0.00535967	     -0.00104594	     34.52254882
      0.60665684	     -0.05726671	     -0.00097641	     -0.19915896	     -0.05769042	      0.88279582	     -0.00059489	     -0.21157594	      0.00540530	     -0.00106240	     34.69678729
      0.60803484	     -0.05726116	     -0.00097337	     -0.19915393	     -0.05768294	      0.88279434	     -0.00059511	     -0.21156114	      0.00545132	     -0.00107815	     34.43990357
      0.60941285	     -0.05725358	     -0.00097308	     -0.19914678	     -0.05767540	      0.88279285	     -0.00059532	     -0.21154619	      0.00549690	     -0.00109327	     34.67419153
      0.61079086	     -0.05724378	     -0.00096983	     -0.19913750	     -0.05766779	      0.88279133	     -0.00059552	     -0.21153110	      0.00554280	     -0.00110758	     34.36866961
      0.61216887	     -0.05723206	     -0.00096988	     -0.19912620	     -0.05766012	      0.88278979	     -0.00059571	     -0.21151589	      0.00558807	     -0.00112117	     34.67456757
      0.61339811	     -0.05721924	     -0.00096704	     -0.19911383	     -0.05765323	      0.88278841	     -0.00059586	     -0.21150223	      0.00562867	     -0.00113254	     34.39624940
      0.61462735	     -0.05720376	     -0.00096613	     -0.19909875	     -0.05764628	      0.88278701	     -0.00059602	     -0.21148847	      0.00566876	     -0.00114325	     34.52370845
      0.61612360	     -0.05718204	     -0.00096355	     -0.19907755	     -0.05763776	      0.88278529	     -0.00059619	     -0.21147159	      0.00571741	     -0.00115525	     34.38679626
      0.61761985	     -0.05715759	     -0.00096285	     -0.19905356	     -0.05762917	      0.88278355	     -0.00059635	     -0.21145458	      0.00576532	     -0.00116616	     34.64155590
      0.61886648	     -0.05713519	     -0.00096016	     -0.19903160	     -0.05762196	      0.88278209	     -0.00059648	     -0.21144034	      0.00580514	     -0.00117430	     34.37862982
      0.62011310	     -0.05711125	     -0.00095940	     -0.19900804	     -0.05761470	      0.88278063	     -0.00059660	     -0.21142605	      0.00584426	     -0.00118166	     34.52538076
      0.62161702	     -0.05708032	     -0.00095708	     -0.19897761	     -0.05760588	      0.88277884	     -0.00059673	     -0.21140878	      0.00589110	     -0.00118942	     34.37600063
      0.62312094	     -0.05704724	     -0.00095691	     -0.19894493	     -0.05759698	      0.88277705	     -0.00059685	     -0.21139150	      0.00593693	     -0.00119604	     34.69515447
      0.62432016	     -0.05701871	     -0.00095450	     -0.19891680	     -0.05758984	      0.88277561	     -0.00059694	     -0.21137772	      0.00597330	     -0.00120044	     34.41136729
      0.62551938	     -0.05698794	     -0.00095388	     -0.19888636	     -0.05758265	      0.88277417	     -0.00059702	     -0.21136393	      0.00600893	     -0.00120412	     34.55208203
      0.62708078	     -0.05694453	     -0.00095184	     -0.19884342	     -0.05757324	      0.88277229	     -0.00059712	     -0.21134593	      0.00605474	     -0.00120771	     34.44953423
      0.62864219	     -0.05689921	     -0.00095191	     -0.19879850	     -0.05756375	      0.88277040	     -0.00059721	     -0.21132789	      0.00609931	     -0.00120998	     34.79795762
      0.62979799	     -0.05686489	     -0.00094985	     -0.19876452	     -0.05755668	      0.88276900	     -0.00059726	     -0.21131456	      0.00613197	     -0.00121075	     34.50190188
      0.63095379	     -0.05682974	     -0.00094966	     -0.19872965	     -0.05754957	      0.88276760	     -0.00059731	     -0.21130126	      0.00616381	     -0.00121083	     34.62168031
      0.63258945	     -0.05677757	     -0.00094846	     -0.19867789	     -0.05753946	      0.88276562	     -0.00059737	     -0.21128249	      0.00620803	     -0.00120963	     34.55433373
      0.63398966	     -0.05673016	     -0.00094872	     -0.19863079	     -0.05753074	      0.88276393	     -0.00059741	     -0.21126646	      0.00624474	     -0.00120739	     34.78000307
      0.63538987	     -0.05668067	     -0.00094726	     -0.19858165	     -0.05752197	      0.88276224	     -0.00059744	     -0.21125045	      0.00628075	     -0.00120390	     34.59136910
      0.63679008	     -0.05662948	     -0.00094827	     -0.19853072	     -0.05751315	      0.88276056	     -0.00059747	     -0.21123445	      0.00631542	     -0.00119921	     34.93525430
      0.63819030	     -0.05657641	     -0.00094666	     -0.19847799	     -0.05750428	      0.88275888	     -0.00059748	     -0.21121847	      0.00634947	     -0.00119313	     34.63844414
      0.63939634	     -0.05652821	     -0.00094785	     -0.19842998	     -0.05749661	      0.88275745	     -0.00059749	     -0.21120471	      0.00637751	     -0.00118682	     34.97397061
      0.64060239	     -0.05647751	     -0.00094700	     -0.19837954	     -0.05748890	      0.88275602	     -0.00059749	     -0.21119092	      0.00640496	     -0.00117941	     34.89059461
      0.64210860	     -0.05641146	     -0.00094734	     -0.19831375	     -0.05747923	      0.88275425	     -0.00059748	     -0.21117363	      0.00643780	     -0.00116861	     35.10978819
      0.64361481	     -0.05634303	     -0.00094592	     -0.19824562	     -0.05746951	      0.88275250	     -0.00059745	     -0.21115626	      0.00646946	     -0.00115598	     34.93563380
      0.64481335	     -0.05628795	     -0.00094713	     -0.19819070	     -0.05746174	      0.88275112	     -0.00059743	     -0.21114240	      0.00649326	     -0.00114469	     35.26153999
      0.64601189	     -0.05623326	     -0.00094682	     -0.19813620	     -0.05745394	      0.88274976	     -0.00059740	     -0.21112856	      0.00651634	     -0.00113226	     35.21307687
      0.64754556	     -0.05616395	     -0.00094804	     -0.19806708	     -0.05744393	      0.88274803	     -0.00059734	     -0.21111095	      0.00654426	     -0.00111483	     35.44348151
      0.64907922	     -0.05609385	     -0.00094742	     -0.19799719	     -0.05743387	      0.88274634	     -0.00059728	     -0.21109348	      0.00657088	     -0.00109571	     35.28246672
      0.65021871	     -0.05603965	     -0.00094925	     -0.19794308	     -0.05742637	      0.88274510	     -0.00059722	     -0.21108058	      0.00658933	     -0.00108049	     35.63927794
      0.65135819	     -0.05598354	     -0.00094930	     -0.19788711	     -0.05741885	      0.88274388	     -0.00059716	     -0.21106770	      0.00660715	     -0.00106431	     35.65107264
      0.65297382	     -0.05590368	     -0.00095041	     -0.19780740	     -0.05740816	      0.88274218	     -0.00059706	     -0.21104946	      0.00663071	     -0.00103987	     35.87901263
      0.65435594	     -0.05583675	     -0.00095052	     -0.19774060	     -0.05739898	      0.88274075	     -0.00059696	     -0.21103397	      0.00664956	     -0.00101768	     35.84876946
      0.65573806	     -0.05577255	     -0.00095276	     -0.19767646	     -0.05738978	      0.88273936	     -0.00059686	     -0.21101866	      0.00666685	     -0.00099451	     36.17196960
      0.65712018	     -0.05571167	     -0.00095298	     -0.19761568	     -0.05738055	      0.88273801	     -0.00059674	     -0.21100367	      0.00668313	     -0.00097047	     36.04302379
      0.65850230	     -0.05565448	     -0.00095612	     -0.19755850	     -0.05737130	      0.88273668	     -0.00059661	     -0.21098908	      0.00669775	     -0.00094593	     36.48022432
      0.65968129	     -0.05560876	     -0.00095610	     -0.19751284	     -0.05736340	      0.88273558	     -0.00059649	     -0.21097703	      0.00670961	     -0.00092474	     36.30179272
      0.66086028	     -0.05556627	     -0.00095794	     -0.19747037	     -0.05735548	      0.88273450	     -0.00059636	     -0.21096540	      0.00672040	     -0.00090363	     36.50786980
      0.66235652	     -0.05551669	     -0.00095888	     -0.19742084	     -0.05734542	      0.88273317	     -0.00059618	     -0.21095134	      0.00673319	     -0.00087723	     36.51234639
      0.66385276	     -0.05547184	     -0.00096141	     -0.19737598	     -0.05733534	      0.88273187	     -0.00059599	     -0.21093814	      0.00674468	     -0.00085176	     36.87805160
      0.66502474	     -0.05543996	     -0.00096098	     -0.19734415	     -0.05732743	      0.88273089	     -0.00059583	     -0.21092844	      0.00675327	     -0.00083269	     36.69821807
      0.66619672	     -0.05541105	     -0.00096213	     -0.19731525	     -0.05731951	      0.88272992	     -0.00059566	     -0.21091935	      0.00676113	     -0.00081471	     36.87812770
      0.66772306	     -0.05537670	     -0.00096203	     -0.19728095	     -0.05730918	      0.88272870	     -0.00059542	     -0.21090843	      0.00677090	     -0.00079313	     36.85003822
      0.66924940	     -0.05534568	     -0.00096352	     -0.19724993	     -0.05729884	      0.88272750	     -0.00059517	     -0.21089858	      0.00677985	     -0.00077400	     37.24407502
      0.67036476	     -0.05532485	     -0.00096215	     -0.19722917	     -0.05729127	      0.88272664	     -0.00059498	     -0.21089206	      0.00678639	     -0.00076164	     37.00158494
      0.67148011	     -0.05530520	     -0.00096240	     -0.19720955	     -0.05728370	      0.88272580	     -0.00059477	     -0.21088609	      0.00679255	     -0.00075077	     37.14183762
      0.67309576	     -0.05527809	     -0.00096159	     -0.19718251	     -0.05727272	      0.88272460	     -0.00059446	     -0.21087841	      0.00680132	     -0.00073752	     37.11389572
      0.67446869	     -0.05525883	     -0.00096216	     -0.19716327	     -0.05726338	      0.88272359	     -0.00059418	     -0.21087279	      0.00680839	     -0.00072860	     37.32114932
      0.67584163	     -0.05524236	     -0.00096101	     -0.19714686	     -0.05725402	      0.88272260	     -0.00059389	     -0.21086803	      0.00681547	     -0.00072172	     37.12588599
      0.67721456	     -0.05522881	     -0.00096221	     -0.19713331	     -0.05724466	      0.88272161	     -0.00059359	     -0.21086415	      0.00682213	     -0.00071687	     37.42995113
      0.67858749	     -0.05521656	     -0.00096054	     -0.19712114	     -0.05723529	      0.88272063	     -0.00059327	     -0.21086114	      0.00682901	     -0.00071377	     37.08397961
      0.67975141	     -0.05520784	     -0.00096200	     -0.19711241	     -0.05722734	      0.88271980	     -0.00059299	     -0.21085923	      0.00683446	     -0.00071244	     37.37086396
      0.68091532	     -0.05520137	     -0.00096176	     -0.19710598	     -0.05721938	      0.88271897	     -0.00059270	     -0.21085792	      0.00684006	     -0.00071206	     37.23346263
      0.68241049	     -0.05519702	     -0.00096300	     -0.19710163	     -0.05720915	      0.88271790	     -0.00059232	     -0.21085715	      0.00684698	     -0.00071288	     37.33104120
      0.68390566	     -0.05519580	     -0.00096265	     -0.19710046	     -0.05719891	      0.88271684	     -0.00059192	     -0.21085741	      0.00685405	     -0.00071495	     37.05994813
      0.68507303	     -0.05519606	     -0.00096453	     -0.19710071	     -0.05719090	      0.88271600	     -0.00059159	     -0.21085830	      0.00685935	     -0.00071733	     37.28592388
      0.68624040	     -0.05519719	     -0.00096468	     -0.19710187	     -0.05718289	      0.88271516	     -0.00059126	     -0.21085975	      0.00686488	     -0.00072018	     37.15269005
      0.68776362	     -0.05520048	     -0.00096628	     -0.19710517	     -0.05717243	      0.88271406	     -0.00059082	     -0.21086244	      0.00687205	     -0.00072445	     37.24682012
      0.68928685	     -0.05520301	     -0.00096591	     -0.19710778	     -0.05716196	      0.88271295	     -0.00059035	     -0.21086595	      0.00687961	     -0.00072889	     36.98530058
      0.69039946	     -0.05520251	     -0.00096787	     -0.19710727	     -0.05715430	      0.88271214	     -0.00059001	     -0.21086891	      0.00688502	     -0.00073199	     37.22871670
      0.69151208	     -0.05520001	     -0.00096801	     -0.19710482	     -0.05714663	      0.88271133	     -0.00058965	     -0.21087212	      0.00689071	     -0.00073463	     37.16213262
      0.69312252	     -0.05519477	     -0.00096903	     -0.19709965	     -0.05713553	      0.88271014	     -0.00058912	     -0.21087709	      0.00689888	     -0.00073729	     37.23650274
      0.69449331	     -0.05518939	     -0.00096860	     -0.19709436	     -0.05712607	      0.88270913	     -0.00058866	     -0.21088155	      0.00690593	     -0.00073818	     37.11609170
      0.69586409	     -0.05518246	     -0.00096998	     -0.19708747	     -0.05711660	      0.88270812	     -0.00058819	     -0.21088617	      0.00691280	     -0.00073757	     37.30549559
      0.69723488	     -0.05517330	     -0.00096918	     -0.19707842	     -0.05710712	      0.88270711	     -0.00058770	     -0.21089088	      0.00691993	     -0.00073497	     37.16742464
      0.69846835	     -0.05516329	     -0.00097095	     -0.19706845	     -0.05709858	      0.88270620	     -0.00058726	     -0.21089510	      0.00692606	     -0.00073072	     37.38361970
      0.69970183	     -0.05515037	     -0.00097069	     -0.19705562	     -0.05709003	      0.88270531	     -0.00058680	     -0.21089926	      0.00693231	     -0.00072425	     37.35280796
      0.70093530	     -0.05513499	     -0.00097177	     -0.19704029	     -0.05708148	      0.88270442	     -0.00058634	     -0.21090325	      0.00693828	     -0.00071537	     37.49149768
      0.70249465	     -0.05511191	     -0.00097152	     -0.19701733	     -0.05707065	      0.88270331	     -0.00058573	     -0.21090798	      0.00694563	     -0.00070028	     37.52577414
      0.70374404	     -0.05508996	     -0.00097283	     -0.19699543	     -0.05706197	      0.88270245	     -0.00058524	     -0.21091142	      0.00695104	     -0.00068496	     37.72805378
      0.70499343	     -0.05506490	     -0.00097223	     -0.19697047	     -0.05705328	      0.88270160	     -0.00058474	     -0.21091448	      0.00695630	     -0.00066653	     37.78037383
      0.70624281	     -0.05503782	     -0.00097307	     -0.19694346	     -0.05704459	      0.88270078	     -0.00058424	     -0.21091710	      0.00696107	     -0.00064495	     37.95631856
      0.70779079	     -0.05500131	     -0.00097287	     -0.19690706	     -0.05703381	      0.88269981	     -0.00058360	     -0.21091975	      0.00696655	     -0.00061363	     38.08268107
      0.70901541	     -0.05497025	     -0.00097469	     -0.19687602	     -0.05702527	      0.88269907	     -0.00058308	     -0.21092134	      0.00697020	     -0.00058525	     38.29837022
      0.71024004	     -0.05493691	     -0.00097478	     -0.19684276	     -0.05701674	      0.88269838	     -0.00058256	     -0.21092248	      0.00697351	     -0.00055357	     38.41718677
      0.71146466	     -0.05490142	     -0.00097597	     -0.19680731	     -0.05700820	      0.88269772	     -0.00058203	     -0.21092314	      0.00697617	     -0.00051867	     38.60210457
      0.71307859	     -0.05485189	     -0.00097652	     -0.19675785	     -0.05699693	      0.88269692	     -0.00058132	     -0.21092321	      0.00697888	     -0.00046778	     38.78837518
      0.71429126	     -0.05481293	     -0.00097831	     -0.19671890	     -0.05698847	      0.88269638	     -0.00058078	     -0.21092269	      0.00698002	     -0.00042604	     38.98209738
      0.71550392	     -0.05477315	     -0.00097828	     -0.19667917	     -0.05698001	      0.88269589	     -0.00058023	     -0.21092170	      0.00698064	     -0.00038137	     39.10404649
      0.71697274	     -0.05472481	     -0.00098004	     -0.19663084	     -0.05696975	      0.88269537	     -0.00057956	     -0.21091998	      0.00698032	     -0.00032367	     39.31663821
      0.71828322	     -0.05468149	     -0.00097969	     -0.19658757	     -0.05696060	      0.88269498	     -0.00057895	     -0.21091799	      0.00697942	     -0.00026922	     39.44193800
      0.71959371	     -0.05463629	     -0.00098112	     -0.19654237	     -0.05695146	      0.88269467	     -0.00057833	     -0.21091553	      0.00697767	     -0.00021248	     39.65677179
      0.72090419	     -0.05458985	     -0.00098014	     -0.19649600	     -0.05694232	      0.88269443	     -0.00057771	     -0.21091256	      0.00697553	     -0.00015370	     39.80191647
      0.72221467	     -0.05454372	     -0.00098154	     -0.19644985	     -0.05693318	      0.88269427	     -0.00057709	     -0.21090908	      0.00697262	     -0.00009333	     40.01296360
      0.72352515	     -0.05449816	     -0.00098059	     -0.19640435	     -0.05692404	      0.88269418	     -0.00057645	     -0.21090513	      0.00696936	     -0.00003163	     40.15605656
      0.72483564	     -0.05445233	     -0.00098232	     -0.19635847	     -0.05691491	      0.88269418	     -0.00057581	     -0.21090071	      0.00696538	      0.00003098	     40.38084334
      0.72614612	     -0.05440460	     -0.00098128	     -0.19631079	     -0.05690579	      0.88269427	     -0.00057517	     -0.21089580	      0.00696115	      0.00009438	     40.53762851
      0.72745660	     -0.05435558	     -0.00098298	     -0.19626173	     -0.05689667	      0.88269443	     -0.00057452	     -0.21089035	      0.00695617	      0.00015822	     40.76068055
      0.72876708	     -0.05430693	     -0.00098153	     -0.19621311	     -0.05688755	      0.88269468	     -0.00057386	     -0.21088438	      0.00695087	      0.00022232	     40.88414042
      0.73007757	     -0.05425924	     -0.00098327	     -0.19616537	     -0.05687845	      0.88269501	     -0.00057321	     -0.21087791	      0.00694476	      0.00028615	     41.08761180
      0.73138805	     -0.05421161	     -0.00098106	     -0.19611780	     -0.05686935	      0.88269543	     -0.00057254	     -0.21087099	      0.00693841	      0.00034954	     41.20157468
      0.73254955	     -0.05416939	     -0.00098175	     -0.19607553	     -0.05686130	      0.88269587	     -0.00057195	     -0.21086447	      0.00693216	      0.00040498	     41.35310027
      0.73371105	     -0.05412755	     -0.00098026	     -0.19603372	     -0.05685325	      0.88269637	     -0.00057136	     -0.21085760	      0.00692571	      0.00045955	     41.46052171
      0.73514923	     -0.05407704	     -0.00097978	     -0.19598320	     -0.05684329	      0.88269708	     -0.00057062	     -0.21084862	      0.00691719	      0.00052542	     41.63025452
      0.73658741	     -0.05402788	     -0.00097744	     -0.19593407	     -0.05683335	      0.88269788	     -0.00056988	     -0.21083918	      0.00690845	      0.00058910	     41.75786071
      0.73776929	     -0.05398734	     -0.00097759	     -0.19589350	     -0.05682519	      0.88269861	     -0.00056927	     -0.21083107	      0.00690088	      0.00063942	     41.90880086
      0.73895117	     -0.05394619	     -0.00097573	     -0.19585236	     -0.05681704	      0.88269939	     -0.00056865	     -0.21082264	      0.00689330	      0.00068788	     42.01872581
      0.74039668	     -0.05389403	     -0.00097474	     -0.19580018	     -0.05680708	      0.88270043	     -0.00056790	     -0.21081182	      0.00688371	      0.00074440	     42.19879972
      0.74184218	     -0.05384008	     -0.00097158	     -0.19574628	     -0.05679714	      0.88270154	     -0.00056715	     -0.21080041	      0.00687407	      0.00079791	     42.33660188
      0.74297953	     -0.05379564	     -0.00097135	     -0.19570179	     -0.05678933	      0.88270247	     -0.00056656	     -0.21079097	      0.00686612	      0.00083782	     42.48765684
      0.74411689	     -0.05374855	     -0.00096900	     -0.19565473	     -0.05678152	      0.88270345	     -0.00056597	     -0.21078109	      0.00685814	      0.00087593	     42.60141514
      0.74562236	     -0.05368148	     -0.00096680	     -0.19558766	     -0.05677120	      0.88270480	     -0.00056519	     -0.21076725	      0.00684715	      0.00092364	     42.80095931
      0.74712784	     -0.05360875	     -0.00096225	     -0.19551499	     -0.05676090	      0.88270623	     -0.00056441	     -0.21075244	      0.00683586	      0.00096853	     42.96381901
      0.74822569	     -0.05355327	     -0.00096135	     -0.19545948	     -0.05675340	      0.88270731	     -0.00056384	     -0.21074100	      0.00682709	      0.00099957	     43.12775329
      0.74932354	     -0.05349586	     -0.00095881	     -0.19540208	     -0.05674591	      0.88270842	     -0.00056327	     -0.21072902	      0.00681813	      0.00102939	     43.26627578
      0.75090538	     -0.05340959	     -0.00095633	     -0.19531577	     -0.05673514	      0.88271008	     -0.00056246	     -0.21071082	      0.00680445	      0.00107039	     43.50340682
      0.75225076	     -0.05333154	     -0.00095297	     -0.19523773	     -0.05672599	      0.88271155	     -0.00056177	     -0.21069444	      0.00679216	      0.00110373	     43.69120426
      0.75359614	     -0.05324939	     -0.00095155	     -0.19515551	     -0.05671686	      0.88271305	     -0.00056109	     -0.21067721	      0.00677898	      0.00113590	     43.94476460
      0.75494153	     -0.05316295	     -0.00094790	     -0.19506907	     -0.05670775	      0.88271460	     -0.00056041	     -0.21065911	      0.00676510	      0.00116732	     44.14395428
      0.75628691	     -0.05307242	     -0.00094735	     -0.19497842	     -0.05669866	      0.88271619	     -0.00055973	     -0.21064011	      0.00675000	      0.00119818	     44.44173194
      0.75743360	     -0.05299266	     -0.00094421	     -0.19489863	     -0.05669093	      0.88271758	     -0.00055916	     -0.21062323	      0.00673647	      0.00122436	     44.60508298
      0.75858029	     -0.05291019	     -0.00094317	     -0.19481607	     -0.05668321	      0.88271900	     -0.00055860	     -0.21060571	      0.00672193	      0.00125046	     44.85111783
      0.76003812	     -0.05280076	     -0.00094032	     -0.19470654	     -0.05667343	      0.88272085	     -0.00055788	     -0.21058251	      0.00670223	      0.00128384	     45.13721668
      0.76149596	     -0.05268589	     -0.00093915	     -0.19459151	     -0.05666367	      0.88272274	     -0.00055718	     -0.21055826	      0.00668081	      0.00131755	     45.51100910
      0.76263607	     -0.05259317	     -0.00093591	     -0.19449873	     -0.05665607	      0.88272426	     -0.00055663	     -0.21053856	      0.00666305	      0.00134432	     45.71723725
      0.76377618	     -0.05249806	     -0.00093444	     -0.19440348	     -0.05664848	      0.88272581	     -0.00055610	     -0.21051823	      0.00664408	      0.00137137	     45.99794007
      0.76526305	     -0.05237032	     -0.00093096	     -0.19427560	     -0.05663862	      0.88272788	     -0.00055540	     -0.21049080	      0.00661776	      0.00140717	     46.33207705
      0.76674992	     -0.05223808	     -0.00092929	     -0.19414314	     -0.05662880	      0.88272999	     -0.00055472	     -0.21046232	      0.00658934	      0.00144342	     46.77005940
      0.76782884	     -0.05213943	     -0.00092553	     -0.19404440	     -0.05662170	      0.88273157	     -0.00055424	     -0.21044101	      0.00656765	      0.00147009	     46.98435791
      0.76890775	     -0.05203894	     -0.00092360	     -0.19394376	     -0.05661463	      0.88273317	     -0.00055376	     -0.21041916	      0.00654476	      0.00149697	     47.28531972
      0.77048523	     -0.05188948	     -0.00091982	     -0.19379406	     -0.05660433	      0.88273556	     -0.00055307	     -0.21038630	      0.00650937	      0.00153675	     47.69550119
      0.77181407	     -0.05176192	     -0.00091784	     -0.19366626	     -0.05659570	      0.88273762	     -0.00055250	     -0.21035783	      0.00647757	      0.00157057	     48.08293311
      0.77314290	     -0.05163367	     -0.00091401	     -0.19353779	     -0.05658712	      0.88273973	     -0.00055194	     -0.21032869	      0.00644408	      0.00160461	     48.39501419
      0.77447173	     -0.05150511	     -0.00091257	     -0.19340893	     -0.05657858	      0.88274189	     -0.00055139	     -0.21029895	      0.00640863	      0.00163856	     48.80676840
      0.77580056	     -0.05137553	     -0.00090814	     -0.19327912	     -0.05657009	      0.88274409	     -0.00055086	     -0.21026867	      0.00637159	      0.00167237	     49.10082013
      0.77692025	     -0.05126609	     -0.00090789	     -0.19316936	     -0.05656297	      0.88274598	     -0.00055042	     -0.21024280	      0.00633878	      0.00170057	     49.44212481
      0.77803995	     -0.05115904	     -0.00090592	     -0.19306203	     -0.05655589	      0.88274790	     -0.00054999	     -0.21021670	      0.00630479	      0.00172846	     49.70495858
      0.77948675	     -0.05102344	     -0.00090495	     -0.19292601	     -0.05654680	      0.88275042	     -0.00054945	     -0.21018274	      0.00625893	      0.00176363	     50.10997803
      0.78093356	     -0.05088950	     -0.00090173	     -0.19279168	     -0.05653778	      0.88275300	     -0.00054893	     -0.21014858	      0.00621114	      0.00179758	     50.44745030
      0.78204120	     -0.05078950	     -0.00090161	     -0.19269129	     -0.05653092	      0.88275500	     -0.00054854	     -0.21012235	      0.00617306	      0.00182248	     50.75612446
      0.78314884	     -0.05069230	     -0.00089970	     -0.19259376	     -0.05652411	      0.88275704	     -0.00054816	     -0.21009611	      0.00613394	      0.00184622	     50.99510261
      0.78463095	     -0.05056665	     -0.00089835	     -0.19246759	     -0.05651506	      0.88275979	     -0.00054766	     -0.21006108	      0.00607986	      0.00187561	     51.36985902
      0.78611306	     -0.05044577	     -0.00089459	     -0.19234626	     -0.05650609	      0.88276259	     -0.00054719	     -0.21002619	      0.00602416	      0.00190182	     51.64688483
      0.78715697	     -0.05036596	     -0.00089469	     -0.19226603	     -0.05649982	      0.88276459	     -0.00054687	     -0.21000178	      0.00598382	      0.00191793	     51.91521248
      0.78820088	     -0.05028971	     -0.00089304	     -0.19218941	     -0.05649359	      0.88276660	     -0.00054656	     -0.20997757	      0.00594288	      0.00193192	     52.10785719
      0.78978769	     -0.05018151	     -0.00089179	     -0.19208059	     -0.05648421	      0.88276968	     -0.00054611	     -0.20994122	      0.00587940	      0.00194858	     52.44113963
      0.79110216	     -0.05009823	     -0.00088983	     -0.19199681	     -0.05647652	      0.88277224	     -0.00054575	     -0.20991162	      0.00582595	      0.00195784	     52.65476239
      0.79241664	     -0.05002082	     -0.00088987	     -0.19191883	     -0.05646890	      0.88277482	     -0.00054541	     -0.20988251	      0.00577170	      0.00196263	     52.95037836
      0.79373112	     -0.04994871	     -0.00088748	     -0.19184621	     -0.05646135	      0.88277740	     -0.00054509	     -0.20985395	      0.00571699	      0.00196280	     53.09780505
      0.79490571	     -0.04989141	     -0.00088819	     -0.19178837	     -0.05645466	      0.88277971	     -0.00054481	     -0.20982892	      0.00566753	      0.00195876	     53.32950775
      0.79608030	     -0.04983925	     -0.00088669	     -0.19173573	     -0.05644803	      0.88278200	     -0.00054456	     -0.20980444	      0.00561785	      0.00195064	     53.43375961
      0.79725489	     -0.04979322	     -0.00088687	     -0.19168917	     -0.05644146	      0.88278429	     -0.00054431	     -0.20978053	      0.00556789	      0.00193824	     53.60928792
      0.79875419	     -0.04974063	     -0.00088546	     -0.19163594	     -0.05643316	      0.88278718	     -0.00054402	     -0.20975089	      0.00550405	      0.00191618	     53.74286947
      0.79994448	     -0.04970440	     -0.00088641	     -0.19159914	     -0.05642664	      0.88278944	     -0.00054381	     -0.20972804	      0.00545324	      0.00189364	     53.93458380
      0.80113476	     -0.04967128	     -0.00088520	     -0.19156551	     -0.05642018	      0.88279168	     -0.00054361	     -0.20970579	      0.00540258	      0.00186678	     54.00706875
      0.80232505	     -0.04964344	     -0.00088560	     -0.19153712	     -0.05641378	      0.88279389	     -0.00054343	     -0.20968415	      0.00535193	      0.00183562	     54.13714936
      0.80381486	     -0.04961293	     -0.00088411	     -0.19150598	     -0.05640586	      0.88279659	     -0.00054322	     -0.20965790	      0.00528881	      0.00179075	     54.21410243
      0.80498405	     -0.04959442	     -0.00088523	     -0.19148691	     -0.05639970	      0.88279866	     -0.00054307	     -0.20963795	      0.00523943	      0.00175110	     54.35059875
      0.80615325	     -0.04957723	     -0.00088405	     -0.19146923	     -0.05639360	      0.88280068	     -0.00054294	     -0.20961855	      0.00519038	      0.00170780	     54.39602365
      0.80732244	     -0.04956398	     -0.00088435	     -0.19145544	     -0.05638756	      0.88280265	     -0.00054283	     -0.20959968	      0.00514156	      0.00166103	     54.48889684
      0.80887374	     -0.04954858	     -0.00088279	     -0.19143940	     -0.05637964	      0.88280518	     -0.00054270	     -0.20957545	      0.00507730	      0.00159409	     54.55296774
      0.81003108	     -0.04954205	     -0.00088388	     -0.19143233	     -0.05637379	      0.88280699	     -0.00054262	     -0.20955791	      0.00502968	      0.00154083	     54.64609220
      0.81118842	     -0.04953551	     -0.00088266	     -0.19142531	     -0.05636799	      0.88280874	     -0.00054256	     -0.20954085	      0.00498244	      0.00148504	     54.68000981
      0.81259993	     -0.04953292	     -0.00088333	     -0.19142208	     -0.05636100	      0.88281079	     -0.00054250	     -0.20952065	      0.00492526	      0.00141399	     54.76141275
      0.81385391	     -0.04953055	     -0.00088154	     -0.19141922	     -0.05635486	      0.88281252	     -0.00054247	     -0.20950326	      0.00487492	      0.00134851	     54.78823844
      0.81510789	     -0.04953467	     -0.00088284	     -0.19142277	     -0.05634878	      0.88281417	     -0.00054246	     -0.20948636	      0.00482496	      0.00128116	     54.84105126
      0.81636188	     -0.04953718	     -0.00088103	     -0.19142480	     -0.05634276	      0.88281573	     -0.00054246	     -0.20946999	      0.00477545	      0.00121232	     54.87101933
      0.81761586	     -0.04954678	     -0.00088262	     -0.19143382	     -0.05633680	      0.88281721	     -0.00054249	     -0.20945409	      0.00472637	      0.00114235	     54.90139562
      0.81886984	     -0.04955344	     -0.00088077	     -0.19144001	     -0.05633090	      0.88281860	     -0.00054253	     -0.20943871	      0.00467777	      0.00107160	     54.94268223
      0.82012382	     -0.04956799	     -0.00088269	     -0.19145398	     -0.05632507	      0.88281990	     -0.00054259	     -0.20942378	      0.00462966	      0.00100042	     54.94828725
      0.82137781	     -0.04957830	     -0.00088077	     -0.19146383	     -0.05631929	      0.88282111	     -0.00054266	     -0.20940934	      0.00458202	      0.00092913	     55.00631913
      0.82263179	     -0.04959766	     -0.00088303	     -0.19148261	     -0.05631358	      0.88282223	     -0.00054276	     -0.20939532	      0.00453493	      0.00085806	     54.98208494
      0.82388577	     -0.04961126	     -0.00088097	     -0.19149577	     -0.05630792	      0.88282326	     -0.00054287	     -0.20938179	      0.00448829	      0.00078744	     55.06311287
      0.82513975	     -0.04963571	     -0.00088362	     -0.19151963	     -0.05630232	      0.88282420	     -0.00054301	     -0.20936865	      0.00444225	      0.00071765	     55.00456839
      0.82624691	     -0.04965163	     -0.00088213	     -0.19153516	     -0.05629742	      0.88282496	     -0.00054314	     -0.20935745	      0.00440196	      0.00065688	     55.07134907
      0.82735407	     -0.04967440	     -0.00088339	     -0.19155746	     -0.05629257	      0.88282566	     -0.00054328	     -0.20934656	      0.00436215	      0.00059712	     55.04407456
      0.82873101	     -0.04970131	     -0.00088326	     -0.19158383	     -0.05628660	      0.88282643	     -0.00054348	     -0.20933350	      0.00431322	      0.00052433	     55.09579469
      0.83010795	     -0.04973547	     -0.00088554	     -0.19161740	     -0.05628069	      0.88282710	     -0.00054371	     -0.20932093	      0.00426505	      0.00045353	     55.03124851
      0.83123314	     -0.04975927	     -0.00088478	     -0.19164080	     -0.05627592	      0.88282758	     -0.00054390	     -0.20931105	      0.00422613	      0.00039721	     55.11042778
      0.83235832	     -0.04978973	     -0.00088638	     -0.19167079	     -0.05627118	      0.88282800	     -0.00054412	     -0.20930148	      0.00418776	      0.00034244	     55.05740427
      0.83374399	     -0.04982558	     -0.00088670	     -0.19170612	     -0.05626541	      0.88282843	     -0.00054440	     -0.20929017	      0.00414112	      0.00027713	     55.10433115
      0.83512965	     -0.04986945	     -0.00088955	     -0.19174940	     -0.05625971	      0.88282877	     -0.00054470	     -0.20927933	      0.00409532	      0.00021432	     54.98454498
      0.83621236	     -0.04989888	     -0.00088906	     -0.19177846	     -0.05625529	      0.88282897	     -0.00054495	     -0.20927122	      0.00405996	      0.00016695	     55.06357303
      0.83729507	     -0.04993478	     -0.00089075	     -0.19181393	     -0.05625091	      0.88282913	     -0.00054522	     -0.20926338	      0.00402518	      0.00012115	     54.99046897
      0.83874032	     -0.04998182	     -0.00089219	     -0.19186043	     -0.05624513	      0.88282926	     -0.00054559	     -0.20925339	      0.00397944	      0.00006242	     55.00151336
      0.84018558	     -0.05003694	     -0.00089582	     -0.19191495	     -0.05623941	      0.88282931	     -0.00054599	     -0.20924389	      0.00393472	      0.00000644	     54.82520328
      0.84123356	     -0.05007205	     -0.00089591	     -0.19194970	     -0.05623530	      0.88282930	     -0.00054629	     -0.20923735	      0.00390275	     -0.00003256	     54.90012047
      0.84228154	     -0.05011289	     -0.00089808	     -0.19199014	     -0.05623123	      0.88282924	     -0.00054660	     -0.20923106	      0.00387140	     -0.00007020	     54.80608129
      0.84380025	     -0.05017194	     -0.00089972	     -0.19204865	     -0.05622538	      0.88282910	     -0.00054708	     -0.20922246	      0.00382683	     -0.00012248	     54.77302417
      0.84508667	     -0.05022846	     -0.00090241	     -0.19210468	     -0.05622049	      0.88282891	     -0.00054750	     -0.20921564	      0.00379004	     -0.00016476	     54.60131588
      0.84637310	     -0.05028238	     -0.00090327	     -0.19215818	     -0.05621563	      0.88282867	     -0.00054794	     -0.20920929	      0.00375399	     -0.00020542	     54.62666350
      0.84765953	     -0.05034468	     -0.00090657	     -0.19221999	     -0.05621083	      0.88282838	     -0.00054839	     -0.20920335	      0.00371901	     -0.00024453	     54.39839755
      0.84894596	     -0.05040123	     -0.00090697	     -0.19227617	     -0.05620606	      0.88282805	     -0.00054886	     -0.20919786	      0.00368478	     -0.00028233	     54.47523182
      0.85007691	     -0.05046014	     -0.00091016	     -0.19233465	     -0.05620191	      0.88282771	     -0.00054929	     -0.20919333	      0.00365565	     -0.00031448	     54.21695323
      0.85120787	     -0.05051509	     -0.00091128	     -0.19238926	     -0.05619780	      0.88282733	     -0.00054973	     -0.20918912	      0.00362715	     -0.00034584	     54.18933078
      0.85257732	     -0.05058816	     -0.00091411	     -0.19246188	     -0.05619285	      0.88282683	     -0.00055028	     -0.20918440	      0.00359377	     -0.00038277	     53.97358767
      0.85394678	     -0.05065847	     -0.00091499	     -0.19253181	     -0.05618795	      0.88282629	     -0.00055084	     -0.20918012	      0.00356143	     -0.00041883	     53.97115754
      0.85509101	     -0.05072539	     -0.00091807	     -0.19259834	     -0.05618389	      0.88282579	     -0.00055133	     -0.20917685	      0.00353549	     -0.00044836	     53.68190677
      0.85623524	     -0.05078871	     -0.00091922	     -0.19266136	     -0.05617986	      0.88282526	     -0.00055182	     -0.20917388	      0.00351028	     -0.00047755	     53.62058978
      0.85761833	     -0.05087175	     -0.00092225	     -0.19274398	     -0.05617503	      0.88282458	     -0.00055244	     -0.20917067	      0.00348109	     -0.00051245	     53.35442105
      0.85900141	     -0.05095139	     -0.00092329	     -0.19282328	     -0.05617023	      0.88282384	     -0.00055307	     -0.20916788	      0.00345306	     -0.00054713	     53.33784932
      0.86011988	     -0.05102402	     -0.00092658	     -0.19289557	     -0.05616638	      0.88282322	     -0.00055359	     -0.20916589	      0.00343156	     -0.00057504	     53.00515820
      0.86123835	     -0.05109298	     -0.00092804	     -0.19296426	     -0.05616255	      0.88282256	     -0.00055412	     -0.20916419	      0.00341080	     -0.00060298	     52.90652724
      0.86266638	     -0.05118697	     -0.00093134	     -0.19305787	     -0.05615770	      0.88282167	     -0.00055481	     -0.20916237	      0.00338572	     -0.00063872	     52.60248356
      0.86409440	     -0.05127737	     -0.00093272	     -0.19314796	     -0.05615288	      0.88282073	     -0.00055552	     -0.20916097	      0.00336200	     -0.00067472	     52.55345529
      0.86519134	     -0.05135441	     -0.00093615	     -0.19322471	     -0.05614921	      0.88281998	     -0.00055608	     -0.20916013	      0.00334500	     -0.00070252	     52.18721860
      0.86628827	     -0.05142732	     -0.00093778	     -0.19329739	     -0.05614555	      0.88281919	     -0.00055664	     -0.20915953	      0.00332875	     -0.00073055	     52.05975485
      0.86776948	     -0.05153047	     -0.00094125	     -0.19340020	     -0.05614063	      0.88281808	     -0.00055741	     -0.20915902	      0.00330836	     -0.00076869	     51.72701369
      0.86925068	     -0.05162938	     -0.00094283	     -0.19349885	     -0.05613574	      0.88281691	     -0.00055820	     -0.20915888	      0.00328948	     -0.00080727	     51.66267468
      0.87031452	     -0.05170766	     -0.00094640	     -0.19357688	     -0.05613225	      0.88281604	     -0.00055877	     -0.20915895	      0.00327716	     -0.00083516	     51.27199055
      0.87137837	     -0.05178126	     -0.00094826	     -0.19365030	     -0.05612877	      0.88281514	     -0.00055935	     -0.20915920	      0.00326558	     -0.00086325	     51.12951560
      0.87294113	     -0.05189239	     -0.00095210	     -0.19376113	     -0.05612368	      0.88281375	     -0.00056022	     -0.20915980	      0.00325021	     -0.00090469	     50.78412038
      0.87426691	     -0.05198319	     -0.00095428	     -0.19385173	     -0.05611938	      0.88281253	     -0.00056096	     -0.20916052	      0.00323851	     -0.00094000	     50.65108083
      0.87559268	     -0.05207858	     -0.00095832	     -0.19394688	     -0.05611509	      0.88281126	     -0.00056172	     -0.20916137	      0.00322828	     -0.00097528	     50.26982788
      0.87691845	     -0.05216644	     -0.00096008	     -0.19403458	     -0.05611082	      0.88280995	     -0.00056248	     -0.20916237	      0.00321911	     -0.00101052	     50.22778806
      0.87824423	     -0.05226188	     -0.00096494	     -0.19412978	     -0.05610656	      0.88280858	     -0.00056326	     -0.20916344	      0.00321146	     -0.00104552	     49.74860041
      0.87936702	     -0.05233363	     -0.00096628	     -0.19420143	     -0.05610295	      0.88280739	     -0.00056392	     -0.20916445	      0.00320566	     -0.00107499	     49.74710368
      0.88048981	     -0.05240984	     -0.00096960	     -0.19427748	     -0.05609936	      0.88280617	     -0.00056459	     -0.20916548	      0.00320087	     -0.00110413	     49.46437181
      0.88194205	     -0.05250255	     -0.00097265	     -0.19437004	     -0.05609471	      0.88280454	     -0.00056546	     -0.20916689	      0.00319574	     -0.00114129	     49.31697281
      0.88339428	     -0.05259737	     -0.00097752	     -0.19446466	     -0.05609007	      0.88280285	     -0.00056634	     -0.20916830	      0.00319203	     -0.00117758	     48.89404233
      0.88453634	     -0.05266332	     -0.00097918	     -0.19453054	     -0.05608643	      0.88280149	     -0.00056704	     -0.20916945	      0.00318974	     -0.00120545	     48.92168409
      0.88567840	     -0.05273217	     -0.00098266	     -0.19459927	     -0.05608279	      0.88280010	     -0.00056774	     -0.20917056	      0.00318829	     -0.00123253	     48.65169871
      0.88714876	     -0.05281346	     -0.00098582	     -0.19468046	     -0.05607810	      0.88279826	     -0.00056865	     -0.20917197	      0.00318723	     -0.00126617	     48.55792200
      0.88861912	     -0.05289644	     -0.00099098	     -0.19476328	     -0.05607341	      0.88279638	     -0.00056957	     -0.20917329	      0.00318729	     -0.00129817	     48.10644158
      0.88972071	     -0.05294928	     -0.00099253	     -0.19481608	     -0.05606990	      0.88279494	     -0.00057026	     -0.20917427	      0.00318766	     -0.00132103	     48.20260997
      0.89082230	     -0.05300501	     -0.00099589	     -0.19487172	     -0.05606639	      0.88279347	     -0.00057096	     -0.20917519	      0.00318863	     -0.00134278	     47.97179529
      0.89236577	     -0.05307601	     -0.00099955	     -0.19494265	     -0.05606147	      0.88279137	     -0.00057194	     -0.20917643	      0.00319051	     -0.00137135	     47.88694403
      0.89370500	     -0.05313722	     -0.00100397	     -0.19500375	     -0.05605719	      0.88278952	     -0.00057279	     -0.20917742	      0.00319280	     -0.00139418	     47.56699203
      0.89504423	     -0.05318929	     -0.00100651	     -0.19505579	     -0.05605292	      0.88278764	     -0.00057365	     -0.20917837	      0.00319532	     -0.00141515	     47.64803326
      0.89638346	     -0.05324435	     -0.00101140	     -0.19511075	     -0.05604864	      0.88278573	     -0.00057451	     -0.20917922	      0.00319843	     -0.00143410	     47.22879534
      0.89772270	     -0.05328717	     -0.00101328	     -0.19515358	     -0.05604435	      0.88278380	     -0.00057537	     -0.20918002	      0.00320153	     -0.00145106	     47.47333030
      0.89886676	     -0.05332895	     -0.00101766	     -0.19519527	     -0.05604069	      0.88278213	     -0.00057611	     -0.20918062	      0.00320463	     -0.00146386	     47.05479438
      0.90001083	     -0.05336240	     -0.00102005	     -0.19522870	     -0.05603702	      0.88278045	     -0.00057685	     -0.20918117	      0.00320767	     -0.00147515	     47.08588675
      0.90146937	     -0.05340512	     -0.00102440	     -0.19527136	     -0.05603234	      0.88277829	     -0.00057780	     -0.20918178	      0.00321182	     -0.00148728	     46.83564039
      0.90292791	     -0.05343851	     -0.00102688	     -0.19530475	     -0.05602765	      0.88277611	     -0.00057874	     -0.20918231	      0.00321589	     -0.00149695	     47.00948402
      0.90408290	     -0.05346840	     -0.00103100	     -0.19533457	     -0.05602393	      0.88277438	     -0.00057949	     -0.20918262	      0.00321936	     -0.00150282	     46.63907231
      0.90523789	     -0.05349061	     -0.00103327	     -0.19535678	     -0.05602021	      0.88277264	     -0.00058024	     -0.20918290	      0.00322266	     -0.00150721	     46.68924760
      0.90671726	     -0.05351926	     -0.00103746	     -0.19538538	     -0.05601544	      0.88277041	     -0.00058120	     -0.20918314	      0.00322697	     -0.00151064	     46.46529855
      0.90819664	     -0.05353798	     -0.00103952	     -0.19540413	     -0.05601066	      0.88276817	     -0.00058215	     -0.20918328	      0.00323099	     -0.00151174	     46.71049509
      0.90930463	     -0.05355620	     -0.00104337	     -0.19542230	     -0.05600708	      0.88276650	     -0.00058287	     -0.20918327	      0.00323414	     -0.00151104	     46.34802656
      0.91041262	     -0.05356722	     -0.00104536	     -0.19543333	     -0.05600350	      0.88276483	     -0.00058358	     -0.20918321	      0.00323702	     -0.00150916	     46.39402647
      0.91196766	     -0.05358252	     -0.00104915	     -0.19544859	     -0.05599846	      0.88276248	     -0.00058458	     -0.20918299	      0.00324095	     -0.00150457	     46.22788075
      0.91331117	     -0.05358930	     -0.00105111	     -0.19545540	     -0.05599410	      0.88276047	     -0.00058544	     -0.20918270	      0.00324401	     -0.00149895	     46.35594913
      0.91465468	     -0.05359884	     -0.00105487	     -0.19546490	     -0.05598974	      0.88275846	     -0.00058629	     -0.20918228	      0.00324703	     -0.00149188	     46.09891155
      0.91599819	     -0.05359908	     -0.00105619	     -0.19546518	     -0.05598538	      0.88275646	     -0.00058714	     -0.20918179	      0.00324956	     -0.00148358	     46.34388272
      0.91734170	     -0.05360522	     -0.00106045	     -0.19547127	     -0.05598101	      0.88275447	     -0.00058799	     -0.20918116	      0.00325211	     -0.00147409	     45.98521934
      0.91849430	     -0.05360069	     -0.00106127	     -0.19546677	     -0.05597726	      0.88275278	     -0.00058872	     -0.20918057	      0.00325380	     -0.00146519	     46.23297081
      0.91964689	     -0.05360008	     -0.00106406	     -0.19546614	     -0.05597351	      0.88275109	     -0.00058944	     -0.20917989	      0.00325543	     -0.00145558	     46.09608729
      0.92110199	     -0.05359282	     -0.00106612	     -0.19545891	     -0.05596877	      0.88274898	     -0.00059034	     -0.20917893	      0.00325701	     -0.00144266	     46.21123891
      0.92255709	     -0.05358775	     -0.00107002	     -0.19545379	     -0.05596403	      0.88274689	     -0.00059124	     -0.20917783	      0.00325833	     -0.00142893	     45.98695814
      0.92371454	     -0.05357523	     -0.00107076	     -0.19544130	     -0.05596026	      0.88274525	     -0.00059195	     -0.20917688	      0.00325884	     -0.00141758	     46.22357029
      0.92487198	     -0.05356602	     -0.00107335	     -0.19543207	     -0.05595649	      0.88274361	     -0.00059265	     -0.20917582	      0.00325919	     -0.00140585	     46.12581125
      0.92634907	     -0.05354771	     -0.00107515	     -0.19541377	     -0.05595168	      0.88274155	     -0.00059354	     -0.20917435	      0.00325902	     -0.00139049	     46.26557971
      0.92782617	     -0.05353235	     -0.00107899	     -0.19539835	     -0.05594686	      0.88273951	     -0.00059443	     -0.20917270	      0.00325841	     -0.00137474	     46.05234823
      0.92893453	     -0.05351300	     -0.00107933	     -0.19537904	     -0.05594325	      0.88273799	     -0.00059508	     -0.20917139	      0.00325731	     -0.00136280	     46.29280429
      0.93004290	     -0.05349919	     -0.00108163	     -0.19536520	     -0.05593964	      0.88273649	     -0.00059573	     -0.20917003	      0.00325595	     -0.00135079	     46.22444592
      0.93159515	     -0.05347895	     -0.00108384	     -0.19534494	     -0.05593459	      0.88273440	     -0.00059664	     -0.20916818	      0.00325325	     -0.00133412	     46.32645900
      0.93314740	     -0.05346733	     -0.00108837	     -0.19533321	     -0.05592954	      0.88273234	     -0.00059753	     -0.20916653	      0.00324991	     -0.00131785	     46.10725333
      0.93420463	     -0.05345463	     -0.00108888	     -0.19532052	     -0.05592611	      0.88273096	     -0.00059813	     -0.20916565	      0.00324700	     -0.00130721	     46.33828143
      0.93526187	     -0.05344848	     -0.00109127	     -0.19531431	     -0.05592268	      0.88272958	     -0.00059872	     -0.20916495	      0.00324388	     -0.00129696	     46.29056537
      0.93692649	     -0.05343948	     -0.00109379	     -0.19530526	     -0.05591728	      0.88272743	     -0.00059965	     -0.20916441	      0.00323825	     -0.00128196	     46.36314328
      0.93828351	     -0.05343739	     -0.00109662	     -0.19530309	     -0.05591289	      0.88272570	     -0.00060038	     -0.20916451	      0.00323317	     -0.00127098	     46.24829990
      0.93964052	     -0.05343235	     -0.00109706	     -0.19529805	     -0.05590851	      0.88272398	     -0.00060111	     -0.20916517	      0.00322752	     -0.00126138	     46.41145343
      0.94099753	     -0.05343353	     -0.00109954	     -0.19529918	     -0.05590413	      0.88272228	     -0.00060182	     -0.20916634	      0.00322165	     -0.00125326	     46.19973035
      0.94220343	     -0.05342746	     -0.00109835	     -0.19529315	     -0.05590025	      0.88272077	     -0.00060244	     -0.20916783	      0.00321598	     -0.00124742	     46.38746637
      0.94340933	     -0.05342661	     -0.00109907	     -0.19529230	     -0.05589637	      0.88271927	     -0.00060306	     -0.20916967	      0.00321019	     -0.00124286	     46.25065865
      0.94461523	     -0.05342204	     -0.00109784	     -0.19528778	     -0.05589251	      0.88271777	     -0.00060366	     -0.20917190	      0.00320411	     -0.00123969	     46.30987891
      0.94617476	     -0.05342010	     -0.00109762	     -0.19528587	     -0.05588752	      0.88271584	     -0.00060442	     -0.20917530	      0.00319607	     -0.00123764	     46.18041493
      0.94740021	     -0.05341363	     -0.00109500	     -0.19527949	     -0.05588360	      0.88271432	     -0.00060500	     -0.20917841	      0.00318949	     -0.00123769	     46.29851901
      0.94862565	     -0.05340995	     -0.00109437	     -0.19527584	     -0.05587970	      0.88271281	     -0.00060557	     -0.20918185	      0.00318289	     -0.00123910	     46.19984758
      0.94985110	     -0.05340066	     -0.00109197	     -0.19526665	     -0.05587580	      0.88271129	     -0.00060614	     -0.20918558	      0.00317617	     -0.00124171	     46.25582446
      0.95139396	     -0.05338757	     -0.00109085	     -0.19525362	     -0.05587091	      0.88270937	     -0.00060683	     -0.20919056	      0.00316764	     -0.00124626	     46.20607797
      0.95259467	     -0.05336809	     -0.00108754	     -0.19523426	     -0.05586711	      0.88270787	     -0.00060735	     -0.20919458	      0.00316081	     -0.00125041	     46.30942035
      0.95379538	     -0.05334834	     -0.00108657	     -0.19521456	     -0.05586332	      0.88270636	     -0.00060787	     -0.20919860	      0.00315384	     -0.00125469	     46.30034907
      0.95499609	     -0.05331999	     -0.00108424	     -0.19518630	     -0.05585954	      0.88270485	     -0.00060837	     -0.20920257	      0.00314657	     -0.00125871	     46.35627952
      0.95660546	     -0.05328053	     -0.00108334	     -0.19514689	     -0.05585448	      0.88270282	     -0.00060903	     -0.20920775	      0.00313623	     -0.00126309	     46.39361160
      0.95778611	     -0.05324468	     -0.00108042	     -0.19511114	     -0.05585078	      0.88270133	     -0.00060951	     -0.20921146	      0.00312808	     -0.00126524	     46.43065508
      0.95896675	     -0.05320941	     -0.00107979	     -0.19507589	     -0.05584709	      0.88269984	     -0.00060997	     -0.20921504	      0.00311945	     -0.00126629	     46.47810182
      0.96042778	     -0.05316051	     -0.00107718	     -0.19502707	     -0.05584254	      0.88269799	     -0.00061053	     -0.20921933	      0.00310808	     -0.00126581	     46.52224597
      0.96171464	     -0.05311791	     -0.00107729	     -0.19498446	     -0.05583855	      0.88269636	     -0.00061101	     -0.20922297	      0.00309738	     -0.00126358	     46.63081063
      0.96300151	     -0.05306820	     -0.00107420	     -0.19493483	     -0.05583457	      0.88269474	     -0.00061148	     -0.20922649	      0.00308609	     -0.00125943	     46.65468441
      0.96428837	     -0.05301896	     -0.00107400	     -0.19488557	     -0.05583061	      0.88269312	     -0.00061193	     -0.20922982	      0.00307409	     -0.00125321	     46.80827370
      0.96557524	     -0.05296363	     -0.00107063	     -0.19483032	     -0.05582666	      0.88269151	     -0.00061238	     -0.20923297	      0.00306152	     -0.00124480	     46.82802283
      0.96686210	     -0.05290847	     -0.00107054	     -0.19477512	     -0.05582273	      0.88268992	     -0.00061281	     -0.20923588	      0.00304823	     -0.00123411	     47.04186092
      0.96814896	     -0.05284695	     -0.00106682	     -0.19471369	     -0.05581882	      0.88268834	     -0.00061323	     -0.20923855	      0.00303437	     -0.00122097	     47.05795442
      0.96943583	     -0.05278735	     -0.00106694	     -0.19465403	     -0.05581492	      0.88268678	     -0.00061363	     -0.20924094	      0.00301972	     -0.00120533	     47.31108993
      0.97072269	     -0.05272352	     -0.00106318	     -0.19459026	     -0.05581104	      0.88268524	     -0.00061403	     -0.20924310	      0.00300451	     -0.00118708	     47.32760735
      0.97187603	     -0.05266776	     -0.00106343	     -0.19453442	     -0.05580759	      0.88268388	     -0.00061437	     -0.20924482	      0.00299017	     -0.00116853	     47.56862323
      0.97302936	     -0.05260669	     -0.00106095	     -0.19447336	     -0.05580415	      0.88268254	     -0.00061470	     -0.20924633	      0.00297538	     -0.00114775	     47.68047608
      0.97441625	     -0.05252972	     -0.00105958	     -0.19439635	     -0.05580003	      0.88268097	     -0.00061508	     -0.20924773	      0.00295678	     -0.00111973	     47.95457443
      0.97580314	     -0.05244773	     -0.00105593	     -0.19431438	     -0.05579595	      0.88267944	     -0.00061544	     -0.20924860	      0.00293738	     -0.00108816	     48.12598193
      0.97696308	     -0.05237972	     -0.00105566	     -0.19424629	     -0.05579255	      0.88267819	     -0.00061573	     -0.20924891	      0.00292028	     -0.00105899	     48.39802249
      0.97812302	     -0.05230987	     -0.00105318	     -0.19417641	     -0.05578917	      0.88267698	     -0.00061601	     -0.20924887	      0.00290253	     -0.00102722	     48.56836922
      0.97951947	     -0.05222608	     -0.00105198	     -0.19409253	     -0.05578513	      0.88267558	     -0.00061633	     -0.20924836	      0.00288005	     -0.00098568	     48.86599569
      0.98091592	     -0.05214109	     -0.00104902	     -0.19400748	     -0.05578113	      0.88267423	     -0.00061664	     -0.20924739	      0.00285650	     -0.00094060	     49.07209776
      0.98203111	     -0.05207452	     -0.00104901	     -0.19394079	     -0.05577795	      0.88267320	     -0.00061686	     -0.20924629	      0.00283671	     -0.00090232	     49.30849542
      0.98314629	     -0.05200580	     -0.00104590	     -0.19387203	     -0.05577480	      0.88267222	     -0.00061708	     -0.20924492	      0.00281630	     -0.00086213	     49.49391830
      0.98459153	     -0.05191798	     -0.00104321	     -0.19378410	     -0.05577075	      0.88267101	     -0.00061734	     -0.20924278	      0.00278874	     -0.00080752	     49.79282444
      0.98603677	     -0.05182787	     -0.00103789	     -0.19369396	     -0.05576674	      0.88266989	     -0.00061758	     -0.20924020	      0.00276020	     -0.00075030	     50.06290765
      0.98710881	     -0.05176039	     -0.00103627	     -0.19362637	     -0.05576379	      0.88266910	     -0.00061774	     -0.20923796	      0.00273822	     -0.00070643	     50.29841967
      0.98818086	     -0.05169079	     -0.00103243	     -0.19355672	     -0.05576087	      0.88266837	     -0.00061790	     -0.20923541	      0.00271576	     -0.00066141	     50.51240810
      0.98969469	     -0.05159248	     -0.00102805	     -0.19345830	     -0.05575678	      0.88266742	     -0.00061810	     -0.20923125	      0.00268299	     -0.00059619	     50.82301148
      0.99099173	     -0.05150729	     -0.00102269	     -0.19337306	     -0.05575332	      0.88266668	     -0.00061825	     -0.20922719	      0.00265403	     -0.00053902	     51.06881351
      0.99228877	     -0.05142241	     -0.00101912	     -0.19328805	     -0.05574990	      0.88266602	     -0.00061838	     -0.20922266	      0.00262411	     -0.00048099	     51.32939244
      0.99358580	     -0.05133728	     -0.00101288	     -0.19320287	     -0.05574652	      0.88266544	     -0.00061850	     -0.20921769	      0.00259347	     -0.00042231	     51.55496260
      0.99488284	     -0.05125466	     -0.00100982	     -0.19312007	     -0.05574317	      0.88266493	     -0.00061860	     -0.20921231	      0.00256184	     -0.00036342	     51.80506292
      0.99600254	     -0.05118366	     -0.00100416	     -0.19304901	     -0.05574032	      0.88266455	     -0.00061867	     -0.20920738	      0.00253403	     -0.00031256	     51.97012258
      0.99712224	     -0.05111440	     -0.00100060	     -0.19297961	     -0.05573750	      0.88266423	     -0.00061873	     -0.20920222	      0.00250555	     -0.00026198	     52.15472734
      0.99851609	     -0.05102910	     -0.00099452	     -0.19289418	     -0.05573403	      0.88266390	     -0.00061879	     -0.20919549	      0.00246940	     -0.00019963	     52.37073027
      0.99990993	     -0.05094679	     -0.00099058	     -0.19281166	     -0.05573061	      0.88266367	     -0.00061883	     -0.20918846	      0.00243235	     -0.00013834	     52.60094767
      1.00102714	     -0.05088163	     -0.00098502	     -0.19274639	     -0.05572791	      0.88266354	     -0.00061885	     -0.20918265	      0.00240224	     -0.00009014	     52.74498270
      1.00214434	     -0.05081787	     -0.00098148	     -0.19268245	     -0.05572525	      0.88266347	     -0.00061885	     -0.20917668	      0.00237157	     -0.00004297	     52.91397194
      1.00356195	     -0.05073807	     -0.00097569	     -0.19260246	     -0.05572191	      0.88266345	     -0.00061884	     -0.20916889	      0.00233211	      0.00001535	     53.10862345
      1.00497955	     -0.05066018	     -0.00097199	     -0.19252429	     -0.05571864	      0.88266351	     -0.00061882	     -0.20916086	      0.00229186	      0.00007171	     53.32910607
      1.00604842	     -0.05060167	     -0.00096640	     -0.19246566	     -0.05571620	      0.88266361	     -0.00061878	     -0.20915464	      0.00226119	      0.00011289	     53.43181184
      1.00711728	     -0.05054501	     -0.00096266	     -0.19240881	     -0.05571380	      0.88266375	     -0.00061873	     -0.20914831	      0.00223006	      0.00015275	     53.55575461
      1.00860556	     -0.05046823	     -0.00095618	     -0.19233179	     -0.05571052	      0.88266402	     -0.00061865	     -0.20913931	      0.00218620	      0.00020594	     53.71510028
      1.01009385	     -0.05039419	     -0.00095179	     -0.19225743	     -0.05570730	      0.88266436	     -0.00061855	     -0.20913015	      0.00214165	      0.00025616	     53.91472815
      1.01111367	     -0.05034462	     -0.00094631	     -0.19220772	     -0.05570513	      0.88266464	     -0.00061846	     -0.20912379	      0.00211096	      0.00028887	     53.98269809
      1.01213349	     -0.05029696	     -0.00094271	     -0.19215985	     -0.05570299	      0.88266495	     -0.00061837	     -0.20911737	      0.00207994	      0.00032008	     54.08229082
      1.01372713	     -0.05022491	     -0.00093611	     -0.19208749	     -0.05569971	      0.88266550	     -0.00061820	     -0.20910727	      0.00203109	      0.00036585	     54.22280140
      1.01503099	     -0.05016850	     -0.00093182	     -0.19203078	     -0.05569709	      0.88266600	     -0.00061805	     -0.20909895	      0.00199073	      0.00040049	     54.34249083
      1.01633486	     -0.05011305	     -0.00092566	     -0.19197509	     -0.05569452	      0.88266654	     -0.00061788	     -0.20909058	      0.00195018	      0.00043268	     54.44028084
      1.01763872	     -0.05005914	     -0.00092191	     -0.19192085	     -0.05569201	      0.88266712	     -0.00061769	     -0.20908214	      0.00190929	      0.00046238	     54.56770913
      1.01879662	     -0.05001099	     -0.00091582	     -0.19187248	     -0.05568982	      0.88266767	     -0.00061751	     -0.20907458	      0.00187291	      0.00048681	     54.63588237
      1.01995452	     -0.04996250	     -0.00091177	     -0.19182372	     -0.05568767	      0.88266825	     -0.00061732	     -0.20906691	      0.00183627	      0.00050939	     54.74523376
      1.02111242	     -0.04991171	     -0.00090619	     -0.19177269	     -0.05568556	      0.88266885	     -0.00061711	     -0.20905907	      0.00179957	      0.00053042	     54.85082564
      1.02261512	     -0.04984261	     -0.00090017	     -0.19170324	     -0.05568290	      0.88266967	     -0.00061683	     -0.20904852	      0.00175162	      0.00055567	     55.02101362
      1.02379342	     -0.04978633	     -0.00089353	     -0.19164674	     -0.05568085	      0.88267034	     -0.00061659	     -0.20903991	      0.00171385	      0.00057419	     55.11868617
      1.02497171	     -0.04972925	     -0.00088877	     -0.19158937	     -0.05567886	      0.88267102	     -0.00061634	     -0.20903098	      0.00167571	      0.00059173	     55.24619579
      1.02615001	     -0.04967082	     -0.00088271	     -0.19153069	     -0.05567691	      0.88267173	     -0.00061608	     -0.20902174	      0.00163733	      0.00060858	     55.36412392
      1.02763722	     -0.04959520	     -0.00087689	     -0.19145468	     -0.05567451	      0.88267265	     -0.00061573	     -0.20900961	      0.00158833	      0.00062915	     55.57071916
      1.02879406	     -0.04953465	     -0.00087057	     -0.19139388	     -0.05567269	      0.88267339	     -0.00061544	     -0.20899981	      0.00154989	      0.00064499	     55.69184658
      1.02995091	     -0.04947394	     -0.00086635	     -0.19133284	     -0.05567092	      0.88267414	     -0.00061515	     -0.20898969	      0.00151094	      0.00066081	     55.85288719
      1.03110775	     -0.04941247	     -0.00086101	     -0.19127107	     -0.05566920	      0.88267492	     -0.00061484	     -0.20897929	      0.00147159	      0.00067684	     55.99523722
      1.03265951	     -0.04932932	     -0.00085542	     -0.19118746	     -0.05566695	      0.88267598	     -0.00061440	     -0.20896489	      0.00141795	      0.00069884	     56.22998693
      1.03380540	     -0.04926652	     -0.00084953	     -0.19112436	     -0.05566535	      0.88267679	     -0.00061407	     -0.20895394	      0.00137784	      0.00071564	     56.37316800
      1.03495128	     -0.04920398	     -0.00084565	     -0.19106144	     -0.05566380	      0.88267762	     -0.00061372	     -0.20894273	      0.00133713	      0.00073297	     56.56017383
      1.03635820	     -0.04912793	     -0.00083952	     -0.19098496	     -0.05566195	      0.88267867	     -0.00061328	     -0.20892866	      0.00128648	      0.00075517	     56.75497768
      1.03760362	     -0.04906305	     -0.00083630	     -0.19091963	     -0.05566038	      0.88267962	     -0.00061288	     -0.20891599	      0.00124083	      0.00077561	     56.96391471
      1.03884904	     -0.04899982	     -0.00083096	     -0.19085599	     -0.05565886	      0.88268060	     -0.00061246	     -0.20890320	      0.00119462	      0.00079684	     57.11517156
      1.04009446	     -0.04894043	     -0.00082843	     -0.19079611	     -0.05565740	      0.88268161	     -0.00061203	     -0.20889034	      0.00114765	      0.00081866	     57.31729811
      1.04133988	     -0.04888337	     -0.00082352	     -0.19073861	     -0.05565600	      0.88268264	     -0.00061159	     -0.20887751	      0.00110018	      0.00084104	     57.45751037
      1.04258530	     -0.04883082	     -0.00082172	     -0.19068551	     -0.05565466	      0.88268370	     -0.00061113	     -0.20886475	      0.00105204	      0.00086368	     57.66539485
      1.04383072	     -0.04878107	     -0.00081734	     -0.19063530	     -0.05565338	      0.88268479	     -0.00061066	     -0.20885215	      0.00100353	      0.00088652	     57.79899187
      1.04507613	     -0.04873633	     -0.00081654	     -0.19058997	     -0.05565216	      0.88268591	     -0.00061018	     -0.20883973	      0.00095446	      0.00090927	     58.01987192
      1.04632155	     -0.04869314	     -0.00081266	     -0.19054628	     -0.05565100	      0.88268706	     -0.00060969	     -0.20882755	      0.00090516	      0.00093192	     58.15279981
      1.04756697	     -0.04865431	     -0.00081264	     -0.19050683	     -0.05564991	      0.88268823	     -0.00060918	     -0.20881560	      0.00085537	      0.00095423	     58.37945599
      1.04881239	     -0.04861745	     -0.00080891	     -0.19046945	     -0.05564887	      0.88268943	     -0.00060867	     -0.20880391	      0.00080540	      0.00097615	     58.47567927
      1.04992377	     -0.04858993	     -0.00080926	     -0.19044136	     -0.05564800	      0.88269053	     -0.00060819	     -0.20879373	      0.00076042	      0.00099509	     58.64235435
      1.05103515	     -0.04856548	     -0.00080753	     -0.19041640	     -0.05564718	      0.88269165	     -0.00060771	     -0.20878383	      0.00071534	      0.00101337	     58.73383674
      1.05238953	     -0.04854150	     -0.00080756	     -0.19039173	     -0.05564625	      0.88269303	     -0.00060711	     -0.20877221	      0.00066013	      0.00103443	     58.90488946
      1.05374391	     -0.04852012	     -0.00080563	     -0.19036971	     -0.05564540	      0.88269445	     -0.00060650	     -0.20876108	      0.00060489	      0.00105405	     59.01216500
      1.05486847	     -0.04850648	     -0.00080689	     -0.19035545	     -0.05564474	      0.88269564	     -0.00060598	     -0.20875219	      0.00055888	      0.00106907	     59.17008342
      1.05599303	     -0.04849445	     -0.00080593	     -0.19034288	     -0.05564414	      0.88269685	     -0.00060545	     -0.20874362	      0.00051292	      0.00108291	     59.23359452
      1.05735529	     -0.04848465	     -0.00080650	     -0.19033237	     -0.05564348	      0.88269834	     -0.00060480	     -0.20873367	      0.00045716	      0.00109777	     59.35849762
      1.05871755	     -0.04847721	     -0.00080431	     -0.19032430	     -0.05564289	      0.88269984	     -0.00060414	     -0.20872421	      0.00040157	      0.00111030	     59.38246980
      1.05979891	     -0.04847540	     -0.00080531	     -0.19032192	     -0.05564248	      0.88270105	     -0.00060361	     -0.20871703	      0.00035748	      0.00111830	     59.48228358
      1.06088027	     -0.04847428	     -0.00080393	     -0.19032029	     -0.05564212	      0.88270226	     -0.00060306	     -0.20871013	      0.00031367	      0.00112448	     59.49994970
      1.06229708	     -0.04847665	     -0.00080362	     -0.19032196	     -0.05564172	      0.88270386	     -0.00060234	     -0.20870151	      0.00025661	      0.00112958	     59.58772218
      1.06371389	     -0.04848054	     -0.00080088	     -0.19032523	     -0.05564139	      0.88270546	     -0.00060161	     -0.20869334	      0.00020019	      0.00113121	     59.58074244
      1.06476037	     -0.04848712	     -0.00080182	     -0.19033126	     -0.05564120	      0.88270664	     -0.00060106	     -0.20868758	      0.00015883	      0.00113008	     59.66416698
      1.06580685	     -0.04849394	     -0.00080063	     -0.19033761	     -0.05564106	      0.88270782	     -0.00060050	     -0.20868205	      0.00011792	      0.00112702	     59.66599092
      1.06729112	     -0.04850723	     -0.00080044	     -0.19035018	     -0.05564093	      0.88270949	     -0.00059970	     -0.20867458	      0.00006056	      0.00111931	     59.72300081
      1.06856493	     -0.04852028	     -0.00079892	     -0.19036267	     -0.05564088	      0.88271091	     -0.00059901	     -0.20866853	      0.00001207	      0.00110960	     59.69785632
      1.06983874	     -0.04853746	     -0.00079988	     -0.19037920	     -0.05564090	      0.88271232	     -0.00059831	     -0.20866280	     -0.00003584	      0.00109705	     59.76607694
      1.07111254	     -0.04855512	     -0.00079811	     -0.19039632	     -0.05564097	      0.88271370	     -0.00059759	     -0.20865740	     -0.00008296	      0.00108182	     59.69906758
      1.07238635	     -0.04857766	     -0.00080021	     -0.19041819	     -0.05564111	      0.88271507	     -0.00059688	     -0.20865232	     -0.00012951	      0.00106396	     59.79305859
      1.07348761	     -0.04859673	     -0.00079873	     -0.19043680	     -0.05564127	      0.88271623	     -0.00059625	     -0.20864820	     -0.00016908	      0.00104659	     59.69332980
      1.07458887	     -0.04861934	     -0.00079989	     -0.19045887	     -0.05564148	      0.88271738	     -0.00059562	     -0.20864431	     -0.00020819	      0.00102745	     59.71132349
      1.07596134	     -0.04864872	     -0.00079972	     -0.19048763	     -0.05564180	      0.88271877	     -0.00059482	     -0.20863982	     -0.00025614	      0.00100134	     59.64865367
      1.07733382	     -0.04868243	     -0.00080209	     -0.19052065	     -0.05564218	      0.88272012	     -0.00059402	     -0.20863571	     -0.00030331	      0.00097287	     59.69547250
      1.07844445	     -0.04870949	     -0.00080130	     -0.19054725	     -0.05564254	      0.88272119	     -0.00059336	     -0.20863267	     -0.00034078	      0.00094831	     59.57893592
      1.07955508	     -0.04873982	     -0.00080296	     -0.19057704	     -0.05564294	      0.88272223	     -0.00059270	     -0.20862988	     -0.00037775	      0.00092246	     59.57656472
      1.08094516	     -0.04877875	     -0.00080338	     -0.19061536	     -0.05564350	      0.88272349	     -0.00059186	     -0.20862673	     -0.00042316	      0.00088852	     59.48876703
      1.08233523	     -0.04882211	     -0.00080656	     -0.19065803	     -0.05564411	      0.88272470	     -0.00059102	     -0.20862397	     -0.00046774	      0.00085299	     59.52929087
      1.08340822	     -0.04885501	     -0.00080611	     -0.19069051	     -0.05564464	      0.88272560	     -0.00059037	     -0.20862211	     -0.00050143	      0.00082469	     59.38986080
      1.08448122	     -0.04889107	     -0.00080805	     -0.19072606	     -0.05564519	      0.88272647	     -0.00058971	     -0.20862049	     -0.00053464	      0.00079568	     59.36814445
      1.08593116	     -0.04894087	     -0.00080924	     -0.19077524	     -0.05564600	      0.88272759	     -0.00058882	     -0.20861866	     -0.00057858	      0.00075562	     59.26430894
      1.08738111	     -0.04899492	     -0.00081305	     -0.19082860	     -0.05564687	      0.88272866	     -0.00058792	     -0.20861725	     -0.00062157	      0.00071476	     59.29256960
      1.08841733	     -0.04903261	     -0.00081282	     -0.19086589	     -0.05564753	      0.88272938	     -0.00058727	     -0.20861650	     -0.00065156	      0.00068525	     59.13456178
      1.08945356	     -0.04907310	     -0.00081481	     -0.19090592	     -0.05564822	      0.88273008	     -0.00058662	     -0.20861596	     -0.00068108	      0.00065555	     59.09890248
      1.09098400	     -0.04913384	     -0.00081646	     -0.19096604	     -0.05564929	      0.88273105	     -0.00058565	     -0.20861554	     -0.00072365	      0.00061159	     58.98528099
      1.09227440	     -0.04918789	     -0.00081939	     -0.19101952	     -0.05565025	      0.88273181	     -0.00058483	     -0.20861552	     -0.00075865	      0.00057460	     58.95906178
      1.09356480	     -0.04924148	     -0.00082011	     -0.19107263	     -0.05565125	      0.88273253	     -0.00058401	     -0.20861582	     -0.00079271	      0.00053788	     58.82045831
      1.09485520	     -0.04929857	     -0.00082385	     -0.19112915	     -0.05565230	      0.88273320	     -0.00058318	     -0.20861639	     -0.00082599	      0.00050151	     58.82922430
      1.09614560	     -0.04935383	     -0.00082377	     -0.19118398	     -0.05565338	      0.88273383	     -0.00058235	     -0.20861725	     -0.00085826	      0.00046568	     58.64550994
      1.09723683	     -0.04940506	     -0.00082761	     -0.19123473	     -0.05565433	      0.88273432	     -0.00058164	     -0.20861817	     -0.00088499	      0.00043585	     58.65012542
      1.09832805	     -0.04945513	     -0.00082900	     -0.19128440	     -0.05565531	      0.88273478	     -0.00058094	     -0.20861929	     -0.00091098	      0.00040660	     58.53968998
      1.09973852	     -0.04952240	     -0.00083257	     -0.19135111	     -0.05565662	      0.88273533	     -0.00058002	     -0.20862098	     -0.00094368	      0.00036969	     58.48487116
      1.10114899	     -0.04958926	     -0.00083393	     -0.19141749	     -0.05565797	      0.88273582	     -0.00057909	     -0.20862298	     -0.00097522	      0.00033391	     58.31779991
      1.10225061	     -0.04964474	     -0.00083792	     -0.19147251	     -0.05565906	      0.88273617	     -0.00057837	     -0.20862472	     -0.00099919	      0.00030675	     58.31382897
      1.10335222	     -0.04969930	     -0.00083969	     -0.19152671	     -0.05566018	      0.88273650	     -0.00057765	     -0.20862665	     -0.00102242	      0.00028035	     58.19727164
      1.10478505	     -0.04977283	     -0.00084378	     -0.19159971	     -0.05566166	      0.88273688	     -0.00057670	     -0.20862939	     -0.00105167	      0.00024715	     58.13796264
      1.10621787	     -0.04984572	     -0.00084543	     -0.19167215	     -0.05566319	      0.88273721	     -0.00057576	     -0.20863242	     -0.00107968	      0.00021528	     57.94949926
      1.10727494	     -0.04990287	     -0.00084976	     -0.19172888	     -0.05566434	      0.88273742	     -0.00057506	     -0.20863482	     -0.00109972	      0.00019257	     57.94521069
      1.10833200	     -0.04995939	     -0.00085206	     -0.19178506	     -0.05566551	      0.88273761	     -0.00057436	     -0.20863737	     -0.00111904	      0.00017057	     57.82981506
      1.10984376	     -0.05004303	     -0.00085692	     -0.19186818	     -0.05566723	      0.88273785	     -0.00057336	     -0.20864127	     -0.00114563	      0.00014033	     57.74069079
      1.11113997	     -0.05011498	     -0.00085966	     -0.19193973	     -0.05566873	      0.88273801	     -0.00057250	     -0.20864486	     -0.00116733	      0.00011550	     57.57321306
      1.11243617	     -0.05019006	     -0.00086480	     -0.19201436	     -0.05567025	      0.88273815	     -0.00057164	     -0.20864866	     -0.00118815	      0.00009157	     57.53564255
      1.11373238	     -0.05026412	     -0.00086704	     -0.19208807	     -0.05567180	      0.88273825	     -0.00057078	     -0.20865268	     -0.00120788	      0.00006851	     57.32218614
      1.11502859	     -0.05034224	     -0.00087324	     -0.19216573	     -0.05567338	      0.88273833	     -0.00056993	     -0.20865691	     -0.00122677	      0.00004619	     57.33007243
      1.11613670	     -0.05040730	     -0.00087538	     -0.19223050	     -0.05567475	      0.88273837	     -0.00056919	     -0.20866069	     -0.00124201	      0.00002773	     57.09949652
      1.11724481	     -0.05047511	     -0.00087997	     -0.19229796	     -0.05567614	      0.88273839	     -0.00056846	     -0.20866462	     -0.00125663	      0.00000973	     57.02476087
      1.11865372	     -0.05056078	     -0.00088353	     -0.19238327	     -0.05567792	      0.88273839	     -0.00056753	     -0.20866985	     -0.00127411	     -0.00001253	     56.82403302
      1.12006264	     -0.05065041	     -0.00088950	     -0.19247248	     -0.05567972	      0.88273835	     -0.00056661	     -0.20867534	     -0.00129048	     -0.00003424	     56.76245113
      1.12118172	     -0.05072050	     -0.00089149	     -0.19254232	     -0.05568118	      0.88273831	     -0.00056587	     -0.20867990	     -0.00130247	     -0.00005117	     56.52379783
      1.12230080	     -0.05079297	     -0.00089575	     -0.19261449	     -0.05568264	      0.88273824	     -0.00056514	     -0.20868462	     -0.00131373	     -0.00006794	     56.43410400
      1.12373109	     -0.05088507	     -0.00089946	     -0.19270628	     -0.05568453	      0.88273813	     -0.00056421	     -0.20869087	     -0.00132683	     -0.00008919	     56.21091226
      1.12516139	     -0.05097974	     -0.00090548	     -0.19280059	     -0.05568643	      0.88273798	     -0.00056329	     -0.20869732	     -0.00133866	     -0.00011038	     56.15817920
      1.12624155	     -0.05104973	     -0.00090705	     -0.19287041	     -0.05568788	      0.88273786	     -0.00056259	     -0.20870232	     -0.00134653	     -0.00012638	     55.88717494
      1.12732171	     -0.05112173	     -0.00091081	     -0.19294218	     -0.05568934	      0.88273771	     -0.00056189	     -0.20870743	     -0.00135368	     -0.00014249	     55.78138938
      1.12882040	     -0.05122118	     -0.00091459	     -0.19304137	     -0.05569138	      0.88273748	     -0.00056094	     -0.20871466	     -0.00136217	     -0.00016505	     55.53560511
      1.13031910	     -0.05132265	     -0.00092067	     -0.19314253	     -0.05569343	      0.88273722	     -0.00055999	     -0.20872205	     -0.00136915	     -0.00018800	     55.47649592
      1.13136043	     -0.05139111	     -0.00092200	     -0.19321087	     -0.05569485	      0.88273701	     -0.00055933	     -0.20872727	     -0.00137292	     -0.00020416	     55.18255010
      1.13240177	     -0.05146111	     -0.00092541	     -0.19328070	     -0.05569628	      0.88273679	     -0.00055868	     -0.20873255	     -0.00137601	     -0.00022057	     55.06032319
      1.13399627	     -0.05156775	     -0.00092941	     -0.19338715	     -0.05569848	      0.88273642	     -0.00055769	     -0.20874074	     -0.00137920	     -0.00024616	     54.78475575
      1.13531974	     -0.05165684	     -0.00093388	     -0.19347604	     -0.05570031	      0.88273608	     -0.00055688	     -0.20874760	     -0.00138052	     -0.00026789	     54.65842849
      1.13664320	     -0.05174460	     -0.00093621	     -0.19356369	     -0.05570213	      0.88273571	     -0.00055607	     -0.20875453	     -0.00138047	     -0.00029004	     54.35645910
      1.13796667	     -0.05183369	     -0.00094115	     -0.19365261	     -0.05570396	      0.88273531	     -0.00055528	     -0.20876147	     -0.00137932	     -0.00031269	     54.29019141
      1.13914602	     -0.05191130	     -0.00094261	     -0.19373017	     -0.05570559	      0.88273493	     -0.00055457	     -0.20876769	     -0.00137707	     -0.00033323	     53.96673587
      1.14032538	     -0.05199000	     -0.00094635	     -0.19380876	     -0.05570721	      0.88273452	     -0.00055387	     -0.20877390	     -0.00137397	     -0.00035419	     53.85764513
      1.14150474	     -0.05206763	     -0.00094852	     -0.19388634	     -0.05570883	      0.88273409	     -0.00055319	     -0.20878012	     -0.00136979	     -0.00037549	     53.61422543
      1.14303791	     -0.05216887	     -0.00095291	     -0.19398748	     -0.05571092	      0.88273350	     -0.00055230	     -0.20878819	     -0.00136301	     -0.00040373	     53.45959210
      1.14424673	     -0.05224710	     -0.00095440	     -0.19406572	     -0.05571257	      0.88273299	     -0.00055161	     -0.20879453	     -0.00135636	     -0.00042635	     53.14871270
      1.14545555	     -0.05232573	     -0.00095795	     -0.19414429	     -0.05571420	      0.88273247	     -0.00055093	     -0.20880083	     -0.00134881	     -0.00044929	     53.04175094
      1.14666436	     -0.05240302	     -0.00096006	     -0.19422159	     -0.05571583	      0.88273191	     -0.00055026	     -0.20880708	     -0.00134016	     -0.00047243	     52.78712770
      1.14817422	     -0.05249957	     -0.00096458	     -0.19431809	     -0.05571784	      0.88273117	     -0.00054943	     -0.20881483	     -0.00132812	     -0.00050159	     52.66068745
      1.14936830	     -0.05257445	     -0.00096628	     -0.19439301	     -0.05571942	      0.88273056	     -0.00054879	     -0.20882090	     -0.00131744	     -0.00052472	     52.33465879
      1.15056238	     -0.05264950	     -0.00097012	     -0.19446804	     -0.05572099	      0.88272992	     -0.00054816	     -0.20882691	     -0.00130602	     -0.00054790	     52.23599681
      1.15175645	     -0.05272307	     -0.00097281	     -0.19454164	     -0.05572254	      0.88272925	     -0.00054754	     -0.20883287	     -0.00129365	     -0.00057102	     51.99383549
      1.15332689	     -0.05281864	     -0.00097814	     -0.19463721	     -0.05572456	      0.88272833	     -0.00054673	     -0.20884061	     -0.00127624	     -0.00060125	     51.88084265
      1.15451894	     -0.05288876	     -0.00098046	     -0.19470739	     -0.05572607	      0.88272760	     -0.00054614	     -0.20884640	     -0.00126197	     -0.00062391	     51.55719385
      1.15571100	     -0.05295784	     -0.00098476	     -0.19477648	     -0.05572757	      0.88272684	     -0.00054555	     -0.20885211	     -0.00124710	     -0.00064629	     51.48611309
      1.15714411	     -0.05303783	     -0.00098832	     -0.19485655	     -0.05572934	      0.88272590	     -0.00054486	     -0.20885885	     -0.00122814	     -0.00067266	     51.17655963
      1.15857722	     -0.05311588	     -0.00099454	     -0.19493460	     -0.05573109	      0.88272492	     -0.00054419	     -0.20886546	     -0.00120844	     -0.00069839	     51.25754076
      1.15966049	     -0.05317197	     -0.00099654	     -0.19499078	     -0.05573239	      0.88272415	     -0.00054369	     -0.20887036	     -0.00119275	     -0.00071727	     50.87959681
      1.16074376	     -0.05322685	     -0.00100052	     -0.19504570	     -0.05573367	      0.88272336	     -0.00054321	     -0.20887517	     -0.00117674	     -0.00073569	     50.82030560
      1.16229937	     -0.05330184	     -0.00100514	     -0.19512079	     -0.05573548	      0.88272220	     -0.00054253	     -0.20888194	     -0.00115289	     -0.00076116	     50.56714018
      1.16364563	     -0.05336372	     -0.00101040	     -0.19518273	     -0.05573702	      0.88272116	     -0.00054195	     -0.20888766	     -0.00113168	     -0.00078223	     50.56848773
      1.16499188	     -0.05342179	     -0.00101369	     -0.19524093	     -0.05573853	      0.88272009	     -0.00054140	     -0.20889324	     -0.00110975	     -0.00080224	     50.23376647
      1.16633814	     -0.05347704	     -0.00101950	     -0.19529624	     -0.05574001	      0.88271900	     -0.00054086	     -0.20889869	     -0.00108755	     -0.00082120	     50.38512263
      1.16751397	     -0.05352177	     -0.00102187	     -0.19534111	     -0.05574127	      0.88271802	     -0.00054040	     -0.20890335	     -0.00106757	     -0.00083677	     50.01766502
      1.16868981	     -0.05356428	     -0.00102615	     -0.19538371	     -0.05574252	      0.88271703	     -0.00053995	     -0.20890791	     -0.00104751	     -0.00085144	     50.05074571
      1.16986564	     -0.05360372	     -0.00102916	     -0.19542328	     -0.05574374	      0.88271602	     -0.00053952	     -0.20891236	     -0.00102710	     -0.00086512	     49.86990035
      1.17150190	     -0.05365427	     -0.00103441	     -0.19547399	     -0.05574539	      0.88271459	     -0.00053894	     -0.20891840	     -0.00099851	     -0.00088252	     49.89688818
      1.17271308	     -0.05368803	     -0.00103648	     -0.19550793	     -0.05574659	      0.88271352	     -0.00053852	     -0.20892276	     -0.00097702	     -0.00089410	     49.58737526
      1.17392427	     -0.05371934	     -0.00104007	     -0.19553937	     -0.05574776	      0.88271243	     -0.00053812	     -0.20892703	     -0.00095558	     -0.00090461	     49.63896471
      1.17513545	     -0.05374772	     -0.00104232	     -0.19556793	     -0.05574891	      0.88271133	     -0.00053773	     -0.20893121	     -0.00093395	     -0.00091399	     49.45441279
      1.17673011	     -0.05378129	     -0.00104642	     -0.19560171	     -0.05575037	      0.88270986	     -0.00053723	     -0.20893658	     -0.00090555	     -0.00092469	     49.53754240
      1.17791578	     -0.05380288	     -0.00104749	     -0.19562351	     -0.05575143	      0.88270876	     -0.00053688	     -0.20894050	     -0.00088425	     -0.00093137	     49.22680564
      1.17910144	     -0.05382214	     -0.00105000	     -0.19564294	     -0.05575247	      0.88270765	     -0.00053654	     -0.20894433	     -0.00086313	     -0.00093704	     49.28528060
      1.18056610	     -0.05384248	     -0.00105131	     -0.19566355	     -0.05575371	      0.88270627	     -0.00053614	     -0.20894897	     -0.00083698	     -0.00094260	     49.04771171
      1.18187287	     -0.05385798	     -0.00105390	     -0.19567925	     -0.05575479	      0.88270504	     -0.00053579	     -0.20895303	     -0.00081392	     -0.00094633	     49.20331031
      1.18317964	     -0.05387043	     -0.00105404	     -0.19569197	     -0.05575584	      0.88270380	     -0.00053546	     -0.20895700	     -0.00079074	     -0.00094889	     48.89653873
      1.18448641	     -0.05388044	     -0.00105629	     -0.19570219	     -0.05575686	      0.88270256	     -0.00053515	     -0.20896089	     -0.00076791	     -0.00095042	     49.10611683
      1.18579318	     -0.05388762	     -0.00105571	     -0.19570967	     -0.05575785	      0.88270132	     -0.00053485	     -0.20896470	     -0.00074496	     -0.00095090	     48.76821475
      1.18709996	     -0.05389308	     -0.00105774	     -0.19571534	     -0.05575881	      0.88270008	     -0.00053457	     -0.20896842	     -0.00072244	     -0.00095052	     49.03455177
      1.18840673	     -0.05389620	     -0.00105652	     -0.19571878	     -0.05575974	      0.88269883	     -0.00053430	     -0.20897209	     -0.00069980	     -0.00094926	     48.65812170
      1.18971350	     -0.05389779	     -0.00105844	     -0.19572059	     -0.05576064	      0.88269760	     -0.00053404	     -0.20897569	     -0.00067769	     -0.00094733	     48.98894825
      1.19087045	     -0.05389716	     -0.00105711	     -0.19572024	     -0.05576141	      0.88269650	     -0.00053383	     -0.20897883	     -0.00065797	     -0.00094503	     48.67132153
      1.19202740	     -0.05389523	     -0.00105763	     -0.19571853	     -0.05576216	      0.88269541	     -0.00053363	     -0.20898192	     -0.00063861	     -0.00094233	     48.78249426
      1.19345693	     -0.05389058	     -0.00105669	     -0.19571422	     -0.05576306	      0.88269406	     -0.00053340	     -0.20898567	     -0.00061478	     -0.00093844	     48.63796966
      1.19488645	     -0.05388384	     -0.00105733	     -0.19570775	     -0.05576392	      0.88269273	     -0.00053319	     -0.20898934	     -0.00059139	     -0.00093411	     48.87074250
      1.19606373	     -0.05387638	     -0.00105554	     -0.19570058	     -0.05576460	      0.88269163	     -0.00053303	     -0.20899230	     -0.00057212	     -0.00093022	     48.61318386
      1.19724100	     -0.05386771	     -0.00105546	     -0.19569215	     -0.05576526	      0.88269054	     -0.00053289	     -0.20899520	     -0.00055324	     -0.00092618	     48.73773237
      1.19867801	     -0.05385512	     -0.00105372	     -0.19567991	     -0.05576604	      0.88268921	     -0.00053273	     -0.20899867	     -0.00053033	     -0.00092103	     48.60333244
      1.20011501	     -0.05384077	     -0.00105378	     -0.19566583	     -0.05576679	      0.88268789	     -0.00053258	     -0.20900205	     -0.00050797	     -0.00091582	     48.88028020
      1.20124732	     -0.05382781	     -0.00105134	     -0.19565317	     -0.05576735	      0.88268685	     -0.00053249	     -0.20900466	     -0.00049037	     -0.00091167	     48.61924800
      1.20237963	     -0.05381379	     -0.00105044	     -0.19563940	     -0.05576790	      0.88268582	     -0.00053240	     -0.20900721	     -0.00047318	     -0.00090765	     48.71557993
      1.20387675	     -0.05379399	     -0.00104765	     -0.19561998	     -0.05576859	      0.88268447	     -0.00053230	     -0.20901051	     -0.00045071	     -0.00090267	     48.59184989
      1.20537387	     -0.05377631	     -0.00104656	     -0.19560261	     -0.05576925	      0.88268312	     -0.00053223	     -0.20901380	     -0.00042887	     -0.00089851	     48.83865738
      1.20646873	     -0.05376577	     -0.00104350	     -0.19559236	     -0.05576971	      0.88268214	     -0.00053219	     -0.20901630	     -0.00041290	     -0.00089625	     48.52202804
      1.20756359	     -0.05375731	     -0.00104208	     -0.19558414	     -0.05577015	      0.88268116	     -0.00053216	     -0.20901896	     -0.00039722	     -0.00089499	     48.56330338
      1.20913523	     -0.05374933	     -0.00103909	     -0.19557653	     -0.05577076	      0.88267975	     -0.00053214	     -0.20902317	     -0.00037467	     -0.00089532	     48.40197668
      1.21048075	     -0.05374684	     -0.00103795	     -0.19557430	     -0.05577125	      0.88267855	     -0.00053215	     -0.20902724	     -0.00035540	     -0.00089806	     48.51953874
      1.21182626	     -0.05374748	     -0.00103529	     -0.19557525	     -0.05577172	      0.88267733	     -0.00053217	     -0.20903184	     -0.00033573	     -0.00090331	     48.24738033
      1.21317178	     -0.05375213	     -0.00103525	     -0.19558012	     -0.05577215	      0.88267611	     -0.00053221	     -0.20903702	     -0.00031600	     -0.00091133	     48.47529467
      1.21451729	     -0.05376131	     -0.00103250	     -0.19558962	     -0.05577257	      0.88267488	     -0.00053227	     -0.20904289	     -0.00029567	     -0.00092219	     48.01426500
      1.21566587	     -0.05377297	     -0.00103296	     -0.19560146	     -0.05577290	      0.88267381	     -0.00053233	     -0.20904850	     -0.00027830	     -0.00093397	     48.21689928
      1.21681445	     -0.05378783	     -0.00103154	     -0.19561655	     -0.05577321	      0.88267273	     -0.00053241	     -0.20905471	     -0.00026041	     -0.00094809	     47.97135421
      1.21827942	     -0.05381049	     -0.00103104	     -0.19563947	     -0.05577357	      0.88267133	     -0.00053253	     -0.20906355	     -0.00023713	     -0.00096972	     47.96814838
      1.21974440	     -0.05383507	     -0.00102871	     -0.19566437	     -0.05577390	      0.88266989	     -0.00053267	     -0.20907342	     -0.00021288	     -0.00099532	     47.54585177
      1.22091086	     -0.05385628	     -0.00102911	     -0.19568579	     -0.05577414	      0.88266872	     -0.00053279	     -0.20908197	     -0.00019314	     -0.00101847	     47.70886336
      1.22207731	     -0.05387921	     -0.00102782	     -0.19570896	     -0.05577435	      0.88266751	     -0.00053293	     -0.20909115	     -0.00017264	     -0.00104384	     47.43079539
      1.22356094	     -0.05391111	     -0.00102762	     -0.19574114	     -0.05577459	      0.88266594	     -0.00053312	     -0.20910374	     -0.00014587	     -0.00107912	     47.39160204
      1.22504456	     -0.05394564	     -0.00102547	     -0.19577602	     -0.05577478	      0.88266431	     -0.00053333	     -0.20911735	     -0.00011797	     -0.00111736	     46.87542965
      1.22617599	     -0.05397364	     -0.00102610	     -0.19580422	     -0.05577490	      0.88266303	     -0.00053351	     -0.20912842	     -0.00009629	     -0.00114831	     46.99829979
      1.22730741	     -0.05400352	     -0.00102491	     -0.19583436	     -0.05577500	      0.88266171	     -0.00053370	     -0.20914012	     -0.00007393	     -0.00118044	     46.69278561
      1.22885618	     -0.05404847	     -0.00102439	     -0.19587965	     -0.05577509	      0.88265985	     -0.00053397	     -0.20915720	     -0.00004256	     -0.00122621	     46.54978167
      1.23040495	     -0.05409607	     -0.00102173	     -0.19592765	     -0.05577513	      0.88265791	     -0.00053427	     -0.20917551	     -0.00000991	     -0.00127357	     46.00094355
      1.23150377	     -0.05413206	     -0.00102204	     -0.19596386	     -0.05577513	      0.88265649	     -0.00053449	     -0.20918921	      0.00001375	     -0.00130796	     46.09098492
      1.23260259	     -0.05416902	     -0.00102051	     -0.19600112	     -0.05577510	      0.88265504	     -0.00053471	     -0.20920349	      0.00003820	     -0.00134273	     45.82745987
      1.23423719	     -0.05422604	     -0.00101903	     -0.19605855	     -0.05577501	      0.88265280	     -0.00053507	     -0.20922577	      0.00007571	     -0.00139481	     45.64929076
      1.23561494	     -0.05427484	     -0.00101643	     -0.19610776	     -0.05577488	      0.88265085	     -0.00053539	     -0.20924545	      0.00010860	     -0.00143856	     45.28870356
      1.23699269	     -0.05432460	     -0.00101544	     -0.19615789	     -0.05577471	      0.88264884	     -0.00053572	     -0.20926586	      0.00014244	     -0.00148180	     45.27919220
      1.23837044	     -0.05437596	     -0.00101196	     -0.19620971	     -0.05577449	      0.88264677	     -0.00053606	     -0.20928698	      0.00017761	     -0.00152403	     44.83047135
      1.23960728	     -0.05442429	     -0.00101120	     -0.19625838	     -0.05577425	      0.88264486	     -0.00053638	     -0.20930653	      0.00020990	     -0.00156087	     44.86531423
      1.24084413	     -0.05447321	     -0.00100820	     -0.19630772	     -0.05577397	      0.88264291	     -0.00053671	     -0.20932663	      0.00024330	     -0.00159633	     44.55437085
      1.24208097	     -0.05452195	     -0.00100631	     -0.19635686	     -0.05577365	      0.88264091	     -0.00053705	     -0.20934720	      0.00027751	     -0.00163014	     44.48190573
      1.24366445	     -0.05458283	     -0.00100196	     -0.19641832	     -0.05577317	      0.88263830	     -0.00053749	     -0.20937412	      0.00032281	     -0.00167044	     44.18032596
      1.24493006	     -0.05463012	     -0.00099991	     -0.19646605	     -0.05577274	      0.88263616	     -0.00053786	     -0.20939599	      0.00035992	     -0.00169987	     44.20545999
      1.24619566	     -0.05467489	     -0.00099559	     -0.19651134	     -0.05577226	      0.88263399	     -0.00053823	     -0.20941808	      0.00039815	     -0.00172638	     43.98918289
      1.24746126	     -0.05471739	     -0.00099233	     -0.19655433	     -0.05577173	      0.88263179	     -0.00053862	     -0.20944028	      0.00043715	     -0.00174971	     43.96581456
      1.24902306	     -0.05476642	     -0.00098610	     -0.19660406	     -0.05577101	      0.88262904	     -0.00053910	     -0.20946769	      0.00048658	     -0.00177360	     43.76360606
      1.25027374	     -0.05480437	     -0.00098277	     -0.19664251	     -0.05577038	      0.88262681	     -0.00053950	     -0.20948958	      0.00052685	     -0.00178862	     43.81076544
      1.25152442	     -0.05484020	     -0.00097740	     -0.19667893	     -0.05576969	      0.88262457	     -0.00053990	     -0.20951135	      0.00056803	     -0.00179969	     43.69211535
      1.25277510	     -0.05487395	     -0.00097325	     -0.19671322	     -0.05576896	      0.88262231	     -0.00054031	     -0.20953294	      0.00060981	     -0.00180665	     43.71611018
      1.25439173	     -0.05491255	     -0.00096603	     -0.19675261	     -0.05576792	      0.88261939	     -0.00054085	     -0.20956046	      0.00066490	     -0.00180910	     43.65590663
      1.25563561	     -0.05493836	     -0.00096191	     -0.19677897	     -0.05576707	      0.88261714	     -0.00054128	     -0.20958121	      0.00070776	     -0.00180578	     43.74347157
      1.25687948	     -0.05495955	     -0.00095531	     -0.19680081	     -0.05576616	      0.88261490	     -0.00054171	     -0.20960149	      0.00075120	     -0.00179768	     43.71458553
      1.25812336	     -0.05497610	     -0.00094982	     -0.19681798	     -0.05576520	      0.88261267	     -0.00054215	     -0.20962122	      0.00079488	     -0.00178478	     43.76029166
      1.25978327	     -0.05499418	     -0.00094065	     -0.19683694	     -0.05576383	      0.88260973	     -0.00054275	     -0.20964664	      0.00085367	     -0.00176004	     43.74988756
      1.26101417	     -0.05500464	     -0.00093492	     -0.19684803	     -0.05576276	      0.88260758	     -0.00054321	     -0.20966478	      0.00089735	     -0.00173630	     43.82472657
      1.26224507	     -0.05501363	     -0.00092735	     -0.19685770	     -0.05576163	      0.88260546	     -0.00054366	     -0.20968234	      0.00094128	     -0.00170786	     43.81553268
      1.26375263	     -0.05502034	     -0.00092029	     -0.19686517	     -0.05576017	      0.88260291	     -0.00054424	     -0.20970308	      0.00099495	     -0.00166668	     43.85892976
      1.26510418	     -0.05502693	     -0.00091239	     -0.19687249	     -0.05575879	      0.88260069	     -0.00054476	     -0.20972105	      0.00104326	     -0.00162417	     43.82741711
      1.26645573	     -0.05503264	     -0.00090705	     -0.19687885	     -0.05575735	      0.88259852	     -0.00054529	     -0.20973839	      0.00109151	     -0.00157694	     43.92002438
      1.26780728	     -0.05503540	     -0.00089915	     -0.19688234	     -0.05575584	      0.88259643	     -0.00054583	     -0.20975506	      0.00114016	     -0.00152530	     43.92655464
      1.26915883	     -0.05503589	     -0.00089421	     -0.19688347	     -0.05575426	      0.88259440	     -0.00054638	     -0.20977097	      0.00118877	     -0.00146973	     44.04437987
      1.27051038	     -0.05503252	     -0.00088604	     -0.19688084	     -0.05575262	      0.88259246	     -0.00054694	     -0.20978606	      0.00123779	     -0.00141047	     44.04722705
      1.27186193	     -0.05502798	     -0.00088157	     -0.19687693	     -0.05575092	      0.88259059	     -0.00054751	     -0.20980027	      0.00128666	     -0.00134806	     44.16859000
      1.27306550	     -0.05502141	     -0.00087450	     -0.19687100	     -0.05574934	      0.88258900	     -0.00054802	     -0.20981218	      0.00133046	     -0.00129004	     44.15525248
      1.27426908	     -0.05501419	     -0.00086982	     -0.19686436	     -0.05574772	      0.88258749	     -0.00054854	     -0.20982338	      0.00137413	     -0.00123014	     44.22414696
      1.27573410	     -0.05500331	     -0.00086261	     -0.19685422	     -0.05574566	      0.88258574	     -0.00054918	     -0.20983606	      0.00142741	     -0.00115500	     44.25169951
      1.27719913	     -0.05499162	     -0.00085777	     -0.19684319	     -0.05574353	      0.88258410	     -0.00054984	     -0.20984769	      0.00148049	     -0.00107796	     44.35431720
      1.27841911	     -0.05497969	     -0.00085144	     -0.19683189	     -0.05574170	      0.88258283	     -0.00055039	     -0.20985659	      0.00152482	     -0.00101260	     44.34856585
      1.27963909	     -0.05496746	     -0.00084746	     -0.19682021	     -0.05573981	      0.88258163	     -0.00055094	     -0.20986477	      0.00156893	     -0.00094649	     44.41244735
      1.28111307	     -0.05495045	     -0.00084093	     -0.19680391	     -0.05573746	      0.88258030	     -0.00055162	     -0.20987370	      0.00162219	     -0.00086587	     44.43351558
      1.28258706	     -0.05493193	     -0.00083687	     -0.19678602	     -0.05573503	      0.88257908	     -0.00055231	     -0.20988156	      0.00167510	     -0.00078495	     44.54473533
      1.28376242	     -0.05491400	     -0.00083110	     -0.19676867	     -0.05573304	      0.88257820	     -0.00055287	     -0.20988704	      0.00171733	     -0.00072032	     44.55149460
      1.28493778	     -0.05489545	     -0.00082779	     -0.19675062	     -0.05573099	      0.88257739	     -0.00055343	     -0.20989181	      0.00175929	     -0.00065579	     44.63183203
      1.28646865	     -0.05486880	     -0.00082226	     -0.19672466	     -0.05572826	      0.88257645	     -0.00055417	     -0.20989696	      0.00181372	     -0.00057195	     44.68561646
      1.28799953	     -0.05484132	     -0.00081924	     -0.19669779	     -0.05572544	      0.88257564	     -0.00055492	     -0.20990090	      0.00186752	     -0.00048871	     44.81058366
      1.28913220	     -0.05481844	     -0.00081440	     -0.19667542	     -0.05572330	      0.88257512	     -0.00055548	     -0.20990305	      0.00190717	     -0.00042759	     44.81627848
      1.29026487	     -0.05479615	     -0.00081204	     -0.19665357	     -0.05572112	      0.88257467	     -0.00055604	     -0.20990456	      0.00194640	     -0.00036704	     44.88913535
      1.29186943	     -0.05476180	     -0.00080813	     -0.19661986	     -0.05571795	      0.88257415	     -0.00055684	     -0.20990563	      0.00200152	     -0.00028219	     45.00244388
      1.29324256	     -0.05472917	     -0.00080671	     -0.19658771	     -0.05571517	      0.88257381	     -0.00055754	     -0.20990550	      0.00204805	     -0.00021040	     45.14673434
      1.29461569	     -0.05469126	     -0.00080362	     -0.19655033	     -0.05571233	      0.88257357	     -0.00055824	     -0.20990434	      0.00209405	     -0.00013913	     45.26174068
      1.29598881	     -0.05464843	     -0.00080352	     -0.19650793	     -0.05570942	      0.88257343	     -0.00055894	     -0.20990206	      0.00213912	     -0.00006827	     45.46139753
      1.29736194	     -0.05459722	     -0.00079999	     -0.19645726	     -0.05570645	      0.88257338	     -0.00055965	     -0.20989857	      0.00218345	      0.00000249	     45.59774766
      1.29853892	     -0.05454945	     -0.00080038	     -0.19640983	     -0.05570386	      0.88257342	     -0.00056026	     -0.20989454	      0.00222037	      0.00006309	     45.78953482
      1.29971589	     -0.05449493	     -0.00079846	     -0.19635572	     -0.05570123	      0.88257353	     -0.00056087	     -0.20988953	      0.00225651	      0.00012392	     45.95048755
      1.30119516	     -0.05441904	     -0.00079776	     -0.19628028	     -0.05569786	      0.88257377	     -0.00056164	     -0.20988173	      0.00230033	      0.00020082	     46.21249896
      1.30267443	     -0.05433344	     -0.00079491	     -0.19619518	     -0.05569442	      0.88257412	     -0.00056242	     -0.20987224	      0.00234242	      0.00027855	     46.44620479
      1.30383625	     -0.05426139	     -0.00079553	     -0.19612343	     -0.05569168	      0.88257448	     -0.00056304	     -0.20986355	      0.00237388	      0.00034024	     46.70576490
      1.30499808	     -0.05418231	     -0.00079402	     -0.19604470	     -0.05568891	      0.88257491	     -0.00056365	     -0.20985378	      0.00240409	      0.00040274	     46.93322248
      1.30650760	     -0.05407118	     -0.00079359	     -0.19593397	     -0.05568525	      0.88257558	     -0.00056445	     -0.20983939	      0.00244104	      0.00048520	     47.29832884
      1.30801713	     -0.05395043	     -0.00079073	     -0.19581367	     -0.05568154	      0.88257638	     -0.00056526	     -0.20982309	      0.00247543	      0.00056929	     47.61208122
      1.30910691	     -0.05386044	     -0.00079151	     -0.19572390	     -0.05567883	      0.88257703	     -0.00056584	     -0.20981016	      0.00249831	      0.00063092	     47.90365710
      1.31019669	     -0.05376644	     -0.00079031	     -0.19563015	     -0.05567610	      0.88257776	     -0.00056642	     -0.20979631	      0.00251977	      0.00069332	     48.16079250
      1.31180232	     -0.05362133	     -0.00078985	     -0.19548537	     -0.05567203	      0.88257894	     -0.00056728	     -0.20977424	      0.00254850	      0.00078650	     48.62640087
      1.31314259	     -0.05349318	     -0.00078825	     -0.19535750	     -0.05566860	      0.88258005	     -0.00056800	     -0.20975433	      0.00256994	      0.00086539	     48.98787081
      1.31448286	     -0.05336029	     -0.00078864	     -0.19522482	     -0.05566514	      0.88258126	     -0.00056872	     -0.20973308	      0.00258876	      0.00094513	     49.43531204
      1.31582313	     -0.05322150	     -0.00078645	     -0.19508628	     -0.05566166	      0.88258258	     -0.00056944	     -0.20971051	      0.00260520	      0.00102561	     49.80542295
      1.31716340	     -0.05307944	     -0.00078763	     -0.19494434	     -0.05565816	      0.88258401	     -0.00057015	     -0.20968668	      0.00261889	      0.00110650	     50.32796419
      1.31828938	     -0.05295592	     -0.00078560	     -0.19482100	     -0.05565520	      0.88258530	     -0.00057076	     -0.20966572	      0.00262857	      0.00117472	     50.63479165
      1.31941535	     -0.05282960	     -0.00078579	     -0.19469478	     -0.05565224	      0.88258666	     -0.00057136	     -0.20964391	      0.00263627	      0.00124297	     51.06520013
      1.32086916	     -0.05266085	     -0.00078450	     -0.19452617	     -0.05564840	      0.88258853	     -0.00057213	     -0.20961451	      0.00264350	      0.00133106	     51.57136860
      1.32232297	     -0.05248786	     -0.00078521	     -0.19435323	     -0.05564455	      0.88259053	     -0.00057290	     -0.20958374	      0.00264738	      0.00141876	     52.19200005
      1.32341887	     -0.05235460	     -0.00078324	     -0.19422006	     -0.05564165	      0.88259212	     -0.00057348	     -0.20955968	      0.00264828	      0.00148449	     52.52053459
      1.32451477	     -0.05221982	     -0.00078318	     -0.19408529	     -0.05563875	      0.88259378	     -0.00057406	     -0.20953492	      0.00264719	      0.00154960	     52.96552233
      1.32601440	     -0.05203278	     -0.00078179	     -0.19389828	     -0.05563478	      0.88259617	     -0.00057485	     -0.20949995	      0.00264275	      0.00163749	     53.51317661
      1.32735321	     -0.05186589	     -0.00078216	     -0.19373134	     -0.05563125	      0.88259842	     -0.00057555	     -0.20946777	      0.00263572	      0.00171430	     54.07852785
      1.32869202	     -0.05169974	     -0.00078006	     -0.19356517	     -0.05562773	      0.88260076	     -0.00057624	     -0.20943482	      0.00262607	      0.00178916	     54.50355751
      1.32980891	     -0.05156210	     -0.00078033	     -0.19342744	     -0.05562480	      0.88260279	     -0.00057682	     -0.20940681	      0.00261576	      0.00184978	     54.99160823
      1.33092580	     -0.05142493	     -0.00077830	     -0.19329023	     -0.05562188	      0.88260489	     -0.00057739	     -0.20937841	      0.00260370	      0.00190862	     55.35650643
      1.33233255	     -0.05125408	     -0.00077706	     -0.19311926	     -0.05561823	      0.88260763	     -0.00057811	     -0.20934213	      0.00258584	      0.00197957	     55.90948058
      1.33373930	     -0.05108615	     -0.00077369	     -0.19295124	     -0.05561461	      0.88261046	     -0.00057882	     -0.20930541	      0.00256539	      0.00204648	     56.34483576
      1.33481864	     -0.05095952	     -0.00077340	     -0.19282445	     -0.05561185	      0.88261269	     -0.00057936	     -0.20927702	      0.00254783	      0.00209463	     56.80550222
      1.33589798	     -0.05083458	     -0.00077102	     -0.19269939	     -0.05560911	      0.88261498	     -0.00057990	     -0.20924847	      0.00252892	      0.00213986	     57.14470312
      1.33735318	     -0.05066969	     -0.00076894	     -0.19253430	     -0.05560545	      0.88261814	     -0.00058062	     -0.20920983	      0.00250116	      0.00219566	     57.67651692
      1.33880839	     -0.05050886	     -0.00076483	     -0.19237329	     -0.05560183	      0.88262137	     -0.00058133	     -0.20917109	      0.00247115	      0.00224508	     58.08629455
      1.33982405	     -0.05039985	     -0.00076451	     -0.19226407	     -0.05559933	      0.88262366	     -0.00058183	     -0.20914406	      0.00244878	      0.00227549	     58.48892929
      1.34083972	     -0.05029403	     -0.00076258	     -0.19215807	     -0.05559686	      0.88262599	     -0.00058231	     -0.20911708	      0.00242549	      0.00230245	     58.77998874
      1.34239834	     -0.05013912	     -0.00076095	     -0.19200281	     -0.05559311	      0.88262961	     -0.00058305	     -0.20907588	      0.00238785	      0.00233678	     59.26742081
      1.34367916	     -0.05001861	     -0.00075883	     -0.19188202	     -0.05559007	      0.88263261	     -0.00058366	     -0.20904233	      0.00235540	      0.00235837	     59.57996512
      1.34495999	     -0.04990190	     -0.00075919	     -0.19176495	     -0.05558707	      0.88263564	     -0.00058425	     -0.20900917	      0.00232156	      0.00237382	     60.01515018
      1.34624081	     -0.04979192	     -0.00075814	     -0.19165462	     -0.05558412	      0.88263869	     -0.00058484	     -0.20897652	      0.00228660	      0.00238331	     60.22301413
      1.34738621	     -0.04970015	     -0.00075993	     -0.19156245	     -0.05558152	      0.88264142	     -0.00058536	     -0.20894788	      0.00225421	      0.00238649	     60.58908570
      1.34853161	     -0.04961311	     -0.00075980	     -0.19147504	     -0.05557896	      0.88264416	     -0.00058587	     -0.20891979	      0.00222112	      0.00238472	     60.80007483
      1.34967701	     -0.04953036	     -0.00076108	     -0.19139188	     -0.05557643	      0.88264688	     -0.00058637	     -0.20889226	      0.00218724	      0.00237792	     61.11083256
      1.35112567	     -0.04943214	     -0.00076120	     -0.19129317	     -0.05557330	      0.88265032	     -0.00058700	     -0.20885825	      0.00214355	      0.00236228	     61.36362189
      1.35228061	     -0.04935960	     -0.00076311	     -0.19122019	     -0.05557084	      0.88265304	     -0.00058750	     -0.20883181	      0.00210794	      0.00234416	     61.68189019
      1.35343554	     -0.04929211	     -0.00076325	     -0.19115229	     -0.05556843	      0.88265573	     -0.00058798	     -0.20880599	      0.00207190	      0.00232119	     61.83466120
      1.35459048	     -0.04922951	     -0.00076478	     -0.19108924	     -0.05556606	      0.88265840	     -0.00058846	     -0.20878082	      0.00203533	      0.00229341	     62.08961593
      1.35603642	     -0.04915790	     -0.00076518	     -0.19101710	     -0.05556315	      0.88266168	     -0.00058906	     -0.20875023	      0.00198905	      0.00225218	     62.25538442
      1.35716885	     -0.04910681	     -0.00076737	     -0.19096553	     -0.05556091	      0.88266421	     -0.00058951	     -0.20872701	      0.00195230	      0.00221502	     62.53105370
      1.35830127	     -0.04906024	     -0.00076783	     -0.19091853	     -0.05555872	      0.88266670	     -0.00058996	     -0.20870445	      0.00191537	      0.00217389	     62.62976515
      1.35943369	     -0.04901820	     -0.00076943	     -0.19087603	     -0.05555658	      0.88266914	     -0.00059040	     -0.20868255	      0.00187810	      0.00212891	     62.81787569
      1.36094174	     -0.04896849	     -0.00077001	     -0.19082573	     -0.05555378	      0.88267230	     -0.00059097	     -0.20865445	      0.00182825	      0.00206344	     62.92586816
      1.36206283	     -0.04893665	     -0.00077204	     -0.19079341	     -0.05555175	      0.88267458	     -0.00059139	     -0.20863434	      0.00179093	      0.00201087	     63.13114143
      1.36318391	     -0.04890916	     -0.00077237	     -0.19076549	     -0.05554977	      0.88267681	     -0.00059180	     -0.20861491	      0.00175359	      0.00195526	     63.17013472
      1.36455511	     -0.04888121	     -0.00077431	     -0.19073696	     -0.05554739	      0.88267944	     -0.00059230	     -0.20859209	      0.00170776	      0.00188338	     63.36288711
      1.36577398	     -0.04886117	     -0.00077436	     -0.19071647	     -0.05554534	      0.88268169	     -0.00059273	     -0.20857267	      0.00166713	      0.00181636	     63.35624072
      1.36699286	     -0.04884535	     -0.00077659	     -0.19070012	     -0.05554333	      0.88268386	     -0.00059315	     -0.20855406	      0.00162646	      0.00174668	     63.55590221
      1.36821173	     -0.04883347	     -0.00077661	     -0.19068777	     -0.05554137	      0.88268595	     -0.00059356	     -0.20853625	      0.00158604	      0.00167485	     63.52183424
      1.36943061	     -0.04882533	     -0.00077900	     -0.19067910	     -0.05553946	      0.88268795	     -0.00059396	     -0.20851922	      0.00154563	      0.00160117	     63.71971392
      1.37064948	     -0.04882072	     -0.00077896	     -0.19067404	     -0.05553760	      0.88268985	     -0.00059436	     -0.20850296	      0.00150552	      0.00152617	     63.65762957
      1.37186836	     -0.04881947	     -0.00078153	     -0.19067225	     -0.05553579	      0.88269167	     -0.00059474	     -0.20848745	      0.00146544	      0.00145014	     63.85645776
      1.37308724	     -0.04882129	     -0.00078131	     -0.19067363	     -0.05553403	      0.88269339	     -0.00059512	     -0.20847267	      0.00142571	      0.00137363	     63.76242442
      1.37430611	     -0.04882602	     -0.00078367	     -0.19067784	     -0.05553232	      0.88269501	     -0.00059548	     -0.20845860	      0.00138599	      0.00129694	     63.95861847
      1.37552499	     -0.04883350	     -0.00078295	     -0.19068489	     -0.05553065	      0.88269655	     -0.00059584	     -0.20844521	      0.00134667	      0.00122054	     63.82736498
      1.37674386	     -0.04884381	     -0.00078532	     -0.19069469	     -0.05552903	      0.88269799	     -0.00059619	     -0.20843248	      0.00130740	      0.00114463	     64.03201652
      1.37796274	     -0.04885709	     -0.00078436	     -0.19070755	     -0.05552746	      0.88269934	     -0.00059653	     -0.20842041	      0.00126862	      0.00106965	     63.86747316
      1.37905794	     -0.04887157	     -0.00078633	     -0.19072158	     -0.05552609	      0.88270047	     -0.00059683	     -0.20841012	      0.00123386	      0.00100318	     64.01450314
      1.38015314	     -0.04888845	     -0.00078628	     -0.19073806	     -0.05552476	      0.88270154	     -0.00059712	     -0.20840034	      0.00119949	      0.00093787	     63.94054950
      1.38147875	     -0.04891206	     -0.00078751	     -0.19076118	     -0.05552320	      0.88270273	     -0.00059747	     -0.20838919	      0.00115821	      0.00086053	     64.01396174
      1.38280436	     -0.04893914	     -0.00078692	     -0.19078780	     -0.05552169	      0.88270382	     -0.00059780	     -0.20837878	      0.00111749	      0.00078540	     63.87751862
      1.38392164	     -0.04896515	     -0.00078870	     -0.19081338	     -0.05552046	      0.88270466	     -0.00059807	     -0.20837058	      0.00108344	      0.00072389	     63.98609221
      1.38503892	     -0.04899373	     -0.00078863	     -0.19084158	     -0.05551927	      0.88270544	     -0.00059834	     -0.20836289	      0.00104989	      0.00066427	     63.87573051
      1.38615620	     -0.04902479	     -0.00078963	     -0.19087223	     -0.05551812	      0.88270615	     -0.00059860	     -0.20835570	      0.00101671	      0.00060656	     63.88755772
      1.38767025	     -0.04907083	     -0.00078965	     -0.19091777	     -0.05551661	      0.88270701	     -0.00059894	     -0.20834677	      0.00097261	      0.00053155	     63.74148030
      1.38880467	     -0.04910828	     -0.00079120	     -0.19095480	     -0.05551552	      0.88270758	     -0.00059918	     -0.20834068	      0.00094010	      0.00047776	     63.80118644
      1.38993910	     -0.04914831	     -0.00079108	     -0.19099446	     -0.05551448	      0.88270809	     -0.00059942	     -0.20833509	      0.00090830	      0.00042611	     63.65321468
      1.39107352	     -0.04919095	     -0.00079203	     -0.19103671	     -0.05551346	      0.88270855	     -0.00059965	     -0.20833002	      0.00087707	      0.00037654	     63.62813111
      1.39258282	     -0.04925157	     -0.00079186	     -0.19109687	     -0.05551217	      0.88270907	     -0.00059994	     -0.20832405	      0.00083667	      0.00031385	     63.41511410
      1.39370051	     -0.04929936	     -0.00079338	     -0.19114428	     -0.05551125	      0.88270940	     -0.00060016	     -0.20832019	      0.00080747	      0.00026971	     63.43906544
      1.39481821	     -0.04934973	     -0.00079352	     -0.19119430	     -0.05551037	      0.88270967	     -0.00060036	     -0.20831680	      0.00077912	      0.00022757	     63.25096286
      1.39619618	     -0.04941441	     -0.00079562	     -0.19125853	     -0.05550931	      0.88270995	     -0.00060060	     -0.20831327	      0.00074513	      0.00017827	     63.19382935
      1.39742367	     -0.04947559	     -0.00079588	     -0.19131934	     -0.05550842	      0.88271015	     -0.00060081	     -0.20831074	      0.00071601	      0.00013678	     62.90175654
      1.39865117	     -0.04953983	     -0.00079821	     -0.19138317	     -0.05550756	      0.88271029	     -0.00060101	     -0.20830878	      0.00068774	      0.00009734	     62.87863605
      1.39987866	     -0.04960699	     -0.00079827	     -0.19145000	     -0.05550673	      0.88271039	     -0.00060120	     -0.20830739	      0.00066072	      0.00005992	     62.55235081
      1.40110615	     -0.04967644	     -0.00080020	     -0.19151908	     -0.05550593	      0.88271044	     -0.00060138	     -0.20830657	      0.00063467	      0.00002428	     62.52497273
      1.40233364	     -0.04974920	     -0.00079958	     -0.19159155	     -0.05550517	      0.88271045	     -0.00060156	     -0.20830631	      0.00061000	     -0.00000960	     62.14607816
      1.40356113	     -0.04982470	     -0.00080151	     -0.19166669	     -0.05550444	      0.88271041	     -0.00060173	     -0.20830660	      0.00058638	     -0.00004199	     62.10982661
      1.40478862	     -0.04990275	     -0.00080067	     -0.19174448	     -0.05550373	      0.88271034	     -0.00060189	     -0.20830744	      0.00056427	     -0.00007294	     61.69368508
      1.40601611	     -0.04998341	     -0.00080261	     -0.19182480	     -0.05550305	      0.88271024	     -0.00060204	     -0.20830879	      0.00054328	     -0.00010272	     61.64867636
      1.40724360	     -0.05006676	     -0.00080163	     -0.19190792	     -0.05550240	      0.88271009	     -0.00060219	     -0.20831065	      0.00052390	     -0.00013138	     61.19189829
      1.40847109	     -0.05015268	     -0.00080358	     -0.19199354	     -0.05550176	      0.88270991	     -0.00060233	     -0.20831300	      0.00050571	     -0.00015920	     61.13041811
      1.40969858	     -0.05024108	     -0.00080250	     -0.19208173	     -0.05550115	      0.88270970	     -0.00060246	     -0.20831584	      0.00048918	     -0.00018619	     60.64093512
      1.41092607	     -0.05033195	     -0.00080441	     -0.19217232	     -0.05550056	      0.88270946	     -0.00060259	     -0.20831913	      0.00047389	     -0.00021263	     60.55967452
      1.41215356	     -0.05042530	     -0.00080330	     -0.19226549	     -0.05549999	      0.88270918	     -0.00060271	     -0.20832289	      0.00046037	     -0.00023854	     60.04312756
      1.41338105	     -0.05052093	     -0.00080515	     -0.19236087	     -0.05549943	      0.88270887	     -0.00060282	     -0.20832709	      0.00044818	     -0.00026417	     59.93695354
      1.41460854	     -0.05061887	     -0.00080408	     -0.19245866	     -0.05549889	      0.88270853	     -0.00060293	     -0.20833172	      0.00043780	     -0.00028951	     59.40415816
      1.41583603	     -0.05071908	     -0.00080586	     -0.19255866	     -0.05549836	      0.88270816	     -0.00060303	     -0.20833677	      0.00042878	     -0.00031477	     59.26560278
      1.41706352	     -0.05082126	     -0.00080491	     -0.19266072	     -0.05549784	      0.88270776	     -0.00060313	     -0.20834223	      0.00042161	     -0.00033991	     58.72756571
      1.41829101	     -0.05092501	     -0.00080660	     -0.19276427	     -0.05549732	      0.88270733	     -0.00060322	     -0.20834807	      0.00041586	     -0.00036513	     58.56312452
      1.41951850	     -0.05103016	     -0.00080588	     -0.19286932	     -0.05549681	      0.88270686	     -0.00060330	     -0.20835429	      0.00041200	     -0.00039034	     58.03281123
      1.42074599	     -0.05113674	     -0.00080762	     -0.19297574	     -0.05549631	      0.88270637	     -0.00060338	     -0.20836084	      0.00040961	     -0.00041567	     57.83786600
      1.42197348	     -0.05124467	     -0.00080738	     -0.19308360	     -0.05549581	      0.88270584	     -0.00060345	     -0.20836771	      0.00040908	     -0.00044101	     57.31666249
      1.42320097	     -0.05135380	     -0.00080936	     -0.19319259	     -0.05549530	      0.88270528	     -0.00060352	     -0.20837489	      0.00041006	     -0.00046648	     57.09213632
      1.42442846	     -0.05146384	     -0.00080982	     -0.19330256	     -0.05549480	      0.88270470	     -0.00060358	     -0.20838235	      0.00041289	     -0.00049197	     56.58937822
      1.42565595	     -0.05157448	     -0.00081222	     -0.19341308	     -0.05549429	      0.88270408	     -0.00060364	     -0.20839008	      0.00041726	     -0.00051753	     56.34467133
      1.42688344	     -0.05168532	     -0.00081350	     -0.19352386	     -0.05549377	      0.88270343	     -0.00060369	     -0.20839805	      0.00042342	     -0.00054305	     55.86572918
      1.42811093	     -0.05179608	     -0.00081640	     -0.19363452	     -0.05549325	      0.88270274	     -0.00060374	     -0.20840622	      0.00043112	     -0.00056854	     55.60349255
      1.42933842	     -0.05190625	     -0.00081851	     -0.19374463	     -0.05549272	      0.88270203	     -0.00060379	     -0.20841457	      0.00044054	     -0.00059387	     55.15207966
      1.43084886	     -0.05204043	     -0.00082317	     -0.19387870	     -0.05549204	      0.88270111	     -0.00060385	     -0.20842505	      0.00045420	     -0.00062477	     54.90984778
      1.43197317	     -0.05213897	     -0.00082512	     -0.19397722	     -0.05549152	      0.88270039	     -0.00060388	     -0.20843296	      0.00046607	     -0.00064741	     54.37565226
      1.43309747	     -0.05223615	     -0.00082894	     -0.19407434	     -0.05549099	      0.88269965	     -0.00060392	     -0.20844093	      0.00047906	     -0.00066972	     54.16169770
      1.43456260	     -0.05236042	     -0.00083306	     -0.19419856	     -0.05549028	      0.88269865	     -0.00060397	     -0.20845141	      0.00049794	     -0.00069808	     53.65051755
      1.43602774	     -0.05248173	     -0.00083960	     -0.19431978	     -0.05548953	      0.88269761	     -0.00060401	     -0.20846193	      0.00051860	     -0.00072553	     53.58849997
      1.43708243	     -0.05256697	     -0.00084218	     -0.19440503	     -0.05548898	      0.88269683	     -0.00060404	     -0.20846952	      0.00053490	     -0.00074456	     53.01658993
      1.43813713	     -0.05265026	     -0.00084658	     -0.19448829	     -0.05548840	      0.88269604	     -0.00060407	     -0.20847712	      0.00055198	     -0.00076299	     52.83180303
      1.43971652	     -0.05277096	     -0.00085248	     -0.19460898	     -0.05548751	      0.88269481	     -0.00060411	     -0.20848846	      0.00057935	     -0.00078923	     52.36400280
      1.44105373	     -0.05286925	     -0.00085872	     -0.19470723	     -0.05548672	      0.88269374	     -0.00060414	     -0.20849802	      0.00060390	     -0.00081008	     52.22319227
      1.44239094	     -0.05296390	     -0.00086342	     -0.19480191	     -0.05548589	      0.88269265	     -0.00060417	     -0.20850753	      0.00062993	     -0.00082950	     51.68834491
      1.44372816	     -0.05305487	     -0.00087057	     -0.19489284	     -0.05548503	      0.88269153	     -0.00060419	     -0.20851696	      0.00065693	     -0.00084745	     51.72869512
      1.44489706	     -0.05313119	     -0.00087452	     -0.19496922	     -0.05548425	      0.88269053	     -0.00060422	     -0.20852514	      0.00068172	     -0.00086178	     51.17656354
      1.44606597	     -0.05320442	     -0.00088037	     -0.19504245	     -0.05548344	      0.88268951	     -0.00060424	     -0.20853326	      0.00070713	     -0.00087485	     51.10201735
      1.44723488	     -0.05327440	     -0.00088515	     -0.19511248	     -0.05548260	      0.88268848	     -0.00060426	     -0.20854129	      0.00073342	     -0.00088656	     50.77372717
      1.44885343	     -0.05336575	     -0.00089294	     -0.19520387	     -0.05548138	      0.88268703	     -0.00060428	     -0.20855226	      0.00077086	     -0.00090049	     50.64884549
      1.45006115	     -0.05342971	     -0.00089722	     -0.19526791	     -0.05548043	      0.88268594	     -0.00060429	     -0.20856032	      0.00079979	     -0.00090906	     50.17995680
      1.45126888	     -0.05349007	     -0.00090303	     -0.19532832	     -0.05547945	      0.88268484	     -0.00060430	     -0.20856824	      0.00082919	     -0.00091608	     50.12766476
      1.45247660	     -0.05354693	     -0.00090765	     -0.19538528	     -0.05547843	      0.88268373	     -0.00060431	     -0.20857603	      0.00085931	     -0.00092147	     49.80330325
      1.45405274	     -0.05361617	     -0.00091490	     -0.19545460	     -0.05547704	      0.88268227	     -0.00060432	     -0.20858599	      0.00089927	     -0.00092613	     49.74886290
      1.45523967	     -0.05366452	     -0.00091861	     -0.19550308	     -0.05547596	      0.88268117	     -0.00060432	     -0.20859332	      0.00093010	     -0.00092781	     49.29853437
      1.45642660	     -0.05370968	     -0.00092383	     -0.19554833	     -0.05547484	      0.88268007	     -0.00060432	     -0.20860050	      0.00096117	     -0.00092800	     49.26341892
      1.45787793	     -0.05376065	     -0.00092860	     -0.19559946	     -0.05547341	      0.88267873	     -0.00060432	     -0.20860907	      0.00099986	     -0.00092618	     48.87857575
      1.45918177	     -0.05380266	     -0.00093431	     -0.19564157	     -0.05547209	      0.88267752	     -0.00060431	     -0.20861657	      0.00103486	     -0.00092276	     48.93525076
      1.46048561	     -0.05384106	     -0.00093770	     -0.19568015	     -0.05547071	      0.88267632	     -0.00060430	     -0.20862387	      0.00107044	     -0.00091770	     48.48938423
      1.46178945	     -0.05387588	     -0.00094302	     -0.19571510	     -0.05546929	      0.88267513	     -0.00060429	     -0.20863097	      0.00110608	     -0.00091126	     48.59110990
      1.46309329	     -0.05390710	     -0.00094559	     -0.19574653	     -0.05546783	      0.88267394	     -0.00060427	     -0.20863784	      0.00114229	     -0.00090360	     48.10839652
      1.46439713	     -0.05393502	     -0.00095056	     -0.19577460	     -0.05546632	      0.88267277	     -0.00060425	     -0.20864450	      0.00117850	     -0.00089508	     48.26727963
      1.46570097	     -0.05395982	     -0.00095261	     -0.19579963	     -0.05546476	      0.88267161	     -0.00060423	     -0.20865093	      0.00121536	     -0.00088584	     47.74964861
      1.46700480	     -0.05398183	     -0.00095764	     -0.19582178	     -0.05546315	      0.88267046	     -0.00060421	     -0.20865714	      0.00125219	     -0.00087628	     47.96695412
      1.46830864	     -0.05400097	     -0.00095950	     -0.19584116	     -0.05546149	      0.88266933	     -0.00060419	     -0.20866312	      0.00128972	     -0.00086655	     47.40142262
      1.46947956	     -0.05401573	     -0.00096402	     -0.19585606	     -0.05545996	      0.88266832	     -0.00060417	     -0.20866830	      0.00132341	     -0.00085801	     47.57020055
      1.47065048	     -0.05402806	     -0.00096683	     -0.19586857	     -0.05545839	      0.88266732	     -0.00060415	     -0.20867329	      0.00135765	     -0.00084974	     47.27337706
      1.47207244	     -0.05403995	     -0.00097210	     -0.19588062	     -0.05545643	      0.88266611	     -0.00060413	     -0.20867910	      0.00139950	     -0.00084028	     47.28188301
      1.47349441	     -0.05404938	     -0.00097630	     -0.19589025	     -0.05545441	      0.88266493	     -0.00060411	     -0.20868463	      0.00144202	     -0.00083155	     46.85682055
      1.47470267	     -0.05405707	     -0.00098253	     -0.19589803	     -0.05545265	      0.88266393	     -0.00060409	     -0.20868915	      0.00147823	     -0.00082490	     47.00670547
      1.47591093	     -0.05406567	     -0.00098755	     -0.19590675	     -0.05545084	      0.88266293	     -0.00060409	     -0.20869358	      0.00151494	     -0.00081904	     46.68244772
      1.47711919	     -0.05407592	     -0.00099432	     -0.19591707	     -0.05544898	      0.88266195	     -0.00060408	     -0.20869800	      0.00155181	     -0.00081419	     46.64484880
      1.47872813	     -0.05409182	     -0.00100283	     -0.19593306	     -0.05544645	      0.88266064	     -0.00060408	     -0.20870401	      0.00160156	     -0.00080950	     46.26420262
      1.47996234	     -0.05410567	     -0.00101154	     -0.19594693	     -0.05544445	      0.88265964	     -0.00060408	     -0.20870879	      0.00163996	     -0.00080749	     46.37032945
      1.48119655	     -0.05412063	     -0.00101906	     -0.19596194	     -0.05544240	      0.88265865	     -0.00060408	     -0.20871376	      0.00167895	     -0.00080686	     46.05778782
      1.48243076	     -0.05413622	     -0.00102813	     -0.19597753	     -0.05544030	      0.88265765	     -0.00060409	     -0.20871896	      0.00171821	     -0.00080770	     46.04108703
      1.48402292	     -0.05415706	     -0.00103871	     -0.19599842	     -0.05543753	      0.88265636	     -0.00060411	     -0.20872602	      0.00176960	     -0.00081084	     45.66705345
      1.48524277	     -0.05417395	     -0.00104860	     -0.19601529	     -0.05543534	      0.88265537	     -0.00060412	     -0.20873172	      0.00180917	     -0.00081489	     45.77258339
      1.48646261	     -0.05419161	     -0.00105667	     -0.19603298	     -0.05543311	      0.88265437	     -0.00060414	     -0.20873770	      0.00184929	     -0.00082029	     45.48501911
      1.48792844	     -0.05421401	     -0.00106762	     -0.19605540	     -0.05543037	      0.88265317	     -0.00060417	     -0.20874528	      0.00189780	     -0.00082853	     45.48519324
      1.48939427	     -0.05423757	     -0.00107626	     -0.19607905	     -0.05542755	      0.88265194	     -0.00060419	     -0.20875334	      0.00194704	     -0.00083856	     45.01588504
      1.49052311	     -0.05425483	     -0.00108529	     -0.19609631	     -0.05542533	      0.88265099	     -0.00060422	     -0.20875988	      0.00198504	     -0.00084748	     45.17644370
      1.49165196	     -0.05427148	     -0.00109234	     -0.19611303	     -0.05542307	      0.88265003	     -0.00060424	     -0.20876670	      0.00202354	     -0.00085724	     44.96889126
      1.49321959	     -0.05429374	     -0.00110274	     -0.19613537	     -0.05541985	      0.88264867	     -0.00060427	     -0.20877661	      0.00207732	     -0.00087204	     44.91862599
      1.49478723	     -0.05431539	     -0.00111079	     -0.19615717	     -0.05541655	      0.88264730	     -0.00060431	     -0.20878698	      0.00213176	     -0.00088803	     44.52483375
      1.49588961	     -0.05432995	     -0.00111833	     -0.19617179	     -0.05541418	      0.88264631	     -0.00060433	     -0.20879455	      0.00217007	     -0.00089989	     44.67303510
      1.49699198	     -0.05434354	     -0.00112391	     -0.19618550	     -0.05541177	      0.88264531	     -0.00060435	     -0.20880232	      0.00220877	     -0.00091206	     44.51757488
      1.49864121	     -0.05436126	     -0.00113264	     -0.19620339	     -0.05540808	      0.88264379	     -0.00060439	     -0.20881426	      0.00226696	     -0.00093064	     44.48396419
      1.50002056	     -0.05437314	     -0.00113841	     -0.19621547	     -0.05540492	      0.88264250	     -0.00060441	     -0.20882447	      0.00231603	     -0.00094611	     44.27965804
      1.50139990	     -0.05438272	     -0.00114551	     -0.19622521	     -0.05540169	      0.88264118	     -0.00060444	     -0.20883480	      0.00236513	     -0.00096123	     44.38128600
      1.50277925	     -0.05438995	     -0.00115022	     -0.19623268	     -0.05539839	      0.88263985	     -0.00060447	     -0.20884522	      0.00241461	     -0.00097559	     44.13237602
      1.50415860	     -0.05439260	     -0.00115767	     -0.19623549	     -0.05539503	      0.88263849	     -0.00060449	     -0.20885566	      0.00246386	     -0.00098886	     44.40666855
      1.50532292	     -0.05438972	     -0.00116105	     -0.19623283	     -0.05539213	      0.88263733	     -0.00060451	     -0.20886437	      0.00250569	     -0.00099869	     44.20604357
      1.50648725	     -0.05438196	     -0.00116618	     -0.19622525	     -0.05538919	      0.88263617	     -0.00060453	     -0.20887291	      0.00254719	     -0.00100698	     44.33204318
      1.50799310	     -0.05436438	     -0.00117131	     -0.19620794	     -0.05538532	      0.88263464	     -0.00060456	     -0.20888357	      0.00260060	     -0.00101478	     44.32690028
      1.50949895	     -0.05433922	     -0.00117801	     -0.19618300	     -0.05538136	      0.88263311	     -0.00060459	     -0.20889365	      0.00265312	     -0.00101875	     44.60504373
      1.51066336	     -0.05431543	     -0.00118094	     -0.19615945	     -0.05537825	      0.88263192	     -0.00060461	     -0.20890102	      0.00269331	     -0.00101881	     44.50425688
      1.51182777	     -0.05428766	     -0.00118547	     -0.19613187	     -0.05537509	      0.88263074	     -0.00060463	     -0.20890800	      0.00273264	     -0.00101612	     44.67123573
      1.51336196	     -0.05424272	     -0.00118958	     -0.19608723	     -0.05537086	      0.88262919	     -0.00060466	     -0.20891650	      0.00278341	     -0.00100806	     44.75372818
      1.51489614	     -0.05418995	     -0.00119524	     -0.19603470	     -0.05536655	      0.88262765	     -0.00060469	     -0.20892412	      0.00283252	     -0.00099469	     45.13114364
      1.51599646	     -0.05414847	     -0.00119676	     -0.19599346	     -0.05536341	      0.88262656	     -0.00060471	     -0.20892902	      0.00286696	     -0.00098166	     45.08746698
      1.51709677	     -0.05410472	     -0.00119998	     -0.19594990	     -0.05536024	      0.88262549	     -0.00060474	     -0.20893348	      0.00290033	     -0.00096582	     45.28689666
      1.51872975	     -0.05403401	     -0.00120362	     -0.19587949	     -0.05535547	      0.88262394	     -0.00060477	     -0.20893926	      0.00294819	     -0.00093700	     45.51075615
      1.52009434	     -0.05396915	     -0.00120739	     -0.19581485	     -0.05535142	      0.88262268	     -0.00060480	     -0.20894330	      0.00298637	     -0.00090803	     45.82608402
      1.52145892	     -0.05389977	     -0.00120906	     -0.19574574	     -0.05534732	      0.88262146	     -0.00060483	     -0.20894658	      0.00302303	     -0.00087464	     45.97883324
      1.52282351	     -0.05382784	     -0.00121290	     -0.19567400	     -0.05534317	      0.88262029	     -0.00060487	     -0.20894911	      0.00305772	     -0.00083709	     46.36139510
      1.52418809	     -0.05375339	     -0.00121446	     -0.19559980	     -0.05533897	      0.88261918	     -0.00060490	     -0.20895094	      0.00309086	     -0.00079543	     46.48790073
      1.52533244	     -0.05368852	     -0.00121809	     -0.19553505	     -0.05533542	      0.88261829	     -0.00060493	     -0.20895192	      0.00311697	     -0.00075767	     46.81593896
      1.52647679	     -0.05362145	     -0.00121933	     -0.19546817	     -0.05533184	      0.88261744	     -0.00060496	     -0.20895240	      0.00314193	     -0.00071748	     47.00104837
      1.52796288	     -0.05353199	     -0.00122183	     -0.19537892	     -0.05532715	      0.88261642	     -0.00060500	     -0.20895226	      0.00317231	     -0.00066225	     47.36539673
      1.52944897	     -0.05343877	     -0.00122225	     -0.19528594	     -0.05532241	      0.88261548	     -0.00060504	     -0.20895124	      0.00320075	     -0.00060400	     47.66036083
      1.53057867	     -0.05336509	     -0.00122463	     -0.19521239	     -0.05531878	      0.88261482	     -0.00060508	     -0.20894986	      0.00322083	     -0.00055802	     48.01319510
      1.53170837	     -0.05328874	     -0.00122436	     -0.19513622	     -0.05531513	      0.88261422	     -0.00060511	     -0.20894794	      0.00323980	     -0.00051064	     48.26407331
      1.53323123	     -0.05318546	     -0.00122532	     -0.19503314	     -0.05531018	      0.88261349	     -0.00060516	     -0.20894456	      0.00326328	     -0.00044500	     48.68169714
      1.53475408	     -0.05308017	     -0.00122414	     -0.19492809	     -0.05530520	      0.88261286	     -0.00060520	     -0.20894029	      0.00328463	     -0.00037772	     49.03006024
      1.53581159	     -0.05300643	     -0.00122578	     -0.19485443	     -0.05530172	      0.88261249	     -0.00060524	     -0.20893681	      0.00329794	     -0.00033037	     49.35309181
      1.53686910	     -0.05293178	     -0.00122552	     -0.19477990	     -0.05529822	      0.88261216	     -0.00060527	     -0.20893291	      0.00331027	     -0.00028263	     49.61712522
      1.53850757	     -0.05281511	     -0.00122579	     -0.19466339	     -0.05529278	      0.88261176	     -0.00060533	     -0.20892603	      0.00332712	     -0.00020843	     50.06588946
      1.53984788	     -0.05271918	     -0.00122427	     -0.19456762	     -0.05528832	      0.88261152	     -0.00060538	     -0.20891968	      0.00333897	     -0.00014785	     50.38520601
      1.54118819	     -0.05262273	     -0.00122396	     -0.19447129	     -0.05528383	      0.88261136	     -0.00060543	     -0.20891270	      0.00334892	     -0.00008787	     50.74761326
      1.54252850	     -0.05252575	     -0.00122116	     -0.19437448	     -0.05527934	      0.88261129	     -0.00060547	     -0.20890508	      0.00335733	     -0.00002884	     51.07085001
      1.54372142	     -0.05244042	     -0.00122120	     -0.19428921	     -0.05527533	      0.88261128	     -0.00060552	     -0.20889781	      0.00336328	      0.00002255	     51.40088165
      1.54491433	     -0.05235621	     -0.00121923	     -0.19420511	     -0.05527132	      0.88261134	     -0.00060556	     -0.20889010	      0.00336806	      0.00007272	     51.67939937
      1.54610724	     -0.05227308	     -0.00121872	     -0.19412203	     -0.05526730	      0.88261146	     -0.00060561	     -0.20888201	      0.00337148	      0.00012138	     51.98470430
      1.54762905	     -0.05216718	     -0.00121654	     -0.19401624	     -0.05526216	      0.88261169	     -0.00060567	     -0.20887116	      0.00337415	      0.00018109	     52.36694675
      1.54882870	     -0.05208413	     -0.00121675	     -0.19393319	     -0.05525811	      0.88261193	     -0.00060572	     -0.20886219	      0.00337476	      0.00022611	     52.69286757
      1.55002835	     -0.05200239	     -0.00121541	     -0.19385149	     -0.05525407	      0.88261223	     -0.00060576	     -0.20885285	      0.00337424	      0.00026936	     52.98872763
      1.55122800	     -0.05192333	     -0.00121553	     -0.19377241	     -0.05525002	      0.88261258	     -0.00060581	     -0.20884322	      0.00337238	      0.00031074	     53.29134790
      1.55275024	     -0.05182664	     -0.00121475	     -0.19367571	     -0.05524489	      0.88261309	     -0.00060587	     -0.20883064	      0.00336826	      0.00036063	     53.66035141
      1.55391875	     -0.05175437	     -0.00121617	     -0.19360337	     -0.05524095	      0.88261353	     -0.00060592	     -0.20882075	      0.00336361	      0.00039684	     53.94742054
      1.55508726	     -0.05168400	     -0.00121607	     -0.19353295	     -0.05523703	      0.88261401	     -0.00060596	     -0.20881067	      0.00335787	      0.00043130	     54.21940487
      1.55650056	     -0.05160125	     -0.00121823	     -0.19345007	     -0.05523229	      0.88261465	     -0.00060602	     -0.20879831	      0.00334921	      0.00047057	     54.56241339
      1.55776674	     -0.05153014	     -0.00121865	     -0.19337888	     -0.05522805	      0.88261527	     -0.00060607	     -0.20878712	      0.00334005	      0.00050361	     54.84115716
      1.55903292	     -0.05146160	     -0.00122155	     -0.19331016	     -0.05522383	      0.88261593	     -0.00060612	     -0.20877583	      0.00332936	      0.00053450	     55.14115595
      1.56029910	     -0.05139526	     -0.00122238	     -0.19324370	     -0.05521962	      0.88261662	     -0.00060617	     -0.20876448	      0.00331742	      0.00056338	     55.43236192
      1.56156528	     -0.05132924	     -0.00122586	     -0.19317748	     -0.05521543	      0.88261735	     -0.00060621	     -0.20875304	      0.00330398	      0.00059020	     55.75237310
      1.56283147	     -0.05126226	     -0.00122641	     -0.19311037	     -0.05521126	      0.88261812	     -0.00060626	     -0.20874143	      0.00328931	      0.00061528	     56.04871423
      1.56409765	     -0.05119482	     -0.00122987	     -0.19304271	     -0.05520710	      0.88261891	     -0.00060630	     -0.20872962	      0.00327305	      0.00063858	     56.35857449
      1.56536383	     -0.05112629	     -0.00123005	     -0.19297404	     -0.05520297	      0.88261973	     -0.00060635	     -0.20871755	      0.00325552	      0.00066041	     56.65092500
      1.56646922	     -0.05106504	     -0.00123303	     -0.19291258	     -0.05519938	      0.88262047	     -0.00060639	     -0.20870677	      0.00323887	      0.00067828	     56.92607146
      1.56757461	     -0.05100178	     -0.00123382	     -0.19284917	     -0.05519581	      0.88262123	     -0.00060642	     -0.20869570	      0.00322121	      0.00069530	     57.19846245
      1.56896014	     -0.05091979	     -0.00123594	     -0.19276696	     -0.05519136	      0.88262221	     -0.00060647	     -0.20868138	      0.00319737	      0.00071556	     57.56045361
      1.57034568	     -0.05083589	     -0.00123586	     -0.19268287	     -0.05518695	      0.88262321	     -0.00060651	     -0.20866652	      0.00317174	      0.00073492	     57.89924830
      1.57144779	     -0.05076762	     -0.00123770	     -0.19261440	     -0.05518346	      0.88262403	     -0.00060654	     -0.20865431	      0.00314987	      0.00074977	     58.18756499
      1.57254990	     -0.05069783	     -0.00123771	     -0.19254444	     -0.05518001	      0.88262487	     -0.00060657	     -0.20864173	      0.00312688	      0.00076437	     58.46402510
      1.57395399	     -0.05060585	     -0.00123886	     -0.19245221	     -0.05517564	      0.88262595	     -0.00060661	     -0.20862513	      0.00309575	      0.00078272	     58.85231198
      1.57535808	     -0.05051049	     -0.00123754	     -0.19235665	     -0.05517131	      0.88262706	     -0.00060664	     -0.20860785	      0.00306271	      0.00080104	     59.21374267
      1.57639632	     -0.05043795	     -0.00123873	     -0.19228389	     -0.05516815	      0.88262790	     -0.00060666	     -0.20859463	      0.00303684	      0.00081454	     59.50534936
      1.57743457	     -0.05036368	     -0.00123774	     -0.19220946	     -0.05516501	      0.88262876	     -0.00060668	     -0.20858102	      0.00300994	      0.00082816	     59.78341250
      1.57891437	     -0.05025554	     -0.00123687	     -0.19210105	     -0.05516058	      0.88263000	     -0.00060671	     -0.20856096	      0.00296956	      0.00084786	     60.19252996
      1.58018271	     -0.05016169	     -0.00123467	     -0.19200700	     -0.05515684	      0.88263108	     -0.00060672	     -0.20854317	      0.00293313	      0.00086502	     60.50942944
      1.58145105	     -0.05006859	     -0.00123421	     -0.19191362	     -0.05515314	      0.88263219	     -0.00060674	     -0.20852490	      0.00289491	      0.00088229	     60.87279663
      1.58271939	     -0.04997506	     -0.00123112	     -0.19181988	     -0.05514950	      0.88263332	     -0.00060675	     -0.20850620	      0.00285513	      0.00089972	     61.17569915
      1.58384590	     -0.04989086	     -0.00123061	     -0.19173542	     -0.05514630	      0.88263434	     -0.00060676	     -0.20848925	      0.00281833	      0.00091517	     61.51224483
      1.58497240	     -0.04980629	     -0.00122792	     -0.19165063	     -0.05514315	      0.88263538	     -0.00060676	     -0.20847197	      0.00278037	      0.00093066	     61.78490775
      1.58609890	     -0.04972236	     -0.00122656	     -0.19156643	     -0.05514004	      0.88263644	     -0.00060676	     -0.20845441	      0.00274111	      0.00094604	     62.08465263
      1.58756778	     -0.04961524	     -0.00122382	     -0.19145897	     -0.05513605	      0.88263784	     -0.00060676	     -0.20843124	      0.00268811	      0.00096581	     62.41168769
      1.58870523	     -0.04953552	     -0.00122338	     -0.19137892	     -0.05513302	      0.88263895	     -0.00060675	     -0.20841318	      0.00264560	      0.00098063	     62.69853391
      1.58984269	     -0.04945781	     -0.00122103	     -0.19130093	     -0.05513003	      0.88264007	     -0.00060674	     -0.20839508	      0.00260205	      0.00099488	     62.91627911
      1.59098015	     -0.04938172	     -0.00121968	     -0.19122451	     -0.05512710	      0.88264121	     -0.00060673	     -0.20837697	      0.00255740	      0.00100828	     63.17646753
      1.59244136	     -0.04928787	     -0.00121618	     -0.19113028	     -0.05512340	      0.88264270	     -0.00060670	     -0.20835374	      0.00249870	      0.00102402	     63.42388633
      1.59355253	     -0.04922036	     -0.00121516	     -0.19106241	     -0.05512065	      0.88264384	     -0.00060668	     -0.20833616	      0.00245302	      0.00103448	     63.66363885
      1.59466369	     -0.04915617	     -0.00121236	     -0.19099792	     -0.05511795	      0.88264500	     -0.00060665	     -0.20831872	      0.00240668	      0.00104348	     63.82051763
      1.59601532	     -0.04908291	     -0.00121044	     -0.19092422	     -0.05511474	      0.88264641	     -0.00060662	     -0.20829774	      0.00234938	      0.00105207	     64.06603786
      1.59722737	     -0.04902196	     -0.00120692	     -0.19086293	     -0.05511192	      0.88264769	     -0.00060658	     -0.20827920	      0.00229739	      0.00105741	     64.18199654
      1.59843942	     -0.04896553	     -0.00120555	     -0.19080608	     -0.05510917	      0.88264898	     -0.00060653	     -0.20826099	      0.00224476	      0.00106019	     64.38787530
      1.59965147	     -0.04891391	     -0.00120182	     -0.19075410	     -0.05510648	      0.88265026	     -0.00060648	     -0.20824314	      0.00219180	      0.00106035	     64.45751990
      1.60086352	     -0.04886743	     -0.00120069	     -0.19070719	     -0.05510386	      0.88265154	     -0.00060643	     -0.20822570	      0.00213841	      0.00105761	     64.64343288
      1.60207557	     -0.04882650	     -0.00119697	     -0.19066589	     -0.05510130	      0.88265282	     -0.00060637	     -0.20820873	      0.00208490	      0.00105199	     64.66575050
      1.60328761	     -0.04879196	     -0.00119643	     -0.19063088	     -0.05509880	      0.88265409	     -0.00060630	     -0.20819228	      0.00203112	      0.00104325	     64.83005930
      1.60449966	     -0.04876334	     -0.00119294	     -0.19060187	     -0.05509637	      0.88265535	     -0.00060623	     -0.20817641	      0.00197744	      0.00103148	     64.80549210
      1.60571171	     -0.04874042	     -0.00119303	     -0.19057847	     -0.05509401	      0.88265659	     -0.00060615	     -0.20816116	      0.00192366	      0.00101652	     64.96206228
      1.60678695	     -0.04872437	     -0.00119026	     -0.19056206	     -0.05509197	      0.88265768	     -0.00060608	     -0.20814816	      0.00187617	      0.00100073	     64.90584773
      1.60786220	     -0.04871177	     -0.00118954	     -0.19054905	     -0.05508997	      0.88265874	     -0.00060600	     -0.20813568	      0.00182874	      0.00098253	     64.96959599
      1.60918959	     -0.04870041	     -0.00118719	     -0.19053722	     -0.05508758	      0.88266003	     -0.00060590	     -0.20812094	      0.00177051	      0.00095697	     64.95644062
      1.61051697	     -0.04869321	     -0.00118661	     -0.19052950	     -0.05508527	      0.88266128	     -0.00060579	     -0.20810693	      0.00171256	      0.00092809	     65.05173141
      1.61161383	     -0.04869008	     -0.00118390	     -0.19052601	     -0.05508342	      0.88266229	     -0.00060569	     -0.20809588	      0.00166508	      0.00090200	     64.97158412
      1.61271068	     -0.04868945	     -0.00118304	     -0.19052497	     -0.05508162	      0.88266326	     -0.00060559	     -0.20808529	      0.00161783	      0.00087395	     65.00974654
      1.61404375	     -0.04869197	     -0.00118043	     -0.19052704	     -0.05507950	      0.88266440	     -0.00060546	     -0.20807300	      0.00156092	      0.00083755	     64.95491686
      1.61537682	     -0.04869793	     -0.00117983	     -0.19053250	     -0.05507746	      0.88266549	     -0.00060532	     -0.20806135	      0.00150444	      0.00079881	     65.03863237
      1.61643585	     -0.04870498	     -0.00117697	     -0.19053922	     -0.05507589	      0.88266632	     -0.00060521	     -0.20805252	      0.00146009	      0.00076665	     64.91866312
      1.61749487	     -0.04871407	     -0.00117590	     -0.19054793	     -0.05507437	      0.88266712	     -0.00060509	     -0.20804407	      0.00141604	      0.00073333	     64.92998072
      1.61888016	     -0.04872897	     -0.00117317	     -0.19056238	     -0.05507244	      0.88266810	     -0.00060492	     -0.20803357	      0.00135907	      0.00068833	     64.85252959
      1.62026545	     -0.04874708	     -0.00117253	     -0.19057999	     -0.05507060	      0.88266902	     -0.00060475	     -0.20802368	      0.00130273	      0.00064196	     64.92021605
      1.62129300	     -0.04876247	     -0.00116971	     -0.19059508	     -0.05506928	      0.88266966	     -0.00060462	     -0.20801673	      0.00126154	      0.00060697	     64.76068016
      1.62232054	     -0.04877953	     -0.00116860	     -0.19061180	     -0.05506801	      0.88267027	     -0.00060448	     -0.20801009	      0.00122069	      0.00057152	     64.74549476
      1.62377017	     -0.04880640	     -0.00116593	     -0.19063822	     -0.05506628	      0.88267106	     -0.00060428	     -0.20800127	      0.00116391	      0.00052106	     64.64116859
      1.62501859	     -0.04883203	     -0.00116483	     -0.19066344	     -0.05506486	      0.88267169	     -0.00060409	     -0.20799416	      0.00111572	      0.00047739	     64.64022039
      1.62626700	     -0.04885999	     -0.00116191	     -0.19069104	     -0.05506349	      0.88267225	     -0.00060390	     -0.20798749	      0.00106834	      0.00043383	     64.48651184
      1.62751542	     -0.04889030	     -0.00116128	     -0.19072094	     -0.05506219	      0.88267277	     -0.00060370	     -0.20798127	      0.00102159	      0.00039049	     64.51585784
      1.62876384	     -0.04892269	     -0.00115775	     -0.19075301	     -0.05506094	      0.88267323	     -0.00060350	     -0.20797547	      0.00097576	      0.00034768	     64.30380144
      1.62984467	     -0.04895226	     -0.00115738	     -0.19078222	     -0.05505991	      0.88267358	     -0.00060332	     -0.20797079	      0.00093659	      0.00031104	     64.33234255
      1.63092550	     -0.04898316	     -0.00115503	     -0.19081283	     -0.05505892	      0.88267390	     -0.00060313	     -0.20796641	      0.00089816	      0.00027504	     64.19776189
      1.63227068	     -0.04902351	     -0.00115347	     -0.19085279	     -0.05505774	      0.88267424	     -0.00060289	     -0.20796137	      0.00085113	      0.00023114	     64.15472191
      1.63361586	     -0.04906576	     -0.00115004	     -0.19089472	     -0.05505663	      0.88267452	     -0.00060264	     -0.20795676	      0.00080523	      0.00018851	     63.94834852
      1.63470785	     -0.04910131	     -0.00114938	     -0.19092995	     -0.05505577	      0.88267471	     -0.00060243	     -0.20795334	      0.00076861	      0.00015483	     63.96124856
      1.63579983	     -0.04913791	     -0.00114684	     -0.19096629	     -0.05505495	      0.88267486	     -0.00060221	     -0.20795018	      0.00073280	      0.00012216	     63.80821313
      1.63716135	     -0.04918504	     -0.00114505	     -0.19101307	     -0.05505398	      0.88267500	     -0.00060194	     -0.20794660	      0.00068908	      0.00008282	     63.75468505
      1.63852286	     -0.04923369	     -0.00114123	     -0.19106143	     -0.05505307	      0.88267509	     -0.00060165	     -0.20794340	      0.00064663	      0.00004519	     63.51106261
      1.63958029	     -0.04927241	     -0.00114055	     -0.19109987	     -0.05505240	      0.88267512	     -0.00060143	     -0.20794116	      0.00061434	      0.00001711	     63.52490893
      1.64063772	     -0.04931181	     -0.00113803	     -0.19113905	     -0.05505177	      0.88267513	     -0.00060119	     -0.20793914	      0.00058286	     -0.00000985	     63.36829995
      1.64205590	     -0.04936607	     -0.00113597	     -0.19119299	     -0.05505097	      0.88267509	     -0.00060087	     -0.20793672	      0.00054170	     -0.00004432	     63.28089556
      1.64347407	     -0.04942133	     -0.00113198	     -0.19124800	     -0.05505023	      0.88267500	     -0.00060054	     -0.20793462	      0.00050197	     -0.00007667	     63.00103718
      1.64449979	     -0.04946177	     -0.00113116	     -0.19128820	     -0.05504973	      0.88267491	     -0.00060030	     -0.20793328	      0.00047392	     -0.00009883	     63.00877036
      1.64552551	     -0.04950256	     -0.00112847	     -0.19132881	     -0.05504926	      0.88267480	     -0.00060005	     -0.20793208	      0.00044667	     -0.00011980	     62.84601805
      1.64701722	     -0.04956259	     -0.00112551	     -0.19138857	     -0.05504862	      0.88267460	     -0.00059968	     -0.20793055	      0.00040824	     -0.00014829	     62.71348183
      1.64828593	     -0.04961438	     -0.00112180	     -0.19144017	     -0.05504813	      0.88267440	     -0.00059935	     -0.20792946	      0.00037679	     -0.00017063	     62.46501699
      1.64955464	     -0.04966673	     -0.00111978	     -0.19149229	     -0.05504767	      0.88267417	     -0.00059902	     -0.20792855	      0.00034633	     -0.00019135	     62.41146337
      1.65082336	     -0.04971959	     -0.00111543	     -0.19154501	     -0.05504725	      0.88267391	     -0.00059868	     -0.20792780	      0.00031713	     -0.00021042	     62.09146252
      1.65209207	     -0.04977314	     -0.00111396	     -0.19159833	     -0.05504686	      0.88267363	     -0.00059834	     -0.20792720	      0.00028886	     -0.00022803	     62.10561147
      1.65317519	     -0.04981969	     -0.00110993	     -0.19164478	     -0.05504656	      0.88267338	     -0.00059803	     -0.20792682	      0.00026580	     -0.00024183	     61.77267579
      1.65425830	     -0.04986710	     -0.00110784	     -0.19169204	     -0.05504629	      0.88267311	     -0.00059773	     -0.20792654	      0.00024346	     -0.00025458	     61.67250826
      1.65563950	     -0.04992851	     -0.00110387	     -0.19175330	     -0.05504597	      0.88267275	     -0.00059733	     -0.20792635	      0.00021629	     -0.00026933	     61.38594700
      1.65702069	     -0.04999089	     -0.00110166	     -0.19181549	     -0.05504569	      0.88267237	     -0.00059692	     -0.20792635	      0.00019039	     -0.00028258	     61.31485102
      1.65812153	     -0.05004131	     -0.00109773	     -0.19186583	     -0.05504549	      0.88267205	     -0.00059659	     -0.20792647	      0.00017090	     -0.00029210	     60.96995920
      1.65922236	     -0.05009244	     -0.00109558	     -0.19191684	     -0.05504531	      0.88267172	     -0.00059625	     -0.20792671	      0.00015219	     -0.00030086	     60.84690853
      1.66062040	     -0.05015857	     -0.00109152	     -0.19198285	     -0.05504512	      0.88267130	     -0.00059581	     -0.20792718	      0.00012986	     -0.00031094	     60.51894207
      1.66201844	     -0.05022626	     -0.00108945	     -0.19205039	     -0.05504495	      0.88267085	     -0.00059537	     -0.20792784	      0.00010890	     -0.00032010	     60.44127697
      1.66308555	     -0.05027843	     -0.00108529	     -0.19210253	     -0.05504484	      0.88267051	     -0.00059503	     -0.20792849	      0.00009408	     -0.00032649	     60.06205522
      1.66415267	     -0.05033182	     -0.00108281	     -0.19215584	     -0.05504475	      0.88267016	     -0.00059468	     -0.20792927	      0.00008002	     -0.00033250	     59.90797810
      1.66561407	     -0.05040658	     -0.00107826	     -0.19223054	     -0.05504464	      0.88266967	     -0.00059419	     -0.20793057	      0.00006229	     -0.00034016	     59.55336632
      1.66707547	     -0.05048270	     -0.00107561	     -0.19230656	     -0.05504456	      0.88266916	     -0.00059369	     -0.20793213	      0.00004616	     -0.00034743	     59.45451153
      1.66811206	     -0.05053744	     -0.00107149	     -0.19236130	     -0.05504452	      0.88266880	     -0.00059333	     -0.20793338	      0.00003596	     -0.00035236	     59.05433772
      1.66914865	     -0.05059257	     -0.00106913	     -0.19241639	     -0.05504449	      0.88266843	     -0.00059297	     -0.20793475	      0.00002652	     -0.00035724	     58.89025432
      1.67069253	     -0.05067567	     -0.00106538	     -0.19249945	     -0.05504446	      0.88266788	     -0.00059242	     -0.20793702	      0.00001417	     -0.00036433	     58.51947532
      1.67200138	     -0.05074723	     -0.00106345	     -0.19257095	     -0.05504445	      0.88266739	     -0.00059195	     -0.20793914	      0.00000515	     -0.00037028	     58.32659346
      1.67331023	     -0.05081955	     -0.00105981	     -0.19264327	     -0.05504444	      0.88266691	     -0.00059147	     -0.20794144	     -0.00000232	     -0.00037622	     57.90999906
      1.67461908	     -0.05089254	     -0.00105861	     -0.19271620	     -0.05504445	      0.88266641	     -0.00059099	     -0.20794389	     -0.00000854	     -0.00038228	     57.81800620
      1.67576263	     -0.05095673	     -0.00105515	     -0.19278042	     -0.05504446	      0.88266597	     -0.00059055	     -0.20794616	     -0.00001260	     -0.00038762	     57.39118489
      1.67690619	     -0.05102132	     -0.00105368	     -0.19284500	     -0.05504448	      0.88266552	     -0.00059012	     -0.20794853	     -0.00001574	     -0.00039311	     57.23315193
      1.67804974	     -0.05108618	     -0.00105119	     -0.19290988	     -0.05504450	      0.88266507	     -0.00058968	     -0.20795099	     -0.00001771	     -0.00039868	     56.92949551
      1.67963904	     -0.05117661	     -0.00104906	     -0.19300032	     -0.05504453	      0.88266443	     -0.00058906	     -0.20795456	     -0.00001877	     -0.00040665	     56.68792389
      1.68082420	     -0.05124391	     -0.00104600	     -0.19306768	     -0.05504455	      0.88266395	     -0.00058859	     -0.20795730	     -0.00001809	     -0.00041269	     56.29158454
      1.68200937	     -0.05131108	     -0.00104463	     -0.19313486	     -0.05504457	      0.88266345	     -0.00058811	     -0.20796010	     -0.00001639	     -0.00041887	     56.12818103
      1.68319454	     -0.05137811	     -0.00104217	     -0.19320196	     -0.05504459	      0.88266295	     -0.00058763	     -0.20796295	     -0.00001346	     -0.00042509	     55.80709672
      1.68473958	     -0.05146515	     -0.00104047	     -0.19328904	     -0.05504461	      0.88266229	     -0.00058700	     -0.20796671	     -0.00000810	     -0.00043331	     55.60469810
      1.68590773	     -0.05153054	     -0.00103756	     -0.19335454	     -0.05504461	      0.88266178	     -0.00058652	     -0.20796958	     -0.00000267	     -0.00043952	     55.20517070
      1.68707587	     -0.05159563	     -0.00103637	     -0.19341968	     -0.05504461	      0.88266126	     -0.00058603	     -0.20797245	      0.00000364	     -0.00044575	     55.04997465
      1.68849907	     -0.05167420	     -0.00103348	     -0.19349837	     -0.05504460	      0.88266062	     -0.00058543	     -0.20797595	      0.00001283	     -0.00045323	     54.65835210
      1.68992226	     -0.05175149	     -0.00103284	     -0.19357574	     -0.05504457	      0.88265997	     -0.00058482	     -0.20797942	      0.00002329	     -0.00046061	     54.60915789
      1.69099380	     -0.05180861	     -0.00102984	     -0.19363300	     -0.05504454	      0.88265948	     -0.00058436	     -0.20798200	      0.00003236	     -0.00046597	     54.18571604
      1.69206533	     -0.05186481	     -0.00102856	     -0.19368929	     -0.05504451	      0.88265897	     -0.00058389	     -0.20798453	      0.00004206	     -0.00047119	     54.03860998
      1.69360565	     -0.05194365	     -0.00102560	     -0.19376831	     -0.05504443	      0.88265824	     -0.00058322	     -0.20798808	      0.00005747	     -0.00047831	     53.68676657
      1.69494045	     -0.05200966	     -0.00102403	     -0.19383447	     -0.05504434	      0.88265760	     -0.00058263	     -0.20799103	      0.00007195	     -0.00048407	     53.56570793
      1.69627525	     -0.05207295	     -0.00102050	     -0.19389797	     -0.05504424	      0.88265695	     -0.00058203	     -0.20799386	      0.00008773	     -0.00048930	     53.17865938
      1.69761005	     -0.05213321	     -0.00101920	     -0.19395838	     -0.05504411	      0.88265629	     -0.00058143	     -0.20799652	      0.00010429	     -0.00049401	     53.18858980
      1.69877631	     -0.05218315	     -0.00101545	     -0.19400854	     -0.05504398	      0.88265572	     -0.00058091	     -0.20799871	      0.00011981	     -0.00049751	     52.79725495
      1.69994258	     -0.05223078	     -0.00101348	     -0.19405635	     -0.05504383	      0.88265513	     -0.00058038	     -0.20800074	      0.00013580	     -0.00050047	     52.73235793
      1.70134286	     -0.05228493	     -0.00100948	     -0.19411076	     -0.05504362	      0.88265443	     -0.00057973	     -0.20800300	      0.00015598	     -0.00050318	     52.41576752
      1.70274314	     -0.05233563	     -0.00100721	     -0.19416168	     -0.05504339	      0.88265373	     -0.00057909	     -0.20800506	      0.00017678	     -0.00050496	     52.45099441
      1.70391388	     -0.05237501	     -0.00100303	     -0.19420132	     -0.05504317	      0.88265313	     -0.00057854	     -0.20800662	      0.00019494	     -0.00050560	     52.07663126
      1.70508461	     -0.05241161	     -0.00100059	     -0.19423813	     -0.05504293	      0.88265254	     -0.00057799	     -0.20800805	      0.00021335	     -0.00050548	     52.06040531
      1.70650452	     -0.05245205	     -0.00099603	     -0.19427889	     -0.05504262	      0.88265182	     -0.00057733	     -0.20800960	      0.00023634	     -0.00050420	     51.76945702
      1.70792442	     -0.05248831	     -0.00099332	     -0.19431541	     -0.05504226	      0.88265111	     -0.00057665	     -0.20801094	      0.00025957	     -0.00050167	     51.89663322
      1.70906696	     -0.05251439	     -0.00098884	     -0.19434176	     -0.05504196	      0.88265054	     -0.00057611	     -0.20801187	      0.00027877	     -0.00049864	     51.51664451
      1.71020949	     -0.05253795	     -0.00098613	     -0.19436555	     -0.05504163	      0.88264997	     -0.00057557	     -0.20801268	      0.00029796	     -0.00049477	     51.53015676
      1.71167547	     -0.05256421	     -0.00098133	     -0.19439215	     -0.05504117	      0.88264925	     -0.00057486	     -0.20801356	      0.00032290	     -0.00048850	     51.27670037
      1.71314145	     -0.05258610	     -0.00097843	     -0.19441432	     -0.05504068	      0.88264854	     -0.00057416	     -0.20801426	      0.00034776	     -0.00048080	     51.47640993
      1.71425249	     -0.05259968	     -0.00097401	     -0.19442818	     -0.05504028	      0.88264801	     -0.00057362	     -0.20801468	      0.00036687	     -0.00047394	     51.09102468
      1.71536352	     -0.05261090	     -0.00097135	     -0.19443963	     -0.05503986	      0.88264749	     -0.00057309	     -0.20801499	      0.00038578	     -0.00046628	     51.12240979
      1.71689053	     -0.05262231	     -0.00096662	     -0.19445139	     -0.05503926	      0.88264678	     -0.00057235	     -0.20801528	      0.00041179	     -0.00045439	     50.91108167
      1.71841753	     -0.05262919	     -0.00096384	     -0.19445855	     -0.05503861	      0.88264610	     -0.00057161	     -0.20801539	      0.00043740	     -0.00044101	     51.18530338
      1.71948132	     -0.05263129	     -0.00095965	     -0.19446092	     -0.05503813	      0.88264564	     -0.00057110	     -0.20801537	      0.00045533	     -0.00043078	     50.78760415
      1.72054511	     -0.05263137	     -0.00095717	     -0.19446122	     -0.05503764	      0.88264518	     -0.00057058	     -0.20801527	      0.00047292	     -0.00041989	     50.81962777
      1.72217308	     -0.05262750	     -0.00095254	     -0.19445770	     -0.05503685	      0.88264451	     -0.00056979	     -0.20801496	      0.00049955	     -0.00040193	     50.65828946
      1.72352087	     -0.05262099	     -0.00094982	     -0.19445144	     -0.05503616	      0.88264398	     -0.00056914	     -0.20801457	      0.00052108	     -0.00038597	     50.78328436
      1.72486865	     -0.05261168	     -0.00094555	     -0.19444244	     -0.05503544	      0.88264347	     -0.00056849	     -0.20801406	      0.00054239	     -0.00036904	     50.51029117
      1.72621644	     -0.05260011	     -0.00094365	     -0.19443109	     -0.05503470	      0.88264299	     -0.00056784	     -0.20801344	      0.00056300	     -0.00035130	     50.78858174
      1.72741559	     -0.05258766	     -0.00093971	     -0.19441890	     -0.05503401	      0.88264258	     -0.00056727	     -0.20801281	      0.00058118	     -0.00033486	     50.46921300
      1.72861475	     -0.05257352	     -0.00093783	     -0.19440496	     -0.05503330	      0.88264219	     -0.00056669	     -0.20801212	      0.00059875	     -0.00031793	     50.62956243
      1.72981391	     -0.05255758	     -0.00093480	     -0.19438925	     -0.05503258	      0.88264182	     -0.00056612	     -0.20801135	      0.00061604	     -0.00030056	     50.50425382
      1.73136694	     -0.05253469	     -0.00093243	     -0.19436661	     -0.05503160	      0.88264137	     -0.00056538	     -0.20801027	      0.00063765	     -0.00027757	     50.68973109
      1.73258585	     -0.05251480	     -0.00092907	     -0.19434695	     -0.05503081	      0.88264104	     -0.00056480	     -0.20800935	      0.00065426	     -0.00025920	     50.45785920
      1.73380476	     -0.05249357	     -0.00092754	     -0.19432590	     -0.05503001	      0.88264073	     -0.00056423	     -0.20800838	      0.00067019	     -0.00024069	     50.63197777
      1.73502366	     -0.05247079	     -0.00092485	     -0.19430333	     -0.05502918	      0.88264045	     -0.00056366	     -0.20800735	      0.00068576	     -0.00022207	     50.53481466
      1.73656166	     -0.05244027	     -0.00092309	     -0.19427302	     -0.05502811	      0.88264013	     -0.00056294	     -0.20800597	      0.00070451	     -0.00019861	     50.76279632
      1.73775736	     -0.05241517	     -0.00092010	     -0.19424812	     -0.05502726	      0.88263990	     -0.00056238	     -0.20800485	      0.00071867	     -0.00018045	     50.55891003
      1.73895306	     -0.05238914	     -0.00091895	     -0.19422224	     -0.05502639	      0.88263970	     -0.00056183	     -0.20800370	      0.00073213	     -0.00016249	     50.73874986
      1.74014876	     -0.05236196	     -0.00091682	     -0.19419523	     -0.05502551	      0.88263951	     -0.00056128	     -0.20800251	      0.00074516	     -0.00014475	     50.69342713
      1.74175535	     -0.05232426	     -0.00091548	     -0.19415771	     -0.05502430	      0.88263930	     -0.00056055	     -0.20800086	      0.00076165	     -0.00012142	     50.93161184
      1.74293979	     -0.05229537	     -0.00091299	     -0.19412899	     -0.05502339	      0.88263917	     -0.00056001	     -0.20799963	      0.00077331	     -0.00010462	     50.76988567
      1.74412423	     -0.05226588	     -0.00091225	     -0.19409962	     -0.05502247	      0.88263905	     -0.00055948	     -0.20799838	      0.00078424	     -0.00008827	     50.95236135
      1.74557999	     -0.05222836	     -0.00090999	     -0.19406228	     -0.05502132	      0.88263894	     -0.00055883	     -0.20799684	      0.00079702	     -0.00006878	     50.89098128
      1.74686862	     -0.05219424	     -0.00090978	     -0.19402826	     -0.05502028	      0.88263886	     -0.00055826	     -0.20799548	      0.00080742	     -0.00005220	     51.17527119
      1.74815726	     -0.05215883	     -0.00090755	     -0.19399300	     -0.05501924	      0.88263880	     -0.00055769	     -0.20799411	      0.00081730	     -0.00003621	     51.05042289
      1.74944589	     -0.05212267	     -0.00090762	     -0.19395691	     -0.05501818	      0.88263877	     -0.00055713	     -0.20799274	      0.00082622	     -0.00002093	     51.35923029
      1.75073452	     -0.05208506	     -0.00090542	     -0.19391944	     -0.05501711	      0.88263875	     -0.00055658	     -0.20799137	      0.00083460	     -0.00000628	     51.22956588
      1.75202316	     -0.05204681	     -0.00090592	     -0.19388126	     -0.05501603	      0.88263875	     -0.00055603	     -0.20799000	      0.00084197	      0.00000766	     51.58124921
      1.75331179	     -0.05200739	     -0.00090413	     -0.19384195	     -0.05501494	      0.88263877	     -0.00055548	     -0.20798863	      0.00084880	      0.00002106	     51.45753948
      1.75460043	     -0.05196781	     -0.00090542	     -0.19380239	     -0.05501384	      0.88263880	     -0.00055494	     -0.20798729	      0.00085452	      0.00003390	     51.84641319
      1.75588906	     -0.05192705	     -0.00090409	     -0.19376173	     -0.05501273	      0.88263886	     -0.00055441	     -0.20798598	      0.00085962	      0.00004638	     51.71393826
      1.75717769	     -0.05188585	     -0.00090612	     -0.19372051	     -0.05501162	      0.88263892	     -0.00055388	     -0.20798470	      0.00086349	      0.00005849	     52.14878738
      1.75846633	     -0.05184323	     -0.00090491	     -0.19367797	     -0.05501051	      0.88263901	     -0.00055336	     -0.20798345	      0.00086666	      0.00007040	     51.98766291
      1.75961103	     -0.05180534	     -0.00090693	     -0.19364005	     -0.05500952	      0.88263909	     -0.00055290	     -0.20798238	      0.00086833	      0.00008074	     52.35089474
      1.76075574	     -0.05176651	     -0.00090705	     -0.19360124	     -0.05500852	      0.88263919	     -0.00055244	     -0.20798134	      0.00086934	      0.00009100	     52.37383096
      1.76216037	     -0.05171866	     -0.00090885	     -0.19355337	     -0.05500730	      0.88263933	     -0.00055189	     -0.20798012	      0.00086924	      0.00010343	     52.66379711
      1.76356500	     -0.05167081	     -0.00090899	     -0.19350553	     -0.05500608	      0.88263948	     -0.00055134	     -0.20797899	      0.00086794	      0.00011576	     52.64366828
      1.76471752	     -0.05163351	     -0.00091154	     -0.19346816	     -0.05500508	      0.88263962	     -0.00055090	     -0.20797817	      0.00086563	      0.00012571	     52.98105328
      1.76587003	     -0.05159782	     -0.00091233	     -0.19343245	     -0.05500409	      0.88263977	     -0.00055047	     -0.20797751	      0.00086252	      0.00013549	     53.00555984
      1.76728580	     -0.05155823	     -0.00091507	     -0.19339277	     -0.05500287	      0.88263997	     -0.00054994	     -0.20797701	      0.00085728	      0.00014704	     53.28745050
      1.76870157	     -0.05152246	     -0.00091588	     -0.19335696	     -0.05500166	      0.88264019	     -0.00054942	     -0.20797698	      0.00085082	      0.00015793	     53.23575212
      1.76979983	     -0.05149794	     -0.00091896	     -0.19333233	     -0.05500073	      0.88264037	     -0.00054902	     -0.20797734	      0.00084471	      0.00016572	     53.56653184
      1.77089810	     -0.05147530	     -0.00092015	     -0.19330963	     -0.05499980	      0.88264055	     -0.00054863	     -0.20797807	      0.00083798	      0.00017291	     53.60941834
      1.77237800	     -0.05144856	     -0.00092280	     -0.19328278	     -0.05499857	      0.88264081	     -0.00054810	     -0.20797969	      0.00082762	      0.00018141	     53.86583896
      1.77385790	     -0.05142647	     -0.00092328	     -0.19326063	     -0.05499735	      0.88264109	     -0.00054758	     -0.20798211	      0.00081612	      0.00018839	     53.80568474
      1.77490478	     -0.05141410	     -0.00092583	     -0.19324816	     -0.05499650	      0.88264129	     -0.00054722	     -0.20798435	      0.00080705	      0.00019222	     54.11442353
      1.77595166	     -0.05140307	     -0.00092636	     -0.19323708	     -0.05499566	      0.88264149	     -0.00054687	     -0.20798705	      0.00079754	      0.00019509	     54.15596263
      1.77752151	     -0.05138990	     -0.00092758	     -0.19322383	     -0.05499442	      0.88264180	     -0.00054634	     -0.20799195	      0.00078218	      0.00019739	     54.36421874
      1.77882543	     -0.05138265	     -0.00092706	     -0.19321655	     -0.05499341	      0.88264206	     -0.00054591	     -0.20799684	      0.00076861	      0.00019731	     54.34148803
      1.78012936	     -0.05137846	     -0.00092780	     -0.19321229	     -0.05499242	      0.88264231	     -0.00054548	     -0.20800249	      0.00075419	      0.00019520	     54.59663281
      1.78143328	     -0.05137596	     -0.00092570	     -0.19320981	     -0.05499145	      0.88264256	     -0.00054506	     -0.20800889	      0.00073930	      0.00019096	     54.45784214
      1.78273720	     -0.05137648	     -0.00092609	     -0.19321029	     -0.05499049	      0.88264281	     -0.00054465	     -0.20801603	      0.00072363	      0.00018435	     54.80888673
      1.78384726	     -0.05137725	     -0.00092357	     -0.19321110	     -0.05498970	      0.88264301	     -0.00054431	     -0.20802269	      0.00071013	      0.00017689	     54.61639940
      1.78495731	     -0.05137903	     -0.00092303	     -0.19321285	     -0.05498892	      0.88264320	     -0.00054397	     -0.20802987	      0.00069619	      0.00016771	     54.76872641
      1.78636702	     -0.05138220	     -0.00092096	     -0.19321605	     -0.05498795	      0.88264343	     -0.00054355	     -0.20803969	      0.00067825	      0.00015372	     54.72458652
      1.78777673	     -0.05138663	     -0.00092081	     -0.19322045	     -0.05498700	      0.88264363	     -0.00054314	     -0.20805025	      0.00065984	      0.00013724	     55.00912641
      1.78888436	     -0.05139011	     -0.00091856	     -0.19322397	     -0.05498628	      0.88264378	     -0.00054282	     -0.20805900	      0.00064531	      0.00012275	     54.81624119
      1.78999198	     -0.05139356	     -0.00091822	     -0.19322740	     -0.05498558	      0.88264390	     -0.00054252	     -0.20806810	      0.00063048	      0.00010699	     54.94994723
      1.79142893	     -0.05139723	     -0.00091680	     -0.19323109	     -0.05498468	      0.88264404	     -0.00054213	     -0.20808035	      0.00061110	      0.00008503	     54.90947627
      1.79286589	     -0.05139936	     -0.00091759	     -0.19323318	     -0.05498382	      0.88264415	     -0.00054176	     -0.20809296	      0.00059129	      0.00006176	     55.21687647
      1.79392325	     -0.05139931	     -0.00091578	     -0.19323317	     -0.05498320	      0.88264420	     -0.00054150	     -0.20810240	      0.00057667	      0.00004417	     55.02709657
      1.79498061	     -0.05139795	     -0.00091582	     -0.19323179	     -0.05498260	      0.88264424	     -0.00054125	     -0.20811190	      0.00056173	      0.00002631	     55.14582665
      1.79649774	     -0.05139349	     -0.00091531	     -0.19322733	     -0.05498176	      0.88264426	     -0.00054090	     -0.20812553	      0.00054007	      0.00000074	     55.18444350
      1.79779102	     -0.05138811	     -0.00091649	     -0.19322190	     -0.05498108	      0.88264425	     -0.00054062	     -0.20813706	      0.00052120	     -0.00002062	     55.38777923
      1.79908430	     -0.05138114	     -0.00091571	     -0.19321494	     -0.05498042	      0.88264421	     -0.00054035	     -0.20814847	      0.00050207	     -0.00004112	     55.36343434
      1.80037759	     -0.05137472	     -0.00091792	     -0.19320845	     -0.05497978	      0.88264414	     -0.00054010	     -0.20815973	      0.00048239	     -0.00006049	     55.62191388
      1.80167087	     -0.05136847	     -0.00091804	     -0.19320218	     -0.05497917	      0.88264405	     -0.00053987	     -0.20817086	      0.00046245	     -0.00007834	     55.56118430
      1.80277467	     -0.05136345	     -0.00092105	     -0.19319707	     -0.05497867	      0.88264396	     -0.00053968	     -0.20818021	      0.00044491	     -0.00009238	     55.77821344
      1.80387848	     -0.05135864	     -0.00092234	     -0.19319220	     -0.05497819	      0.88264385	     -0.00053950	     -0.20818943	      0.00042720	     -0.00010517	     55.82652778
      1.80527938	     -0.05135344	     -0.00092566	     -0.19318689	     -0.05497760	      0.88264369	     -0.00053930	     -0.20820092	      0.00040428	     -0.00011959	     56.01566112
      1.80668027	     -0.05134868	     -0.00092744	     -0.19318206	     -0.05497705	      0.88264352	     -0.00053911	     -0.20821215	      0.00038110	     -0.00013185	     56.08717837
      1.80778366	     -0.05134579	     -0.00093117	     -0.19317905	     -0.05497664	      0.88264337	     -0.00053897	     -0.20822081	      0.00036247	     -0.00014006	     56.26647786
      1.80888705	     -0.05134351	     -0.00093326	     -0.19317670	     -0.05497625	      0.88264321	     -0.00053885	     -0.20822930	      0.00034378	     -0.00014694	     56.34188156
      1.81031278	     -0.05134161	     -0.00093740	     -0.19317465	     -0.05497578	      0.88264299	     -0.00053871	     -0.20824003	      0.00031933	     -0.00015400	     56.50936053
      1.81173850	     -0.05134083	     -0.00093962	     -0.19317380	     -0.05497534	      0.88264277	     -0.00053858	     -0.20825046	      0.00029478	     -0.00015900	     56.58164928
      1.81279200	     -0.05134132	     -0.00094365	     -0.19317415	     -0.05497504	      0.88264260	     -0.00053850	     -0.20825799	      0.00027638	     -0.00016152	     56.70145311
      1.81384550	     -0.05134268	     -0.00094607	     -0.19317543	     -0.05497476	      0.88264243	     -0.00053843	     -0.20826538	      0.00025802	     -0.00016303	     56.76104771
      1.81534925	     -0.05134623	     -0.00095071	     -0.19317882	     -0.05497439	      0.88264218	     -0.00053835	     -0.20827567	      0.00023169	     -0.00016361	     56.87553348
      1.81663701	     -0.05135061	     -0.00095357	     -0.19318310	     -0.05497411	      0.88264197	     -0.00053830	     -0.20828427	      0.00020916	     -0.00016270	     56.92094659
      1.81792477	     -0.05135638	     -0.00095826	     -0.19318872	     -0.05497385	      0.88264176	     -0.00053827	     -0.20829268	      0.00018649	     -0.00016069	     57.01417429
      1.81921254	     -0.05136356	     -0.00096051	     -0.19319583	     -0.05497363	      0.88264156	     -0.00053824	     -0.20830092	      0.00016397	     -0.00015760	     57.02301952
      1.82050030	     -0.05137223	     -0.00096578	     -0.19320432	     -0.05497343	      0.88264136	     -0.00053824	     -0.20830898	      0.00014131	     -0.00015364	     57.11622200
      1.82159777	     -0.05138044	     -0.00096758	     -0.19321247	     -0.05497329	      0.88264119	     -0.00053824	     -0.20831572	      0.00012222	     -0.00014954	     57.08763075
      1.82269524	     -0.05138948	     -0.00097131	     -0.19322139	     -0.05497316	      0.88264103	     -0.00053826	     -0.20832235	      0.00010309	     -0.00014496	     57.12159839
      1.82409546	     -0.05140232	     -0.00097476	     -0.19323412	     -0.05497304	      0.88264083	     -0.00053830	     -0.20833064	      0.00007889	     -0.00013841	     57.11826644
      1.82549568	     -0.05141665	     -0.00097999	     -0.19324828	     -0.05497294	      0.88264064	     -0.00053835	     -0.20833875	      0.00005472	     -0.00013128	     57.16689751
      1.82659934	     -0.05142880	     -0.00098190	     -0.19326036	     -0.05497289	      0.88264050	     -0.00053841	     -0.20834503	      0.00003593	     -0.00012527	     57.11547490
      1.82770301	     -0.05144166	     -0.00098555	     -0.19327311	     -0.05497286	      0.88264037	     -0.00053847	     -0.20835120	      0.00001716	     -0.00011906	     57.12187824
      1.82912580	     -0.05145932	     -0.00098894	     -0.19329066	     -0.05497286	      0.88264020	     -0.00053857	     -0.20835900	     -0.00000673	     -0.00011078	     57.09256820
      1.83054859	     -0.05147830	     -0.00099426	     -0.19330948	     -0.05497288	      0.88264005	     -0.00053869	     -0.20836663	     -0.00003045	     -0.00010237	     57.12362794
      1.83160737	     -0.05149319	     -0.00099582	     -0.19332432	     -0.05497292	      0.88263995	     -0.00053879	     -0.20837220	     -0.00004778	     -0.00009602	     57.04136497
      1.83266615	     -0.05150867	     -0.00099903	     -0.19333971	     -0.05497298	      0.88263985	     -0.00053890	     -0.20837768	     -0.00006503	     -0.00008973	     57.02123012
      1.83416332	     -0.05153142	     -0.00100232	     -0.19336236	     -0.05497310	      0.88263972	     -0.00053907	     -0.20838527	     -0.00008901	     -0.00008095	     56.95517240
      1.83545332	     -0.05155205	     -0.00100624	     -0.19338287	     -0.05497323	      0.88263962	     -0.00053923	     -0.20839166	     -0.00010941	     -0.00007361	     56.92852569
      1.83674332	     -0.05157365	     -0.00100827	     -0.19340442	     -0.05497338	      0.88263953	     -0.00053940	     -0.20839792	     -0.00012937	     -0.00006647	     56.83772595
      1.83803332	     -0.05159614	     -0.00101249	     -0.19342679	     -0.05497356	      0.88263945	     -0.00053959	     -0.20840405	     -0.00014912	     -0.00005970	     56.82003092
      1.83932333	     -0.05161936	     -0.00101363	     -0.19344998	     -0.05497377	      0.88263938	     -0.00053979	     -0.20841005	     -0.00016831	     -0.00005324	     56.69975572
      1.84042962	     -0.05163982	     -0.00101724	     -0.19347034	     -0.05497396	      0.88263932	     -0.00053997	     -0.20841509	     -0.00018461	     -0.00004810	     56.66971793
      1.84153590	     -0.05166056	     -0.00101879	     -0.19349105	     -0.05497417	      0.88263927	     -0.00054017	     -0.20842002	     -0.00020050	     -0.00004326	     56.58154982
      1.84293514	     -0.05168712	     -0.00102195	     -0.19351753	     -0.05497447	      0.88263921	     -0.00054043	     -0.20842611	     -0.00022020	     -0.00003768	     56.51989860
      1.84433438	     -0.05171425	     -0.00102313	     -0.19354464	     -0.05497479	      0.88263916	     -0.00054070	     -0.20843201	     -0.00023924	     -0.00003265	     56.39268985
      1.84545183	     -0.05173638	     -0.00102613	     -0.19356670	     -0.05497507	      0.88263913	     -0.00054093	     -0.20843659	     -0.00025416	     -0.00002915	     56.35070857
      1.84656928	     -0.05175870	     -0.00102721	     -0.19358900	     -0.05497536	      0.88263910	     -0.00054117	     -0.20844106	     -0.00026859	     -0.00002602	     56.24635850
      1.84798749	     -0.05178723	     -0.00102979	     -0.19361749	     -0.05497575	      0.88263906	     -0.00054149	     -0.20844655	     -0.00028644	     -0.00002269	     56.16780132
      1.84940571	     -0.05181590	     -0.00103018	     -0.19364618	     -0.05497617	      0.88263903	     -0.00054183	     -0.20845183	     -0.00030353	     -0.00001998	     56.01907144
      1.85048347	     -0.05183704	     -0.00103260	     -0.19366727	     -0.05497650	      0.88263901	     -0.00054209	     -0.20845569	     -0.00031619	     -0.00001841	     55.97959489
      1.85156123	     -0.05185763	     -0.00103309	     -0.19368787	     -0.05497685	      0.88263899	     -0.00054237	     -0.20845940	     -0.00032834	     -0.00001714	     55.87863010
      1.85304601	     -0.05188439	     -0.00103455	     -0.19371464	     -0.05497735	      0.88263897	     -0.00054276	     -0.20846423	     -0.00034448	     -0.00001592	     55.79623321
      1.85453078	     -0.05190765	     -0.00103353	     -0.19373797	     -0.05497787	      0.88263895	     -0.00054317	     -0.20846865	     -0.00035970	     -0.00001511	     55.65662670
      1.85556996	     -0.05192103	     -0.00103475	     -0.19375135	     -0.05497825	      0.88263893	     -0.00054347	     -0.20847144	     -0.00037005	     -0.00001477	     55.63638806
      1.85660913	     -0.05193158	     -0.00103390	     -0.19376196	     -0.05497864	      0.88263892	     -0.00054378	     -0.20847393	     -0.00037993	     -0.00001443	     55.56266290
      1.85818566	     -0.05194093	     -0.00103276	     -0.19377141	     -0.05497925	      0.88263889	     -0.00054426	     -0.20847703	     -0.00039432	     -0.00001383	     55.51318712
      1.85949883	     -0.05194226	     -0.00103002	     -0.19377287	     -0.05497978	      0.88263888	     -0.00054467	     -0.20847887	     -0.00040570	     -0.00001294	     55.42837009
      1.86081200	     -0.05193749	     -0.00102837	     -0.19376821	     -0.05498032	      0.88263886	     -0.00054510	     -0.20847995	     -0.00041675	     -0.00001155	     55.43590543
      1.86212517	     -0.05192627	     -0.00102375	     -0.19375717	     -0.05498087	      0.88263885	     -0.00054554	     -0.20848019	     -0.00042729	     -0.00000933	     55.34462510
      1.86330007	     -0.05191169	     -0.00102161	     -0.19374270	     -0.05498138	      0.88263884	     -0.00054594	     -0.20847965	     -0.00043664	     -0.00000658	     55.36997789
      1.86447497	     -0.05189262	     -0.00101705	     -0.19372380	     -0.05498190	      0.88263883	     -0.00054636	     -0.20847839	     -0.00044568	     -0.00000288	     55.30969833
      1.86564988	     -0.05186884	     -0.00101345	     -0.19370017	     -0.05498243	      0.88263883	     -0.00054678	     -0.20847639	     -0.00045466	      0.00000180	     55.32356594
      1.86715922	     -0.05183119	     -0.00100675	     -0.19366275	     -0.05498312	      0.88263884	     -0.00054735	     -0.20847269	     -0.00046596	      0.00000949	     55.29270641
      1.86835959	     -0.05179596	     -0.00100270	     -0.19362767	     -0.05498369	      0.88263885	     -0.00054780	     -0.20846883	     -0.00047496	      0.00001701	     55.35576256
      1.86955997	     -0.05175676	     -0.00099657	     -0.19358866	     -0.05498426	      0.88263888	     -0.00054827	     -0.20846414	     -0.00048382	      0.00002591	     55.33446116
      1.87076034	     -0.05171394	     -0.00099158	     -0.19354600	     -0.05498485	      0.88263892	     -0.00054875	     -0.20845865	     -0.00049278	      0.00003616	     55.38892034
      1.87225062	     -0.05165669	     -0.00098352	     -0.19348899	     -0.05498559	      0.88263898	     -0.00054936	     -0.20845075	     -0.00050390	      0.00005089	     55.38204530
      1.87343472	     -0.05160927	     -0.00097881	     -0.19344170	     -0.05498619	      0.88263905	     -0.00054985	     -0.20844366	     -0.00051296	      0.00006405	     55.46226629
      1.87461882	     -0.05156155	     -0.00097235	     -0.19339415	     -0.05498681	      0.88263913	     -0.00055035	     -0.20843593	     -0.00052201	      0.00007848	     55.44358491
      1.87580292	     -0.05151370	     -0.00096712	     -0.19334642	     -0.05498743	      0.88263924	     -0.00055087	     -0.20842764	     -0.00053126	      0.00009397	     55.49514347
      1.87735260	     -0.05145108	     -0.00095888	     -0.19328399	     -0.05498826	      0.88263940	     -0.00055155	     -0.20841604	     -0.00054343	      0.00011571	     55.49062484
      1.87853210	     -0.05140456	     -0.00095451	     -0.19323754	     -0.05498891	      0.88263955	     -0.00055208	     -0.20840673	     -0.00055290	      0.00013309	     55.57944991
      1.87971161	     -0.05136014	     -0.00094876	     -0.19319323	     -0.05498957	      0.88263971	     -0.00055262	     -0.20839709	     -0.00056231	      0.00015108	     55.56890529
      1.88112835	     -0.05130956	     -0.00094390	     -0.19314272	     -0.05499037	      0.88263994	     -0.00055328	     -0.20838520	     -0.00057379	      0.00017318	     55.66334443
      1.88240323	     -0.05126576	     -0.00093792	     -0.19309900	     -0.05499111	      0.88264018	     -0.00055389	     -0.20837426	     -0.00058404	      0.00019338	     55.63168875
      1.88367811	     -0.05122402	     -0.00093428	     -0.19305728	     -0.05499186	      0.88264044	     -0.00055451	     -0.20836316	     -0.00059445	      0.00021353	     55.73358945
      1.88495299	     -0.05118370	     -0.00092846	     -0.19301703	     -0.05499262	      0.88264072	     -0.00055513	     -0.20835193	     -0.00060469	      0.00023352	     55.69573170
      1.88622787	     -0.05114448	     -0.00092514	     -0.19297781	     -0.05499340	      0.88264103	     -0.00055577	     -0.20834058	     -0.00061502	      0.00025306	     55.81821154
      1.88750275	     -0.05110716	     -0.00091940	     -0.19294055	     -0.05499419	      0.88264137	     -0.00055641	     -0.20832914	     -0.00062512	      0.00027208	     55.75664539
      1.88877763	     -0.05107260	     -0.00091627	     -0.19290597	     -0.05499500	      0.88264172	     -0.00055706	     -0.20831766	     -0.00063536	      0.00029021	     55.85630441
      1.89005251	     -0.05104093	     -0.00091056	     -0.19287435	     -0.05499581	      0.88264210	     -0.00055773	     -0.20830618	     -0.00064533	      0.00030730	     55.76607162
      1.89132739	     -0.05101260	     -0.00090767	     -0.19284599	     -0.05499664	      0.88264251	     -0.00055840	     -0.20829476	     -0.00065533	      0.00032300	     55.87093247
      1.89260227	     -0.05098644	     -0.00090204	     -0.19281986	     -0.05499748	      0.88264293	     -0.00055908	     -0.20828344	     -0.00066494	      0.00033727	     55.77253430
      1.89387715	     -0.05096214	     -0.00089944	     -0.19279551	     -0.05499834	      0.88264337	     -0.00055977	     -0.20827221	     -0.00067449	      0.00034985	     55.89614855
      1.89515203	     -0.05094003	     -0.00089402	     -0.19277343	     -0.05499920	      0.88264382	     -0.00056047	     -0.20826108	     -0.00068355	      0.00036078	     55.78374644
      1.89642691	     -0.05092177	     -0.00089205	     -0.19275510	     -0.05500008	      0.88264429	     -0.00056117	     -0.20825010	     -0.00069255	      0.00036980	     55.90072327
      1.89770179	     -0.05090545	     -0.00088700	     -0.19273880	     -0.05500097	      0.88264476	     -0.00056189	     -0.20823929	     -0.00070101	      0.00037698	     55.76828794
      1.89897667	     -0.05089070	     -0.00088522	     -0.19272397	     -0.05500187	      0.88264525	     -0.00056261	     -0.20822864	     -0.00070938	      0.00038212	     55.89380596
      1.90025155	     -0.05087612	     -0.00088000	     -0.19270941	     -0.05500278	      0.88264573	     -0.00056334	     -0.20821812	     -0.00071718	      0.00038537	     55.75179115
      1.90152643	     -0.05086238	     -0.00087817	     -0.19269560	     -0.05500370	      0.88264623	     -0.00056408	     -0.20820770	     -0.00072488	      0.00038660	     55.88542281
      1.90280131	     -0.05084888	     -0.00087283	     -0.19268212	     -0.05500462	      0.88264672	     -0.00056482	     -0.20819735	     -0.00073202	      0.00038606	     55.72721791
      1.90407618	     -0.05083740	     -0.00087114	     -0.19267057	     -0.05500556	      0.88264721	     -0.00056557	     -0.20818708	     -0.00073914	      0.00038362	     55.85315584
      1.90535106	     -0.05082647	     -0.00086591	     -0.19265966	     -0.05500651	      0.88264770	     -0.00056633	     -0.20817689	     -0.00074572	      0.00037950	     55.68492980
      1.90662594	     -0.05081750	     -0.00086459	     -0.19265060	     -0.05500746	      0.88264818	     -0.00056709	     -0.20816679	     -0.00075225	      0.00037365	     55.81884404
      1.90790082	     -0.05080854	     -0.00085950	     -0.19264166	     -0.05500843	      0.88264865	     -0.00056786	     -0.20815679	     -0.00075825	      0.00036631	     55.64111156
      1.90904652	     -0.05080263	     -0.00085831	     -0.19263567	     -0.05500930	      0.88264906	     -0.00056856	     -0.20814788	     -0.00076363	      0.00035842	     55.72481599
      1.91019221	     -0.05079762	     -0.00085496	     -0.19263065	     -0.05501018	      0.88264947	     -0.00056926	     -0.20813907	     -0.00076867	      0.00034945	     55.62926757
      1.91159336	     -0.05079367	     -0.00085257	     -0.19262663	     -0.05501126	      0.88264995	     -0.00057013	     -0.20812845	     -0.00077464	      0.00033695	     55.65076887
      1.91299451	     -0.05078983	     -0.00084834	     -0.19262277	     -0.05501235	      0.88265041	     -0.00057100	     -0.20811799	     -0.00078012	      0.00032298	     55.53758529
      1.91416740	     -0.05078824	     -0.00084742	     -0.19262109	     -0.05501326	      0.88265079	     -0.00057173	     -0.20810934	     -0.00078457	      0.00031024	     55.61944657
      1.91534030	     -0.05078525	     -0.00084450	     -0.19261808	     -0.05501419	      0.88265114	     -0.00057247	     -0.20810078	     -0.00078865	      0.00029676	     55.54852560
      1.91651319	     -0.05078306	     -0.00084310	     -0.19261581	     -0.05501511	      0.88265148	     -0.00057321	     -0.20809228	     -0.00079259	      0.00028265	     55.56348646
      1.91811424	     -0.05078083	     -0.00083977	     -0.19261353	     -0.05501639	      0.88265192	     -0.00057423	     -0.20808078	     -0.00079758	      0.00026258	     55.47729950
      1.91930228	     -0.05078194	     -0.00083937	     -0.19261454	     -0.05501734	      0.88265222	     -0.00057500	     -0.20807235	     -0.00080118	      0.00024712	     55.52326112
      1.92049033	     -0.05078278	     -0.00083692	     -0.19261533	     -0.05501829	      0.88265250	     -0.00057576	     -0.20806403	     -0.00080448	      0.00023128	     55.43927411
      1.92192009	     -0.05078645	     -0.00083590	     -0.19261890	     -0.05501944	      0.88265282	     -0.00057668	     -0.20805418	     -0.00080828	      0.00021170	     55.45600724
      1.92318655	     -0.05078785	     -0.00083238	     -0.19262029	     -0.05502047	      0.88265308	     -0.00057751	     -0.20804560	     -0.00081128	      0.00019403	     55.36287025
      1.92445301	     -0.05079161	     -0.00083173	     -0.19262394	     -0.05502150	      0.88265331	     -0.00057833	     -0.20803714	     -0.00081410	      0.00017618	     55.41043942
      1.92571946	     -0.05079238	     -0.00082841	     -0.19262470	     -0.05502253	      0.88265352	     -0.00057916	     -0.20802879	     -0.00081656	      0.00015836	     55.34119622
      1.92698592	     -0.05079616	     -0.00082786	     -0.19262837	     -0.05502357	      0.88265371	     -0.00057999	     -0.20802050	     -0.00081888	      0.00014066	     55.36541035
      1.92825238	     -0.05079778	     -0.00082467	     -0.19262997	     -0.05502461	      0.88265388	     -0.00058083	     -0.20801230	     -0.00082093	      0.00012319	     55.29992795
      1.92951884	     -0.05080359	     -0.00082449	     -0.19263567	     -0.05502565	      0.88265403	     -0.00058166	     -0.20800418	     -0.00082283	      0.00010600	     55.31184643
      1.93078529	     -0.05080687	     -0.00082173	     -0.19263891	     -0.05502669	      0.88265415	     -0.00058250	     -0.20799619	     -0.00082447	      0.00008922	     55.26703111
      1.93205175	     -0.05081465	     -0.00082203	     -0.19264657	     -0.05502773	      0.88265425	     -0.00058334	     -0.20798830	     -0.00082596	      0.00007292	     55.26569309
      1.93331821	     -0.05081905	     -0.00081961	     -0.19265092	     -0.05502878	      0.88265433	     -0.00058418	     -0.20798054	     -0.00082725	      0.00005719	     55.23002927
      1.93458466	     -0.05082770	     -0.00082027	     -0.19265944	     -0.05502983	      0.88265440	     -0.00058502	     -0.20797290	     -0.00082843	      0.00004210	     55.19532718
      1.93585112	     -0.05083287	     -0.00081810	     -0.19266457	     -0.05503088	      0.88265444	     -0.00058586	     -0.20796542	     -0.00082946	      0.00002765	     55.17287156
      1.93711758	     -0.05084331	     -0.00081915	     -0.19267485	     -0.05503193	      0.88265447	     -0.00058671	     -0.20795806	     -0.00083032	      0.00001388	     55.13669249
      1.93838404	     -0.05084925	     -0.00081728	     -0.19268073	     -0.05503298	      0.88265448	     -0.00058755	     -0.20795085	     -0.00083103	      0.00000086	     55.14006542
      1.93965049	     -0.05086119	     -0.00081870	     -0.19269252	     -0.05503404	      0.88265447	     -0.00058839	     -0.20794375	     -0.00083156	     -0.00001139	     55.07952247
      1.94091695	     -0.05086822	     -0.00081705	     -0.19269949	     -0.05503509	      0.88265445	     -0.00058923	     -0.20793680	     -0.00083199	     -0.00002286	     55.09862088
      1.94218341	     -0.05088223	     -0.00081882	     -0.19271334	     -0.05503614	      0.88265441	     -0.00059007	     -0.20792996	     -0.00083223	     -0.00003353	     55.00993356
      1.94344986	     -0.05089091	     -0.00081727	     -0.19272195	     -0.05503720	      0.88265436	     -0.00059091	     -0.20792329	     -0.00083241	     -0.00004348	     55.04133887
      1.94471632	     -0.05090759	     -0.00081920	     -0.19273846	     -0.05503825	      0.88265430	     -0.00059175	     -0.20791673	     -0.00083237	     -0.00005267	     54.92452426
      1.94598278	     -0.05091870	     -0.00081764	     -0.19274951	     -0.05503931	      0.88265423	     -0.00059259	     -0.20791038	     -0.00083230	     -0.00006123	     54.96406001
      1.94724924	     -0.05093902	     -0.00081994	     -0.19276966	     -0.05504036	      0.88265415	     -0.00059343	     -0.20790417	     -0.00083197	     -0.00006920	     54.81539451
      1.94851569	     -0.05095291	     -0.00081865	     -0.19278347	     -0.05504141	      0.88265406	     -0.00059426	     -0.20789820	     -0.00083157	     -0.00007672	     54.88264664
      1.94978215	     -0.05097692	     -0.00082159	     -0.19280729	     -0.05504247	      0.88265395	     -0.00059509	     -0.20789241	     -0.00083082	     -0.00008375	     54.71419328
      1.95104861	     -0.05099390	     -0.00082068	     -0.19282419	     -0.05504352	      0.88265384	     -0.00059592	     -0.20788687	     -0.00083002	     -0.00009042	     54.79447317
      1.95231506	     -0.05102196	     -0.00082417	     -0.19285204	     -0.05504457	      0.88265373	     -0.00059674	     -0.20788154	     -0.00082883	     -0.00009671	     54.58888984
      1.95345221	     -0.05104082	     -0.00082391	     -0.19287082	     -0.05504551	      0.88265361	     -0.00059748	     -0.20787699	     -0.00082773	     -0.00010217	     54.63449991
      1.95458935	     -0.05106666	     -0.00082622	     -0.19289650	     -0.05504645	      0.88265349	     -0.00059822	     -0.20787263	     -0.00082633	     -0.00010743	     54.50627420
      1.95597334	     -0.05109586	     -0.00082737	     -0.19292556	     -0.05504759	      0.88265334	     -0.00059911	     -0.20786763	     -0.00082446	     -0.00011371	     54.48351153
      1.95735732	     -0.05113184	     -0.00083073	     -0.19296134	     -0.05504873	      0.88265318	     -0.00060000	     -0.20786293	     -0.00082217	     -0.00011989	     54.28683346
      1.95852211	     -0.05115735	     -0.00083106	     -0.19298676	     -0.05504969	      0.88265304	     -0.00060074	     -0.20785925	     -0.00082012	     -0.00012514	     54.32173161
      1.95968690	     -0.05118900	     -0.00083363	     -0.19301826	     -0.05505064	      0.88265289	     -0.00060148	     -0.20785577	     -0.00081771	     -0.00013043	     54.16694349
      1.96085168	     -0.05121845	     -0.00083497	     -0.19304759	     -0.05505159	      0.88265273	     -0.00060221	     -0.20785254	     -0.00081513	     -0.00013584	     54.13067139
      1.96243216	     -0.05126317	     -0.00083843	     -0.19309211	     -0.05505288	      0.88265251	     -0.00060320	     -0.20784848	     -0.00081113	     -0.00014335	     53.94104803
      1.96361631	     -0.05129257	     -0.00083926	     -0.19312143	     -0.05505384	      0.88265234	     -0.00060393	     -0.20784573	     -0.00080796	     -0.00014915	     53.97789938
      1.96480047	     -0.05132677	     -0.00084208	     -0.19315547	     -0.05505479	      0.88265216	     -0.00060466	     -0.20784319	     -0.00080443	     -0.00015503	     53.81664011
      1.96598462	     -0.05135779	     -0.00084372	     -0.19318639	     -0.05505574	      0.88265197	     -0.00060539	     -0.20784086	     -0.00080075	     -0.00016102	     53.79577146
      1.96755883	     -0.05140254	     -0.00084759	     -0.19323095	     -0.05505700	      0.88265171	     -0.00060634	     -0.20783809	     -0.00079547	     -0.00016905	     53.59187267
      1.96872577	     -0.05143044	     -0.00084866	     -0.19325876	     -0.05505792	      0.88265151	     -0.00060704	     -0.20783628	     -0.00079149	     -0.00017505	     53.66370605
      1.96989270	     -0.05146244	     -0.00085166	     -0.19329062	     -0.05505885	      0.88265130	     -0.00060774	     -0.20783465	     -0.00078727	     -0.00018099	     53.50608820
      1.97133039	     -0.05149689	     -0.00085381	     -0.19332495	     -0.05505997	      0.88265104	     -0.00060858	     -0.20783292	     -0.00078204	     -0.00018824	     53.53833689
      1.97261257	     -0.05153144	     -0.00085772	     -0.19335933	     -0.05506097	      0.88265079	     -0.00060933	     -0.20783161	     -0.00077716	     -0.00019452	     53.31021564
      1.97389475	     -0.05155886	     -0.00085935	     -0.19338666	     -0.05506197	      0.88265054	     -0.00061007	     -0.20783056	     -0.00077237	     -0.00020062	     53.42618637
      1.97517692	     -0.05159147	     -0.00086367	     -0.19341911	     -0.05506295	      0.88265028	     -0.00061080	     -0.20782971	     -0.00076736	     -0.00020641	     53.17040360
      1.97645910	     -0.05161567	     -0.00086535	     -0.19344322	     -0.05506393	      0.88265001	     -0.00061152	     -0.20782913	     -0.00076250	     -0.00021188	     53.33256387
      1.97774128	     -0.05164585	     -0.00087007	     -0.19347322	     -0.05506491	      0.88264973	     -0.00061224	     -0.20782872	     -0.00075745	     -0.00021688	     53.04275923
      1.97902346	     -0.05166649	     -0.00087172	     -0.19349377	     -0.05506588	      0.88264945	     -0.00061295	     -0.20782857	     -0.00075264	     -0.00022144	     53.24999588
      1.98030564	     -0.05169408	     -0.00087686	     -0.19352118	     -0.05506684	      0.88264917	     -0.00061364	     -0.20782859	     -0.00074764	     -0.00022542	     52.92636215
      1.98158782	     -0.05171101	     -0.00087851	     -0.19353803	     -0.05506779	      0.88264888	     -0.00061433	     -0.20782886	     -0.00074298	     -0.00022886	     53.17952920
      1.98287000	     -0.05173607	     -0.00088405	     -0.19356289	     -0.05506874	      0.88264858	     -0.00061501	     -0.20782929	     -0.00073815	     -0.00023163	     52.81726700
      1.98400789	     -0.05174907	     -0.00088583	     -0.19357581	     -0.05506958	      0.88264832	     -0.00061560	     -0.20782987	     -0.00073419	     -0.00023360	     53.00950691
      1.98514579	     -0.05176669	     -0.00088994	     -0.19359328	     -0.05507042	      0.88264805	     -0.00061619	     -0.20783060	     -0.00073018	     -0.00023502	     52.85339946
      1.98655536	     -0.05178300	     -0.00089357	     -0.19360945	     -0.05507144	      0.88264772	     -0.00061690	     -0.20783174	     -0.00072549	     -0.00023607	     52.92308732
      1.98796494	     -0.05180253	     -0.00089931	     -0.19362878	     -0.05507246	      0.88264738	     -0.00061760	     -0.20783311	     -0.00072087	     -0.00023626	     52.68646431
      1.98912782	     -0.05181171	     -0.00090176	     -0.19363786	     -0.05507330	      0.88264711	     -0.00061817	     -0.20783445	     -0.00071740	     -0.00023583	     52.85667203
      1.99029071	     -0.05182501	     -0.00090637	     -0.19365100	     -0.05507413	      0.88264684	     -0.00061873	     -0.20783594	     -0.00071398	     -0.00023479	     52.71097515
      1.99170460	     -0.05183564	     -0.00091041	     -0.19366147	     -0.05507514	      0.88264650	     -0.00061940	     -0.20783798	     -0.00071018	     -0.00023278	     52.80026704
      1.99311849	     -0.05185045	     -0.00091688	     -0.19367606	     -0.05507614	      0.88264618	     -0.00062005	     -0.20784023	     -0.00070652	     -0.00022990	     52.56072416
      1.99423831	     -0.05185488	     -0.00091943	     -0.19368039	     -0.05507693	      0.88264592	     -0.00062056	     -0.20784220	     -0.00070401	     -0.00022707	     52.73788391
      1.99535813	     -0.05186356	     -0.00092413	     -0.19368891	     -0.05507771	      0.88264567	     -0.00062106	     -0.20784429	     -0.00070159	     -0.00022372	     52.63433565
      1.99682880	     -0.05187060	     -0.00092897	     -0.19369578	     -0.05507874	      0.88264534	     -0.00062169	     -0.20784726	     -0.00069880	     -0.00021863	     52.70425907
      1.99829947	     -0.05188182	     -0.00093617	     -0.19370675	     -0.05507977	      0.88264503	     -0.00062232	     -0.20785046	     -0.00069624	     -0.00021276	     52.50521481
      1.99938258	     -0.05188312	     -0.00093882	     -0.19370794	     -0.05508052	      0.88264480	     -0.00062276	     -0.20785299	     -0.00069474	     -0.00020803	     52.67158769
      2.00046569	     -0.05188865	     -0.00094356	     -0.19371331	     -0.05508127	      0.88264458	     -0.00062320	     -0.20785563	     -0.00069335	     -0.00020293	     52.60565791
      2.00200651	     -0.05189291	     -0.00094909	     -0.19371737	     -0.05508234	      0.88264427	     -0.00062381	     -0.20785962	     -0.00069181	     -0.00019518	     52.66371782
      2.00332445	     -0.05189887	     -0.00095529	     -0.19372311	     -0.05508325	      0.88264402	     -0.00062431	     -0.20786321	     -0.00069076	     -0.00018811	     52.57088650
      2.00464239	     -0.05189917	     -0.00095933	     -0.19372326	     -0.05508416	      0.88264377	     -0.00062479	     -0.20786700	     -0.00069013	     -0.00018073	     52.69767898
      2.00596032	     -0.05190442	     -0.00096615	     -0.19372828	     -0.05508507	      0.88264354	     -0.00062527	     -0.20787094	     -0.00068969	     -0.00017304	     52.57561243
      2.00727826	     -0.05190134	     -0.00096943	     -0.19372507	     -0.05508598	      0.88264332	     -0.00062572	     -0.20787505	     -0.00068972	     -0.00016513	     52.76168393
      2.00841571	     -0.05190498	     -0.00097563	     -0.19372850	     -0.05508677	      0.88264313	     -0.00062610	     -0.20787870	     -0.00068987	     -0.00015813	     52.64204993
      2.00955316	     -0.05190309	     -0.00097936	     -0.19372647	     -0.05508755	      0.88264296	     -0.00062647	     -0.20788248	     -0.00069035	     -0.00015103	     52.71552170
      2.01097086	     -0.05190344	     -0.00098578	     -0.19372659	     -0.05508853	      0.88264275	     -0.00062692	     -0.20788732	     -0.00069125	     -0.00014208	     52.70078367
      2.01238856	     -0.05189898	     -0.00098978	     -0.19372198	     -0.05508951	      0.88264255	     -0.00062734	     -0.20789236	     -0.00069262	     -0.00013307	     52.81824195
      2.01352573	     -0.05190217	     -0.00099598	     -0.19372495	     -0.05509030	      0.88264241	     -0.00062767	     -0.20789653	     -0.00069397	     -0.00012586	     52.74738943
      2.01466289	     -0.05190356	     -0.00099992	     -0.19372619	     -0.05509109	      0.88264227	     -0.00062798	     -0.20790093	     -0.00069566	     -0.00011878	     52.78015790
      2.01610204	     -0.05191305	     -0.00100693	     -0.19373542	     -0.05509209	      0.88264210	     -0.00062836	     -0.20790690	     -0.00069818	     -0.00011022	     52.75938422
      2.01754119	     -0.05192433	     -0.00101142	     -0.19374652	     -0.05509310	      0.88264195	     -0.00062872	     -0.20791351	     -0.00070111	     -0.00010235	     52.80198352
      2.01862717	     -0.05194185	     -0.00101802	     -0.19376381	     -0.05509386	      0.88264184	     -0.00062898	     -0.20791897	     -0.00070353	     -0.00009706	     52.75204855
      2.01971315	     -0.05195883	     -0.00102218	     -0.19378063	     -0.05509463	      0.88264174	     -0.00062922	     -0.20792495	     -0.00070609	     -0.00009246	     52.74459067
      2.02122298	     -0.05198962	     -0.00102926	     -0.19381116	     -0.05509570	      0.88264160	     -0.00062954	     -0.20793412	     -0.00070984	     -0.00008736	     52.73367172
      2.02273281	     -0.05202269	     -0.00103319	     -0.19384406	     -0.05509677	      0.88264148	     -0.00062982	     -0.20794441	     -0.00071369	     -0.00008402	     52.68508630
      2.02376401	     -0.05205261	     -0.00103861	     -0.19387380	     -0.05509751	      0.88264139	     -0.00063001	     -0.20795209	     -0.00071640	     -0.00008295	     52.66400318
      2.02479520	     -0.05208289	     -0.00104133	     -0.19390397	     -0.05509825	      0.88264130	     -0.00063018	     -0.20796035	     -0.00071907	     -0.00008302	     52.59222343
      2.02641242	     -0.05213767	     -0.00104579	     -0.19395858	     -0.05509941	      0.88264117	     -0.00063042	     -0.20797455	     -0.00072315	     -0.00008589	     52.51825489
      2.02772874	     -0.05218573	     -0.00104733	     -0.19400658	     -0.05510037	      0.88264105	     -0.00063059	     -0.20798726	     -0.00072614	     -0.00009107	     52.37016701
      2.02904506	     -0.05223867	     -0.00105029	     -0.19405942	     -0.05510133	      0.88264093	     -0.00063074	     -0.20800100	     -0.00072880	     -0.00009909	     52.37957267
      2.03036138	     -0.05229226	     -0.00104990	     -0.19411302	     -0.05510229	      0.88264079	     -0.00063087	     -0.20801578	     -0.00073080	     -0.00011003	     52.13258592
      2.03153834	     -0.05234491	     -0.00105196	     -0.19416562	     -0.05510315	      0.88264065	     -0.00063096	     -0.20802985	     -0.00073221	     -0.00012242	     52.18135771
      2.03271530	     -0.05239831	     -0.00105122	     -0.19421904	     -0.05510401	      0.88264050	     -0.00063105	     -0.20804474	     -0.00073297	     -0.00013728	     51.94342643
      2.03389226	     -0.05245468	     -0.00105162	     -0.19427543	     -0.05510487	      0.88264033	     -0.00063111	     -0.20806044	     -0.00073323	     -0.00015468	     51.89332338
      2.03538708	     -0.05252717	     -0.00104997	     -0.19434801	     -0.05510597	      0.88264008	     -0.00063117	     -0.20808150	     -0.00073252	     -0.00018037	     51.57656459
      2.03658352	     -0.05258671	     -0.00105020	     -0.19440759	     -0.05510684	      0.88263985	     -0.00063120	     -0.20809921	     -0.00073123	     -0.00020377	     51.61368147
      2.03777996	     -0.05264577	     -0.00104824	     -0.19446676	     -0.05510772	      0.88263959	     -0.00063122	     -0.20811763	     -0.00072903	     -0.00022950	     51.30040403
      2.03897640	     -0.05270591	     -0.00104762	     -0.19452699	     -0.05510859	      0.88263930	     -0.00063122	     -0.20813671	     -0.00072612	     -0.00025744	     51.23889817
      2.04046283	     -0.05278172	     -0.00104527	     -0.19460295	     -0.05510966	      0.88263889	     -0.00063120	     -0.20816130	     -0.00072122	     -0.00029491	     50.82723983
      2.04164756	     -0.05284253	     -0.00104540	     -0.19466385	     -0.05511052	      0.88263852	     -0.00063117	     -0.20818157	     -0.00071653	     -0.00032676	     50.86300887
      2.04283228	     -0.05290257	     -0.00104413	     -0.19472403	     -0.05511136	      0.88263811	     -0.00063112	     -0.20820242	     -0.00071088	     -0.00036001	     50.50515723
      2.04401701	     -0.05296460	     -0.00104438	     -0.19478616	     -0.05511220	      0.88263767	     -0.00063107	     -0.20822385	     -0.00070450	     -0.00039446	     50.39805892
      2.04555515	     -0.05304611	     -0.00104352	     -0.19486785	     -0.05511328	      0.88263703	     -0.00063098	     -0.20825252	     -0.00069483	     -0.00044063	     49.95081121
      2.04673790	     -0.05310844	     -0.00104469	     -0.19493028	     -0.05511409	      0.88263648	     -0.00063090	     -0.20827514	     -0.00068650	     -0.00047700	     49.96780372
      2.04792065	     -0.05316979	     -0.00104426	     -0.19499178	     -0.05511490	      0.88263590	     -0.00063081	     -0.20829819	     -0.00067710	     -0.00051379	     49.61796880
      2.04910340	     -0.05323067	     -0.00104515	     -0.19505279	     -0.05511569	      0.88263527	     -0.00063071	     -0.20832160	     -0.00066688	     -0.00055079	     49.50893383
      2.05068249	     -0.05331033	     -0.00104505	     -0.19513268	     -0.05511674	      0.88263436	     -0.00063056	     -0.20835333	     -0.00065169	     -0.00059992	     49.10553983
      2.05185983	     -0.05336862	     -0.00104659	     -0.19519110	     -0.05511750	      0.88263363	     -0.00063044	     -0.20837727	     -0.00063945	     -0.00063596	     49.10445612
      2.05303717	     -0.05342542	     -0.00104664	     -0.19524809	     -0.05511824	      0.88263286	     -0.00063030	     -0.20840137	     -0.00062622	     -0.00067114	     48.80320899
      2.05447373	     -0.05349163	     -0.00104838	     -0.19531451	     -0.05511913	      0.88263187	     -0.00063013	     -0.20843090	     -0.00060900	     -0.00071258	     48.74488109
      2.05576084	     -0.05354726	     -0.00104840	     -0.19537037	     -0.05511990	      0.88263093	     -0.00062997	     -0.20845736	     -0.00059235	     -0.00074778	     48.41132631
      2.05704795	     -0.05359975	     -0.00105074	     -0.19542304	     -0.05512065	      0.88262994	     -0.00062979	     -0.20848370	     -0.00057489	     -0.00078080	     48.45058709
      2.05833506	     -0.05364876	     -0.00105098	     -0.19547230	     -0.05512138	      0.88262892	     -0.00062961	     -0.20850984	     -0.00055631	     -0.00081116	     48.15538993
      2.05962217	     -0.05369363	     -0.00105374	     -0.19551736	     -0.05512208	      0.88262786	     -0.00062941	     -0.20853567	     -0.00053706	     -0.00083855	     48.23270576
      2.06090928	     -0.05373339	     -0.00105403	     -0.19555740	     -0.05512276	      0.88262676	     -0.00062921	     -0.20856109	     -0.00051680	     -0.00086244	     47.99940806
      2.06219639	     -0.05376847	     -0.00105701	     -0.19559269	     -0.05512341	      0.88262564	     -0.00062900	     -0.20858598	     -0.00049604	     -0.00088254	     48.10277126
      2.06348350	     -0.05379975	     -0.00105735	     -0.19562425	     -0.05512404	      0.88262449	     -0.00062878	     -0.20861027	     -0.00047444	     -0.00089841	     47.92663310
      2.06477061	     -0.05382812	     -0.00106117	     -0.19565282	     -0.05512464	      0.88262333	     -0.00062855	     -0.20863393	     -0.00045254	     -0.00090991	     48.03600188
      2.06605772	     -0.05385381	     -0.00106234	     -0.19567879	     -0.05512520	      0.88262215	     -0.00062831	     -0.20865693	     -0.00042998	     -0.00091664	     47.90707197
      2.06734483	     -0.05387683	     -0.00106629	     -0.19570201	     -0.05512574	      0.88262097	     -0.00062806	     -0.20867926	     -0.00040732	     -0.00091868	     48.00269020
      2.06863194	     -0.05389719	     -0.00106636	     -0.19572268	     -0.05512625	      0.88261979	     -0.00062780	     -0.20870093	     -0.00038417	     -0.00091577	     47.92139637
      2.06991905	     -0.05391629	     -0.00106960	     -0.19574201	     -0.05512673	      0.88261861	     -0.00062754	     -0.20872196	     -0.00036104	     -0.00090813	     48.00013849
      2.07120616	     -0.05393296	     -0.00106933	     -0.19575901	     -0.05512718	      0.88261745	     -0.00062726	     -0.20874235	     -0.00033742	     -0.00089574	     47.95899228
      2.07249327	     -0.05394766	     -0.00107243	     -0.19577394	     -0.05512760	      0.88261631	     -0.00062697	     -0.20876209	     -0.00031387	     -0.00087893	     48.02334477
      2.07378038	     -0.05396062	     -0.00107167	     -0.19578724	     -0.05512799	      0.88261519	     -0.00062667	     -0.20878120	     -0.00028987	     -0.00085775	     48.00407557
      2.07493433	     -0.05396973	     -0.00107356	     -0.19579660	     -0.05512831	      0.88261421	     -0.00062640	     -0.20879775	     -0.00026843	     -0.00083540	     48.04227777
      2.07608829	     -0.05397387	     -0.00107366	     -0.19580103	     -0.05512861	      0.88261327	     -0.00062612	     -0.20881374	     -0.00024672	     -0.00080982	     48.05418587
      2.07750417	     -0.05397744	     -0.00107493	     -0.19580492	     -0.05512894	      0.88261214	     -0.00062576	     -0.20883261	     -0.00022011	     -0.00077431	     48.08263697
      2.07892005	     -0.05397643	     -0.00107377	     -0.19580431	     -0.05512923	      0.88261107	     -0.00062540	     -0.20885060	     -0.00019325	     -0.00073456	     48.12091357
      2.08010457	     -0.05397093	     -0.00107416	     -0.19579910	     -0.05512945	      0.88261023	     -0.00062508	     -0.20886489	     -0.00017084	     -0.00069835	     48.16537481
      2.08128909	     -0.05396098	     -0.00107207	     -0.19578950	     -0.05512964	      0.88260942	     -0.00062476	     -0.20887841	     -0.00014826	     -0.00065953	     48.20139031
      2.08247361	     -0.05394762	     -0.00107069	     -0.19577648	     -0.05512980	      0.88260866	     -0.00062443	     -0.20889111	     -0.00012578	     -0.00061839	     48.24580901
      2.08409265	     -0.05392496	     -0.00106702	     -0.19575433	     -0.05512998	      0.88260771	     -0.00062397	     -0.20890713	     -0.00009507	     -0.00055872	     48.30796543
      2.08529712	     -0.05390482	     -0.00106512	     -0.19573454	     -0.05513008	      0.88260707	     -0.00062361	     -0.20891804	     -0.00007246	     -0.00051211	     48.36149783
      2.08650158	     -0.05388155	     -0.00106086	     -0.19571169	     -0.05513015	      0.88260648	     -0.00062325	     -0.20892809	     -0.00004988	     -0.00046367	     48.38662140
      2.08770605	     -0.05385590	     -0.00105745	     -0.19568642	     -0.05513020	      0.88260595	     -0.00062289	     -0.20893726	     -0.00002758	     -0.00041378	     48.43112445
      2.08931173	     -0.05381887	     -0.00105125	     -0.19564993	     -0.05513022	      0.88260534	     -0.00062239	     -0.20894817	      0.00000195	     -0.00034547	     48.49646098
      2.09049635	     -0.05378941	     -0.00104820	     -0.19562083	     -0.05513020	      0.88260496	     -0.00062202	     -0.20895527	      0.00002340	     -0.00029420	     48.55083188
      2.09168097	     -0.05375802	     -0.00104332	     -0.19558984	     -0.05513016	      0.88260464	     -0.00062164	     -0.20896158	      0.00004478	     -0.00024239	     48.59849754
      2.09314631	     -0.05371758	     -0.00103863	     -0.19554985	     -0.05513008	      0.88260433	     -0.00062117	     -0.20896831	      0.00007085	     -0.00017808	     48.66520281
      2.09444969	     -0.05368053	     -0.00103265	     -0.19551324	     -0.05512997	      0.88260414	     -0.00062074	     -0.20897334	      0.00009388	     -0.00012101	     48.70902700
      2.09575307	     -0.05364162	     -0.00102853	     -0.19547471	     -0.05512983	      0.88260402	     -0.00062031	     -0.20897749	      0.00011651	     -0.00006451	     48.77081364
      2.09705644	     -0.05360066	     -0.00102193	     -0.19543420	     -0.05512967	      0.88260397	     -0.00061987	     -0.20898076	      0.00013906	     -0.00000873	     48.81134028
      2.09835982	     -0.05355658	     -0.00101752	     -0.19539049	     -0.05512947	      0.88260400	     -0.00061943	     -0.20898314	      0.00016120	      0.00004592	     48.87997693
      2.09966320	     -0.05350859	     -0.00100998	     -0.19534296	     -0.05512925	      0.88260409	     -0.00061899	     -0.20898456	      0.00018331	      0.00009937	     48.92410200
      2.10096658	     -0.05345689	     -0.00100503	     -0.19529164	     -0.05512899	      0.88260425	     -0.00061854	     -0.20898501	      0.00020493	      0.00015129	     49.00209404
      2.10226995	     -0.05340164	     -0.00099663	     -0.19523685	     -0.05512871	      0.88260448	     -0.00061809	     -0.20898445	      0.00022647	      0.00020167	     49.04090697
      2.10357333	     -0.05334288	     -0.00099128	     -0.19517845	     -0.05512840	      0.88260478	     -0.00061764	     -0.20898289	      0.00024744	      0.00025020	     49.12705635
      2.10474364	     -0.05328649	     -0.00098324	     -0.19512248	     -0.05512810	      0.88260510	     -0.00061723	     -0.20898060	      0.00026617	      0.00029226	     49.15459585
      2.10591396	     -0.05322590	     -0.00097691	     -0.19506225	     -0.05512778	      0.88260546	     -0.00061682	     -0.20897746	      0.00028445	      0.00033270	     49.23180938
      2.10732981	     -0.05314587	     -0.00096717	     -0.19498270	     -0.05512736	      0.88260597	     -0.00061632	     -0.20897245	      0.00030627	      0.00037959	     49.31643206
      2.10874567	     -0.05305838	     -0.00095871	     -0.19489565	     -0.05512691	      0.88260654	     -0.00061582	     -0.20896603	      0.00032743	      0.00042422	     49.45319147
      2.10994194	     -0.05297892	     -0.00094893	     -0.19481661	     -0.05512651	      0.88260707	     -0.00061540	     -0.20895949	      0.00034497	      0.00046033	     49.51376208
      2.11113821	     -0.05289438	     -0.00094074	     -0.19473245	     -0.05512609	      0.88260764	     -0.00061498	     -0.20895189	      0.00036187	      0.00049492	     49.63341334
      2.11233448	     -0.05280472	     -0.00093111	     -0.19464318	     -0.05512565	      0.88260825	     -0.00061456	     -0.20894323	      0.00037831	      0.00052816	     49.73890294
      2.11394863	     -0.05267559	     -0.00091926	     -0.19451454	     -0.05512502	      0.88260914	     -0.00061399	     -0.20892983	      0.00039944	      0.00057099	     49.95412479
      2.11516358	     -0.05257236	     -0.00090878	     -0.19441170	     -0.05512452	      0.88260985	     -0.00061357	     -0.20891844	      0.00041467	      0.00060201	     50.09492709
      2.11637854	     -0.05246391	     -0.00090026	     -0.19430357	     -0.05512401	      0.88261060	     -0.00061315	     -0.20890593	      0.00042902	      0.00063218	     50.31309249
      2.11759350	     -0.05234988	     -0.00089078	     -0.19418988	     -0.05512348	      0.88261138	     -0.00061272	     -0.20889229	      0.00044258	      0.00066189	     50.51527790
      2.11919945	     -0.05219185	     -0.00087997	     -0.19403221	     -0.05512276	      0.88261248	     -0.00061217	     -0.20887253	      0.00045880	      0.00070084	     50.84479351
      2.12039149	     -0.05206931	     -0.00087044	     -0.19390996	     -0.05512220	      0.88261333	     -0.00061176	     -0.20885663	      0.00046961	      0.00072987	     51.05153045
      2.12158353	     -0.05194358	     -0.00086307	     -0.19378444	     -0.05512164	      0.88261422	     -0.00061135	     -0.20883969	      0.00047906	      0.00075917	     51.33170722
      2.12305273	     -0.05178444	     -0.00085313	     -0.19362556	     -0.05512093	      0.88261536	     -0.00061086	     -0.20881748	      0.00048896	      0.00079606	     51.66177391
      2.12435581	     -0.05163953	     -0.00084667	     -0.19348078	     -0.05512029	      0.88261642	     -0.00061042	     -0.20879659	      0.00049577	      0.00082971	     52.03720671
      2.12565888	     -0.05149114	     -0.00083842	     -0.19333256	     -0.05511964	      0.88261752	     -0.00060999	     -0.20877464	      0.00050086	      0.00086456	     52.35266963
      2.12696196	     -0.05134039	     -0.00083300	     -0.19318186	     -0.05511898	      0.88261867	     -0.00060956	     -0.20875168	      0.00050377	      0.00090065	     52.76400037
      2.12826504	     -0.05118749	     -0.00082539	     -0.19302906	     -0.05511832	      0.88261987	     -0.00060914	     -0.20872776	      0.00050473	      0.00093814	     53.10353532
      2.12956812	     -0.05103360	     -0.00082096	     -0.19287515	     -0.05511767	      0.88262112	     -0.00060873	     -0.20870298	      0.00050329	      0.00097690	     53.54806157
      2.13087119	     -0.05087825	     -0.00081374	     -0.19271984	     -0.05511701	      0.88262242	     -0.00060832	     -0.20867738	      0.00049980	      0.00101698	     53.90985784
      2.13217427	     -0.05072250	     -0.00081049	     -0.19256398	     -0.05511637	      0.88262377	     -0.00060792	     -0.20865104	      0.00049382	      0.00105815	     54.41518575
      2.13331678	     -0.05058463	     -0.00080492	     -0.19242608	     -0.05511581	      0.88262500	     -0.00060757	     -0.20862737	      0.00048687	      0.00109520	     54.75736240
      2.13445930	     -0.05044703	     -0.00080182	     -0.19228836	     -0.05511525	      0.88262627	     -0.00060723	     -0.20860321	      0.00047801	      0.00113296	     55.18560202
      2.13588008	     -0.05027624	     -0.00079670	     -0.19211744	     -0.05511458	      0.88262792	     -0.00060682	     -0.20857253	      0.00046453	      0.00118077	     55.66712906
      2.13730087	     -0.05010742	     -0.00079392	     -0.19194838	     -0.05511394	      0.88262963	     -0.00060642	     -0.20854125	      0.00044808	      0.00122908	     56.23261610
      2.13843531	     -0.04997413	     -0.00078959	     -0.19181494	     -0.05511344	      0.88263105	     -0.00060610	     -0.20851591	      0.00043306	      0.00126779	     56.58573101
      2.13956974	     -0.04984267	     -0.00078814	     -0.19168323	     -0.05511295	      0.88263251	     -0.00060579	     -0.20849034	      0.00041616	      0.00130633	     57.01893227
      2.14101042	     -0.04968086	     -0.00078586	     -0.19152110	     -0.05511237	      0.88263442	     -0.00060541	     -0.20845770	      0.00039221	      0.00135490	     57.50165117
      2.14245110	     -0.04952528	     -0.00078676	     -0.19136507	     -0.05511183	      0.88263641	     -0.00060504	     -0.20842508	      0.00036535	      0.00140237	     58.07375940
      2.14351716	     -0.04941231	     -0.00078463	     -0.19125183	     -0.05511145	      0.88263792	     -0.00060478	     -0.20840101	      0.00034388	      0.00143644	     58.36908398
      2.14458322	     -0.04930328	     -0.00078457	     -0.19114246	     -0.05511109	      0.88263947	     -0.00060452	     -0.20837705	      0.00032092	      0.00146919	     58.73921512
      2.14610610	     -0.04915204	     -0.00078300	     -0.19099076	     -0.05511063	      0.88264174	     -0.00060417	     -0.20834303	      0.00028589	      0.00151312	     59.21608780
      2.14739911	     -0.04903012	     -0.00078275	     -0.19086839	     -0.05511028	      0.88264372	     -0.00060388	     -0.20831440	      0.00025413	      0.00154716	     59.65533366
      2.14869211	     -0.04891209	     -0.00077960	     -0.19074999	     -0.05510997	      0.88264574	     -0.00060360	     -0.20828608	      0.00022069	      0.00157791	     59.99734725
      2.14998512	     -0.04880261	     -0.00077962	     -0.19064003	     -0.05510971	      0.88264780	     -0.00060334	     -0.20825812	      0.00018558	      0.00160474	     60.41958157
      2.15127812	     -0.04869510	     -0.00077554	     -0.19053214	     -0.05510949	      0.88264989	     -0.00060308	     -0.20823060	      0.00014916	      0.00162729	     60.73895477
      2.15236883	     -0.04861258	     -0.00077596	     -0.19044918	     -0.05510935	      0.88265167	     -0.00060288	     -0.20820773	      0.00011736	      0.00164265	     61.05839503
      2.15345953	     -0.04853159	     -0.00077388	     -0.19036781	     -0.05510924	      0.88265347	     -0.00060269	     -0.20818522	      0.00008478	      0.00165446	     61.32726715
      2.15486392	     -0.04843619	     -0.00077336	     -0.19027185	     -0.05510915	      0.88265580	     -0.00060245	     -0.20815682	      0.00004170	      0.00166415	     61.68961062
      2.15626830	     -0.04834462	     -0.00077034	     -0.19017979	     -0.05510912	      0.88265814	     -0.00060224	     -0.20812914	     -0.00000246	      0.00166733	     62.00259874
      2.15733961	     -0.04828353	     -0.00077132	     -0.19011822	     -0.05510914	      0.88265993	     -0.00060208	     -0.20810851	     -0.00003683	      0.00166521	     62.23955382
      2.15841092	     -0.04822277	     -0.00076982	     -0.19005704	     -0.05510920	      0.88266171	     -0.00060194	     -0.20808834	     -0.00007169	      0.00165908	     62.45146272
      2.15985297	     -0.04814926	     -0.00076957	     -0.18998292	     -0.05510934	      0.88266409	     -0.00060176	     -0.20806189	     -0.00011931	      0.00164442	     62.72740501
      2.16129501	     -0.04807840	     -0.00076659	     -0.18991151	     -0.05510955	      0.88266645	     -0.00060160	     -0.20803630	     -0.00016762	      0.00162237	     62.99616773
      2.16230145	     -0.04803924	     -0.00076804	     -0.18987186	     -0.05510973	      0.88266807	     -0.00060150	     -0.20801895	     -0.00020168	      0.00160262	     63.11531007
      2.16330788	     -0.04800007	     -0.00076713	     -0.18983228	     -0.05510995	      0.88266967	     -0.00060141	     -0.20800208	     -0.00023600	      0.00157927	     63.25346519
      2.16485686	     -0.04794928	     -0.00076718	     -0.18978079	     -0.05511036	      0.88267209	     -0.00060130	     -0.20797703	     -0.00028914	      0.00153641	     63.44078974
      2.16613257	     -0.04791082	     -0.00076596	     -0.18974179	     -0.05511076	      0.88267402	     -0.00060122	     -0.20795728	     -0.00033312	      0.00149493	     63.60784750
      2.16740828	     -0.04788139	     -0.00076720	     -0.18971175	     -0.05511121	      0.88267590	     -0.00060115	     -0.20793830	     -0.00037714	      0.00144817	     63.72434105
      2.16868399	     -0.04785070	     -0.00076550	     -0.18968053	     -0.05511172	      0.88267771	     -0.00060111	     -0.20792011	     -0.00042124	      0.00139637	     63.89543784
      2.16982144	     -0.04783327	     -0.00076716	     -0.18966254	     -0.05511222	      0.88267927	     -0.00060108	     -0.20790451	     -0.00046051	      0.00134626	     63.93921404
      2.17095890	     -0.04781410	     -0.00076627	     -0.18964289	     -0.05511276	      0.88268078	     -0.00060106	     -0.20788954	     -0.00049978	      0.00129263	     64.05595470
      2.17209635	     -0.04780177	     -0.00076712	     -0.18963002	     -0.05511336	      0.88268221	     -0.00060106	     -0.20787515	     -0.00053894	      0.00123582	     64.10868257
      2.17355713	     -0.04778705	     -0.00076648	     -0.18961466	     -0.05511418	      0.88268396	     -0.00060108	     -0.20785756	     -0.00058910	      0.00115857	     64.23758016
      2.17471281	     -0.04778378	     -0.00076820	     -0.18961083	     -0.05511488	      0.88268527	     -0.00060111	     -0.20784431	     -0.00062858	      0.00109448	     64.23835965
      2.17586849	     -0.04777913	     -0.00076780	     -0.18960567	     -0.05511563	      0.88268649	     -0.00060115	     -0.20783171	     -0.00066794	      0.00102806	     64.32854847
      2.17702417	     -0.04778130	     -0.00076912	     -0.18960729	     -0.05511643	      0.88268764	     -0.00060121	     -0.20781969	     -0.00070705	      0.00095969	     64.34095521
      2.17847328	     -0.04778438	     -0.00076906	     -0.18960973	     -0.05511749	      0.88268897	     -0.00060130	     -0.20780551	     -0.00075583	      0.00087168	     64.45067195
      2.17961039	     -0.04779508	     -0.00077129	     -0.18961986	     -0.05511837	      0.88268992	     -0.00060139	     -0.20779504	     -0.00079378	      0.00080129	     64.41109070
      2.18074750	     -0.04780409	     -0.00077156	     -0.18962837	     -0.05511929	      0.88269079	     -0.00060149	     -0.20778516	     -0.00083152	      0.00073003	     64.48357752
      2.18188462	     -0.04781923	     -0.00077331	     -0.18964295	     -0.05512026	      0.88269158	     -0.00060160	     -0.20777587	     -0.00086893	      0.00065828	     64.47683419
      2.18339448	     -0.04783996	     -0.00077417	     -0.18966301	     -0.05512161	      0.88269250	     -0.00060177	     -0.20776444	     -0.00091820	      0.00056271	     64.56884534
      2.18452463	     -0.04786326	     -0.00077687	     -0.18968575	     -0.05512267	      0.88269310	     -0.00060192	     -0.20775653	     -0.00095463	      0.00049138	     64.50138147
      2.18565479	     -0.04788477	     -0.00077776	     -0.18970675	     -0.05512377	      0.88269361	     -0.00060207	     -0.20774921	     -0.00099080	      0.00042049	     64.55934695
      2.18702855	     -0.04791886	     -0.00078066	     -0.18974018	     -0.05512516	      0.88269413	     -0.00060228	     -0.20774106	     -0.00103422	      0.00033536	     64.51138599
      2.18825592	     -0.04794813	     -0.00078141	     -0.18976892	     -0.05512645	      0.88269450	     -0.00060248	     -0.20773450	     -0.00107261	      0.00026058	     64.59879866
      2.18948328	     -0.04798675	     -0.00078477	     -0.18980693	     -0.05512779	      0.88269477	     -0.00060270	     -0.20772858	     -0.00111045	      0.00018739	     64.50209690
      2.19071065	     -0.04802262	     -0.00078581	     -0.18984228	     -0.05512918	      0.88269496	     -0.00060294	     -0.20772334	     -0.00114793	      0.00011596	     64.59280732
      2.19193801	     -0.04806755	     -0.00078987	     -0.18988659	     -0.05513061	      0.88269506	     -0.00060318	     -0.20771876	     -0.00118481	      0.00004665	     64.47239630
      2.19316538	     -0.04810974	     -0.00079146	     -0.18992825	     -0.05513208	      0.88269507	     -0.00060345	     -0.20771489	     -0.00122131	     -0.00002044	     64.56168969
      2.19439274	     -0.04816238	     -0.00079607	     -0.18998028	     -0.05513360	      0.88269501	     -0.00060373	     -0.20771168	     -0.00125717	     -0.00008504	     64.41593886
      2.19562011	     -0.04821112	     -0.00079796	     -0.19002850	     -0.05513517	      0.88269487	     -0.00060402	     -0.20770918	     -0.00129260	     -0.00014712	     64.51135302
      2.19684747	     -0.04827079	     -0.00080295	     -0.19008755	     -0.05513678	      0.88269465	     -0.00060433	     -0.20770733	     -0.00132731	     -0.00020645	     64.34104373
      2.19807484	     -0.04832673	     -0.00080509	     -0.19014297	     -0.05513843	      0.88269436	     -0.00060465	     -0.20770618	     -0.00136158	     -0.00026303	     64.43022543
      2.19930220	     -0.04839425	     -0.00081065	     -0.19020989	     -0.05514012	      0.88269400	     -0.00060499	     -0.20770566	     -0.00139509	     -0.00031664	     64.22997705
      2.20052957	     -0.04845685	     -0.00081314	     -0.19027199	     -0.05514185	      0.88269358	     -0.00060534	     -0.20770582	     -0.00142808	     -0.00036740	     64.31718247
      2.20175694	     -0.04853117	     -0.00081906	     -0.19034571	     -0.05514362	      0.88269310	     -0.00060571	     -0.20770658	     -0.00146022	     -0.00041519	     64.08527296
      2.20298430	     -0.04860045	     -0.00082183	     -0.19041449	     -0.05514544	      0.88269257	     -0.00060609	     -0.20770802	     -0.00149179	     -0.00046019	     64.16183648
      2.20421167	     -0.04868181	     -0.00082820	     -0.19049526	     -0.05514729	      0.88269197	     -0.00060648	     -0.20771006	     -0.00152243	     -0.00050232	     63.89991348
      2.20543903	     -0.04875800	     -0.00083199	     -0.19057095	     -0.05514917	      0.88269133	     -0.00060689	     -0.20771277	     -0.00155246	     -0.00054171	     63.96097478
      2.20666640	     -0.04884600	     -0.00083923	     -0.19065836	     -0.05515110	      0.88269065	     -0.00060731	     -0.20771605	     -0.00158151	     -0.00057829	     63.66403708
      2.20789376	     -0.04892764	     -0.00084270	     -0.19073953	     -0.05515306	      0.88268991	     -0.00060775	     -0.20771998	     -0.00160991	     -0.00061232	     63.70501801
      2.20912113	     -0.04902137	     -0.00084949	     -0.19083271	     -0.05515505	      0.88268914	     -0.00060820	     -0.20772448	     -0.00163725	     -0.00064377	     63.37592636
      2.21034849	     -0.04910954	     -0.00085302	     -0.19092043	     -0.05515707	      0.88268834	     -0.00060866	     -0.20772962	     -0.00166386	     -0.00067297	     63.38666959
      2.21157586	     -0.04920909	     -0.00085986	     -0.19101946	     -0.05515913	      0.88268749	     -0.00060913	     -0.20773532	     -0.00168933	     -0.00069997	     63.04235992
      2.21280322	     -0.04930313	     -0.00086357	     -0.19111307	     -0.05516122	      0.88268662	     -0.00060962	     -0.20774163	     -0.00171395	     -0.00072507	     63.02572815
      2.21403059	     -0.04940784	     -0.00087043	     -0.19121728	     -0.05516334	      0.88268571	     -0.00061012	     -0.20774845	     -0.00173733	     -0.00074833	     62.66684860
      2.21525796	     -0.04950745	     -0.00087433	     -0.19131649	     -0.05516548	      0.88268478	     -0.00061063	     -0.20775585	     -0.00175976	     -0.00077007	     62.61214403
      2.21648532	     -0.04961706	     -0.00088110	     -0.19142564	     -0.05516766	      0.88268382	     -0.00061116	     -0.20776373	     -0.00178089	     -0.00079035	     62.23738863
      2.21771269	     -0.04972209	     -0.00088517	     -0.19153029	     -0.05516986	      0.88268284	     -0.00061170	     -0.20777215	     -0.00180098	     -0.00080949	     62.14245993
      2.21894005	     -0.04983623	     -0.00089183	     -0.19164400	     -0.05517208	      0.88268184	     -0.00061225	     -0.20778102	     -0.00181968	     -0.00082757	     61.75838418
      2.22016742	     -0.04994669	     -0.00089611	     -0.19175412	     -0.05517432	      0.88268081	     -0.00061281	     -0.20779041	     -0.00183725	     -0.00084485	     61.61679303
      2.22139478	     -0.05006508	     -0.00090260	     -0.19187211	     -0.05517659	      0.88267976	     -0.00061338	     -0.20780023	     -0.00185337	     -0.00086144	     61.22722755
      2.22262215	     -0.05018026	     -0.00090704	     -0.19198697	     -0.05517887	      0.88267870	     -0.00061396	     -0.20781052	     -0.00186824	     -0.00087758	     61.04367811
      2.22384951	     -0.05030207	     -0.00091331	     -0.19210843	     -0.05518117	      0.88267761	     -0.00061456	     -0.20782122	     -0.00188162	     -0.00089334	     60.65085207
      2.22507688	     -0.05042105	     -0.00091784	     -0.19222712	     -0.05518349	      0.88267650	     -0.00061516	     -0.20783234	     -0.00189367	     -0.00090890	     60.42768146
      2.22630424	     -0.05054511	     -0.00092382	     -0.19235087	     -0.05518582	      0.88267538	     -0.00061578	     -0.20784382	     -0.00190416	     -0.00092432	     60.03842667
      2.22753161	     -0.05066708	     -0.00092843	     -0.19247258	     -0.05518816	      0.88267423	     -0.00061640	     -0.20785567	     -0.00191324	     -0.00093974	     59.77931229
      2.22902342	     -0.05082161	     -0.00093593	     -0.19262677	     -0.05519102	      0.88267282	     -0.00061718	     -0.20787049	     -0.00192212	     -0.00095852	     59.26990166
      2.23015320	     -0.05093391	     -0.00093942	     -0.19273889	     -0.05519320	      0.88267173	     -0.00061777	     -0.20788203	     -0.00192746	     -0.00097288	     59.08382788
      2.23128298	     -0.05105137	     -0.00094487	     -0.19285613	     -0.05519538	      0.88267062	     -0.00061838	     -0.20789378	     -0.00193137	     -0.00098734	     58.71030085
      2.23273278	     -0.05119887	     -0.00095048	     -0.19300342	     -0.05519818	      0.88266918	     -0.00061916	     -0.20790918	     -0.00193453	     -0.00100609	     58.38076578
      2.23418259	     -0.05135226	     -0.00095868	     -0.19315654	     -0.05520099	      0.88266770	     -0.00061996	     -0.20792487	     -0.00193538	     -0.00102497	     57.83811238
      2.23525038	     -0.05145818	     -0.00096203	     -0.19326235	     -0.05520305	      0.88266660	     -0.00062056	     -0.20793661	     -0.00193478	     -0.00103899	     57.66903396
      2.23631818	     -0.05156843	     -0.00096755	     -0.19337246	     -0.05520512	      0.88266548	     -0.00062116	     -0.20794846	     -0.00193291	     -0.00105300	     57.33043096
      2.23786720	     -0.05172439	     -0.00097459	     -0.19352825	     -0.05520811	      0.88266384	     -0.00062205	     -0.20796584	     -0.00192824	     -0.00107329	     56.94968420
      2.23919842	     -0.05186020	     -0.00098231	     -0.19366388	     -0.05521067	      0.88266240	     -0.00062282	     -0.20798091	     -0.00192229	     -0.00109055	     56.51641281
      2.24052964	     -0.05198961	     -0.00098811	     -0.19379320	     -0.05521323	      0.88266093	     -0.00062361	     -0.20799611	     -0.00191477	     -0.00110755	     56.26197579
      2.24186086	     -0.05212355	     -0.00099717	     -0.19392697	     -0.05521577	      0.88265945	     -0.00062440	     -0.20801137	     -0.00190548	     -0.00112413	     55.79570152
      2.24304028	     -0.05223357	     -0.00100229	     -0.19403694	     -0.05521801	      0.88265811	     -0.00062511	     -0.20802498	     -0.00189606	     -0.00113841	     55.59615321
      2.24421971	     -0.05234681	     -0.00101013	     -0.19415006	     -0.05522024	      0.88265676	     -0.00062583	     -0.20803859	     -0.00188534	     -0.00115214	     55.23978807
      2.24539913	     -0.05245459	     -0.00101659	     -0.19425778	     -0.05522246	      0.88265540	     -0.00062656	     -0.20805223	     -0.00187354	     -0.00116526	     54.98336141
      2.24697679	     -0.05259812	     -0.00102716	     -0.19440120	     -0.05522540	      0.88265355	     -0.00062754	     -0.20807047	     -0.00185599	     -0.00118164	     54.56831964
      2.24818990	     -0.05270116	     -0.00103324	     -0.19450423	     -0.05522764	      0.88265210	     -0.00062830	     -0.20808449	     -0.00184129	     -0.00119322	     54.33928562
      2.24940302	     -0.05280537	     -0.00104169	     -0.19460837	     -0.05522987	      0.88265065	     -0.00062907	     -0.20809846	     -0.00182549	     -0.00120378	     54.03659975
      2.25061613	     -0.05290350	     -0.00104849	     -0.19470650	     -0.05523207	      0.88264918	     -0.00062985	     -0.20811240	     -0.00180873	     -0.00121325	     53.78387140
      2.25215864	     -0.05302683	     -0.00105919	     -0.19482978	     -0.05523485	      0.88264730	     -0.00063084	     -0.20813003	     -0.00178605	     -0.00122356	     53.46378942
      2.25334805	     -0.05311436	     -0.00106501	     -0.19491735	     -0.05523696	      0.88264585	     -0.00063161	     -0.20814357	     -0.00176761	     -0.00123008	     53.21081005
      2.25453746	     -0.05320191	     -0.00107309	     -0.19500490	     -0.05523905	      0.88264438	     -0.00063239	     -0.20815702	     -0.00174838	     -0.00123528	     52.99235845
      2.25596903	     -0.05329961	     -0.00108055	     -0.19510267	     -0.05524154	      0.88264261	     -0.00063333	     -0.20817310	     -0.00172425	     -0.00123967	     52.68514961
      2.25740060	     -0.05339617	     -0.00109088	     -0.19519922	     -0.05524399	      0.88264083	     -0.00063428	     -0.20818902	     -0.00169920	     -0.00124194	     52.53790736
      2.25848496	     -0.05346185	     -0.00109518	     -0.19526502	     -0.05524582	      0.88263948	     -0.00063500	     -0.20820099	     -0.00167957	     -0.00124216	     52.21848927
      2.25956933	     -0.05352735	     -0.00110167	     -0.19533057	     -0.05524763	      0.88263814	     -0.00063572	     -0.20821286	     -0.00165954	     -0.00124108	     52.06979432
      2.26111379	     -0.05361429	     -0.00110925	     -0.19541765	     -0.05525017	      0.88263622	     -0.00063675	     -0.20822959	     -0.00163022	     -0.00123723	     51.75442718
      2.26244890	     -0.05368623	     -0.00111697	     -0.19548968	     -0.05525233	      0.88263457	     -0.00063764	     -0.20824389	     -0.00160432	     -0.00123170	     51.64544954
      2.26378401	     -0.05375221	     -0.00112212	     -0.19555584	     -0.05525445	      0.88263294	     -0.00063853	     -0.20825803	     -0.00157778	     -0.00122410	     51.28486158
      2.26511912	     -0.05381645	     -0.00112985	     -0.19562019	     -0.05525654	      0.88263131	     -0.00063943	     -0.20827201	     -0.00155094	     -0.00121451	     51.30321632
      2.26629845	     -0.05386797	     -0.00113347	     -0.19567190	     -0.05525836	      0.88262988	     -0.00064022	     -0.20828423	     -0.00152671	     -0.00120436	     50.92007687
      2.26747778	     -0.05391795	     -0.00113914	     -0.19572203	     -0.05526014	      0.88262847	     -0.00064101	     -0.20829632	     -0.00150233	     -0.00119272	     50.87955047
      2.26865711	     -0.05396423	     -0.00114319	     -0.19576849	     -0.05526190	      0.88262707	     -0.00064180	     -0.20830829	     -0.00147759	     -0.00117961	     50.64212935
      2.27024130	     -0.05402296	     -0.00114970	     -0.19582746	     -0.05526421	      0.88262521	     -0.00064286	     -0.20832414	     -0.00144412	     -0.00115978	     50.58248812
      2.27144893	     -0.05406504	     -0.00115267	     -0.19586978	     -0.05526594	      0.88262382	     -0.00064367	     -0.20833609	     -0.00141824	     -0.00114302	     50.23261510
      2.27265657	     -0.05410773	     -0.00115738	     -0.19591265	     -0.05526764	      0.88262245	     -0.00064447	     -0.20834797	     -0.00139235	     -0.00112504	     50.20705762
      2.27386421	     -0.05415071	     -0.00116072	     -0.19595587	     -0.05526930	      0.88262111	     -0.00064528	     -0.20835985	     -0.00136621	     -0.00110594	     49.95708970
      2.27542164	     -0.05420852	     -0.00116643	     -0.19601394	     -0.05527141	      0.88261940	     -0.00064631	     -0.20837531	     -0.00133240	     -0.00108008	     49.93525237
      2.27660655	     -0.05425347	     -0.00116877	     -0.19605914	     -0.05527297	      0.88261814	     -0.00064709	     -0.20838726	     -0.00130630	     -0.00105968	     49.58050580
      2.27779147	     -0.05429954	     -0.00117258	     -0.19610544	     -0.05527450	      0.88261689	     -0.00064787	     -0.20839943	     -0.00128016	     -0.00103894	     49.56786891
      2.27923090	     -0.05435554	     -0.00117513	     -0.19616177	     -0.05527632	      0.88261542	     -0.00064881	     -0.20841453	     -0.00124793	     -0.00101343	     49.26100845
      2.28067033	     -0.05441329	     -0.00117933	     -0.19621981	     -0.05527809	      0.88261398	     -0.00064974	     -0.20843002	     -0.00121557	     -0.00098799	     49.40675016
      2.28175088	     -0.05445754	     -0.00117946	     -0.19626437	     -0.05527939	      0.88261292	     -0.00065043	     -0.20844194	     -0.00119077	     -0.00096912	     48.97766278
      2.28283142	     -0.05450313	     -0.00118084	     -0.19631023	     -0.05528067	      0.88261188	     -0.00065112	     -0.20845416	     -0.00116589	     -0.00095078	     48.91401303
      2.28439093	     -0.05457057	     -0.00118084	     -0.19637813	     -0.05528246	      0.88261042	     -0.00065211	     -0.20847233	     -0.00112933	     -0.00092564	     48.60600447
      2.28573776	     -0.05462976	     -0.00118103	     -0.19643773	     -0.05528396	      0.88260919	     -0.00065296	     -0.20848857	     -0.00109721	     -0.00090574	     48.58374076
      2.28708459	     -0.05468875	     -0.00117870	     -0.19649721	     -0.05528541	      0.88260798	     -0.00065379	     -0.20850532	     -0.00106416	     -0.00088785	     48.17146842
      2.28843142	     -0.05474736	     -0.00117810	     -0.19655625	     -0.05528682	      0.88260679	     -0.00065462	     -0.20852253	     -0.00103049	     -0.00087234	     48.30492788
      2.28960531	     -0.05479774	     -0.00117468	     -0.19660712	     -0.05528802	      0.88260578	     -0.00065534	     -0.20853790	     -0.00100012	     -0.00086086	     47.83810378
      2.29077920	     -0.05484751	     -0.00117282	     -0.19665733	     -0.05528917	      0.88260477	     -0.00065605	     -0.20855359	     -0.00096919	     -0.00085148	     47.82476578
      2.29219403	     -0.05490594	     -0.00116880	     -0.19671635	     -0.05529052	      0.88260357	     -0.00065690	     -0.20857289	     -0.00093072	     -0.00084294	     47.45597089
      2.29360886	     -0.05496153	     -0.00116672	     -0.19677248	     -0.05529180	      0.88260238	     -0.00065774	     -0.20859259	     -0.00089130	     -0.00083743	     47.54292993
      2.29478740	     -0.05500680	     -0.00116285	     -0.19681827	     -0.05529283	      0.88260140	     -0.00065844	     -0.20860929	     -0.00085732	     -0.00083501	     47.05534414
      2.29596594	     -0.05505075	     -0.00116081	     -0.19686269	     -0.05529383	      0.88260042	     -0.00065913	     -0.20862624	     -0.00082273	     -0.00083454	     47.03048235
      2.29740258	     -0.05510202	     -0.00115693	     -0.19691459	     -0.05529498	      0.88259922	     -0.00065997	     -0.20864716	     -0.00077931	     -0.00083632	     46.63548359
      2.29883923	     -0.05515081	     -0.00115496	     -0.19696398	     -0.05529606	      0.88259801	     -0.00066080	     -0.20866834	     -0.00073492	     -0.00084054	     46.72478875
      2.29999402	     -0.05518917	     -0.00115128	     -0.19700287	     -0.05529689	      0.88259704	     -0.00066146	     -0.20868552	     -0.00069818	     -0.00084548	     46.20803474
      2.30114882	     -0.05522637	     -0.00114946	     -0.19704055	     -0.05529768	      0.88259606	     -0.00066212	     -0.20870284	     -0.00066089	     -0.00085174	     46.15144951
      2.30263193	     -0.05527172	     -0.00114561	     -0.19708659	     -0.05529862	      0.88259479	     -0.00066296	     -0.20872524	     -0.00061179	     -0.00086132	     45.76898572
      2.30411505	     -0.05531391	     -0.00114362	     -0.19712941	     -0.05529949	      0.88259350	     -0.00066379	     -0.20874774	     -0.00056170	     -0.00087235	     45.84325378
      2.30524563	     -0.05534405	     -0.00114004	     -0.19716010	     -0.05530010	      0.88259251	     -0.00066442	     -0.20876493	     -0.00052253	     -0.00088143	     45.35767776
      2.30637621	     -0.05537274	     -0.00113834	     -0.19718929	     -0.05530067	      0.88259151	     -0.00066505	     -0.20878211	     -0.00048286	     -0.00089095	     45.29593337
      2.30791910	     -0.05540999	     -0.00113519	     -0.19722726	     -0.05530137	      0.88259012	     -0.00066589	     -0.20880554	     -0.00042761	     -0.00090419	     44.95599108
      2.30946198	     -0.05544489	     -0.00113409	     -0.19726282	     -0.05530199	      0.88258872	     -0.00066674	     -0.20882892	     -0.00037145	     -0.00091739	     45.05077357
      2.31055564	     -0.05546773	     -0.00113106	     -0.19728620	     -0.05530237	      0.88258771	     -0.00066733	     -0.20884544	     -0.00033074	     -0.00092643	     44.60411416
      2.31164929	     -0.05548772	     -0.00112962	     -0.19730670	     -0.05530271	      0.88258669	     -0.00066791	     -0.20886189	     -0.00028966	     -0.00093513	     44.55020863
      2.31328217	     -0.05551009	     -0.00112619	     -0.19732986	     -0.05530314	      0.88258516	     -0.00066878	     -0.20888616	     -0.00022721	     -0.00094696	     44.30947118
      2.31465428	     -0.05552082	     -0.00112392	     -0.19734124	     -0.05530341	      0.88258385	     -0.00066951	     -0.20890612	     -0.00017399	     -0.00095542	     44.34036936
      2.31602640	     -0.05552431	     -0.00111952	     -0.19734546	     -0.05530361	      0.88258253	     -0.00067022	     -0.20892555	     -0.00011991	     -0.00096203	     44.06492490
      2.31739851	     -0.05552103	     -0.00111698	     -0.19734285	     -0.05530374	      0.88258121	     -0.00067093	     -0.20894436	     -0.00006550	     -0.00096648	     44.21441080
      2.31863326	     -0.05551324	     -0.00111210	     -0.19733574	     -0.05530379	      0.88258002	     -0.00067156	     -0.20896072	     -0.00001591	     -0.00096825	     43.93938553
      2.31986801	     -0.05550120	     -0.00110900	     -0.19732433	     -0.05530378	      0.88257882	     -0.00067218	     -0.20897653	      0.00003377	     -0.00096776	     44.01975534
      2.32110276	     -0.05548465	     -0.00110428	     -0.19730845	     -0.05530371	      0.88257763	     -0.00067279	     -0.20899177	      0.00008380	     -0.00096474	     43.90028547
      2.32266992	     -0.05545660	     -0.00109916	     -0.19728123	     -0.05530353	      0.88257612	     -0.00067356	     -0.20901029	      0.00014736	     -0.00095702	     43.99671518
      2.32393081	     -0.05542816	     -0.00109280	     -0.19725352	     -0.05530331	      0.88257492	     -0.00067417	     -0.20902447	      0.00019873	     -0.00094736	     43.83932369
      2.32519171	     -0.05539521	     -0.00108782	     -0.19722124	     -0.05530302	      0.88257373	     -0.00067477	     -0.20903799	      0.00024991	     -0.00093457	     43.94863628
      2.32645260	     -0.05535784	     -0.00108111	     -0.19718459	     -0.05530268	      0.88257257	     -0.00067535	     -0.20905084	      0.00030112	     -0.00091844	     43.90244480
      2.32800028	     -0.05530555	     -0.00107388	     -0.19713315	     -0.05530216	      0.88257116	     -0.00067606	     -0.20906568	      0.00036359	     -0.00089396	     44.06229689
      2.32924297	     -0.05525773	     -0.00106583	     -0.19708607	     -0.05530168	      0.88257007	     -0.00067661	     -0.20907681	      0.00041366	     -0.00087040	     44.00072774
      2.33048566	     -0.05520490	     -0.00105933	     -0.19703393	     -0.05530114	      0.88256900	     -0.00067716	     -0.20908723	      0.00046322	     -0.00084334	     44.15334414
      2.33172835	     -0.05514708	     -0.00105091	     -0.19697684	     -0.05530053	      0.88256797	     -0.00067769	     -0.20909690	      0.00051250	     -0.00081262	     44.20255817
      2.33333610	     -0.05506617	     -0.00104112	     -0.19689684	     -0.05529965	      0.88256670	     -0.00067836	     -0.20910825	      0.00057537	     -0.00076752	     44.40509611
      2.33457406	     -0.05500008	     -0.00103205	     -0.19683147	     -0.05529891	      0.88256577	     -0.00067886	     -0.20911609	      0.00062324	     -0.00072862	     44.43889356
      2.33581202	     -0.05493045	     -0.00102426	     -0.19676252	     -0.05529811	      0.88256490	     -0.00067936	     -0.20912316	      0.00067032	     -0.00068625	     44.62493413
      2.33704998	     -0.05485651	     -0.00101491	     -0.19668929	     -0.05529725	      0.88256408	     -0.00067984	     -0.20912950	      0.00071678	     -0.00064032	     44.74226950
      2.33868953	     -0.05475840	     -0.00100346	     -0.19659206	     -0.05529603	      0.88256308	     -0.00068045	     -0.20913693	      0.00077671	     -0.00057393	     44.97647615
      2.33991021	     -0.05468474	     -0.00099292	     -0.19651911	     -0.05529505	      0.88256241	     -0.00068090	     -0.20914184	      0.00082046	     -0.00052072	     45.03685531
      2.34113090	     -0.05460956	     -0.00098397	     -0.19644458	     -0.05529403	      0.88256181	     -0.00068133	     -0.20914620	      0.00086319	     -0.00046477	     45.23159576
      2.34262614	     -0.05451526	     -0.00097136	     -0.19635109	     -0.05529270	      0.88256117	     -0.00068185	     -0.20915076	      0.00091458	     -0.00039283	     45.42577547
      2.34395547	     -0.05443043	     -0.00096187	     -0.19626694	     -0.05529145	      0.88256069	     -0.00068230	     -0.20915408	      0.00095909	     -0.00032621	     45.66708008
      2.34528479	     -0.05434454	     -0.00095014	     -0.19618175	     -0.05529015	      0.88256030	     -0.00068273	     -0.20915671	      0.00100280	     -0.00025747	     45.83792910
      2.34661411	     -0.05425690	     -0.00094065	     -0.19609475	     -0.05528879	      0.88256001	     -0.00068315	     -0.20915863	      0.00104535	     -0.00018709	     46.09957583
      2.34794344	     -0.05416717	     -0.00092851	     -0.19600572	     -0.05528737	      0.88255980	     -0.00068356	     -0.20915981	      0.00108711	     -0.00011534	     46.28127241
      2.34927276	     -0.05407560	     -0.00091889	     -0.19591476	     -0.05528590	      0.88255970	     -0.00068396	     -0.20916022	      0.00112762	     -0.00004270	     46.55096081
      2.35060208	     -0.05398105	     -0.00090624	     -0.19582089	     -0.05528437	      0.88255969	     -0.00068434	     -0.20915982	      0.00116731	      0.00003065	     46.74663089
      2.35193140	     -0.05388517	     -0.00089643	     -0.19572560	     -0.05528279	      0.88255978	     -0.00068471	     -0.20915858	      0.00120565	      0.00010422	     47.00412590
      2.35326073	     -0.05378901	     -0.00088338	     -0.19563010	     -0.05528117	      0.88255997	     -0.00068507	     -0.20915652	      0.00124308	      0.00017779	     47.18561292
      2.35459005	     -0.05369285	     -0.00087379	     -0.19553449	     -0.05527949	      0.88256025	     -0.00068542	     -0.20915368	      0.00127908	      0.00025080	     47.43639887
      2.35576616	     -0.05360623	     -0.00086207	     -0.19544844	     -0.05527797	      0.88256059	     -0.00068573	     -0.20915052	      0.00131023	      0.00031477	     47.59374694
      2.35694227	     -0.05351855	     -0.00085236	     -0.19536124	     -0.05527641	      0.88256099	     -0.00068602	     -0.20914674	      0.00134036	      0.00037779	     47.80363232
      2.35839704	     -0.05340840	     -0.00083892	     -0.19525173	     -0.05527443	      0.88256160	     -0.00068637	     -0.20914116	      0.00137657	      0.00045428	     48.04829037
      2.35985180	     -0.05329672	     -0.00082753	     -0.19514062	     -0.05527240	      0.88256231	     -0.00068671	     -0.20913457	      0.00141131	      0.00052888	     48.32991970
      2.36104083	     -0.05320303	     -0.00081568	     -0.19504744	     -0.05527071	      0.88256298	     -0.00068698	     -0.20912842	      0.00143889	      0.00058834	     48.51259603
      2.36222986	     -0.05310818	     -0.00080561	     -0.19495304	     -0.05526898	      0.88256371	     -0.00068725	     -0.20912155	      0.00146542	      0.00064619	     48.71859981
      2.36369535	     -0.05298838	     -0.00079142	     -0.19483382	     -0.05526681	      0.88256471	     -0.00068756	     -0.20911210	      0.00149703	      0.00071509	     48.97686353
      2.36516084	     -0.05286577	     -0.00077942	     -0.19471173	     -0.05526459	      0.88256581	     -0.00068787	     -0.20910152	      0.00152721	      0.00078112	     49.27667977
      2.36629883	     -0.05276803	     -0.00076771	     -0.19461443	     -0.05526284	      0.88256672	     -0.00068810	     -0.20909251	      0.00154991	      0.00083045	     49.47807706
      2.36743681	     -0.05266869	     -0.00075811	     -0.19451546	     -0.05526107	      0.88256770	     -0.00068833	     -0.20908280	      0.00157167	      0.00087801	     49.71586973
      2.36896745	     -0.05253087	     -0.00074416	     -0.19437816	     -0.05525864	      0.88256909	     -0.00068862	     -0.20906861	      0.00159965	      0.00093942	     50.04386663
      2.37049810	     -0.05238916	     -0.00073274	     -0.19423686	     -0.05525617	      0.88257057	     -0.00068891	     -0.20905310	      0.00162580	      0.00099801	     50.41722935
      2.37158594	     -0.05228531	     -0.00072222	     -0.19413336	     -0.05525439	      0.88257168	     -0.00068911	     -0.20904126	      0.00164343	      0.00103819	     50.63714029
      2.37267379	     -0.05218035	     -0.00071397	     -0.19402867	     -0.05525260	      0.88257283	     -0.00068931	     -0.20902875	      0.00165995	      0.00107722	     50.89848359
      2.37429467	     -0.05202124	     -0.00070120	     -0.19386995	     -0.05524989	      0.88257462	     -0.00068959	     -0.20900891	      0.00168263	      0.00113355	     51.28300850
      2.37564419	     -0.05188730	     -0.00069225	     -0.19373627	     -0.05524760	      0.88257618	     -0.00068982	     -0.20899134	      0.00169948	      0.00117888	     51.62145891
      2.37699371	     -0.05174988	     -0.00068138	     -0.19359913	     -0.05524530	      0.88257780	     -0.00069005	     -0.20897287	      0.00171456	      0.00122300	     51.95199507
      2.37834323	     -0.05161221	     -0.00067370	     -0.19346164	     -0.05524298	      0.88257948	     -0.00069027	     -0.20895351	      0.00172756	      0.00126599	     52.33084972
      2.37969275	     -0.05147291	     -0.00066352	     -0.19332257	     -0.05524064	      0.88258122	     -0.00069048	     -0.20893333	      0.00173872	      0.00130813	     52.66976609
      2.38082952	     -0.05135643	     -0.00065870	     -0.19320615	     -0.05523866	      0.88258273	     -0.00069066	     -0.20891571	      0.00174635	      0.00134298	     53.00675396
      2.38196629	     -0.05123887	     -0.00065201	     -0.19308869	     -0.05523667	      0.88258427	     -0.00069084	     -0.20889758	      0.00175257	      0.00137740	     53.31037261
      2.38343113	     -0.05108912	     -0.00064578	     -0.19293898	     -0.05523410	      0.88258632	     -0.00069107	     -0.20887353	      0.00175820	      0.00142106	     53.75266680
      2.38489596	     -0.05093880	     -0.00063800	     -0.19278871	     -0.05523152	      0.88258844	     -0.00069128	     -0.20884882	      0.00176126	      0.00146404	     54.16461216
      2.38601121	     -0.05082680	     -0.00063534	     -0.19267664	     -0.05522955	      0.88259009	     -0.00069145	     -0.20882959	      0.00176162	      0.00149625	     54.52313876
      2.38712646	     -0.05071384	     -0.00063073	     -0.19256366	     -0.05522759	      0.88259177	     -0.00069161	     -0.20881005	      0.00176045	      0.00152806	     54.84212567
      2.38863035	     -0.05056379	     -0.00062655	     -0.19241349	     -0.05522495	      0.88259410	     -0.00069183	     -0.20878326	      0.00175623	      0.00157017	     55.32295266
      2.38998063	     -0.05042910	     -0.00062142	     -0.19227871	     -0.05522258	      0.88259625	     -0.00069202	     -0.20875883	      0.00174999	      0.00160716	     55.72112979
      2.39133090	     -0.05029939	     -0.00062014	     -0.19214878	     -0.05522022	      0.88259844	     -0.00069220	     -0.20873409	      0.00174127	      0.00164323	     56.19426725
      2.39246627	     -0.05018920	     -0.00061607	     -0.19203847	     -0.05521825	      0.88260032	     -0.00069236	     -0.20871312	      0.00173219	      0.00167281	     56.50411866
      2.39360164	     -0.05008374	     -0.00061507	     -0.19193280	     -0.05521629	      0.88260224	     -0.00069251	     -0.20869202	      0.00172138	      0.00170155	     56.88335261
      2.39501881	     -0.04995284	     -0.00061235	     -0.19180165	     -0.05521386	      0.88260468	     -0.00069270	     -0.20866559	      0.00170563	      0.00173618	     57.32171471
      2.39643599	     -0.04982854	     -0.00061311	     -0.19167697	     -0.05521145	      0.88260716	     -0.00069289	     -0.20863907	      0.00168728	      0.00176923	     57.82870146
      2.39753074	     -0.04973193	     -0.00061087	     -0.19158014	     -0.05520962	      0.88260911	     -0.00069303	     -0.20861861	      0.00167146	      0.00179360	     58.12779816
      2.39862549	     -0.04964063	     -0.00061150	     -0.19148853	     -0.05520780	      0.88261109	     -0.00069317	     -0.20859817	      0.00165412	      0.00181681	     58.49153604
      2.40009283	     -0.04952048	     -0.00061109	     -0.19136798	     -0.05520539	      0.88261378	     -0.00069335	     -0.20857091	      0.00162866	      0.00184596	     58.94370800
      2.40156017	     -0.04941009	     -0.00061407	     -0.19125707	     -0.05520302	      0.88261650	     -0.00069354	     -0.20854383	      0.00160061	      0.00187256	     59.44301134
      2.40258901	     -0.04933305	     -0.00061302	     -0.19117974	     -0.05520138	      0.88261844	     -0.00069366	     -0.20852505	      0.00157953	      0.00188949	     59.68258230
      2.40361786	     -0.04926242	     -0.00061467	     -0.19110874	     -0.05519977	      0.88262039	     -0.00069378	     -0.20850646	      0.00155727	      0.00190479	     59.98657701
      2.40518815	     -0.04916010	     -0.00061642	     -0.19100586	     -0.05519735	      0.88262340	     -0.00069397	     -0.20847854	      0.00152122	      0.00192475	     60.42494768
      2.40648103	     -0.04908524	     -0.00061988	     -0.19093047	     -0.05519540	      0.88262590	     -0.00069412	     -0.20845603	      0.00148974	      0.00193783	     60.78673048
      2.40777390	     -0.04901396	     -0.00062118	     -0.19085870	     -0.05519350	      0.88262841	     -0.00069427	     -0.20843406	      0.00145677	      0.00194756	     61.08544445
      2.40906678	     -0.04895310	     -0.00062593	     -0.19079726	     -0.05519164	      0.88263093	     -0.00069442	     -0.20841264	      0.00142237	      0.00195365	     61.43711553
      2.41022247	     -0.04889961	     -0.00062651	     -0.19074334	     -0.05519001	      0.88263319	     -0.00069454	     -0.20839403	      0.00139059	      0.00195585	     61.66391818
      2.41137816	     -0.04885413	     -0.00062958	     -0.19069736	     -0.05518842	      0.88263545	     -0.00069467	     -0.20837590	      0.00135780	      0.00195496	     61.91708353
      2.41253385	     -0.04881160	     -0.00063093	     -0.19065437	     -0.05518687	      0.88263771	     -0.00069480	     -0.20835829	      0.00132417	      0.00195078	     62.12616766
      2.41400014	     -0.04876734	     -0.00063506	     -0.19060945	     -0.05518496	      0.88264056	     -0.00069495	     -0.20833673	      0.00128040	      0.00194053	     62.45193135
      2.41516210	     -0.04873496	     -0.00063608	     -0.19057661	     -0.05518350	      0.88264281	     -0.00069508	     -0.20832028	      0.00124503	      0.00192848	     62.61917698
      2.41632405	     -0.04870915	     -0.00063973	     -0.19055027	     -0.05518207	      0.88264504	     -0.00069520	     -0.20830439	      0.00120907	      0.00191288	     62.86028551
      2.41748601	     -0.04868522	     -0.00064166	     -0.19052585	     -0.05518069	      0.88264725	     -0.00069532	     -0.20828905	      0.00117267	      0.00189377	     63.03282203
      2.41895152	     -0.04866184	     -0.00064621	     -0.19050179	     -0.05517900	      0.88265001	     -0.00069547	     -0.20827045	      0.00112613	      0.00186471	     63.31735055
      2.42008752	     -0.04864532	     -0.00064726	     -0.19048482	     -0.05517774	      0.88265211	     -0.00069558	     -0.20825661	      0.00108972	      0.00183842	     63.40165597
      2.42122352	     -0.04863374	     -0.00065059	     -0.19047272	     -0.05517653	      0.88265418	     -0.00069569	     -0.20824324	      0.00105299	      0.00180880	     63.58227124
      2.42235951	     -0.04862377	     -0.00065255	     -0.19046228	     -0.05517535	      0.88265622	     -0.00069580	     -0.20823035	      0.00101611	      0.00177596	     63.68553217
      2.42389056	     -0.04861570	     -0.00065701	     -0.19045351	     -0.05517383	      0.88265890	     -0.00069595	     -0.20821370	      0.00096614	      0.00172669	     63.90650625
      2.42501161	     -0.04861197	     -0.00065817	     -0.19044933	     -0.05517277	      0.88266082	     -0.00069605	     -0.20820205	      0.00092954	      0.00168713	     63.92166213
      2.42613266	     -0.04861230	     -0.00066132	     -0.19044916	     -0.05517175	      0.88266268	     -0.00069616	     -0.20819084	      0.00089287	      0.00164465	     64.05089817
      2.42751936	     -0.04861564	     -0.00066341	     -0.19045194	     -0.05517054	      0.88266492	     -0.00069628	     -0.20817759	      0.00084768	      0.00158830	     64.09085569
      2.42874313	     -0.04862293	     -0.00066731	     -0.19045867	     -0.05516953	      0.88266684	     -0.00069639	     -0.20816646	      0.00080789	      0.00153523	     64.25400015
      2.42996690	     -0.04863220	     -0.00066881	     -0.19046746	     -0.05516857	      0.88266868	     -0.00069650	     -0.20815585	      0.00076842	      0.00147933	     64.23223901
      2.43119068	     -0.04864507	     -0.00067316	     -0.19047977	     -0.05516765	      0.88267046	     -0.00069661	     -0.20814575	      0.00072913	      0.00142080	     64.39368014
      2.43241445	     -0.04866019	     -0.00067533	     -0.19049439	     -0.05516678	      0.88267216	     -0.00069671	     -0.20813621	      0.00069023	      0.00136008	     64.33444348
      2.43363823	     -0.04867971	     -0.00068038	     -0.19051334	     -0.05516596	      0.88267378	     -0.00069682	     -0.20812723	      0.00065154	      0.00129735	     64.49129021
      2.43486200	     -0.04870138	     -0.00068248	     -0.19053453	     -0.05516519	      0.88267533	     -0.00069692	     -0.20811883	      0.00061336	      0.00123301	     64.40290982
      2.43608577	     -0.04872711	     -0.00068773	     -0.19055970	     -0.05516446	      0.88267680	     -0.00069702	     -0.20811100	      0.00057546	      0.00116725	     64.56503372
      2.43730955	     -0.04875529	     -0.00068996	     -0.19058739	     -0.05516378	      0.88267819	     -0.00069711	     -0.20810375	      0.00053817	      0.00110048	     64.44525514
      2.43853332	     -0.04878732	     -0.00069563	     -0.19061886	     -0.05516314	      0.88267949	     -0.00069721	     -0.20809707	      0.00050121	      0.00103283	     64.61405571
      2.43975709	     -0.04882215	     -0.00069816	     -0.19065322	     -0.05516255	      0.88268072	     -0.00069730	     -0.20809095	      0.00046493	      0.00096480	     64.46190406
      2.44098087	     -0.04886049	     -0.00070439	     -0.19069098	     -0.05516200	      0.88268186	     -0.00069739	     -0.20808538	      0.00042897	      0.00089653	     64.63994780
      2.44207554	     -0.04889698	     -0.00070715	     -0.19072705	     -0.05516155	      0.88268280	     -0.00069747	     -0.20808087	      0.00039742	      0.00083565	     64.49022365
      2.44317021	     -0.04893598	     -0.00071215	     -0.19076557	     -0.05516113	      0.88268369	     -0.00069755	     -0.20807680	      0.00036620	      0.00077504	     64.54848010
      2.44450721	     -0.04898648	     -0.00071686	     -0.19081553	     -0.05516067	      0.88268467	     -0.00069764	     -0.20807240	      0.00032878	      0.00070174	     64.46829543
      2.44584421	     -0.04904065	     -0.00072358	     -0.19086911	     -0.05516025	      0.88268556	     -0.00069773	     -0.20806863	      0.00029196	      0.00062945	     64.57377828
      2.44696126	     -0.04908843	     -0.00072697	     -0.19091647	     -0.05515994	      0.88268623	     -0.00069780	     -0.20806597	      0.00026188	      0.00057013	     64.41621492
      2.44807831	     -0.04913879	     -0.00073237	     -0.19096636	     -0.05515967	      0.88268684	     -0.00069787	     -0.20806376	      0.00023222	      0.00051186	     64.45584075
      2.44941948	     -0.04920232	     -0.00073740	     -0.19102938	     -0.05515938	      0.88268748	     -0.00069796	     -0.20806169	      0.00019741	      0.00044358	     64.33611766
      2.45076064	     -0.04926919	     -0.00074457	     -0.19109569	     -0.05515914	      0.88268803	     -0.00069804	     -0.20806024	      0.00016328	      0.00037720	     64.43563335
      2.45184020	     -0.04932528	     -0.00074804	     -0.19115140	     -0.05515898	      0.88268841	     -0.00069810	     -0.20805953	      0.00013656	      0.00032536	     64.23467066
      2.45291977	     -0.04938357	     -0.00075339	     -0.19120927	     -0.05515884	      0.88268873	     -0.00069816	     -0.20805923	      0.00011028	      0.00027490	     64.23598357
      2.45431012	     -0.04946162	     -0.00075900	     -0.19128682	     -0.05515871	      0.88268907	     -0.00069824	     -0.20805942	      0.00007735	      0.00021214	     64.08669490
      2.45570047	     -0.04954315	     -0.00076659	     -0.19136782	     -0.05515863	      0.88268932	     -0.00069832	     -0.20806026	      0.00004526	      0.00015186	     64.15361806
      2.45675053	     -0.04960699	     -0.00077006	     -0.19143132	     -0.05515859	      0.88268946	     -0.00069837	     -0.20806132	      0.00002183	      0.00010810	     63.91005459
      2.45780059	     -0.04967278	     -0.00077531	     -0.19149674	     -0.05515858	      0.88268955	     -0.00069843	     -0.20806275	     -0.00000112	      0.00006575	     63.87132868
      2.45924884	     -0.04976639	     -0.00078140	     -0.19158988	     -0.05515861	      0.88268960	     -0.00069851	     -0.20806531	     -0.00003168	      0.00000976	     63.67995236
      2.46069709	     -0.04986314	     -0.00078933	     -0.19168613	     -0.05515867	      0.88268958	     -0.00069858	     -0.20806852	     -0.00006113	     -0.00004354	     63.72065343
      2.46170328	     -0.04993213	     -0.00079236	     -0.19175486	     -0.05515875	      0.88268952	     -0.00069863	     -0.20807114	     -0.00008070	     -0.00007891	     63.42664123
      2.46270947	     -0.05000261	     -0.00079707	     -0.19182503	     -0.05515884	      0.88268942	     -0.00069868	     -0.20807405	     -0.00009978	     -0.00011303	     63.34641592
      2.46425495	     -0.05011350	     -0.00080330	     -0.19193549	     -0.05515901	      0.88268921	     -0.00069876	     -0.20807909	     -0.00012777	     -0.00016298	     63.10133772
      2.46553474	     -0.05020859	     -0.00080975	     -0.19203021	     -0.05515919	      0.88268897	     -0.00069883	     -0.20808377	     -0.00014984	     -0.00020221	     63.01285791
      2.46681452	     -0.05030570	     -0.00081452	     -0.19212701	     -0.05515940	      0.88268869	     -0.00069890	     -0.20808886	     -0.00017067	     -0.00023947	     62.70981255
      2.46809431	     -0.05040476	     -0.00082132	     -0.19222571	     -0.05515963	      0.88268836	     -0.00069896	     -0.20809437	     -0.00019053	     -0.00027493	     62.67665698
      2.46923367	     -0.05049448	     -0.00082491	     -0.19231520	     -0.05515985	      0.88268803	     -0.00069902	     -0.20809959	     -0.00020706	     -0.00030499	     62.32549703
      2.47037303	     -0.05058550	     -0.00083038	     -0.19240596	     -0.05516010	      0.88268767	     -0.00069908	     -0.20810511	     -0.00022278	     -0.00033384	     62.22335711
      2.47151239	     -0.05067769	     -0.00083453	     -0.19249792	     -0.05516036	      0.88268727	     -0.00069914	     -0.20811091	     -0.00023743	     -0.00036150	     61.95772026
      2.47299446	     -0.05079920	     -0.00084119	     -0.19261913	     -0.05516073	      0.88268671	     -0.00069923	     -0.20811886	     -0.00025509	     -0.00039595	     61.78693614
      2.47416146	     -0.05089608	     -0.00084471	     -0.19271584	     -0.05516103	      0.88268623	     -0.00069929	     -0.20812540	     -0.00026764	     -0.00042190	     61.42139687
      2.47532847	     -0.05099448	     -0.00085016	     -0.19281403	     -0.05516135	      0.88268572	     -0.00069936	     -0.20813220	     -0.00027921	     -0.00044698	     61.27778176
      2.47649547	     -0.05109381	     -0.00085427	     -0.19291319	     -0.05516168	      0.88268519	     -0.00069943	     -0.20813922	     -0.00028957	     -0.00047116	     60.95938948
      2.47795658	     -0.05121927	     -0.00086077	     -0.19303843	     -0.05516211	      0.88268448	     -0.00069952	     -0.20814831	     -0.00030105	     -0.00050039	     60.75673684
      2.47911035	     -0.05131893	     -0.00086402	     -0.19313798	     -0.05516247	      0.88268389	     -0.00069959	     -0.20815570	     -0.00030869	     -0.00052269	     60.34674762
      2.48026411	     -0.05141910	     -0.00086927	     -0.19323800	     -0.05516283	      0.88268327	     -0.00069967	     -0.20816327	     -0.00031531	     -0.00054446	     60.16694167
      2.48141788	     -0.05151970	     -0.00087334	     -0.19333850	     -0.05516319	      0.88268263	     -0.00069974	     -0.20817099	     -0.00032068	     -0.00056568	     59.81792659
      2.48293408	     -0.05165185	     -0.00087942	     -0.19347052	     -0.05516368	      0.88268175	     -0.00069985	     -0.20818136	     -0.00032605	     -0.00059294	     59.55112610
      2.48409061	     -0.05175324	     -0.00088205	     -0.19357188	     -0.05516406	      0.88268106	     -0.00069993	     -0.20818943	     -0.00032865	     -0.00061324	     59.10669486
      2.48524713	     -0.05185494	     -0.00088622	     -0.19367352	     -0.05516444	      0.88268033	     -0.00070002	     -0.20819763	     -0.00033016	     -0.00063328	     58.89281412
      2.48640366	     -0.05195655	     -0.00088916	     -0.19377511	     -0.05516482	      0.88267959	     -0.00070011	     -0.20820596	     -0.00033032	     -0.00065305	     58.52955195
      2.48795299	     -0.05209242	     -0.00089419	     -0.19391096	     -0.05516534	      0.88267856	     -0.00070024	     -0.20821724	     -0.00032867	     -0.00067930	     58.23126591
      2.48910593	     -0.05219316	     -0.00089614	     -0.19401175	     -0.05516571	      0.88267776	     -0.00070034	     -0.20822572	     -0.00032581	     -0.00069863	     57.77260637
      2.49025887	     -0.05229343	     -0.00089953	     -0.19411204	     -0.05516609	      0.88267695	     -0.00070044	     -0.20823424	     -0.00032180	     -0.00071792	     57.54148855
      2.49166629	     -0.05241492	     -0.00090197	     -0.19423363	     -0.05516653	      0.88267592	     -0.00070057	     -0.20824466	     -0.00031502	     -0.00074132	     57.05468044
      2.49292864	     -0.05252293	     -0.00090559	     -0.19434169	     -0.05516693	      0.88267497	     -0.00070069	     -0.20825401	     -0.00030743	     -0.00076226	     56.84927248
      2.49419098	     -0.05263000	     -0.00090692	     -0.19444891	     -0.05516731	      0.88267400	     -0.00070082	     -0.20826332	     -0.00029806	     -0.00078306	     56.34257802
      2.49545333	     -0.05273600	     -0.00091028	     -0.19455500	     -0.05516768	      0.88267299	     -0.00070095	     -0.20827257	     -0.00028731	     -0.00080383	     56.15447357
      2.49671567	     -0.05284063	     -0.00091112	     -0.19465982	     -0.05516803	      0.88267197	     -0.00070109	     -0.20828175	     -0.00027473	     -0.00082444	     55.63483234
      2.49797802	     -0.05294396	     -0.00091425	     -0.19476328	     -0.05516837	      0.88267091	     -0.00070123	     -0.20829083	     -0.00026077	     -0.00084496	     55.46635633
      2.49924037	     -0.05304605	     -0.00091478	     -0.19486561	     -0.05516869	      0.88266983	     -0.00070138	     -0.20829979	     -0.00024499	     -0.00086525	     54.93640502
      2.50050271	     -0.05314680	     -0.00091785	     -0.19496653	     -0.05516899	      0.88266873	     -0.00070153	     -0.20830862	     -0.00022786	     -0.00088537	     54.78592543
      2.50176506	     -0.05324591	     -0.00091834	     -0.19506589	     -0.05516927	      0.88266760	     -0.00070169	     -0.20831731	     -0.00020892	     -0.00090516	     54.25799731
      2.50302740	     -0.05334323	     -0.00092149	     -0.19516340	     -0.05516952	      0.88266644	     -0.00070186	     -0.20832582	     -0.00018866	     -0.00092466	     54.12322479
      2.50428975	     -0.05343875	     -0.00092221	     -0.19525921	     -0.05516974	      0.88266526	     -0.00070203	     -0.20833415	     -0.00016663	     -0.00094370	     53.59735870
      2.50555210	     -0.05353261	     -0.00092573	     -0.19535328	     -0.05516994	      0.88266406	     -0.00070221	     -0.20834227	     -0.00014336	     -0.00096230	     53.47167097
      2.50681444	     -0.05362490	     -0.00092714	     -0.19544586	     -0.05517010	      0.88266284	     -0.00070240	     -0.20835018	     -0.00011840	     -0.00098028	     52.95224840
      2.50807679	     -0.05371560	     -0.00093139	     -0.19553678	     -0.05517024	      0.88266159	     -0.00070260	     -0.20835788	     -0.00009227	     -0.00099768	     52.83333194
      2.50933914	     -0.05380419	     -0.00093380	     -0.19562566	     -0.05517034	      0.88266032	     -0.00070281	     -0.20836536	     -0.00006454	     -0.00101431	     52.33334424
      2.51060148	     -0.05389022	     -0.00093886	     -0.19571191	     -0.05517040	      0.88265903	     -0.00070302	     -0.20837260	     -0.00003574	     -0.00103018	     52.22651252
      2.51186383	     -0.05397341	     -0.00094232	     -0.19579539	     -0.05517043	      0.88265772	     -0.00070324	     -0.20837956	     -0.00000547	     -0.00104509	     51.75333597
      2.51312617	     -0.05405377	     -0.00094818	     -0.19587597	     -0.05517041	      0.88265639	     -0.00070348	     -0.20838625	      0.00002577	     -0.00105904	     51.64875995
      2.51438852	     -0.05413093	     -0.00095271	     -0.19595342	     -0.05517036	      0.88265504	     -0.00070372	     -0.20839264	      0.00005831	     -0.00107184	     51.20728695
      2.51565087	     -0.05420448	     -0.00095927	     -0.19602719	     -0.05517026	      0.88265368	     -0.00070398	     -0.20839872	      0.00009172	     -0.00108347	     51.10637443
      2.51691321	     -0.05427423	     -0.00096468	     -0.19609722	     -0.05517013	      0.88265231	     -0.00070424	     -0.20840447	      0.00012626	     -0.00109378	     50.70301672
      2.51817556	     -0.05434021	     -0.00097176	     -0.19616344	     -0.05516995	      0.88265092	     -0.00070452	     -0.20840988	      0.00016152	     -0.00110273	     50.60058803
      2.51943790	     -0.05440239	     -0.00097789	     -0.19622589	     -0.05516972	      0.88264952	     -0.00070481	     -0.20841496	      0.00019770	     -0.00111019	     50.23577649
      2.52070025	     -0.05446047	     -0.00098530	     -0.19628421	     -0.05516945	      0.88264812	     -0.00070511	     -0.20841969	      0.00023446	     -0.00111614	     50.12970730
      2.52224686	     -0.05452572	     -0.00099283	     -0.19634982	     -0.05516905	      0.88264639	     -0.00070548	     -0.20842503	      0.00028054	     -0.00112122	     49.63436384
      2.52338527	     -0.05456947	     -0.00100022	     -0.19639378	     -0.05516871	      0.88264511	     -0.00070577	     -0.20842864	      0.00031478	     -0.00112344	     49.70036199
      2.52452369	     -0.05460931	     -0.00100594	     -0.19643388	     -0.05516833	      0.88264383	     -0.00070607	     -0.20843196	      0.00034958	     -0.00112426	     49.39984006
      2.52603410	     -0.05465657	     -0.00101460	     -0.19648148	     -0.05516777	      0.88264213	     -0.00070647	     -0.20843593	      0.00039612	     -0.00112324	     49.30497002
      2.52738802	     -0.05469359	     -0.00102079	     -0.19651883	     -0.05516720	      0.88264061	     -0.00070684	     -0.20843908	      0.00043837	     -0.00112021	     48.88103517
      2.52874194	     -0.05472548	     -0.00102899	     -0.19655101	     -0.05516658	      0.88263910	     -0.00070723	     -0.20844186	      0.00048063	     -0.00111526	     49.01534872
      2.52993494	     -0.05474926	     -0.00103367	     -0.19657512	     -0.05516599	      0.88263777	     -0.00070757	     -0.20844399	      0.00051830	     -0.00110923	     48.56053836
      2.53112793	     -0.05476898	     -0.00103999	     -0.19659513	     -0.05516534	      0.88263646	     -0.00070792	     -0.20844583	      0.00055586	     -0.00110175	     48.58476183
      2.53232093	     -0.05478457	     -0.00104491	     -0.19661104	     -0.05516466	      0.88263515	     -0.00070828	     -0.20844738	      0.00059363	     -0.00109278	     48.34005908
      2.53391673	     -0.05479923	     -0.00105233	     -0.19662610	     -0.05516367	      0.88263341	     -0.00070877	     -0.20844900	      0.00064403	     -0.00107855	     48.34588713
      2.53513854	     -0.05480565	     -0.00105608	     -0.19663288	     -0.05516286	      0.88263210	     -0.00070915	     -0.20844989	      0.00068274	     -0.00106592	     47.97513445
      2.53636035	     -0.05480798	     -0.00106110	     -0.19663554	     -0.05516200	      0.88263081	     -0.00070954	     -0.20845047	      0.00072115	     -0.00105192	     48.01354589
      2.53758217	     -0.05480608	     -0.00106465	     -0.19663400	     -0.05516110	      0.88262953	     -0.00070993	     -0.20845076	      0.00075954	     -0.00103653	     47.78453510
      2.53915116	     -0.05479829	     -0.00107019	     -0.19662665	     -0.05515987	      0.88262792	     -0.00071045	     -0.20845069	      0.00080838	     -0.00101492	     47.85005773
      2.54035094	     -0.05478825	     -0.00107242	     -0.19661700	     -0.05515888	      0.88262672	     -0.00071084	     -0.20845031	      0.00084565	     -0.00099703	     47.51201974
      2.54155071	     -0.05477485	     -0.00107599	     -0.19660394	     -0.05515784	      0.88262553	     -0.00071124	     -0.20844966	      0.00088245	     -0.00097811	     47.56975319
      2.54300221	     -0.05475423	     -0.00107842	     -0.19658378	     -0.05515653	      0.88262413	     -0.00071174	     -0.20844851	      0.00092674	     -0.00095387	     47.31363822
      2.54445370	     -0.05472892	     -0.00108262	     -0.19655887	     -0.05515515	      0.88262276	     -0.00071223	     -0.20844695	      0.00097027	     -0.00092839	     47.58234290
      2.54554771	     -0.05470671	     -0.00108310	     -0.19653704	     -0.05515407	      0.88262176	     -0.00071261	     -0.20844551	      0.00100302	     -0.00090838	     47.21814466
      2.54664172	     -0.05468201	     -0.00108507	     -0.19651267	     -0.05515296	      0.88262078	     -0.00071300	     -0.20844384	      0.00103524	     -0.00088781	     47.25930438
      2.54821195	     -0.05464243	     -0.00108655	     -0.19647358	     -0.05515129	      0.88261941	     -0.00071355	     -0.20844105	      0.00108098	     -0.00085738	     47.11158723
      2.54956648	     -0.05460464	     -0.00108867	     -0.19643619	     -0.05514980	      0.88261826	     -0.00071404	     -0.20843828	      0.00111968	     -0.00083044	     47.23662974
      2.55092102	     -0.05456361	     -0.00108884	     -0.19639560	     -0.05514826	      0.88261716	     -0.00071452	     -0.20843517	      0.00115797	     -0.00080294	     46.99839925
      2.55227555	     -0.05451940	     -0.00109112	     -0.19635177	     -0.05514667	      0.88261609	     -0.00071502	     -0.20843174	      0.00119535	     -0.00077507	     47.26825639
      2.55346460	     -0.05447600	     -0.00109040	     -0.19630876	     -0.05514523	      0.88261518	     -0.00071546	     -0.20842845	      0.00122788	     -0.00075029	     47.01523487
      2.55465365	     -0.05442730	     -0.00109109	     -0.19626041	     -0.05514375	      0.88261430	     -0.00071590	     -0.20842482	      0.00125965	     -0.00072530	     47.17019892
      2.55584270	     -0.05437275	     -0.00109010	     -0.19620624	     -0.05514223	      0.88261346	     -0.00071634	     -0.20842079	      0.00129094	     -0.00070006	     47.10500157
      2.55746737	     -0.05428879	     -0.00108909	     -0.19612280	     -0.05514010	      0.88261235	     -0.00071695	     -0.20841451	      0.00133247	     -0.00066530	     47.29547725
      2.55868556	     -0.05422021	     -0.00108633	     -0.19605464	     -0.05513846	      0.88261155	     -0.00071741	     -0.20840917	      0.00136292	     -0.00063906	     47.11596668
      2.55990376	     -0.05414745	     -0.00108487	     -0.19598226	     -0.05513678	      0.88261079	     -0.00071788	     -0.20840330	      0.00139239	     -0.00061287	     47.27872426
      2.56112195	     -0.05407053	     -0.00108206	     -0.19590573	     -0.05513507	      0.88261006	     -0.00071835	     -0.20839690	      0.00142119	     -0.00058679	     47.22334458
      2.56271616	     -0.05396304	     -0.00107950	     -0.19579871	     -0.05513277	      0.88260915	     -0.00071898	     -0.20838773	      0.00145752	     -0.00055303	     47.47263638
      2.56391001	     -0.05387622	     -0.00107569	     -0.19571229	     -0.05513101	      0.88260850	     -0.00071945	     -0.20838025	      0.00148400	     -0.00052801	     47.31691817
      2.56510386	     -0.05378608	     -0.00107342	     -0.19562248	     -0.05512923	      0.88260789	     -0.00071993	     -0.20837222	      0.00150948	     -0.00050334	     47.49192022
      2.56656968	     -0.05367131	     -0.00106931	     -0.19550813	     -0.05512699	      0.88260717	     -0.00072052	     -0.20836170	      0.00153975	     -0.00047358	     47.41818285
      2.56788235	     -0.05356442	     -0.00106753	     -0.19540156	     -0.05512495	      0.88260657	     -0.00072105	     -0.20835167	      0.00156560	     -0.00044755	     47.72058332
      2.56919503	     -0.05345232	     -0.00106383	     -0.19528979	     -0.05512288	      0.88260600	     -0.00072160	     -0.20834108	      0.00159066	     -0.00042198	     47.58422340
      2.57050770	     -0.05333471	     -0.00106243	     -0.19517244	     -0.05512078	      0.88260546	     -0.00072215	     -0.20832989	      0.00161441	     -0.00039688	     47.94678496
      2.57182038	     -0.05321403	     -0.00105864	     -0.19505207	     -0.05511864	      0.88260496	     -0.00072270	     -0.20831811	      0.00163726	     -0.00037209	     47.75857697
      2.57313305	     -0.05309169	     -0.00105794	     -0.19492992	     -0.05511648	      0.88260448	     -0.00072327	     -0.20830582	      0.00165861	     -0.00034776	     48.15876414
      2.57444573	     -0.05296718	     -0.00105467	     -0.19480566	     -0.05511429	      0.88260404	     -0.00072383	     -0.20829309	      0.00167908	     -0.00032382	     47.94212649
      2.57575840	     -0.05284047	     -0.00105507	     -0.19467906	     -0.05511207	      0.88260363	     -0.00072441	     -0.20827995	      0.00169805	     -0.00030038	     48.42439928
      2.57692929	     -0.05272620	     -0.00105323	     -0.19456495	     -0.05511008	      0.88260329	     -0.00072493	     -0.20826792	      0.00171427	     -0.00027971	     48.27111174
      2.57810018	     -0.05261076	     -0.00105393	     -0.19444956	     -0.05510806	      0.88260298	     -0.00072546	     -0.20825565	      0.00172933	     -0.00025925	     48.54678044
      2.57952840	     -0.05246979	     -0.00105415	     -0.19430867	     -0.05510558	      0.88260263	     -0.00072610	     -0.20824039	      0.00174649	     -0.00023436	     48.59529564
      2.58095661	     -0.05232977	     -0.00105711	     -0.19416862	     -0.05510307	      0.88260231	     -0.00072676	     -0.20822491	      0.00176190	     -0.00020949	     49.01457695
      2.58214650	     -0.05221337	     -0.00105805	     -0.19405222	     -0.05510097	      0.88260207	     -0.00072730	     -0.20821193	      0.00177371	     -0.00018862	     48.94576466
      2.58333639	     -0.05209685	     -0.00106123	     -0.19393562	     -0.05509885	      0.88260186	     -0.00072786	     -0.20819889	      0.00178419	     -0.00016761	     49.24062602
      2.58477038	     -0.05195682	     -0.00106412	     -0.19379550	     -0.05509628	      0.88260164	     -0.00072853	     -0.20818314	      0.00179539	     -0.00014192	     49.33600991
      2.58620437	     -0.05181663	     -0.00106963	     -0.19365512	     -0.05509370	      0.88260145	     -0.00072921	     -0.20816738	      0.00180465	     -0.00011577	     49.82331456
      2.58734633	     -0.05170320	     -0.00107184	     -0.19354159	     -0.05509164	      0.88260133	     -0.00072975	     -0.20815482	      0.00181096	     -0.00009438	     49.80856897
      2.58848828	     -0.05158991	     -0.00107597	     -0.19342813	     -0.05508957	      0.88260124	     -0.00073029	     -0.20814223	      0.00181589	     -0.00007250	     50.09514493
      2.58997822	     -0.05144409	     -0.00108023	     -0.19328209	     -0.05508686	      0.88260115	     -0.00073100	     -0.20812584	      0.00182054	     -0.00004315	     50.26399676
      2.59146816	     -0.05130326	     -0.00108663	     -0.19314097	     -0.05508414	      0.88260111	     -0.00073172	     -0.20810962	      0.00182285	     -0.00001315	     50.71964548
      2.59256408	     -0.05120331	     -0.00108915	     -0.19304084	     -0.05508215	      0.88260111	     -0.00073225	     -0.20809790	      0.00182338	      0.00000924	     50.70756900
      2.59366000	     -0.05110674	     -0.00109355	     -0.19294403	     -0.05508015	      0.88260113	     -0.00073277	     -0.20808645	      0.00182267	      0.00003173	     50.95616596
      2.59522440	     -0.05097207	     -0.00109855	     -0.19280903	     -0.05507730	      0.88260120	     -0.00073352	     -0.20807062	      0.00181988	      0.00006400	     51.19355637
      2.59655296	     -0.05086152	     -0.00110381	     -0.19269815	     -0.05507488	      0.88260131	     -0.00073416	     -0.20805769	      0.00181574	      0.00009146	     51.53139076
      2.59788152	     -0.05075382	     -0.00110694	     -0.19259017	     -0.05507247	      0.88260145	     -0.00073479	     -0.20804527	      0.00181019	      0.00011899	     51.68922186
      2.59921009	     -0.05065178	     -0.00111223	     -0.19248777	     -0.05507007	      0.88260162	     -0.00073542	     -0.20803341	      0.00180292	      0.00014648	     52.04890350
      2.60053865	     -0.05055279	     -0.00111394	     -0.19238850	     -0.05506768	      0.88260184	     -0.00073605	     -0.20802218	      0.00179430	      0.00017397	     52.17897505
      2.60169161	     -0.05047199	     -0.00111805	     -0.19230737	     -0.05506562	      0.88260205	     -0.00073659	     -0.20801297	      0.00178540	      0.00019767	     52.46915585
      2.60284457	     -0.05039255	     -0.00111943	     -0.19222767	     -0.05506357	      0.88260229	     -0.00073712	     -0.20800429	      0.00177548	      0.00022126	     52.63521459
      2.60425970	     -0.05029951	     -0.00112254	     -0.19213427	     -0.05506106	      0.88260263	     -0.00073777	     -0.20799437	      0.00176167	      0.00024991	     52.91245345
      2.60567483	     -0.05020670	     -0.00112221	     -0.19204117	     -0.05505858	      0.88260300	     -0.00073840	     -0.20798522	      0.00174629	      0.00027823	     53.12527182
      2.60680549	     -0.05013525	     -0.00112382	     -0.19196943	     -0.05505662	      0.88260333	     -0.00073891	     -0.20797839	      0.00173273	      0.00030047	     53.33747525
      2.60793616	     -0.05006160	     -0.00112237	     -0.19189556	     -0.05505466	      0.88260368	     -0.00073940	     -0.20797193	      0.00171829	      0.00032242	     53.54841256
      2.60938238	     -0.04996826	     -0.00112134	     -0.19180191	     -0.05505219	      0.88260417	     -0.00074003	     -0.20796410	      0.00169839	      0.00035011	     53.82896536
      2.61082861	     -0.04987066	     -0.00111604	     -0.19170410	     -0.05504975	      0.88260469	     -0.00074064	     -0.20795666	      0.00167696	      0.00037756	     54.15796982
      2.61189091	     -0.04980351	     -0.00111479	     -0.19163672	     -0.05504798	      0.88260510	     -0.00074109	     -0.20795139	      0.00166012	      0.00039766	     54.30538873
      2.61295320	     -0.04973396	     -0.00111085	     -0.19156700	     -0.05504623	      0.88260554	     -0.00074153	     -0.20794629	      0.00164241	      0.00041775	     54.52349127
      2.61448130	     -0.04963747	     -0.00110631	     -0.19147021	     -0.05504374	      0.88260620	     -0.00074216	     -0.20793920	      0.00161536	      0.00044673	     54.80649890
      2.61576907	     -0.04955515	     -0.00110056	     -0.19138768	     -0.05504167	      0.88260679	     -0.00074267	     -0.20793344	      0.00159112	      0.00047127	     55.09016414
      2.61705683	     -0.04947973	     -0.00109709	     -0.19131198	     -0.05503964	      0.88260741	     -0.00074318	     -0.20792785	      0.00156558	      0.00049589	     55.28349752
      2.61834460	     -0.04940340	     -0.00109057	     -0.19123543	     -0.05503764	      0.88260807	     -0.00074369	     -0.20792250	      0.00153872	      0.00052045	     55.56061552
      2.61963237	     -0.04933659	     -0.00108762	     -0.19116829	     -0.05503568	      0.88260875	     -0.00074418	     -0.20791737	      0.00151071	      0.00054481	     55.72751452
      2.62074298	     -0.04927387	     -0.00108141	     -0.19110537	     -0.05503401	      0.88260937	     -0.00074461	     -0.20791315	      0.00148562	      0.00056555	     55.96665705
      2.62185359	     -0.04921703	     -0.00107761	     -0.19104827	     -0.05503238	      0.88261001	     -0.00074503	     -0.20790905	      0.00145982	      0.00058603	     56.13821367
      2.62323070	     -0.04914597	     -0.00107138	     -0.19097690	     -0.05503039	      0.88261083	     -0.00074554	     -0.20790413	      0.00142676	      0.00061102	     56.39876632
      2.62460781	     -0.04908335	     -0.00106766	     -0.19091390	     -0.05502845	      0.88261169	     -0.00074604	     -0.20789939	      0.00139267	      0.00063555	     56.60257729
      2.62570983	     -0.04902981	     -0.00106202	     -0.19086012	     -0.05502693	      0.88261240	     -0.00074644	     -0.20789575	      0.00136459	      0.00065473	     56.80679679
      2.62681186	     -0.04898365	     -0.00105870	     -0.19081365	     -0.05502544	      0.88261313	     -0.00074684	     -0.20789223	      0.00133594	      0.00067349	     56.96022907
      2.62821385	     -0.04892559	     -0.00105305	     -0.19075522	     -0.05502359	      0.88261409	     -0.00074734	     -0.20788798	      0.00129863	      0.00069657	     57.18239789
      2.62961584	     -0.04887781	     -0.00105000	     -0.19070698	     -0.05502180	      0.88261509	     -0.00074783	     -0.20788398	      0.00126053	      0.00071864	     57.36436853
      2.63066973	     -0.04883928	     -0.00104504	     -0.19066818	     -0.05502049	      0.88261585	     -0.00074820	     -0.20788122	      0.00123127	      0.00073440	     57.50571663
      2.63172362	     -0.04880931	     -0.00104227	     -0.19063787	     -0.05501920	      0.88261663	     -0.00074856	     -0.20787864	      0.00120164	      0.00074945	     57.61619804
      2.63319677	     -0.04876997	     -0.00103742	     -0.19059808	     -0.05501746	      0.88261775	     -0.00074906	     -0.20787542	      0.00115953	      0.00076909	     57.77975019
      2.63466991	     -0.04874053	     -0.00103475	     -0.19056812	     -0.05501579	      0.88261890	     -0.00074955	     -0.20787261	      0.00111687	      0.00078701	     57.92773644
      2.63567547	     -0.04871680	     -0.00103030	     -0.19054410	     -0.05501468	      0.88261970	     -0.00074988	     -0.20787097	      0.00108735	      0.00079810	     58.01153475
      2.63668103	     -0.04870025	     -0.00102780	     -0.19052721	     -0.05501360	      0.88262050	     -0.00075021	     -0.20786950	      0.00105767	      0.00080829	     58.08454695
      2.63825962	     -0.04867717	     -0.00102311	     -0.19050360	     -0.05501197	      0.88262179	     -0.00075071	     -0.20786764	      0.00101067	      0.00082226	     58.19915701
      2.63954941	     -0.04866567	     -0.00102065	     -0.19049164	     -0.05501069	      0.88262286	     -0.00075112	     -0.20786651	      0.00097205	      0.00083183	     58.27838665
      2.64083919	     -0.04865351	     -0.00101670	     -0.19047905	     -0.05500946	      0.88262394	     -0.00075152	     -0.20786576	      0.00093317	      0.00083973	     58.37039333
      2.64212898	     -0.04865150	     -0.00101558	     -0.19047653	     -0.05500828	      0.88262502	     -0.00075191	     -0.20786535	      0.00089423	      0.00084611	     58.43569259
      2.64327285	     -0.04864610	     -0.00101236	     -0.19047075	     -0.05500728	      0.88262599	     -0.00075226	     -0.20786531	      0.00085950	      0.00085050	     58.50736479
      2.64441673	     -0.04864893	     -0.00101170	     -0.19047312	     -0.05500632	      0.88262697	     -0.00075259	     -0.20786552	      0.00082480	      0.00085391	     58.56634268
      2.64556060	     -0.04865107	     -0.00101008	     -0.19047484	     -0.05500539	      0.88262795	     -0.00075292	     -0.20786603	      0.00078997	      0.00085640	     58.63268949
      2.64705301	     -0.04866196	     -0.00101006	     -0.19048511	     -0.05500425	      0.88262923	     -0.00075335	     -0.20786707	      0.00074443	      0.00085852	     58.71007205
      2.64822059	     -0.04866909	     -0.00100868	     -0.19049179	     -0.05500340	      0.88263023	     -0.00075367	     -0.20786822	      0.00070860	      0.00085939	     58.76862538
      2.64938817	     -0.04868396	     -0.00100960	     -0.19050616	     -0.05500259	      0.88263123	     -0.00075399	     -0.20786964	      0.00067272	      0.00085978	     58.81591669
      2.65055574	     -0.04869806	     -0.00100956	     -0.19051978	     -0.05500183	      0.88263224	     -0.00075430	     -0.20787134	      0.00063664	      0.00085977	     58.86949221
      2.65203010	     -0.04872395	     -0.00101169	     -0.19054502	     -0.05500092	      0.88263350	     -0.00075469	     -0.20787388	      0.00059094	      0.00085944	     58.93442761
      2.65318051	     -0.04874235	     -0.00101182	     -0.19056295	     -0.05500026	      0.88263449	     -0.00075498	     -0.20787618	      0.00055505	      0.00085901	     58.97475107
      2.65433091	     -0.04876832	     -0.00101410	     -0.19058839	     -0.05499965	      0.88263548	     -0.00075527	     -0.20787874	      0.00051907	      0.00085856	     59.00173119
      2.65548131	     -0.04879354	     -0.00101542	     -0.19061313	     -0.05499907	      0.88263647	     -0.00075555	     -0.20788159	      0.00048292	      0.00085810	     59.03847480
      2.65701858	     -0.04883466	     -0.00101915	     -0.19065354	     -0.05499837	      0.88263779	     -0.00075591	     -0.20788579	      0.00043450	      0.00085764	     59.09038942
      2.65816508	     -0.04886333	     -0.00102056	     -0.19068173	     -0.05499789	      0.88263877	     -0.00075617	     -0.20788925	      0.00039821	      0.00085744	     59.13919709
      2.65931159	     -0.04889889	     -0.00102412	     -0.19071675	     -0.05499745	      0.88263975	     -0.00075642	     -0.20789294	      0.00036189	      0.00085752	     59.17421509
      2.66070692	     -0.04894057	     -0.00102712	     -0.19075782	     -0.05499698	      0.88264095	     -0.00075672	     -0.20789778	      0.00031749	      0.00085796	     59.23479513
      2.66195395	     -0.04898500	     -0.00103182	     -0.19080166	     -0.05499661	      0.88264202	     -0.00075698	     -0.20790239	      0.00027777	      0.00085878	     59.25812315
      2.66320099	     -0.04902559	     -0.00103433	     -0.19084172	     -0.05499629	      0.88264309	     -0.00075723	     -0.20790729	      0.00023787	      0.00085992	     59.30181682
      2.66444802	     -0.04907462	     -0.00103938	     -0.19089016	     -0.05499601	      0.88264417	     -0.00075747	     -0.20791244	      0.00019797	      0.00086142	     59.30360940
      2.66569505	     -0.04911903	     -0.00104190	     -0.19093405	     -0.05499579	      0.88264524	     -0.00075770	     -0.20791786	      0.00015793	      0.00086307	     59.34106236
      2.66694209	     -0.04917209	     -0.00104725	     -0.19098653	     -0.05499562	      0.88264632	     -0.00075792	     -0.20792349	      0.00011801	      0.00086491	     59.33892907
      2.66818912	     -0.04921971	     -0.00104969	     -0.19103365	     -0.05499550	      0.88264740	     -0.00075813	     -0.20792938	      0.00007804	      0.00086673	     59.36300877
      2.66943616	     -0.04927616	     -0.00105492	     -0.19108955	     -0.05499543	      0.88264848	     -0.00075833	     -0.20793545	      0.00003826	      0.00086848	     59.32694453
      2.67068319	     -0.04932685	     -0.00105686	     -0.19113977	     -0.05499540	      0.88264956	     -0.00075852	     -0.20794175	     -0.00000148	      0.00086985	     59.32387818
      2.67193023	     -0.04938656	     -0.00106200	     -0.19119893	     -0.05499543	      0.88265065	     -0.00075871	     -0.20794820	     -0.00004089	      0.00087078	     59.28591406
      2.67317726	     -0.04943979	     -0.00106382	     -0.19125172	     -0.05499550	      0.88265173	     -0.00075888	     -0.20795486	     -0.00008008	      0.00087105	     59.28256917
      2.67442430	     -0.04950161	     -0.00106897	     -0.19131301	     -0.05499563	      0.88265282	     -0.00075904	     -0.20796163	     -0.00011881	      0.00087067	     59.22725085
      2.67567133	     -0.04955656	     -0.00107037	     -0.19136755	     -0.05499580	      0.88265391	     -0.00075919	     -0.20796857	     -0.00015723	      0.00086942	     59.19484131
      2.67691837	     -0.04962000	     -0.00107544	     -0.19143048	     -0.05499602	      0.88265499	     -0.00075933	     -0.20797559	     -0.00019511	      0.00086728	     59.13276537
      2.67816540	     -0.04967654	     -0.00107660	     -0.19148663	     -0.05499629	      0.88265607	     -0.00075946	     -0.20798274	     -0.00023257	      0.00086411	     59.08030112
      2.67941244	     -0.04974101	     -0.00108180	     -0.19155062	     -0.05499660	      0.88265714	     -0.00075958	     -0.20798993	     -0.00026943	      0.00085993	     59.01772592
      2.68065947	     -0.04979833	     -0.00108264	     -0.19160757	     -0.05499696	      0.88265821	     -0.00075969	     -0.20799720	     -0.00030578	      0.00085466	     58.93163168
      2.68190651	     -0.04986298	     -0.00108794	     -0.19167176	     -0.05499736	      0.88265927	     -0.00075979	     -0.20800448	     -0.00034150	      0.00084831	     58.88069901
      2.68315354	     -0.04992067	     -0.00108843	     -0.19172911	     -0.05499781	      0.88266033	     -0.00075988	     -0.20801181	     -0.00037660	      0.00084088	     58.76561173
      2.68426224	     -0.04997725	     -0.00109295	     -0.19178530	     -0.05499824	      0.88266126	     -0.00075995	     -0.20801829	     -0.00040725	      0.00083340	     58.72304654
      2.68537094	     -0.05003018	     -0.00109463	     -0.19183791	     -0.05499871	      0.88266218	     -0.00076001	     -0.20802477	     -0.00043734	      0.00082514	     58.62265975
      2.68672414	     -0.05009663	     -0.00109869	     -0.19190393	     -0.05499933	      0.88266328	     -0.00076008	     -0.20803263	     -0.00047335	      0.00081404	     58.56523440
      2.68807734	     -0.05016052	     -0.00110026	     -0.19196747	     -0.05499999	      0.88266438	     -0.00076013	     -0.20804043	     -0.00050847	      0.00080195	     58.41882646
      2.68918161	     -0.05021459	     -0.00110440	     -0.19202119	     -0.05500057	      0.88266526	     -0.00076016	     -0.20804672	     -0.00053660	      0.00079138	     58.39921104
      2.69028587	     -0.05026688	     -0.00110620	     -0.19207320	     -0.05500118	      0.88266613	     -0.00076018	     -0.20805297	     -0.00056411	      0.00078027	     58.28041641
      2.69165736	     -0.05033249	     -0.00111017	     -0.19213842	     -0.05500198	      0.88266719	     -0.00076020	     -0.20806063	     -0.00059757	      0.00076576	     58.22626335
      2.69302884	     -0.05039666	     -0.00111178	     -0.19220227	     -0.05500282	      0.88266823	     -0.00076021	     -0.20806819	     -0.00063005	      0.00075062	     58.04865729
      2.69409085	     -0.05044710	     -0.00111569	     -0.19225241	     -0.05500350	      0.88266902	     -0.00076020	     -0.20807396	     -0.00065473	      0.00073845	     58.04603076
      2.69515285	     -0.05049674	     -0.00111758	     -0.19230180	     -0.05500421	      0.88266979	     -0.00076019	     -0.20807966	     -0.00067879	      0.00072603	     57.92960764
      2.69658458	     -0.05056392	     -0.00112144	     -0.19236863	     -0.05500520	      0.88267082	     -0.00076016	     -0.20808725	     -0.00071044	      0.00070883	     57.86468186
      2.69801632	     -0.05063078	     -0.00112325	     -0.19243520	     -0.05500624	      0.88267182	     -0.00076012	     -0.20809471	     -0.00074099	      0.00069127	     57.66878781
      2.69904215	     -0.05067905	     -0.00112693	     -0.19248320	     -0.05500701	      0.88267253	     -0.00076008	     -0.20809999	     -0.00076239	      0.00067843	     57.67631922
      2.70006799	     -0.05072694	     -0.00112878	     -0.19253088	     -0.05500781	      0.88267322	     -0.00076004	     -0.20810522	     -0.00078317	      0.00066550	     57.56794883
      2.70157849	     -0.05079728	     -0.00113247	     -0.19260091	     -0.05500901	      0.88267421	     -0.00075996	     -0.20811281	     -0.00081284	      0.00064623	     57.49282614
      2.70285392	     -0.05085685	     -0.00113457	     -0.19266025	     -0.05501006	      0.88267502	     -0.00075988	     -0.20811911	     -0.00083690	      0.00062985	     57.33989068
      2.70412934	     -0.05091662	     -0.00113853	     -0.19271974	     -0.05501115	      0.88267581	     -0.00075979	     -0.20812532	     -0.00086023	      0.00061340	     57.33364370
      2.70540477	     -0.05097620	     -0.00114014	     -0.19277912	     -0.05501226	      0.88267659	     -0.00075969	     -0.20813143	     -0.00088258	      0.00059704	     57.13890837
      2.70668020	     -0.05103581	     -0.00114470	     -0.19283846	     -0.05501340	      0.88267734	     -0.00075959	     -0.20813745	     -0.00090426	      0.00058064	     57.19286969
      2.70776162	     -0.05108620	     -0.00114572	     -0.19288871	     -0.05501438	      0.88267796	     -0.00075949	     -0.20814248	     -0.00092179	      0.00056685	     56.98487798
      2.70884304	     -0.05113653	     -0.00114863	     -0.19293885	     -0.05501539	      0.88267856	     -0.00075938	     -0.20814745	     -0.00093884	      0.00055307	     56.95212898
      2.71023515	     -0.05120096	     -0.00115095	     -0.19300309	     -0.05501671	      0.88267932	     -0.00075923	     -0.20815376	     -0.00095979	      0.00053544	     56.80403495
      2.71162725	     -0.05126487	     -0.00115493	     -0.19306678	     -0.05501806	      0.88268005	     -0.00075907	     -0.20815995	     -0.00097981	      0.00051788	     56.82070193
      2.71272036	     -0.05131458	     -0.00115576	     -0.19311639	     -0.05501914	      0.88268061	     -0.00075894	     -0.20816472	     -0.00099468	      0.00050424	     56.62287485
      2.71381347	     -0.05136382	     -0.00115827	     -0.19316549	     -0.05502024	      0.88268116	     -0.00075880	     -0.20816941	     -0.00100902	      0.00049064	     56.59169398
      2.71522655	     -0.05142651	     -0.00116005	     -0.19322804	     -0.05502167	      0.88268184	     -0.00075861	     -0.20817533	     -0.00102652	      0.00047324	     56.44107039
      2.71663962	     -0.05148821	     -0.00116365	     -0.19328958	     -0.05502314	      0.88268249	     -0.00075841	     -0.20818108	     -0.00104310	      0.00045598	     56.48320226
      2.71769101	     -0.05153345	     -0.00116391	     -0.19333477	     -0.05502424	      0.88268297	     -0.00075826	     -0.20818524	     -0.00105461	      0.00044334	     56.27328404
      2.71874240	     -0.05157809	     -0.00116582	     -0.19337933	     -0.05502535	      0.88268343	     -0.00075810	     -0.20818930	     -0.00106566	      0.00043080	     56.23854639
      2.72022913	     -0.05164027	     -0.00116731	     -0.19344142	     -0.05502695	      0.88268405	     -0.00075786	     -0.20819485	     -0.00108027	      0.00041335	     56.09033979
      2.72151197	     -0.05169346	     -0.00116988	     -0.19349453	     -0.05502834	      0.88268457	     -0.00075765	     -0.20819946	     -0.00109210	      0.00039856	     56.07445175
      2.72279481	     -0.05174577	     -0.00117049	     -0.19354680	     -0.05502975	      0.88268508	     -0.00075743	     -0.20820391	     -0.00110300	      0.00038411	     55.88395862
      2.72407765	     -0.05179708	     -0.00117312	     -0.19359804	     -0.05503117	      0.88268556	     -0.00075720	     -0.20820817	     -0.00111326	      0.00036993	     55.92060124
      2.72536049	     -0.05184729	     -0.00117265	     -0.19364827	     -0.05503261	      0.88268602	     -0.00075696	     -0.20821225	     -0.00112253	      0.00035614	     55.67215654
      2.72645985	     -0.05188957	     -0.00117487	     -0.19369050	     -0.05503385	      0.88268641	     -0.00075676	     -0.20821559	     -0.00113003	      0.00034452	     55.71351842
      2.72755921	     -0.05193113	     -0.00117506	     -0.19373207	     -0.05503509	      0.88268678	     -0.00075655	     -0.20821879	     -0.00113683	      0.00033315	     55.57071081
      2.72895263	     -0.05198261	     -0.00117645	     -0.19378355	     -0.05503668	      0.88268724	     -0.00075627	     -0.20822264	     -0.00114474	      0.00031900	     55.53091643
      2.73034606	     -0.05203266	     -0.00117585	     -0.19383367	     -0.05503828	      0.88268767	     -0.00075599	     -0.20822624	     -0.00115164	      0.00030517	     55.31273632
      2.73145874	     -0.05207170	     -0.00117738	     -0.19387271	     -0.05503957	      0.88268800	     -0.00075576	     -0.20822893	     -0.00115668	      0.00029425	     55.34506159
      2.73257142	     -0.05210985	     -0.00117697	     -0.19391091	     -0.05504085	      0.88268833	     -0.00075552	     -0.20823146	     -0.00116104	      0.00028349	     55.19670673
      2.73398288	     -0.05215688	     -0.00117758	     -0.19395800	     -0.05504250	      0.88268872	     -0.00075522	     -0.20823443	     -0.00116590	      0.00026996	     55.15661618
      2.73539434	     -0.05220232	     -0.00117596	     -0.19400357	     -0.05504415	      0.88268909	     -0.00075491	     -0.20823712	     -0.00116974	      0.00025656	     54.91302051
      2.73646859	     -0.05223522	     -0.00117677	     -0.19403652	     -0.05504540	      0.88268936	     -0.00075467	     -0.20823897	     -0.00117227	      0.00024635	     54.95851210
      2.73754284	     -0.05226591	     -0.00117557	     -0.19406732	     -0.05504666	      0.88268962	     -0.00075442	     -0.20824061	     -0.00117416	      0.00023619	     54.83027715
      2.73901991	     -0.05230370	     -0.00117434	     -0.19410526	     -0.05504840	      0.88268996	     -0.00075408	     -0.20824249	     -0.00117605	      0.00022227	     54.78654585
      2.74049698	     -0.05233769	     -0.00117046	     -0.19413947	     -0.05505014	      0.88269027	     -0.00075374	     -0.20824387	     -0.00117693	      0.00020854	     54.54077269
      2.74153464	     -0.05235964	     -0.00116981	     -0.19416154	     -0.05505136	      0.88269049	     -0.00075349	     -0.20824454	     -0.00117723	      0.00019890	     54.59712770
      2.74257230	     -0.05238055	     -0.00116735	     -0.19418260	     -0.05505258	      0.88269069	     -0.00075324	     -0.20824497	     -0.00117700	      0.00018935	     54.47640343
      2.74413823	     -0.05240983	     -0.00116432	     -0.19421211	     -0.05505442	      0.88269097	     -0.00075286	     -0.20824515	     -0.00117599	      0.00017494	     54.41014487
      2.74544700	     -0.05243036	     -0.00116030	     -0.19423288	     -0.05505596	      0.88269119	     -0.00075254	     -0.20824487	     -0.00117438	      0.00016293	     54.24508894
      2.74675577	     -0.05244753	     -0.00115762	     -0.19425026	     -0.05505750	      0.88269140	     -0.00075222	     -0.20824413	     -0.00117231	      0.00015092	     54.27608603
      2.74806454	     -0.05246255	     -0.00115249	     -0.19426556	     -0.05505903	      0.88269159	     -0.00075190	     -0.20824293	     -0.00116949	      0.00013899	     54.03515832
      2.74923530	     -0.05247380	     -0.00115046	     -0.19427699	     -0.05506040	      0.88269175	     -0.00075160	     -0.20824149	     -0.00116674	      0.00012830	     54.09279463
      2.75040606	     -0.05248316	     -0.00114618	     -0.19428659	     -0.05506176	      0.88269189	     -0.00075131	     -0.20823968	     -0.00116341	      0.00011768	     53.91339974
      2.75157683	     -0.05249126	     -0.00114299	     -0.19429491	     -0.05506312	      0.88269202	     -0.00075102	     -0.20823753	     -0.00115980	      0.00010703	     53.88756840
      2.75308631	     -0.05250020	     -0.00113730	     -0.19430416	     -0.05506487	      0.88269217	     -0.00075064	     -0.20823429	     -0.00115445	      0.00009325	     53.69196392
      2.75428539	     -0.05250675	     -0.00113435	     -0.19431093	     -0.05506625	      0.88269228	     -0.00075033	     -0.20823136	     -0.00114989	      0.00008217	     53.72553074
      2.75548446	     -0.05251220	     -0.00112950	     -0.19431664	     -0.05506763	      0.88269237	     -0.00075003	     -0.20822816	     -0.00114476	      0.00007098	     53.55004339
      2.75668353	     -0.05251612	     -0.00112576	     -0.19432080	     -0.05506899	      0.88269245	     -0.00074973	     -0.20822468	     -0.00113934	      0.00005961	     53.53890597
      2.75817150	     -0.05251838	     -0.00111932	     -0.19432340	     -0.05507068	      0.88269253	     -0.00074935	     -0.20821997	     -0.00113192	      0.00004533	     53.34779555
      2.75935653	     -0.05251768	     -0.00111570	     -0.19432293	     -0.05507202	      0.88269257	     -0.00074905	     -0.20821589	     -0.00112575	      0.00003378	     53.41057655
      2.76054156	     -0.05251559	     -0.00111020	     -0.19432113	     -0.05507335	      0.88269261	     -0.00074875	     -0.20821150	     -0.00111909	      0.00002218	     53.24896809
      2.76172659	     -0.05251336	     -0.00110583	     -0.19431915	     -0.05507467	      0.88269262	     -0.00074845	     -0.20820683	     -0.00111222	      0.00001045	     53.22651420
      2.76327300	     -0.05251046	     -0.00109873	     -0.19431662	     -0.05507639	      0.88269263	     -0.00074806	     -0.20820039	     -0.00110270	     -0.00000506	     53.02573301
      2.76445673	     -0.05250883	     -0.00109491	     -0.19431522	     -0.05507769	      0.88269262	     -0.00074777	     -0.20819523	     -0.00109522	     -0.00001717	     53.06949001
      2.76564045	     -0.05250748	     -0.00108938	     -0.19431414	     -0.05507898	      0.88269259	     -0.00074747	     -0.20818993	     -0.00108728	     -0.00002947	     52.89873061
[truncated: 329,495 more chars]
