# Supplementary material for: A Neural Controller Model Considering the Vestibulospinal Tract in Human Postural Control
Source: Front Comput Neurosci. 2022 Feb 25;16:785099. doi: 10.3389/fncom.2022.785099 (PMC8913724; doi:10.3389/fncom.2022.785099)
Supplement: Supplementary file 8 [file Data_Sheet_3.zip › SimulationResults/VST+/1.931/opt_5/jiang_CoPpositon_pos.sto]

CoP
version=1
nRows=3880
nColumns=11
inDegrees=no

This file contains CoP trajectory (of origin) and orientations.

Units are S.I. units (seconds, meters, Newtons, ...)
Angles are in degrees.

endheader
time	cop-x	cop-z	cop-x-calcn-r	com-x	com-y	com-z	com-x-calcn-r	com-x-vel	com-y-vel	s_torques
      0.00043833	     -0.06239204	     -0.00113036	     -0.20421155	     -0.06098363	      0.88292365	     -0.00064778	     -0.21546861	     -0.00000974	      0.00004806	    115.76576851
      0.00097443	     -0.06171232	     -0.00110491	     -0.20353224	     -0.06098364	      0.88292370	     -0.00064777	     -0.21545221	     -0.00004060	      0.00011603	    128.35425089
      0.00163146	     -0.06112645	     -0.00108507	     -0.20294640	     -0.06098369	      0.88292380	     -0.00064775	     -0.21542211	     -0.00010047	      0.00020770	    105.78562732
      0.00248629	     -0.06070199	     -0.00107067	     -0.20252142	     -0.06098382	      0.88292403	     -0.00064770	     -0.21537552	     -0.00020469	      0.00033054	     83.63436191
      0.00367877	     -0.06054583	     -0.00106278	     -0.20236390	     -0.06098416	      0.88292452	     -0.00064762	     -0.21531082	     -0.00037601	      0.00048952	     67.12937903
      0.00564652	     -0.06079894	     -0.00106635	     -0.20261435	     -0.06098518	      0.88292569	     -0.00064743	     -0.21522780	     -0.00065763	      0.00067759	     44.68459749
      0.00714534	     -0.06109938	     -0.00107078	     -0.20291308	     -0.06098631	      0.88292676	     -0.00064725	     -0.21518712	     -0.00083589	      0.00074416	     30.20148759
      0.00864415	     -0.06135466	     -0.00107280	     -0.20316713	     -0.06098767	      0.88292789	     -0.00064705	     -0.21516055	     -0.00097290	      0.00074784	     19.10586306
      0.01014297	     -0.06155198	     -0.00107188	     -0.20336368	     -0.06098920	      0.88292898	     -0.00064684	     -0.21514256	     -0.00106815	      0.00069901	     13.17208258
      0.01164179	     -0.06169378	     -0.00106984	     -0.20350511	     -0.06099085	      0.88292996	     -0.00064660	     -0.21512946	     -0.00112616	      0.00060933	     10.87572962
      0.01314061	     -0.06180429	     -0.00106673	     -0.20361561	     -0.06099256	      0.88293079	     -0.00064636	     -0.21511916	     -0.00114968	      0.00049031	     11.16838757
      0.01463943	     -0.06188490	     -0.00106430	     -0.20369647	     -0.06099429	      0.88293142	     -0.00064610	     -0.21511081	     -0.00114393	      0.00035197	     14.02311158
      0.01613825	     -0.06195023	     -0.00106145	     -0.20376233	     -0.06099598	      0.88293184	     -0.00064583	     -0.21510397	     -0.00111104	      0.00020327	     16.79751468
      0.01763707	     -0.06198967	     -0.00105891	     -0.20380251	     -0.06099761	      0.88293203	     -0.00064555	     -0.21509857	     -0.00105645	      0.00005167	     21.49791765
      0.01913589	     -0.06201858	     -0.00105703	     -0.20383232	     -0.06099914	      0.88293200	     -0.00064525	     -0.21509446	     -0.00098210	     -0.00009618	     24.05287262
      0.02063471	     -0.06202356	     -0.00105653	     -0.20383834	     -0.06100054	      0.88293175	     -0.00064495	     -0.21509164	     -0.00089373	     -0.00023537	     28.34539260
      0.02213353	     -0.06202023	     -0.00105564	     -0.20383617	     -0.06100181	      0.88293130	     -0.00064463	     -0.21508981	     -0.00079271	     -0.00036206	     29.40440455
      0.02347043	     -0.06199923	     -0.00105573	     -0.20381628	     -0.06100280	      0.88293075	     -0.00064435	     -0.21508894	     -0.00069635	     -0.00046264	     31.96859387
      0.02480733	     -0.06197274	     -0.00105570	     -0.20379094	     -0.06100367	      0.88293007	     -0.00064406	     -0.21508854	     -0.00059466	     -0.00055011	     32.45242911
      0.02643215	     -0.06192797	     -0.00105609	     -0.20374761	     -0.06100453	      0.88292910	     -0.00064369	     -0.21508861	     -0.00046777	     -0.00063802	     33.55597751
      0.02805696	     -0.06188061	     -0.00105654	     -0.20370173	     -0.06100519	      0.88292801	     -0.00064332	     -0.21508906	     -0.00033853	     -0.00070547	     32.92590881
      0.02940529	     -0.06183343	     -0.00105741	     -0.20365576	     -0.06100557	      0.88292702	     -0.00064301	     -0.21508964	     -0.00023212	     -0.00074644	     33.55620400
      0.03075361	     -0.06178934	     -0.00105806	     -0.20361289	     -0.06100581	      0.88292600	     -0.00064269	     -0.21509026	     -0.00012620	     -0.00077433	     32.92080983
      0.03238065	     -0.06173285	     -0.00105884	     -0.20355786	     -0.06100592	      0.88292472	     -0.00064230	     -0.21509102	     -0.00000133	     -0.00079186	     32.86895742
      0.03400768	     -0.06168355	     -0.00105938	     -0.20351000	     -0.06100582	      0.88292343	     -0.00064190	     -0.21509163	      0.00012073	     -0.00079328	     31.81161263
      0.03529124	     -0.06164155	     -0.00105996	     -0.20346910	     -0.06100560	      0.88292242	     -0.00064158	     -0.21509199	      0.00021336	     -0.00078439	     31.90361319
      0.03657479	     -0.06160631	     -0.00106032	     -0.20343495	     -0.06100527	      0.88292142	     -0.00064126	     -0.21509213	      0.00030379	     -0.00076760	     31.29732796
      0.03826969	     -0.06156063	     -0.00106059	     -0.20339067	     -0.06100466	      0.88292014	     -0.00064082	     -0.21509199	      0.00041825	     -0.00073507	     30.88119343
      0.03996458	     -0.06152525	     -0.00106076	     -0.20335665	     -0.06100386	      0.88291893	     -0.00064038	     -0.21509133	      0.00052802	     -0.00069266	     29.91355322
      0.04118983	     -0.06149692	     -0.00106079	     -0.20332927	     -0.06100316	      0.88291811	     -0.00064005	     -0.21509057	      0.00060323	     -0.00065716	     29.72627827
      0.04241508	     -0.06147566	     -0.00106079	     -0.20330894	     -0.06100238	      0.88291732	     -0.00063972	     -0.21508947	      0.00067616	     -0.00061838	     29.13966079
      0.04420451	     -0.06144657	     -0.00106066	     -0.20328116	     -0.06100108	      0.88291627	     -0.00063923	     -0.21508732	      0.00077732	     -0.00055755	     28.47000704
      0.04571118	     -0.06142860	     -0.00106067	     -0.20326424	     -0.06099984	      0.88291547	     -0.00063881	     -0.21508496	      0.00085840	     -0.00050382	     27.69507875
      0.04721786	     -0.06140828	     -0.00106053	     -0.20324494	     -0.06099849	      0.88291475	     -0.00063838	     -0.21508214	      0.00093496	     -0.00044914	     27.22786378
      0.04872454	     -0.06139560	     -0.00106060	     -0.20323325	     -0.06099703	      0.88291412	     -0.00063795	     -0.21507877	      0.00100840	     -0.00039444	     26.37587296
      0.05023121	     -0.06137645	     -0.00106038	     -0.20321504	     -0.06099546	      0.88291357	     -0.00063751	     -0.21507496	      0.00107727	     -0.00034089	     26.07231192
      0.05152971	     -0.06136791	     -0.00106054	     -0.20320729	     -0.06099402	      0.88291315	     -0.00063713	     -0.21507122	      0.00113470	     -0.00029617	     25.32469346
      0.05282821	     -0.06135404	     -0.00106029	     -0.20319418	     -0.06099251	      0.88291280	     -0.00063675	     -0.21506718	      0.00118906	     -0.00025344	     24.99807782
      0.05444720	     -0.06134131	     -0.00106035	     -0.20318236	     -0.06099053	      0.88291243	     -0.00063626	     -0.21506168	      0.00125401	     -0.00020338	     24.35642408
      0.05606620	     -0.06132395	     -0.00106002	     -0.20316589	     -0.06098845	      0.88291213	     -0.00063577	     -0.21505580	      0.00131495	     -0.00015759	     24.16783745
      0.05737009	     -0.06131612	     -0.00106020	     -0.20315874	     -0.06098671	      0.88291195	     -0.00063537	     -0.21505078	      0.00136238	     -0.00012402	     23.54813513
      0.05867398	     -0.06130283	     -0.00105994	     -0.20314611	     -0.06098490	      0.88291181	     -0.00063496	     -0.21504560	      0.00140725	     -0.00009369	     23.37965354
      0.06031360	     -0.06128962	     -0.00105988	     -0.20313371	     -0.06098255	      0.88291168	     -0.00063445	     -0.21503881	      0.00146143	     -0.00006021	     22.87360041
      0.06195321	     -0.06126949	     -0.00105908	     -0.20311436	     -0.06098011	      0.88291161	     -0.00063393	     -0.21503184	      0.00151215	     -0.00003215	     22.91239183
      0.06320460	     -0.06126048	     -0.00105915	     -0.20310593	     -0.06097819	      0.88291158	     -0.00063353	     -0.21502633	      0.00154983	     -0.00001430	     22.35522242
      0.06445600	     -0.06124556	     -0.00105875	     -0.20309157	     -0.06097623	      0.88291157	     -0.00063312	     -0.21502076	      0.00158551	      0.00000035	     22.27885160
      0.06617190	     -0.06122783	     -0.00105857	     -0.20307459	     -0.06097347	      0.88291159	     -0.00063257	     -0.21501294	      0.00163264	      0.00001544	     21.90696829
      0.06788781	     -0.06120340	     -0.00105758	     -0.20305089	     -0.06097063	      0.88291162	     -0.00063200	     -0.21500503	      0.00167683	      0.00002480	     22.06718530
      0.06908584	     -0.06119342	     -0.00105771	     -0.20304140	     -0.06096860	      0.88291165	     -0.00063160	     -0.21499940	      0.00170715	      0.00002819	     21.57277593
      0.07028388	     -0.06117817	     -0.00105722	     -0.20302664	     -0.06096654	      0.88291169	     -0.00063120	     -0.21499377	      0.00173598	      0.00002900	     21.53207891
      0.07211047	     -0.06115818	     -0.00105686	     -0.20300737	     -0.06096333	      0.88291174	     -0.00063059	     -0.21498516	      0.00177854	      0.00002566	     21.26824535
      0.07362349	     -0.06113889	     -0.00105613	     -0.20298867	     -0.06096062	      0.88291177	     -0.00063008	     -0.21497805	      0.00181210	      0.00001889	     21.31518965
      0.07513650	     -0.06112590	     -0.00105617	     -0.20297624	     -0.06095785	      0.88291179	     -0.00062956	     -0.21497096	      0.00184510	      0.00000881	     20.99203434
      0.07664952	     -0.06110703	     -0.00105532	     -0.20295794	     -0.06095503	      0.88291180	     -0.00062904	     -0.21496399	      0.00187649	     -0.00000445	     21.19168121
      0.07800289	     -0.06109943	     -0.00105572	     -0.20295082	     -0.06095247	      0.88291178	     -0.00062857	     -0.21495780	      0.00190461	     -0.00001868	     20.85722599
      0.07935626	     -0.06108674	     -0.00105532	     -0.20293863	     -0.06094988	      0.88291175	     -0.00062809	     -0.21495179	      0.00193160	     -0.00003508	     20.96843030
      0.08070963	     -0.06107931	     -0.00105560	     -0.20293167	     -0.06094725	      0.88291169	     -0.00062762	     -0.21494588	      0.00195854	     -0.00005328	     20.82340982
      0.08243588	     -0.06112944	     -0.00105620	     -0.20298236	     -0.06094384	      0.88291157	     -0.00062701	     -0.21493943	      0.00199105	     -0.00008020	     20.56681793
      0.08375932	     -0.06131155	     -0.00105938	     -0.20316478	     -0.06094119	      0.88291145	     -0.00062653	     -0.21493866	      0.00201426	     -0.00010953	     19.78382683
      0.08508275	     -0.06163619	     -0.00106342	     -0.20348966	     -0.06093851	      0.88291128	     -0.00062606	     -0.21494587	      0.00203703	     -0.00015552	     20.02404784
      0.08676028	     -0.06221557	     -0.00106982	     -0.20406935	     -0.06093506	      0.88291094	     -0.00062546	     -0.21497084	      0.00207304	     -0.00025021	     21.15821729
      0.08843780	     -0.06288728	     -0.00107412	     -0.20474153	     -0.06093154	      0.88291041	     -0.00062485	     -0.21501527	      0.00212374	     -0.00039527	     25.48848001
      0.08969497	     -0.06341926	     -0.00107749	     -0.20527400	     -0.06092884	      0.88290982	     -0.00062439	     -0.21506046	      0.00217576	     -0.00053882	     27.38924827
      0.09095215	     -0.06393881	     -0.00107929	     -0.20579418	     -0.06092607	      0.88290904	     -0.00062394	     -0.21511456	      0.00223923	     -0.00071120	     30.95836208
      0.09293443	     -0.06472034	     -0.00108145	     -0.20657694	     -0.06092151	      0.88290732	     -0.00062323	     -0.21521440	      0.00236325	     -0.00103476	     34.55164614
      0.09444064	     -0.06525987	     -0.00108253	     -0.20711757	     -0.06091787	      0.88290555	     -0.00062270	     -0.21529945	      0.00247440	     -0.00131499	     37.81253771
      0.09594685	     -0.06576192	     -0.00108431	     -0.20762084	     -0.06091405	      0.88290335	     -0.00062217	     -0.21539028	      0.00259899	     -0.00161643	     37.14830562
      0.09745305	     -0.06620220	     -0.00108651	     -0.20806244	     -0.06091003	      0.88290068	     -0.00062166	     -0.21548535	      0.00273401	     -0.00193127	     36.56143374
      0.09927401	     -0.06667406	     -0.00109074	     -0.20853597	     -0.06090490	      0.88289681	     -0.00062105	     -0.21560433	      0.00290902	     -0.00231536	     31.85070208
      0.10085340	     -0.06702373	     -0.00109514	     -0.20888717	     -0.06090018	      0.88289289	     -0.00062054	     -0.21570991	      0.00306833	     -0.00264227	     28.36760417
      0.10243279	     -0.06732546	     -0.00110111	     -0.20919048	     -0.06089520	      0.88288847	     -0.00062004	     -0.21581601	      0.00323517	     -0.00295490	     22.32438191
      0.10401218	     -0.06755323	     -0.00110736	     -0.20941987	     -0.06088996	      0.88288357	     -0.00061956	     -0.21592121	      0.00340584	     -0.00324587	     18.05532698
      0.10559156	     -0.06774496	     -0.00111479	     -0.20961326	     -0.06088444	      0.88287824	     -0.00061909	     -0.21602442	      0.00358128	     -0.00350534	     13.34132015
      0.10717095	     -0.06789313	     -0.00112249	     -0.20976311	     -0.06087864	      0.88287252	     -0.00061864	     -0.21612500	      0.00375643	     -0.00372971	     10.80998850
      0.10833639	     -0.06798404	     -0.00112855	     -0.20985527	     -0.06087419	      0.88286809	     -0.00061832	     -0.21619708	      0.00388830	     -0.00386824	      9.54516962
      0.10950183	     -0.06806608	     -0.00113450	     -0.20993857	     -0.06086958	      0.88286351	     -0.00061801	     -0.21626728	      0.00401908	     -0.00398459	      9.18917968
      0.11125347	     -0.06818381	     -0.00114364	     -0.21005820	     -0.06086237	      0.88285641	     -0.00061755	     -0.21636911	      0.00421657	     -0.00411473	      9.67336469
      0.11283790	     -0.06828465	     -0.00115155	     -0.21016076	     -0.06085555	      0.88284982	     -0.00061715	     -0.21645709	      0.00439507	     -0.00418802	     11.20179826
      0.11442234	     -0.06837758	     -0.00115886	     -0.21025547	     -0.06084844	      0.88284316	     -0.00061676	     -0.21654099	      0.00457556	     -0.00421896	     12.38880576
      0.11554287	     -0.06844656	     -0.00116365	     -0.21032568	     -0.06084324	      0.88283843	     -0.00061649	     -0.21659795	      0.00470216	     -0.00421802	     13.85179744
      0.11666339	     -0.06852027	     -0.00116817	     -0.21040066	     -0.06083790	      0.88283371	     -0.00061623	     -0.21665301	      0.00483020	     -0.00419814	     14.67991033
      0.11840117	     -0.06864278	     -0.00117490	     -0.21052514	     -0.06082934	      0.88282647	     -0.00061583	     -0.21673459	      0.00503007	     -0.00413412	     15.79537604
      0.12028573	     -0.06877814	     -0.00118072	     -0.21066270	     -0.06081965	      0.88281878	     -0.00061540	     -0.21681767	      0.00525069	     -0.00402237	     15.81370766
      0.12139680	     -0.06885918	     -0.00118381	     -0.21074505	     -0.06081374	      0.88281435	     -0.00061516	     -0.21686404	      0.00538131	     -0.00393937	     15.99607171
      0.12250788	     -0.06894203	     -0.00118660	     -0.21082922	     -0.06080769	      0.88281003	     -0.00061492	     -0.21690854	      0.00551399	     -0.00384462	     15.49790730
      0.12440616	     -0.06908539	     -0.00119123	     -0.21097487	     -0.06079701	      0.88280290	     -0.00061451	     -0.21698025	      0.00574366	     -0.00366110	     14.47822579
      0.12629283	     -0.06922474	     -0.00119441	     -0.21111656	     -0.06078595	      0.88279618	     -0.00061412	     -0.21704621	      0.00597719	     -0.00345613	     12.79940604
      0.12726108	     -0.06929347	     -0.00119549	     -0.21118651	     -0.06078010	      0.88279289	     -0.00061393	     -0.21707803	      0.00609767	     -0.00334513	     12.35139525
      0.12850962	     -0.06937651	     -0.00119671	     -0.21127115	     -0.06077239	      0.88278880	     -0.00061367	     -0.21711710	      0.00625537	     -0.00319638	     11.40762467
      0.13095766	     -0.06952962	     -0.00119881	     -0.21142742	     -0.06075670	      0.88278135	     -0.00061320	     -0.21718784	      0.00656836	     -0.00289379	     10.10015432
      0.13207981	     -0.06959359	     -0.00119999	     -0.21149285	     -0.06074924	      0.88277818	     -0.00061298	     -0.21721787	      0.00671463	     -0.00275187	      9.32188653
      0.13320195	     -0.06965359	     -0.00120186	     -0.21155430	     -0.06074163	      0.88277517	     -0.00061278	     -0.21724646	      0.00686120	     -0.00261018	      8.94959240
      0.13527153	     -0.06974981	     -0.00120436	     -0.21165323	     -0.06072715	      0.88277004	     -0.00061240	     -0.21729560	      0.00713436	     -0.00234988	      8.39346779
      0.13666482	     -0.06980250	     -0.00120521	     -0.21170777	     -0.06071708	      0.88276689	     -0.00061216	     -0.21732616	      0.00731926	     -0.00217753	      8.27364634
      0.13846935	     -0.06985913	     -0.00120609	     -0.21176681	     -0.06070365	      0.88276315	     -0.00061186	     -0.21736298	      0.00756107	     -0.00195873	      8.00471302
      0.13940209	     -0.06988278	     -0.00120664	     -0.21179171	     -0.06069654	      0.88276138	     -0.00061170	     -0.21738085	      0.00768546	     -0.00184915	      8.07872709
      0.14060675	     -0.06990782	     -0.00120721	     -0.21181835	     -0.06068719	      0.88275923	     -0.00061151	     -0.21740283	      0.00784721	     -0.00171056	      8.06404485
      0.14311248	     -0.06994550	     -0.00120839	     -0.21185938	     -0.06066710	      0.88275530	     -0.00061114	     -0.21744485	      0.00818402	     -0.00143706	      8.04866488
      0.14439877	     -0.06995601	     -0.00120901	     -0.21187161	     -0.06065646	      0.88275353	     -0.00061096	     -0.21746467	      0.00835780	     -0.00130459	      7.96596696
      0.14568507	     -0.06996332	     -0.00120991	     -0.21188064	     -0.06064560	      0.88275194	     -0.00061078	     -0.21748336	      0.00853085	     -0.00117914	      7.93720527
      0.14732199	     -0.06996539	     -0.00121111	     -0.21188487	     -0.06063145	      0.88275013	     -0.00061057	     -0.21750567	      0.00875193	     -0.00102853	      7.79253990
      0.14857719	     -0.06996373	     -0.00121231	     -0.21188486	     -0.06062036	      0.88274891	     -0.00061042	     -0.21752166	      0.00892056	     -0.00092137	      7.71305976
      0.14983238	     -0.06995736	     -0.00121350	     -0.21188015	     -0.06060906	      0.88274782	     -0.00061028	     -0.21753674	      0.00908999	     -0.00082038	      7.59462606
      0.15108757	     -0.06995001	     -0.00121493	     -0.21187444	     -0.06059754	      0.88274684	     -0.00061014	     -0.21755093	      0.00925882	     -0.00072699	      7.50504031
      0.15288821	     -0.06993484	     -0.00121701	     -0.21186163	     -0.06058065	      0.88274565	     -0.00060996	     -0.21756981	      0.00950160	     -0.00060490	      7.28844810
      0.15419817	     -0.06992257	     -0.00121868	     -0.21185105	     -0.06056809	      0.88274491	     -0.00060984	     -0.21758245	      0.00967738	     -0.00052590	      7.23020096
      0.15550813	     -0.06990768	     -0.00122020	     -0.21183787	     -0.06055530	      0.88274427	     -0.00060973	     -0.21759421	      0.00985400	     -0.00045402	      7.10149776
      0.15681809	     -0.06989362	     -0.00122183	     -0.21182551	     -0.06054228	      0.88274371	     -0.00060963	     -0.21760509	      0.01002994	     -0.00039065	      7.07309000
      0.15845599	     -0.06987406	     -0.00122364	     -0.21180808	     -0.06052567	      0.88274313	     -0.00060951	     -0.21761753	      0.01025086	     -0.00032173	      6.93238113
      0.15964064	     -0.06986090	     -0.00122507	     -0.21179645	     -0.06051343	      0.88274278	     -0.00060943	     -0.21762569	      0.01040990	     -0.00028008	      6.98003785
      0.16082528	     -0.06984667	     -0.00122638	     -0.21178375	     -0.06050100	      0.88274247	     -0.00060936	     -0.21763320	      0.01056981	     -0.00024403	      6.93161709
      0.16238560	     -0.06983082	     -0.00123061	     -0.21176986	     -0.06048435	      0.88274212	     -0.00060928	     -0.21764212	      0.01078017	     -0.00020622	      6.96811383
      0.16417004	     -0.06981359	     -0.00123604	     -0.21175487	     -0.06046490	      0.88274178	     -0.00060920	     -0.21765111	      0.01102189	     -0.00017422	      6.84037725
      0.16515631	     -0.06980376	     -0.00123862	     -0.21174627	     -0.06045396	      0.88274161	     -0.00060916	     -0.21765549	      0.01115483	     -0.00016239	      6.96184491
      0.16639125	     -0.06978738	     -0.00124020	     -0.21173149	     -0.06044008	      0.88274142	     -0.00060912	     -0.21766041	      0.01132229	     -0.00015194	      6.98977316
      0.16854771	     -0.06975053	     -0.00124203	     -0.21169743	     -0.06041535	      0.88274110	     -0.00060907	     -0.21766732	      0.01161503	     -0.00014553	      7.20026927
      0.16991932	     -0.06971009	     -0.00124245	     -0.21165881	     -0.06039929	      0.88274090	     -0.00060905	     -0.21767022	      0.01180267	     -0.00014715	      7.21359897
      0.17129093	     -0.06962609	     -0.00124219	     -0.21157664	     -0.06038297	      0.88274070	     -0.00060903	     -0.21767085	      0.01198983	     -0.00015269	      7.72936434
      0.17266254	     -0.06945301	     -0.00123993	     -0.21140548	     -0.06036640	      0.88274048	     -0.00060903	     -0.21766705	      0.01217879	     -0.00015670	      8.19447342
      0.17403414	     -0.06917028	     -0.00123571	     -0.21112473	     -0.06034956	      0.88274027	     -0.00060903	     -0.21765582	      0.01236562	     -0.00015586	      9.22875909
      0.17540575	     -0.06877175	     -0.00123009	     -0.21072821	     -0.06033248	      0.88274006	     -0.00060904	     -0.21763456	      0.01255003	     -0.00014175	      9.89039088
      0.17677736	     -0.06827614	     -0.00122473	     -0.21023452	     -0.06031514	      0.88273989	     -0.00060906	     -0.21760158	      0.01272550	     -0.00010995	     10.97718142
      0.17814897	     -0.06770318	     -0.00122022	     -0.20966337	     -0.06029757	      0.88273977	     -0.00060909	     -0.21755636	      0.01289083	     -0.00005321	     11.49220307
      0.17952058	     -0.06707763	     -0.00121705	     -0.20903945	     -0.06027979	      0.88273975	     -0.00060912	     -0.21749920	      0.01304061	      0.00003040	     12.53240471
      0.18089218	     -0.06641380	     -0.00121433	     -0.20837708	     -0.06026181	      0.88273987	     -0.00060916	     -0.21743110	      0.01317531	      0.00014508	     12.85069395
      0.18226379	     -0.06572876	     -0.00121187	     -0.20769331	     -0.06024365	      0.88274016	     -0.00060921	     -0.21735323	      0.01329107	      0.00028927	     13.88368853
      0.18363540	     -0.06503357	     -0.00120902	     -0.20699922	     -0.06022535	      0.88274068	     -0.00060926	     -0.21726697	      0.01339024	      0.00046373	     14.39440860
      0.18500701	     -0.06434044	     -0.00120813	     -0.20630697	     -0.06020693	      0.88274145	     -0.00060932	     -0.21717365	      0.01347119	      0.00066482	     15.52971386
      0.18637862	     -0.06365212	     -0.00120660	     -0.20561938	     -0.06018840	      0.88274251	     -0.00060938	     -0.21707456	      0.01353680	      0.00089101	     16.07239621
      0.18775022	     -0.06297838	     -0.00120460	     -0.20494622	     -0.06016980	      0.88274390	     -0.00060945	     -0.21697086	      0.01358631	      0.00113674	     17.41793232
      0.18912183	     -0.06232279	     -0.00120263	     -0.20429107	     -0.06015114	      0.88274564	     -0.00060952	     -0.21686370	      0.01362360	      0.00139949	     17.91404373
      0.19049344	     -0.06168946	     -0.00120106	     -0.20365804	     -0.06013244	      0.88274775	     -0.00060959	     -0.21675399	      0.01364762	      0.00167244	     19.38354711
      0.19186505	     -0.06107596	     -0.00119908	     -0.20304476	     -0.06011371	      0.88275023	     -0.00060967	     -0.21664248	      0.01366301	      0.00195300	     19.97453669
      0.19323666	     -0.06048354	     -0.00119724	     -0.20245245	     -0.06009496	      0.88275310	     -0.00060975	     -0.21652973	      0.01366827	      0.00223457	     21.52362769
      0.19460826	     -0.05991239	     -0.00119482	     -0.20188135	     -0.06007621	      0.88275636	     -0.00060983	     -0.21641625	      0.01366778	      0.00251490	     22.33243258
      0.19597987	     -0.05936567	     -0.00119256	     -0.20133460	     -0.06005747	      0.88276000	     -0.00060991	     -0.21630247	      0.01365978	      0.00278799	     24.11277797
      0.19720654	     -0.05889238	     -0.00118989	     -0.20086125	     -0.06004072	      0.88276356	     -0.00060999	     -0.21620079	      0.01364975	      0.00302508	     24.94417119
      0.19843322	     -0.05843680	     -0.00118745	     -0.20040557	     -0.06002399	      0.88276742	     -0.00061006	     -0.21609941	      0.01363529	      0.00325102	     26.47117527
      0.19997606	     -0.05788522	     -0.00118422	     -0.19985383	     -0.06000296	      0.88277264	     -0.00061016	     -0.21597268	      0.01361393	      0.00351841	     27.99921756
      0.20151890	     -0.05735616	     -0.00118151	     -0.19932453	     -0.05998198	      0.88277826	     -0.00061026	     -0.21584702	      0.01358750	      0.00376239	     30.21950441
      0.20267452	     -0.05697185	     -0.00117881	     -0.19894003	     -0.05996629	      0.88278271	     -0.00061034	     -0.21575373	      0.01356675	      0.00392970	     31.16770192
      0.20383015	     -0.05660223	     -0.00117679	     -0.19857017	     -0.05995063	      0.88278734	     -0.00061042	     -0.21566120	      0.01354313	      0.00408094	     32.66653615
      0.20549935	     -0.05608819	     -0.00117405	     -0.19805575	     -0.05992805	      0.88279431	     -0.00061053	     -0.21552905	      0.01350643	      0.00427240	     34.40510975
      0.20700689	     -0.05564128	     -0.00117193	     -0.19760844	     -0.05990772	      0.88280086	     -0.00061063	     -0.21541132	      0.01346922	      0.00441576	     36.24191522
      0.20851444	     -0.05521541	     -0.00116908	     -0.19718216	     -0.05988744	      0.88280761	     -0.00061074	     -0.21529528	      0.01342980	      0.00453111	     37.32329189
      0.20965294	     -0.05490264	     -0.00116849	     -0.19686899	     -0.05987217	      0.88281281	     -0.00061082	     -0.21520890	      0.01339661	      0.00459801	     38.70046473
      0.21079144	     -0.05459912	     -0.00116770	     -0.19656506	     -0.05985694	      0.88281808	     -0.00061090	     -0.21512369	      0.01336212	      0.00464869	     39.57211581
      0.21239459	     -0.05418552	     -0.00116766	     -0.19615082	     -0.05983556	      0.88282557	     -0.00061101	     -0.21500581	      0.01330960	      0.00469132	     40.95205874
      0.21380802	     -0.05383291	     -0.00116730	     -0.19579759	     -0.05981678	      0.88283221	     -0.00061111	     -0.21490397	      0.01325990	      0.00470221	     41.84589933
      0.21522144	     -0.05349527	     -0.00116749	     -0.19545930	     -0.05979807	      0.88283885	     -0.00061122	     -0.21480411	      0.01320624	      0.00468879	     42.92154544
      0.21646288	     -0.05320986	     -0.00116539	     -0.19517332	     -0.05978171	      0.88284465	     -0.00061131	     -0.21471795	      0.01315640	      0.00465889	     43.57246575
      0.21770431	     -0.05292752	     -0.00116350	     -0.19489039	     -0.05976541	      0.88285041	     -0.00061140	     -0.21463315	      0.01310351	      0.00461259	     44.38393042
      0.21894574	     -0.05265186	     -0.00116076	     -0.19461412	     -0.05974918	      0.88285610	     -0.00061149	     -0.21454965	      0.01304775	      0.00455095	     45.02644877
      0.22047257	     -0.05231789	     -0.00115893	     -0.19427932	     -0.05972931	      0.88286298	     -0.00061160	     -0.21444873	      0.01297493	      0.00445566	     45.93661273
      0.22169064	     -0.05205979	     -0.00115608	     -0.19402055	     -0.05971354	      0.88286835	     -0.00061169	     -0.21436958	      0.01291358	      0.00436573	     46.44989092
      0.22290872	     -0.05180564	     -0.00115459	     -0.19376567	     -0.05969785	      0.88287361	     -0.00061177	     -0.21429161	      0.01284912	      0.00426419	     47.10638324
      0.22412679	     -0.05155793	     -0.00115253	     -0.19351722	     -0.05968224	      0.88287873	     -0.00061186	     -0.21421480	      0.01278174	      0.00415215	     47.68150489
      0.22569535	     -0.05124534	     -0.00115093	     -0.19320360	     -0.05966226	      0.88288512	     -0.00061198	     -0.21411752	      0.01269050	      0.00399414	     48.52339498
      0.22687585	     -0.05101686	     -0.00114854	     -0.19297434	     -0.05964732	      0.88288977	     -0.00061206	     -0.21404547	      0.01261859	      0.00386658	     49.03937061
      0.22805634	     -0.05079220	     -0.00114720	     -0.19274884	     -0.05963247	      0.88289425	     -0.00061215	     -0.21397441	      0.01254375	      0.00373271	     49.65623096
      0.22950399	     -0.05052379	     -0.00114425	     -0.19247940	     -0.05961438	      0.88289953	     -0.00061225	     -0.21388853	      0.01244808	      0.00356180	     50.34054878
      0.23078065	     -0.05029105	     -0.00114327	     -0.19224567	     -0.05959855	      0.88290398	     -0.00061234	     -0.21381396	      0.01235999	      0.00340620	     51.02098954
      0.23205730	     -0.05006475	     -0.00114103	     -0.19201839	     -0.05958282	      0.88290823	     -0.00061243	     -0.21374046	      0.01226852	      0.00324752	     51.60418435
      0.23333396	     -0.04984192	     -0.00114093	     -0.19179448	     -0.05956722	      0.88291227	     -0.00061252	     -0.21366805	      0.01217355	      0.00308684	     52.29230686
      0.23461061	     -0.04962549	     -0.00113900	     -0.19157699	     -0.05955174	      0.88291611	     -0.00061261	     -0.21359670	      0.01207525	      0.00292547	     52.87731767
      0.23588726	     -0.04941183	     -0.00113939	     -0.19136218	     -0.05953639	      0.88291974	     -0.00061269	     -0.21352644	      0.01197351	      0.00276436	     53.59380508
      0.23716392	     -0.04920379	     -0.00113708	     -0.19115303	     -0.05952117	      0.88292317	     -0.00061278	     -0.21345722	      0.01186857	      0.00260468	     54.18923943
      0.23829434	     -0.04902141	     -0.00113722	     -0.19096959	     -0.05950781	      0.88292603	     -0.00061285	     -0.21339678	      0.01177285	      0.00246499	     54.83154553
      0.23942477	     -0.04884319	     -0.00113555	     -0.19079033	     -0.05949456	      0.88292874	     -0.00061292	     -0.21333714	      0.01167468	      0.00232768	     55.39971629
      0.24078904	     -0.04863200	     -0.00113485	     -0.19057782	     -0.05947871	      0.88293181	     -0.00061301	     -0.21326621	      0.01155288	      0.00216572	     56.16988199
      0.24215331	     -0.04842647	     -0.00113252	     -0.19037099	     -0.05946304	      0.88293465	     -0.00061309	     -0.21319642	      0.01142762	      0.00200883	     56.87533544
      0.24325539	     -0.04826305	     -0.00113271	     -0.19020643	     -0.05945050	      0.88293680	     -0.00061316	     -0.21314086	      0.01132386	      0.00188626	     57.54887747
      0.24435747	     -0.04810242	     -0.00113164	     -0.19004468	     -0.05943808	      0.88293881	     -0.00061322	     -0.21308604	      0.01121792	      0.00176809	     58.14993581
      0.24574935	     -0.04790474	     -0.00113172	     -0.18984552	     -0.05942256	      0.88294117	     -0.00061330	     -0.21301786	      0.01108090	      0.00162559	     58.97985314
      0.24714123	     -0.04770887	     -0.00113107	     -0.18964817	     -0.05940723	      0.88294334	     -0.00061337	     -0.21295091	      0.01094032	      0.00149147	     59.71621217
      0.24816927	     -0.04756804	     -0.00113340	     -0.18950615	     -0.05939604	      0.88294483	     -0.00061343	     -0.21290231	      0.01083410	      0.00139807	     60.33440703
      0.24919732	     -0.04743060	     -0.00113328	     -0.18936756	     -0.05938496	      0.88294622	     -0.00061348	     -0.21285444	      0.01072597	      0.00130973	     60.90323112
      0.25065663	     -0.04723860	     -0.00113242	     -0.18917394	     -0.05936942	      0.88294804	     -0.00061355	     -0.21278770	      0.01056916	      0.00119329	     61.75877446
      0.25191552	     -0.04707794	     -0.00113035	     -0.18901187	     -0.05935620	      0.88294949	     -0.00061360	     -0.21273120	      0.01043090	      0.00110135	     62.40914576
      0.25317441	     -0.04692572	     -0.00113020	     -0.18885819	     -0.05934316	      0.88295082	     -0.00061366	     -0.21267574	      0.01028992	      0.00101689	     63.14685730
      0.25443330	     -0.04678765	     -0.00112803	     -0.18871867	     -0.05933029	      0.88295205	     -0.00061371	     -0.21262149	      0.01014643	      0.00093947	     63.63300869
      0.25551524	     -0.04668082	     -0.00112866	     -0.18861053	     -0.05931938	      0.88295303	     -0.00061375	     -0.21257603	      0.01002117	      0.00087771	     64.17787962
      0.25659717	     -0.04658628	     -0.00112751	     -0.18851470	     -0.05930861	      0.88295395	     -0.00061378	     -0.21253178	      0.00989445	      0.00081979	     64.54154749
      0.25791661	     -0.04648696	     -0.00112777	     -0.18841375	     -0.05929566	      0.88295499	     -0.00061382	     -0.21247965	      0.00973819	      0.00075319	     65.05814624
      0.25923606	     -0.04640450	     -0.00112750	     -0.18832967	     -0.05928291	      0.88295594	     -0.00061386	     -0.21242978	      0.00958044	      0.00069004	     65.33193669
      0.26029033	     -0.04635493	     -0.00112895	     -0.18827874	     -0.05927288	      0.88295664	     -0.00061389	     -0.21239176	      0.00945349	      0.00064110	     65.67183614
      0.26134460	     -0.04631940	     -0.00112827	     -0.18824191	     -0.05926298	      0.88295729	     -0.00061391	     -0.21235547	      0.00932606	      0.00059290	     65.78096432
      0.26269898	     -0.04629362	     -0.00112872	     -0.18821443	     -0.05925046	      0.88295805	     -0.00061394	     -0.21231150	      0.00916197	      0.00053069	     66.00049208
      0.26405336	     -0.04629084	     -0.00112733	     -0.18820999	     -0.05923816	      0.88295873	     -0.00061396	     -0.21227064	      0.00899808	      0.00046687	     65.93590406
      0.26506493	     -0.04630339	     -0.00112870	     -0.18822125	     -0.05922912	      0.88295918	     -0.00061397	     -0.21224221	      0.00887602	      0.00041724	     66.05309206
      0.26607650	     -0.04632879	     -0.00112841	     -0.18824540	     -0.05922020	      0.88295957	     -0.00061398	     -0.21221563	      0.00875458	      0.00036546	     65.93559715
      0.26749915	     -0.04638546	     -0.00112918	     -0.18830031	     -0.05920787	      0.88296004	     -0.00061399	     -0.21218140	      0.00858509	      0.00028800	     65.80763752
      0.26872911	     -0.04645365	     -0.00112870	     -0.18836701	     -0.05919740	      0.88296035	     -0.00061400	     -0.21215482	      0.00844019	      0.00021598	     65.47142826
      0.26995907	     -0.04653723	     -0.00112997	     -0.18844908	     -0.05918711	      0.88296057	     -0.00061400	     -0.21213104	      0.00829706	      0.00013861	     65.29907697
      0.27118903	     -0.04663408	     -0.00112883	     -0.18854451	     -0.05917699	      0.88296069	     -0.00061399	     -0.21210998	      0.00815610	      0.00005571	     64.79787666
      0.27241900	     -0.04674169	     -0.00113050	     -0.18865065	     -0.05916704	      0.88296070	     -0.00061398	     -0.21209153	      0.00801739	     -0.00003292	     64.62327012
      0.27348911	     -0.04684304	     -0.00112918	     -0.18875081	     -0.05915853	      0.88296062	     -0.00061397	     -0.21207748	      0.00789882	     -0.00011438	     64.08284334
      0.27455922	     -0.04695039	     -0.00112981	     -0.18885695	     -0.05915014	      0.88296046	     -0.00061395	     -0.21206518	      0.00778215	     -0.00019979	     63.77705080
      0.27588658	     -0.04709110	     -0.00112916	     -0.18899621	     -0.05913990	      0.88296012	     -0.00061393	     -0.21205222	      0.00764027	     -0.00031062	     63.19145432
      0.27721394	     -0.04723905	     -0.00113032	     -0.18914271	     -0.05912985	      0.88295963	     -0.00061390	     -0.21204161	      0.00750146	     -0.00042629	     62.81269909
      0.27831156	     -0.04736642	     -0.00112911	     -0.18926895	     -0.05912168	      0.88295911	     -0.00061387	     -0.21203449	      0.00738913	     -0.00052493	     62.18922173
      0.27940917	     -0.04749773	     -0.00112978	     -0.18939910	     -0.05911363	      0.88295848	     -0.00061384	     -0.21202877	      0.00727890	     -0.00062587	     61.79536271
      0.28074642	     -0.04766178	     -0.00112850	     -0.18956184	     -0.05910398	      0.88295755	     -0.00061379	     -0.21202359	      0.00714756	     -0.00075106	     61.12280073
      0.28208368	     -0.04783082	     -0.00112851	     -0.18972955	     -0.05909451	      0.88295647	     -0.00061374	     -0.21202025	      0.00701933	     -0.00087787	     60.69221614
      0.28316379	     -0.04797128	     -0.00112607	     -0.18986904	     -0.05908699	      0.88295546	     -0.00061370	     -0.21201885	      0.00691816	     -0.00098071	     60.03312402
      0.28424390	     -0.04811442	     -0.00112553	     -0.19001116	     -0.05907957	      0.88295435	     -0.00061365	     -0.21201855	      0.00681902	     -0.00108357	     59.61966848
      0.28562497	     -0.04830060	     -0.00112350	     -0.19019612	     -0.05907024	      0.88295276	     -0.00061358	     -0.21201965	      0.00669537	     -0.00121428	     58.94018376
      0.28700604	     -0.04848869	     -0.00112236	     -0.19038301	     -0.05906107	      0.88295099	     -0.00061351	     -0.21202230	      0.00657507	     -0.00134323	     58.51276269
      0.28807550	     -0.04863748	     -0.00111981	     -0.19053093	     -0.05905409	      0.88294951	     -0.00061345	     -0.21202538	      0.00648436	     -0.00144112	     57.87607872
      0.28914496	     -0.04878810	     -0.00111923	     -0.19068065	     -0.05904720	      0.88294791	     -0.00061339	     -0.21202929	      0.00639561	     -0.00153695	     57.48526981
      0.29057626	     -0.04899108	     -0.00111784	     -0.19088248	     -0.05903813	      0.88294562	     -0.00061330	     -0.21203571	      0.00628014	     -0.00166110	     56.83530588
      0.29200757	     -0.04919550	     -0.00111849	     -0.19108573	     -0.05902922	      0.88294316	     -0.00061321	     -0.21204336	      0.00616832	     -0.00177996	     56.44435557
      0.29305113	     -0.04934544	     -0.00111651	     -0.19123491	     -0.05902283	      0.88294126	     -0.00061313	     -0.21204964	      0.00608926	     -0.00186274	     55.86849081
      0.29409469	     -0.04949549	     -0.00111687	     -0.19138416	     -0.05901651	      0.88293927	     -0.00061306	     -0.21205646	      0.00601211	     -0.00194203	     55.52284124
      0.29559647	     -0.04971150	     -0.00111681	     -0.19159908	     -0.05900757	      0.88293628	     -0.00061294	     -0.21206713	      0.00590457	     -0.00204929	     54.90101415
      0.29688927	     -0.04989716	     -0.00111783	     -0.19178380	     -0.05899999	      0.88293357	     -0.00061284	     -0.21207706	      0.00581517	     -0.00213494	     54.51818913
      0.29818206	     -0.05008234	     -0.00111699	     -0.19196813	     -0.05899253	      0.88293076	     -0.00061273	     -0.21208758	      0.00572884	     -0.00221405	     53.93094065
      0.29947485	     -0.05026666	     -0.00111847	     -0.19215156	     -0.05898518	      0.88292785	     -0.00061261	     -0.21209863	      0.00564533	     -0.00228653	     53.63285343
      0.30063649	     -0.05043143	     -0.00111688	     -0.19231564	     -0.05897866	      0.88292516	     -0.00061250	     -0.21210897	      0.00557292	     -0.00234567	     53.06839226
      0.30179813	     -0.05059514	     -0.00111712	     -0.19247862	     -0.05897223	      0.88292240	     -0.00061239	     -0.21211963	      0.00550269	     -0.00239904	     52.75109590
      0.30295976	     -0.05075882	     -0.00111650	     -0.19264163	     -0.05896588	      0.88291959	     -0.00061227	     -0.21213058	      0.00543482	     -0.00244643	     52.28439993
      0.30446476	     -0.05096846	     -0.00111671	     -0.19285041	     -0.05895776	      0.88291586	     -0.00061212	     -0.21214513	      0.00535010	     -0.00249878	     51.86599513
      0.30566481	     -0.05113454	     -0.00111517	     -0.19301588	     -0.05895138	      0.88291284	     -0.00061198	     -0.21215698	      0.00528526	     -0.00253312	     51.31099045
      0.30686486	     -0.05129938	     -0.00111534	     -0.19318008	     -0.05894507	      0.88290979	     -0.00061185	     -0.21216903	      0.00522258	     -0.00256102	     50.99228720
      0.30806491	     -0.05146226	     -0.00111414	     -0.19334239	     -0.05893884	      0.88290670	     -0.00061171	     -0.21218120	      0.00516224	     -0.00258243	     50.50915123
      0.30953963	     -0.05165936	     -0.00111420	     -0.19353878	     -0.05893128	      0.88290288	     -0.00061153	     -0.21219628	      0.00509102	     -0.00260020	     50.12627832
      0.31073158	     -0.05181623	     -0.00111290	     -0.19369513	     -0.05892525	      0.88289977	     -0.00061138	     -0.21220850	      0.00503596	     -0.00260781	     49.58121969
      0.31192352	     -0.05197073	     -0.00111339	     -0.19384909	     -0.05891928	      0.88289666	     -0.00061122	     -0.21222070	      0.00498285	     -0.00260970	     49.26559265
      0.31311546	     -0.05212291	     -0.00111259	     -0.19400079	     -0.05891337	      0.88289355	     -0.00061106	     -0.21223286	      0.00493188	     -0.00260606	     48.79726724
      0.31464324	     -0.05231478	     -0.00111261	     -0.19419203	     -0.05890588	      0.88288958	     -0.00061084	     -0.21224830	      0.00486938	     -0.00259378	     48.39509901
      0.31584233	     -0.05246402	     -0.00111127	     -0.19434084	     -0.05890007	      0.88288648	     -0.00061067	     -0.21226027	      0.00482274	     -0.00257821	     47.86090490
      0.31704142	     -0.05261027	     -0.00111166	     -0.19448664	     -0.05889432	      0.88288340	     -0.00061049	     -0.21227205	      0.00477794	     -0.00255776	     47.55804894
      0.31824052	     -0.05275388	     -0.00111085	     -0.19462986	     -0.05888861	      0.88288035	     -0.00061030	     -0.21228363	      0.00473517	     -0.00253272	     47.09784952
      0.31979365	     -0.05293596	     -0.00111124	     -0.19481141	     -0.05888130	      0.88287644	     -0.00061006	     -0.21229826	      0.00468246	     -0.00249411	     46.70141822
      0.32099219	     -0.05307351	     -0.00110985	     -0.19494862	     -0.05887571	      0.88287347	     -0.00060986	     -0.21230926	      0.00464403	     -0.00245997	     46.16388796
      0.32219073	     -0.05320842	     -0.00111019	     -0.19508316	     -0.05887017	      0.88287055	     -0.00060965	     -0.21231998	      0.00460727	     -0.00242255	     45.86047748
      0.32338926	     -0.05334076	     -0.00110923	     -0.19521518	     -0.05886467	      0.88286767	     -0.00060945	     -0.21233039	      0.00457238	     -0.00238213	     45.41206474
      0.32498305	     -0.05351218	     -0.00110892	     -0.19538618	     -0.05885741	      0.88286392	     -0.00060916	     -0.21234376	      0.00452851	     -0.00232435	     44.99659919
      0.32619096	     -0.05363978	     -0.00110752	     -0.19551352	     -0.05885196	      0.88286114	     -0.00060893	     -0.21235351	      0.00449736	     -0.00227777	     44.46040837
      0.32739886	     -0.05376513	     -0.00110786	     -0.19563857	     -0.05884655	      0.88285841	     -0.00060871	     -0.21236296	      0.00446772	     -0.00222924	     44.15925601
      0.32860677	     -0.05388796	     -0.00110711	     -0.19576115	     -0.05884117	      0.88285575	     -0.00060847	     -0.21237207	      0.00443984	     -0.00217910	     43.71471068
      0.33022049	     -0.05404799	     -0.00110747	     -0.19592084	     -0.05883403	      0.88285229	     -0.00060815	     -0.21238370	      0.00440500	     -0.00211032	     43.32081035
      0.33142540	     -0.05416454	     -0.00110605	     -0.19603719	     -0.05882874	      0.88284978	     -0.00060790	     -0.21239196	      0.00438098	     -0.00205802	     42.79639038
      0.33263030	     -0.05427861	     -0.00110629	     -0.19615104	     -0.05882347	      0.88284733	     -0.00060764	     -0.21239984	      0.00435834	     -0.00200537	     42.50267943
      0.33409844	     -0.05441434	     -0.00110498	     -0.19628656	     -0.05881709	      0.88284443	     -0.00060732	     -0.21240894	      0.00433294	     -0.00194108	     41.94577021
      0.33541910	     -0.05453325	     -0.00110541	     -0.19640525	     -0.05881139	      0.88284191	     -0.00060703	     -0.21241664	      0.00431178	     -0.00188362	     41.68182172
      0.33673977	     -0.05464907	     -0.00110350	     -0.19652094	     -0.05880571	      0.88283946	     -0.00060673	     -0.21242387	      0.00429256	     -0.00182677	     41.12473235
      0.33806043	     -0.05476158	     -0.00110371	     -0.19663328	     -0.05880005	      0.88283708	     -0.00060642	     -0.21243064	      0.00427479	     -0.00177097	     40.89358334
      0.33938109	     -0.05487055	     -0.00110122	     -0.19674216	     -0.05879441	      0.88283478	     -0.00060611	     -0.21243693	      0.00425889	     -0.00171634	     40.33201333
      0.34070176	     -0.05497583	     -0.00110106	     -0.19684731	     -0.05878880	      0.88283255	     -0.00060578	     -0.21244275	      0.00424430	     -0.00166325	     40.13568696
      0.34202242	     -0.05507727	     -0.00109796	     -0.19694870	     -0.05878320	      0.88283039	     -0.00060545	     -0.21244810	      0.00423149	     -0.00161171	     39.57188189
      0.34334309	     -0.05517397	     -0.00109676	     -0.19704533	     -0.05877762	      0.88282829	     -0.00060511	     -0.21245299	      0.00421982	     -0.00156197	     39.40933820
      0.34466375	     -0.05526733	     -0.00109252	     -0.19713870	     -0.05877206	      0.88282626	     -0.00060477	     -0.21245746	      0.00420980	     -0.00151394	     38.84324210
      0.34598441	     -0.05535661	     -0.00109083	     -0.19722793	     -0.05876650	      0.88282429	     -0.00060442	     -0.21246151	      0.00420075	     -0.00146786	     38.71406842
      0.34730508	     -0.05544174	     -0.00108614	     -0.19731312	     -0.05876096	      0.88282238	     -0.00060405	     -0.21246515	      0.00419324	     -0.00142365	     38.16924210
      0.34862574	     -0.05552252	     -0.00108414	     -0.19739389	     -0.05875543	      0.88282053	     -0.00060369	     -0.21246840	      0.00418659	     -0.00138144	     38.07147208
      0.34994641	     -0.05559902	     -0.00107960	     -0.19747046	     -0.05874990	      0.88281873	     -0.00060331	     -0.21247126	      0.00418131	     -0.00134106	     37.54595056
      0.35126707	     -0.05567102	     -0.00107732	     -0.19754247	     -0.05874438	      0.88281699	     -0.00060293	     -0.21247375	      0.00417674	     -0.00130260	     37.46621499
      0.35258773	     -0.05573897	     -0.00107243	     -0.19761052	     -0.05873887	      0.88281529	     -0.00060254	     -0.21247588	      0.00417340	     -0.00126592	     36.97249680
      0.35390840	     -0.05580308	     -0.00106971	     -0.19767467	     -0.05873336	      0.88281364	     -0.00060214	     -0.21247770	      0.00417069	     -0.00123111	     36.91094632
      0.35522906	     -0.05586323	     -0.00106463	     -0.19773493	     -0.05872785	      0.88281204	     -0.00060174	     -0.21247921	      0.00416908	     -0.00119804	     36.45814045
      0.35654973	     -0.05591949	     -0.00106149	     -0.19779127	     -0.05872235	      0.88281048	     -0.00060134	     -0.21248045	      0.00416802	     -0.00116673	     36.40443690
      0.35787039	     -0.05597194	     -0.00105630	     -0.19784385	     -0.05871684	      0.88280896	     -0.00060092	     -0.21248141	      0.00416791	     -0.00113704	     35.99188201
      0.35919105	     -0.05602079	     -0.00105282	     -0.19789279	     -0.05871134	      0.88280747	     -0.00060051	     -0.21248213	      0.00416828	     -0.00110900	     35.93847110
      0.36051172	     -0.05606610	     -0.00104765	     -0.19793825	     -0.05870583	      0.88280603	     -0.00060008	     -0.21248262	      0.00416947	     -0.00108245	     35.56954948
      0.36183238	     -0.05610808	     -0.00104394	     -0.19798034	     -0.05870032	      0.88280461	     -0.00059966	     -0.21248290	      0.00417106	     -0.00105740	     35.50914371
      0.36315305	     -0.05614679	     -0.00103881	     -0.19801920	     -0.05869481	      0.88280323	     -0.00059923	     -0.21248298	      0.00417335	     -0.00103369	     35.18004071
      0.36447371	     -0.05618258	     -0.00103491	     -0.19805511	     -0.05868930	      0.88280188	     -0.00059880	     -0.21248290	      0.00417597	     -0.00101128	     35.10929433
      0.36606400	     -0.05622200	     -0.00102843	     -0.19809473	     -0.05868266	      0.88280029	     -0.00059827	     -0.21248261	      0.00417992	     -0.00098585	     34.68202301
      0.36726584	     -0.05624929	     -0.00102551	     -0.19812213	     -0.05867763	      0.88279912	     -0.00059788	     -0.21248226	      0.00418305	     -0.00096775	     34.75324266
      0.36846768	     -0.05627447	     -0.00102088	     -0.19814746	     -0.05867260	      0.88279797	     -0.00059748	     -0.21248181	      0.00418669	     -0.00095044	     34.48738748
      0.37002275	     -0.05630424	     -0.00101622	     -0.19817740	     -0.05866609	      0.88279651	     -0.00059696	     -0.21248109	      0.00419163	     -0.00092920	     34.42362974
      0.37157782	     -0.05633098	     -0.00100949	     -0.19820437	     -0.05865956	      0.88279508	     -0.00059644	     -0.21248026	      0.00419722	     -0.00090905	     33.96566332
      0.37270414	     -0.05634871	     -0.00100708	     -0.19822220	     -0.05865483	      0.88279406	     -0.00059606	     -0.21247959	      0.00420118	     -0.00089512	     34.09316687
      0.37383045	     -0.05636505	     -0.00100292	     -0.19823869	     -0.05865010	      0.88279306	     -0.00059568	     -0.21247887	      0.00420550	     -0.00088159	     33.89713351
      0.37549999	     -0.05638699	     -0.00099778	     -0.19826083	     -0.05864307	      0.88279161	     -0.00059512	     -0.21247773	      0.00421204	     -0.00086222	     33.81002094
      0.37691319	     -0.05640350	     -0.00099234	     -0.19827753	     -0.05863712	      0.88279040	     -0.00059464	     -0.21247672	      0.00421789	     -0.00084627	     33.53799255
      0.37832640	     -0.05641839	     -0.00098871	     -0.19829257	     -0.05863115	      0.88278921	     -0.00059417	     -0.21247568	      0.00422365	     -0.00083064	     33.60452240
      0.37973961	     -0.05643166	     -0.00098273	     -0.19830606	     -0.05862518	      0.88278805	     -0.00059369	     -0.21247462	      0.00422981	     -0.00081511	     33.24479471
      0.38098789	     -0.05644233	     -0.00097995	     -0.19831685	     -0.05861990	      0.88278704	     -0.00059328	     -0.21247367	      0.00423500	     -0.00080147	     33.36695921
      0.38223618	     -0.05645182	     -0.00097518	     -0.19832653	     -0.05861461	      0.88278605	     -0.00059286	     -0.21247273	      0.00424048	     -0.00078771	     33.14351454
      0.38348446	     -0.05646018	     -0.00097167	     -0.19833503	     -0.05860931	      0.88278508	     -0.00059244	     -0.21247180	      0.00424585	     -0.00077384	     33.13971200
      0.38515100	     -0.05646953	     -0.00096566	     -0.19834461	     -0.05860223	      0.88278380	     -0.00059189	     -0.21247058	      0.00425323	     -0.00075493	     32.91851774
      0.38642879	     -0.05647492	     -0.00096272	     -0.19835014	     -0.05859679	      0.88278285	     -0.00059147	     -0.21246966	      0.00425871	     -0.00074008	     33.03297268
      0.38770657	     -0.05647815	     -0.00095808	     -0.19835355	     -0.05859134	      0.88278191	     -0.00059105	     -0.21246873	      0.00426442	     -0.00072474	     32.86628683
      0.38898435	     -0.05647917	     -0.00095470	     -0.19835473	     -0.05858589	      0.88278099	     -0.00059064	     -0.21246776	      0.00426998	     -0.00070883	     32.91463000
      0.39062250	     -0.05647693	     -0.00094887	     -0.19835271	     -0.05857889	      0.88277985	     -0.00059011	     -0.21246643	      0.00427721	     -0.00068731	     32.74839086
      0.39187576	     -0.05647299	     -0.00094626	     -0.19834890	     -0.05857353	      0.88277900	     -0.00058970	     -0.21246533	      0.00428243	     -0.00066991	     32.90458417
      0.39312901	     -0.05646700	     -0.00094198	     -0.19834309	     -0.05856816	      0.88277817	     -0.00058931	     -0.21246413	      0.00428772	     -0.00065151	     32.78859409
      0.39464538	     -0.05645751	     -0.00093848	     -0.19833376	     -0.05856165	      0.88277720	     -0.00058883	     -0.21246257	      0.00429369	     -0.00062789	     32.91317988
      0.39616176	     -0.05644523	     -0.00093274	     -0.19832170	     -0.05855513	      0.88277627	     -0.00058836	     -0.21246087	      0.00429966	     -0.00060259	     32.69085115
      0.39730141	     -0.05643440	     -0.00093111	     -0.19831096	     -0.05855023	      0.88277559	     -0.00058801	     -0.21245949	      0.00430362	     -0.00058251	     32.91029314
      0.39844107	     -0.05642204	     -0.00092774	     -0.19829874	     -0.05854533	      0.88277494	     -0.00058766	     -0.21245804	      0.00430760	     -0.00056139	     32.86511603
      0.40008355	     -0.05640200	     -0.00092408	     -0.19827887	     -0.05853825	      0.88277405	     -0.00058717	     -0.21245579	      0.00431281	     -0.00052920	     32.97771185
      0.40149543	     -0.05638272	     -0.00091990	     -0.19825975	     -0.05853215	      0.88277332	     -0.00058676	     -0.21245373	      0.00431704	     -0.00049985	     32.90358890
      0.40290732	     -0.05636195	     -0.00091771	     -0.19823910	     -0.05852606	      0.88277263	     -0.00058635	     -0.21245154	      0.00432065	     -0.00046902	     33.11794242
      0.40431921	     -0.05633964	     -0.00091319	     -0.19821695	     -0.05851995	      0.88277199	     -0.00058595	     -0.21244925	      0.00432412	     -0.00043666	     32.96748290
      0.40555933	     -0.05631916	     -0.00091187	     -0.19819655	     -0.05851459	      0.88277147	     -0.00058560	     -0.21244715	      0.00432653	     -0.00040711	     33.20548792
      0.40679945	     -0.05629747	     -0.00090865	     -0.19817499	     -0.05850922	      0.88277099	     -0.00058526	     -0.21244498	      0.00432883	     -0.00037646	     33.15572043
      0.40803958	     -0.05627457	     -0.00090666	     -0.19815218	     -0.05850385	      0.88277054	     -0.00058493	     -0.21244273	      0.00433066	     -0.00034485	     33.28444221
      0.40972367	     -0.05624160	     -0.00090275	     -0.19811937	     -0.05849656	      0.88276999	     -0.00058449	     -0.21243954	      0.00433274	     -0.00030043	     33.27720855
      0.41099079	     -0.05621585	     -0.00090156	     -0.19809368	     -0.05849107	      0.88276964	     -0.00058417	     -0.21243705	      0.00433369	     -0.00026604	     33.49990053
      0.41225791	     -0.05618917	     -0.00089874	     -0.19806710	     -0.05848558	      0.88276932	     -0.00058385	     -0.21243447	      0.00433447	     -0.00023085	     33.48075019
      0.41352504	     -0.05616176	     -0.00089718	     -0.19803976	     -0.05848008	      0.88276905	     -0.00058355	     -0.21243182	      0.00433473	     -0.00019502	     33.63122928
      0.41517913	     -0.05612519	     -0.00089384	     -0.19800331	     -0.05847291	      0.88276877	     -0.00058316	     -0.21242826	      0.00433467	     -0.00014742	     33.63238146
      0.41641783	     -0.05609706	     -0.00089330	     -0.19797521	     -0.05846754	      0.88276861	     -0.00058288	     -0.21242553	      0.00433401	     -0.00011137	     33.86550396
      0.41765654	     -0.05606851	     -0.00089137	     -0.19794673	     -0.05846218	      0.88276849	     -0.00058261	     -0.21242278	      0.00433316	     -0.00007496	     33.86767335
      0.41917851	     -0.05603352	     -0.00089074	     -0.19791177	     -0.05845558	      0.88276841	     -0.00058228	     -0.21241939	      0.00433146	     -0.00002999	     34.08707271
      0.42053568	     -0.05600178	     -0.00088859	     -0.19788009	     -0.05844970	      0.88276840	     -0.00058201	     -0.21241637	      0.00432968	      0.00001022	     34.05512791
      0.42189286	     -0.05596973	     -0.00088875	     -0.19784804	     -0.05844383	      0.88276844	     -0.00058174	     -0.21241333	      0.00432725	      0.00005027	     34.31689949
      0.42325003	     -0.05593726	     -0.00088671	     -0.19781564	     -0.05843796	      0.88276853	     -0.00058149	     -0.21241027	      0.00432468	      0.00009012	     34.27377238
      0.42460721	     -0.05590487	     -0.00088755	     -0.19778322	     -0.05843209	      0.88276868	     -0.00058124	     -0.21240720	      0.00432144	      0.00012953	     34.56874050
      0.42596438	     -0.05587252	     -0.00088585	     -0.19775092	     -0.05842623	      0.88276889	     -0.00058101	     -0.21240410	      0.00431810	      0.00016851	     34.50460181
      0.42732155	     -0.05584072	     -0.00088734	     -0.19771907	     -0.05842037	      0.88276914	     -0.00058079	     -0.21240101	      0.00431403	      0.00020676	     34.82047275
      0.42867873	     -0.05580894	     -0.00088581	     -0.19768732	     -0.05841452	      0.88276945	     -0.00058058	     -0.21239791	      0.00430992	      0.00024429	     34.73954922
      0.42988769	     -0.05578081	     -0.00088737	     -0.19765913	     -0.05840931	      0.88276976	     -0.00058041	     -0.21239517	      0.00430563	      0.00027696	     35.01126296
      0.43109665	     -0.05575336	     -0.00088717	     -0.19763167	     -0.05840411	      0.88277012	     -0.00058024	     -0.21239244	      0.00430121	      0.00030899	     35.03698992
      0.43256855	     -0.05572070	     -0.00088863	     -0.19759896	     -0.05839778	      0.88277060	     -0.00058006	     -0.21238916	      0.00429519	      0.00034691	     35.24799115
      0.43404044	     -0.05568874	     -0.00088826	     -0.19756699	     -0.05839146	      0.88277114	     -0.00057988	     -0.21238593	      0.00428882	      0.00038368	     35.25134630
      0.43526083	     -0.05566307	     -0.00089063	     -0.19754124	     -0.05838623	      0.88277162	     -0.00057975	     -0.21238327	      0.00428290	      0.00041319	     35.48695493
      0.43648121	     -0.05563795	     -0.00089122	     -0.19751608	     -0.05838101	      0.88277215	     -0.00057963	     -0.21238064	      0.00427678	      0.00044180	     35.51689300
      0.43796410	     -0.05560818	     -0.00089367	     -0.19748620	     -0.05837467	      0.88277283	     -0.00057950	     -0.21237747	      0.00426872	      0.00047519	     35.72928472
      0.43944698	     -0.05557826	     -0.00089426	     -0.19745624	     -0.05836835	      0.88277355	     -0.00057938	     -0.21237431	      0.00426035	      0.00050712	     35.73665075
      0.44061906	     -0.05555536	     -0.00089726	     -0.19743324	     -0.05836336	      0.88277416	     -0.00057930	     -0.21237180	      0.00425314	      0.00053121	     35.95914224
      0.44179115	     -0.05553331	     -0.00089856	     -0.19741111	     -0.05835838	      0.88277480	     -0.00057922	     -0.21236929	      0.00424577	      0.00055436	     36.00222181
      0.44333334	     -0.05550620	     -0.00090189	     -0.19738387	     -0.05835184	      0.88277568	     -0.00057914	     -0.21236601	      0.00423547	      0.00058320	     36.18938936
      0.44487554	     -0.05548004	     -0.00090345	     -0.19735762	     -0.05834532	      0.88277660	     -0.00057908	     -0.21236275	      0.00422484	      0.00061023	     36.20522935
      0.44600303	     -0.05546017	     -0.00090696	     -0.19733762	     -0.05834056	      0.88277730	     -0.00057904	     -0.21236035	      0.00421654	      0.00062878	     36.41622739
      0.44713053	     -0.05544015	     -0.00090870	     -0.19731752	     -0.05833581	      0.88277801	     -0.00057902	     -0.21235789	      0.00420814	      0.00064641	     36.47342647
      0.44875126	     -0.05541127	     -0.00091250	     -0.19728848	     -0.05832900	      0.88277908	     -0.00057900	     -0.21235424	      0.00419552	      0.00067011	     36.66468120
      0.45012872	     -0.05538636	     -0.00091491	     -0.19726346	     -0.05832323	      0.88278002	     -0.00057900	     -0.21235100	      0.00418450	      0.00068890	     36.73821986
      0.45150617	     -0.05536152	     -0.00091939	     -0.19723845	     -0.05831747	      0.88278098	     -0.00057901	     -0.21234761	      0.00417291	      0.00070654	     36.94907176
      0.45288363	     -0.05533869	     -0.00092185	     -0.19721550	     -0.05831173	      0.88278196	     -0.00057903	     -0.21234407	      0.00416105	      0.00072317	     36.96832587
      0.45426109	     -0.05531918	     -0.00092751	     -0.19719577	     -0.05830601	      0.88278297	     -0.00057907	     -0.21234046	      0.00414842	      0.00073858	     37.18868898
      0.45544455	     -0.05530436	     -0.00092975	     -0.19718084	     -0.05830111	      0.88278385	     -0.00057912	     -0.21233735	      0.00413747	      0.00075088	     37.16839378
      0.45662801	     -0.05529163	     -0.00093423	     -0.19716793	     -0.05829622	      0.88278475	     -0.00057917	     -0.21233424	      0.00412606	      0.00076219	     37.29349658
      0.45811249	     -0.05527737	     -0.00093868	     -0.19715348	     -0.05829010	      0.88278589	     -0.00057926	     -0.21233036	      0.00411156	      0.00077508	     37.36898239
      0.45959698	     -0.05526392	     -0.00094507	     -0.19713978	     -0.05828401	      0.88278705	     -0.00057936	     -0.21232646	      0.00409659	      0.00078646	     37.56482049
      0.46077893	     -0.05525331	     -0.00094787	     -0.19712903	     -0.05827917	      0.88278798	     -0.00057945	     -0.21232331	      0.00408468	      0.00079457	     37.57089406
      0.46196087	     -0.05524284	     -0.00095255	     -0.19711838	     -0.05827435	      0.88278893	     -0.00057955	     -0.21232008	      0.00407244	      0.00080178	     37.69327733
      0.46347117	     -0.05523087	     -0.00095738	     -0.19710620	     -0.05826821	      0.88279014	     -0.00057969	     -0.21231582	      0.00405672	      0.00080987	     37.77142185
      0.46498147	     -0.05522074	     -0.00096448	     -0.19709580	     -0.05826210	      0.88279137	     -0.00057985	     -0.21231143	      0.00404058	      0.00081666	     37.96451630
      0.46611146	     -0.05521347	     -0.00096744	     -0.19708838	     -0.05825754	      0.88279230	     -0.00057998	     -0.21230807	      0.00402858	      0.00082107	     37.96687002
      0.46724145	     -0.05520651	     -0.00097220	     -0.19708123	     -0.05825299	      0.88279323	     -0.00058012	     -0.21230461	      0.00401631	      0.00082486	     38.06410790
      0.46882984	     -0.05519747	     -0.00097766	     -0.19707196	     -0.05824663	      0.88279454	     -0.00058033	     -0.21229958	      0.00399894	      0.00082935	     38.14228687
      0.47041823	     -0.05519075	     -0.00098500	     -0.19706495	     -0.05824029	      0.88279586	     -0.00058055	     -0.21229438	      0.00398116	      0.00083274	     38.30409798
      0.47149290	     -0.05518746	     -0.00098747	     -0.19706153	     -0.05823602	      0.88279676	     -0.00058072	     -0.21229079	      0.00396922	      0.00083446	     38.27643622
      0.47256756	     -0.05518579	     -0.00099170	     -0.19705969	     -0.05823176	      0.88279765	     -0.00058088	     -0.21228716	      0.00395708	      0.00083560	     38.33671729
      0.47427736	     -0.05518606	     -0.00099752	     -0.19705970	     -0.05822501	      0.88279908	     -0.00058117	     -0.21228136	      0.00393779	      0.00083624	     38.39153966
      0.47566278	     -0.05518870	     -0.00100335	     -0.19706210	     -0.05821957	      0.88280024	     -0.00058141	     -0.21227667	      0.00392211	      0.00083562	     38.48840124
      0.47704819	     -0.05519329	     -0.00100744	     -0.19706650	     -0.05821414	      0.88280140	     -0.00058166	     -0.21227200	      0.00390666	      0.00083406	     38.49752757
      0.47843361	     -0.05519902	     -0.00101352	     -0.19707199	     -0.05820874	      0.88280255	     -0.00058192	     -0.21226735	      0.00389111	      0.00083139	     38.60271812
      0.47966014	     -0.05520593	     -0.00101636	     -0.19707875	     -0.05820398	      0.88280357	     -0.00058216	     -0.21226325	      0.00387766	      0.00082817	     38.56891626
      0.48088668	     -0.05521497	     -0.00102119	     -0.19708760	     -0.05819923	      0.88280458	     -0.00058241	     -0.21225920	      0.00386418	      0.00082399	     38.62467759
      0.48211322	     -0.05522581	     -0.00102456	     -0.19709828	     -0.05819450	      0.88280559	     -0.00058267	     -0.21225522	      0.00385099	      0.00081888	     38.61195216
      0.48371416	     -0.05524133	     -0.00103002	     -0.19711357	     -0.05818835	      0.88280690	     -0.00058302	     -0.21225012	      0.00383400	      0.00081062	     38.67701332
      0.48496285	     -0.05525469	     -0.00103231	     -0.19712681	     -0.05818357	      0.88280790	     -0.00058330	     -0.21224620	      0.00382123	      0.00080297	     38.62174350
      0.48621153	     -0.05526964	     -0.00103625	     -0.19714159	     -0.05817880	      0.88280890	     -0.00058358	     -0.21224234	      0.00380865	      0.00079414	     38.65802777
      0.48746021	     -0.05528606	     -0.00103880	     -0.19715789	     -0.05817406	      0.88280989	     -0.00058388	     -0.21223855	      0.00379656	      0.00078418	     38.62461233
      0.48904631	     -0.05530884	     -0.00104346	     -0.19718049	     -0.05816805	      0.88281112	     -0.00058426	     -0.21223384	      0.00378168	      0.00076981	     38.67335968
      0.49027568	     -0.05532765	     -0.00104521	     -0.19719920	     -0.05816340	      0.88281206	     -0.00058457	     -0.21223026	      0.00377082	      0.00075746	     38.59713325
      0.49150505	     -0.05534745	     -0.00104876	     -0.19721886	     -0.05815877	      0.88281298	     -0.00058488	     -0.21222674	      0.00376029	      0.00074406	     38.62960994
      0.49273442	     -0.05536806	     -0.00105127	     -0.19723937	     -0.05815416	      0.88281389	     -0.00058520	     -0.21222328	      0.00375033	      0.00072978	     38.59615337
      0.49438784	     -0.05539688	     -0.00105602	     -0.19726801	     -0.05814797	      0.88281508	     -0.00058564	     -0.21221870	      0.00373757	      0.00070931	     38.63416780
      0.49561106	     -0.05541878	     -0.00105770	     -0.19728984	     -0.05814340	      0.88281593	     -0.00058598	     -0.21221534	      0.00372880	      0.00069342	     38.54007695
      0.49683428	     -0.05544126	     -0.00106095	     -0.19731220	     -0.05813884	      0.88281677	     -0.00058632	     -0.21221201	      0.00372031	      0.00067688	     38.55370753
      0.49833122	     -0.05546938	     -0.00106320	     -0.19734024	     -0.05813328	      0.88281777	     -0.00058674	     -0.21220794	      0.00371067	      0.00065598	     38.47204169
      0.49966269	     -0.05549495	     -0.00106681	     -0.19736569	     -0.05812835	      0.88281863	     -0.00058713	     -0.21220434	      0.00370251	      0.00063678	     38.51268861
      0.50099416	     -0.05552096	     -0.00106809	     -0.19739165	     -0.05812342	      0.88281947	     -0.00058752	     -0.21220072	      0.00369511	      0.00061719	     38.40383870
      0.50232563	     -0.05554758	     -0.00107153	     -0.19741817	     -0.05811851	      0.88282027	     -0.00058792	     -0.21219710	      0.00368810	      0.00059719	     38.44974325
      0.50365709	     -0.05557472	     -0.00107246	     -0.19744528	     -0.05811360	      0.88282106	     -0.00058832	     -0.21219346	      0.00368189	      0.00057694	     38.33098216
      0.50498856	     -0.05560233	     -0.00107575	     -0.19747281	     -0.05810870	      0.88282181	     -0.00058873	     -0.21218981	      0.00367608	      0.00055640	     38.38529037
      0.50632003	     -0.05563026	     -0.00107633	     -0.19750074	     -0.05810381	      0.88282254	     -0.00058915	     -0.21218612	      0.00367114	      0.00053576	     38.25758306
      0.50765150	     -0.05565855	     -0.00107946	     -0.19752896	     -0.05809893	      0.88282324	     -0.00058957	     -0.21218240	      0.00366661	      0.00051496	     38.31924310
      0.50898296	     -0.05568703	     -0.00107970	     -0.19755745	     -0.05809405	      0.88282391	     -0.00058999	     -0.21217862	      0.00366300	      0.00049419	     38.18417380
      0.51031443	     -0.05571593	     -0.00108268	     -0.19758629	     -0.05808917	      0.88282455	     -0.00059042	     -0.21217479	      0.00365979	      0.00047336	     38.25274953
      0.51164590	     -0.05574502	     -0.00108258	     -0.19761543	     -0.05808430	      0.88282517	     -0.00059086	     -0.21217090	      0.00365752	      0.00045266	     38.10904556
      0.51297737	     -0.05577437	     -0.00108538	     -0.19764474	     -0.05807943	      0.88282576	     -0.00059130	     -0.21216694	      0.00365567	      0.00043195	     38.18684349
      0.51430883	     -0.05580380	     -0.00108495	     -0.19767424	     -0.05807457	      0.88282632	     -0.00059174	     -0.21216290	      0.00365483	      0.00041140	     38.03500186
      0.51564030	     -0.05583351	     -0.00108753	     -0.19770392	     -0.05806970	      0.88282685	     -0.00059219	     -0.21215878	      0.00365443	      0.00039087	     38.11865310
      0.51697177	     -0.05586326	     -0.00108677	     -0.19773375	     -0.05806483	      0.88282736	     -0.00059264	     -0.21215456	      0.00365508	      0.00037051	     37.95990184
      0.51830324	     -0.05589302	     -0.00108916	     -0.19776352	     -0.05805997	      0.88282784	     -0.00059309	     -0.21215024	      0.00365619	      0.00035016	     38.05305451
      0.51963470	     -0.05592255	     -0.00108808	     -0.19779316	     -0.05805510	      0.88282829	     -0.00059354	     -0.21214581	      0.00365839	      0.00032999	     37.88658843
      0.52096617	     -0.05595193	     -0.00109025	     -0.19782256	     -0.05805022	      0.88282872	     -0.00059400	     -0.21214125	      0.00366105	      0.00030983	     37.98677345
      0.52229764	     -0.05598096	     -0.00108890	     -0.19785172	     -0.05804535	      0.88282912	     -0.00059446	     -0.21213656	      0.00366484	      0.00028987	     37.81298447
      0.52362911	     -0.05600983	     -0.00109087	     -0.19788064	     -0.05804046	      0.88282949	     -0.00059492	     -0.21213171	      0.00366908	      0.00026993	     37.91714459
      0.52496057	     -0.05603858	     -0.00108930	     -0.19790953	     -0.05803558	      0.88282984	     -0.00059539	     -0.21212672	      0.00367445	      0.00025018	     37.73246103
      0.52629204	     -0.05606742	     -0.00109109	     -0.19793843	     -0.05803068	      0.88283016	     -0.00059585	     -0.21212157	      0.00368027	      0.00023042	     37.83868423
      0.52762351	     -0.05609616	     -0.00108936	     -0.19796734	     -0.05802578	      0.88283045	     -0.00059631	     -0.21211628	      0.00368725	      0.00021080	     37.64864602
      0.52895498	     -0.05612482	     -0.00109100	     -0.19799608	     -0.05802086	      0.88283072	     -0.00059678	     -0.21211084	      0.00369471	      0.00019113	     37.76029773
      0.53028644	     -0.05615319	     -0.00108917	     -0.19802463	     -0.05801594	      0.88283096	     -0.00059725	     -0.21210525	      0.00370333	      0.00017155	     37.56928907
      0.53161791	     -0.05618157	     -0.00109067	     -0.19805311	     -0.05801100	      0.88283118	     -0.00059771	     -0.21209950	      0.00371246	      0.00015189	     37.68020231
      0.53294938	     -0.05620985	     -0.00108874	     -0.19808159	     -0.05800605	      0.88283136	     -0.00059818	     -0.21209360	      0.00372274	      0.00013228	     37.48352182
      0.53428085	     -0.05623808	     -0.00109003	     -0.19810993	     -0.05800109	      0.88283153	     -0.00059865	     -0.21208755	      0.00373353	      0.00011251	     37.59266515
      0.53561231	     -0.05626603	     -0.00108797	     -0.19813811	     -0.05799611	      0.88283166	     -0.00059911	     -0.21208135	      0.00374548	      0.00009272	     37.39541119
      0.53694378	     -0.05629381	     -0.00108893	     -0.19816603	     -0.05799111	      0.88283177	     -0.00059957	     -0.21207498	      0.00375795	      0.00007271	     37.50051068
      0.53827525	     -0.05632097	     -0.00108639	     -0.19819343	     -0.05798610	      0.88283186	     -0.00060004	     -0.21206848	      0.00377158	      0.00005265	     37.30318377
      0.53960671	     -0.05634824	     -0.00108683	     -0.19822087	     -0.05798107	      0.88283191	     -0.00060050	     -0.21206183	      0.00378573	      0.00003236	     37.40117242
      0.54093818	     -0.05637511	     -0.00108422	     -0.19824801	     -0.05797602	      0.88283194	     -0.00060096	     -0.21205504	      0.00380101	      0.00001198	     37.20705363
      0.54226965	     -0.05640184	     -0.00108440	     -0.19827493	     -0.05797095	      0.88283195	     -0.00060141	     -0.21204810	      0.00381685	     -0.00000869	     37.30035707
      0.54360112	     -0.05642831	     -0.00108187	     -0.19830168	     -0.05796585	      0.88283192	     -0.00060187	     -0.21204102	      0.00383381	     -0.00002950	     37.11095774
      0.54493258	     -0.05645467	     -0.00108186	     -0.19832824	     -0.05796074	      0.88283187	     -0.00060232	     -0.21203378	      0.00385129	     -0.00005050	     37.19001630
      0.54626405	     -0.05648077	     -0.00107915	     -0.19835464	     -0.05795560	      0.88283179	     -0.00060277	     -0.21202639	      0.00386984	     -0.00007159	     36.99984610
      0.54759552	     -0.05650673	     -0.00107882	     -0.19838083	     -0.05795043	      0.88283168	     -0.00060321	     -0.21201886	      0.00388895	     -0.00009297	     37.07407540
      0.54892699	     -0.05653259	     -0.00107617	     -0.19840700	     -0.05794524	      0.88283154	     -0.00060365	     -0.21201118	      0.00390915	     -0.00011454	     36.89990373
      0.55025845	     -0.05655841	     -0.00107574	     -0.19843306	     -0.05794002	      0.88283137	     -0.00060409	     -0.21200336	      0.00392995	     -0.00013642	     36.96661339
      0.55158992	     -0.05658403	     -0.00107318	     -0.19845900	     -0.05793477	      0.88283118	     -0.00060452	     -0.21199540	      0.00395181	     -0.00015853	     36.80026564
      0.55292139	     -0.05660957	     -0.00107257	     -0.19848480	     -0.05792950	      0.88283095	     -0.00060496	     -0.21198730	      0.00397429	     -0.00018099	     36.85351180
      0.55425286	     -0.05663485	     -0.00107003	     -0.19851041	     -0.05792419	      0.88283069	     -0.00060538	     -0.21197906	      0.00399779	     -0.00020370	     36.69533534
      0.55558432	     -0.05666008	     -0.00106923	     -0.19853593	     -0.05791885	      0.88283041	     -0.00060580	     -0.21197069	      0.00402191	     -0.00022678	     36.73602102
      0.55691579	     -0.05668508	     -0.00106674	     -0.19856127	     -0.05791348	      0.88283009	     -0.00060622	     -0.21196219	      0.00404703	     -0.00025014	     36.58614663
      0.55824726	     -0.05670877	     -0.00106600	     -0.19858525	     -0.05790807	      0.88282974	     -0.00060663	     -0.21195357	      0.00407275	     -0.00027381	     36.61537774
      0.55957873	     -0.05673305	     -0.00106397	     -0.19860987	     -0.05790263	      0.88282936	     -0.00060704	     -0.21194485	      0.00409940	     -0.00029764	     36.46105790
      0.56091019	     -0.05675722	     -0.00106319	     -0.19863435	     -0.05789716	      0.88282895	     -0.00060744	     -0.21193607	      0.00412664	     -0.00032173	     36.47392555
      0.56224166	     -0.05678086	     -0.00106110	     -0.19865834	     -0.05789164	      0.88282850	     -0.00060784	     -0.21192720	      0.00415480	     -0.00034603	     36.34269746
      0.56384567	     -0.05680869	     -0.00106032	     -0.19868655	     -0.05788495	      0.88282792	     -0.00060831	     -0.21191637	      0.00418953	     -0.00037562	     36.41533714
      0.56504270	     -0.05682890	     -0.00105763	     -0.19870711	     -0.05787992	      0.88282746	     -0.00060865	     -0.21190818	      0.00421640	     -0.00039783	     36.20802288
      0.56623972	     -0.05684871	     -0.00105661	     -0.19872723	     -0.05787486	      0.88282697	     -0.00060899	     -0.21189988	      0.00424366	     -0.00042017	     36.21606355
      0.56781633	     -0.05687400	     -0.00105392	     -0.19875297	     -0.05786814	      0.88282629	     -0.00060943	     -0.21188879	      0.00428058	     -0.00044968	     36.07374293
      0.56939293	     -0.05689855	     -0.00105336	     -0.19877791	     -0.05786136	      0.88282555	     -0.00060986	     -0.21187749	      0.00431823	     -0.00047929	     36.21572748
      0.57051190	     -0.05691544	     -0.00105046	     -0.19879516	     -0.05785651	      0.88282501	     -0.00061016	     -0.21186935	      0.00434583	     -0.00050025	     35.96983064
      0.57163086	     -0.05693202	     -0.00104934	     -0.19881205	     -0.05785163	      0.88282443	     -0.00061045	     -0.21186110	      0.00437367	     -0.00052120	     35.96620874
      0.57333343	     -0.05695643	     -0.00104670	     -0.19883697	     -0.05784415	      0.88282352	     -0.00061089	     -0.21184835	      0.00441700	     -0.00055290	     35.84156232
      0.57475672	     -0.05697569	     -0.00104564	     -0.19885662	     -0.05783784	      0.88282271	     -0.00061124	     -0.21183751	      0.00445384	     -0.00057919	     35.87748067
      0.57618001	     -0.05699443	     -0.00104286	     -0.19887581	     -0.05783147	      0.88282187	     -0.00061159	     -0.21182651	      0.00449155	     -0.00060515	     35.67901526
      0.57760329	     -0.05701269	     -0.00104250	     -0.19889446	     -0.05782505	      0.88282099	     -0.00061193	     -0.21181535	      0.00452959	     -0.00063084	     35.80435945
      0.57885032	     -0.05702830	     -0.00103968	     -0.19891048	     -0.05781938	      0.88282019	     -0.00061222	     -0.21180546	      0.00456374	     -0.00065301	     35.57104875
      0.58009735	     -0.05704370	     -0.00103887	     -0.19892622	     -0.05781367	      0.88281936	     -0.00061250	     -0.21179545	      0.00459810	     -0.00067494	     35.61044361
      0.58134437	     -0.05705882	     -0.00103691	     -0.19894174	     -0.05780791	      0.88281851	     -0.00061278	     -0.21178533	      0.00463305	     -0.00069655	     35.49611789
      0.58304273	     -0.05707898	     -0.00103558	     -0.19896240	     -0.05780001	      0.88281730	     -0.00061314	     -0.21177139	      0.00468121	     -0.00072551	     35.52845676
      0.58432252	     -0.05709342	     -0.00103296	     -0.19897727	     -0.05779399	      0.88281636	     -0.00061340	     -0.21176076	      0.00471824	     -0.00074689	     35.33061208
      0.58560232	     -0.05710757	     -0.00103211	     -0.19899180	     -0.05778793	      0.88281539	     -0.00061366	     -0.21175001	      0.00475551	     -0.00076795	     35.37119040
      0.58688212	     -0.05712131	     -0.00103014	     -0.19900595	     -0.05778182	      0.88281439	     -0.00061391	     -0.21173915	      0.00479338	     -0.00078860	     35.25117820
      0.58854739	     -0.05713858	     -0.00102908	     -0.19902372	     -0.05777379	      0.88281306	     -0.00061422	     -0.21172484	      0.00484312	     -0.00081488	     35.30946075
      0.58980327	     -0.05715093	     -0.00102657	     -0.19903650	     -0.05776769	      0.88281202	     -0.00061444	     -0.21171392	      0.00488133	     -0.00083420	     35.10282589
      0.59105915	     -0.05716280	     -0.00102579	     -0.19904876	     -0.05776153	      0.88281096	     -0.00061466	     -0.21170289	      0.00491971	     -0.00085313	     35.14154558
      0.59259344	     -0.05717645	     -0.00102332	     -0.19906292	     -0.05775395	      0.88280964	     -0.00061492	     -0.21168924	      0.00496732	     -0.00087565	     34.97878323
      0.59397024	     -0.05718774	     -0.00102279	     -0.19907462	     -0.05774708	      0.88280842	     -0.00061513	     -0.21167684	      0.00501028	     -0.00089532	     35.07921089
      0.59534704	     -0.05719807	     -0.00102000	     -0.19908545	     -0.05774015	      0.88280717	     -0.00061534	     -0.21166428	      0.00505396	     -0.00091440	     34.86259087
      0.59672384	     -0.05720753	     -0.00101947	     -0.19909533	     -0.05773316	      0.88280590	     -0.00061554	     -0.21165155	      0.00509772	     -0.00093298	     34.98977986
      0.59810063	     -0.05721581	     -0.00101620	     -0.19910411	     -0.05772611	      0.88280460	     -0.00061573	     -0.21163866	      0.00514221	     -0.00095098	     34.74756463
      0.59947743	     -0.05722253	     -0.00101550	     -0.19911127	     -0.05771900	      0.88280328	     -0.00061590	     -0.21162559	      0.00518669	     -0.00096852	     34.91766311
      0.60085423	     -0.05722758	     -0.00101165	     -0.19911685	     -0.05771183	      0.88280194	     -0.00061607	     -0.21161234	      0.00523194	     -0.00098547	     34.64869639
      0.60223103	     -0.05723118	     -0.00101088	     -0.19912089	     -0.05770460	      0.88280057	     -0.00061622	     -0.21159891	      0.00527705	     -0.00100195	     34.86670659
      0.60360783	     -0.05723305	     -0.00100655	     -0.19912332	     -0.05769730	      0.88279918	     -0.00061637	     -0.21158529	      0.00532292	     -0.00101780	     34.55925958
      0.60482576	     -0.05723347	     -0.00100560	     -0.19912413	     -0.05769079	      0.88279793	     -0.00061648	     -0.21157311	      0.00536326	     -0.00103140	     34.73722707
      0.60604370	     -0.05723247	     -0.00100256	     -0.19912360	     -0.05768424	      0.88279667	     -0.00061659	     -0.21156079	      0.00540402	     -0.00104448	     34.60481740
      0.60755686	     -0.05722929	     -0.00100011	     -0.19912096	     -0.05767602	      0.88279507	     -0.00061671	     -0.21154534	      0.00545457	     -0.00106011	     34.68172067
      0.60907002	     -0.05722366	     -0.00099580	     -0.19911593	     -0.05766773	      0.88279346	     -0.00061682	     -0.21152971	      0.00550546	     -0.00107494	     34.46210420
      0.61031207	     -0.05721713	     -0.00099442	     -0.19910982	     -0.05766087	      0.88279211	     -0.00061690	     -0.21151676	      0.00554692	     -0.00108657	     34.65668426
      0.61155413	     -0.05720857	     -0.00099117	     -0.19910173	     -0.05765395	      0.88279076	     -0.00061697	     -0.21150372	      0.00558860	     -0.00109762	     34.52476689
      0.61307311	     -0.05719518	     -0.00098867	     -0.19908889	     -0.05764542	      0.88278908	     -0.00061705	     -0.21148762	      0.00563924	     -0.00111037	     34.65239501
      0.61459209	     -0.05717857	     -0.00098413	     -0.19907287	     -0.05763682	      0.88278739	     -0.00061711	     -0.21147137	      0.00568995	     -0.00112215	     34.38917273
      0.61578459	     -0.05716360	     -0.00098297	     -0.19905829	     -0.05763001	      0.88278604	     -0.00061715	     -0.21145851	      0.00572920	     -0.00113076	     34.63464774
      0.61697710	     -0.05714683	     -0.00098010	     -0.19904197	     -0.05762315	      0.88278469	     -0.00061718	     -0.21144558	      0.00576848	     -0.00113870	     34.52744321
      0.61856027	     -0.05712201	     -0.00097765	     -0.19901768	     -0.05761398	      0.88278288	     -0.00061721	     -0.21142832	      0.00582001	     -0.00114824	     34.64948458
      0.62014344	     -0.05709364	     -0.00097337	     -0.19898991	     -0.05760473	      0.88278105	     -0.00061723	     -0.21141096	      0.00587123	     -0.00115652	     34.37174241
      0.62129210	     -0.05707113	     -0.00097264	     -0.19896774	     -0.05759796	      0.88277972	     -0.00061723	     -0.21139831	      0.00590764	     -0.00116179	     34.64946713
      0.62244076	     -0.05704703	     -0.00097025	     -0.19894404	     -0.05759115	      0.88277839	     -0.00061723	     -0.21138562	      0.00594391	     -0.00116635	     34.56465753
      0.62410612	     -0.05700980	     -0.00096797	     -0.19890734	     -0.05758121	      0.88277644	     -0.00061722	     -0.21136717	      0.00599561	     -0.00117179	     34.67749235
      0.62551564	     -0.05697504	     -0.00096491	     -0.19887306	     -0.05757273	      0.88277478	     -0.00061720	     -0.21135153	      0.00603881	     -0.00117526	     34.52278107
      0.62692516	     -0.05693737	     -0.00096362	     -0.19883580	     -0.05756419	      0.88277313	     -0.00061717	     -0.21133583	      0.00608105	     -0.00117772	     34.76862592
      0.62833468	     -0.05689649	     -0.00096010	     -0.19879540	     -0.05755559	      0.88277146	     -0.00061713	     -0.21132007	      0.00612287	     -0.00117904	     34.51151525
      0.62974419	     -0.05685231	     -0.00095943	     -0.19875160	     -0.05754693	      0.88276980	     -0.00061708	     -0.21130423	      0.00616347	     -0.00117930	     34.91570152
      0.63095042	     -0.05681156	     -0.00095614	     -0.19871125	     -0.05753947	      0.88276838	     -0.00061703	     -0.21129059	      0.00619793	     -0.00117854	     34.63377195
      0.63215664	     -0.05676909	     -0.00095485	     -0.19866911	     -0.05753198	      0.88276696	     -0.00061698	     -0.21127686	      0.00623145	     -0.00117692	     34.79931116
      0.63367882	     -0.05671438	     -0.00095205	     -0.19861485	     -0.05752246	      0.88276517	     -0.00061690	     -0.21125946	      0.00627292	     -0.00117358	     34.70075752
      0.63520101	     -0.05665971	     -0.00095160	     -0.19856054	     -0.05751288	      0.88276339	     -0.00061682	     -0.21124205	      0.00631297	     -0.00116892	     35.03941410
      0.63640305	     -0.05661531	     -0.00094942	     -0.19851646	     -0.05750527	      0.88276198	     -0.00061674	     -0.21122834	      0.00634410	     -0.00116418	     34.80934861
      0.63760509	     -0.05656841	     -0.00094909	     -0.19846983	     -0.05749763	      0.88276059	     -0.00061666	     -0.21121464	      0.00637421	     -0.00115851	     34.99130910
      0.63915492	     -0.05650367	     -0.00094716	     -0.19840547	     -0.05748772	      0.88275880	     -0.00061655	     -0.21119692	      0.00641201	     -0.00114959	     34.93444070
      0.64070475	     -0.05643537	     -0.00094711	     -0.19833747	     -0.05747776	      0.88275703	     -0.00061642	     -0.21117908	      0.00644804	     -0.00113890	     35.33564997
      0.64184668	     -0.05638344	     -0.00094473	     -0.19828583	     -0.05747038	      0.88275573	     -0.00061633	     -0.21116587	      0.00647395	     -0.00112981	     35.09296234
      0.64298860	     -0.05633076	     -0.00094409	     -0.19823337	     -0.05746297	      0.88275445	     -0.00061622	     -0.21115260	      0.00649876	     -0.00111978	     35.24134077
      0.64462583	     -0.05625487	     -0.00094242	     -0.19815782	     -0.05745230	      0.88275263	     -0.00061607	     -0.21113356	      0.00653299	     -0.00110377	     35.25134248
      0.64601957	     -0.05619009	     -0.00094249	     -0.19809326	     -0.05744318	      0.88275110	     -0.00061592	     -0.21111738	      0.00656061	     -0.00108869	     35.51343524
      0.64741332	     -0.05612373	     -0.00094099	     -0.19802715	     -0.05743401	      0.88274959	     -0.00061577	     -0.21110124	      0.00658719	     -0.00107221	     35.42594715
      0.64880706	     -0.05605635	     -0.00094190	     -0.19795994	     -0.05742482	      0.88274811	     -0.00061561	     -0.21108515	      0.00661217	     -0.00105439	     35.80550960
      0.65020081	     -0.05598770	     -0.00094000	     -0.19789153	     -0.05741558	      0.88274665	     -0.00061544	     -0.21106910	      0.00663619	     -0.00103514	     35.60247943
      0.65138608	     -0.05592867	     -0.00094110	     -0.19783262	     -0.05740771	      0.88274544	     -0.00061530	     -0.21105550	      0.00665516	     -0.00101777	     35.96280198
      0.65257136	     -0.05586946	     -0.00094031	     -0.19777357	     -0.05739981	      0.88274424	     -0.00061514	     -0.21104194	      0.00667337	     -0.00099943	     35.94614017
      0.65408107	     -0.05579553	     -0.00094080	     -0.19769979	     -0.05738972	      0.88274275	     -0.00061493	     -0.21102480	      0.00669490	     -0.00097486	     36.19562406
      0.65559078	     -0.05572550	     -0.00093990	     -0.19762993	     -0.05737959	      0.88274130	     -0.00061471	     -0.21100793	      0.00671502	     -0.00094907	     36.09607229
      0.65676660	     -0.05567391	     -0.00094155	     -0.19757839	     -0.05737169	      0.88274019	     -0.00061453	     -0.21099508	      0.00672929	     -0.00092838	     36.42816902
      0.65794242	     -0.05562461	     -0.00094137	     -0.19752920	     -0.05736377	      0.88273912	     -0.00061434	     -0.21098254	      0.00674284	     -0.00090727	     36.41947935
      0.65948361	     -0.05556398	     -0.00094207	     -0.19746865	     -0.05735336	      0.88273774	     -0.00061409	     -0.21096667	      0.00675905	     -0.00087942	     36.64528825
      0.66102481	     -0.05550817	     -0.00094027	     -0.19741299	     -0.05734294	      0.88273640	     -0.00061382	     -0.21095153	      0.00677408	     -0.00085189	     36.48163857
      0.66213679	     -0.05547112	     -0.00094112	     -0.19737598	     -0.05733540	      0.88273547	     -0.00061362	     -0.21094112	      0.00678385	     -0.00083268	     36.80594216
      0.66324877	     -0.05543691	     -0.00094034	     -0.19734186	     -0.05732785	      0.88273455	     -0.00061341	     -0.21093119	      0.00679331	     -0.00081416	     36.81309982
      0.66488704	     -0.05539301	     -0.00094054	     -0.19729803	     -0.05731671	      0.88273324	     -0.00061309	     -0.21091751	      0.00680630	     -0.00078852	     37.01927255
      0.66626596	     -0.05536208	     -0.00093982	     -0.19726717	     -0.05730732	      0.88273217	     -0.00061281	     -0.21090699	      0.00681667	     -0.00076871	     36.94958457
      0.66764487	     -0.05533372	     -0.00094061	     -0.19723884	     -0.05729791	      0.88273112	     -0.00061251	     -0.21089741	      0.00682629	     -0.00075085	     37.24615581
      0.66902379	     -0.05530553	     -0.00093890	     -0.19721076	     -0.05728849	      0.88273009	     -0.00061221	     -0.21088870	      0.00683578	     -0.00073494	     37.06613861
      0.67040271	     -0.05527884	     -0.00094003	     -0.19718409	     -0.05727906	      0.88272909	     -0.00061190	     -0.21088079	      0.00684452	     -0.00072107	     37.51602606
      0.67156173	     -0.05525855	     -0.00093826	     -0.19716389	     -0.05727112	      0.88272826	     -0.00061162	     -0.21087477	      0.00685190	     -0.00071092	     37.25604355
      0.67272075	     -0.05524200	     -0.00093857	     -0.19714738	     -0.05726318	      0.88272744	     -0.00061134	     -0.21086935	      0.00685878	     -0.00070226	     37.41331403
      0.67422943	     -0.05522386	     -0.00093769	     -0.19712931	     -0.05725282	      0.88272639	     -0.00061097	     -0.21086328	      0.00686754	     -0.00069323	     37.33253182
      0.67573811	     -0.05520853	     -0.00093857	     -0.19711401	     -0.05724245	      0.88272535	     -0.00061058	     -0.21085829	      0.00687581	     -0.00068677	     37.65405683
      0.67689626	     -0.05519835	     -0.00093701	     -0.19710391	     -0.05723449	      0.88272456	     -0.00061027	     -0.21085518	      0.00688226	     -0.00068342	     37.38038293
      0.67805441	     -0.05518964	     -0.00093717	     -0.19709524	     -0.05722651	      0.88272377	     -0.00060995	     -0.21085268	      0.00688841	     -0.00068150	     37.50033567
      0.67959471	     -0.05517951	     -0.00093625	     -0.19708520	     -0.05721590	      0.88272272	     -0.00060952	     -0.21085027	      0.00689665	     -0.00068090	     37.39654699
      0.68113501	     -0.05517112	     -0.00093750	     -0.19707683	     -0.05720527	      0.88272167	     -0.00060908	     -0.21084885	      0.00690459	     -0.00068225	     37.73341403
      0.68223468	     -0.05516582	     -0.00093604	     -0.19707161	     -0.05719767	      0.88272092	     -0.00060875	     -0.21084841	      0.00691047	     -0.00068414	     37.42138520
      0.68333435	     -0.05516116	     -0.00093616	     -0.19706700	     -0.05719007	      0.88272016	     -0.00060842	     -0.21084843	      0.00691608	     -0.00068675	     37.48437499
      0.68497519	     -0.05515415	     -0.00093496	     -0.19706010	     -0.05717871	      0.88271903	     -0.00060791	     -0.21084924	      0.00692447	     -0.00069172	     37.37150122
      0.68634982	     -0.05514858	     -0.00093492	     -0.19705460	     -0.05716919	      0.88271808	     -0.00060748	     -0.21085057	      0.00693136	     -0.00069673	     37.50421009
      0.68772445	     -0.05514477	     -0.00093355	     -0.19705090	     -0.05715966	      0.88271712	     -0.00060703	     -0.21085247	      0.00693847	     -0.00070217	     37.29801946
      0.68909908	     -0.05514267	     -0.00093484	     -0.19704883	     -0.05715011	      0.88271615	     -0.00060658	     -0.21085495	      0.00694540	     -0.00070785	     37.54104921
      0.69033555	     -0.05514061	     -0.00093383	     -0.19704687	     -0.05714152	      0.88271527	     -0.00060616	     -0.21085764	      0.00695195	     -0.00071280	     37.30239354
      0.69157202	     -0.05513650	     -0.00093486	     -0.19704280	     -0.05713292	      0.88271438	     -0.00060574	     -0.21086068	      0.00695835	     -0.00071738	     37.45845190
      0.69280848	     -0.05513033	     -0.00093457	     -0.19703672	     -0.05712432	      0.88271349	     -0.00060531	     -0.21086396	      0.00696493	     -0.00072119	     37.36895921
      0.69436815	     -0.05512008	     -0.00093581	     -0.19702653	     -0.05711345	      0.88271237	     -0.00060476	     -0.21086832	      0.00697303	     -0.00072454	     37.53077439
      0.69561998	     -0.05510967	     -0.00093530	     -0.19701621	     -0.05710471	      0.88271146	     -0.00060431	     -0.21087192	      0.00697966	     -0.00072564	     37.38405186
      0.69687180	     -0.05509705	     -0.00093682	     -0.19700363	     -0.05709597	      0.88271055	     -0.00060385	     -0.21087553	      0.00698602	     -0.00072506	     37.54265473
      0.69812363	     -0.05508200	     -0.00093729	     -0.19698866	     -0.05708722	      0.88270964	     -0.00060339	     -0.21087906	      0.00699241	     -0.00072242	     37.51997775
      0.69967483	     -0.05505982	     -0.00093985	     -0.19696651	     -0.05707637	      0.88270853	     -0.00060280	     -0.21088323	      0.00699993	     -0.00071587	     37.73776681
      0.70090474	     -0.05503932	     -0.00094027	     -0.19694609	     -0.05706776	      0.88270765	     -0.00060234	     -0.21088629	      0.00700580	     -0.00070770	     37.68104173
      0.70213465	     -0.05501641	     -0.00094259	     -0.19692319	     -0.05705914	      0.88270679	     -0.00060186	     -0.21088906	      0.00701119	     -0.00069675	     37.85818337
      0.70336455	     -0.05499108	     -0.00094390	     -0.19689792	     -0.05705051	      0.88270594	     -0.00060139	     -0.21089151	      0.00701635	     -0.00068280	     37.92210047
      0.70497813	     -0.05495529	     -0.00094721	     -0.19686213	     -0.05703918	      0.88270486	     -0.00060075	     -0.21089414	      0.00702236	     -0.00065977	     38.15707837
      0.70619521	     -0.05492728	     -0.00094820	     -0.19683417	     -0.05703063	      0.88270407	     -0.00060027	     -0.21089570	      0.00702651	     -0.00063873	     38.18635641
      0.70741228	     -0.05489862	     -0.00095107	     -0.19680551	     -0.05702208	      0.88270330	     -0.00059978	     -0.21089689	      0.00703002	     -0.00061459	     38.36348015
      0.70888639	     -0.05486229	     -0.00095325	     -0.19676920	     -0.05701172	      0.88270242	     -0.00059918	     -0.21089786	      0.00703374	     -0.00058115	     38.48055587
      0.71020094	     -0.05482893	     -0.00095695	     -0.19673581	     -0.05700247	      0.88270168	     -0.00059864	     -0.21089828	      0.00703626	     -0.00054763	     38.70025535
      0.71151550	     -0.05479404	     -0.00095850	     -0.19670094	     -0.05699322	      0.88270098	     -0.00059810	     -0.21089825	      0.00703838	     -0.00051065	     38.80784031
      0.71283005	     -0.05475792	     -0.00096252	     -0.19666476	     -0.05698396	      0.88270034	     -0.00059755	     -0.21089775	      0.00703971	     -0.00047041	     39.03467350
      0.71414461	     -0.05472058	     -0.00096410	     -0.19662744	     -0.05697471	      0.88269975	     -0.00059699	     -0.21089679	      0.00704057	     -0.00042686	     39.14558670
      0.71545917	     -0.05468394	     -0.00096810	     -0.19659074	     -0.05696545	      0.88269922	     -0.00059643	     -0.21089540	      0.00704054	     -0.00038033	     39.35785892
      0.71677372	     -0.05464447	     -0.00096976	     -0.19655127	     -0.05695620	      0.88269875	     -0.00059586	     -0.21089360	      0.00704006	     -0.00033091	     39.49600903
      0.71808828	     -0.05460479	     -0.00097421	     -0.19651150	     -0.05694694	      0.88269835	     -0.00059529	     -0.21089139	      0.00703871	     -0.00027883	     39.71437823
      0.71940283	     -0.05456453	     -0.00097559	     -0.19647123	     -0.05693769	      0.88269802	     -0.00059472	     -0.21088876	      0.00703691	     -0.00022431	     39.83747496
      0.72071739	     -0.05452346	     -0.00097977	     -0.19643008	     -0.05692844	      0.88269776	     -0.00059414	     -0.21088570	      0.00703419	     -0.00016785	     40.06127547
      0.72203194	     -0.05448164	     -0.00098045	     -0.19638827	     -0.05691920	      0.88269758	     -0.00059355	     -0.21088218	      0.00703113	     -0.00010964	     40.18187840
      0.72321067	     -0.05444420	     -0.00098382	     -0.19635076	     -0.05691091	      0.88269748	     -0.00059302	     -0.21087864	      0.00702765	     -0.00005639	     40.36329574
      0.72438940	     -0.05440595	     -0.00098501	     -0.19631249	     -0.05690263	      0.88269744	     -0.00059249	     -0.21087473	      0.00702388	     -0.00000230	     40.49850211
      0.72581197	     -0.05435778	     -0.00098775	     -0.19626426	     -0.05689264	      0.88269749	     -0.00059184	     -0.21086947	      0.00701865	      0.00006374	     40.71629015
      0.72723453	     -0.05430814	     -0.00098843	     -0.19621461	     -0.05688266	      0.88269763	     -0.00059119	     -0.21086359	      0.00701294	      0.00013039	     40.87902766
      0.72842659	     -0.05426689	     -0.00099117	     -0.19617328	     -0.05687431	      0.88269781	     -0.00059064	     -0.21085819	      0.00700747	      0.00018637	     41.05005525
      0.72961865	     -0.05422654	     -0.00099191	     -0.19613290	     -0.05686596	      0.88269807	     -0.00059008	     -0.21085240	      0.00700167	      0.00024227	     41.16153758
      0.73081070	     -0.05418697	     -0.00099365	     -0.19609328	     -0.05685761	      0.88269839	     -0.00058953	     -0.21084625	      0.00699534	      0.00029774	     41.30073260
      0.73245193	     -0.05413236	     -0.00099421	     -0.19603864	     -0.05684614	      0.88269894	     -0.00058876	     -0.21083721	      0.00698610	      0.00037301	     41.46163396
      0.73365984	     -0.05409098	     -0.00099570	     -0.19599719	     -0.05683771	      0.88269943	     -0.00058820	     -0.21083011	      0.00697874	      0.00042732	     41.61981297
      0.73486774	     -0.05404923	     -0.00099530	     -0.19595544	     -0.05682928	      0.88269997	     -0.00058763	     -0.21082261	      0.00697118	      0.00048055	     41.72628699
      0.73632826	     -0.05399944	     -0.00099626	     -0.19590558	     -0.05681911	      0.88270072	     -0.00058694	     -0.21081301	      0.00696151	      0.00054300	     41.89690204
      0.73761984	     -0.05395655	     -0.00099537	     -0.19586268	     -0.05681012	      0.88270146	     -0.00058633	     -0.21080409	      0.00695278	      0.00059628	     41.99484597
      0.73891142	     -0.05391424	     -0.00099655	     -0.19582030	     -0.05680115	      0.88270226	     -0.00058572	     -0.21079479	      0.00694364	      0.00064741	     42.14505766
      0.74020299	     -0.05387232	     -0.00099554	     -0.19577837	     -0.05679218	      0.88270313	     -0.00058510	     -0.21078511	      0.00693444	      0.00069629	     42.23514024
      0.74149457	     -0.05383023	     -0.00099652	     -0.19573620	     -0.05678323	      0.88270406	     -0.00058449	     -0.21077506	      0.00692492	      0.00074267	     42.38392129
      0.74278615	     -0.05378663	     -0.00099521	     -0.19569259	     -0.05677430	      0.88270505	     -0.00058388	     -0.21076461	      0.00691542	      0.00078655	     42.48367968
      0.74407772	     -0.05373970	     -0.00099569	     -0.19564559	     -0.05676537	      0.88270609	     -0.00058327	     -0.21075369	      0.00690567	      0.00082785	     42.65725771
      0.74536930	     -0.05368865	     -0.00099397	     -0.19559454	     -0.05675646	      0.88270718	     -0.00058267	     -0.21074221	      0.00689595	      0.00086681	     42.79196054
      0.74666088	     -0.05363288	     -0.00099416	     -0.19553870	     -0.05674756	      0.88270833	     -0.00058206	     -0.21073007	      0.00688592	      0.00090355	     42.99646131
      0.74795245	     -0.05357242	     -0.00099224	     -0.19547824	     -0.05673867	      0.88270952	     -0.00058145	     -0.21071720	      0.00687574	      0.00093847	     43.14772442
      0.74924403	     -0.05350676	     -0.00099219	     -0.19541251	     -0.05672980	      0.88271075	     -0.00058085	     -0.21070352	      0.00686503	      0.00097177	     43.37046558
      0.75053561	     -0.05343618	     -0.00099012	     -0.19534191	     -0.05672094	      0.88271203	     -0.00058025	     -0.21068900	      0.00685393	      0.00100388	     43.54053267
      0.75182718	     -0.05336034	     -0.00098975	     -0.19526600	     -0.05671209	      0.88271334	     -0.00057966	     -0.21067358	      0.00684204	      0.00103498	     43.77185759
      0.75311876	     -0.05328026	     -0.00098731	     -0.19518591	     -0.05670326	      0.88271470	     -0.00057907	     -0.21065723	      0.00682952	      0.00106541	     43.94822363
      0.75441033	     -0.05319602	     -0.00098657	     -0.19510159	     -0.05669445	      0.88271610	     -0.00057848	     -0.21063997	      0.00681599	      0.00109525	     44.18811234
      0.75570191	     -0.05310831	     -0.00098389	     -0.19501384	     -0.05668566	      0.88271753	     -0.00057790	     -0.21062180	      0.00680166	      0.00112475	     44.38298605
      0.75699349	     -0.05301793	     -0.00098314	     -0.19492336	     -0.05667688	      0.88271900	     -0.00057732	     -0.21060277	      0.00678618	      0.00115396	     44.63946636
      0.75828506	     -0.05292362	     -0.00098054	     -0.19482898	     -0.05666813	      0.88272051	     -0.00057675	     -0.21058288	      0.00676978	      0.00118312	     44.86917059
      0.75957664	     -0.05282455	     -0.00097977	     -0.19472979	     -0.05665939	      0.88272206	     -0.00057618	     -0.21056212	      0.00675215	      0.00121241	     45.17586391
      0.76086822	     -0.05272113	     -0.00097706	     -0.19462628	     -0.05665069	      0.88272364	     -0.00057562	     -0.21054048	      0.00673344	      0.00124214	     45.42921099
      0.76215979	     -0.05261514	     -0.00097640	     -0.19452013	     -0.05664200	      0.88272527	     -0.00057507	     -0.21051797	      0.00671325	      0.00127237	     45.74265919
      0.76345137	     -0.05250713	     -0.00097385	     -0.19441200	     -0.05663335	      0.88272693	     -0.00057453	     -0.21049465	      0.00669178	      0.00130321	     46.00284792
      0.76474295	     -0.05239625	     -0.00097334	     -0.19430092	     -0.05662472	      0.88272863	     -0.00057399	     -0.21047056	      0.00666872	      0.00133459	     46.34364280
      0.76603452	     -0.05228199	     -0.00097059	     -0.19418651	     -0.05661612	      0.88273038	     -0.00057346	     -0.21044570	      0.00664429	      0.00136666	     46.62916648
      0.76732610	     -0.05216539	     -0.00097018	     -0.19406969	     -0.05660755	      0.88273216	     -0.00057294	     -0.21042009	      0.00661817	      0.00139931	     47.00045535
      0.76861767	     -0.05204720	     -0.00096752	     -0.19395131	     -0.05659902	      0.88273399	     -0.00057243	     -0.21039378	      0.00659059	      0.00143265	     47.29256714
      0.76990925	     -0.05192840	     -0.00096743	     -0.19383224	     -0.05659053	      0.88273586	     -0.00057193	     -0.21036680	      0.00656116	      0.00146648	     47.66730568
      0.77120083	     -0.05180870	     -0.00096467	     -0.19371232	     -0.05658208	      0.88273778	     -0.00057143	     -0.21033924	      0.00653021	      0.00150077	     47.95789900
      0.77249240	     -0.05168827	     -0.00096484	     -0.19359156	     -0.05657366	      0.88273974	     -0.00057095	     -0.21031113	      0.00649738	      0.00153525	     48.36079801
      0.77378398	     -0.05156665	     -0.00096185	     -0.19346970	     -0.05656529	      0.88274175	     -0.00057048	     -0.21028250	      0.00646306	      0.00156992	     48.65141526
      0.77507556	     -0.05144318	     -0.00096294	     -0.19334585	     -0.05655697	      0.88274380	     -0.00057002	     -0.21025340	      0.00642678	      0.00160456	     49.07506417
      0.77621174	     -0.05133632	     -0.00096111	     -0.19323872	     -0.05654969	      0.88274564	     -0.00056963	     -0.21022751	      0.00639360	      0.00163503	     49.30217215
      0.77734791	     -0.05123135	     -0.00096150	     -0.19313340	     -0.05654244	      0.88274751	     -0.00056924	     -0.21020140	      0.00635894	      0.00166516	     49.62345588
      0.77875930	     -0.05110404	     -0.00096053	     -0.19300567	     -0.05653350	      0.88274989	     -0.00056877	     -0.21016876	      0.00631414	      0.00170186	     49.94665463
      0.78017069	     -0.05097941	     -0.00096101	     -0.19288057	     -0.05652462	      0.88275231	     -0.00056832	     -0.21013600	      0.00626722	      0.00173726	     50.36318560
      0.78130953	     -0.05088089	     -0.00095900	     -0.19278172	     -0.05651750	      0.88275431	     -0.00056797	     -0.21010952	      0.00622815	      0.00176469	     50.56764278
      0.78244836	     -0.05078459	     -0.00095887	     -0.19268502	     -0.05651043	      0.88275633	     -0.00056762	     -0.21008304	      0.00618782	      0.00179070	     50.87051584
      0.78387514	     -0.05066834	     -0.00095723	     -0.19256831	     -0.05650164	      0.88275891	     -0.00056720	     -0.21004992	      0.00613587	      0.00182100	     51.16977324
      0.78530191	     -0.05055859	     -0.00095783	     -0.19245800	     -0.05649293	      0.88276153	     -0.00056681	     -0.21001698	      0.00608221	      0.00184816	     51.57290426
      0.78638443	     -0.05047953	     -0.00095590	     -0.19237858	     -0.05648636	      0.88276354	     -0.00056651	     -0.20999217	      0.00604068	      0.00186642	     51.71585234
      0.78746695	     -0.05040478	     -0.00095595	     -0.19230340	     -0.05647985	      0.88276557	     -0.00056623	     -0.20996759	      0.00599831	      0.00188229	     51.95902830
      0.78896560	     -0.05030682	     -0.00095477	     -0.19220487	     -0.05647090	      0.88276840	     -0.00056586	     -0.20993398	      0.00593863	      0.00189998	     52.22630998
      0.79046425	     -0.05021550	     -0.00095563	     -0.19211290	     -0.05646205	      0.88277126	     -0.00056551	     -0.20990090	      0.00587777	      0.00191217	     52.61164456
      0.79149393	     -0.05015578	     -0.00095357	     -0.19205282	     -0.05645602	      0.88277323	     -0.00056528	     -0.20987850	      0.00583557	      0.00191721	     52.69070859
      0.79252361	     -0.05009939	     -0.00095328	     -0.19199601	     -0.05645003	      0.88277521	     -0.00056505	     -0.20985639	      0.00579289	      0.00191930	     52.87856317
      0.79412783	     -0.05001800	     -0.00095188	     -0.19191397	     -0.05644079	      0.88277829	     -0.00056473	     -0.20982253	      0.00572583	      0.00191654	     53.10237738
      0.79544109	     -0.04995798	     -0.00095203	     -0.19185337	     -0.05643331	      0.88278080	     -0.00056448	     -0.20979541	      0.00567045	      0.00190861	     53.33690434
      0.79675434	     -0.04990269	     -0.00095037	     -0.19179757	     -0.05642590	      0.88278330	     -0.00056425	     -0.20976886	      0.00561488	      0.00189554	     53.45102266
      0.79806759	     -0.04985274	     -0.00095124	     -0.19174701	     -0.05641856	      0.88278577	     -0.00056404	     -0.20974289	      0.00555899	      0.00187724	     53.70235531
      0.79923481	     -0.04981164	     -0.00094943	     -0.19170545	     -0.05641210	      0.88278795	     -0.00056386	     -0.20972030	      0.00550935	      0.00185670	     53.75204362
      0.80040203	     -0.04977497	     -0.00094990	     -0.19166825	     -0.05640570	      0.88279011	     -0.00056370	     -0.20969819	      0.00545956	      0.00183212	     53.92188841
      0.80156925	     -0.04974144	     -0.00094891	     -0.19163422	     -0.05639936	      0.88279223	     -0.00056355	     -0.20967657	      0.00540983	      0.00180365	     53.99862831
      0.80307884	     -0.04970464	     -0.00094929	     -0.19159674	     -0.05639124	      0.88279492	     -0.00056338	     -0.20964933	      0.00534549	      0.00176112	     54.17431669
      0.80426498	     -0.04967944	     -0.00094765	     -0.19157106	     -0.05638493	      0.88279699	     -0.00056326	     -0.20962853	      0.00529514	      0.00172337	     54.19004398
      0.80545112	     -0.04965853	     -0.00094811	     -0.19154961	     -0.05637868	      0.88279901	     -0.00056316	     -0.20960826	      0.00524486	      0.00168191	     54.31917371
      0.80663727	     -0.04964003	     -0.00094710	     -0.19153061	     -0.05637248	      0.88280098	     -0.00056307	     -0.20958852	      0.00519487	      0.00163699	     54.36338068
      0.80813401	     -0.04962192	     -0.00094768	     -0.19151183	     -0.05636476	      0.88280338	     -0.00056298	     -0.20956434	      0.00513207	      0.00157566	     54.51467168
      0.80929988	     -0.04961000	     -0.00094602	     -0.19149945	     -0.05635880	      0.88280519	     -0.00056292	     -0.20954606	      0.00508356	      0.00152463	     54.50420736
      0.81046575	     -0.04960187	     -0.00094653	     -0.19149079	     -0.05635290	      0.88280694	     -0.00056288	     -0.20952827	      0.00503525	      0.00147095	     54.60314224
      0.81163162	     -0.04959523	     -0.00094569	     -0.19148367	     -0.05634706	      0.88280862	     -0.00056285	     -0.20951094	      0.00498733	      0.00141495	     54.63208722
      0.81319253	     -0.04959106	     -0.00094638	     -0.19147880	     -0.05633933	      0.88281077	     -0.00056284	     -0.20948846	      0.00492361	      0.00133679	     54.75108980
      0.81434951	     -0.04958919	     -0.00094484	     -0.19147648	     -0.05633366	      0.88281228	     -0.00056284	     -0.20947232	      0.00487684	      0.00127691	     54.72774065
      0.81550650	     -0.04959119	     -0.00094550	     -0.19147797	     -0.05632804	      0.88281372	     -0.00056286	     -0.20945660	      0.00483033	      0.00121565	     54.79561416
      0.81692238	     -0.04959507	     -0.00094442	     -0.19148128	     -0.05632124	      0.88281539	     -0.00056291	     -0.20943797	      0.00477394	      0.00113925	     54.79976166
      0.81817979	     -0.04960277	     -0.00094577	     -0.19148841	     -0.05631527	      0.88281678	     -0.00056296	     -0.20942194	      0.00472424	      0.00107042	     54.88474706
      0.81943720	     -0.04961005	     -0.00094429	     -0.19149522	     -0.05630936	      0.88281808	     -0.00056304	     -0.20940641	      0.00467507	      0.00100105	     54.86505813
      0.82069461	     -0.04962231	     -0.00094589	     -0.19150691	     -0.05630351	      0.88281929	     -0.00056313	     -0.20939134	      0.00462630	      0.00093143	     54.93963004
      0.82195202	     -0.04963353	     -0.00094441	     -0.19151766	     -0.05629773	      0.88282042	     -0.00056323	     -0.20937674	      0.00457808	      0.00086192	     54.91978001
      0.82320943	     -0.04965035	     -0.00094643	     -0.19153390	     -0.05629200	      0.88282146	     -0.00056336	     -0.20936258	      0.00453029	      0.00079279	     54.98452340
      0.82446684	     -0.04966496	     -0.00094489	     -0.19154805	     -0.05628633	      0.88282242	     -0.00056350	     -0.20934887	      0.00448306	      0.00072437	     54.96862839
      0.82572425	     -0.04968589	     -0.00094708	     -0.19156841	     -0.05628073	      0.88282328	     -0.00056365	     -0.20933558	      0.00443628	      0.00065691	     55.01779875
      0.82698166	     -0.04970391	     -0.00094532	     -0.19158600	     -0.05627518	      0.88282407	     -0.00056383	     -0.20932272	      0.00439006	      0.00059067	     55.00782266
      0.82823907	     -0.04972932	     -0.00094793	     -0.19161083	     -0.05626968	      0.88282477	     -0.00056402	     -0.20931026	      0.00434430	      0.00052585	     55.03842575
      0.82949647	     -0.04975028	     -0.00094603	     -0.19163137	     -0.05626425	      0.88282539	     -0.00056422	     -0.20929823	      0.00429910	      0.00046263	     55.04024155
      0.83075388	     -0.04977988	     -0.00094902	     -0.19166040	     -0.05625887	      0.88282593	     -0.00056445	     -0.20928658	      0.00425440	      0.00040115	     55.04256259
      0.83186882	     -0.04980174	     -0.00094757	     -0.19168188	     -0.05625415	      0.88282635	     -0.00056466	     -0.20927659	      0.00421522	      0.00034819	     55.03784253
      0.83298375	     -0.04982952	     -0.00094902	     -0.19170920	     -0.05624947	      0.88282671	     -0.00056488	     -0.20926691	      0.00417648	      0.00029675	     55.01997207
      0.83436283	     -0.04986311	     -0.00094890	     -0.19174229	     -0.05624375	      0.88282708	     -0.00056518	     -0.20925537	      0.00412920	      0.00023527	     55.02247868
      0.83574191	     -0.04990351	     -0.00095138	     -0.19178211	     -0.05623808	      0.88282736	     -0.00056549	     -0.20924430	      0.00408267	      0.00017621	     54.97751792
      0.83687470	     -0.04993365	     -0.00095049	     -0.19181187	     -0.05623348	      0.88282753	     -0.00056576	     -0.20923559	      0.00404501	      0.00012948	     54.98720100
      0.83800749	     -0.04996998	     -0.00095222	     -0.19184775	     -0.05622892	      0.88282765	     -0.00056605	     -0.20922718	      0.00400791	      0.00008437	     54.93387965
      0.83939445	     -0.05001281	     -0.00095284	     -0.19189008	     -0.05622339	      0.88282773	     -0.00056642	     -0.20921735	      0.00396320	      0.00003131	     54.93012846
      0.84078141	     -0.05006279	     -0.00095630	     -0.19193949	     -0.05621793	      0.88282774	     -0.00056680	     -0.20920800	      0.00391936	     -0.00001932	     54.81232292
      0.84187196	     -0.05009810	     -0.00095568	     -0.19197445	     -0.05621367	      0.88282770	     -0.00056712	     -0.20920103	      0.00388539	     -0.00005751	     54.81842514
      0.84296251	     -0.05013991	     -0.00095751	     -0.19201585	     -0.05620945	      0.88282762	     -0.00056744	     -0.20919437	      0.00385200	     -0.00009431	     54.72826602
      0.84440661	     -0.05019442	     -0.00095835	     -0.19206986	     -0.05620392	      0.88282745	     -0.00056789	     -0.20918605	      0.00380862	     -0.00014107	     54.68888688
      0.84585071	     -0.05025663	     -0.00096174	     -0.19213151	     -0.05619845	      0.88282721	     -0.00056836	     -0.20917823	      0.00376636	     -0.00018570	     54.51989824
      0.84690716	     -0.05029774	     -0.00096130	     -0.19217232	     -0.05619449	      0.88282700	     -0.00056872	     -0.20917287	      0.00373605	     -0.00021716	     54.52808150
      0.84796361	     -0.05034499	     -0.00096310	     -0.19221919	     -0.05619056	      0.88282675	     -0.00056908	     -0.20916776	      0.00370641	     -0.00024765	     54.41614184
      0.84947917	     -0.05041263	     -0.00096444	     -0.19228635	     -0.05618497	      0.88282635	     -0.00056962	     -0.20916090	      0.00366493	     -0.00028994	     54.33062637
      0.85077496	     -0.05047609	     -0.00096697	     -0.19234936	     -0.05618024	      0.88282595	     -0.00057010	     -0.20915546	      0.00363053	     -0.00032485	     54.15028632
      0.85207074	     -0.05053693	     -0.00096725	     -0.19240983	     -0.05617556	      0.88282550	     -0.00057059	     -0.20915042	      0.00359701	     -0.00035880	     54.10634253
      0.85336653	     -0.05060629	     -0.00097038	     -0.19247874	     -0.05617092	      0.88282502	     -0.00057109	     -0.20914574	      0.00356459	     -0.00039191	     53.85312550
      0.85466232	     -0.05066982	     -0.00097004	     -0.19254195	     -0.05616632	      0.88282449	     -0.00057161	     -0.20914148	      0.00353304	     -0.00042439	     53.85878698
      0.85577684	     -0.05073363	     -0.00097306	     -0.19260538	     -0.05616240	      0.88282400	     -0.00057207	     -0.20913808	      0.00350688	     -0.00045188	     53.58284033
      0.85689136	     -0.05079340	     -0.00097376	     -0.19266486	     -0.05615851	      0.88282348	     -0.00057254	     -0.20913497	      0.00348142	     -0.00047910	     53.49651226
      0.85829447	     -0.05087431	     -0.00097630	     -0.19274535	     -0.05615364	      0.88282279	     -0.00057313	     -0.20913141	      0.00345061	     -0.00051306	     53.24742704
      0.85969758	     -0.05095223	     -0.00097675	     -0.19282295	     -0.05614882	      0.88282204	     -0.00057375	     -0.20912827	      0.00342100	     -0.00054686	     53.17856929
      0.86082831	     -0.05102266	     -0.00097971	     -0.19289303	     -0.05614497	      0.88282141	     -0.00057425	     -0.20912599	      0.00339825	     -0.00057401	     52.87373149
      0.86195903	     -0.05108929	     -0.00098057	     -0.19295941	     -0.05614114	      0.88282074	     -0.00057477	     -0.20912399	      0.00337629	     -0.00060124	     52.75963756
      0.86337871	     -0.05117848	     -0.00098330	     -0.19304823	     -0.05613636	      0.88281987	     -0.00057542	     -0.20912179	      0.00335009	     -0.00063555	     52.46721440
      0.86479839	     -0.05126386	     -0.00098381	     -0.19313332	     -0.05613162	      0.88281894	     -0.00057609	     -0.20911998	      0.00332526	     -0.00067014	     52.39248617
      0.86589596	     -0.05133749	     -0.00098691	     -0.19320666	     -0.05612798	      0.88281819	     -0.00057662	     -0.20911879	      0.00330724	     -0.00069705	     52.05373812
      0.86699353	     -0.05140693	     -0.00098799	     -0.19327587	     -0.05612436	      0.88281741	     -0.00057716	     -0.20911783	      0.00329000	     -0.00072419	     51.91830486
      0.86847338	     -0.05150492	     -0.00099079	     -0.19337353	     -0.05611951	      0.88281631	     -0.00057789	     -0.20911681	      0.00326826	     -0.00076111	     51.60092651
      0.86995323	     -0.05159804	     -0.00099138	     -0.19346642	     -0.05611469	      0.88281516	     -0.00057863	     -0.20911613	      0.00324805	     -0.00079846	     51.51437456
      0.87102086	     -0.05167178	     -0.00099440	     -0.19353992	     -0.05611123	      0.88281429	     -0.00057917	     -0.20911578	      0.00323467	     -0.00082559	     51.15682404
      0.87208848	     -0.05174069	     -0.00099545	     -0.19360865	     -0.05610778	      0.88281339	     -0.00057972	     -0.20911557	      0.00322203	     -0.00085290	     51.01248299
      0.87364494	     -0.05184412	     -0.00099814	     -0.19371181	     -0.05610278	      0.88281203	     -0.00058054	     -0.20911546	      0.00320518	     -0.00089290	     50.68290073
      0.87496855	     -0.05192844	     -0.00099917	     -0.19379595	     -0.05609855	      0.88281083	     -0.00058123	     -0.20911555	      0.00319215	     -0.00092703	     50.54697007
      0.87629216	     -0.05201706	     -0.00100220	     -0.19388434	     -0.05609433	      0.88280958	     -0.00058194	     -0.20911575	      0.00318050	     -0.00096110	     50.19088049
      0.87761577	     -0.05209807	     -0.00100263	     -0.19396523	     -0.05609013	      0.88280829	     -0.00058265	     -0.20911609	      0.00316988	     -0.00099506	     50.13572668
      0.87893938	     -0.05218615	     -0.00100636	     -0.19405308	     -0.05608594	      0.88280695	     -0.00058337	     -0.20911650	      0.00316066	     -0.00102869	     49.69578066
      0.88006868	     -0.05225222	     -0.00100644	     -0.19411907	     -0.05608237	      0.88280577	     -0.00058399	     -0.20911694	      0.00315346	     -0.00105712	     49.68170883
      0.88119798	     -0.05232249	     -0.00100867	     -0.19418920	     -0.05607882	      0.88280456	     -0.00058462	     -0.20911741	      0.00314719	     -0.00108516	     49.41455367
      0.88263980	     -0.05240611	     -0.00100997	     -0.19427270	     -0.05607428	      0.88280297	     -0.00058542	     -0.20911808	      0.00314018	     -0.00112034	     49.27689428
      0.88408162	     -0.05249177	     -0.00101317	     -0.19435820	     -0.05606976	      0.88280133	     -0.00058623	     -0.20911877	      0.00313446	     -0.00115460	     48.88796590
      0.88522917	     -0.05255157	     -0.00101328	     -0.19441795	     -0.05606617	      0.88279999	     -0.00058688	     -0.20911936	      0.00313051	     -0.00118117	     48.90520916
      0.88637672	     -0.05261454	     -0.00101540	     -0.19448082	     -0.05606258	      0.88279862	     -0.00058753	     -0.20911994	      0.00312733	     -0.00120695	     48.65199777
      0.88783521	     -0.05268752	     -0.00101658	     -0.19455373	     -0.05605802	      0.88279683	     -0.00058836	     -0.20912071	      0.00312404	     -0.00123851	     48.56675272
      0.88929370	     -0.05276220	     -0.00101994	     -0.19462828	     -0.05605346	      0.88279501	     -0.00058919	     -0.20912144	      0.00312176	     -0.00126848	     48.16426235
      0.89040196	     -0.05280948	     -0.00101988	     -0.19467555	     -0.05605000	      0.88279359	     -0.00058983	     -0.20912201	      0.00312034	     -0.00129014	     48.24530770
      0.89151021	     -0.05285933	     -0.00102176	     -0.19472534	     -0.05604655	      0.88279215	     -0.00059047	     -0.20912253	      0.00311945	     -0.00131069	     48.03296995
      0.89303637	     -0.05292075	     -0.00102306	     -0.19478672	     -0.05604179	      0.88279013	     -0.00059136	     -0.20912323	      0.00311867	     -0.00133712	     47.95696402
      0.89456253	     -0.05298310	     -0.00102649	     -0.19484898	     -0.05603703	      0.88278807	     -0.00059224	     -0.20912385	      0.00311858	     -0.00136120	     47.55261120
      0.89563207	     -0.05301763	     -0.00102630	     -0.19488352	     -0.05603369	      0.88278660	     -0.00059286	     -0.20912428	      0.00311858	     -0.00137666	     47.67559019
      0.89670162	     -0.05305496	     -0.00102803	     -0.19492080	     -0.05603035	      0.88278512	     -0.00059349	     -0.20912467	      0.00311889	     -0.00139086	     47.50197839
      0.89831944	     -0.05310471	     -0.00102961	     -0.19497054	     -0.05602531	      0.88278286	     -0.00059443	     -0.20912524	      0.00311954	     -0.00140996	     47.42777133
      0.89966886	     -0.05314539	     -0.00103213	     -0.19501116	     -0.05602110	      0.88278094	     -0.00059522	     -0.20912567	      0.00312035	     -0.00142364	     47.17491200
      0.90101828	     -0.05317763	     -0.00103270	     -0.19504342	     -0.05601689	      0.88277902	     -0.00059601	     -0.20912607	      0.00312113	     -0.00143527	     47.25476551
      0.90236769	     -0.05321278	     -0.00103585	     -0.19507850	     -0.05601267	      0.88277707	     -0.00059680	     -0.20912640	      0.00312216	     -0.00144479	     46.90935338
      0.90356993	     -0.05323426	     -0.00103586	     -0.19510001	     -0.05600892	      0.88277533	     -0.00059750	     -0.20912667	      0.00312287	     -0.00145157	     47.04679479
      0.90477216	     -0.05325873	     -0.00103811	     -0.19512444	     -0.05600517	      0.88277358	     -0.00059820	     -0.20912687	      0.00312372	     -0.00145670	     46.81952049
      0.90597439	     -0.05327715	     -0.00103887	     -0.19514287	     -0.05600141	      0.88277183	     -0.00059890	     -0.20912702	      0.00312441	     -0.00146028	     46.83105778
      0.90753352	     -0.05330156	     -0.00104145	     -0.19516725	     -0.05599654	      0.88276955	     -0.00059981	     -0.20912714	      0.00312528	     -0.00146263	     46.60249187
      0.90875914	     -0.05331332	     -0.00104150	     -0.19517904	     -0.05599271	      0.88276776	     -0.00060052	     -0.20912718	      0.00312570	     -0.00146280	     46.71969709
      0.90998477	     -0.05332767	     -0.00104359	     -0.19519336	     -0.05598888	      0.88276596	     -0.00060123	     -0.20912716	      0.00312613	     -0.00146150	     46.53258326
      0.91121039	     -0.05333611	     -0.00104415	     -0.19520183	     -0.05598504	      0.88276417	     -0.00060194	     -0.20912709	      0.00312631	     -0.00145887	     46.57161466
      0.91275068	     -0.05334785	     -0.00104663	     -0.19521353	     -0.05598023	      0.88276193	     -0.00060282	     -0.20912691	      0.00312640	     -0.00145372	     46.37873304
      0.91395480	     -0.05334977	     -0.00104643	     -0.19521550	     -0.05597646	      0.88276018	     -0.00060351	     -0.20912672	      0.00312612	     -0.00144843	     46.51005322
      0.91515891	     -0.05335462	     -0.00104829	     -0.19522032	     -0.05597270	      0.88275844	     -0.00060419	     -0.20912645	      0.00312574	     -0.00144208	     46.36867959
      0.91636302	     -0.05335443	     -0.00104879	     -0.19522014	     -0.05596894	      0.88275671	     -0.00060488	     -0.20912614	      0.00312506	     -0.00143480	     46.40751749
      0.91797071	     -0.05335481	     -0.00105107	     -0.19522050	     -0.05596391	      0.88275441	     -0.00060578	     -0.20912560	      0.00312386	     -0.00142374	     46.27283013
      0.91916627	     -0.05334829	     -0.00105070	     -0.19521402	     -0.05596018	      0.88275272	     -0.00060645	     -0.20912514	      0.00312255	     -0.00141467	     46.40198033
      0.92036183	     -0.05334444	     -0.00105235	     -0.19521015	     -0.05595645	      0.88275103	     -0.00060712	     -0.20912459	      0.00312107	     -0.00140493	     46.30927684
      0.92182077	     -0.05333320	     -0.00105242	     -0.19519893	     -0.05595190	      0.88274899	     -0.00060792	     -0.20912383	      0.00311875	     -0.00139230	     46.40643784
      0.92311823	     -0.05332542	     -0.00105456	     -0.19519112	     -0.05594785	      0.88274719	     -0.00060863	     -0.20912304	      0.00311640	     -0.00138048	     46.28686229
      0.92441570	     -0.05330989	     -0.00105397	     -0.19517563	     -0.05594381	      0.88274541	     -0.00060934	     -0.20912217	      0.00311352	     -0.00136822	     46.42457770
      0.92571316	     -0.05329812	     -0.00105619	     -0.19516381	     -0.05593977	      0.88274364	     -0.00061004	     -0.20912119	      0.00311033	     -0.00135556	     46.32161475
      0.92701062	     -0.05327866	     -0.00105540	     -0.19514439	     -0.05593574	      0.88274189	     -0.00061073	     -0.20912014	      0.00310656	     -0.00134262	     46.46227992
      0.92830808	     -0.05326501	     -0.00105782	     -0.19513068	     -0.05593171	      0.88274016	     -0.00061142	     -0.20911899	      0.00310240	     -0.00132947	     46.36352094
      0.92960555	     -0.05324632	     -0.00105703	     -0.19511203	     -0.05592769	      0.88273844	     -0.00061210	     -0.20911789	      0.00309760	     -0.00131631	     46.49144698
      0.93090301	     -0.05323621	     -0.00105993	     -0.19510182	     -0.05592367	      0.88273674	     -0.00061278	     -0.20911686	      0.00309238	     -0.00130330	     46.39468133
      0.93220047	     -0.05322150	     -0.00105917	     -0.19508713	     -0.05591966	      0.88273506	     -0.00061344	     -0.20911606	      0.00308655	     -0.00129069	     46.51836533
      0.93349793	     -0.05321618	     -0.00106248	     -0.19508169	     -0.05591566	      0.88273339	     -0.00061410	     -0.20911550	      0.00308032	     -0.00127861	     46.42979948
      0.93479540	     -0.05320523	     -0.00106145	     -0.19507076	     -0.05591167	      0.88273174	     -0.00061475	     -0.20911533	      0.00307355	     -0.00126723	     46.54819619
      0.93609286	     -0.05320409	     -0.00106494	     -0.19506949	     -0.05590769	      0.88273010	     -0.00061539	     -0.20911551	      0.00306640	     -0.00125662	     46.47224455
      0.93724443	     -0.05319846	     -0.00106393	     -0.19506388	     -0.05590416	      0.88272866	     -0.00061595	     -0.20911608	      0.00305963	     -0.00124797	     46.53073536
      0.93839599	     -0.05319832	     -0.00106535	     -0.19506368	     -0.05590064	      0.88272723	     -0.00061650	     -0.20911701	      0.00305255	     -0.00124010	     46.50864729
      0.93981684	     -0.05319605	     -0.00106453	     -0.19506142	     -0.05589631	      0.88272547	     -0.00061717	     -0.20911871	      0.00304335	     -0.00123160	     46.52032650
      0.94123769	     -0.05319735	     -0.00106544	     -0.19506266	     -0.05589199	      0.88272373	     -0.00061783	     -0.20912098	      0.00303368	     -0.00122457	     46.51308092
      0.94240216	     -0.05319459	     -0.00106268	     -0.19505997	     -0.05588847	      0.88272231	     -0.00061836	     -0.20912328	      0.00302548	     -0.00121999	     46.49497410
      0.94356662	     -0.05319573	     -0.00106203	     -0.19506111	     -0.05588495	      0.88272089	     -0.00061887	     -0.20912596	      0.00301702	     -0.00121655	     46.48959384
      0.94499699	     -0.05319431	     -0.00105873	     -0.19505978	     -0.05588064	      0.88271915	     -0.00061950	     -0.20912978	      0.00300639	     -0.00121395	     46.45834546
      0.94642735	     -0.05319509	     -0.00105769	     -0.19506056	     -0.05587635	      0.88271741	     -0.00062010	     -0.20913413	      0.00299548	     -0.00121311	     46.52620396
      0.94753831	     -0.05319190	     -0.00105359	     -0.19505749	     -0.05587302	      0.88271607	     -0.00062056	     -0.20913787	      0.00298694	     -0.00121358	     46.42592128
      0.94864928	     -0.05319048	     -0.00105172	     -0.19505612	     -0.05586971	      0.88271472	     -0.00062102	     -0.20914190	      0.00297823	     -0.00121498	     46.45704535
      0.95014550	     -0.05318291	     -0.00104743	     -0.19504867	     -0.05586526	      0.88271290	     -0.00062161	     -0.20914772	      0.00296641	     -0.00121801	     46.43030751
      0.95164172	     -0.05316989	     -0.00104528	     -0.19503570	     -0.05586083	      0.88271107	     -0.00062219	     -0.20915379	      0.00295432	     -0.00122185	     46.64264625
      0.95270355	     -0.05315324	     -0.00104054	     -0.19501919	     -0.05585770	      0.88270977	     -0.00062260	     -0.20915815	      0.00294568	     -0.00122468	     46.49883994
      0.95376538	     -0.05313546	     -0.00103776	     -0.19500148	     -0.05585458	      0.88270847	     -0.00062299	     -0.20916247	      0.00293671	     -0.00122740	     46.56164270
      0.95535074	     -0.05310461	     -0.00103273	     -0.19497077	     -0.05584993	      0.88270652	     -0.00062357	     -0.20916889	      0.00292280	     -0.00123098	     46.52125853
      0.95667532	     -0.05307808	     -0.00103019	     -0.19494430	     -0.05584607	      0.88270489	     -0.00062404	     -0.20917427	      0.00291059	     -0.00123333	     46.66435818
      0.95799991	     -0.05304742	     -0.00102592	     -0.19491375	     -0.05584222	      0.88270325	     -0.00062450	     -0.20917966	      0.00289805	     -0.00123477	     46.56725671
      0.95932450	     -0.05301509	     -0.00102465	     -0.19488143	     -0.05583839	      0.88270162	     -0.00062494	     -0.20918503	      0.00288490	     -0.00123505	     46.84562572
      0.96064909	     -0.05297953	     -0.00102033	     -0.19484597	     -0.05583458	      0.88269998	     -0.00062538	     -0.20919035	      0.00287145	     -0.00123382	     46.63941491
      0.96176273	     -0.05295033	     -0.00102003	     -0.19481675	     -0.05583139	      0.88269861	     -0.00062574	     -0.20919481	      0.00285951	     -0.00123161	     46.90002225
      0.96287637	     -0.05291920	     -0.00101759	     -0.19478565	     -0.05582821	      0.88269724	     -0.00062609	     -0.20919927	      0.00284730	     -0.00122822	     46.85668095
      0.96432393	     -0.05287633	     -0.00101564	     -0.19474279	     -0.05582410	      0.88269547	     -0.00062654	     -0.20920504	      0.00283076	     -0.00122204	     47.03289514
      0.96577150	     -0.05282944	     -0.00101171	     -0.19469596	     -0.05582002	      0.88269370	     -0.00062697	     -0.20921070	      0.00281372	     -0.00121358	     46.95235948
      0.96688177	     -0.05279171	     -0.00101120	     -0.19465820	     -0.05581690	      0.88269236	     -0.00062730	     -0.20921494	      0.00280009	     -0.00120545	     47.22874264
      0.96799204	     -0.05275076	     -0.00100888	     -0.19461727	     -0.05581380	      0.88269103	     -0.00062761	     -0.20921904	      0.00278621	     -0.00119571	     47.25648876
      0.96947166	     -0.05269188	     -0.00100712	     -0.19455837	     -0.05580969	      0.88268927	     -0.00062802	     -0.20922422	      0.00276702	     -0.00118009	     47.49545372
      0.97095128	     -0.05262703	     -0.00100327	     -0.19449356	     -0.05580561	      0.88268754	     -0.00062842	     -0.20922898	      0.00274722	     -0.00116110	     47.49721124
      0.97200444	     -0.05257811	     -0.00100303	     -0.19444459	     -0.05580273	      0.88268632	     -0.00062869	     -0.20923204	      0.00273245	     -0.00114544	     47.79309094
      0.97305759	     -0.05252618	     -0.00100093	     -0.19439266	     -0.05579986	      0.88268513	     -0.00062896	     -0.20923480	      0.00271735	     -0.00112783	     47.88793819
      0.97463236	     -0.05244454	     -0.00099882	     -0.19431098	     -0.05579559	      0.88268337	     -0.00062934	     -0.20923830	      0.00269377	     -0.00109780	     48.16875394
      0.97594860	     -0.05237303	     -0.00099589	     -0.19423946	     -0.05579206	      0.88268195	     -0.00062965	     -0.20924063	      0.00267323	     -0.00106914	     48.29692492
      0.97726484	     -0.05229947	     -0.00099474	     -0.19416583	     -0.05578856	      0.88268056	     -0.00062995	     -0.20924240	      0.00265170	     -0.00103730	     48.61312973
      0.97858108	     -0.05222435	     -0.00099121	     -0.19409070	     -0.05578508	      0.88267922	     -0.00063023	     -0.20924361	      0.00262944	     -0.00100222	     48.73081432
      0.97975552	     -0.05215805	     -0.00099074	     -0.19402429	     -0.05578201	      0.88267806	     -0.00063048	     -0.20924426	      0.00260862	     -0.00096838	     49.01934489
      0.98092997	     -0.05209161	     -0.00098884	     -0.19395779	     -0.05577895	      0.88267694	     -0.00063071	     -0.20924455	      0.00258719	     -0.00093215	     49.16877728
      0.98210442	     -0.05202396	     -0.00098729	     -0.19389004	     -0.05577593	      0.88267587	     -0.00063093	     -0.20924449	      0.00256493	     -0.00089368	     49.40483065
      0.98361541	     -0.05193704	     -0.00098377	     -0.19380305	     -0.05577208	      0.88267456	     -0.00063120	     -0.20924395	      0.00253534	     -0.00084111	     49.65129553
      0.98480154	     -0.05186823	     -0.00098258	     -0.19373412	     -0.05576908	      0.88267359	     -0.00063140	     -0.20924314	      0.00251122	     -0.00079771	     49.92731838
      0.98598766	     -0.05179887	     -0.00097949	     -0.19366468	     -0.05576612	      0.88267267	     -0.00063159	     -0.20924198	      0.00248655	     -0.00075254	     50.12854119
      0.98717379	     -0.05172961	     -0.00097750	     -0.19359531	     -0.05576318	      0.88267180	     -0.00063176	     -0.20924047	      0.00246114	     -0.00070589	     50.36961822
      0.98868003	     -0.05164192	     -0.00097332	     -0.19350751	     -0.05575950	      0.88267079	     -0.00063197	     -0.20923807	      0.00242805	     -0.00064479	     50.63878077
      0.98984220	     -0.05157380	     -0.00097178	     -0.19343924	     -0.05575670	      0.88267006	     -0.00063212	     -0.20923584	      0.00240173	     -0.00059650	     50.89233851
      0.99100437	     -0.05150488	     -0.00096843	     -0.19337023	     -0.05575392	      0.88266940	     -0.00063225	     -0.20923327	      0.00237495	     -0.00054730	     51.10560933
      0.99240155	     -0.05142112	     -0.00096580	     -0.19328629	     -0.05575062	      0.88266868	     -0.00063240	     -0.20922970	      0.00234188	     -0.00048722	     51.39178705
      0.99379873	     -0.05133651	     -0.00096064	     -0.19320158	     -0.05574738	      0.88266804	     -0.00063253	     -0.20922559	      0.00230806	     -0.00042626	     51.63918333
      0.99485408	     -0.05127342	     -0.00095924	     -0.19313832	     -0.05574495	      0.88266761	     -0.00063263	     -0.20922215	      0.00228176	     -0.00037992	     51.82069259
      0.99590943	     -0.05121075	     -0.00095591	     -0.19307555	     -0.05574256	      0.88266724	     -0.00063271	     -0.20921843	      0.00225504	     -0.00033343	     51.98413752
      0.99742015	     -0.05112066	     -0.00095192	     -0.19298525	     -0.05573918	      0.88266678	     -0.00063281	     -0.20921265	      0.00221588	     -0.00026702	     52.24040706
      0.99872162	     -0.05104438	     -0.00094738	     -0.19290882	     -0.05573632	      0.88266647	     -0.00063288	     -0.20920725	      0.00218144	     -0.00021015	     52.43568049
      1.00002309	     -0.05097102	     -0.00094485	     -0.19283524	     -0.05573351	      0.88266624	     -0.00063293	     -0.20920154	      0.00214620	     -0.00015400	     52.64144587
      1.00132456	     -0.05090014	     -0.00094010	     -0.19276419	     -0.05573074	      0.88266607	     -0.00063298	     -0.20919558	      0.00211043	     -0.00009874	     52.80453751
      1.00247135	     -0.05083969	     -0.00093847	     -0.19270350	     -0.05572833	      0.88266599	     -0.00063300	     -0.20919015	      0.00207826	     -0.00005109	     52.96562300
      1.00361814	     -0.05078030	     -0.00093482	     -0.19264393	     -0.05572597	      0.88266595	     -0.00063302	     -0.20918459	      0.00204577	     -0.00000450	     53.10329953
      1.00476493	     -0.05072149	     -0.00093233	     -0.19258489	     -0.05572364	      0.88266597	     -0.00063303	     -0.20917887	      0.00201281	      0.00004084	     53.26197324
      1.00630919	     -0.05064316	     -0.00092743	     -0.19250630	     -0.05572057	      0.88266608	     -0.00063302	     -0.20917094	      0.00196791	      0.00009984	     53.44889933
      1.00747999	     -0.05058509	     -0.00092518	     -0.19244797	     -0.05571828	      0.88266623	     -0.00063300	     -0.20916473	      0.00193331	      0.00014287	     53.59415619
      1.00865079	     -0.05053010	     -0.00092128	     -0.19239277	     -0.05571604	      0.88266642	     -0.00063297	     -0.20915840	      0.00189840	      0.00018436	     53.68581647
      1.00982160	     -0.05047829	     -0.00091868	     -0.19234070	     -0.05571384	      0.88266666	     -0.00063293	     -0.20915202	      0.00186306	      0.00022405	     53.79558482
      1.01134191	     -0.05041408	     -0.00091386	     -0.19227618	     -0.05571104	      0.88266703	     -0.00063286	     -0.20914369	      0.00181683	      0.00027275	     53.92051478
      1.01248860	     -0.05036768	     -0.00091192	     -0.19222949	     -0.05570898	      0.88266737	     -0.00063279	     -0.20913739	      0.00178161	      0.00030718	     54.02553378
      1.01363529	     -0.05032264	     -0.00090820	     -0.19218421	     -0.05570696	      0.88266774	     -0.00063272	     -0.20913107	      0.00174630	      0.00033964	     54.10187803
      1.01503706	     -0.05026734	     -0.00090482	     -0.19212857	     -0.05570454	      0.88266824	     -0.00063261	     -0.20912329	      0.00170288	      0.00037651	     54.23053565
      1.01629367	     -0.05021617	     -0.00089960	     -0.19207716	     -0.05570242	      0.88266873	     -0.00063250	     -0.20911619	      0.00166392	      0.00040704	     54.31551927
      1.01755029	     -0.05016349	     -0.00089626	     -0.19202418	     -0.05570036	      0.88266926	     -0.00063238	     -0.20910889	      0.00162475	      0.00043520	     54.44244392
      1.01880691	     -0.05010957	     -0.00089029	     -0.19197004	     -0.05569834	      0.88266983	     -0.00063225	     -0.20910134	      0.00158560	      0.00046122	     54.52471151
      1.02006352	     -0.05005451	     -0.00088695	     -0.19191467	     -0.05569637	      0.88267042	     -0.00063210	     -0.20909350	      0.00154619	      0.00048519	     54.66553561
      1.02132014	     -0.04999777	     -0.00088072	     -0.19185770	     -0.05569445	      0.88267104	     -0.00063195	     -0.20908533	      0.00150680	      0.00050751	     54.75413825
      1.02257675	     -0.04994031	     -0.00087755	     -0.19179991	     -0.05569258	      0.88267170	     -0.00063178	     -0.20907681	      0.00146705	      0.00052825	     54.90353198
      1.02383337	     -0.04988104	     -0.00087114	     -0.19174041	     -0.05569077	      0.88267237	     -0.00063159	     -0.20906794	      0.00142727	      0.00054782	     55.00732061
      1.02496299	     -0.04982595	     -0.00086818	     -0.19168501	     -0.05568917	      0.88267300	     -0.00063142	     -0.20905964	      0.00139114	      0.00056451	     55.14608280
      1.02609260	     -0.04976894	     -0.00086291	     -0.19162777	     -0.05568762	      0.88267365	     -0.00063124	     -0.20905101	      0.00135485	      0.00058066	     55.24472451
      1.02745024	     -0.04969943	     -0.00085798	     -0.19155791	     -0.05568581	      0.88267445	     -0.00063100	     -0.20904020	      0.00131073	      0.00059942	     55.39345818
      1.02880788	     -0.04962907	     -0.00085115	     -0.19148725	     -0.05568406	      0.88267527	     -0.00063076	     -0.20902893	      0.00126624	      0.00061774	     55.52216149
      1.02995484	     -0.04956850	     -0.00084770	     -0.19142635	     -0.05568263	      0.88267599	     -0.00063054	     -0.20901908	      0.00122816	      0.00063300	     55.68059232
      1.03110180	     -0.04950645	     -0.00084239	     -0.19136403	     -0.05568125	      0.88267673	     -0.00063031	     -0.20900891	      0.00118983	      0.00064835	     55.81504087
      1.03224876	     -0.04944342	     -0.00083845	     -0.19130066	     -0.05567990	      0.88267748	     -0.00063007	     -0.20899842	      0.00115105	      0.00066393	     55.98656364
      1.03380233	     -0.04935778	     -0.00083202	     -0.19121459	     -0.05567816	      0.88267853	     -0.00062973	     -0.20898373	      0.00109787	      0.00068580	     56.18472952
      1.03496311	     -0.04929442	     -0.00082904	     -0.19115084	     -0.05567691	      0.88267933	     -0.00062946	     -0.20897245	      0.00105745	      0.00070276	     56.36419030
      1.03612389	     -0.04923144	     -0.00082443	     -0.19108752	     -0.05567570	      0.88268016	     -0.00062919	     -0.20896095	      0.00101658	      0.00072039	     56.50603178
      1.03728468	     -0.04916920	     -0.00082111	     -0.19102488	     -0.05567455	      0.88268101	     -0.00062890	     -0.20894925	      0.00097514	      0.00073864	     56.68424245
      1.03883517	     -0.04908867	     -0.00081555	     -0.19094384	     -0.05567308	      0.88268217	     -0.00062851	     -0.20893340	      0.00091904	      0.00076404	     56.88144817
      1.03997255	     -0.04903289	     -0.00081349	     -0.19088762	     -0.05567206	      0.88268305	     -0.00062821	     -0.20892168	      0.00087721	      0.00078326	     57.05815355
      1.04110993	     -0.04897978	     -0.00080995	     -0.19083410	     -0.05567108	      0.88268395	     -0.00062790	     -0.20890997	      0.00083500	      0.00080291	     57.18758929
      1.04252417	     -0.04891698	     -0.00080726	     -0.19077072	     -0.05566994	      0.88268511	     -0.00062750	     -0.20889547	      0.00078187	      0.00082766	     57.40932014
      1.04377492	     -0.04886438	     -0.00080341	     -0.19071765	     -0.05566899	      0.88268615	     -0.00062714	     -0.20888274	      0.00073452	      0.00084973	     57.54756162
      1.04502567	     -0.04881503	     -0.00080213	     -0.19066774	     -0.05566810	      0.88268723	     -0.00062677	     -0.20887015	      0.00068669	      0.00087172	     57.77051074
      1.04627642	     -0.04876864	     -0.00079880	     -0.19062085	     -0.05566727	      0.88268834	     -0.00062639	     -0.20885773	      0.00063865	      0.00089364	     57.90068880
      1.04752716	     -0.04872555	     -0.00079831	     -0.19057717	     -0.05566651	      0.88268947	     -0.00062600	     -0.20884550	      0.00059016	      0.00091522	     58.12441174
      1.04877791	     -0.04868576	     -0.00079523	     -0.19053686	     -0.05566580	      0.88269062	     -0.00062560	     -0.20883350	      0.00054152	      0.00093645	     58.22014989
      1.05002866	     -0.04864939	     -0.00079535	     -0.19049986	     -0.05566515	      0.88269181	     -0.00062519	     -0.20882176	      0.00049244	      0.00095701	     58.43996422
      1.05127940	     -0.04861593	     -0.00079225	     -0.19046588	     -0.05566457	      0.88269302	     -0.00062477	     -0.20881029	      0.00044333	      0.00097688	     58.49981536
      1.05239922	     -0.04858932	     -0.00079256	     -0.19043871	     -0.05566409	      0.88269412	     -0.00062439	     -0.20880027	      0.00039904	      0.00099379	     58.66948010
      1.05351904	     -0.04856582	     -0.00079089	     -0.19041470	     -0.05566367	      0.88269524	     -0.00062400	     -0.20879051	      0.00035477	      0.00100983	     58.73501372
      1.05486997	     -0.04854239	     -0.00079070	     -0.19039060	     -0.05566323	      0.88269662	     -0.00062352	     -0.20877912	      0.00030120	      0.00102766	     58.88785863
      1.05622089	     -0.04852374	     -0.00078879	     -0.19037133	     -0.05566286	      0.88269802	     -0.00062303	     -0.20876818	      0.00024774	      0.00104366	     58.93660970
      1.05735381	     -0.04851217	     -0.00078977	     -0.19035916	     -0.05566260	      0.88269921	     -0.00062261	     -0.20875939	      0.00020288	      0.00105540	     59.08524384
      1.05848672	     -0.04850347	     -0.00078891	     -0.19034991	     -0.05566240	      0.88270041	     -0.00062219	     -0.20875096	      0.00015826	      0.00106557	     59.12383412
      1.05961963	     -0.04849780	     -0.00078928	     -0.19034366	     -0.05566224	      0.88270162	     -0.00062176	     -0.20874288	      0.00011375	      0.00107399	     59.21708248
      1.06117948	     -0.04849414	     -0.00078840	     -0.19033926	     -0.05566211	      0.88270330	     -0.00062116	     -0.20873234	      0.00005291	      0.00108258	     59.25716071
      1.06232970	     -0.04849472	     -0.00078939	     -0.19033923	     -0.05566208	      0.88270455	     -0.00062071	     -0.20872498	      0.00000830	      0.00108647	     59.36497514
      1.06347992	     -0.04849731	     -0.00078856	     -0.19034128	     -0.05566210	      0.88270580	     -0.00062026	     -0.20871797	     -0.00003589	      0.00108824	     59.36355847
      1.06486812	     -0.04850371	     -0.00078924	     -0.19034698	     -0.05566218	      0.88270731	     -0.00061970	     -0.20870995	     -0.00008878	      0.00108735	     59.46360002
      1.06609738	     -0.04851157	     -0.00078796	     -0.19035429	     -0.05566232	      0.88270865	     -0.00061921	     -0.20870323	     -0.00013498	      0.00108384	     59.42125119
      1.06732663	     -0.04852228	     -0.00078901	     -0.19036438	     -0.05566251	      0.88270998	     -0.00061870	     -0.20869686	     -0.00018076	      0.00107766	     59.51721896
      1.06855589	     -0.04853485	     -0.00078789	     -0.19037640	     -0.05566276	      0.88271130	     -0.00061819	     -0.20869084	     -0.00022583	      0.00106893	     59.46078859
      1.06978515	     -0.04855011	     -0.00078911	     -0.19039104	     -0.05566307	      0.88271260	     -0.00061768	     -0.20868514	     -0.00027040	      0.00105759	     59.54926942
      1.07101440	     -0.04856699	     -0.00078824	     -0.19040738	     -0.05566343	      0.88271390	     -0.00061716	     -0.20867977	     -0.00031421	      0.00104379	     59.48408861
      1.07224366	     -0.04858654	     -0.00078967	     -0.19042632	     -0.05566384	      0.88271517	     -0.00061664	     -0.20867471	     -0.00035747	      0.00102754	     59.56093172
      1.07347292	     -0.04860768	     -0.00078910	     -0.19044692	     -0.05566431	      0.88271642	     -0.00061611	     -0.20866996	     -0.00039996	      0.00100903	     59.48321039
      1.07470217	     -0.04863150	     -0.00079074	     -0.19047013	     -0.05566482	      0.88271765	     -0.00061558	     -0.20866552	     -0.00044190	      0.00098829	     59.54273300
      1.07593143	     -0.04865691	     -0.00079043	     -0.19049501	     -0.05566539	      0.88271885	     -0.00061505	     -0.20866138	     -0.00048306	      0.00096555	     59.44813040
      1.07716068	     -0.04868498	     -0.00079223	     -0.19052249	     -0.05566601	      0.88272002	     -0.00061451	     -0.20865755	     -0.00052367	      0.00094084	     59.48790992
      1.07838994	     -0.04871453	     -0.00079219	     -0.19055151	     -0.05566668	      0.88272116	     -0.00061397	     -0.20865403	     -0.00056350	      0.00091440	     59.38179229
      1.07961920	     -0.04874673	     -0.00079417	     -0.19058312	     -0.05566740	      0.88272227	     -0.00061342	     -0.20865082	     -0.00060275	      0.00088631	     59.40565596
      1.08084845	     -0.04878046	     -0.00079444	     -0.19061632	     -0.05566816	      0.88272334	     -0.00061287	     -0.20864791	     -0.00064122	      0.00085679	     59.28992479
      1.08207771	     -0.04881690	     -0.00079663	     -0.19065218	     -0.05566897	      0.88272438	     -0.00061232	     -0.20864532	     -0.00067909	      0.00082593	     59.29891022
      1.08330696	     -0.04885477	     -0.00079725	     -0.19068953	     -0.05566983	      0.88272537	     -0.00061177	     -0.20864305	     -0.00071617	      0.00079397	     59.17895998
      1.08453622	     -0.04889512	     -0.00079964	     -0.19072931	     -0.05567073	      0.88272633	     -0.00061122	     -0.20864108	     -0.00075261	      0.00076100	     59.17805725
      1.08576548	     -0.04893671	     -0.00080057	     -0.19077039	     -0.05567168	      0.88272724	     -0.00061066	     -0.20863944	     -0.00078824	      0.00072725	     59.05707398
      1.08699473	     -0.04898069	     -0.00080312	     -0.19081381	     -0.05567267	      0.88272811	     -0.00061010	     -0.20863810	     -0.00082321	      0.00069284	     59.04470444
      1.08822399	     -0.04902579	     -0.00080420	     -0.19085841	     -0.05567370	      0.88272894	     -0.00060954	     -0.20863707	     -0.00085737	      0.00065799	     58.92360199
      1.08945325	     -0.04907294	     -0.00080675	     -0.19090502	     -0.05567478	      0.88272973	     -0.00060898	     -0.20863633	     -0.00089083	      0.00062283	     58.90286720
      1.09093030	     -0.04913046	     -0.00080779	     -0.19096196	     -0.05567612	      0.88273062	     -0.00060830	     -0.20863584	     -0.00092993	      0.00058044	     58.73190563
      1.09202395	     -0.04917516	     -0.00081095	     -0.19100617	     -0.05567716	      0.88273124	     -0.00060780	     -0.20863573	     -0.00095827	      0.00054904	     58.75930911
      1.09311761	     -0.04921998	     -0.00081218	     -0.19105057	     -0.05567822	      0.88273182	     -0.00060729	     -0.20863584	     -0.00098589	      0.00051779	     58.64765831
      1.09457740	     -0.04928238	     -0.00081549	     -0.19111236	     -0.05567968	      0.88273255	     -0.00060662	     -0.20863630	     -0.00102186	      0.00047639	     58.60915451
      1.09588903	     -0.04933961	     -0.00081701	     -0.19116910	     -0.05568105	      0.88273315	     -0.00060602	     -0.20863702	     -0.00105313	      0.00043974	     58.44647079
      1.09720066	     -0.04939933	     -0.00082143	     -0.19122826	     -0.05568245	      0.88273370	     -0.00060541	     -0.20863801	     -0.00108361	      0.00040370	     58.49242187
      1.09833884	     -0.04945067	     -0.00082241	     -0.19127920	     -0.05568369	      0.88273414	     -0.00060489	     -0.20863908	     -0.00110916	      0.00037309	     58.30313022
      1.09947702	     -0.04950401	     -0.00082580	     -0.19133208	     -0.05568497	      0.88273455	     -0.00060436	     -0.20864035	     -0.00113413	      0.00034310	     58.28994032
      1.10084349	     -0.04956825	     -0.00082812	     -0.19139583	     -0.05568654	      0.88273500	     -0.00060373	     -0.20864211	     -0.00116309	      0.00030807	     58.14177187
      1.10220996	     -0.04963511	     -0.00083288	     -0.19146214	     -0.05568815	      0.88273539	     -0.00060310	     -0.20864414	     -0.00119117	      0.00027411	     58.16470225
      1.10334256	     -0.04969014	     -0.00083417	     -0.19151680	     -0.05568951	      0.88273569	     -0.00060258	     -0.20864603	     -0.00121356	      0.00024687	     57.96772534
      1.10447515	     -0.04974747	     -0.00083778	     -0.19157371	     -0.05569090	      0.88273595	     -0.00060206	     -0.20864809	     -0.00123537	      0.00022042	     57.93636468
      1.10586654	     -0.04981845	     -0.00084056	     -0.19164423	     -0.05569264	      0.88273624	     -0.00060143	     -0.20865088	     -0.00126114	      0.00018905	     57.77302770
      1.10725794	     -0.04989307	     -0.00084612	     -0.19171831	     -0.05569441	      0.88273648	     -0.00060079	     -0.20865394	     -0.00128596	      0.00015891	     57.78638279
      1.10836137	     -0.04995171	     -0.00084777	     -0.19177662	     -0.05569584	      0.88273664	     -0.00060029	     -0.20865657	     -0.00130476	      0.00013594	     57.57697475
      1.10946480	     -0.05001270	     -0.00085170	     -0.19183722	     -0.05569729	      0.88273678	     -0.00059979	     -0.20865938	     -0.00132297	      0.00011369	     57.53080887
      1.11090469	     -0.05009270	     -0.00085534	     -0.19191677	     -0.05569921	      0.88273692	     -0.00059914	     -0.20866330	     -0.00134562	      0.00008577	     57.36462736
      1.11234457	     -0.05017589	     -0.00086147	     -0.19199944	     -0.05570116	      0.88273703	     -0.00059849	     -0.20866751	     -0.00136719	      0.00005898	     57.36955639
      1.11341599	     -0.05023700	     -0.00086350	     -0.19206026	     -0.05570263	      0.88273708	     -0.00059801	     -0.20867084	     -0.00138233	      0.00003979	     57.14863181
      1.11448740	     -0.05030055	     -0.00086784	     -0.19212345	     -0.05570412	      0.88273711	     -0.00059753	     -0.20867431	     -0.00139692	      0.00002116	     57.07820044
      1.11599324	     -0.05039040	     -0.00087248	     -0.19221286	     -0.05570624	      0.88273713	     -0.00059687	     -0.20867946	     -0.00141625	     -0.00000414	     56.88725199
      1.11749909	     -0.05048339	     -0.00087909	     -0.19230536	     -0.05570839	      0.88273710	     -0.00059620	     -0.20868493	     -0.00143438	     -0.00002855	     56.87424978
      1.11852383	     -0.05054604	     -0.00088071	     -0.19236779	     -0.05570986	      0.88273706	     -0.00059576	     -0.20868886	     -0.00144581	     -0.00004468	     56.62026131
      1.11954858	     -0.05061103	     -0.00088448	     -0.19243248	     -0.05571135	      0.88273701	     -0.00059531	     -0.20869293	     -0.00145671	     -0.00006052	     56.53086760
      1.12116524	     -0.05071441	     -0.00088938	     -0.19253546	     -0.05571372	      0.88273689	     -0.00059461	     -0.20869966	     -0.00147254	     -0.00008504	     56.31381527
      1.12248720	     -0.05080111	     -0.00089464	     -0.19262181	     -0.05571567	      0.88273677	     -0.00059405	     -0.20870542	     -0.00148432	     -0.00010478	     56.21706649
      1.12380915	     -0.05088731	     -0.00089780	     -0.19270774	     -0.05571764	      0.88273661	     -0.00059349	     -0.20871140	     -0.00149486	     -0.00012436	     55.97296088
      1.12513111	     -0.05097640	     -0.00090381	     -0.19279647	     -0.05571963	      0.88273644	     -0.00059294	     -0.20871757	     -0.00150434	     -0.00014393	     55.92628945
      1.12629654	     -0.05105309	     -0.00090603	     -0.19287297	     -0.05572138	      0.88273626	     -0.00059245	     -0.20872318	     -0.00151160	     -0.00016116	     55.65912319
      1.12746197	     -0.05113213	     -0.00091070	     -0.19295174	     -0.05572315	      0.88273606	     -0.00059197	     -0.20872892	     -0.00151804	     -0.00017848	     55.56200064
      1.12862740	     -0.05121070	     -0.00091387	     -0.19303011	     -0.05572492	      0.88273584	     -0.00059150	     -0.20873479	     -0.00152346	     -0.00019592	     55.35939745
      1.13017993	     -0.05131723	     -0.00091976	     -0.19313633	     -0.05572729	      0.88273552	     -0.00059088	     -0.20874279	     -0.00152927	     -0.00021945	     55.21500166
      1.13137580	     -0.05139826	     -0.00092226	     -0.19321721	     -0.05572912	      0.88273525	     -0.00059040	     -0.20874909	     -0.00153248	     -0.00023783	     54.94636347
      1.13257167	     -0.05148102	     -0.00092690	     -0.19329975	     -0.05573096	      0.88273495	     -0.00058994	     -0.20875548	     -0.00153476	     -0.00025651	     54.83768528
      1.13376754	     -0.05156294	     -0.00093001	     -0.19338151	     -0.05573279	      0.88273463	     -0.00058948	     -0.20876196	     -0.00153596	     -0.00027547	     54.61285551
      1.13529355	     -0.05166892	     -0.00093577	     -0.19348726	     -0.05573514	      0.88273419	     -0.00058890	     -0.20877033	     -0.00153610	     -0.00030017	     54.47022841
      1.13647265	     -0.05174948	     -0.00093804	     -0.19356773	     -0.05573695	      0.88273383	     -0.00058846	     -0.20877687	     -0.00153497	     -0.00031962	     54.18022733
      1.13765174	     -0.05183166	     -0.00094240	     -0.19364975	     -0.05573876	      0.88273344	     -0.00058803	     -0.20878346	     -0.00153295	     -0.00033945	     54.05688814
      1.13883084	     -0.05191297	     -0.00094539	     -0.19373097	     -0.05574056	      0.88273303	     -0.00058761	     -0.20879010	     -0.00152988	     -0.00035963	     53.82649685
      1.14042414	     -0.05202366	     -0.00095099	     -0.19384149	     -0.05574299	      0.88273243	     -0.00058705	     -0.20879911	     -0.00152424	     -0.00038751	     53.65757961
      1.14160142	     -0.05210393	     -0.00095310	     -0.19392172	     -0.05574479	      0.88273196	     -0.00058665	     -0.20880581	     -0.00151882	     -0.00040851	     53.35729478
      1.14277871	     -0.05218520	     -0.00095718	     -0.19400289	     -0.05574657	      0.88273147	     -0.00058625	     -0.20881251	     -0.00151255	     -0.00042987	     53.22873359
      1.14421893	     -0.05228304	     -0.00096033	     -0.19410070	     -0.05574874	      0.88273083	     -0.00058578	     -0.20882071	     -0.00150345	     -0.00045640	     52.91836762
      1.14550256	     -0.05237077	     -0.00096519	     -0.19418834	     -0.05575067	      0.88273023	     -0.00058537	     -0.20882800	     -0.00149423	     -0.00048040	     52.82581568
      1.14678618	     -0.05245624	     -0.00096754	     -0.19427382	     -0.05575258	      0.88272960	     -0.00058497	     -0.20883527	     -0.00148375	     -0.00050462	     52.49953942
      1.14806980	     -0.05254249	     -0.00097261	     -0.19436000	     -0.05575448	      0.88272894	     -0.00058459	     -0.20884249	     -0.00147233	     -0.00052904	     52.42456603
      1.14935342	     -0.05262636	     -0.00097504	     -0.19444390	     -0.05575636	      0.88272824	     -0.00058421	     -0.20884968	     -0.00145968	     -0.00055353	     52.08342681
      1.15063704	     -0.05271064	     -0.00098038	     -0.19452812	     -0.05575822	      0.88272752	     -0.00058385	     -0.20885680	     -0.00144616	     -0.00057808	     52.03291269
      1.15192066	     -0.05279180	     -0.00098290	     -0.19460934	     -0.05576007	      0.88272676	     -0.00058349	     -0.20886387	     -0.00143146	     -0.00060251	     51.68227737
      1.15320428	     -0.05287271	     -0.00098842	     -0.19469022	     -0.05576190	      0.88272597	     -0.00058316	     -0.20887084	     -0.00141601	     -0.00062682	     51.65986024
      1.15448791	     -0.05295024	     -0.00099101	     -0.19476782	     -0.05576370	      0.88272515	     -0.00058283	     -0.20887773	     -0.00139945	     -0.00065081	     51.30008659
      1.15577153	     -0.05302735	     -0.00099671	     -0.19484491	     -0.05576549	      0.88272430	     -0.00058252	     -0.20888452	     -0.00138224	     -0.00067449	     51.30631866
      1.15705515	     -0.05310080	     -0.00099940	     -0.19491845	     -0.05576725	      0.88272342	     -0.00058222	     -0.20889122	     -0.00136401	     -0.00069766	     50.93983556
      1.15833877	     -0.05317340	     -0.00100518	     -0.19499105	     -0.05576899	      0.88272251	     -0.00058193	     -0.20889780	     -0.00134524	     -0.00072032	     50.97552588
      1.15962239	     -0.05324214	     -0.00100793	     -0.19505991	     -0.05577071	      0.88272157	     -0.00058166	     -0.20890430	     -0.00132553	     -0.00074230	     50.60474827
      1.16090601	     -0.05330954	     -0.00101371	     -0.19512733	     -0.05577239	      0.88272060	     -0.00058140	     -0.20891068	     -0.00130540	     -0.00076360	     50.67136493
      1.16218964	     -0.05337270	     -0.00101648	     -0.19519061	     -0.05577406	      0.88271961	     -0.00058115	     -0.20891697	     -0.00128444	     -0.00078404	     50.30482710
      1.16347326	     -0.05343410	     -0.00102217	     -0.19525205	     -0.05577569	      0.88271859	     -0.00058092	     -0.20892315	     -0.00126318	     -0.00080359	     50.39684348
      1.16475688	     -0.05349129	     -0.00102487	     -0.19530939	     -0.05577730	      0.88271755	     -0.00058070	     -0.20892923	     -0.00124121	     -0.00082211	     50.03030275
      1.16604050	     -0.05354654	     -0.00103033	     -0.19536470	     -0.05577888	      0.88271648	     -0.00058050	     -0.20893520	     -0.00121905	     -0.00083960	     50.14023270
      1.16732412	     -0.05359751	     -0.00103288	     -0.19541584	     -0.05578043	      0.88271539	     -0.00058031	     -0.20894108	     -0.00119632	     -0.00085593	     49.78151517
      1.16860774	     -0.05364626	     -0.00103803	     -0.19546468	     -0.05578195	      0.88271428	     -0.00058013	     -0.20894685	     -0.00117350	     -0.00087112	     49.90655343
      1.16989136	     -0.05369094	     -0.00104038	     -0.19550954	     -0.05578344	      0.88271316	     -0.00057997	     -0.20895253	     -0.00115019	     -0.00088505	     49.55591907
      1.17117499	     -0.05373335	     -0.00104513	     -0.19555206	     -0.05578490	      0.88271201	     -0.00057982	     -0.20895811	     -0.00112689	     -0.00089778	     49.68547929
      1.17245861	     -0.05377180	     -0.00104718	     -0.19559071	     -0.05578633	      0.88271085	     -0.00057969	     -0.20896361	     -0.00110321	     -0.00090922	     49.34834443
      1.17374223	     -0.05380772	     -0.00105149	     -0.19562676	     -0.05578773	      0.88270968	     -0.00057957	     -0.20896901	     -0.00107959	     -0.00091943	     49.48548959
      1.17502585	     -0.05383953	     -0.00105324	     -0.19565880	     -0.05578910	      0.88270849	     -0.00057946	     -0.20897431	     -0.00105567	     -0.00092832	     49.16910273
      1.17630947	     -0.05386877	     -0.00105703	     -0.19568819	     -0.05579044	      0.88270729	     -0.00057937	     -0.20897951	     -0.00103189	     -0.00093595	     49.30587089
      1.17759309	     -0.05389468	     -0.00105842	     -0.19571433	     -0.05579175	      0.88270609	     -0.00057929	     -0.20898462	     -0.00100787	     -0.00094227	     49.00534421
      1.17887672	     -0.05391850	     -0.00106172	     -0.19573833	     -0.05579303	      0.88270488	     -0.00057923	     -0.20898963	     -0.00098405	     -0.00094741	     49.13850088
      1.18016034	     -0.05393917	     -0.00106273	     -0.19575926	     -0.05579428	      0.88270366	     -0.00057918	     -0.20899457	     -0.00096004	     -0.00095136	     48.86163643
      1.18144396	     -0.05395782	     -0.00106551	     -0.19577810	     -0.05579550	      0.88270243	     -0.00057914	     -0.20899942	     -0.00093626	     -0.00095423	     48.99351431
      1.18272758	     -0.05397361	     -0.00106614	     -0.19579416	     -0.05579668	      0.88270121	     -0.00057912	     -0.20900420	     -0.00091233	     -0.00095603	     48.74098924
      1.18401120	     -0.05398735	     -0.00106837	     -0.19580811	     -0.05579784	      0.88269998	     -0.00057911	     -0.20900890	     -0.00088865	     -0.00095689	     48.86902174
      1.18529482	     -0.05399831	     -0.00106857	     -0.19581935	     -0.05579896	      0.88269875	     -0.00057911	     -0.20901352	     -0.00086486	     -0.00095681	     48.64198008
      1.18657844	     -0.05400733	     -0.00107026	     -0.19582860	     -0.05580006	      0.88269752	     -0.00057913	     -0.20901806	     -0.00084134	     -0.00095593	     48.76643619
      1.18786207	     -0.05401400	     -0.00107009	     -0.19583557	     -0.05580112	      0.88269630	     -0.00057916	     -0.20902253	     -0.00081777	     -0.00095427	     48.56053321
      1.18914569	     -0.05401903	     -0.00107129	     -0.19584084	     -0.05580216	      0.88269507	     -0.00057920	     -0.20902692	     -0.00079449	     -0.00095197	     48.68022688
      1.19042931	     -0.05402172	     -0.00107074	     -0.19584383	     -0.05580316	      0.88269385	     -0.00057926	     -0.20903124	     -0.00077120	     -0.00094904	     48.49806151
      1.19171293	     -0.05402236	     -0.00107143	     -0.19584473	     -0.05580414	      0.88269264	     -0.00057933	     -0.20903549	     -0.00074822	     -0.00094560	     48.61859648
      1.19299655	     -0.05402048	     -0.00107044	     -0.19584317	     -0.05580508	      0.88269143	     -0.00057942	     -0.20903964	     -0.00072530	     -0.00094167	     48.45884039
      1.19428017	     -0.05401679	     -0.00107061	     -0.19583975	     -0.05580600	      0.88269022	     -0.00057952	     -0.20904370	     -0.00070273	     -0.00093735	     48.57670923
      1.19556380	     -0.05401120	     -0.00106928	     -0.19583449	     -0.05580689	      0.88268902	     -0.00057963	     -0.20904767	     -0.00068027	     -0.00093268	     48.43472368
      1.19684742	     -0.05400416	     -0.00106909	     -0.19582773	     -0.05580775	      0.88268783	     -0.00057976	     -0.20905156	     -0.00065820	     -0.00092777	     48.55161099
      1.19813104	     -0.05399515	     -0.00106750	     -0.19581904	     -0.05580858	      0.88268664	     -0.00057989	     -0.20905536	     -0.00063626	     -0.00092264	     48.43066564
      1.19941466	     -0.05398520	     -0.00106695	     -0.19580938	     -0.05580938	      0.88268546	     -0.00058005	     -0.20905910	     -0.00061471	     -0.00091742	     48.53710321
      1.20069828	     -0.05397559	     -0.00106510	     -0.19580009	     -0.05581016	      0.88268428	     -0.00058021	     -0.20906280	     -0.00059336	     -0.00091222	     48.40524041
      1.20224207	     -0.05396720	     -0.00106456	     -0.19579203	     -0.05581105	      0.88268288	     -0.00058043	     -0.20906734	     -0.00056829	     -0.00090640	     48.59099285
      1.20336951	     -0.05396375	     -0.00106200	     -0.19578889	     -0.05581168	      0.88268186	     -0.00058060	     -0.20907082	     -0.00055003	     -0.00090273	     48.29599527
      1.20449696	     -0.05396301	     -0.00106094	     -0.19578839	     -0.05581229	      0.88268084	     -0.00058079	     -0.20907452	     -0.00053209	     -0.00089995	     48.33628795
      1.20603044	     -0.05396630	     -0.00105817	     -0.19579207	     -0.05581309	      0.88267947	     -0.00058105	     -0.20908001	     -0.00050769	     -0.00089800	     48.15117715
      1.20739733	     -0.05397371	     -0.00105701	     -0.19579977	     -0.05581377	      0.88267824	     -0.00058130	     -0.20908546	     -0.00048604	     -0.00089861	     48.27916247
      1.20876422	     -0.05398497	     -0.00105349	     -0.19581141	     -0.05581442	      0.88267701	     -0.00058157	     -0.20909152	     -0.00046395	     -0.00090181	     47.91067395
      1.20994410	     -0.05399847	     -0.00105299	     -0.19582514	     -0.05581496	      0.88267594	     -0.00058182	     -0.20909731	     -0.00044483	     -0.00090700	     48.10329354
      1.21112399	     -0.05401503	     -0.00105068	     -0.19584200	     -0.05581547	      0.88267487	     -0.00058207	     -0.20910366	     -0.00042518	     -0.00091456	     47.87202535
      1.21254973	     -0.05403861	     -0.00104942	     -0.19586590	     -0.05581606	      0.88267355	     -0.00058240	     -0.20911214	     -0.00040104	     -0.00092708	     47.92508726
      1.21397548	     -0.05406431	     -0.00104613	     -0.19589198	     -0.05581661	      0.88267222	     -0.00058274	     -0.20912151	     -0.00037604	     -0.00094337	     47.52555340
      1.21515593	     -0.05408726	     -0.00104554	     -0.19591518	     -0.05581704	      0.88267110	     -0.00058303	     -0.20912992	     -0.00035502	     -0.00095982	     47.69535415
      1.21633638	     -0.05411172	     -0.00104313	     -0.19593995	     -0.05581745	      0.88266995	     -0.00058334	     -0.20913893	     -0.00033326	     -0.00097886	     47.41616515
      1.21778534	     -0.05414478	     -0.00104176	     -0.19597335	     -0.05581791	      0.88266852	     -0.00058373	     -0.20915082	     -0.00030591	     -0.00100576	     47.41259056
      1.21923430	     -0.05418070	     -0.00103856	     -0.19600968	     -0.05581834	      0.88266704	     -0.00058414	     -0.20916365	     -0.00027746	     -0.00103633	     46.91494818
      1.22039136	     -0.05421174	     -0.00103837	     -0.19604097	     -0.05581864	      0.88266582	     -0.00058449	     -0.20917459	     -0.00025429	     -0.00106330	     47.05053817
      1.22154842	     -0.05424428	     -0.00103646	     -0.19607382	     -0.05581892	      0.88266458	     -0.00058484	     -0.20918614	     -0.00023032	     -0.00109229	     46.74080310
      1.22304405	     -0.05428780	     -0.00103573	     -0.19611770	     -0.05581924	      0.88266291	     -0.00058531	     -0.20920202	     -0.00019851	     -0.00113253	     46.65308891
      1.22453969	     -0.05433400	     -0.00103312	     -0.19616432	     -0.05581952	      0.88266119	     -0.00058580	     -0.20921897	     -0.00016543	     -0.00117540	     46.09165797
      1.22567306	     -0.05437020	     -0.00103321	     -0.19620079	     -0.05581969	      0.88265984	     -0.00058618	     -0.20923251	     -0.00013987	     -0.00120936	     46.19580620
      1.22680644	     -0.05440752	     -0.00103158	     -0.19623843	     -0.05581983	      0.88265845	     -0.00058657	     -0.20924664	     -0.00011349	     -0.00124429	     45.88556595
      1.22836091	     -0.05446014	     -0.00103045	     -0.19629147	     -0.05581998	      0.88265647	     -0.00058712	     -0.20926692	     -0.00007630	     -0.00129344	     45.73636987
      1.22991539	     -0.05451395	     -0.00102732	     -0.19634578	     -0.05582007	      0.88265442	     -0.00058769	     -0.20928818	     -0.00003759	     -0.00134343	     45.16693077
      1.23101126	     -0.05455352	     -0.00102743	     -0.19638563	     -0.05582010	      0.88265293	     -0.00058810	     -0.20930375	     -0.00000974	     -0.00137895	     45.25850401
      1.23210712	     -0.05459428	     -0.00102586	     -0.19642673	     -0.05582009	      0.88265140	     -0.00058852	     -0.20931979	      0.00001896	     -0.00141440	     44.99149957
      1.23375539	     -0.05465727	     -0.00102434	     -0.19649023	     -0.05582002	      0.88264903	     -0.00058916	     -0.20934476	      0.00006338	     -0.00146725	     44.80236618
      1.23513868	     -0.05471135	     -0.00102184	     -0.19654477	     -0.05581991	      0.88264697	     -0.00058972	     -0.20936648	      0.00010201	     -0.00151071	     44.43579889
      1.23652198	     -0.05476684	     -0.00102102	     -0.19660069	     -0.05581974	      0.88264485	     -0.00059029	     -0.20938884	      0.00014163	     -0.00155301	     44.41948862
      1.23790528	     -0.05482279	     -0.00101772	     -0.19665717	     -0.05581952	      0.88264267	     -0.00059086	     -0.20941181	      0.00018268	     -0.00159369	     43.97801348
      1.23913827	     -0.05487259	     -0.00101706	     -0.19670737	     -0.05581927	      0.88264068	     -0.00059139	     -0.20943274	      0.00022003	     -0.00162832	     44.02640211
      1.24037126	     -0.05492143	     -0.00101417	     -0.19675669	     -0.05581897	      0.88263866	     -0.00059192	     -0.20945403	      0.00025855	     -0.00166103	     43.73631591
      1.24160426	     -0.05496965	     -0.00101235	     -0.19680537	     -0.05581863	      0.88263659	     -0.00059246	     -0.20947562	      0.00029791	     -0.00169159	     43.66617649
      1.24321368	     -0.05503134	     -0.00100824	     -0.19686773	     -0.05581811	      0.88263384	     -0.00059317	     -0.20950415	      0.00035079	     -0.00172771	     43.37456361
      1.24447896	     -0.05507872	     -0.00100647	     -0.19691560	     -0.05581764	      0.88263164	     -0.00059374	     -0.20952680	      0.00039330	     -0.00175284	     43.40260266
      1.24574424	     -0.05512415	     -0.00100269	     -0.19696159	     -0.05581711	      0.88262940	     -0.00059432	     -0.20954955	      0.00043692	     -0.00177471	     43.19577023
      1.24700952	     -0.05516715	     -0.00099997	     -0.19700513	     -0.05581653	      0.88262715	     -0.00059490	     -0.20957232	      0.00048133	     -0.00179311	     43.18323645
      1.24859106	     -0.05521703	     -0.00099464	     -0.19705575	     -0.05581573	      0.88262429	     -0.00059564	     -0.20960068	      0.00053821	     -0.00181074	     43.00521160
      1.24983802	     -0.05525303	     -0.00099196	     -0.19709231	     -0.05581503	      0.88262203	     -0.00059623	     -0.20962285	      0.00058377	     -0.00182022	     43.07709591
      1.25108497	     -0.05528499	     -0.00098715	     -0.19712489	     -0.05581427	      0.88261976	     -0.00059682	     -0.20964476	      0.00063022	     -0.00182549	     42.97837251
      1.25233192	     -0.05531313	     -0.00098324	     -0.19715364	     -0.05581346	      0.88261748	     -0.00059742	     -0.20966630	      0.00067722	     -0.00182642	     43.00886868
      1.25398085	     -0.05534284	     -0.00097616	     -0.19718423	     -0.05581229	      0.88261447	     -0.00059821	     -0.20969408	      0.00074034	     -0.00182058	     42.96807087
      1.25522099	     -0.05536121	     -0.00097232	     -0.19720321	     -0.05581134	      0.88261222	     -0.00059882	     -0.20971436	      0.00078817	     -0.00181069	     43.03617263
      1.25646112	     -0.05537624	     -0.00096656	     -0.19721892	     -0.05581033	      0.88260998	     -0.00059943	     -0.20973405	      0.00083647	     -0.00179601	     43.00781549
      1.25796364	     -0.05539104	     -0.00096103	     -0.19723450	     -0.05580903	      0.88260730	     -0.00060018	     -0.20975708	      0.00089524	     -0.00177192	     43.08555899
      1.25930849	     -0.05539794	     -0.00095411	     -0.19724216	     -0.05580779	      0.88260494	     -0.00060085	     -0.20977690	      0.00094826	     -0.00174446	     43.06710286
      1.26065335	     -0.05540348	     -0.00094938	     -0.19724839	     -0.05580648	      0.88260261	     -0.00060153	     -0.20979602	      0.00100108	     -0.00171113	     43.11270928
      1.26199820	     -0.05540793	     -0.00094215	     -0.19725360	     -0.05580510	      0.88260034	     -0.00060222	     -0.20981449	      0.00105410	     -0.00167222	     43.06633026
      1.26334306	     -0.05541065	     -0.00093741	     -0.19725701	     -0.05580364	      0.88259812	     -0.00060291	     -0.20983228	      0.00110698	     -0.00162830	     43.16116393
      1.26468791	     -0.05541141	     -0.00093016	     -0.19725854	     -0.05580212	      0.88259596	     -0.00060360	     -0.20984933	      0.00116023	     -0.00157964	     43.15163442
      1.26603277	     -0.05541078	     -0.00092580	     -0.19725858	     -0.05580052	      0.88259387	     -0.00060430	     -0.20986563	      0.00121338	     -0.00152675	     43.25491417
      1.26737762	     -0.05540805	     -0.00091864	     -0.19725660	     -0.05579886	      0.88259185	     -0.00060501	     -0.20988114	      0.00126690	     -0.00146992	     43.24589671
      1.26872248	     -0.05540279	     -0.00091453	     -0.19725201	     -0.05579712	      0.88258992	     -0.00060572	     -0.20989582	      0.00132027	     -0.00140966	     43.35989138
      1.27006733	     -0.05539335	     -0.00090711	     -0.19724333	     -0.05579531	      0.88258806	     -0.00060644	     -0.20990961	      0.00137400	     -0.00134619	     43.35834767
      1.27141219	     -0.05538189	     -0.00090311	     -0.19723253	     -0.05579342	      0.88258630	     -0.00060716	     -0.20992244	      0.00142747	     -0.00128000	     43.47059605
      1.27275704	     -0.05536909	     -0.00089577	     -0.19722049	     -0.05579147	      0.88258462	     -0.00060789	     -0.20993434	      0.00148121	     -0.00121134	     43.44521971
      1.27396653	     -0.05535681	     -0.00089231	     -0.19720878	     -0.05578964	      0.88258320	     -0.00060854	     -0.20994427	      0.00152923	     -0.00114798	     43.52276482
      1.27517602	     -0.05534314	     -0.00088680	     -0.19719576	     -0.05578777	      0.88258185	     -0.00060921	     -0.20995347	      0.00157739	     -0.00108329	     43.53188575
      1.27663871	     -0.05532453	     -0.00088177	     -0.19717787	     -0.05578542	      0.88258032	     -0.00061001	     -0.20996363	      0.00163542	     -0.00100378	     43.60971832
      1.27810140	     -0.05530319	     -0.00087481	     -0.19715730	     -0.05578298	      0.88257891	     -0.00061082	     -0.20997269	      0.00169350	     -0.00092321	     43.62153483
      1.27933367	     -0.05528347	     -0.00087134	     -0.19713816	     -0.05578087	      0.88257781	     -0.00061151	     -0.20997946	      0.00174213	     -0.00085493	     43.70532043
      1.28056594	     -0.05526225	     -0.00086607	     -0.19711756	     -0.05577869	      0.88257680	     -0.00061220	     -0.20998545	      0.00179081	     -0.00078640	     43.72621228
      1.28179822	     -0.05524004	     -0.00086212	     -0.19709594	     -0.05577645	      0.88257588	     -0.00061289	     -0.20999065	      0.00183924	     -0.00071791	     43.78706895
      1.28346817	     -0.05520585	     -0.00085543	     -0.19706258	     -0.05577333	      0.88257475	     -0.00061383	     -0.20999644	      0.00190474	     -0.00062542	     43.86095764
      1.28471638	     -0.05517708	     -0.00085222	     -0.19703436	     -0.05577092	      0.88257402	     -0.00061454	     -0.20999975	      0.00195334	     -0.00055675	     43.96023695
      1.28596459	     -0.05514558	     -0.00084734	     -0.19700347	     -0.05576845	      0.88257336	     -0.00061525	     -0.21000217	      0.00200183	     -0.00048847	     44.02301586
      1.28721280	     -0.05511102	     -0.00084389	     -0.19696947	     -0.05576592	      0.88257280	     -0.00061596	     -0.21000366	      0.00204990	     -0.00042066	     44.13100500
      1.28887743	     -0.05505777	     -0.00083812	     -0.19691699	     -0.05576246	      0.88257217	     -0.00061691	     -0.21000414	      0.00211353	     -0.00033077	     44.27583343
      1.29009954	     -0.05501471	     -0.00083612	     -0.19687442	     -0.05575984	      0.88257181	     -0.00061762	     -0.21000332	      0.00215953	     -0.00026511	     44.41446788
      1.29132165	     -0.05496801	     -0.00083263	     -0.19682824	     -0.05575718	      0.88257152	     -0.00061832	     -0.21000152	      0.00220504	     -0.00019956	     44.52407051
      1.29284006	     -0.05490445	     -0.00083008	     -0.19676528	     -0.05575379	      0.88257128	     -0.00061919	     -0.20999786	      0.00226046	     -0.00011829	     44.71261723
      1.29418056	     -0.05484142	     -0.00082612	     -0.19670281	     -0.05575072	      0.88257117	     -0.00061997	     -0.20999328	      0.00230846	     -0.00004652	     44.86070414
      1.29552105	     -0.05477125	     -0.00082451	     -0.19663314	     -0.05574760	      0.88257116	     -0.00062074	     -0.20998734	      0.00235518	      0.00002533	     45.08571118
      1.29686155	     -0.05469282	     -0.00082057	     -0.19655525	     -0.05574441	      0.88257124	     -0.00062152	     -0.20997996	      0.00240085	      0.00009762	     45.28992048
      1.29820204	     -0.05460711	     -0.00081950	     -0.19646998	     -0.05574116	      0.88257142	     -0.00062229	     -0.20997108	      0.00244490	      0.00017047	     45.56159690
      1.29954254	     -0.05451465	     -0.00081559	     -0.19637805	     -0.05573786	      0.88257170	     -0.00062307	     -0.20996069	      0.00248753	      0.00024420	     45.76775815
      1.30088303	     -0.05441724	     -0.00081519	     -0.19628102	     -0.05573449	      0.88257208	     -0.00062384	     -0.20994880	      0.00252809	      0.00031876	     46.06637036
      1.30208746	     -0.05432521	     -0.00081213	     -0.19618941	     -0.05573143	      0.88257250	     -0.00062454	     -0.20993690	      0.00256310	      0.00038662	     46.26320355
      1.30329188	     -0.05422946	     -0.00081145	     -0.19609400	     -0.05572832	      0.88257301	     -0.00062523	     -0.20992386	      0.00259628	      0.00045521	     46.53642686
      1.30449631	     -0.05412896	     -0.00080957	     -0.19599385	     -0.05572517	      0.88257360	     -0.00062593	     -0.20990971	      0.00262782	      0.00052458	     46.79217997
      1.30614008	     -0.05398442	     -0.00080855	     -0.19584972	     -0.05572082	      0.88257454	     -0.00062688	     -0.20988863	      0.00266786	      0.00062042	     47.22415615
      1.30736379	     -0.05386987	     -0.00080620	     -0.19573550	     -0.05571754	      0.88257534	     -0.00062758	     -0.20987159	      0.00269554	      0.00069271	     47.52256421
      1.30858749	     -0.05375012	     -0.00080586	     -0.19561600	     -0.05571423	      0.88257623	     -0.00062828	     -0.20985339	      0.00272111	      0.00076578	     47.89869187
      1.30981120	     -0.05362511	     -0.00080433	     -0.19549126	     -0.05571088	      0.88257722	     -0.00062898	     -0.20983403	      0.00274468	      0.00083971	     48.24550659
      1.31142176	     -0.05345477	     -0.00080390	     -0.19532120	     -0.05570644	      0.88257865	     -0.00062990	     -0.20980681	      0.00277227	      0.00093811	     48.77209503
      1.31259999	     -0.05332587	     -0.00080185	     -0.19519254	     -0.05570316	      0.88257980	     -0.00063057	     -0.20978570	      0.00279012	      0.00101080	     49.10109458
      1.31377822	     -0.05319433	     -0.00080170	     -0.19506115	     -0.05569986	      0.88258103	     -0.00063124	     -0.20976362	      0.00280578	      0.00108385	     49.51095361
      1.31525888	     -0.05302463	     -0.00080004	     -0.19489166	     -0.05569570	      0.88258270	     -0.00063208	     -0.20973457	      0.00282255	      0.00117600	     49.98878240
      1.31655285	     -0.05287229	     -0.00080032	     -0.19473942	     -0.05569204	      0.88258428	     -0.00063281	     -0.20970801	      0.00283432	      0.00125652	     50.49903260
      1.31784682	     -0.05271572	     -0.00079837	     -0.19458299	     -0.05568836	      0.88258595	     -0.00063353	     -0.20968039	      0.00284365	      0.00133693	     50.92431409
      1.31914079	     -0.05255575	     -0.00079888	     -0.19442307	     -0.05568468	      0.88258774	     -0.00063425	     -0.20965174	      0.00285018	      0.00141693	     51.47636491
      1.32043477	     -0.05239260	     -0.00079670	     -0.19426002	     -0.05568099	      0.88258962	     -0.00063497	     -0.20962208	      0.00285423	      0.00149642	     51.90566826
      1.32172874	     -0.05222747	     -0.00079747	     -0.19409488	     -0.05567729	      0.88259161	     -0.00063568	     -0.20959147	      0.00285541	      0.00157495	     52.48646320
      1.32302271	     -0.05206045	     -0.00079491	     -0.19392791	     -0.05567360	      0.88259370	     -0.00063639	     -0.20955997	      0.00285414	      0.00165238	     52.90861864
      1.32415075	     -0.05191403	     -0.00079571	     -0.19378143	     -0.05567038	      0.88259560	     -0.00063700	     -0.20953184	      0.00285066	      0.00171861	     53.41879469
      1.32527880	     -0.05176658	     -0.00079444	     -0.19363396	     -0.05566717	      0.88259757	     -0.00063761	     -0.20950311	      0.00284529	      0.00178357	     53.83335030
      1.32668350	     -0.05158263	     -0.00079427	     -0.19344991	     -0.05566318	      0.88260013	     -0.00063836	     -0.20946658	      0.00283570	      0.00186224	     54.42709867
      1.32808821	     -0.05139896	     -0.00079214	     -0.19326617	     -0.05565920	      0.88260280	     -0.00063910	     -0.20942929	      0.00282312	      0.00193809	     54.92327475
      1.32920029	     -0.05125457	     -0.00079278	     -0.19312162	     -0.05565607	      0.88260499	     -0.00063968	     -0.20939931	      0.00281086	      0.00199575	     55.42236231
      1.33031237	     -0.05111107	     -0.00079119	     -0.19297802	     -0.05565295	      0.88260724	     -0.00064026	     -0.20936897	      0.00279684	      0.00205118	     55.81695234
      1.33174607	     -0.05092883	     -0.00078968	     -0.19279559	     -0.05564896	      0.88261023	     -0.00064100	     -0.20932942	      0.00277589	      0.00211904	     56.38339469
      1.33317978	     -0.05075028	     -0.00078603	     -0.19261689	     -0.05564499	      0.88261332	     -0.00064173	     -0.20928952	      0.00275210	      0.00218235	     56.83264546
      1.33421459	     -0.05062402	     -0.00078598	     -0.19249042	     -0.05564216	      0.88261560	     -0.00064225	     -0.20926058	      0.00273303	      0.00222480	     57.27862505
      1.33524941	     -0.05050048	     -0.00078419	     -0.19236672	     -0.05563934	      0.88261792	     -0.00064277	     -0.20923156	      0.00271268	      0.00226439	     57.62086245
      1.33678473	     -0.05032321	     -0.00078253	     -0.19218914	     -0.05563520	      0.88262144	     -0.00064352	     -0.20918849	      0.00267995	      0.00231743	     58.17547127
      1.33806654	     -0.05018024	     -0.00077994	     -0.19204591	     -0.05563178	      0.88262443	     -0.00064414	     -0.20915262	      0.00265058	      0.00235610	     58.54265911
      1.33934836	     -0.05004279	     -0.00077934	     -0.19190813	     -0.05562840	      0.88262747	     -0.00064476	     -0.20911691	      0.00261936	      0.00238919	     59.03006457
      1.34063017	     -0.04991126	     -0.00077665	     -0.19177632	     -0.05562507	      0.88263056	     -0.00064537	     -0.20908146	      0.00258666	      0.00241651	     59.33919534
      1.34191199	     -0.04978555	     -0.00077723	     -0.19165020	     -0.05562177	      0.88263367	     -0.00064596	     -0.20904637	      0.00255229	      0.00243771	     59.86091310
      1.34298515	     -0.04968332	     -0.00077533	     -0.19154768	     -0.05561905	      0.88263629	     -0.00064646	     -0.20901732	      0.00252261	      0.00245078	     60.05935349
      1.34405832	     -0.04958459	     -0.00077621	     -0.19144858	     -0.05561636	      0.88263893	     -0.00064695	     -0.20898864	      0.00249184	      0.00245957	     60.39088560
      1.34545828	     -0.04946295	     -0.00077631	     -0.19132646	     -0.05561290	      0.88264237	     -0.00064757	     -0.20895190	      0.00245043	      0.00246458	     60.72403117
      1.34685825	     -0.04934846	     -0.00077841	     -0.19121141	     -0.05560950	      0.88264582	     -0.00064819	     -0.20891596	      0.00240756	      0.00246215	     61.19814259
      1.34791995	     -0.04926690	     -0.00077783	     -0.19112949	     -0.05560696	      0.88264843	     -0.00064865	     -0.20888926	      0.00237432	      0.00245541	     61.33902230
      1.34898166	     -0.04919026	     -0.00077908	     -0.19105241	     -0.05560446	      0.88265104	     -0.00064910	     -0.20886308	      0.00234032	      0.00244435	     61.61347398
      1.35041744	     -0.04909404	     -0.00077970	     -0.19095563	     -0.05560113	      0.88265453	     -0.00064970	     -0.20882855	      0.00229344	      0.00242264	     61.87989056
      1.35185322	     -0.04900509	     -0.00078249	     -0.19086603	     -0.05559787	      0.88265799	     -0.00065029	     -0.20879504	      0.00224553	      0.00239325	     62.32589675
      1.35285294	     -0.04894774	     -0.00078209	     -0.19080830	     -0.05559564	      0.88266037	     -0.00065069	     -0.20877233	      0.00221183	      0.00236849	     62.38073982
      1.35385266	     -0.04889500	     -0.00078355	     -0.19075512	     -0.05559345	      0.88266272	     -0.00065109	     -0.20875014	      0.00217768	      0.00234020	     62.58325635
      1.35539498	     -0.04882213	     -0.00078502	     -0.19068158	     -0.05559013	      0.88266629	     -0.00065169	     -0.20871699	      0.00212443	      0.00228993	     62.80009585
      1.35666422	     -0.04876930	     -0.00078731	     -0.19062816	     -0.05558746	      0.88266917	     -0.00065217	     -0.20869074	      0.00208012	      0.00224269	     63.05315958
      1.35793346	     -0.04872250	     -0.00078790	     -0.19058082	     -0.05558485	      0.88267199	     -0.00065264	     -0.20866543	      0.00203560	      0.00219046	     63.14227825
      1.35920270	     -0.04868156	     -0.00079083	     -0.19053926	     -0.05558230	      0.88267473	     -0.00065310	     -0.20864106	      0.00199075	      0.00213343	     63.43308980
      1.36033016	     -0.04864987	     -0.00079103	     -0.19050710	     -0.05558007	      0.88267710	     -0.00065350	     -0.20862021	      0.00195092	      0.00207911	     63.44273803
      1.36145762	     -0.04862228	     -0.00079319	     -0.19047896	     -0.05557790	      0.88267942	     -0.00065389	     -0.20860010	      0.00191091	      0.00202148	     63.63512941
      1.36258507	     -0.04859840	     -0.00079403	     -0.19045459	     -0.05557577	      0.88268166	     -0.00065427	     -0.20858072	      0.00187097	      0.00196089	     63.70055401
      1.36404589	     -0.04857262	     -0.00079650	     -0.19042812	     -0.05557307	      0.88268447	     -0.00065475	     -0.20855668	      0.00181918	      0.00187837	     63.92128420
      1.36519084	     -0.04855631	     -0.00079674	     -0.19041133	     -0.05557101	      0.88268658	     -0.00065512	     -0.20853865	      0.00177874	      0.00181101	     63.91116932
      1.36633579	     -0.04854338	     -0.00079877	     -0.19039786	     -0.05556900	      0.88268861	     -0.00065548	     -0.20852132	      0.00173830	      0.00174158	     64.07158410
      1.36748075	     -0.04853381	     -0.00079958	     -0.19038779	     -0.05556703	      0.88269057	     -0.00065583	     -0.20850469	      0.00169804	      0.00167051	     64.09845710
      1.36892926	     -0.04852645	     -0.00080218	     -0.19037975	     -0.05556461	      0.88269292	     -0.00065626	     -0.20848462	      0.00164720	      0.00157872	     64.28443357
      1.37005353	     -0.04852429	     -0.00080249	     -0.19037712	     -0.05556278	      0.88269465	     -0.00065658	     -0.20846979	      0.00160799	      0.00150652	     64.22937396
      1.37117779	     -0.04852511	     -0.00080458	     -0.19037741	     -0.05556099	      0.88269631	     -0.00065690	     -0.20845560	      0.00156885	      0.00143374	     64.35253880
      1.37230205	     -0.04852877	     -0.00080559	     -0.19038058	     -0.05555925	      0.88269788	     -0.00065720	     -0.20844203	      0.00152995	      0.00136078	     64.35605849
      1.37381426	     -0.04853813	     -0.00080819	     -0.19038925	     -0.05555698	      0.88269986	     -0.00065760	     -0.20842476	      0.00147783	      0.00126281	     64.50384506
      1.37492970	     -0.04854834	     -0.00080831	     -0.19039900	     -0.05555535	      0.88270123	     -0.00065788	     -0.20841273	      0.00143969	      0.00119112	     64.40863637
      1.37604514	     -0.04856148	     -0.00081007	     -0.19041164	     -0.05555376	      0.88270252	     -0.00065816	     -0.20840129	      0.00140167	      0.00112009	     64.49142577
      1.37741479	     -0.04858159	     -0.00081077	     -0.19043119	     -0.05555188	      0.88270399	     -0.00065849	     -0.20838805	      0.00135539	      0.00103418	     64.42725813
      1.37862963	     -0.04860296	     -0.00081308	     -0.19045200	     -0.05555025	      0.88270521	     -0.00065877	     -0.20837705	      0.00131458	      0.00095938	     64.54699572
      1.37984448	     -0.04862765	     -0.00081331	     -0.19047620	     -0.05554868	      0.88270633	     -0.00065903	     -0.20836674	      0.00127426	      0.00088623	     64.42074344
      1.38105933	     -0.04865569	     -0.00081574	     -0.19050371	     -0.05554716	      0.88270736	     -0.00065929	     -0.20835712	      0.00123424	      0.00081482	     64.53644816
      1.38227418	     -0.04868712	     -0.00081576	     -0.19053467	     -0.05554568	      0.88270831	     -0.00065954	     -0.20834818	      0.00119479	      0.00074546	     64.37710444
      1.38348902	     -0.04872202	     -0.00081819	     -0.19056903	     -0.05554425	      0.88270917	     -0.00065979	     -0.20833992	      0.00115568	      0.00067819	     64.48646202
      1.38470387	     -0.04876033	     -0.00081812	     -0.19060688	     -0.05554287	      0.88270996	     -0.00066002	     -0.20833234	      0.00111726	      0.00061319	     64.28971373
      1.38591872	     -0.04880191	     -0.00082064	     -0.19064793	     -0.05554154	      0.88271066	     -0.00066024	     -0.20832543	      0.00107926	      0.00055042	     64.39380182
      1.38713356	     -0.04884739	     -0.00082066	     -0.19069298	     -0.05554025	      0.88271129	     -0.00066045	     -0.20831918	      0.00104207	      0.00049008	     64.15818793
      1.38834841	     -0.04889609	     -0.00082351	     -0.19074115	     -0.05553901	      0.88271185	     -0.00066065	     -0.20831358	      0.00100539	      0.00043212	     64.25526127
      1.38956326	     -0.04894798	     -0.00082342	     -0.19079262	     -0.05553781	      0.88271234	     -0.00066085	     -0.20830863	      0.00096967	      0.00037667	     63.97774457
      1.39077811	     -0.04900306	     -0.00082633	     -0.19084720	     -0.05553665	      0.88271277	     -0.00066103	     -0.20830430	      0.00093457	      0.00032357	     64.06345736
      1.39199295	     -0.04906135	     -0.00082610	     -0.19090508	     -0.05553554	      0.88271313	     -0.00066121	     -0.20830061	      0.00090054	      0.00027291	     63.74441558
      1.39320780	     -0.04912206	     -0.00082913	     -0.19096530	     -0.05553446	      0.88271343	     -0.00066137	     -0.20829754	      0.00086720	      0.00022449	     63.82067986
      1.39442265	     -0.04918595	     -0.00082893	     -0.19102880	     -0.05553343	      0.88271368	     -0.00066153	     -0.20829510	      0.00083502	      0.00017843	     63.45538393
      1.39563749	     -0.04925324	     -0.00083225	     -0.19109561	     -0.05553243	      0.88271387	     -0.00066168	     -0.20829327	      0.00080358	      0.00013449	     63.51338409
      1.39685234	     -0.04932336	     -0.00083246	     -0.19116535	     -0.05553148	      0.88271401	     -0.00066182	     -0.20829205	      0.00077343	      0.00009277	     63.11817534
      1.39806719	     -0.04939610	     -0.00083620	     -0.19123762	     -0.05553055	      0.88271409	     -0.00066195	     -0.20829141	      0.00074415	      0.00005304	     63.15635864
      1.39928204	     -0.04947149	     -0.00083634	     -0.19131265	     -0.05552967	      0.88271414	     -0.00066207	     -0.20829133	      0.00071626	      0.00001531	     62.72554972
      1.40049688	     -0.04954916	     -0.00083941	     -0.19138989	     -0.05552881	      0.88271413	     -0.00066219	     -0.20829181	      0.00068929	     -0.00002065	     62.74306166
      1.40171173	     -0.04963018	     -0.00083900	     -0.19147059	     -0.05552799	      0.88271409	     -0.00066230	     -0.20829286	      0.00066378	     -0.00005485	     62.27934336
      1.40292658	     -0.04971397	     -0.00084200	     -0.19155397	     -0.05552720	      0.88271400	     -0.00066239	     -0.20829446	      0.00063927	     -0.00008759	     62.27074013
      1.40414142	     -0.04980027	     -0.00084152	     -0.19163999	     -0.05552644	      0.88271387	     -0.00066248	     -0.20829660	      0.00061634	     -0.00011888	     61.79083244
      1.40535627	     -0.04988892	     -0.00084431	     -0.19172826	     -0.05552570	      0.88271371	     -0.00066257	     -0.20829926	      0.00059453	     -0.00014902	     61.75240965
      1.40657112	     -0.04998004	     -0.00084381	     -0.19181912	     -0.05552499	      0.88271351	     -0.00066264	     -0.20830241	      0.00057440	     -0.00017801	     61.25858900
      1.40778597	     -0.05007367	     -0.00084642	     -0.19191240	     -0.05552431	      0.88271328	     -0.00066271	     -0.20830605	      0.00055548	     -0.00020612	     61.18262732
      1.40900081	     -0.05016965	     -0.00084599	     -0.19200815	     -0.05552364	      0.88271301	     -0.00066277	     -0.20831016	      0.00053829	     -0.00023337	     60.68054166
      1.41021566	     -0.05026788	     -0.00084836	     -0.19210608	     -0.05552300	      0.88271271	     -0.00066282	     -0.20831472	      0.00052237	     -0.00026002	     60.56228799
      1.41143051	     -0.05036825	     -0.00084800	     -0.19220624	     -0.05552237	      0.88271238	     -0.00066287	     -0.20831972	      0.00050822	     -0.00028608	     60.05958390
      1.41264535	     -0.05047071	     -0.00085012	     -0.19230843	     -0.05552176	      0.88271202	     -0.00066291	     -0.20832514	      0.00049545	     -0.00031178	     59.89899347
      1.41386020	     -0.05057517	     -0.00084988	     -0.19241270	     -0.05552117	      0.88271162	     -0.00066294	     -0.20833098	      0.00048450	     -0.00033713	     59.40081577
      1.41507505	     -0.05068146	     -0.00085176	     -0.19251876	     -0.05552059	      0.88271120	     -0.00066296	     -0.20833720	      0.00047502	     -0.00036232	     59.19971836
      1.41628990	     -0.05078947	     -0.00085170	     -0.19262661	     -0.05552001	      0.88271074	     -0.00066298	     -0.20834381	      0.00046737	     -0.00038734	     58.71351199
      1.41750474	     -0.05089906	     -0.00085341	     -0.19273600	     -0.05551945	      0.88271026	     -0.00066300	     -0.20835077	      0.00046126	     -0.00041234	     58.47287930
      1.41871959	     -0.05101004	     -0.00085360	     -0.19284686	     -0.05551889	      0.88270974	     -0.00066300	     -0.20835807	      0.00045699	     -0.00043729	     57.99979204
      1.41993444	     -0.05112224	     -0.00085524	     -0.19295889	     -0.05551834	      0.88270919	     -0.00066301	     -0.20836569	      0.00045431	     -0.00046229	     57.72416638
      1.42114928	     -0.05123550	     -0.00085581	     -0.19307204	     -0.05551779	      0.88270862	     -0.00066300	     -0.20837361	      0.00045345	     -0.00048730	     57.26584313
      1.42261771	     -0.05137369	     -0.00085844	     -0.19321006	     -0.05551712	      0.88270788	     -0.00066299	     -0.20838356	      0.00045456	     -0.00051761	     56.97124909
      1.42374673	     -0.05148077	     -0.00085888	     -0.19331707	     -0.05551661	      0.88270728	     -0.00066298	     -0.20839146	      0.00045730	     -0.00054090	     56.44198855
      1.42487575	     -0.05158815	     -0.00086125	     -0.19342434	     -0.05551609	      0.88270666	     -0.00066296	     -0.20839957	      0.00046136	     -0.00056422	     56.18202169
      1.42629986	     -0.05172340	     -0.00086326	     -0.19355950	     -0.05551543	      0.88270583	     -0.00066293	     -0.20841005	      0.00046870	     -0.00059351	     55.64354736
      1.42772398	     -0.05185772	     -0.00086766	     -0.19369368	     -0.05551475	      0.88270497	     -0.00066290	     -0.20842077	      0.00047815	     -0.00062265	     55.46630067
      1.42879293	     -0.05195760	     -0.00086890	     -0.19379353	     -0.05551424	      0.88270429	     -0.00066287	     -0.20842894	      0.00048692	     -0.00064427	     54.90384135
      1.42986188	     -0.05205643	     -0.00087202	     -0.19389229	     -0.05551371	      0.88270359	     -0.00066284	     -0.20843719	      0.00049676	     -0.00066568	     54.66120679
      1.43137755	     -0.05219439	     -0.00087575	     -0.19403018	     -0.05551295	      0.88270256	     -0.00066280	     -0.20844898	      0.00051286	     -0.00069547	     54.13694316
      1.43269402	     -0.05231190	     -0.00088047	     -0.19414762	     -0.05551226	      0.88270163	     -0.00066276	     -0.20845927	      0.00052862	     -0.00072073	     53.91712454
      1.43401050	     -0.05242705	     -0.00088374	     -0.19426276	     -0.05551155	      0.88270066	     -0.00066271	     -0.20846959	      0.00054625	     -0.00074523	     53.34936968
      1.43532697	     -0.05253961	     -0.00088961	     -0.19437524	     -0.05551082	      0.88269967	     -0.00066267	     -0.20847991	      0.00056527	     -0.00076892	     53.27552619
      1.43650351	     -0.05263776	     -0.00089274	     -0.19447340	     -0.05551015	      0.88269875	     -0.00066262	     -0.20848912	      0.00058385	     -0.00078923	     52.70435434
      1.43768005	     -0.05273328	     -0.00089799	     -0.19456888	     -0.05550945	      0.88269781	     -0.00066258	     -0.20849831	      0.00060343	     -0.00080871	     52.56827177
      1.43885659	     -0.05282581	     -0.00090217	     -0.19466141	     -0.05550872	      0.88269685	     -0.00066253	     -0.20850745	      0.00062429	     -0.00082721	     52.17610348
      1.44040289	     -0.05294265	     -0.00090915	     -0.19477824	     -0.05550774	      0.88269555	     -0.00066247	     -0.20851937	      0.00065323	     -0.00084993	     51.98764046
      1.44161571	     -0.05303051	     -0.00091316	     -0.19486614	     -0.05550693	      0.88269451	     -0.00066242	     -0.20852861	      0.00067733	     -0.00086632	     51.46968757
      1.44282854	     -0.05311492	     -0.00091895	     -0.19495054	     -0.05550609	      0.88269345	     -0.00066237	     -0.20853776	      0.00070226	     -0.00088141	     51.37246189
      1.44404137	     -0.05319557	     -0.00092351	     -0.19503124	     -0.05550523	      0.88269237	     -0.00066231	     -0.20854680	      0.00072825	     -0.00089508	     50.98164118
      1.44555257	     -0.05329084	     -0.00093066	     -0.19512654	     -0.05550410	      0.88269101	     -0.00066224	     -0.20855789	      0.00076169	     -0.00091005	     50.88154513
      1.44675018	     -0.05336231	     -0.00093459	     -0.19519810	     -0.05550317	      0.88268991	     -0.00066218	     -0.20856653	      0.00078927	     -0.00092017	     50.37415060
      1.44794778	     -0.05343021	     -0.00094017	     -0.19526604	     -0.05550221	      0.88268880	     -0.00066212	     -0.20857503	      0.00081739	     -0.00092877	     50.30620849
      1.44914539	     -0.05349443	     -0.00094455	     -0.19533035	     -0.05550121	      0.88268769	     -0.00066206	     -0.20858338	      0.00084630	     -0.00093575	     49.96687486
      1.45071884	     -0.05357344	     -0.00095152	     -0.19540944	     -0.05549985	      0.88268621	     -0.00066198	     -0.20859413	      0.00088508	     -0.00094248	     49.88182529
      1.45191538	     -0.05362946	     -0.00095511	     -0.19546560	     -0.05549878	      0.88268508	     -0.00066191	     -0.20860212	      0.00091540	     -0.00094568	     49.41556323
      1.45311192	     -0.05368198	     -0.00096022	     -0.19551820	     -0.05549766	      0.88268395	     -0.00066184	     -0.20860995	      0.00094605	     -0.00094728	     49.37052993
      1.45454781	     -0.05374043	     -0.00096468	     -0.19557681	     -0.05549628	      0.88268259	     -0.00066176	     -0.20861912	      0.00098361	     -0.00094703	     48.95439841
      1.45598369	     -0.05379417	     -0.00097117	     -0.19563067	     -0.05549484	      0.88268123	     -0.00066167	     -0.20862805	      0.00102150	     -0.00094456	     49.11267834
      1.45707212	     -0.05383173	     -0.00097350	     -0.19566839	     -0.05549371	      0.88268020	     -0.00066160	     -0.20863465	      0.00105087	     -0.00094118	     48.61049179
      1.45816054	     -0.05386656	     -0.00097741	     -0.19570334	     -0.05549255	      0.88267918	     -0.00066153	     -0.20864109	      0.00108033	     -0.00093663	     48.55388122
      1.45971756	     -0.05391150	     -0.00098166	     -0.19574850	     -0.05549083	      0.88267773	     -0.00066142	     -0.20865003	      0.00112302	     -0.00092813	     48.23697133
      1.46107096	     -0.05394619	     -0.00098612	     -0.19578336	     -0.05548929	      0.88267648	     -0.00066133	     -0.20865753	      0.00116034	     -0.00091906	     48.23662503
      1.46242436	     -0.05397696	     -0.00098844	     -0.19581437	     -0.05548769	      0.88267524	     -0.00066123	     -0.20866477	      0.00119812	     -0.00090860	     47.81093690
      1.46377777	     -0.05400401	     -0.00099286	     -0.19584160	     -0.05548605	      0.88267402	     -0.00066113	     -0.20867173	      0.00123587	     -0.00089712	     47.97259385
      1.46495034	     -0.05402451	     -0.00099407	     -0.19586233	     -0.05548458	      0.88267297	     -0.00066105	     -0.20867754	      0.00126907	     -0.00088650	     47.52235514
      1.46612291	     -0.05404238	     -0.00099704	     -0.19588039	     -0.05548307	      0.88267194	     -0.00066096	     -0.20868315	      0.00130226	     -0.00087553	     47.53128623
      1.46754937	     -0.05406064	     -0.00099917	     -0.19589891	     -0.05548118	      0.88267070	     -0.00066086	     -0.20868968	      0.00134308	     -0.00086194	     47.21075202
      1.46897584	     -0.05407505	     -0.00100316	     -0.19591353	     -0.05547924	      0.88266948	     -0.00066075	     -0.20869589	      0.00138404	     -0.00084845	     47.34479763
      1.47015343	     -0.05408406	     -0.00100446	     -0.19592278	     -0.05547759	      0.88266849	     -0.00066067	     -0.20870076	      0.00141836	     -0.00083754	     46.92410131
      1.47133101	     -0.05409067	     -0.00100776	     -0.19592956	     -0.05547590	      0.88266751	     -0.00066059	     -0.20870541	      0.00145272	     -0.00082707	     46.95228950
      1.47277936	     -0.05409554	     -0.00101077	     -0.19593468	     -0.05547376	      0.88266632	     -0.00066049	     -0.20871082	      0.00149550	     -0.00081490	     46.64843010
      1.47422770	     -0.05409802	     -0.00101627	     -0.19593733	     -0.05547157	      0.88266515	     -0.00066040	     -0.20871590	      0.00153844	     -0.00080377	     46.83028772
      1.47537910	     -0.05409976	     -0.00101900	     -0.19593925	     -0.05546977	      0.88266423	     -0.00066033	     -0.20871975	      0.00157308	     -0.00079573	     46.39404866
      1.47653051	     -0.05410194	     -0.00102402	     -0.19594155	     -0.05546794	      0.88266331	     -0.00066026	     -0.20872349	      0.00160774	     -0.00078861	     46.40518878
      1.47802864	     -0.05410588	     -0.00103013	     -0.19594564	     -0.05546550	      0.88266214	     -0.00066019	     -0.20872831	      0.00165330	     -0.00078079	     46.11209020
      1.47952677	     -0.05411179	     -0.00103903	     -0.19595161	     -0.05546299	      0.88266097	     -0.00066012	     -0.20873317	      0.00169903	     -0.00077484	     46.29741484
      1.48065219	     -0.05411799	     -0.00104406	     -0.19595791	     -0.05546106	      0.88266010	     -0.00066007	     -0.20873693	      0.00173387	     -0.00077161	     45.85681025
      1.48177761	     -0.05412450	     -0.00105099	     -0.19596446	     -0.05545909	      0.88265924	     -0.00066003	     -0.20874083	      0.00176875	     -0.00076958	     45.85022230
      1.48333809	     -0.05413343	     -0.00105969	     -0.19597348	     -0.05545629	      0.88265804	     -0.00065998	     -0.20874647	      0.00181760	     -0.00076874	     45.57914220
      1.48489856	     -0.05414224	     -0.00107030	     -0.19598232	     -0.05545341	      0.88265684	     -0.00065993	     -0.20875241	      0.00186671	     -0.00077027	     45.77402730
      1.48598396	     -0.05414834	     -0.00107527	     -0.19598852	     -0.05545137	      0.88265600	     -0.00065991	     -0.20875671	      0.00190136	     -0.00077260	     45.34391140
      1.48706936	     -0.05415445	     -0.00108190	     -0.19599468	     -0.05544929	      0.88265516	     -0.00065989	     -0.20876117	      0.00193603	     -0.00077597	     45.32267007
      1.48873000	     -0.05416359	     -0.00109108	     -0.19600392	     -0.05544603	      0.88265386	     -0.00065986	     -0.20876831	      0.00198955	     -0.00078299	     45.09590936
      1.49010939	     -0.05417057	     -0.00109985	     -0.19601097	     -0.05544325	      0.88265278	     -0.00065984	     -0.20877455	      0.00203420	     -0.00079037	     45.13758766
      1.49148879	     -0.05417745	     -0.00110678	     -0.19601796	     -0.05544041	      0.88265168	     -0.00065983	     -0.20878112	      0.00207929	     -0.00079893	     44.82620161
      1.49286818	     -0.05418338	     -0.00111566	     -0.19602395	     -0.05543752	      0.88265057	     -0.00065982	     -0.20878798	      0.00212435	     -0.00080859	     44.99667419
      1.49409231	     -0.05418701	     -0.00112082	     -0.19602772	     -0.05543489	      0.88264958	     -0.00065981	     -0.20879429	      0.00216477	     -0.00081782	     44.66998388
      1.49531644	     -0.05418925	     -0.00112758	     -0.19603006	     -0.05543222	      0.88264857	     -0.00065981	     -0.20880077	      0.00220511	     -0.00082758	     44.73549630
      1.49654057	     -0.05419049	     -0.00113279	     -0.19603143	     -0.05542949	      0.88264755	     -0.00065981	     -0.20880741	      0.00224567	     -0.00083767	     44.57444193
      1.49814746	     -0.05418913	     -0.00114046	     -0.19603024	     -0.05542584	      0.88264620	     -0.00065981	     -0.20881631	      0.00229888	     -0.00085124	     44.65033427
      1.49939946	     -0.05418224	     -0.00114411	     -0.19602355	     -0.05542294	      0.88264512	     -0.00065982	     -0.20882329	      0.00234058	     -0.00086172	     44.44647028
      1.50065146	     -0.05416830	     -0.00114884	     -0.19600978	     -0.05541998	      0.88264404	     -0.00065983	     -0.20883016	      0.00238213	     -0.00087178	     44.57700564
      1.50190347	     -0.05414726	     -0.00115180	     -0.19598897	     -0.05541697	      0.88264294	     -0.00065984	     -0.20883676	      0.00242375	     -0.00088095	     44.51777910
      1.50348683	     -0.05411250	     -0.00115679	     -0.19595447	     -0.05541309	      0.88264154	     -0.00065986	     -0.20884459	      0.00247592	     -0.00089066	     44.72714521
      1.50471629	     -0.05407907	     -0.00115880	     -0.19592128	     -0.05541002	      0.88264044	     -0.00065987	     -0.20885020	      0.00251621	     -0.00089617	     44.62712340
      1.50594574	     -0.05404061	     -0.00116253	     -0.19588301	     -0.05540690	      0.88263933	     -0.00065989	     -0.20885535	      0.00255582	     -0.00089955	     44.81707191
      1.50717520	     -0.05399876	     -0.00116524	     -0.19584138	     -0.05540374	      0.88263823	     -0.00065992	     -0.20886003	      0.00259487	     -0.00090042	     44.84404763
      1.50883157	     -0.05393929	     -0.00117049	     -0.19578214	     -0.05539940	      0.88263674	     -0.00065995	     -0.20886568	      0.00264601	     -0.00089731	     45.10445215
      1.51004932	     -0.05389294	     -0.00117289	     -0.19573600	     -0.05539615	      0.88263565	     -0.00065998	     -0.20886940	      0.00268270	     -0.00089164	     45.08076075
      1.51126706	     -0.05384357	     -0.00117689	     -0.19568678	     -0.05539286	      0.88263457	     -0.00066002	     -0.20887278	      0.00271823	     -0.00088301	     45.30322099
      1.51276345	     -0.05377804	     -0.00118003	     -0.19562148	     -0.05538877	      0.88263326	     -0.00066006	     -0.20887641	      0.00276056	     -0.00086812	     45.40355229
      1.51408187	     -0.05371602	     -0.00118419	     -0.19555960	     -0.05538510	      0.88263212	     -0.00066011	     -0.20887911	      0.00279626	     -0.00085109	     45.72333006
      1.51540030	     -0.05364977	     -0.00118589	     -0.19549356	     -0.05538139	      0.88263101	     -0.00066016	     -0.20888133	      0.00283072	     -0.00083029	     45.80327700
      1.51671873	     -0.05357988	     -0.00118950	     -0.19542382	     -0.05537764	      0.88262994	     -0.00066021	     -0.20888303	      0.00286350	     -0.00080582	     46.16129857
      1.51803715	     -0.05350606	     -0.00119044	     -0.19535021	     -0.05537384	      0.88262889	     -0.00066027	     -0.20888420	      0.00289490	     -0.00077762	     46.27476655
      1.51935558	     -0.05342919	     -0.00119337	     -0.19527348	     -0.05537001	      0.88262789	     -0.00066033	     -0.20888482	      0.00292444	     -0.00074590	     46.65182349
      1.52067400	     -0.05334989	     -0.00119353	     -0.19519439	     -0.05536613	      0.88262693	     -0.00066039	     -0.20888491	      0.00295251	     -0.00071072	     46.78972567
      1.52199243	     -0.05326699	     -0.00119613	     -0.19511162	     -0.05536222	      0.88262601	     -0.00066046	     -0.20888446	      0.00297863	     -0.00067238	     47.20323910
      1.52331086	     -0.05318040	     -0.00119604	     -0.19502522	     -0.05535828	      0.88262515	     -0.00066053	     -0.20888341	      0.00300320	     -0.00063087	     47.35651582
      1.52462928	     -0.05309217	     -0.00119867	     -0.19493709	     -0.05535430	      0.88262435	     -0.00066060	     -0.20888176	      0.00302566	     -0.00058662	     47.77255733
      1.52581239	     -0.05301084	     -0.00119793	     -0.19485593	     -0.05535071	      0.88262368	     -0.00066068	     -0.20887979	      0.00304450	     -0.00054477	     47.94000339
      1.52699551	     -0.05292791	     -0.00119909	     -0.19477309	     -0.05534710	      0.88262306	     -0.00066075	     -0.20887734	      0.00306176	     -0.00050119	     48.28534935
      1.52817862	     -0.05284369	     -0.00119914	     -0.19468900	     -0.05534347	      0.88262250	     -0.00066083	     -0.20887440	      0.00307770	     -0.00045597	     48.56210928
      1.52981856	     -0.05272469	     -0.00120000	     -0.19457013	     -0.05533840	      0.88262180	     -0.00066095	     -0.20886955	      0.00309732	     -0.00039103	     49.03909920
      1.53102932	     -0.05263517	     -0.00119847	     -0.19448074	     -0.05533465	      0.88262136	     -0.00066103	     -0.20886542	      0.00311010	     -0.00034160	     49.29657284
      1.53224009	     -0.05254501	     -0.00119848	     -0.19439067	     -0.05533087	      0.88262098	     -0.00066113	     -0.20886083	      0.00312121	     -0.00029129	     49.64966109
      1.53345085	     -0.05245431	     -0.00119720	     -0.19430007	     -0.05532709	      0.88262065	     -0.00066123	     -0.20885577	      0.00313088	     -0.00024035	     49.94708679
      1.53504576	     -0.05233556	     -0.00119702	     -0.19418139	     -0.05532209	      0.88262032	     -0.00066136	     -0.20884844	      0.00314124	     -0.00017286	     50.42099694
      1.53621718	     -0.05224841	     -0.00119509	     -0.19409433	     -0.05531840	      0.88262015	     -0.00066147	     -0.20884259	      0.00314737	     -0.00012331	     50.68940437
      1.53738859	     -0.05216187	     -0.00119485	     -0.19400783	     -0.05531471	      0.88262004	     -0.00066158	     -0.20883636	      0.00315205	     -0.00007413	     51.02596923
      1.53885455	     -0.05205336	     -0.00119289	     -0.19389939	     -0.05531009	      0.88261997	     -0.00066172	     -0.20882805	      0.00315617	     -0.00001335	     51.40388495
      1.54014473	     -0.05195708	     -0.00119273	     -0.19380311	     -0.05530602	      0.88261999	     -0.00066185	     -0.20882023	      0.00315802	      0.00003909	     51.79488708
      1.54143490	     -0.05186060	     -0.00119028	     -0.19370669	     -0.05530194	      0.88262007	     -0.00066199	     -0.20881193	      0.00315847	      0.00009042	     52.11352111
      1.54272507	     -0.05176541	     -0.00118992	     -0.19361147	     -0.05529787	      0.88262022	     -0.00066213	     -0.20880317	      0.00315719	      0.00014032	     52.47958227
      1.54401525	     -0.05167119	     -0.00118666	     -0.19351730	     -0.05529380	      0.88262043	     -0.00066227	     -0.20879398	      0.00315450	      0.00018866	     52.76362751
      1.54530542	     -0.05157926	     -0.00118634	     -0.19342531	     -0.05528973	      0.88262071	     -0.00066242	     -0.20878440	      0.00315010	      0.00023499	     53.11004526
      1.54659560	     -0.05148865	     -0.00118283	     -0.19333474	     -0.05528567	      0.88262104	     -0.00066258	     -0.20877449	      0.00314443	      0.00027924	     53.39740816
      1.54774025	     -0.05141115	     -0.00118303	     -0.19325715	     -0.05528207	      0.88262138	     -0.00066272	     -0.20876545	      0.00313806	      0.00031652	     53.69377863
      1.54888491	     -0.05133663	     -0.00118157	     -0.19318258	     -0.05527848	      0.88262176	     -0.00066287	     -0.20875624	      0.00313072	      0.00035197	     53.95151858
      1.55027632	     -0.05124992	     -0.00118161	     -0.19309574	     -0.05527413	      0.88262228	     -0.00066305	     -0.20874488	      0.00312024	      0.00039253	     54.29015771
      1.55166773	     -0.05116666	     -0.00118000	     -0.19301239	     -0.05526980	      0.88262285	     -0.00066324	     -0.20873339	      0.00310831	      0.00043031	     54.59749737
      1.55281170	     -0.05110119	     -0.00118134	     -0.19294675	     -0.05526625	      0.88262336	     -0.00066339	     -0.20872387	      0.00309722	      0.00045918	     54.87086114
      1.55395567	     -0.05103751	     -0.00118094	     -0.19288295	     -0.05526272	      0.88262390	     -0.00066355	     -0.20871432	      0.00308522	      0.00048616	     55.12288329
      1.55536102	     -0.05096176	     -0.00118230	     -0.19280699	     -0.05525839	      0.88262461	     -0.00066376	     -0.20870253	      0.00306899	      0.00051668	     55.45963805
      1.55676638	     -0.05088813	     -0.00118178	     -0.19273319	     -0.05525409	      0.88262535	     -0.00066396	     -0.20869068	      0.00305135	      0.00054449	     55.77689494
      1.55785412	     -0.05083297	     -0.00118416	     -0.19267780	     -0.05525078	      0.88262596	     -0.00066412	     -0.20868146	      0.00303650	      0.00056417	     56.03207766
      1.55894185	     -0.05077919	     -0.00118492	     -0.19262383	     -0.05524748	      0.88262658	     -0.00066429	     -0.20867222	      0.00302081	      0.00058244	     56.27195833
      1.56041045	     -0.05070922	     -0.00118742	     -0.19255357	     -0.05524306	      0.88262745	     -0.00066451	     -0.20865969	      0.00299803	      0.00060492	     56.59781683
      1.56187905	     -0.05064166	     -0.00118810	     -0.19248575	     -0.05523868	      0.88262836	     -0.00066474	     -0.20864712	      0.00297357	      0.00062510	     56.91647188
      1.56291042	     -0.05059537	     -0.00119119	     -0.19243919	     -0.05523562	      0.88262901	     -0.00066491	     -0.20863828	      0.00295521	      0.00063792	     57.14073825
      1.56394179	     -0.05054878	     -0.00119260	     -0.19239239	     -0.05523258	      0.88262967	     -0.00066507	     -0.20862939	      0.00293608	      0.00064981	     57.36920970
      1.56550317	     -0.05047719	     -0.00119586	     -0.19232042	     -0.05522802	      0.88263070	     -0.00066533	     -0.20861579	      0.00290540	      0.00066625	     57.73565932
      1.56678929	     -0.05041815	     -0.00119770	     -0.19226110	     -0.05522430	      0.88263156	     -0.00066554	     -0.20860439	      0.00287864	      0.00067871	     58.02395322
      1.56807541	     -0.05035810	     -0.00120116	     -0.19220070	     -0.05522062	      0.88263245	     -0.00066575	     -0.20859278	      0.00285037	      0.00069039	     58.34162421
      1.56936153	     -0.05029766	     -0.00120202	     -0.19213998	     -0.05521697	      0.88263334	     -0.00066597	     -0.20858094	      0.00282077	      0.00070159	     58.61523808
      1.57064765	     -0.05023675	     -0.00120583	     -0.19207870	     -0.05521336	      0.88263425	     -0.00066619	     -0.20856885	      0.00278956	      0.00071234	     58.95692699
      1.57173260	     -0.05018386	     -0.00120614	     -0.19202557	     -0.05521035	      0.88263503	     -0.00066637	     -0.20855844	      0.00276223	      0.00072131	     59.17729982
      1.57281755	     -0.05012981	     -0.00120821	     -0.19197122	     -0.05520737	      0.88263582	     -0.00066656	     -0.20854782	      0.00273376	      0.00073018	     59.44134278
      1.57420994	     -0.05005942	     -0.00120891	     -0.19190050	     -0.05520359	      0.88263684	     -0.00066680	     -0.20853386	      0.00269568	      0.00074168	     59.74989698
      1.57560234	     -0.04998786	     -0.00121120	     -0.19182855	     -0.05519987	      0.88263788	     -0.00066704	     -0.20851952	      0.00265573	      0.00075326	     60.11021443
      1.57666949	     -0.04993198	     -0.00121054	     -0.19177243	     -0.05519705	      0.88263869	     -0.00066723	     -0.20850828	      0.00262402	      0.00076232	     60.31542085
      1.57773665	     -0.04987502	     -0.00121155	     -0.19171517	     -0.05519427	      0.88263951	     -0.00066741	     -0.20849680	      0.00259122	      0.00077148	     60.58597519
      1.57916526	     -0.04979715	     -0.00121147	     -0.19163695	     -0.05519060	      0.88264062	     -0.00066766	     -0.20848107	      0.00254578	      0.00078413	     60.92362889
      1.58059386	     -0.04971825	     -0.00121329	     -0.19155761	     -0.05518699	      0.88264175	     -0.00066791	     -0.20846491	      0.00249843	      0.00079720	     61.32916739
      1.58159580	     -0.04966319	     -0.00121202	     -0.19150231	     -0.05518451	      0.88264255	     -0.00066809	     -0.20845334	      0.00246423	      0.00080668	     61.48597314
      1.58259775	     -0.04960937	     -0.00121253	     -0.19144819	     -0.05518205	      0.88264336	     -0.00066826	     -0.20844161	      0.00242905	      0.00081623	     61.71401968
      1.58412945	     -0.04952982	     -0.00121241	     -0.19136819	     -0.05517838	      0.88264463	     -0.00066853	     -0.20842348	      0.00237366	      0.00083090	     62.02389446
      1.58539057	     -0.04946595	     -0.00121323	     -0.19130392	     -0.05517541	      0.88264568	     -0.00066875	     -0.20840843	      0.00232658	      0.00084280	     62.31293129
      1.58665170	     -0.04940426	     -0.00121227	     -0.19124186	     -0.05517251	      0.88264675	     -0.00066897	     -0.20839329	      0.00227837	      0.00085440	     62.52330276
      1.58791282	     -0.04934584	     -0.00121368	     -0.19118299	     -0.05516967	      0.88264784	     -0.00066918	     -0.20837815	      0.00222893	      0.00086541	     62.81909895
      1.58904258	     -0.04929722	     -0.00121266	     -0.19113403	     -0.05516717	      0.88264882	     -0.00066938	     -0.20836465	      0.00218385	      0.00087471	     62.95248362
      1.59017234	     -0.04925260	     -0.00121375	     -0.19108899	     -0.05516473	      0.88264981	     -0.00066957	     -0.20835127	      0.00213789	      0.00088315	     63.16018786
      1.59130210	     -0.04921228	     -0.00121346	     -0.19104829	     -0.05516234	      0.88265081	     -0.00066976	     -0.20833808	      0.00209127	      0.00089059	     63.28528195
      1.59272533	     -0.04916730	     -0.00121445	     -0.19100278	     -0.05515941	      0.88265209	     -0.00067000	     -0.20832181	      0.00203158	      0.00089805	     63.49896410
      1.59386503	     -0.04913547	     -0.00121330	     -0.19097057	     -0.05515712	      0.88265311	     -0.00067019	     -0.20830912	      0.00198328	      0.00090229	     63.56024096
      1.59500472	     -0.04910722	     -0.00121383	     -0.19094190	     -0.05515489	      0.88265414	     -0.00067037	     -0.20829674	      0.00193451	      0.00090465	     63.70477686
      1.59614441	     -0.04908258	     -0.00121293	     -0.19091687	     -0.05515271	      0.88265517	     -0.00067055	     -0.20828469	      0.00188551	      0.00090506	     63.76945361
      1.59756556	     -0.04905587	     -0.00121313	     -0.19088963	     -0.05515008	      0.88265646	     -0.00067078	     -0.20827015	      0.00182409	      0.00090250	     63.93334448
      1.59868610	     -0.04903741	     -0.00121133	     -0.19087082	     -0.05514806	      0.88265747	     -0.00067095	     -0.20825905	      0.00177566	      0.00089808	     63.94665060
      1.59980665	     -0.04902185	     -0.00121128	     -0.19085484	     -0.05514610	      0.88265847	     -0.00067112	     -0.20824826	      0.00172713	      0.00089140	     64.05073025
      1.60092719	     -0.04900967	     -0.00121015	     -0.19084228	     -0.05514419	      0.88265947	     -0.00067129	     -0.20823780	      0.00167870	      0.00088252	     64.07729082
      1.60240684	     -0.04899913	     -0.00121023	     -0.19083119	     -0.05514175	      0.88266076	     -0.00067151	     -0.20822453	      0.00161484	      0.00086735	     64.18514350
      1.60351933	     -0.04899516	     -0.00120870	     -0.19082685	     -0.05513998	      0.88266172	     -0.00067167	     -0.20821498	      0.00156708	      0.00085345	     64.14335724
      1.60463182	     -0.04899431	     -0.00120894	     -0.19082559	     -0.05513826	      0.88266266	     -0.00067183	     -0.20820580	      0.00151944	      0.00083738	     64.19956083
      1.60598093	     -0.04899708	     -0.00120773	     -0.19082789	     -0.05513625	      0.88266377	     -0.00067201	     -0.20819520	      0.00146207	      0.00081518	     64.16839918
      1.60718777	     -0.04900266	     -0.00120840	     -0.19083301	     -0.05513452	      0.88266474	     -0.00067217	     -0.20818618	      0.00141103	      0.00079285	     64.23900354
      1.60839461	     -0.04901081	     -0.00120688	     -0.19084077	     -0.05513285	      0.88266569	     -0.00067233	     -0.20817760	      0.00136046	      0.00076843	     64.16138463
      1.60960145	     -0.04902153	     -0.00120760	     -0.19085103	     -0.05513124	      0.88266660	     -0.00067248	     -0.20816943	      0.00131018	      0.00074199	     64.22199990
      1.61080829	     -0.04903477	     -0.00120593	     -0.19086389	     -0.05512969	      0.88266748	     -0.00067263	     -0.20816167	      0.00126044	      0.00071382	     64.11554118
      1.61201512	     -0.04905035	     -0.00120668	     -0.19087902	     -0.05512819	      0.88266832	     -0.00067278	     -0.20815431	      0.00121104	      0.00068397	     64.17015028
      1.61322196	     -0.04906820	     -0.00120483	     -0.19089650	     -0.05512676	      0.88266913	     -0.00067292	     -0.20814733	      0.00116224	      0.00065276	     64.04130558
      1.61442880	     -0.04908831	     -0.00120559	     -0.19091618	     -0.05512539	      0.88266990	     -0.00067305	     -0.20814073	      0.00111383	      0.00062023	     64.09157032
      1.61563564	     -0.04911058	     -0.00120354	     -0.19093809	     -0.05512407	      0.88267062	     -0.00067318	     -0.20813451	      0.00106609	      0.00058672	     63.93930821
      1.61684247	     -0.04913489	     -0.00120429	     -0.19096197	     -0.05512281	      0.88267131	     -0.00067331	     -0.20812865	      0.00101877	      0.00055227	     63.98881767
      1.61804931	     -0.04916117	     -0.00120224	     -0.19098791	     -0.05512161	      0.88267196	     -0.00067343	     -0.20812315	      0.00097218	      0.00051722	     63.81902153
      1.61925615	     -0.04918942	     -0.00120322	     -0.19101574	     -0.05512047	      0.88267256	     -0.00067354	     -0.20811799	      0.00092606	      0.00048162	     63.86596878
      1.62046299	     -0.04921961	     -0.00120105	     -0.19104560	     -0.05511938	      0.88267312	     -0.00067365	     -0.20811318	      0.00088073	      0.00044578	     63.67612184
      1.62166983	     -0.04925167	     -0.00120199	     -0.19107725	     -0.05511834	      0.88267364	     -0.00067376	     -0.20810870	      0.00083592	      0.00040969	     63.72801749
      1.62287666	     -0.04928548	     -0.00119964	     -0.19111076	     -0.05511736	      0.88267411	     -0.00067386	     -0.20810456	      0.00079196	      0.00037368	     63.52377091
      1.62408350	     -0.04932093	     -0.00120053	     -0.19114581	     -0.05511643	      0.88267454	     -0.00067395	     -0.20810074	      0.00074857	      0.00033773	     63.58008231
      1.62529034	     -0.04935798	     -0.00119804	     -0.19118257	     -0.05511555	      0.88267492	     -0.00067404	     -0.20809724	      0.00070611	      0.00030215	     63.36270570
      1.62649718	     -0.04939652	     -0.00119887	     -0.19122073	     -0.05511473	      0.88267527	     -0.00067412	     -0.20809404	      0.00066425	      0.00026688	     63.42187363
      1.62770401	     -0.04943639	     -0.00119624	     -0.19126034	     -0.05511395	      0.88267557	     -0.00067420	     -0.20809113	      0.00062339	      0.00023223	     63.19146863
      1.62891085	     -0.04947758	     -0.00119698	     -0.19130117	     -0.05511322	      0.88267583	     -0.00067427	     -0.20808852	      0.00058318	      0.00019813	     63.24915626
      1.63011769	     -0.04952008	     -0.00119425	     -0.19134342	     -0.05511254	      0.88267605	     -0.00067433	     -0.20808618	      0.00054401	      0.00016488	     63.00345563
      1.63132453	     -0.04956373	     -0.00119489	     -0.19138673	     -0.05511191	      0.88267623	     -0.00067439	     -0.20808410	      0.00050552	      0.00013238	     63.05853152
      1.63253137	     -0.04960836	     -0.00119207	     -0.19143113	     -0.05511132	      0.88267637	     -0.00067444	     -0.20808229	      0.00046810	      0.00010090	     62.80273921
      1.63373820	     -0.04965387	     -0.00119255	     -0.19147632	     -0.05511078	      0.88267647	     -0.00067448	     -0.20808071	      0.00043139	      0.00007033	     62.85457253
      1.63494504	     -0.04970010	     -0.00118964	     -0.19152234	     -0.05511028	      0.88267654	     -0.00067452	     -0.20807936	      0.00039578	      0.00004091	     62.59066425
      1.63615188	     -0.04974773	     -0.00119016	     -0.19156967	     -0.05510982	      0.88267657	     -0.00067456	     -0.20807821	      0.00036091	      0.00001255	     62.63512721
      1.63735872	     -0.04979594	     -0.00118738	     -0.19161768	     -0.05510941	      0.88267657	     -0.00067458	     -0.20807726	      0.00032715	     -0.00001453	     62.36248521
      1.63856555	     -0.04984489	     -0.00118766	     -0.19166635	     -0.05510903	      0.88267653	     -0.00067460	     -0.20807648	      0.00029414	     -0.00004046	     62.39248536
      1.63977239	     -0.04989452	     -0.00118485	     -0.19171581	     -0.05510870	      0.88267647	     -0.00067461	     -0.20807588	      0.00026223	     -0.00006506	     62.11281491
      1.64097923	     -0.04994471	     -0.00118490	     -0.19176574	     -0.05510840	      0.88267638	     -0.00067462	     -0.20807544	      0.00023110	     -0.00008849	     62.12672296
      1.64218607	     -0.04999517	     -0.00118174	     -0.19181605	     -0.05510814	      0.88267626	     -0.00067462	     -0.20807516	      0.00020110	     -0.00011058	     61.84317141
      1.64339291	     -0.05004592	     -0.00118117	     -0.19186659	     -0.05510791	      0.88267611	     -0.00067461	     -0.20807501	      0.00017189	     -0.00013143	     61.84027704
      1.64459974	     -0.05009694	     -0.00117792	     -0.19191747	     -0.05510772	      0.88267594	     -0.00067460	     -0.20807498	      0.00014380	     -0.00015090	     61.55428639
      1.64580658	     -0.05014816	     -0.00117702	     -0.19196850	     -0.05510757	      0.88267575	     -0.00067458	     -0.20807507	      0.00011653	     -0.00016914	     61.52620267
      1.64701342	     -0.05019958	     -0.00117371	     -0.19201981	     -0.05510744	      0.88267553	     -0.00067455	     -0.20807525	      0.00009036	     -0.00018608	     61.23865704
      1.64822026	     -0.05025127	     -0.00117251	     -0.19207134	     -0.05510735	      0.88267530	     -0.00067451	     -0.20807553	      0.00006502	     -0.00020187	     61.18745683
      1.64942709	     -0.05030341	     -0.00116936	     -0.19212338	     -0.05510728	      0.88267505	     -0.00067447	     -0.20807589	      0.00004079	     -0.00021641	     60.90254600
      1.65063393	     -0.05035574	     -0.00116794	     -0.19217557	     -0.05510725	      0.88267478	     -0.00067443	     -0.20807632	      0.00001743	     -0.00022987	     60.82588995
      1.65184077	     -0.05040816	     -0.00116448	     -0.19222791	     -0.05510724	      0.88267449	     -0.00067437	     -0.20807682	     -0.00000482	     -0.00024217	     60.54389550
      1.65304761	     -0.05046069	     -0.00116251	     -0.19228033	     -0.05510726	      0.88267419	     -0.00067431	     -0.20807738	     -0.00002618	     -0.00025345	     60.44402705
      1.65425445	     -0.05051337	     -0.00115902	     -0.19233296	     -0.05510730	      0.88267388	     -0.00067424	     -0.20807799	     -0.00004643	     -0.00026374	     60.16940249
      1.65546128	     -0.05056627	     -0.00115680	     -0.19238578	     -0.05510737	      0.88267356	     -0.00067416	     -0.20807865	     -0.00006575	     -0.00027316	     60.04751198
      1.65666812	     -0.05061951	     -0.00115334	     -0.19243898	     -0.05510746	      0.88267322	     -0.00067408	     -0.20807935	     -0.00008394	     -0.00028175	     59.77693360
      1.65813443	     -0.05068478	     -0.00115080	     -0.19250416	     -0.05510760	      0.88267280	     -0.00067397	     -0.20808028	     -0.00010476	     -0.00029128	     59.66262857
      1.65923197	     -0.05073397	     -0.00114686	     -0.19255335	     -0.05510772	      0.88267248	     -0.00067388	     -0.20808103	     -0.00011919	     -0.00029778	     59.31891965
      1.66032951	     -0.05078324	     -0.00114423	     -0.19260259	     -0.05510786	      0.88267215	     -0.00067379	     -0.20808182	     -0.00013285	     -0.00030387	     59.18488248
      1.66176123	     -0.05084873	     -0.00113956	     -0.19266809	     -0.05510806	      0.88267171	     -0.00067366	     -0.20808297	     -0.00014925	     -0.00031119	     58.84701368
      1.66319294	     -0.05091511	     -0.00113692	     -0.19273443	     -0.05510829	      0.88267126	     -0.00067352	     -0.20808423	     -0.00016429	     -0.00031805	     58.77933793
      1.66422466	     -0.05096325	     -0.00113259	     -0.19278262	     -0.05510846	      0.88267093	     -0.00067341	     -0.20808521	     -0.00017399	     -0.00032269	     58.39088746
      1.66525638	     -0.05101157	     -0.00112994	     -0.19283095	     -0.05510865	      0.88267059	     -0.00067329	     -0.20808624	     -0.00018301	     -0.00032722	     58.23826918
      1.66679637	     -0.05108404	     -0.00112502	     -0.19290346	     -0.05510894	      0.88267008	     -0.00067312	     -0.20808787	     -0.00019488	     -0.00033375	     57.88938675
      1.66810146	     -0.05114568	     -0.00112184	     -0.19296513	     -0.05510920	      0.88266964	     -0.00067296	     -0.20808932	     -0.00020361	     -0.00033918	     57.73245548
      1.66940654	     -0.05120766	     -0.00111732	     -0.19302718	     -0.05510947	      0.88266920	     -0.00067279	     -0.20809082	     -0.00021089	     -0.00034450	     57.34641844
      1.67071162	     -0.05127007	     -0.00111534	     -0.19308961	     -0.05510975	      0.88266874	     -0.00067261	     -0.20809237	     -0.00021708	     -0.00034983	     57.26273237
      1.67185901	     -0.05132529	     -0.00111119	     -0.19314492	     -0.05511000	      0.88266834	     -0.00067245	     -0.20809378	     -0.00022127	     -0.00035448	     56.86136367
      1.67300639	     -0.05138069	     -0.00110900	     -0.19320035	     -0.05511026	      0.88266793	     -0.00067229	     -0.20809523	     -0.00022460	     -0.00035924	     56.72365175
      1.67415377	     -0.05143614	     -0.00110569	     -0.19325589	     -0.05511052	      0.88266752	     -0.00067211	     -0.20809671	     -0.00022681	     -0.00036405	     56.43910551
      1.67571734	     -0.05151155	     -0.00110247	     -0.19333138	     -0.05511087	      0.88266694	     -0.00067187	     -0.20809877	     -0.00022829	     -0.00037081	     56.23368725
      1.67690342	     -0.05156860	     -0.00109851	     -0.19338855	     -0.05511114	      0.88266650	     -0.00067168	     -0.20810035	     -0.00022802	     -0.00037603	     55.86312236
      1.67808950	     -0.05162494	     -0.00109635	     -0.19344496	     -0.05511141	      0.88266605	     -0.00067148	     -0.20810194	     -0.00022684	     -0.00038137	     55.72378093
      1.67927558	     -0.05168112	     -0.00109305	     -0.19350125	     -0.05511168	      0.88266559	     -0.00067127	     -0.20810353	     -0.00022451	     -0.00038675	     55.42366292
      1.68080094	     -0.05175271	     -0.00109026	     -0.19357296	     -0.05511202	      0.88266500	     -0.00067100	     -0.20810558	     -0.00022013	     -0.00039378	     55.24953644
      1.68197140	     -0.05180700	     -0.00108639	     -0.19362739	     -0.05511227	      0.88266453	     -0.00067079	     -0.20810714	     -0.00021547	     -0.00039915	     54.87395743
      1.68314185	     -0.05186063	     -0.00108419	     -0.19368114	     -0.05511252	      0.88266406	     -0.00067057	     -0.20810867	     -0.00021000	     -0.00040456	     54.73637798
      1.68455288	     -0.05192435	     -0.00107999	     -0.19374504	     -0.05511281	      0.88266349	     -0.00067029	     -0.20811045	     -0.00020199	     -0.00041099	     54.36626710
      1.68596391	     -0.05198703	     -0.00107801	     -0.19380785	     -0.05511309	      0.88266290	     -0.00067001	     -0.20811215	     -0.00019283	     -0.00041736	     54.32438227
      1.68704318	     -0.05203419	     -0.00107405	     -0.19385520	     -0.05511330	      0.88266245	     -0.00066979	     -0.20811339	     -0.00018470	     -0.00042206	     53.92200441
      1.68812245	     -0.05208066	     -0.00107186	     -0.19390180	     -0.05511349	      0.88266199	     -0.00066956	     -0.20811458	     -0.00017600	     -0.00042666	     53.78644553
      1.68964044	     -0.05214446	     -0.00106767	     -0.19396584	     -0.05511375	      0.88266134	     -0.00066924	     -0.20811612	     -0.00016241	     -0.00043282	     53.45347862
      1.69096791	     -0.05219864	     -0.00106514	     -0.19402020	     -0.05511396	      0.88266076	     -0.00066895	     -0.20811734	     -0.00014949	     -0.00043790	     53.33877022
      1.69229539	     -0.05225110	     -0.00106073	     -0.19407290	     -0.05511414	      0.88266018	     -0.00066865	     -0.20811844	     -0.00013535	     -0.00044258	     52.96532606
      1.69362286	     -0.05230166	     -0.00105865	     -0.19412365	     -0.05511431	      0.88265959	     -0.00066835	     -0.20811938	     -0.00012045	     -0.00044688	     52.96016009
      1.69479579	     -0.05234451	     -0.00105433	     -0.19416674	     -0.05511445	      0.88265906	     -0.00066807	     -0.20812009	     -0.00010628	     -0.00045020	     52.58312264
      1.69596872	     -0.05238543	     -0.00105187	     -0.19420785	     -0.05511456	      0.88265853	     -0.00066779	     -0.20812067	     -0.00009162	     -0.00045312	     52.51617072
      1.69714164	     -0.05242432	     -0.00104821	     -0.19424698	     -0.05511466	      0.88265800	     -0.00066751	     -0.20812111	     -0.00007621	     -0.00045552	     52.28050181
      1.69873214	     -0.05247345	     -0.00104437	     -0.19429640	     -0.05511477	      0.88265727	     -0.00066712	     -0.20812149	     -0.00005448	     -0.00045793	     52.19086454
      1.69994193	     -0.05250799	     -0.00103980	     -0.19433122	     -0.05511482	      0.88265672	     -0.00066681	     -0.20812160	     -0.00003714	     -0.00045898	     51.86205071
      1.70115171	     -0.05254003	     -0.00103682	     -0.19436350	     -0.05511486	      0.88265616	     -0.00066651	     -0.20812156	     -0.00001946	     -0.00045937	     51.83582165
      1.70236150	     -0.05256940	     -0.00103259	     -0.19439314	     -0.05511487	      0.88265561	     -0.00066619	     -0.20812137	     -0.00000120	     -0.00045902	     51.60911667
      1.70391270	     -0.05260310	     -0.00102850	     -0.19442716	     -0.05511485	      0.88265490	     -0.00066579	     -0.20812091	      0.00002264	     -0.00045748	     51.61407697
      1.70510285	     -0.05262578	     -0.00102358	     -0.19445013	     -0.05511481	      0.88265435	     -0.00066547	     -0.20812039	      0.00004147	     -0.00045538	     51.28876906
      1.70629300	     -0.05264559	     -0.00102026	     -0.19447021	     -0.05511475	      0.88265381	     -0.00066515	     -0.20811974	      0.00006039	     -0.00045253	     51.30911561
      1.70772929	     -0.05266574	     -0.00101467	     -0.19449071	     -0.05511465	      0.88265316	     -0.00066475	     -0.20811877	      0.00008366	     -0.00044798	     51.03602074
      1.70916558	     -0.05268196	     -0.00101126	     -0.19450722	     -0.05511451	      0.88265253	     -0.00066435	     -0.20811762	      0.00010690	     -0.00044226	     51.26496040
      1.71025554	     -0.05269154	     -0.00100621	     -0.19451710	     -0.05511439	      0.88265205	     -0.00066405	     -0.20811663	      0.00012489	     -0.00043706	     50.87874427
      1.71134550	     -0.05269885	     -0.00100289	     -0.19452466	     -0.05511424	      0.88265157	     -0.00066374	     -0.20811555	      0.00014271	     -0.00043119	     50.90049946
      1.71289533	     -0.05270526	     -0.00099716	     -0.19453144	     -0.05511400	      0.88265091	     -0.00066330	     -0.20811385	      0.00016815	     -0.00042159	     50.70732008
      1.71423951	     -0.05270690	     -0.00099333	     -0.19453338	     -0.05511376	      0.88265035	     -0.00066291	     -0.20811224	      0.00018999	     -0.00041213	     50.81784299
      1.71558370	     -0.05270481	     -0.00098773	     -0.19453163	     -0.05511349	      0.88264980	     -0.00066252	     -0.20811049	      0.00021188	     -0.00040157	     50.51129406
      1.71692788	     -0.05269931	     -0.00098456	     -0.19452640	     -0.05511319	      0.88264927	     -0.00066213	     -0.20810861	      0.00023330	     -0.00038999	     50.78615856
      1.71811123	     -0.05269190	     -0.00097944	     -0.19451929	     -0.05511290	      0.88264882	     -0.00066178	     -0.20810685	      0.00025220	     -0.00037890	     50.43462421
      1.71929459	     -0.05268241	     -0.00097632	     -0.19451004	     -0.05511259	      0.88264838	     -0.00066143	     -0.20810501	      0.00027065	     -0.00036708	     50.56081072
      1.72047794	     -0.05267089	     -0.00097218	     -0.19449879	     -0.05511226	      0.88264795	     -0.00066108	     -0.20810309	      0.00028895	     -0.00035453	     50.42113545
      1.72208542	     -0.05265224	     -0.00096799	     -0.19448046	     -0.05511178	      0.88264739	     -0.00066060	     -0.20810038	      0.00031318	     -0.00033647	     50.56321009
      1.72329839	     -0.05263592	     -0.00096344	     -0.19446442	     -0.05511139	      0.88264699	     -0.00066024	     -0.20809827	      0.00033123	     -0.00032210	     50.29070508
      1.72451137	     -0.05261781	     -0.00096063	     -0.19444654	     -0.05511097	      0.88264661	     -0.00065988	     -0.20809611	      0.00034873	     -0.00030722	     50.43099495
      1.72572434	     -0.05259788	     -0.00095682	     -0.19442685	     -0.05511054	      0.88264625	     -0.00065951	     -0.20809390	      0.00036597	     -0.00029184	     50.30320220
      1.72729973	     -0.05256945	     -0.00095347	     -0.19439869	     -0.05510995	      0.88264580	     -0.00065904	     -0.20809097	      0.00038758	     -0.00027130	     50.50138374
      1.72848688	     -0.05254610	     -0.00094943	     -0.19437558	     -0.05510948	      0.88264549	     -0.00065869	     -0.20808871	      0.00040356	     -0.00025542	     50.24929680
      1.72967403	     -0.05252144	     -0.00094715	     -0.19435111	     -0.05510899	      0.88264520	     -0.00065833	     -0.20808641	      0.00041893	     -0.00023932	     50.39714084
      1.73112668	     -0.05248958	     -0.00094308	     -0.19431951	     -0.05510837	      0.88264487	     -0.00065790	     -0.20808356	      0.00043729	     -0.00021936	     50.24647103
      1.73242670	     -0.05245970	     -0.00094126	     -0.19428980	     -0.05510779	      0.88264459	     -0.00065751	     -0.20808097	      0.00045293	     -0.00020140	     50.50166333
      1.73372673	     -0.05242850	     -0.00093749	     -0.19425883	     -0.05510719	      0.88264434	     -0.00065713	     -0.20807837	      0.00046823	     -0.00018337	     50.27701384
      1.73502675	     -0.05239629	     -0.00093614	     -0.19422677	     -0.05510657	      0.88264412	     -0.00065674	     -0.20807575	      0.00048267	     -0.00016545	     50.57693185
      1.73632678	     -0.05236268	     -0.00093246	     -0.19419337	     -0.05510594	      0.88264391	     -0.00065636	     -0.20807312	      0.00049678	     -0.00014762	     50.33450094
      1.73762680	     -0.05232791	     -0.00093158	     -0.19415873	     -0.05510528	      0.88264373	     -0.00065598	     -0.20807048	      0.00050997	     -0.00013005	     50.69085585
      1.73892683	     -0.05229186	     -0.00092791	     -0.19412288	     -0.05510461	      0.88264357	     -0.00065560	     -0.20806783	      0.00052282	     -0.00011271	     50.41899162
      1.74022685	     -0.05225508	     -0.00092752	     -0.19408620	     -0.05510392	      0.88264344	     -0.00065522	     -0.20806518	      0.00053467	     -0.00009577	     50.83370876
      1.74138480	     -0.05222154	     -0.00092453	     -0.19405282	     -0.05510330	      0.88264334	     -0.00065488	     -0.20806282	      0.00054495	     -0.00008099	     50.60641205
      1.74254274	     -0.05218756	     -0.00092359	     -0.19401894	     -0.05510266	      0.88264325	     -0.00065455	     -0.20806047	      0.00055447	     -0.00006663	     50.80505064
      1.74395427	     -0.05214513	     -0.00092114	     -0.19397665	     -0.05510187	      0.88264317	     -0.00065415	     -0.20805764	      0.00056547	     -0.00004966	     50.76105010
      1.74536579	     -0.05210185	     -0.00092063	     -0.19393346	     -0.05510106	      0.88264311	     -0.00065375	     -0.20805484	      0.00057544	     -0.00003341	     51.09680617
      1.74653747	     -0.05206511	     -0.00091817	     -0.19389684	     -0.05510039	      0.88264308	     -0.00065342	     -0.20805255	      0.00058328	     -0.00002040	     50.93093239
      1.74770914	     -0.05202797	     -0.00091763	     -0.19385977	     -0.05509970	      0.88264306	     -0.00065309	     -0.20805029	      0.00059031	     -0.00000794	     51.14135877
      1.74912924	     -0.05198217	     -0.00091560	     -0.19381408	     -0.05509885	      0.88264306	     -0.00065270	     -0.20804760	      0.00059812	      0.00000650	     51.11142747
      1.75054934	     -0.05193572	     -0.00091569	     -0.19376767	     -0.05509800	      0.88264308	     -0.00065230	     -0.20804497	      0.00060478	      0.00002013	     51.48953032
      1.75167398	     -0.05189816	     -0.00091354	     -0.19373020	     -0.05509732	      0.88264311	     -0.00065200	     -0.20804294	      0.00060959	      0.00003042	     51.32636999
      1.75279862	     -0.05186041	     -0.00091336	     -0.19369247	     -0.05509663	      0.88264315	     -0.00065169	     -0.20804096	      0.00061361	      0.00004020	     51.52791620
      1.75427598	     -0.05181030	     -0.00091220	     -0.19364242	     -0.05509572	      0.88264322	     -0.00065130	     -0.20803844	      0.00061806	      0.00005242	     51.56764659
      1.75575334	     -0.05175986	     -0.00091330	     -0.19359197	     -0.05509480	      0.88264330	     -0.00065091	     -0.20803603	      0.00062120	      0.00006397	     51.98913419
      1.75683401	     -0.05172238	     -0.00091201	     -0.19355453	     -0.05509413	      0.88264338	     -0.00065062	     -0.20803435	      0.00062297	      0.00007212	     51.84727923
      1.75791469	     -0.05168473	     -0.00091265	     -0.19351686	     -0.05509346	      0.88264346	     -0.00065034	     -0.20803274	      0.00062392	      0.00008001	     52.04645038
      1.75946757	     -0.05163002	     -0.00091284	     -0.19346213	     -0.05509249	      0.88264359	     -0.00064994	     -0.20803054	      0.00062421	      0.00009106	     52.14618780
      1.76078528	     -0.05158348	     -0.00091454	     -0.19341552	     -0.05509167	      0.88264372	     -0.00064961	     -0.20802880	      0.00062318	      0.00010024	     52.45727328
      1.76210299	     -0.05153658	     -0.00091477	     -0.19336860	     -0.05509085	      0.88264386	     -0.00064928	     -0.20802718	      0.00062121	      0.00010938	     52.44994056
      1.76342070	     -0.05149019	     -0.00091748	     -0.19332210	     -0.05509003	      0.88264401	     -0.00064895	     -0.20802569	      0.00061788	      0.00011849	     52.83900208
      1.76473841	     -0.05144468	     -0.00091746	     -0.19327655	     -0.05508922	      0.88264417	     -0.00064863	     -0.20802437	      0.00061359	      0.00012764	     52.71845090
      1.76586874	     -0.05140813	     -0.00092039	     -0.19323987	     -0.05508853	      0.88264432	     -0.00064836	     -0.20802342	      0.00060869	      0.00013534	     53.07097099
      1.76699908	     -0.05137426	     -0.00092167	     -0.19320592	     -0.05508784	      0.88264447	     -0.00064809	     -0.20802271	      0.00060307	      0.00014292	     53.09453386
      1.76841758	     -0.05133760	     -0.00092510	     -0.19316909	     -0.05508699	      0.88264468	     -0.00064775	     -0.20802226	      0.00059467	      0.00015202	     53.35445890
      1.76983608	     -0.05130789	     -0.00092684	     -0.19313925	     -0.05508616	      0.88264490	     -0.00064742	     -0.20802249	      0.00058508	      0.00016041	     53.28005476
      1.77095941	     -0.05128991	     -0.00093055	     -0.19312110	     -0.05508550	      0.88264509	     -0.00064717	     -0.20802325	      0.00057640	      0.00016621	     53.58103200
      1.77208275	     -0.05127595	     -0.00093242	     -0.19310702	     -0.05508486	      0.88264528	     -0.00064691	     -0.20802460	      0.00056715	      0.00017111	     53.57835850
      1.77352590	     -0.05126358	     -0.00093594	     -0.19309445	     -0.05508405	      0.88264553	     -0.00064659	     -0.20802725	      0.00055423	      0.00017571	     53.79989995
      1.77496904	     -0.05125602	     -0.00093695	     -0.19308677	     -0.05508326	      0.88264578	     -0.00064627	     -0.20803099	      0.00054056	      0.00017809	     53.67053703
      1.77603527	     -0.05125393	     -0.00093977	     -0.19308452	     -0.05508269	      0.88264597	     -0.00064604	     -0.20803446	      0.00052976	      0.00017814	     53.94984577
      1.77710150	     -0.05125400	     -0.00094049	     -0.19308451	     -0.05508213	      0.88264616	     -0.00064581	     -0.20803854	      0.00051872	      0.00017664	     53.92760664
      1.77862892	     -0.05125747	     -0.00094219	     -0.19308783	     -0.05508135	      0.88264643	     -0.00064549	     -0.20804544	      0.00050232	      0.00017146	     54.09524495
      1.77993594	     -0.05126276	     -0.00094223	     -0.19309304	     -0.05508070	      0.88264665	     -0.00064522	     -0.20805229	      0.00048803	      0.00016419	     54.01647839
      1.78124295	     -0.05127003	     -0.00094395	     -0.19310019	     -0.05508008	      0.88264686	     -0.00064495	     -0.20805998	      0.00047334	      0.00015424	     54.26637702
      1.78254996	     -0.05127840	     -0.00094317	     -0.19310851	     -0.05507947	      0.88264705	     -0.00064469	     -0.20806846	      0.00045861	      0.00014178	     54.06639933
      1.78372260	     -0.05128742	     -0.00094491	     -0.19311742	     -0.05507894	      0.88264721	     -0.00064446	     -0.20807671	      0.00044504	      0.00012847	     54.32196152
      1.78489525	     -0.05129589	     -0.00094484	     -0.19312583	     -0.05507842	      0.88264735	     -0.00064423	     -0.20808552	      0.00043148	      0.00011339	     54.19755765
      1.78606789	     -0.05130543	     -0.00094631	     -0.19313528	     -0.05507793	      0.88264747	     -0.00064401	     -0.20809488	      0.00041768	      0.00009669	     54.30294501
      1.78756662	     -0.05131886	     -0.00094688	     -0.19314862	     -0.05507731	      0.88264760	     -0.00064374	     -0.20810759	      0.00039993	      0.00007328	     54.16234471
      1.78875729	     -0.05133046	     -0.00094907	     -0.19316011	     -0.05507685	      0.88264768	     -0.00064353	     -0.20811824	      0.00038555	      0.00005319	     54.35825196
      1.78994796	     -0.05134194	     -0.00094944	     -0.19317154	     -0.05507639	      0.88264773	     -0.00064333	     -0.20812932	      0.00037120	      0.00003211	     54.22134074
      1.79113864	     -0.05135320	     -0.00095119	     -0.19318271	     -0.05507596	      0.88264775	     -0.00064313	     -0.20814076	      0.00035663	      0.00001020	     54.32109585
      1.79262266	     -0.05136607	     -0.00095196	     -0.19319551	     -0.05507545	      0.88264775	     -0.00064290	     -0.20815543	      0.00033847	     -0.00001782	     54.20531443
      1.79379300	     -0.05137496	     -0.00095460	     -0.19320429	     -0.05507506	      0.88264771	     -0.00064273	     -0.20816722	      0.00032395	     -0.00004018	     54.41117588
      1.79496333	     -0.05138163	     -0.00095564	     -0.19321090	     -0.05507469	      0.88264765	     -0.00064256	     -0.20817911	      0.00030948	     -0.00006232	     54.36146690
      1.79613367	     -0.05138631	     -0.00095797	     -0.19321550	     -0.05507433	      0.88264757	     -0.00064240	     -0.20819102	      0.00029482	     -0.00008395	     54.48775459
      1.79767740	     -0.05139041	     -0.00095991	     -0.19321951	     -0.05507389	      0.88264742	     -0.00064220	     -0.20820664	      0.00027535	     -0.00011115	     54.48967591
      1.79883687	     -0.05139303	     -0.00096350	     -0.19322201	     -0.05507358	      0.88264728	     -0.00064207	     -0.20821825	      0.00026039	     -0.00013029	     54.69315497
      1.79999634	     -0.05139487	     -0.00096571	     -0.19322376	     -0.05507329	      0.88264712	     -0.00064194	     -0.20822973	      0.00024531	     -0.00014796	     54.71174469
      1.80140644	     -0.05139843	     -0.00097013	     -0.19322717	     -0.05507296	      0.88264689	     -0.00064180	     -0.20824356	      0.00022650	     -0.00016732	     54.89356318
      1.80266037	     -0.05140233	     -0.00097272	     -0.19323097	     -0.05507268	      0.88264667	     -0.00064168	     -0.20825571	      0.00020959	     -0.00018236	     54.92385429
      1.80391430	     -0.05140716	     -0.00097763	     -0.19323564	     -0.05507243	      0.88264644	     -0.00064157	     -0.20826772	      0.00019228	     -0.00019536	     55.11850772
      1.80516823	     -0.05141243	     -0.00098039	     -0.19324081	     -0.05507220	      0.88264619	     -0.00064148	     -0.20827957	      0.00017486	     -0.00020621	     55.15770616
      1.80642216	     -0.05141827	     -0.00098547	     -0.19324648	     -0.05507199	      0.88264592	     -0.00064140	     -0.20829123	      0.00015708	     -0.00021504	     55.34026913
      1.80767609	     -0.05142445	     -0.00098823	     -0.19325257	     -0.05507181	      0.88264565	     -0.00064132	     -0.20830270	      0.00013930	     -0.00022179	     55.39174176
      1.80893002	     -0.05143140	     -0.00099354	     -0.19325935	     -0.05507164	      0.88264537	     -0.00064126	     -0.20831395	      0.00012124	     -0.00022663	     55.56042771
      1.81018396	     -0.05143878	     -0.00099644	     -0.19326663	     -0.05507150	      0.88264508	     -0.00064121	     -0.20832496	      0.00010327	     -0.00022949	     55.61891934
      1.81143789	     -0.05144693	     -0.00100223	     -0.19327460	     -0.05507139	      0.88264479	     -0.00064117	     -0.20833574	      0.00008507	     -0.00023051	     55.77405493
      1.81269182	     -0.05145561	     -0.00100527	     -0.19328318	     -0.05507129	      0.88264450	     -0.00064114	     -0.20834628	      0.00006697	     -0.00022964	     55.81496465
      1.81394575	     -0.05146516	     -0.00101141	     -0.19329254	     -0.05507122	      0.88264422	     -0.00064112	     -0.20835658	      0.00004860	     -0.00022709	     55.94370811
      1.81519968	     -0.05147559	     -0.00101444	     -0.19330287	     -0.05507117	      0.88264393	     -0.00064111	     -0.20836663	      0.00003037	     -0.00022283	     55.95582224
      1.81645361	     -0.05148719	     -0.00102079	     -0.19331428	     -0.05507114	      0.88264366	     -0.00064111	     -0.20837645	      0.00001186	     -0.00021718	     56.05538246
      1.81770754	     -0.05149977	     -0.00102369	     -0.19332676	     -0.05507114	      0.88264339	     -0.00064112	     -0.20838605	     -0.00000644	     -0.00021016	     56.04302692
      1.81882118	     -0.05151191	     -0.00102924	     -0.19333873	     -0.05507115	      0.88264316	     -0.00064115	     -0.20839440	     -0.00002285	     -0.00020305	     56.09908156
      1.81993481	     -0.05152477	     -0.00103284	     -0.19335148	     -0.05507119	      0.88264294	     -0.00064117	     -0.20840258	     -0.00003909	     -0.00019511	     56.10049234
      1.82131413	     -0.05154180	     -0.00103861	     -0.19336833	     -0.05507126	      0.88264268	     -0.00064122	     -0.20841250	     -0.00005918	     -0.00018439	     56.14234106
      1.82269344	     -0.05155991	     -0.00104274	     -0.19338632	     -0.05507135	      0.88264243	     -0.00064129	     -0.20842219	     -0.00007900	     -0.00017275	     56.12792127
      1.82383176	     -0.05157575	     -0.00104833	     -0.19340200	     -0.05507145	      0.88264224	     -0.00064135	     -0.20843000	     -0.00009535	     -0.00016266	     56.16073412
      1.82497008	     -0.05159246	     -0.00105210	     -0.19341859	     -0.05507157	      0.88264206	     -0.00064142	     -0.20843767	     -0.00011145	     -0.00015216	     56.13396190
      1.82635280	     -0.05161396	     -0.00105821	     -0.19343991	     -0.05507174	      0.88264186	     -0.00064152	     -0.20844679	     -0.00013089	     -0.00013912	     56.14667604
      1.82773552	     -0.05163658	     -0.00106228	     -0.19346242	     -0.05507193	      0.88264167	     -0.00064163	     -0.20845570	     -0.00014997	     -0.00012585	     56.09007965
      1.82883248	     -0.05165532	     -0.00106781	     -0.19348101	     -0.05507210	      0.88264154	     -0.00064172	     -0.20846263	     -0.00016505	     -0.00011534	     56.09394855
      1.82992944	     -0.05167455	     -0.00107149	     -0.19350013	     -0.05507229	      0.88264142	     -0.00064183	     -0.20846944	     -0.00017983	     -0.00010483	     56.04251790
      1.83136767	     -0.05170062	     -0.00107752	     -0.19352603	     -0.05507257	      0.88264128	     -0.00064198	     -0.20847818	     -0.00019901	     -0.00009125	     56.01443364
      1.83280590	     -0.05172765	     -0.00108153	     -0.19355296	     -0.05507287	      0.88264116	     -0.00064214	     -0.20848670	     -0.00021770	     -0.00007795	     55.92617504
      1.83387051	     -0.05174822	     -0.00108673	     -0.19357340	     -0.05507310	      0.88264108	     -0.00064227	     -0.20849288	     -0.00023143	     -0.00006843	     55.90870510
      1.83493513	     -0.05176918	     -0.00109011	     -0.19359427	     -0.05507336	      0.88264101	     -0.00064241	     -0.20849894	     -0.00024484	     -0.00005914	     55.84205187
      1.83643953	     -0.05179947	     -0.00109584	     -0.19362441	     -0.05507374	      0.88264093	     -0.00064262	     -0.20850731	     -0.00026345	     -0.00004660	     55.78427883
      1.83773323	     -0.05182613	     -0.00109942	     -0.19365099	     -0.05507409	      0.88264088	     -0.00064281	     -0.20851431	     -0.00027900	     -0.00003636	     55.68731848
      1.83902693	     -0.05185338	     -0.00110466	     -0.19367811	     -0.05507446	      0.88264084	     -0.00064301	     -0.20852114	     -0.00029430	     -0.00002675	     55.64713824
      1.84032063	     -0.05188121	     -0.00110743	     -0.19370589	     -0.05507485	      0.88264081	     -0.00064322	     -0.20852780	     -0.00030906	     -0.00001774	     55.52435608
      1.84161434	     -0.05190975	     -0.00111292	     -0.19373429	     -0.05507526	      0.88264079	     -0.00064344	     -0.20853429	     -0.00032356	     -0.00000951	     55.49939482
      1.84273577	     -0.05193497	     -0.00111483	     -0.19375949	     -0.05507563	      0.88264079	     -0.00064364	     -0.20853979	     -0.00033562	     -0.00000292	     55.36180773
      1.84385720	     -0.05196065	     -0.00111856	     -0.19378509	     -0.05507601	      0.88264079	     -0.00064385	     -0.20854516	     -0.00034746	      0.00000302	     55.30019334
      1.84524939	     -0.05199313	     -0.00112160	     -0.19381752	     -0.05507651	      0.88264080	     -0.00064412	     -0.20855167	     -0.00036157	      0.00000957	     55.17496159
      1.84664158	     -0.05202617	     -0.00112632	     -0.19385048	     -0.05507702	      0.88264081	     -0.00064440	     -0.20855799	     -0.00037520	      0.00001510	     55.12251163
      1.84777428	     -0.05205327	     -0.00112783	     -0.19387757	     -0.05507745	      0.88264083	     -0.00064464	     -0.20856300	     -0.00038570	      0.00001893	     54.97978396
      1.84890699	     -0.05208045	     -0.00113102	     -0.19390470	     -0.05507789	      0.88264086	     -0.00064488	     -0.20856788	     -0.00039589	      0.00002205	     54.91244586
      1.85031583	     -0.05211393	     -0.00113329	     -0.19393817	     -0.05507846	      0.88264089	     -0.00064520	     -0.20857376	     -0.00040787	      0.00002508	     54.77695401
      1.85172466	     -0.05214690	     -0.00113726	     -0.19397109	     -0.05507904	      0.88264093	     -0.00064553	     -0.20857941	     -0.00041928	      0.00002712	     54.72908980
      1.85282169	     -0.05217208	     -0.00113782	     -0.19399630	     -0.05507951	      0.88264096	     -0.00064579	     -0.20858363	     -0.00042753	      0.00002815	     54.57508863
      1.85391872	     -0.05219608	     -0.00113995	     -0.19402030	     -0.05507998	      0.88264099	     -0.00064607	     -0.20858767	     -0.00043547	      0.00002866	     54.51236554
      1.85538528	     -0.05222416	     -0.00114098	     -0.19404843	     -0.05508063	      0.88264103	     -0.00064644	     -0.20859272	     -0.00044532	      0.00002876	     54.39393532
      1.85685184	     -0.05224412	     -0.00114294	     -0.19406843	     -0.05508129	      0.88264107	     -0.00064683	     -0.20859720	     -0.00045452	      0.00002838	     54.40685946
      1.85791498	     -0.05225325	     -0.00114144	     -0.19407766	     -0.05508177	      0.88264110	     -0.00064712	     -0.20859996	     -0.00046058	      0.00002813	     54.28687681
      1.85897813	     -0.05225741	     -0.00114118	     -0.19408191	     -0.05508227	      0.88264113	     -0.00064742	     -0.20860224	     -0.00046642	      0.00002798	     54.27213479
      1.86052024	     -0.05225467	     -0.00113894	     -0.19407933	     -0.05508299	      0.88264117	     -0.00064786	     -0.20860455	     -0.00047433	      0.00002840	     54.21711001
      1.86183234	     -0.05224485	     -0.00113755	     -0.19406965	     -0.05508362	      0.88264121	     -0.00064825	     -0.20860551	     -0.00048078	      0.00002963	     54.23041184
      1.86314445	     -0.05222870	     -0.00113386	     -0.19405369	     -0.05508425	      0.88264125	     -0.00064865	     -0.20860547	     -0.00048688	      0.00003201	     54.16506786
      1.86445655	     -0.05220625	     -0.00113197	     -0.19403137	     -0.05508490	      0.88264130	     -0.00064906	     -0.20860443	     -0.00049296	      0.00003565	     54.22790366
      1.86576865	     -0.05217521	     -0.00112643	     -0.19400058	     -0.05508555	      0.88264135	     -0.00064948	     -0.20860231	     -0.00049873	      0.00004090	     54.17184261
      1.86688711	     -0.05214255	     -0.00112402	     -0.19396805	     -0.05508611	      0.88264140	     -0.00064984	     -0.20859961	     -0.00050381	      0.00004670	     54.25224008
      1.86800557	     -0.05210456	     -0.00111926	     -0.19393025	     -0.05508667	      0.88264145	     -0.00065022	     -0.20859606	     -0.00050881	      0.00005397	     54.25285001
      1.86943328	     -0.05205049	     -0.00111415	     -0.19387639	     -0.05508740	      0.88264154	     -0.00065071	     -0.20859031	     -0.00051543	      0.00006537	     54.32790563
      1.87086099	     -0.05199142	     -0.00110694	     -0.19381759	     -0.05508815	      0.88264164	     -0.00065121	     -0.20858324	     -0.00052221	      0.00007927	     54.32691568
      1.87199008	     -0.05194283	     -0.00110353	     -0.19376912	     -0.05508874	      0.88264174	     -0.00065161	     -0.20857678	     -0.00052794	      0.00009193	     54.43214590
      1.87311916	     -0.05189360	     -0.00109859	     -0.19372005	     -0.05508934	      0.88264185	     -0.00065203	     -0.20856965	     -0.00053375	      0.00010612	     54.45839189
      1.87456737	     -0.05182926	     -0.00109379	     -0.19365586	     -0.05509012	      0.88264202	     -0.00065257	     -0.20855962	     -0.00054165	      0.00012642	     54.57626901
      1.87601558	     -0.05176387	     -0.00108719	     -0.19359066	     -0.05509091	      0.88264221	     -0.00065312	     -0.20854869	     -0.00054987	      0.00014903	     54.60388731
      1.87709947	     -0.05171460	     -0.00108474	     -0.19354144	     -0.05509151	      0.88264239	     -0.00065354	     -0.20854000	     -0.00055648	      0.00016726	     54.73385088
      1.87818336	     -0.05166560	     -0.00108066	     -0.19349254	     -0.05509211	      0.88264258	     -0.00065397	     -0.20853090	     -0.00056324	      0.00018659	     54.77677994
      1.87970486	     -0.05159857	     -0.00107629	     -0.19342559	     -0.05509298	      0.88264288	     -0.00065458	     -0.20851756	     -0.00057330	      0.00021523	     54.89628772
      1.88122637	     -0.05153415	     -0.00107008	     -0.19336130	     -0.05509386	      0.88264323	     -0.00065521	     -0.20850369	     -0.00058376	      0.00024523	     54.90590979
      1.88226190	     -0.05149243	     -0.00106831	     -0.19331957	     -0.05509447	      0.88264350	     -0.00065564	     -0.20849403	     -0.00059133	      0.00026603	     55.01614649
      1.88329743	     -0.05145229	     -0.00106482	     -0.19327948	     -0.05509508	      0.88264378	     -0.00065608	     -0.20848423	     -0.00059896	      0.00028699	     55.03894613
      1.88492911	     -0.05139114	     -0.00105999	     -0.19321837	     -0.05509607	      0.88264428	     -0.00065678	     -0.20846859	     -0.00061137	      0.00031973	     55.13625598
      1.88626051	     -0.05134335	     -0.00105499	     -0.19317063	     -0.05509689	      0.88264472	     -0.00065737	     -0.20845567	     -0.00062160	      0.00034581	     55.15192636
      1.88759191	     -0.05129671	     -0.00105159	     -0.19312401	     -0.05509773	      0.88264520	     -0.00065796	     -0.20844265	     -0.00063204	      0.00037088	     55.28776965
      1.88892332	     -0.05125065	     -0.00104576	     -0.19307801	     -0.05509857	      0.88264571	     -0.00065857	     -0.20842952	     -0.00064232	      0.00039478	     55.26813492
      1.89010099	     -0.05121150	     -0.00104303	     -0.19303884	     -0.05509934	      0.88264619	     -0.00065911	     -0.20841781	     -0.00065158	      0.00041465	     55.39849503
      1.89127866	     -0.05117481	     -0.00103827	     -0.19300220	     -0.05510011	      0.88264669	     -0.00065966	     -0.20840606	     -0.00066071	      0.00043327	     55.37700361
      1.89245633	     -0.05114111	     -0.00103487	     -0.19296849	     -0.05510089	      0.88264721	     -0.00066021	     -0.20839433	     -0.00066990	      0.00045035	     55.43651768
      1.89400265	     -0.05110077	     -0.00102907	     -0.19292818	     -0.05510194	      0.88264792	     -0.00066095	     -0.20837902	     -0.00068180	      0.00047022	     55.41002296
      1.89520466	     -0.05107186	     -0.00102619	     -0.19289924	     -0.05510276	      0.88264849	     -0.00066153	     -0.20836722	     -0.00069104	      0.00048338	     55.50112118
      1.89640667	     -0.05104400	     -0.00102136	     -0.19287141	     -0.05510360	      0.88264908	     -0.00066212	     -0.20835552	     -0.00069999	      0.00049445	     55.45533918
      1.89760868	     -0.05101677	     -0.00101769	     -0.19284417	     -0.05510444	      0.88264968	     -0.00066272	     -0.20834389	     -0.00070884	      0.00050330	     55.51682837
      1.89913538	     -0.05098357	     -0.00101153	     -0.19281100	     -0.05510554	      0.88265045	     -0.00066348	     -0.20832919	     -0.00071965	      0.00051140	     55.47058172
      1.90031780	     -0.05096023	     -0.00100866	     -0.19278763	     -0.05510639	      0.88265106	     -0.00066408	     -0.20831788	     -0.00072794	      0.00051518	     55.55779295
      1.90150022	     -0.05093851	     -0.00100400	     -0.19276592	     -0.05510726	      0.88265167	     -0.00066469	     -0.20830666	     -0.00073592	      0.00051682	     55.49253773
      1.90268265	     -0.05091852	     -0.00100047	     -0.19274591	     -0.05510813	      0.88265228	     -0.00066530	     -0.20829555	     -0.00074378	      0.00051626	     55.51719761
      1.90427641	     -0.05089389	     -0.00099449	     -0.19272130	     -0.05510933	      0.88265310	     -0.00066613	     -0.20828075	     -0.00075391	      0.00051211	     55.44524146
      1.90545259	     -0.05087807	     -0.00099195	     -0.19270543	     -0.05511022	      0.88265370	     -0.00066675	     -0.20826997	     -0.00076122	      0.00050660	     55.51621117
      1.90662877	     -0.05086361	     -0.00098785	     -0.19269096	     -0.05511112	      0.88265429	     -0.00066738	     -0.20825934	     -0.00076818	      0.00049916	     55.44751836
      1.90807105	     -0.05084835	     -0.00098459	     -0.19267565	     -0.05511223	      0.88265501	     -0.00066816	     -0.20824649	     -0.00077652	      0.00048746	     55.49292203
      1.90935196	     -0.05083621	     -0.00097994	     -0.19266350	     -0.05511323	      0.88265562	     -0.00066885	     -0.20823529	     -0.00078353	      0.00047488	     55.37150355
      1.91063288	     -0.05082519	     -0.00097759	     -0.19265241	     -0.05511424	      0.88265622	     -0.00066955	     -0.20822426	     -0.00079044	      0.00046031	     55.45695179
      1.91191379	     -0.05081420	     -0.00097285	     -0.19264142	     -0.05511525	      0.88265680	     -0.00067026	     -0.20821337	     -0.00079690	      0.00044404	     55.32449566
      1.91319471	     -0.05080469	     -0.00097067	     -0.19263184	     -0.05511628	      0.88265736	     -0.00067097	     -0.20820262	     -0.00080329	      0.00042614	     55.41502336
      1.91447562	     -0.05079631	     -0.00096608	     -0.19262347	     -0.05511731	      0.88265789	     -0.00067169	     -0.20819202	     -0.00080924	      0.00040689	     55.27011087
      1.91575654	     -0.05079039	     -0.00096448	     -0.19261746	     -0.05511835	      0.88265840	     -0.00067241	     -0.20818158	     -0.00081515	      0.00038637	     55.36895086
      1.91703746	     -0.05078476	     -0.00095998	     -0.19261182	     -0.05511940	      0.88265888	     -0.00067314	     -0.20817133	     -0.00082062	      0.00036484	     55.20766205
      1.91831837	     -0.05078031	     -0.00095859	     -0.19260728	     -0.05512045	      0.88265933	     -0.00067387	     -0.20816124	     -0.00082606	      0.00034234	     55.31630726
      1.91959929	     -0.05077561	     -0.00095388	     -0.19260257	     -0.05512152	      0.88265976	     -0.00067460	     -0.20815132	     -0.00083106	      0.00031922	     55.14017730
      1.92088020	     -0.05077343	     -0.00095274	     -0.19260029	     -0.05512258	      0.88266015	     -0.00067535	     -0.20814157	     -0.00083604	      0.00029549	     55.26007328
      1.92216112	     -0.05077080	     -0.00094808	     -0.19259766	     -0.05512366	      0.88266052	     -0.00067609	     -0.20813200	     -0.00084054	      0.00027143	     55.08324367
      1.92344204	     -0.05077094	     -0.00094727	     -0.19259769	     -0.05512474	      0.88266085	     -0.00067684	     -0.20812261	     -0.00084502	      0.00024705	     55.20653491
      1.92472295	     -0.05076907	     -0.00094239	     -0.19259583	     -0.05512582	      0.88266115	     -0.00067759	     -0.20811338	     -0.00084900	      0.00022260	     55.03035443
      1.92587062	     -0.05076894	     -0.00094149	     -0.19259561	     -0.05512680	      0.88266139	     -0.00067827	     -0.20810521	     -0.00085253	      0.00020069	     55.12354579
      1.92701829	     -0.05076731	     -0.00093820	     -0.19259395	     -0.05512778	      0.88266161	     -0.00067895	     -0.20809713	     -0.00085572	      0.00017898	     55.05135704
      1.92841859	     -0.05076745	     -0.00093614	     -0.19259401	     -0.05512898	      0.88266184	     -0.00067979	     -0.20808738	     -0.00085944	      0.00015286	     55.08117109
      1.92981889	     -0.05076657	     -0.00093207	     -0.19259310	     -0.05513018	      0.88266204	     -0.00068063	     -0.20807778	     -0.00086279	      0.00012736	     54.97460686
      1.93098713	     -0.05076842	     -0.00093163	     -0.19259484	     -0.05513119	      0.88266217	     -0.00068133	     -0.20806989	     -0.00086554	      0.00010664	     55.03268489
      1.93215538	     -0.05076873	     -0.00092889	     -0.19259512	     -0.05513221	      0.88266229	     -0.00068203	     -0.20806213	     -0.00086801	      0.00008657	     54.96862655
      1.93355955	     -0.05077185	     -0.00092776	     -0.19259812	     -0.05513343	      0.88266239	     -0.00068288	     -0.20805296	     -0.00087086	      0.00006336	     54.98964753
      1.93496373	     -0.05077359	     -0.00092405	     -0.19259982	     -0.05513465	      0.88266247	     -0.00068373	     -0.20804398	     -0.00087341	      0.00004127	     54.90158125
      1.93608501	     -0.05077925	     -0.00092434	     -0.19260536	     -0.05513563	      0.88266250	     -0.00068441	     -0.20803693	     -0.00087540	      0.00002445	     54.92589357
      1.93720630	     -0.05078304	     -0.00092228	     -0.19260909	     -0.05513662	      0.88266252	     -0.00068510	     -0.20803003	     -0.00087719	      0.00000841	     54.87782203
      1.93866453	     -0.05079110	     -0.00092151	     -0.19261702	     -0.05513790	      0.88266252	     -0.00068599	     -0.20802124	     -0.00087935	     -0.00001130	     54.86350008
      1.94012276	     -0.05079678	     -0.00091828	     -0.19262264	     -0.05513918	      0.88266249	     -0.00068688	     -0.20801268	     -0.00088123	     -0.00002962	     54.82615360
      1.94120124	     -0.05080607	     -0.00091929	     -0.19263179	     -0.05514013	      0.88266245	     -0.00068754	     -0.20800647	     -0.00088250	     -0.00004226	     54.80695697
      1.94227972	     -0.05081276	     -0.00091799	     -0.19263841	     -0.05514108	      0.88266240	     -0.00068820	     -0.20800040	     -0.00088363	     -0.00005410	     54.77785544
      1.94380764	     -0.05082604	     -0.00091791	     -0.19265153	     -0.05514243	      0.88266230	     -0.00068913	     -0.20799200	     -0.00088505	     -0.00006952	     54.73619046
      1.94511335	     -0.05083644	     -0.00091640	     -0.19266183	     -0.05514359	      0.88266220	     -0.00068993	     -0.20798504	     -0.00088608	     -0.00008147	     54.70880098
      1.94641905	     -0.05085263	     -0.00091745	     -0.19267786	     -0.05514475	      0.88266209	     -0.00069073	     -0.20797828	     -0.00088695	     -0.00009234	     54.63492795
      1.94772475	     -0.05086551	     -0.00091539	     -0.19269067	     -0.05514591	      0.88266196	     -0.00069153	     -0.20797178	     -0.00088771	     -0.00010220	     54.61817029
      1.94903046	     -0.05088733	     -0.00091725	     -0.19271231	     -0.05514707	      0.88266182	     -0.00069233	     -0.20796549	     -0.00088824	     -0.00011117	     54.49301284
      1.95016598	     -0.05090169	     -0.00091545	     -0.19272660	     -0.05514808	      0.88266169	     -0.00069302	     -0.20796028	     -0.00088858	     -0.00011839	     54.48205770
      1.95130149	     -0.05092268	     -0.00091640	     -0.19274745	     -0.05514908	      0.88266156	     -0.00069371	     -0.20795527	     -0.00088868	     -0.00012512	     54.38208875
      1.95269846	     -0.05094719	     -0.00091588	     -0.19277184	     -0.05515033	      0.88266137	     -0.00069456	     -0.20794943	     -0.00088856	     -0.00013289	     54.34279188
      1.95409543	     -0.05097897	     -0.00091796	     -0.19280343	     -0.05515157	      0.88266118	     -0.00069542	     -0.20794394	     -0.00088800	     -0.00014018	     54.18439063
      1.95523406	     -0.05100068	     -0.00091692	     -0.19282505	     -0.05515258	      0.88266102	     -0.00069611	     -0.20793976	     -0.00088735	     -0.00014590	     54.18968297
      1.95637270	     -0.05102845	     -0.00091824	     -0.19285268	     -0.05515359	      0.88266085	     -0.00069680	     -0.20793581	     -0.00088634	     -0.00015144	     54.06449153
      1.95778964	     -0.05106066	     -0.00091815	     -0.19288477	     -0.05515484	      0.88266063	     -0.00069765	     -0.20793124	     -0.00088475	     -0.00015822	     54.02744661
      1.95920658	     -0.05109966	     -0.00092048	     -0.19292358	     -0.05515609	      0.88266040	     -0.00069851	     -0.20792701	     -0.00088261	     -0.00016489	     53.81655927
      1.96030801	     -0.05112455	     -0.00091945	     -0.19294841	     -0.05515707	      0.88266022	     -0.00069917	     -0.20792400	     -0.00088075	     -0.00017010	     53.84779281
      1.96140943	     -0.05115496	     -0.00092054	     -0.19297870	     -0.05515803	      0.88266003	     -0.00069982	     -0.20792119	     -0.00087852	     -0.00017530	     53.71307869
      1.96288438	     -0.05119316	     -0.00092049	     -0.19301680	     -0.05515933	      0.88265977	     -0.00070070	     -0.20791779	     -0.00087520	     -0.00018235	     53.66444762
      1.96435934	     -0.05123688	     -0.00092255	     -0.19306035	     -0.05516062	      0.88265949	     -0.00070157	     -0.20791474	     -0.00087130	     -0.00018946	     53.40446098
      1.96542421	     -0.05126188	     -0.00092123	     -0.19308531	     -0.05516154	      0.88265929	     -0.00070220	     -0.20791281	     -0.00086837	     -0.00019468	     53.47280080
      1.96648909	     -0.05129137	     -0.00092185	     -0.19311472	     -0.05516247	      0.88265908	     -0.00070282	     -0.20791104	     -0.00086512	     -0.00019991	     53.34279358
      1.96804218	     -0.05133100	     -0.00092149	     -0.19315426	     -0.05516380	      0.88265876	     -0.00070372	     -0.20790880	     -0.00086011	     -0.00020756	     53.29675306
      1.96935919	     -0.05136703	     -0.00092240	     -0.19319019	     -0.05516493	      0.88265848	     -0.00070448	     -0.20790719	     -0.00085552	     -0.00021400	     53.09636583
      1.97067621	     -0.05139734	     -0.00092128	     -0.19322045	     -0.05516606	      0.88265820	     -0.00070523	     -0.20790587	     -0.00085086	     -0.00022039	     53.16332160
      1.97199322	     -0.05143308	     -0.00092272	     -0.19325608	     -0.05516718	      0.88265790	     -0.00070597	     -0.20790480	     -0.00084588	     -0.00022659	     52.87873539
      1.97331024	     -0.05145957	     -0.00092088	     -0.19328256	     -0.05516829	      0.88265760	     -0.00070671	     -0.20790404	     -0.00084100	     -0.00023263	     53.07500034
      1.97443107	     -0.05148886	     -0.00092238	     -0.19331175	     -0.05516923	      0.88265734	     -0.00070734	     -0.20790357	     -0.00083660	     -0.00023753	     52.76892296
      1.97555190	     -0.05151185	     -0.00092177	     -0.19333469	     -0.05517016	      0.88265707	     -0.00070795	     -0.20790332	     -0.00083231	     -0.00024223	     52.80246613
      1.97698533	     -0.05154352	     -0.00092249	     -0.19336628	     -0.05517135	      0.88265672	     -0.00070874	     -0.20790326	     -0.00082673	     -0.00024783	     52.62114402
      1.97841875	     -0.05156880	     -0.00092140	     -0.19339152	     -0.05517253	      0.88265636	     -0.00070952	     -0.20790354	     -0.00082132	     -0.00025295	     52.77492617
      1.97954867	     -0.05159386	     -0.00092305	     -0.19341649	     -0.05517346	      0.88265607	     -0.00071013	     -0.20790397	     -0.00081694	     -0.00025656	     52.47965790
      1.98067858	     -0.05161301	     -0.00092289	     -0.19343559	     -0.05517438	      0.88265578	     -0.00071073	     -0.20790461	     -0.00081275	     -0.00025980	     52.52444112
      1.98213387	     -0.05163979	     -0.00092431	     -0.19346226	     -0.05517556	      0.88265540	     -0.00071150	     -0.20790571	     -0.00080734	     -0.00026333	     52.34129722
      1.98358915	     -0.05165929	     -0.00092383	     -0.19348171	     -0.05517673	      0.88265501	     -0.00071226	     -0.20790716	     -0.00080221	     -0.00026612	     52.55188809
      1.98467249	     -0.05167924	     -0.00092618	     -0.19350155	     -0.05517760	      0.88265472	     -0.00071282	     -0.20790840	     -0.00079828	     -0.00026762	     52.23752111
      1.98575582	     -0.05169346	     -0.00092681	     -0.19351571	     -0.05517846	      0.88265443	     -0.00071337	     -0.20790983	     -0.00079458	     -0.00026866	     52.27153745
      1.98728801	     -0.05171526	     -0.00092917	     -0.19353737	     -0.05517967	      0.88265402	     -0.00071415	     -0.20791211	     -0.00078940	     -0.00026926	     52.11958842
      1.98860720	     -0.05172948	     -0.00093018	     -0.19355151	     -0.05518071	      0.88265366	     -0.00071481	     -0.20791435	     -0.00078523	     -0.00026896	     52.21818637
      1.98992639	     -0.05174767	     -0.00093337	     -0.19356955	     -0.05518174	      0.88265331	     -0.00071547	     -0.20791680	     -0.00078112	     -0.00026786	     51.97849370
      1.99124558	     -0.05175835	     -0.00093430	     -0.19358016	     -0.05518277	      0.88265296	     -0.00071611	     -0.20791951	     -0.00077741	     -0.00026603	     52.17522579
      1.99256476	     -0.05177612	     -0.00093856	     -0.19359774	     -0.05518379	      0.88265261	     -0.00071675	     -0.20792240	     -0.00077369	     -0.00026341	     51.83709321
      1.99369572	     -0.05178300	     -0.00093945	     -0.19360456	     -0.05518467	      0.88265231	     -0.00071729	     -0.20792508	     -0.00077091	     -0.00026063	     52.03467627
      1.99482668	     -0.05179463	     -0.00094256	     -0.19361606	     -0.05518554	      0.88265202	     -0.00071783	     -0.20792789	     -0.00076815	     -0.00025730	     51.89163361
      1.99625616	     -0.05180459	     -0.00094523	     -0.19362589	     -0.05518663	      0.88265165	     -0.00071850	     -0.20793167	     -0.00076502	     -0.00025242	     51.96481574
      1.99768563	     -0.05181854	     -0.00095004	     -0.19363964	     -0.05518773	      0.88265130	     -0.00071915	     -0.20793566	     -0.00076203	     -0.00024677	     51.73303682
      1.99882359	     -0.05182291	     -0.00095167	     -0.19364391	     -0.05518859	      0.88265102	     -0.00071967	     -0.20793902	     -0.00076002	     -0.00024182	     51.91657642
      1.99996155	     -0.05183169	     -0.00095535	     -0.19365255	     -0.05518946	      0.88265075	     -0.00072018	     -0.20794251	     -0.00075805	     -0.00023643	     51.80131184
      2.00141182	     -0.05183836	     -0.00095872	     -0.19365907	     -0.05519055	      0.88265041	     -0.00072081	     -0.20794715	     -0.00075594	     -0.00022903	     51.89293064
      2.00286210	     -0.05184960	     -0.00096441	     -0.19367009	     -0.05519165	      0.88265008	     -0.00072144	     -0.20795199	     -0.00075403	     -0.00022104	     51.67206657
      2.00395407	     -0.05185087	     -0.00096621	     -0.19367126	     -0.05519247	      0.88264985	     -0.00072190	     -0.20795579	     -0.00075300	     -0.00021473	     51.86634128
      2.00504605	     -0.05185634	     -0.00096996	     -0.19367658	     -0.05519329	      0.88264961	     -0.00072236	     -0.20795968	     -0.00075203	     -0.00020813	     51.79151444
      2.00656821	     -0.05185997	     -0.00097404	     -0.19368004	     -0.05519444	      0.88264931	     -0.00072298	     -0.20796530	     -0.00075112	     -0.00019855	     51.87289010
      2.00809037	     -0.05186795	     -0.00098034	     -0.19368778	     -0.05519558	      0.88264901	     -0.00072359	     -0.20797108	     -0.00075050	     -0.00018853	     51.67747208
      2.00913543	     -0.05186648	     -0.00098208	     -0.19368622	     -0.05519636	      0.88264882	     -0.00072400	     -0.20797520	     -0.00075053	     -0.00018149	     51.87218648
      2.01018048	     -0.05186981	     -0.00098575	     -0.19368940	     -0.05519715	      0.88264863	     -0.00072440	     -0.20797939	     -0.00075065	     -0.00017428	     51.82645263
      2.01180678	     -0.05187511	     -0.00099068	     -0.19369450	     -0.05519837	      0.88264836	     -0.00072501	     -0.20798620	     -0.00075133	     -0.00016297	     51.87988498
      2.01314297	     -0.05188759	     -0.00099624	     -0.19370675	     -0.05519937	      0.88264815	     -0.00072550	     -0.20799215	     -0.00075224	     -0.00015378	     51.76296875
      2.01447916	     -0.05190188	     -0.00100021	     -0.19372087	     -0.05520038	      0.88264795	     -0.00072598	     -0.20799865	     -0.00075359	     -0.00014504	     51.88596828
      2.01581535	     -0.05192947	     -0.00100709	     -0.19374820	     -0.05520139	      0.88264776	     -0.00072644	     -0.20800580	     -0.00075503	     -0.00013700	     51.67206991
      2.01699788	     -0.05195279	     -0.00101044	     -0.19377137	     -0.05520228	      0.88264760	     -0.00072683	     -0.20801286	     -0.00075659	     -0.00013077	     51.82236514
      2.01818041	     -0.05198583	     -0.00101603	     -0.19380420	     -0.05520318	      0.88264745	     -0.00072722	     -0.20802061	     -0.00075809	     -0.00012549	     51.68705984
      2.01936293	     -0.05201916	     -0.00101993	     -0.19383736	     -0.05520407	      0.88264730	     -0.00072759	     -0.20802913	     -0.00075967	     -0.00012133	     51.73192862
      2.02091958	     -0.05207138	     -0.00102616	     -0.19388935	     -0.05520526	      0.88264712	     -0.00072806	     -0.20804152	     -0.00076162	     -0.00011772	     51.58957342
      2.02212711	     -0.05211124	     -0.00102842	     -0.19392911	     -0.05520618	      0.88264697	     -0.00072840	     -0.20805209	     -0.00076316	     -0.00011652	     51.69573773
      2.02333463	     -0.05215904	     -0.00103229	     -0.19397677	     -0.05520710	      0.88264683	     -0.00072873	     -0.20806349	     -0.00076452	     -0.00011683	     51.54637549
      2.02454216	     -0.05220711	     -0.00103395	     -0.19402476	     -0.05520803	      0.88264669	     -0.00072905	     -0.20807577	     -0.00076580	     -0.00011882	     51.54413734
      2.02608021	     -0.05227624	     -0.00103688	     -0.19409379	     -0.05520920	      0.88264651	     -0.00072943	     -0.20809267	     -0.00076711	     -0.00012400	     51.34910631
      2.02726581	     -0.05232824	     -0.00103596	     -0.19414582	     -0.05521011	      0.88264636	     -0.00072970	     -0.20810669	     -0.00076789	     -0.00013025	     51.35851912
      2.02845141	     -0.05238670	     -0.00103662	     -0.19420427	     -0.05521102	      0.88264620	     -0.00072997	     -0.20812155	     -0.00076829	     -0.00013860	     51.19395560
      2.02987772	     -0.05245623	     -0.00103449	     -0.19427387	     -0.05521212	      0.88264599	     -0.00073026	     -0.20814054	     -0.00076825	     -0.00015163	     51.10142673
      2.03130404	     -0.05253308	     -0.00103472	     -0.19435075	     -0.05521322	      0.88264576	     -0.00073053	     -0.20816069	     -0.00076747	     -0.00016804	     50.91774986
      2.03238002	     -0.05258741	     -0.00103103	     -0.19440521	     -0.05521404	      0.88264557	     -0.00073072	     -0.20817668	     -0.00076634	     -0.00018270	     50.79615358
      2.03345599	     -0.05264659	     -0.00102958	     -0.19446448	     -0.05521486	      0.88264537	     -0.00073090	     -0.20819328	     -0.00076469	     -0.00019933	     50.67359333
      2.03499722	     -0.05273192	     -0.00102585	     -0.19454998	     -0.05521604	      0.88264504	     -0.00073114	     -0.20821815	     -0.00076130	     -0.00022652	     50.44298225
      2.03632322	     -0.05280907	     -0.00102408	     -0.19462727	     -0.05521705	      0.88264472	     -0.00073133	     -0.20824053	     -0.00075742	     -0.00025299	     50.32713638
      2.03764923	     -0.05288508	     -0.00101993	     -0.19470349	     -0.05521805	      0.88264437	     -0.00073151	     -0.20826380	     -0.00075249	     -0.00028214	     50.01506315
      2.03897523	     -0.05296402	     -0.00101892	     -0.19478256	     -0.05521904	      0.88264397	     -0.00073167	     -0.20828786	     -0.00074665	     -0.00031378	     50.00821232
      2.04014175	     -0.05302893	     -0.00101545	     -0.19484767	     -0.05521991	      0.88264359	     -0.00073180	     -0.20830965	     -0.00074051	     -0.00034336	     49.62730852
      2.04130827	     -0.05309641	     -0.00101470	     -0.19491529	     -0.05522077	      0.88264317	     -0.00073192	     -0.20833200	     -0.00073368	     -0.00037434	     49.55456236
      2.04247480	     -0.05316275	     -0.00101284	     -0.19498181	     -0.05522162	      0.88264272	     -0.00073204	     -0.20835486	     -0.00072594	     -0.00040650	     49.28591247
      2.04405691	     -0.05325254	     -0.00101226	     -0.19507180	     -0.05522276	      0.88264204	     -0.00073218	     -0.20838657	     -0.00071418	     -0.00045162	     49.17635865
      2.04525505	     -0.05331944	     -0.00101047	     -0.19513892	     -0.05522361	      0.88264148	     -0.00073227	     -0.20841107	     -0.00070414	     -0.00048655	     48.77268704
      2.04645319	     -0.05338656	     -0.00101098	     -0.19520619	     -0.05522445	      0.88264087	     -0.00073236	     -0.20843592	     -0.00069335	     -0.00052188	     48.71436807
      2.04765132	     -0.05345191	     -0.00101057	     -0.19527173	     -0.05522527	      0.88264023	     -0.00073244	     -0.20846106	     -0.00068158	     -0.00055725	     48.42493841
      2.04920415	     -0.05353454	     -0.00101157	     -0.19535457	     -0.05522632	      0.88263932	     -0.00073254	     -0.20849397	     -0.00066519	     -0.00060261	     48.35695612
      2.05038247	     -0.05359464	     -0.00101082	     -0.19541490	     -0.05522709	      0.88263859	     -0.00073261	     -0.20851910	     -0.00065168	     -0.00063620	     47.95371244
      2.05156079	     -0.05365313	     -0.00101218	     -0.19547357	     -0.05522785	      0.88263783	     -0.00073267	     -0.20854429	     -0.00063753	     -0.00066883	     47.90514430
      2.05299438	     -0.05372120	     -0.00101267	     -0.19554190	     -0.05522875	      0.88263684	     -0.00073274	     -0.20857492	     -0.00061914	     -0.00070676	     47.57651455
      2.05442796	     -0.05378663	     -0.00101591	     -0.19560752	     -0.05522963	      0.88263580	     -0.00073280	     -0.20860544	     -0.00059980	     -0.00074244	     47.67925895
      2.05550733	     -0.05383310	     -0.00101611	     -0.19565422	     -0.05523027	      0.88263499	     -0.00073284	     -0.20862829	     -0.00058429	     -0.00076745	     47.31637769
      2.05658670	     -0.05387682	     -0.00101830	     -0.19569811	     -0.05523089	      0.88263414	     -0.00073288	     -0.20865095	     -0.00056830	     -0.00079072	     47.28366184
      2.05813698	     -0.05393343	     -0.00102067	     -0.19575502	     -0.05523175	      0.88263289	     -0.00073292	     -0.20868306	     -0.00054419	     -0.00082056	     47.10557191
      2.05947559	     -0.05397650	     -0.00102413	     -0.19579830	     -0.05523247	      0.88263178	     -0.00073295	     -0.20871021	     -0.00052256	     -0.00084252	     47.13811309
      2.06081420	     -0.05401483	     -0.00102618	     -0.19583691	     -0.05523315	      0.88263064	     -0.00073298	     -0.20873673	     -0.00050005	     -0.00086047	     46.96192214
      2.06215281	     -0.05404942	     -0.00103103	     -0.19587169	     -0.05523380	      0.88262948	     -0.00073300	     -0.20876255	     -0.00047709	     -0.00087412	     47.08312542
      2.06333532	     -0.05407710	     -0.00103315	     -0.19589962	     -0.05523436	      0.88262844	     -0.00073302	     -0.20878475	     -0.00045617	     -0.00088231	     46.92778361
      2.06451784	     -0.05410248	     -0.00103814	     -0.19592515	     -0.05523488	      0.88262739	     -0.00073303	     -0.20880638	     -0.00043508	     -0.00088676	     46.98111643
      2.06570036	     -0.05412567	     -0.00104208	     -0.19594855	     -0.05523539	      0.88262634	     -0.00073303	     -0.20882741	     -0.00041361	     -0.00088731	     46.93706833
      2.06728641	     -0.05415289	     -0.00104785	     -0.19597602	     -0.05523602	      0.88262494	     -0.00073303	     -0.20885469	     -0.00038460	     -0.00088190	     46.99788867
      2.06850256	     -0.05417166	     -0.00105095	     -0.19599503	     -0.05523647	      0.88262387	     -0.00073302	     -0.20887494	     -0.00036200	     -0.00087294	     46.94065214
      2.06971871	     -0.05418901	     -0.00105570	     -0.19601258	     -0.05523690	      0.88262282	     -0.00073301	     -0.20889461	     -0.00033937	     -0.00085998	     46.98780123
      2.07093486	     -0.05420443	     -0.00105906	     -0.19602823	     -0.05523730	      0.88262178	     -0.00073299	     -0.20891371	     -0.00031648	     -0.00084309	     46.99033356
      2.07248369	     -0.05421851	     -0.00106505	     -0.19604257	     -0.05523777	      0.88262050	     -0.00073295	     -0.20893718	     -0.00028728	     -0.00081614	     47.07282281
      2.07367630	     -0.05422796	     -0.00106800	     -0.19605226	     -0.05523809	      0.88261954	     -0.00073292	     -0.20895461	     -0.00026458	     -0.00079123	     47.04712082
      2.07486890	     -0.05423493	     -0.00107229	     -0.19605943	     -0.05523840	      0.88261861	     -0.00073288	     -0.20897148	     -0.00024198	     -0.00076305	     47.09373328
      2.07630668	     -0.05423887	     -0.00107531	     -0.19606369	     -0.05523872	      0.88261754	     -0.00073282	     -0.20899099	     -0.00021453	     -0.00072494	     47.14353916
      2.07774445	     -0.05423698	     -0.00107979	     -0.19606207	     -0.05523901	      0.88261653	     -0.00073275	     -0.20900950	     -0.00018717	     -0.00068273	     47.24068662
      2.07883483	     -0.05423150	     -0.00107999	     -0.19605689	     -0.05523921	      0.88261580	     -0.00073269	     -0.20902278	     -0.00016623	     -0.00064807	     47.25876594
      2.07992522	     -0.05422257	     -0.00108154	     -0.19604822	     -0.05523938	      0.88261512	     -0.00073263	     -0.20903538	     -0.00014545	     -0.00061138	     47.31081413
      2.08147711	     -0.05420506	     -0.00108210	     -0.19603112	     -0.05523958	      0.88261421	     -0.00073253	     -0.20905208	     -0.00011589	     -0.00055588	     47.37753368
      2.08282029	     -0.05418618	     -0.00108334	     -0.19601257	     -0.05523972	      0.88261350	     -0.00073244	     -0.20906535	     -0.00009055	     -0.00050517	     47.44222930
      2.08416348	     -0.05416405	     -0.00108175	     -0.19599084	     -0.05523982	      0.88261285	     -0.00073234	     -0.20907753	     -0.00006531	     -0.00045217	     47.49855672
      2.08550666	     -0.05413978	     -0.00108212	     -0.19596692	     -0.05523989	      0.88261228	     -0.00073223	     -0.20908865	     -0.00004054	     -0.00039726	     47.54507058
      2.08669440	     -0.05411582	     -0.00107975	     -0.19594334	     -0.05523993	      0.88261184	     -0.00073213	     -0.20909762	     -0.00001871	     -0.00034738	     47.58559805
      2.08788214	     -0.05408900	     -0.00107915	     -0.19591684	     -0.05523994	      0.88261146	     -0.00073202	     -0.20910575	      0.00000278	     -0.00029662	     47.64917809
      2.08906988	     -0.05405989	     -0.00107720	     -0.19588808	     -0.05523992	      0.88261114	     -0.00073191	     -0.20911306	      0.00002415	     -0.00024515	     47.70589022
      2.09066177	     -0.05401770	     -0.00107569	     -0.19584633	     -0.05523986	      0.88261080	     -0.00073176	     -0.20912155	      0.00005229	     -0.00017556	     47.79633750
      2.09187849	     -0.05398326	     -0.00107271	     -0.19581226	     -0.05523978	      0.88261062	     -0.00073163	     -0.20912705	      0.00007362	     -0.00012219	     47.84528616
      2.09309520	     -0.05394621	     -0.00107121	     -0.19577553	     -0.05523968	      0.88261050	     -0.00073150	     -0.20913170	      0.00009457	     -0.00006902	     47.91158182
      2.09431191	     -0.05390746	     -0.00106821	     -0.19573715	     -0.05523955	      0.88261045	     -0.00073137	     -0.20913550	      0.00011531	     -0.00001621	     47.96314248
      2.09587407	     -0.05385544	     -0.00106566	     -0.19568554	     -0.05523935	      0.88261048	     -0.00073120	     -0.20913917	      0.00014140	      0.00005059	     48.04712216
      2.09706885	     -0.05381188	     -0.00106164	     -0.19564235	     -0.05523917	      0.88261057	     -0.00073107	     -0.20914104	      0.00016117	      0.00010073	     48.10189297
      2.09826364	     -0.05376280	     -0.00105879	     -0.19559360	     -0.05523897	      0.88261072	     -0.00073093	     -0.20914203	      0.00018056	      0.00014985	     48.18487365
      2.09970916	     -0.05369626	     -0.00105305	     -0.19552752	     -0.05523869	      0.88261098	     -0.00073076	     -0.20914195	      0.00020375	      0.00020790	     48.27863842
      2.10115468	     -0.05362247	     -0.00104897	     -0.19545413	     -0.05523838	      0.88261132	     -0.00073059	     -0.20914038	      0.00022626	      0.00026421	     48.40963048
      2.10224552	     -0.05356122	     -0.00104278	     -0.19539326	     -0.05523812	      0.88261163	     -0.00073046	     -0.20913816	      0.00024304	      0.00030561	     48.46068267
      2.10333636	     -0.05349494	     -0.00103794	     -0.19532731	     -0.05523785	      0.88261199	     -0.00073032	     -0.20913502	      0.00025932	      0.00034595	     48.55114068
      2.10489973	     -0.05339290	     -0.00102931	     -0.19522578	     -0.05523743	      0.88261257	     -0.00073013	     -0.20912886	      0.00028198	      0.00040201	     48.66742440
      2.10625140	     -0.05329833	     -0.00102248	     -0.19513162	     -0.05523703	      0.88261315	     -0.00072997	     -0.20912199	      0.00030069	      0.00044868	     48.79401281
      2.10760308	     -0.05319607	     -0.00101307	     -0.19502981	     -0.05523661	      0.88261378	     -0.00072980	     -0.20911365	      0.00031874	      0.00049376	     48.90877908
      2.10895475	     -0.05308650	     -0.00100556	     -0.19492064	     -0.05523617	      0.88261448	     -0.00072964	     -0.20910382	      0.00033577	      0.00053720	     49.07624726
      2.11014091	     -0.05298537	     -0.00099605	     -0.19481992	     -0.05523576	      0.88261514	     -0.00072949	     -0.20909395	      0.00035013	      0.00057411	     49.16663463
      2.11132708	     -0.05287963	     -0.00098822	     -0.19471452	     -0.05523534	      0.88261584	     -0.00072935	     -0.20908296	      0.00036360	      0.00060979	     49.31250530
      2.11251324	     -0.05276837	     -0.00097900	     -0.19460363	     -0.05523490	      0.88261659	     -0.00072920	     -0.20907083	      0.00037638	      0.00064440	     49.46601505
      2.11414004	     -0.05260636	     -0.00096764	     -0.19444206	     -0.05523428	      0.88261767	     -0.00072901	     -0.20905234	      0.00039254	      0.00069034	     49.76046372
      2.11535859	     -0.05247795	     -0.00095765	     -0.19431400	     -0.05523379	      0.88261853	     -0.00072886	     -0.20903707	      0.00040366	      0.00072402	     49.96356462
      2.11657714	     -0.05234419	     -0.00094961	     -0.19418051	     -0.05523329	      0.88261944	     -0.00072872	     -0.20902057	      0.00041358	      0.00075732	     50.22527064
      2.11779569	     -0.05220588	     -0.00094061	     -0.19404249	     -0.05523278	      0.88262038	     -0.00072858	     -0.20900288	      0.00042233	      0.00079058	     50.46834951
      2.11938530	     -0.05201940	     -0.00093083	     -0.19385628	     -0.05523210	      0.88262167	     -0.00072840	     -0.20897807	      0.00043159	      0.00083418	     50.86151052
      2.12057469	     -0.05187617	     -0.00092213	     -0.19371327	     -0.05523159	      0.88262268	     -0.00072827	     -0.20895829	      0.00043697	      0.00086727	     51.11116460
      2.12176409	     -0.05173116	     -0.00091565	     -0.19356839	     -0.05523107	      0.88262373	     -0.00072814	     -0.20893753	      0.00044070	      0.00090084	     51.42727743
      2.12322771	     -0.05154947	     -0.00090668	     -0.19338687	     -0.05523042	      0.88262508	     -0.00072799	     -0.20891076	      0.00044319	      0.00094306	     51.81032523
      2.12452958	     -0.05138567	     -0.00090097	     -0.19322312	     -0.05522984	      0.88262634	     -0.00072786	     -0.20888587	      0.00044314	      0.00098152	     52.21210796
      2.12583146	     -0.05122013	     -0.00089344	     -0.19305765	     -0.05522927	      0.88262764	     -0.00072773	     -0.20886004	      0.00044110	      0.00102103	     52.56685649
      2.12713333	     -0.05105436	     -0.00088881	     -0.19289186	     -0.05522869	      0.88262899	     -0.00072761	     -0.20883336	      0.00043668	      0.00106144	     52.99674738
      2.12843520	     -0.05088808	     -0.00088182	     -0.19272558	     -0.05522813	      0.88263040	     -0.00072750	     -0.20880592	      0.00043014	      0.00110281	     53.36399965
      2.12973707	     -0.05072159	     -0.00087803	     -0.19255897	     -0.05522758	      0.88263187	     -0.00072739	     -0.20877778	      0.00042113	      0.00114486	     53.83422041
      2.13103895	     -0.05055447	     -0.00087124	     -0.19239180	     -0.05522703	      0.88263338	     -0.00072729	     -0.20874901	      0.00041002	      0.00118761	     54.22815412
      2.13219729	     -0.05040632	     -0.00086839	     -0.19224349	     -0.05522657	      0.88263478	     -0.00072720	     -0.20872291	      0.00039800	      0.00122597	     54.66293167
      2.13335564	     -0.05025867	     -0.00086368	     -0.19209572	     -0.05522611	      0.88263623	     -0.00072712	     -0.20869641	      0.00038426	      0.00126461	     55.05071629
      2.13475475	     -0.05008265	     -0.00086007	     -0.19191945	     -0.05522559	      0.88263803	     -0.00072703	     -0.20866392	      0.00036508	      0.00131132	     55.57555044
      2.13615386	     -0.04990801	     -0.00085492	     -0.19174459	     -0.05522509	      0.88263989	     -0.00072696	     -0.20863102	      0.00034333	      0.00135784	     56.04765833
      2.13730338	     -0.04976596	     -0.00085405	     -0.19160224	     -0.05522471	      0.88264148	     -0.00072690	     -0.20860377	      0.00032328	      0.00139572	     56.49491785
      2.13845290	     -0.04962662	     -0.00085152	     -0.19146262	     -0.05522435	      0.88264310	     -0.00072685	     -0.20857641	      0.00030152	      0.00143319	     56.88358019
      2.13986962	     -0.04945899	     -0.00085074	     -0.19129457	     -0.05522394	      0.88264517	     -0.00072680	     -0.20854262	      0.00027216	      0.00147835	     57.42128375
      2.14128633	     -0.04929601	     -0.00084780	     -0.19113119	     -0.05522358	      0.88264729	     -0.00072676	     -0.20850890	      0.00024030	      0.00152194	     57.88169512
      2.14237214	     -0.04917597	     -0.00084847	     -0.19101075	     -0.05522333	      0.88264896	     -0.00072673	     -0.20848314	      0.00021406	      0.00155381	     58.29181475
      2.14345794	     -0.04905902	     -0.00084715	     -0.19089345	     -0.05522312	      0.88265066	     -0.00072672	     -0.20845751	      0.00018650	      0.00158412	     58.64060250
      2.14494348	     -0.04890711	     -0.00084707	     -0.19074097	     -0.05522287	      0.88265305	     -0.00072671	     -0.20842275	      0.00014657	      0.00162240	     59.14890139
      2.14642901	     -0.04876203	     -0.00084474	     -0.19059536	     -0.05522268	      0.88265548	     -0.00072671	     -0.20838847	      0.00010439	      0.00165640	     59.59698848
      2.14744745	     -0.04867048	     -0.00084646	     -0.19050335	     -0.05522259	      0.88265718	     -0.00072673	     -0.20836531	      0.00007411	      0.00167680	     59.92123425
      2.14846588	     -0.04858127	     -0.00084576	     -0.19041374	     -0.05522253	      0.88265890	     -0.00072675	     -0.20834247	      0.00004294	      0.00169465	     60.20873982
      2.15006580	     -0.04844960	     -0.00084499	     -0.19028140	     -0.05522250	      0.88266163	     -0.00072679	     -0.20830729	     -0.00000792	      0.00171722	     60.66002421
      2.15134818	     -0.04834874	     -0.00084264	     -0.19018004	     -0.05522254	      0.88266384	     -0.00072685	     -0.20827973	     -0.00005012	      0.00173007	     60.96925340
      2.15263056	     -0.04825568	     -0.00084237	     -0.19008642	     -0.05522263	      0.88266606	     -0.00072691	     -0.20825275	     -0.00009356	      0.00173791	     61.30412517
      2.15391293	     -0.04816416	     -0.00083908	     -0.18999440	     -0.05522278	      0.88266829	     -0.00072699	     -0.20822638	     -0.00013802	      0.00174049	     61.60099291
      2.15519531	     -0.04808430	     -0.00083989	     -0.18991394	     -0.05522299	      0.88267052	     -0.00072708	     -0.20820061	     -0.00018345	      0.00173761	     61.89057009
      2.15628510	     -0.04801527	     -0.00083680	     -0.18984448	     -0.05522321	      0.88267241	     -0.00072717	     -0.20817926	     -0.00022269	      0.00173074	     62.10981781
      2.15737488	     -0.04795444	     -0.00083648	     -0.18978314	     -0.05522347	      0.88267430	     -0.00072727	     -0.20815837	     -0.00026247	      0.00171976	     62.30900033
      2.15874791	     -0.04788088	     -0.00083422	     -0.18970899	     -0.05522387	      0.88267664	     -0.00072741	     -0.20813279	     -0.00031325	      0.00170000	     62.56171888
      2.16012094	     -0.04781931	     -0.00083478	     -0.18964674	     -0.05522433	      0.88267896	     -0.00072756	     -0.20810803	     -0.00036461	      0.00167362	     62.75890303
      2.16119213	     -0.04777067	     -0.00083226	     -0.18959765	     -0.05522474	      0.88268074	     -0.00072770	     -0.20808936	     -0.00040505	      0.00164843	     62.93504848
      2.16226332	     -0.04773060	     -0.00083217	     -0.18955705	     -0.05522520	      0.88268249	     -0.00072784	     -0.20807122	     -0.00044569	      0.00161927	     63.05359241
      2.16367191	     -0.04768033	     -0.00083036	     -0.18950614	     -0.05522586	      0.88268474	     -0.00072805	     -0.20804824	     -0.00049942	      0.00157498	     63.24364385
      2.16508049	     -0.04764137	     -0.00083110	     -0.18946646	     -0.05522661	      0.88268692	     -0.00072828	     -0.20802621	     -0.00055327	      0.00152417	     63.34273742
      2.16610056	     -0.04761049	     -0.00082866	     -0.18943514	     -0.05522719	      0.88268846	     -0.00072846	     -0.20801088	     -0.00059239	      0.00148343	     63.48615652
      2.16712062	     -0.04758715	     -0.00082851	     -0.18941130	     -0.05522781	      0.88268995	     -0.00072864	     -0.20799604	     -0.00063145	      0.00143961	     63.55933432
      2.16861301	     -0.04755554	     -0.00082729	     -0.18937897	     -0.05522880	      0.88269205	     -0.00072894	     -0.20797522	     -0.00068857	      0.00137029	     63.71567404
      2.16987527	     -0.04753665	     -0.00082778	     -0.18935945	     -0.05522970	      0.88269374	     -0.00072920	     -0.20795843	     -0.00073674	      0.00130729	     63.76381228
      2.17113753	     -0.04751719	     -0.00082628	     -0.18933939	     -0.05523066	      0.88269535	     -0.00072948	     -0.20794241	     -0.00078486	      0.00124065	     63.90980445
      2.17239980	     -0.04750803	     -0.00082755	     -0.18932957	     -0.05523168	      0.88269687	     -0.00072978	     -0.20792711	     -0.00083274	      0.00117086	     63.89968598
      2.17366206	     -0.04749466	     -0.00082551	     -0.18931563	     -0.05523276	      0.88269830	     -0.00073010	     -0.20791259	     -0.00088053	      0.00109822	     64.08522363
      2.17472993	     -0.04749402	     -0.00082704	     -0.18931441	     -0.05523372	      0.88269944	     -0.00073038	     -0.20790085	     -0.00092067	      0.00103499	     64.02298383
      2.17579779	     -0.04749084	     -0.00082648	     -0.18931072	     -0.05523473	      0.88270051	     -0.00073067	     -0.20788965	     -0.00096072	      0.00097031	     64.10530022
      2.17717532	     -0.04749428	     -0.00082734	     -0.18931345	     -0.05523609	      0.88270179	     -0.00073106	     -0.20787597	     -0.00101200	      0.00088525	     64.11409627
      2.17855286	     -0.04749724	     -0.00082641	     -0.18931575	     -0.05523752	      0.88270295	     -0.00073148	     -0.20786316	     -0.00106298	      0.00079882	     64.26381339
      2.17962609	     -0.04750876	     -0.00082822	     -0.18932670	     -0.05523868	      0.88270377	     -0.00073181	     -0.20785376	     -0.00110231	      0.00073098	     64.18058019
      2.18069932	     -0.04751819	     -0.00082822	     -0.18933560	     -0.05523988	      0.88270452	     -0.00073216	     -0.20784490	     -0.00114145	      0.00066289	     64.24593625
      2.18210096	     -0.04753822	     -0.00082982	     -0.18935491	     -0.05524152	      0.88270538	     -0.00073263	     -0.20783411	     -0.00119208	      0.00057408	     64.22316067
      2.18350260	     -0.04755770	     -0.00082955	     -0.18937372	     -0.05524322	      0.88270613	     -0.00073313	     -0.20782424	     -0.00124231	      0.00048583	     64.37807239
      2.18452904	     -0.04758158	     -0.00083201	     -0.18939704	     -0.05524452	      0.88270659	     -0.00073350	     -0.20781756	     -0.00127864	      0.00042191	     64.24928092
      2.18555548	     -0.04760330	     -0.00083275	     -0.18941824	     -0.05524585	      0.88270699	     -0.00073389	     -0.20781140	     -0.00131476	      0.00035871	     64.28599136
      2.18703703	     -0.04764124	     -0.00083533	     -0.18945541	     -0.05524783	      0.88270746	     -0.00073446	     -0.20780337	     -0.00136632	      0.00026919	     64.24113306
      2.18830076	     -0.04767538	     -0.00083661	     -0.18948893	     -0.05524959	      0.88270775	     -0.00073497	     -0.20779737	     -0.00140985	      0.00019470	     64.29653424
      2.18956449	     -0.04771848	     -0.00083982	     -0.18953135	     -0.05525140	      0.88270795	     -0.00073549	     -0.20779214	     -0.00145277	      0.00012224	     64.18276142
      2.19082822	     -0.04775919	     -0.00084080	     -0.18957145	     -0.05525326	      0.88270806	     -0.00073603	     -0.20778771	     -0.00149525	      0.00005198	     64.29393798
      2.19209194	     -0.04781196	     -0.00084505	     -0.18962353	     -0.05525518	      0.88270808	     -0.00073659	     -0.20778402	     -0.00153698	     -0.00001578	     64.10385639
      2.19316734	     -0.04785233	     -0.00084599	     -0.18966339	     -0.05525685	      0.88270804	     -0.00073707	     -0.20778151	     -0.00157212	     -0.00007146	     64.19865835
      2.19424273	     -0.04790091	     -0.00084910	     -0.18971142	     -0.05525856	      0.88270793	     -0.00073757	     -0.20777953	     -0.00160668	     -0.00012513	     64.09951845
      2.19561966	     -0.04796371	     -0.00085199	     -0.18977353	     -0.05526080	      0.88270771	     -0.00073822	     -0.20777780	     -0.00165027	     -0.00019092	     64.10889653
      2.19699658	     -0.04803607	     -0.00085699	     -0.18984516	     -0.05526310	      0.88270741	     -0.00073889	     -0.20777696	     -0.00169290	     -0.00025324	     63.92417888
      2.19808336	     -0.04809049	     -0.00085891	     -0.18989907	     -0.05526496	      0.88270711	     -0.00073943	     -0.20777694	     -0.00172606	     -0.00030002	     63.98729678
      2.19917015	     -0.04815346	     -0.00086307	     -0.18996148	     -0.05526685	      0.88270676	     -0.00073999	     -0.20777745	     -0.00175854	     -0.00034456	     63.85621881
      2.20056594	     -0.04823476	     -0.00086718	     -0.19004210	     -0.05526934	      0.88270624	     -0.00074071	     -0.20777891	     -0.00179948	     -0.00039851	     63.83212007
      2.20196173	     -0.04832613	     -0.00087336	     -0.19013274	     -0.05527188	      0.88270564	     -0.00074146	     -0.20778123	     -0.00183932	     -0.00044873	     63.56956571
      2.20301176	     -0.04839152	     -0.00087579	     -0.19019767	     -0.05527382	      0.88270515	     -0.00074203	     -0.20778357	     -0.00186874	     -0.00048422	     63.60580145
      2.20406179	     -0.04846444	     -0.00088014	     -0.19027007	     -0.05527580	      0.88270463	     -0.00074262	     -0.20778639	     -0.00189744	     -0.00051774	     63.44562087
      2.20552508	     -0.04856783	     -0.00088552	     -0.19037276	     -0.05527861	      0.88270384	     -0.00074344	     -0.20779114	     -0.00193642	     -0.00056135	     63.34151981
      2.20698838	     -0.04868051	     -0.00089274	     -0.19048473	     -0.05528147	      0.88270299	     -0.00074429	     -0.20779680	     -0.00197396	     -0.00060144	     63.01838088
      2.20800502	     -0.04875557	     -0.00089564	     -0.19055935	     -0.05528349	      0.88270236	     -0.00074489	     -0.20780131	     -0.00199939	     -0.00062735	     63.01447982
      2.20902166	     -0.04883764	     -0.00090030	     -0.19064095	     -0.05528553	      0.88270171	     -0.00074550	     -0.20780626	     -0.00202406	     -0.00065173	     62.82200719
      2.21057312	     -0.04896442	     -0.00090655	     -0.19076706	     -0.05528870	      0.88270067	     -0.00074645	     -0.20781467	     -0.00206038	     -0.00068632	     62.63220315
      2.21186425	     -0.04907632	     -0.00091289	     -0.19087838	     -0.05529138	      0.88269977	     -0.00074725	     -0.20782242	     -0.00208920	     -0.00071290	     62.33457201
      2.21315538	     -0.04918642	     -0.00091755	     -0.19098798	     -0.05529409	      0.88269883	     -0.00074807	     -0.20783084	     -0.00211685	     -0.00073775	     62.23657037
      2.21444651	     -0.04930582	     -0.00092458	     -0.19110681	     -0.05529685	      0.88269787	     -0.00074890	     -0.20783987	     -0.00214302	     -0.00076100	     61.83940291
      2.21560021	     -0.04940821	     -0.00092847	     -0.19120879	     -0.05529933	      0.88269698	     -0.00074966	     -0.20784847	     -0.00216542	     -0.00078068	     61.76220564
      2.21675392	     -0.04951854	     -0.00093442	     -0.19131865	     -0.05530184	      0.88269607	     -0.00075042	     -0.20785752	     -0.00218655	     -0.00079940	     61.42184747
      2.21790762	     -0.04962766	     -0.00093913	     -0.19142736	     -0.05530438	      0.88269513	     -0.00075119	     -0.20786704	     -0.00220663	     -0.00081737	     61.23190231
      2.21940269	     -0.04977619	     -0.00094669	     -0.19157534	     -0.05530769	      0.88269389	     -0.00075221	     -0.20788002	     -0.00223079	     -0.00083969	     60.79426288
      2.22058975	     -0.04989164	     -0.00095103	     -0.19169041	     -0.05531035	      0.88269289	     -0.00075303	     -0.20789085	     -0.00224864	     -0.00085686	     60.64229527
      2.22177681	     -0.05001377	     -0.00095716	     -0.19181213	     -0.05531303	      0.88269186	     -0.00075386	     -0.20790209	     -0.00226503	     -0.00087360	     60.24803177
      2.22296387	     -0.05013375	     -0.00096194	     -0.19193176	     -0.05531573	      0.88269081	     -0.00075470	     -0.20791374	     -0.00228017	     -0.00089008	     60.01567464
      2.22443405	     -0.05028881	     -0.00096941	     -0.19208636	     -0.05531909	      0.88268949	     -0.00075576	     -0.20792868	     -0.00229689	     -0.00091020	     59.51822226
      2.22561235	     -0.05040948	     -0.00097360	     -0.19220673	     -0.05532181	      0.88268841	     -0.00075661	     -0.20794107	     -0.00230888	     -0.00092625	     59.33696302
      2.22679064	     -0.05053635	     -0.00097957	     -0.19233327	     -0.05532453	      0.88268731	     -0.00075748	     -0.20795377	     -0.00231934	     -0.00094223	     58.91147777
      2.22796893	     -0.05066076	     -0.00098430	     -0.19245740	     -0.05532727	      0.88268619	     -0.00075835	     -0.20796679	     -0.00232847	     -0.00095825	     58.64010406
      2.22949439	     -0.05082709	     -0.00099188	     -0.19262335	     -0.05533083	      0.88268471	     -0.00075949	     -0.20798405	     -0.00233804	     -0.00097906	     58.09799287
      2.23067783	     -0.05095188	     -0.00099607	     -0.19274792	     -0.05533360	      0.88268354	     -0.00076039	     -0.20799776	     -0.00234392	     -0.00099534	     57.89309488
      2.23186128	     -0.05108174	     -0.00100205	     -0.19287752	     -0.05533638	      0.88268235	     -0.00076129	     -0.20801169	     -0.00234818	     -0.00101167	     57.45634617
      2.23304472	     -0.05120825	     -0.00100695	     -0.19300382	     -0.05533916	      0.88268115	     -0.00076220	     -0.20802584	     -0.00235104	     -0.00102809	     57.17735645
      2.23460305	     -0.05137834	     -0.00101502	     -0.19317361	     -0.05534283	      0.88267953	     -0.00076341	     -0.20804472	     -0.00235244	     -0.00104972	     56.62658325
      2.23578701	     -0.05150208	     -0.00101960	     -0.19329719	     -0.05534561	      0.88267828	     -0.00076434	     -0.20805927	     -0.00235196	     -0.00106614	     56.43544659
      2.23697097	     -0.05162970	     -0.00102605	     -0.19342461	     -0.05534839	      0.88267700	     -0.00076528	     -0.20807392	     -0.00234990	     -0.00108241	     56.00799223
      2.23839389	     -0.05177679	     -0.00103234	     -0.19357153	     -0.05535173	      0.88267545	     -0.00076642	     -0.20809168	     -0.00234571	     -0.00110170	     55.73049278
      2.23981681	     -0.05192796	     -0.00104114	     -0.19372247	     -0.05535507	      0.88267387	     -0.00076757	     -0.20810951	     -0.00233935	     -0.00112049	     55.12891351
      2.24090481	     -0.05203433	     -0.00104537	     -0.19382876	     -0.05535761	      0.88267264	     -0.00076845	     -0.20812322	     -0.00233342	     -0.00113450	     55.03301292
      2.24199281	     -0.05214393	     -0.00105157	     -0.19393823	     -0.05536015	      0.88267140	     -0.00076934	     -0.20813692	     -0.00232626	     -0.00114802	     54.68076430
      2.24352877	     -0.05229196	     -0.00105936	     -0.19408614	     -0.05536371	      0.88266962	     -0.00077060	     -0.20815627	     -0.00231450	     -0.00116618	     54.36889256
      2.24487532	     -0.05242138	     -0.00106758	     -0.19421543	     -0.05536682	      0.88266804	     -0.00077172	     -0.20817319	     -0.00230248	     -0.00118099	     53.91040998
      2.24622188	     -0.05254171	     -0.00107392	     -0.19433570	     -0.05536991	      0.88266644	     -0.00077285	     -0.20819008	     -0.00228920	     -0.00119465	     53.77742248
      2.24756843	     -0.05266534	     -0.00108307	     -0.19445920	     -0.05537298	      0.88266483	     -0.00077398	     -0.20820686	     -0.00227438	     -0.00120691	     53.22750486
      2.24874415	     -0.05276275	     -0.00108839	     -0.19455659	     -0.05537565	      0.88266340	     -0.00077497	     -0.20822148	     -0.00226063	     -0.00121643	     53.17988913
      2.24991987	     -0.05286265	     -0.00109588	     -0.19465642	     -0.05537830	      0.88266197	     -0.00077597	     -0.20823599	     -0.00224583	     -0.00122466	     52.80259110
      2.25133655	     -0.05297444	     -0.00110326	     -0.19476819	     -0.05538147	      0.88266022	     -0.00077718	     -0.20825338	     -0.00222701	     -0.00123283	     52.62696136
      2.25275322	     -0.05308688	     -0.00111272	     -0.19488057	     -0.05538461	      0.88265847	     -0.00077839	     -0.20827062	     -0.00220693	     -0.00123889	     52.13649765
      2.25393871	     -0.05317100	     -0.00111807	     -0.19496472	     -0.05538721	      0.88265700	     -0.00077942	     -0.20828497	     -0.00218952	     -0.00124233	     52.10467645
      2.25512420	     -0.05325713	     -0.00112551	     -0.19505083	     -0.05538980	      0.88265553	     -0.00078044	     -0.20829920	     -0.00217131	     -0.00124418	     51.76275729
      2.25655761	     -0.05335258	     -0.00113262	     -0.19514633	     -0.05539289	      0.88265374	     -0.00078168	     -0.20831628	     -0.00214858	     -0.00124428	     51.61476691
      2.25799102	     -0.05344885	     -0.00114199	     -0.19524258	     -0.05539596	      0.88265196	     -0.00078293	     -0.20833318	     -0.00212489	     -0.00124196	     51.16710122
      2.25914818	     -0.05351676	     -0.00114663	     -0.19531057	     -0.05539840	      0.88265053	     -0.00078393	     -0.20834674	     -0.00210540	     -0.00123834	     51.14289814
      2.26030534	     -0.05358668	     -0.00115338	     -0.19538052	     -0.05540083	      0.88264910	     -0.00078494	     -0.20836017	     -0.00208534	     -0.00123312	     50.86701673
      2.26178376	     -0.05366808	     -0.00116009	     -0.19546203	     -0.05540389	      0.88264728	     -0.00078623	     -0.20837720	     -0.00205922	     -0.00122415	     50.69849663
      2.26326219	     -0.05374978	     -0.00116901	     -0.19554379	     -0.05540692	      0.88264548	     -0.00078753	     -0.20839403	     -0.00203243	     -0.00121263	     50.34224261
      2.26438430	     -0.05380300	     -0.00117260	     -0.19559714	     -0.05540919	      0.88264412	     -0.00078851	     -0.20840672	     -0.00201185	     -0.00120223	     50.27475074
      2.26550642	     -0.05385800	     -0.00117833	     -0.19565223	     -0.05541143	      0.88264278	     -0.00078949	     -0.20841929	     -0.00199093	     -0.00119043	     50.07785253
      2.26704383	     -0.05392637	     -0.00118429	     -0.19572076	     -0.05541447	      0.88264096	     -0.00079083	     -0.20843636	     -0.00196190	     -0.00117207	     49.88541269
      2.26858124	     -0.05399498	     -0.00119260	     -0.19578949	     -0.05541747	      0.88263918	     -0.00079217	     -0.20845322	     -0.00193245	     -0.00115132	     49.67808153
      2.26964429	     -0.05403629	     -0.00119500	     -0.19583097	     -0.05541951	      0.88263796	     -0.00079310	     -0.20846482	     -0.00191189	     -0.00113568	     49.52347428
      2.27070734	     -0.05408099	     -0.00119967	     -0.19587579	     -0.05542153	      0.88263676	     -0.00079402	     -0.20847637	     -0.00189117	     -0.00111910	     49.39272216
      2.27235181	     -0.05414956	     -0.00120556	     -0.19594458	     -0.05542461	      0.88263495	     -0.00079545	     -0.20849429	     -0.00185882	     -0.00109191	     49.16049096
      2.27369770	     -0.05420832	     -0.00121158	     -0.19600349	     -0.05542710	      0.88263349	     -0.00079661	     -0.20850910	     -0.00183209	     -0.00106860	     49.05576089
      2.27504358	     -0.05426565	     -0.00121519	     -0.19606106	     -0.05542954	      0.88263207	     -0.00079777	     -0.20852414	     -0.00180500	     -0.00104462	     48.81373395
      2.27638946	     -0.05432722	     -0.00122136	     -0.19612278	     -0.05543196	      0.88263068	     -0.00079892	     -0.20853945	     -0.00177770	     -0.00102029	     48.80291629
      2.27759436	     -0.05438117	     -0.00122367	     -0.19617698	     -0.05543408	      0.88262946	     -0.00079995	     -0.20855346	     -0.00175285	     -0.00099840	     48.51903270
      2.27879925	     -0.05443814	     -0.00122808	     -0.19623413	     -0.05543618	      0.88262827	     -0.00080097	     -0.20856778	     -0.00172783	     -0.00097664	     48.49250028
      2.28000414	     -0.05449464	     -0.00123043	     -0.19629088	     -0.05543825	      0.88262711	     -0.00080199	     -0.20858244	     -0.00170240	     -0.00095517	     48.28585243
      2.28152630	     -0.05456733	     -0.00123419	     -0.19636387	     -0.05544081	      0.88262568	     -0.00080326	     -0.20860147	     -0.00166994	     -0.00092877	     48.24551466
      2.28274622	     -0.05462516	     -0.00123446	     -0.19642203	     -0.05544283	      0.88262456	     -0.00080428	     -0.20861714	     -0.00164340	     -0.00090844	     47.92413636
      2.28396614	     -0.05468348	     -0.00123588	     -0.19648066	     -0.05544482	      0.88262346	     -0.00080528	     -0.20863317	     -0.00161663	     -0.00088916	     47.90059186
      2.28518606	     -0.05473985	     -0.00123500	     -0.19653741	     -0.05544678	      0.88262239	     -0.00080628	     -0.20864954	     -0.00158931	     -0.00087111	     47.64878210
      2.28670434	     -0.05480919	     -0.00123444	     -0.19660722	     -0.05544916	      0.88262108	     -0.00080751	     -0.20867034	     -0.00155473	     -0.00085071	     47.62077245
      2.28790833	     -0.05486329	     -0.00123147	     -0.19666177	     -0.05545102	      0.88262006	     -0.00080848	     -0.20868716	     -0.00152654	     -0.00083634	     47.24090924
      2.28911231	     -0.05491746	     -0.00122985	     -0.19671637	     -0.05545284	      0.88261907	     -0.00080943	     -0.20870427	     -0.00149791	     -0.00082379	     47.21424297
      2.29031629	     -0.05497055	     -0.00122662	     -0.19676994	     -0.05545463	      0.88261808	     -0.00081039	     -0.20872166	     -0.00146852	     -0.00081311	     46.94646814
      2.29189552	     -0.05503644	     -0.00122347	     -0.19683643	     -0.05545691	      0.88261680	     -0.00081162	     -0.20874487	     -0.00142908	     -0.00080207	     46.91237024
      2.29309708	     -0.05508500	     -0.00121923	     -0.19688551	     -0.05545861	      0.88261585	     -0.00081255	     -0.20876281	     -0.00139809	     -0.00079587	     46.48925586
      2.29429863	     -0.05513168	     -0.00121652	     -0.19693266	     -0.05546027	      0.88261489	     -0.00081348	     -0.20878097	     -0.00136657	     -0.00079161	     46.46377114
      2.29574204	     -0.05518371	     -0.00121158	     -0.19698533	     -0.05546222	      0.88261375	     -0.00081458	     -0.20880299	     -0.00132757	     -0.00078888	     46.08075349
      2.29718545	     -0.05523275	     -0.00120897	     -0.19703495	     -0.05546411	      0.88261261	     -0.00081568	     -0.20882514	     -0.00128775	     -0.00078862	     46.24905441
      2.29828206	     -0.05526782	     -0.00120462	     -0.19707053	     -0.05546550	      0.88261175	     -0.00081651	     -0.20884203	     -0.00125654	     -0.00078988	     45.74411116
      2.29937868	     -0.05530185	     -0.00120220	     -0.19710502	     -0.05546686	      0.88261088	     -0.00081733	     -0.20885896	     -0.00122492	     -0.00079237	     45.67973412
      2.30094191	     -0.05534851	     -0.00119789	     -0.19715237	     -0.05546874	      0.88260964	     -0.00081850	     -0.20888313	     -0.00117874	     -0.00079771	     45.34673911
      2.30230292	     -0.05538642	     -0.00119543	     -0.19719086	     -0.05547032	      0.88260855	     -0.00081951	     -0.20890420	     -0.00113769	     -0.00080385	     45.32247884
      2.30366393	     -0.05542188	     -0.00119164	     -0.19722694	     -0.05547184	      0.88260745	     -0.00082051	     -0.20892524	     -0.00109556	     -0.00081106	     44.88590334
      2.30502494	     -0.05545584	     -0.00119080	     -0.19726144	     -0.05547330	      0.88260634	     -0.00082152	     -0.20894624	     -0.00105279	     -0.00081915	     45.03807772
      2.30621390	     -0.05548376	     -0.00118796	     -0.19728989	     -0.05547453	      0.88260536	     -0.00082238	     -0.20896454	     -0.00101444	     -0.00082664	     44.58340024
      2.30740286	     -0.05550965	     -0.00118724	     -0.19731626	     -0.05547571	      0.88260437	     -0.00082325	     -0.20898277	     -0.00097564	     -0.00083439	     44.58612568
      2.30883284	     -0.05553797	     -0.00118509	     -0.19734520	     -0.05547707	      0.88260317	     -0.00082429	     -0.20900456	     -0.00092799	     -0.00084376	     44.26110893
      2.31026281	     -0.05556374	     -0.00118504	     -0.19737154	     -0.05547836	      0.88260196	     -0.00082532	     -0.20902618	     -0.00087964	     -0.00085300	     44.36159518
      2.31145959	     -0.05558291	     -0.00118300	     -0.19739125	     -0.05547939	      0.88260094	     -0.00082617	     -0.20904412	     -0.00083829	     -0.00086035	     43.97916998
      2.31265637	     -0.05559799	     -0.00118271	     -0.19740683	     -0.05548037	      0.88259990	     -0.00082703	     -0.20906187	     -0.00079653	     -0.00086721	     44.00709102
      2.31410483	     -0.05561062	     -0.00118070	     -0.19742010	     -0.05548149	      0.88259864	     -0.00082805	     -0.20908300	     -0.00074510	     -0.00087444	     43.75921923
      2.31555329	     -0.05561518	     -0.00118020	     -0.19742528	     -0.05548253	      0.88259737	     -0.00082907	     -0.20910362	     -0.00069316	     -0.00088016	     43.92350212
      2.31672393	     -0.05561301	     -0.00117719	     -0.19742369	     -0.05548332	      0.88259634	     -0.00082989	     -0.20911983	     -0.00065049	     -0.00088326	     43.62192240
      2.31789457	     -0.05560627	     -0.00117566	     -0.19741749	     -0.05548405	      0.88259530	     -0.00083070	     -0.20913556	     -0.00060767	     -0.00088485	     43.66326420
      2.31938868	     -0.05559039	     -0.00117181	     -0.19740234	     -0.05548492	      0.88259398	     -0.00083172	     -0.20915492	     -0.00055252	     -0.00088431	     43.50809332
      2.32088279	     -0.05556580	     -0.00116914	     -0.19737845	     -0.05548570	      0.88259266	     -0.00083273	     -0.20917338	     -0.00049724	     -0.00088060	     43.69659809
      2.32202723	     -0.05554218	     -0.00116451	     -0.19735544	     -0.05548625	      0.88259166	     -0.00083350	     -0.20918688	     -0.00045454	     -0.00087530	     43.47410396
      2.32317167	     -0.05551537	     -0.00116137	     -0.19732920	     -0.05548674	      0.88259066	     -0.00083426	     -0.20919984	     -0.00041196	     -0.00086782	     43.53873746
      2.32472319	     -0.05547343	     -0.00115538	     -0.19728807	     -0.05548734	      0.88258932	     -0.00083528	     -0.20921656	     -0.00035413	     -0.00085393	     43.47537752
      2.32627472	     -0.05542452	     -0.00115064	     -0.19723992	     -0.05548784	      0.88258801	     -0.00083628	     -0.20923229	     -0.00029660	     -0.00083560	     43.70869235
      2.32737717	     -0.05538561	     -0.00114456	     -0.19720162	     -0.05548815	      0.88258710	     -0.00083698	     -0.20924286	     -0.00025563	     -0.00081968	     43.56934861
      2.32847963	     -0.05534323	     -0.00113986	     -0.19715981	     -0.05548841	      0.88258620	     -0.00083767	     -0.20925290	     -0.00021497	     -0.00080135	     43.66447048
      2.33012153	     -0.05527256	     -0.00113146	     -0.19709002	     -0.05548871	      0.88258491	     -0.00083869	     -0.20926686	     -0.00015473	     -0.00076936	     43.72825426
      2.33149939	     -0.05520822	     -0.00112479	     -0.19702640	     -0.05548889	      0.88258388	     -0.00083952	     -0.20927763	     -0.00010478	     -0.00073807	     43.89361292
      2.33287726	     -0.05514009	     -0.00111674	     -0.19695901	     -0.05548900	      0.88258288	     -0.00084034	     -0.20928754	     -0.00005530	     -0.00070259	     43.91264970
      2.33425513	     -0.05506833	     -0.00111044	     -0.19688792	     -0.05548904	      0.88258194	     -0.00084115	     -0.20929658	     -0.00000674	     -0.00066309	     44.13327400
      2.33563300	     -0.05499406	     -0.00110090	     -0.19681440	     -0.05548902	      0.88258106	     -0.00084194	     -0.20930478	      0.00004137	     -0.00061959	     44.15697802
      2.33679057	     -0.05493014	     -0.00109542	     -0.19675103	     -0.05548895	      0.88258036	     -0.00084259	     -0.20931103	      0.00008092	     -0.00058020	     44.35492257
      2.33794814	     -0.05486219	     -0.00108699	     -0.19668370	     -0.05548883	      0.88257971	     -0.00084323	     -0.20931675	      0.00012000	     -0.00053794	     44.43687745
      2.33945477	     -0.05477495	     -0.00107719	     -0.19659722	     -0.05548861	      0.88257895	     -0.00084405	     -0.20932354	      0.00016962	     -0.00047891	     44.61185152
      2.34096140	     -0.05468587	     -0.00106548	     -0.19650894	     -0.05548832	      0.88257827	     -0.00084485	     -0.20932961	      0.00021827	     -0.00041584	     44.76599218
      2.34212399	     -0.05461475	     -0.00105847	     -0.19643837	     -0.05548804	      0.88257782	     -0.00084545	     -0.20933374	      0.00025489	     -0.00036479	     44.97524721
      2.34328657	     -0.05454143	     -0.00104943	     -0.19636563	     -0.05548773	      0.88257743	     -0.00084604	     -0.20933734	      0.00029101	     -0.00031183	     45.12315297
      2.34481811	     -0.05444336	     -0.00103866	     -0.19626829	     -0.05548725	      0.88257700	     -0.00084681	     -0.20934123	      0.00033745	     -0.00023965	     45.36855129
      2.34634965	     -0.05434340	     -0.00102561	     -0.19616911	     -0.05548669	      0.88257669	     -0.00084756	     -0.20934417	      0.00038287	     -0.00016518	     45.56557891
      2.34745214	     -0.05426998	     -0.00101847	     -0.19609617	     -0.05548625	      0.88257654	     -0.00084809	     -0.20934568	      0.00041461	     -0.00011057	     45.75539194
      2.34855464	     -0.05419471	     -0.00100932	     -0.19602143	     -0.05548578	      0.88257645	     -0.00084860	     -0.20934665	      0.00044586	     -0.00005524	     45.91132307
      2.35018335	     -0.05408091	     -0.00099653	     -0.19590837	     -0.05548502	      0.88257643	     -0.00084936	     -0.20934706	      0.00049080	      0.00002725	     46.17643447
      2.35155466	     -0.05398370	     -0.00098447	     -0.19581180	     -0.05548432	      0.88257651	     -0.00084997	     -0.20934646	      0.00052762	      0.00009704	     46.36820809
      2.35292596	     -0.05388619	     -0.00097424	     -0.19571487	     -0.05548357	      0.88257669	     -0.00085058	     -0.20934502	      0.00056329	      0.00016662	     46.60506325
      2.35429726	     -0.05378712	     -0.00096167	     -0.19561643	     -0.05548277	      0.88257697	     -0.00085118	     -0.20934274	      0.00059819	      0.00023575	     46.81407739
      2.35552617	     -0.05369607	     -0.00095271	     -0.19552586	     -0.05548202	      0.88257730	     -0.00085170	     -0.20933997	      0.00062846	      0.00029697	     47.04010505
      2.35675509	     -0.05360293	     -0.00094144	     -0.19543325	     -0.05548123	      0.88257770	     -0.00085221	     -0.20933646	      0.00065808	      0.00035744	     47.22438393
      2.35798400	     -0.05350858	     -0.00093133	     -0.19533939	     -0.05548040	      0.88257817	     -0.00085272	     -0.20933221	      0.00068673	      0.00041686	     47.42265508
      2.35954945	     -0.05338625	     -0.00091660	     -0.19521772	     -0.05547930	      0.88257889	     -0.00085335	     -0.20932572	      0.00072210	      0.00049078	     47.65560064
      2.36079511	     -0.05328735	     -0.00090656	     -0.19511927	     -0.05547838	      0.88257953	     -0.00085384	     -0.20931968	      0.00074915	      0.00054790	     47.86136171
      2.36204077	     -0.05318596	     -0.00089444	     -0.19501838	     -0.05547743	      0.88258025	     -0.00085432	     -0.20931284	      0.00077551	      0.00060345	     48.05626594
      2.36328643	     -0.05308165	     -0.00088352	     -0.19491452	     -0.05547645	      0.88258103	     -0.00085480	     -0.20930519	      0.00080095	      0.00065728	     48.27395539
      2.36484207	     -0.05294653	     -0.00086792	     -0.19478001	     -0.05547518	      0.88258211	     -0.00085538	     -0.20929440	      0.00083165	      0.00072213	     48.53858199
      2.36606515	     -0.05283754	     -0.00085754	     -0.19467142	     -0.05547415	      0.88258302	     -0.00085583	     -0.20928495	      0.00085466	      0.00077118	     48.76530248
      2.36728823	     -0.05272629	     -0.00084537	     -0.19456060	     -0.05547309	      0.88258399	     -0.00085628	     -0.20927463	      0.00087691	      0.00081860	     48.97696773
      2.36851131	     -0.05261335	     -0.00083459	     -0.19444804	     -0.05547201	      0.88258502	     -0.00085672	     -0.20926347	      0.00089812	      0.00086435	     49.20935969
      2.37013253	     -0.05246062	     -0.00081911	     -0.19429583	     -0.05547053	      0.88258647	     -0.00085729	     -0.20924740	      0.00092480	      0.00092259	     49.51946246
      2.37134344	     -0.05234478	     -0.00080954	     -0.19418029	     -0.05546940	      0.88258761	     -0.00085771	     -0.20923448	      0.00094339	      0.00096432	     49.77427090
      2.37255436	     -0.05222729	     -0.00079853	     -0.19406313	     -0.05546824	      0.88258881	     -0.00085812	     -0.20922078	      0.00096101	      0.00100473	     50.02050609
      2.37402994	     -0.05208302	     -0.00078750	     -0.19391917	     -0.05546681	      0.88259032	     -0.00085862	     -0.20920310	      0.00098082	      0.00105226	     50.36596197
      2.37534031	     -0.05195292	     -0.00077631	     -0.19378936	     -0.05546552	      0.88259173	     -0.00085905	     -0.20918652	      0.00099700	      0.00109314	     50.64538611
      2.37665068	     -0.05182233	     -0.00076796	     -0.19365897	     -0.05546420	      0.88259319	     -0.00085948	     -0.20916916	      0.00101147	      0.00113284	     50.96564687
      2.37796106	     -0.05169027	     -0.00075760	     -0.19352713	     -0.05546287	      0.88259470	     -0.00085991	     -0.20915105	      0.00102447	      0.00117161	     51.25298997
      2.37927143	     -0.05155875	     -0.00075042	     -0.19339574	     -0.05546152	      0.88259626	     -0.00086033	     -0.20913224	      0.00103562	      0.00120945	     51.59071028
      2.38058180	     -0.05142673	     -0.00074089	     -0.19326388	     -0.05546015	      0.88259787	     -0.00086075	     -0.20911279	      0.00104514	      0.00124654	     51.87350937
      2.38189217	     -0.05129714	     -0.00073502	     -0.19313432	     -0.05545878	      0.88259953	     -0.00086116	     -0.20909277	      0.00105267	      0.00128283	     52.23196827
      2.38320254	     -0.05116799	     -0.00072650	     -0.19300527	     -0.05545739	      0.88260123	     -0.00086157	     -0.20907227	      0.00105854	      0.00131848	     52.53103460
      2.38451292	     -0.05104265	     -0.00072249	     -0.19287987	     -0.05545600	      0.88260298	     -0.00086197	     -0.20905137	      0.00106237	      0.00135337	     52.92611188
      2.38568998	     -0.05093043	     -0.00071624	     -0.19276766	     -0.05545475	      0.88260459	     -0.00086233	     -0.20903232	      0.00106437	      0.00138419	     53.20250303
      2.38686705	     -0.05082220	     -0.00071316	     -0.19265933	     -0.05545350	      0.88260624	     -0.00086269	     -0.20901307	      0.00106467	      0.00141440	     53.53942356
      2.38804412	     -0.05071530	     -0.00070910	     -0.19255235	     -0.05545225	      0.88260792	     -0.00086304	     -0.20899368	      0.00106343	      0.00144404	     53.84336433
      2.38966332	     -0.05057101	     -0.00070563	     -0.19240785	     -0.05545053	      0.88261029	     -0.00086352	     -0.20896681	      0.00105905	      0.00148369	     54.32408605
      2.39086016	     -0.05046365	     -0.00070125	     -0.19230038	     -0.05544926	      0.88261208	     -0.00086388	     -0.20894681	      0.00105395	      0.00151217	     54.62927070
      2.39205701	     -0.05035955	     -0.00069944	     -0.19219608	     -0.05544801	      0.88261391	     -0.00086423	     -0.20892667	      0.00104711	      0.00153983	     54.98931106
      2.39325386	     -0.05025574	     -0.00069649	     -0.19209209	     -0.05544676	      0.88261577	     -0.00086458	     -0.20890645	      0.00103867	      0.00156666	     55.32290583
      2.39483815	     -0.05012286	     -0.00069518	     -0.19195887	     -0.05544512	      0.88261828	     -0.00086504	     -0.20887955	      0.00102491	      0.00160079	     55.81625414
      2.39599079	     -0.05002518	     -0.00069219	     -0.19186100	     -0.05544395	      0.88262014	     -0.00086537	     -0.20885993	      0.00101315	      0.00162460	     56.12305697
      2.39714343	     -0.04993251	     -0.00069194	     -0.19176804	     -0.05544279	      0.88262202	     -0.00086570	     -0.20884026	      0.00099983	      0.00164747	     56.46759234
      2.39859731	     -0.04981852	     -0.00069025	     -0.19165370	     -0.05544135	      0.88262444	     -0.00086611	     -0.20881549	      0.00098090	      0.00167481	     56.85320451
      2.39986979	     -0.04972745	     -0.00069164	     -0.19156223	     -0.05544011	      0.88262659	     -0.00086647	     -0.20879394	      0.00096237	      0.00169707	     57.21445329
      2.40114226	     -0.04963965	     -0.00069058	     -0.19147408	     -0.05543890	      0.88262876	     -0.00086683	     -0.20877264	      0.00094215	      0.00171749	     57.50900663
      2.40241473	     -0.04956368	     -0.00069358	     -0.19139764	     -0.05543771	      0.88263096	     -0.00086718	     -0.20875170	      0.00092027	      0.00173570	     57.85569073
      2.40368721	     -0.04948984	     -0.00069358	     -0.19132339	     -0.05543656	      0.88263317	     -0.00086754	     -0.20873125	      0.00089696	      0.00175146	     58.14540327
      2.40495968	     -0.04942799	     -0.00069833	     -0.19126099	     -0.05543543	      0.88263541	     -0.00086789	     -0.20871130	      0.00087223	      0.00176452	     58.49839199
      2.40623216	     -0.04936482	     -0.00069877	     -0.19119740	     -0.05543434	      0.88263766	     -0.00086824	     -0.20869194	      0.00084625	      0.00177473	     58.77141208
      2.40735061	     -0.04931870	     -0.00070339	     -0.19115077	     -0.05543340	      0.88263965	     -0.00086855	     -0.20867535	      0.00082238	      0.00178121	     59.04838211
      2.40846906	     -0.04927308	     -0.00070533	     -0.19110472	     -0.05543250	      0.88264165	     -0.00086886	     -0.20865921	      0.00079763	      0.00178524	     59.27015287
      2.40985191	     -0.04922620	     -0.00071006	     -0.19105723	     -0.05543142	      0.88264412	     -0.00086923	     -0.20863987	      0.00076586	      0.00178662	     59.56138792
      2.41123477	     -0.04918233	     -0.00071222	     -0.19101283	     -0.05543038	      0.88264659	     -0.00086961	     -0.20862127	      0.00073296	      0.00178376	     59.79336803
      2.41235725	     -0.04915529	     -0.00071721	     -0.19098526	     -0.05542957	      0.88264859	     -0.00086991	     -0.20860670	      0.00070549	      0.00177815	     60.01995303
      2.41347972	     -0.04912799	     -0.00071961	     -0.19095750	     -0.05542880	      0.88265058	     -0.00087021	     -0.20859263	      0.00067750	      0.00176954	     60.19729093
      2.41487792	     -0.04910115	     -0.00072452	     -0.19093003	     -0.05542787	      0.88265304	     -0.00087059	     -0.20857572	      0.00064193	      0.00175456	     60.45198603
      2.41627612	     -0.04907519	     -0.00072582	     -0.19090355	     -0.05542700	      0.88265548	     -0.00087096	     -0.20855952	      0.00060566	      0.00173506	     60.62730602
      2.41734705	     -0.04906256	     -0.00073012	     -0.19089042	     -0.05542637	      0.88265733	     -0.00087125	     -0.20854755	      0.00057742	      0.00171705	     60.80289110
      2.41841798	     -0.04904920	     -0.00073197	     -0.19087663	     -0.05542577	      0.88265916	     -0.00087153	     -0.20853596	      0.00054892	      0.00169639	     60.92525960
      2.41988286	     -0.04903686	     -0.00073609	     -0.19086367	     -0.05542499	      0.88266162	     -0.00087192	     -0.20852071	      0.00050952	      0.00166386	     61.13144446
      2.42134773	     -0.04902559	     -0.00073728	     -0.19085185	     -0.05542427	      0.88266403	     -0.00087231	     -0.20850613	      0.00046982	      0.00162654	     61.23707509
      2.42236625	     -0.04902389	     -0.00074144	     -0.19084969	     -0.05542381	      0.88266567	     -0.00087258	     -0.20849638	      0.00044200	      0.00159781	     61.38198197
      2.42338477	     -0.04902186	     -0.00074326	     -0.19084726	     -0.05542337	      0.88266728	     -0.00087285	     -0.20848696	      0.00041416	      0.00156685	     61.45579268
      2.42494737	     -0.04902374	     -0.00074725	     -0.19084849	     -0.05542276	      0.88266969	     -0.00087326	     -0.20847312	      0.00037140	      0.00151521	     61.61326397
      2.42623305	     -0.04902771	     -0.00074899	     -0.19085197	     -0.05542230	      0.88267161	     -0.00087360	     -0.20846230	      0.00033629	      0.00146916	     61.65553114
      2.42751872	     -0.04903705	     -0.00075306	     -0.19086076	     -0.05542189	      0.88267347	     -0.00087393	     -0.20845200	      0.00030124	      0.00142005	     61.80601295
      2.42880439	     -0.04904762	     -0.00075429	     -0.19087087	     -0.05542153	      0.88267526	     -0.00087427	     -0.20844222	      0.00026646	      0.00136815	     61.78656308
      2.42995790	     -0.04906137	     -0.00075868	     -0.19088411	     -0.05542124	      0.88267681	     -0.00087457	     -0.20843389	      0.00023537	      0.00131933	     61.92961918
      2.43111140	     -0.04907647	     -0.00076086	     -0.19089876	     -0.05542099	      0.88267831	     -0.00087487	     -0.20842600	      0.00020458	      0.00126871	     61.90530902
      2.43226490	     -0.04909567	     -0.00076488	     -0.19091748	     -0.05542077	      0.88267974	     -0.00087516	     -0.20841858	      0.00017400	      0.00121641	     61.98972996
      2.43371770	     -0.04912278	     -0.00076831	     -0.19094402	     -0.05542054	      0.88268146	     -0.00087554	     -0.20840990	      0.00013603	      0.00114850	     61.97039867
      2.43488505	     -0.04914876	     -0.00077336	     -0.19096948	     -0.05542040	      0.88268276	     -0.00087584	     -0.20840344	      0.00010586	      0.00109250	     62.09086325
      2.43605240	     -0.04917645	     -0.00077645	     -0.19099672	     -0.05542030	      0.88268401	     -0.00087614	     -0.20839746	      0.00007618	      0.00103554	     62.04566836
      2.43721975	     -0.04920749	     -0.00078123	     -0.19102726	     -0.05542022	      0.88268518	     -0.00087643	     -0.20839194	      0.00004687	      0.00097781	     62.11464027
      2.43866703	     -0.04924907	     -0.00078554	     -0.19106829	     -0.05542018	      0.88268655	     -0.00087680	     -0.20838573	      0.00001122	      0.00090555	     62.04822475
      2.43981606	     -0.04928554	     -0.00079108	     -0.19110425	     -0.05542019	      0.88268755	     -0.00087709	     -0.20838131	     -0.00001668	      0.00084783	     62.15012045
      2.44096508	     -0.04932380	     -0.00079474	     -0.19114207	     -0.05542022	      0.88268849	     -0.00087738	     -0.20837733	     -0.00004403	      0.00079010	     62.07436561
      2.44211411	     -0.04936496	     -0.00079982	     -0.19118276	     -0.05542029	      0.88268937	     -0.00087766	     -0.20837378	     -0.00007098	      0.00073250	     62.10864402
      2.44361906	     -0.04942252	     -0.00080512	     -0.19123975	     -0.05542042	      0.88269041	     -0.00087804	     -0.20836982	     -0.00010546	      0.00065762	     62.00685245
      2.44476013	     -0.04946960	     -0.00081110	     -0.19128635	     -0.05542055	      0.88269113	     -0.00087832	     -0.20836732	     -0.00013113	      0.00060143	     62.08517840
      2.44590120	     -0.04951898	     -0.00081538	     -0.19133530	     -0.05542072	      0.88269179	     -0.00087860	     -0.20836527	     -0.00015620	      0.00054598	     61.98345829
      2.44727715	     -0.04958223	     -0.00082234	     -0.19139800	     -0.05542095	      0.88269249	     -0.00087894	     -0.20836340	     -0.00018582	      0.00048021	     62.02519470
      2.44851200	     -0.04964185	     -0.00082690	     -0.19145717	     -0.05542120	      0.88269305	     -0.00087924	     -0.20836227	     -0.00021163	      0.00042243	     61.86773758
      2.44974685	     -0.04970455	     -0.00083383	     -0.19151938	     -0.05542148	      0.88269354	     -0.00087954	     -0.20836167	     -0.00023690	      0.00036590	     61.93785681
      2.45098170	     -0.04976971	     -0.00083852	     -0.19158412	     -0.05542178	      0.88269395	     -0.00087984	     -0.20836158	     -0.00026133	      0.00031084	     61.75516833
      2.45221655	     -0.04983784	     -0.00084573	     -0.19165176	     -0.05542212	      0.88269430	     -0.00088014	     -0.20836200	     -0.00028518	      0.00025723	     61.82624270
      2.45345140	     -0.04990845	     -0.00085050	     -0.19172197	     -0.05542249	      0.88269459	     -0.00088044	     -0.20836292	     -0.00030815	      0.00020527	     61.61462446
      2.45468625	     -0.04998203	     -0.00085780	     -0.19179509	     -0.05542288	      0.88269481	     -0.00088073	     -0.20836433	     -0.00033053	      0.00015491	     61.68277421
      2.45592110	     -0.05005806	     -0.00086241	     -0.19187074	     -0.05542330	      0.88269497	     -0.00088103	     -0.20836625	     -0.00035196	      0.00010633	     61.43984142
      2.45715595	     -0.05013683	     -0.00086983	     -0.19194907	     -0.05542375	      0.88269508	     -0.00088133	     -0.20836864	     -0.00037276	      0.00005942	     61.50458878
      2.45839080	     -0.05021795	     -0.00087439	     -0.19202985	     -0.05542422	      0.88269512	     -0.00088162	     -0.20837152	     -0.00039253	      0.00001432	     61.22958397
      2.45962565	     -0.05030151	     -0.00088192	     -0.19211299	     -0.05542472	      0.88269511	     -0.00088192	     -0.20837486	     -0.00041165	     -0.00002914	     61.29182727
      2.46086050	     -0.05038771	     -0.00088658	     -0.19219886	     -0.05542524	      0.88269505	     -0.00088221	     -0.20837866	     -0.00042968	     -0.00007084	     60.98416822
      2.46209535	     -0.05047629	     -0.00089453	     -0.19228704	     -0.05542578	      0.88269494	     -0.00088251	     -0.20838287	     -0.00044701	     -0.00011086	     61.04484283
      2.46333020	     -0.05056665	     -0.00089922	     -0.19237710	     -0.05542634	      0.88269478	     -0.00088280	     -0.20838750	     -0.00046317	     -0.00014909	     60.70223156
      2.46456505	     -0.05065915	     -0.00090718	     -0.19246923	     -0.05542692	      0.88269457	     -0.00088310	     -0.20839251	     -0.00047862	     -0.00018575	     60.75155508
      2.46579990	     -0.05075358	     -0.00091175	     -0.19256338	     -0.05542752	      0.88269432	     -0.00088340	     -0.20839791	     -0.00049286	     -0.00022076	     60.37200140
      2.46703476	     -0.05084983	     -0.00091970	     -0.19265929	     -0.05542814	      0.88269403	     -0.00088370	     -0.20840369	     -0.00050635	     -0.00025436	     60.41170740
      2.46826961	     -0.05094752	     -0.00092411	     -0.19275675	     -0.05542877	      0.88269369	     -0.00088400	     -0.20840982	     -0.00051857	     -0.00028647	     60.00017608
      2.46950446	     -0.05104659	     -0.00093194	     -0.19285550	     -0.05542942	      0.88269332	     -0.00088430	     -0.20841629	     -0.00053000	     -0.00031733	     60.02922524
      2.47073931	     -0.05114694	     -0.00093616	     -0.19295565	     -0.05543008	      0.88269291	     -0.00088460	     -0.20842307	     -0.00054010	     -0.00034688	     59.58994114
      2.47197416	     -0.05124894	     -0.00094409	     -0.19305737	     -0.05543076	      0.88269246	     -0.00088491	     -0.20843016	     -0.00054938	     -0.00037533	     59.60521569
      2.47320901	     -0.05135192	     -0.00094839	     -0.19316018	     -0.05543144	      0.88269198	     -0.00088521	     -0.20843752	     -0.00055730	     -0.00040257	     59.14257391
      2.47444386	     -0.05145590	     -0.00095607	     -0.19326391	     -0.05543213	      0.88269147	     -0.00088552	     -0.20844514	     -0.00056437	     -0.00042885	     59.13740002
      2.47567871	     -0.05156071	     -0.00096013	     -0.19336859	     -0.05543283	      0.88269092	     -0.00088584	     -0.20845300	     -0.00057002	     -0.00045412	     58.65712966
      2.47691356	     -0.05166629	     -0.00096744	     -0.19347396	     -0.05543354	      0.88269035	     -0.00088615	     -0.20846108	     -0.00057477	     -0.00047866	     58.63023068
      2.47814841	     -0.05177182	     -0.00097064	     -0.19357941	     -0.05543425	      0.88268974	     -0.00088647	     -0.20846937	     -0.00057807	     -0.00050238	     58.13831802
      2.47938326	     -0.05187874	     -0.00097704	     -0.19368618	     -0.05543497	      0.88268911	     -0.00088679	     -0.20847788	     -0.00058041	     -0.00052551	     58.08045500
      2.48061811	     -0.05198634	     -0.00098067	     -0.19379372	     -0.05543568	      0.88268844	     -0.00088711	     -0.20848660	     -0.00058126	     -0.00054798	     57.58797974
      2.48185296	     -0.05209438	     -0.00098709	     -0.19390164	     -0.05543640	      0.88268775	     -0.00088744	     -0.20849549	     -0.00058112	     -0.00057000	     57.49891728
      2.48308781	     -0.05220258	     -0.00099039	     -0.19400983	     -0.05543712	      0.88268704	     -0.00088777	     -0.20850455	     -0.00057948	     -0.00059150	     57.00558240
      2.48432266	     -0.05231085	     -0.00099624	     -0.19411802	     -0.05543783	      0.88268629	     -0.00088811	     -0.20851374	     -0.00057677	     -0.00061271	     56.89121254
      2.48555751	     -0.05241882	     -0.00099933	     -0.19422601	     -0.05543854	      0.88268552	     -0.00088845	     -0.20852304	     -0.00057251	     -0.00063358	     56.41752787
      2.48679236	     -0.05252622	     -0.00100462	     -0.19433339	     -0.05543925	      0.88268473	     -0.00088879	     -0.20853240	     -0.00056712	     -0.00065426	     56.27826858
      2.48802721	     -0.05263294	     -0.00100748	     -0.19444017	     -0.05543994	      0.88268391	     -0.00088914	     -0.20854181	     -0.00056017	     -0.00067466	     55.82212084
      2.48926206	     -0.05273904	     -0.00101219	     -0.19454628	     -0.05544063	      0.88268306	     -0.00088949	     -0.20855124	     -0.00055204	     -0.00069490	     55.64913304
      2.49049691	     -0.05284438	     -0.00101481	     -0.19465172	     -0.05544130	      0.88268219	     -0.00088985	     -0.20856065	     -0.00054240	     -0.00071490	     55.20749670
      2.49173176	     -0.05294882	     -0.00101890	     -0.19475623	     -0.05544197	      0.88268130	     -0.00089021	     -0.20857004	     -0.00053155	     -0.00073476	     55.00167741
      2.49296661	     -0.05305234	     -0.00102124	     -0.19485988	     -0.05544262	      0.88268038	     -0.00089057	     -0.20857938	     -0.00051920	     -0.00075440	     54.57617565
      2.49420146	     -0.05315496	     -0.00102474	     -0.19496261	     -0.05544325	      0.88267943	     -0.00089095	     -0.20858866	     -0.00050563	     -0.00077388	     54.34301939
      2.49543631	     -0.05325649	     -0.00102686	     -0.19506431	     -0.05544387	      0.88267847	     -0.00089132	     -0.20859786	     -0.00049058	     -0.00079313	     53.93755987
      2.49692978	     -0.05337761	     -0.00103088	     -0.19518562	     -0.05544458	      0.88267726	     -0.00089179	     -0.20860885	     -0.00047073	     -0.00081615	     53.70053438
      2.49806869	     -0.05346875	     -0.00103192	     -0.19527696	     -0.05544511	      0.88267632	     -0.00089214	     -0.20861712	     -0.00045408	     -0.00083340	     53.23462110
      2.49920759	     -0.05355884	     -0.00103458	     -0.19536722	     -0.05544562	      0.88267537	     -0.00089251	     -0.20862529	     -0.00043644	     -0.00085042	     53.01849291
      2.50065974	     -0.05367199	     -0.00103661	     -0.19548065	     -0.05544623	      0.88267412	     -0.00089298	     -0.20863553	     -0.00041215	     -0.00087167	     52.55694403
      2.50211189	     -0.05378307	     -0.00104072	     -0.19559197	     -0.05544681	      0.88267283	     -0.00089346	     -0.20864555	     -0.00038622	     -0.00089239	     52.41919109
      2.50318783	     -0.05386394	     -0.00104152	     -0.19567309	     -0.05544722	      0.88267187	     -0.00089382	     -0.20865283	     -0.00036561	     -0.00090725	     51.93562428
      2.50426376	     -0.05394373	     -0.00104420	     -0.19575308	     -0.05544760	      0.88267088	     -0.00089419	     -0.20865997	     -0.00034419	     -0.00092174	     51.73182804
      2.50581366	     -0.05405667	     -0.00104747	     -0.19586635	     -0.05544811	      0.88266944	     -0.00089472	     -0.20867001	     -0.00031154	     -0.00094179	     51.29134708
      2.50714932	     -0.05415178	     -0.00105186	     -0.19596172	     -0.05544850	      0.88266817	     -0.00089520	     -0.20867841	     -0.00028194	     -0.00095825	     51.10775759
      2.50848498	     -0.05424447	     -0.00105497	     -0.19605472	     -0.05544886	      0.88266688	     -0.00089568	     -0.20868656	     -0.00025073	     -0.00097383	     50.63508675
      2.50982064	     -0.05433447	     -0.00106091	     -0.19614497	     -0.05544917	      0.88266557	     -0.00089618	     -0.20869444	     -0.00021838	     -0.00098850	     50.58538595
      2.51100712	     -0.05441202	     -0.00106422	     -0.19622280	     -0.05544942	      0.88266439	     -0.00089662	     -0.20870119	     -0.00018829	     -0.00100063	     50.10429598
      2.51219360	     -0.05448733	     -0.00106988	     -0.19629833	     -0.05544962	      0.88266319	     -0.00089708	     -0.20870771	     -0.00015741	     -0.00101194	     49.99477737
      2.51338008	     -0.05456003	     -0.00107478	     -0.19637129	     -0.05544979	      0.88266199	     -0.00089755	     -0.20871398	     -0.00012546	     -0.00102229	     49.67327939
      2.51495922	     -0.05465234	     -0.00108316	     -0.19646391	     -0.05544995	      0.88266036	     -0.00089818	     -0.20872194	     -0.00008169	     -0.00103457	     49.52842547
      2.51618118	     -0.05472000	     -0.00108843	     -0.19653185	     -0.05545003	      0.88265909	     -0.00089869	     -0.20872777	     -0.00004666	     -0.00104274	     49.09164797
      2.51740314	     -0.05478441	     -0.00109565	     -0.19659649	     -0.05545007	      0.88265781	     -0.00089920	     -0.20873332	     -0.00001104	     -0.00104976	     49.02100635
      2.51862510	     -0.05484506	     -0.00110187	     -0.19665742	     -0.05545006	      0.88265653	     -0.00089973	     -0.20873858	      0.00002542	     -0.00105550	     48.70014719
      2.52016967	     -0.05491599	     -0.00111142	     -0.19672866	     -0.05544998	      0.88265489	     -0.00090041	     -0.20874479	      0.00007225	     -0.00106089	     48.64753274
      2.52137341	     -0.05496663	     -0.00111726	     -0.19677959	     -0.05544987	      0.88265361	     -0.00090095	     -0.20874928	      0.00010955	     -0.00106351	     48.21705989
      2.52257716	     -0.05501327	     -0.00112479	     -0.19682649	     -0.05544972	      0.88265233	     -0.00090150	     -0.20875346	      0.00014711	     -0.00106477	     48.18507997
      2.52378091	     -0.05505592	     -0.00113120	     -0.19686943	     -0.05544952	      0.88265105	     -0.00090206	     -0.20875733	      0.00018520	     -0.00106458	     47.90956672
      2.52539396	     -0.05510665	     -0.00114097	     -0.19692052	     -0.05544918	      0.88264934	     -0.00090282	     -0.20876201	      0.00023660	     -0.00106210	     47.87833719
      2.52659383	     -0.05513953	     -0.00114648	     -0.19695372	     -0.05544887	      0.88264806	     -0.00090340	     -0.20876514	      0.00027533	     -0.00105853	     47.47304408
      2.52779370	     -0.05516803	     -0.00115334	     -0.19698251	     -0.05544852	      0.88264680	     -0.00090398	     -0.20876795	      0.00031408	     -0.00105354	     47.46635867
      2.52925613	     -0.05519713	     -0.00115989	     -0.19701201	     -0.05544802	      0.88264526	     -0.00090471	     -0.20877097	      0.00036170	     -0.00104549	     47.11574371
      2.53056082	     -0.05521795	     -0.00116698	     -0.19703316	     -0.05544752	      0.88264390	     -0.00090536	     -0.20877328	      0.00040410	     -0.00103657	     47.20898761
      2.53186550	     -0.05523400	     -0.00117162	     -0.19704962	     -0.05544697	      0.88264256	     -0.00090603	     -0.20877523	      0.00044678	     -0.00102599	     46.80995031
      2.53317019	     -0.05524534	     -0.00117799	     -0.19706131	     -0.05544636	      0.88264123	     -0.00090670	     -0.20877682	      0.00048922	     -0.00101389	     46.94169969
      2.53447487	     -0.05525202	     -0.00118170	     -0.19706841	     -0.05544569	      0.88263991	     -0.00090738	     -0.20877806	      0.00053186	     -0.00100025	     46.53938957
      2.53577955	     -0.05525419	     -0.00118731	     -0.19707094	     -0.05544497	      0.88263862	     -0.00090807	     -0.20877894	      0.00057413	     -0.00098522	     46.70573365
      2.53708424	     -0.05525194	     -0.00119006	     -0.19706914	     -0.05544419	      0.88263734	     -0.00090876	     -0.20877948	      0.00061654	     -0.00096877	     46.30162067
      2.53838892	     -0.05524550	     -0.00119491	     -0.19706308	     -0.05544336	      0.88263609	     -0.00090946	     -0.20877968	      0.00065844	     -0.00095109	     46.49915540
      2.53969360	     -0.05523480	     -0.00119673	     -0.19705285	     -0.05544248	      0.88263486	     -0.00091017	     -0.20877953	      0.00070039	     -0.00093215	     46.09585105
      2.54099829	     -0.05521998	     -0.00120085	     -0.19703842	     -0.05544153	      0.88263366	     -0.00091088	     -0.20877905	      0.00074173	     -0.00091213	     46.32626697
      2.54230297	     -0.05520128	     -0.00120184	     -0.19702019	     -0.05544054	      0.88263248	     -0.00091160	     -0.20877822	      0.00078306	     -0.00089100	     45.92557877
      2.54360765	     -0.05517898	     -0.00120539	     -0.19699830	     -0.05543949	      0.88263133	     -0.00091233	     -0.20877707	      0.00082365	     -0.00086896	     46.18490266
      2.54491234	     -0.05515321	     -0.00120566	     -0.19697301	     -0.05543839	      0.88263021	     -0.00091306	     -0.20877560	      0.00086416	     -0.00084597	     45.78551051
      2.54621702	     -0.05512411	     -0.00120869	     -0.19694431	     -0.05543724	      0.88262913	     -0.00091379	     -0.20877381	      0.00090383	     -0.00082226	     46.07224780
      2.54752170	     -0.05509171	     -0.00120830	     -0.19691240	     -0.05543603	      0.88262807	     -0.00091454	     -0.20877172	      0.00094337	     -0.00079781	     45.67755728
      2.54882639	     -0.05505626	     -0.00121088	     -0.19687734	     -0.05543478	      0.88262704	     -0.00091528	     -0.20876933	      0.00098203	     -0.00077285	     45.99489522
      2.55013107	     -0.05501781	     -0.00120987	     -0.19683938	     -0.05543347	      0.88262605	     -0.00091604	     -0.20876665	      0.00102052	     -0.00074737	     45.60227213
      2.55130112	     -0.05498036	     -0.00121148	     -0.19680229	     -0.05543226	      0.88262519	     -0.00091672	     -0.20876399	      0.00105422	     -0.00072428	     45.84470311
      2.55247118	     -0.05493892	     -0.00121074	     -0.19676127	     -0.05543100	      0.88262436	     -0.00091740	     -0.20876106	      0.00108766	     -0.00070095	     45.69326671
      2.55390165	     -0.05488203	     -0.00121055	     -0.19670487	     -0.05542942	      0.88262338	     -0.00091825	     -0.20875705	      0.00112770	     -0.00067234	     45.81328686
      2.55533212	     -0.05481745	     -0.00120787	     -0.19664083	     -0.05542778	      0.88262243	     -0.00091909	     -0.20875247	      0.00116715	     -0.00064372	     45.58997520
      2.55652848	     -0.05475703	     -0.00120718	     -0.19658082	     -0.05542636	      0.88262168	     -0.00091981	     -0.20874813	      0.00119930	     -0.00061992	     45.83989882
      2.55772484	     -0.05469072	     -0.00120429	     -0.19651496	     -0.05542491	      0.88262095	     -0.00092053	     -0.20874327	      0.00123108	     -0.00059623	     45.71795708
      2.55892119	     -0.05461881	     -0.00120211	     -0.19644347	     -0.05542342	      0.88262025	     -0.00092126	     -0.20873786	      0.00126210	     -0.00057273	     45.82436611
      2.56056370	     -0.05451206	     -0.00119752	     -0.19633734	     -0.05542131	      0.88261934	     -0.00092227	     -0.20872949	      0.00130376	     -0.00054082	     45.70446788
      2.56178048	     -0.05442713	     -0.00119549	     -0.19625280	     -0.05541970	      0.88261869	     -0.00092302	     -0.20872259	      0.00133361	     -0.00051757	     45.95032306
      2.56299726	     -0.05433735	     -0.00119174	     -0.19616345	     -0.05541806	      0.88261808	     -0.00092378	     -0.20871508	      0.00136290	     -0.00049461	     45.85053356
      2.56445878	     -0.05422525	     -0.00118883	     -0.19605180	     -0.05541605	      0.88261738	     -0.00092470	     -0.20870529	      0.00139688	     -0.00046752	     46.06090260
      2.56576266	     -0.05412126	     -0.00118482	     -0.19594823	     -0.05541421	      0.88261678	     -0.00092553	     -0.20869590	      0.00142643	     -0.00044383	     45.88256006
      2.56706653	     -0.05401253	     -0.00118314	     -0.19583984	     -0.05541233	      0.88261622	     -0.00092638	     -0.20868591	      0.00145487	     -0.00042065	     46.18464392
      2.56837040	     -0.05389949	     -0.00117971	     -0.19572716	     -0.05541041	      0.88261568	     -0.00092722	     -0.20867534	      0.00148263	     -0.00039782	     46.02285775
      2.56967428	     -0.05378297	     -0.00117870	     -0.19561092	     -0.05540846	      0.88261518	     -0.00092808	     -0.20866418	      0.00150919	     -0.00037538	     46.32930144
      2.57097815	     -0.05366337	     -0.00117593	     -0.19549162	     -0.05540648	      0.88261470	     -0.00092895	     -0.20865251	      0.00153496	     -0.00035320	     46.17089435
      2.57228202	     -0.05354110	     -0.00117559	     -0.19536957	     -0.05540446	      0.88261426	     -0.00092983	     -0.20864034	      0.00155946	     -0.00033135	     46.48230033
      2.57358590	     -0.05341706	     -0.00117364	     -0.19524577	     -0.05540241	      0.88261384	     -0.00093071	     -0.20862774	      0.00158314	     -0.00030971	     46.34596211
      2.57488977	     -0.05329211	     -0.00117416	     -0.19512097	     -0.05540033	      0.88261345	     -0.00093160	     -0.20861478	      0.00160552	     -0.00028835	     46.65345663
      2.57619364	     -0.05316635	     -0.00117297	     -0.19499538	     -0.05539822	      0.88261309	     -0.00093250	     -0.20860151	      0.00162702	     -0.00026720	     46.53322130
      2.57749752	     -0.05303948	     -0.00117398	     -0.19486861	     -0.05539609	      0.88261275	     -0.00093341	     -0.20858798	      0.00164723	     -0.00024637	     46.83448599
      2.57880139	     -0.05291200	     -0.00117332	     -0.19474125	     -0.05539393	      0.88261245	     -0.00093432	     -0.20857424	      0.00166657	     -0.00022578	     46.74655660
      2.58010526	     -0.05278293	     -0.00117499	     -0.19461221	     -0.05539174	      0.88261217	     -0.00093524	     -0.20856031	      0.00168467	     -0.00020546	     47.07669816
      2.58140914	     -0.05265200	     -0.00117524	     -0.19448134	     -0.05538954	      0.88261191	     -0.00093617	     -0.20854620	      0.00170193	     -0.00018510	     47.05652800
      2.58271301	     -0.05252085	     -0.00117797	     -0.19435016	     -0.05538731	      0.88261168	     -0.00093710	     -0.20853192	      0.00171788	     -0.00016459	     47.39072711
      2.58401688	     -0.05239034	     -0.00117947	     -0.19421963	     -0.05538506	      0.88261148	     -0.00093804	     -0.20851753	      0.00173279	     -0.00014369	     47.39542470
      2.58532076	     -0.05226233	     -0.00118345	     -0.19409151	     -0.05538279	      0.88261131	     -0.00093898	     -0.20850312	      0.00174624	     -0.00012236	     47.71278207
      2.58662463	     -0.05213815	     -0.00118611	     -0.19396724	     -0.05538050	      0.88261116	     -0.00093993	     -0.20848881	      0.00175849	     -0.00010055	     47.71256561
      2.58792850	     -0.05201898	     -0.00119104	     -0.19384789	     -0.05537820	      0.88261105	     -0.00094088	     -0.20847474	      0.00176919	     -0.00007844	     48.00414324
      2.58923238	     -0.05190360	     -0.00119469	     -0.19373234	     -0.05537589	      0.88261096	     -0.00094184	     -0.20846101	      0.00177873	     -0.00005605	     48.04557832
      2.59053625	     -0.05179245	     -0.00120057	     -0.19362095	     -0.05537357	      0.88261090	     -0.00094279	     -0.20844770	      0.00178684	     -0.00003342	     48.34984697
      2.59184012	     -0.05168432	     -0.00120473	     -0.19351261	     -0.05537123	      0.88261087	     -0.00094375	     -0.20843487	      0.00179378	     -0.00001048	     48.40958730
      2.59314400	     -0.05157935	     -0.00121046	     -0.19340737	     -0.05536889	      0.88261087	     -0.00094471	     -0.20842253	      0.00179925	      0.00001266	     48.69372832
      2.59444787	     -0.05147726	     -0.00121402	     -0.19330506	     -0.05536654	      0.88261090	     -0.00094567	     -0.20841072	      0.00180353	      0.00003601	     48.76528737
      2.59575174	     -0.05138080	     -0.00121932	     -0.19320831	     -0.05536419	      0.88261097	     -0.00094662	     -0.20839949	      0.00180636	      0.00005941	     49.03105736
      2.59705562	     -0.05128810	     -0.00122237	     -0.19311536	     -0.05536183	      0.88261106	     -0.00094758	     -0.20838892	      0.00180805	      0.00008287	     49.13199837
      2.59835949	     -0.05119975	     -0.00122707	     -0.19302672	     -0.05535947	      0.88261118	     -0.00094853	     -0.20837905	      0.00180835	      0.00010631	     49.38081338
      2.59966336	     -0.05111310	     -0.00122884	     -0.19293984	     -0.05535711	      0.88261134	     -0.00094948	     -0.20836989	      0.00180752	      0.00012972	     49.50675549
      2.60096724	     -0.05102916	     -0.00123211	     -0.19285561	     -0.05535476	      0.88261152	     -0.00095042	     -0.20836139	      0.00180535	      0.00015307	     49.74772957
      2.60227111	     -0.05094335	     -0.00123203	     -0.19276960	     -0.05535241	      0.88261174	     -0.00095136	     -0.20835351	      0.00180209	      0.00017650	     49.92855317
      2.60357498	     -0.05086014	     -0.00123448	     -0.19268612	     -0.05535006	      0.88261198	     -0.00095229	     -0.20834612	      0.00179745	      0.00020014	     50.13976265
      2.60487886	     -0.05077491	     -0.00123274	     -0.19260072	     -0.05534772	      0.88261226	     -0.00095321	     -0.20833922	      0.00179160	      0.00022412	     50.34927445
      2.60618273	     -0.05069511	     -0.00123371	     -0.19252065	     -0.05534539	      0.88261257	     -0.00095412	     -0.20833273	      0.00178434	      0.00024837	     50.49871324
      2.60748660	     -0.05060947	     -0.00122939	     -0.19243489	     -0.05534307	      0.88261291	     -0.00095503	     -0.20832665	      0.00177585	      0.00027290	     50.78041672
      2.60862752	     -0.05053942	     -0.00122884	     -0.19236462	     -0.05534105	      0.88261323	     -0.00095582	     -0.20832155	      0.00176736	      0.00029461	     50.88930954
      2.60976843	     -0.05046501	     -0.00122505	     -0.19229009	     -0.05533903	      0.88261358	     -0.00095660	     -0.20831664	      0.00175794	      0.00031663	     51.12544870
      2.61116905	     -0.05037732	     -0.00122179	     -0.19220218	     -0.05533658	      0.88261404	     -0.00095755	     -0.20831078	      0.00174504	      0.00034412	     51.31905070
      2.61256967	     -0.05028587	     -0.00121530	     -0.19211059	     -0.05533415	      0.88261454	     -0.00095850	     -0.20830511	      0.00173063	      0.00037209	     51.65473827
      2.61368567	     -0.05021875	     -0.00121210	     -0.19204330	     -0.05533222	      0.88261497	     -0.00095924	     -0.20830068	      0.00171814	      0.00039476	     51.75146445
      2.61480168	     -0.05014921	     -0.00120653	     -0.19197364	     -0.05533031	      0.88261542	     -0.00095999	     -0.20829637	      0.00170465	      0.00041774	     51.97648139
      2.61623261	     -0.05006642	     -0.00120107	     -0.19189063	     -0.05532789	      0.88261604	     -0.00096093	     -0.20829100	      0.00168606	      0.00044760	     52.18934070
      2.61766354	     -0.04998020	     -0.00119308	     -0.19180424	     -0.05532549	      0.88261670	     -0.00096187	     -0.20828583	      0.00166594	      0.00047778	     52.53839525
      2.61872035	     -0.04992383	     -0.00118995	     -0.19174766	     -0.05532374	      0.88261722	     -0.00096256	     -0.20828206	      0.00165029	      0.00050028	     52.64398371
      2.61977715	     -0.04986370	     -0.00118479	     -0.19168738	     -0.05532200	      0.88261776	     -0.00096325	     -0.20827835	      0.00163382	      0.00052287	     52.85635781
      2.62128957	     -0.04978362	     -0.00117883	     -0.19160701	     -0.05531955	      0.88261858	     -0.00096423	     -0.20827310	      0.00160904	      0.00055536	     53.10337011
      2.62257838	     -0.04971536	     -0.00117262	     -0.19153852	     -0.05531749	      0.88261931	     -0.00096506	     -0.20826872	      0.00158673	      0.00058305	     53.34840840
      2.62386718	     -0.04965560	     -0.00116863	     -0.19147847	     -0.05531546	      0.88262008	     -0.00096588	     -0.20826441	      0.00156351	      0.00061068	     53.52348588
      2.62515598	     -0.04959400	     -0.00116258	     -0.19141661	     -0.05531346	      0.88262088	     -0.00096670	     -0.20826026	      0.00153923	      0.00063801	     53.75041359
      2.62644478	     -0.04954500	     -0.00116002	     -0.19136726	     -0.05531149	      0.88262172	     -0.00096752	     -0.20825625	      0.00151420	      0.00066504	     53.89897120
      2.62754948	     -0.04949842	     -0.00115504	     -0.19132043	     -0.05530983	      0.88262247	     -0.00096822	     -0.20825300	      0.00149196	      0.00068772	     54.06656672
      2.62865418	     -0.04945960	     -0.00115204	     -0.19128132	     -0.05530820	      0.88262324	     -0.00096891	     -0.20824987	      0.00146927	      0.00070992	     54.19771385
      2.63004630	     -0.04941095	     -0.00114676	     -0.19123232	     -0.05530617	      0.88262425	     -0.00096979	     -0.20824616	      0.00143987	      0.00073699	     54.37265453
      2.63143842	     -0.04937234	     -0.00114361	     -0.19119331	     -0.05530419	      0.88262530	     -0.00097065	     -0.20824270	      0.00140982	      0.00076286	     54.52206155
      2.63254484	     -0.04933894	     -0.00113899	     -0.19115963	     -0.05530264	      0.88262615	     -0.00097134	     -0.20824019	      0.00138539	      0.00078236	     54.65032202
      2.63365126	     -0.04931339	     -0.00113618	     -0.19113375	     -0.05530112	      0.88262703	     -0.00097202	     -0.20823785	      0.00136069	      0.00080090	     54.74914927
      2.63506647	     -0.04928084	     -0.00113118	     -0.19110082	     -0.05529922	      0.88262818	     -0.00097289	     -0.20823517	      0.00132855	      0.00082300	     54.88824988
      2.63648167	     -0.04925852	     -0.00112882	     -0.19107804	     -0.05529736	      0.88262935	     -0.00097375	     -0.20823278	      0.00129607	      0.00084327	     55.02170359
      2.63754221	     -0.04923818	     -0.00112505	     -0.19105740	     -0.05529600	      0.88263026	     -0.00097439	     -0.20823122	      0.00127138	      0.00085724	     55.12687358
      2.63860274	     -0.04922513	     -0.00112336	     -0.19104399	     -0.05529466	      0.88263117	     -0.00097503	     -0.20822982	      0.00124657	      0.00087028	     55.21590327
      2.64009063	     -0.04920773	     -0.00112036	     -0.19102612	     -0.05529284	      0.88263248	     -0.00097592	     -0.20822816	      0.00121138	      0.00088694	     55.35263279
      2.64157852	     -0.04920057	     -0.00112001	     -0.19101840	     -0.05529106	      0.88263381	     -0.00097680	     -0.20822685	      0.00117592	      0.00090189	     55.47998196
      2.64259361	     -0.04919177	     -0.00111771	     -0.19100928	     -0.05528988	      0.88263473	     -0.00097740	     -0.20822619	      0.00115136	      0.00091110	     55.55019978
      2.64360870	     -0.04918994	     -0.00111749	     -0.19100706	     -0.05528872	      0.88263566	     -0.00097799	     -0.20822569	      0.00112669	      0.00091965	     55.62363361
      2.64520244	     -0.04918899	     -0.00111705	     -0.19100552	     -0.05528696	      0.88263714	     -0.00097891	     -0.20822529	      0.00108752	      0.00093184	     55.75528156
      2.64650611	     -0.04919499	     -0.00111836	     -0.19101098	     -0.05528556	      0.88263836	     -0.00097966	     -0.20822528	      0.00105517	      0.00094088	     55.84426691
      2.64780979	     -0.04919956	     -0.00111847	     -0.19101506	     -0.05528421	      0.88263959	     -0.00098040	     -0.20822560	      0.00102238	      0.00094919	     55.94818917
      2.64911346	     -0.04921364	     -0.00112145	     -0.19102856	     -0.05528290	      0.88264083	     -0.00098113	     -0.20822619	      0.00098933	      0.00095699	     56.03733524
      2.65026869	     -0.04922212	     -0.00112212	     -0.19103659	     -0.05528177	      0.88264194	     -0.00098177	     -0.20822700	      0.00095959	      0.00096351	     56.12567999
      2.65142392	     -0.04923883	     -0.00112523	     -0.19105277	     -0.05528068	      0.88264306	     -0.00098241	     -0.20822801	      0.00092964	      0.00096982	     56.19663107
      2.65257915	     -0.04925464	     -0.00112746	     -0.19106809	     -0.05527962	      0.88264418	     -0.00098303	     -0.20822929	      0.00089931	      0.00097590	     56.28232551
      2.65409291	     -0.04928311	     -0.00113267	     -0.19109586	     -0.05527829	      0.88264566	     -0.00098385	     -0.20823130	      0.00085917	      0.00098370	     56.39982767
      2.65527442	     -0.04930365	     -0.00113555	     -0.19111588	     -0.05527729	      0.88264683	     -0.00098448	     -0.20823319	      0.00082739	      0.00098968	     56.49011686
      2.65645593	     -0.04933185	     -0.00114063	     -0.19114351	     -0.05527634	      0.88264800	     -0.00098510	     -0.20823530	      0.00079534	      0.00099568	     56.56485204
      2.65763744	     -0.04935897	     -0.00114476	     -0.19117009	     -0.05527541	      0.88264918	     -0.00098571	     -0.20823769	      0.00076290	      0.00100165	     56.65334727
      2.65913042	     -0.04940079	     -0.00115204	     -0.19121118	     -0.05527431	      0.88265068	     -0.00098647	     -0.20824106	      0.00072153	      0.00100923	     56.75904170
      2.66029560	     -0.04943080	     -0.00115622	     -0.19124065	     -0.05527349	      0.88265186	     -0.00098706	     -0.20824398	      0.00068883	      0.00101513	     56.85473946
      2.66146079	     -0.04946769	     -0.00116222	     -0.19127697	     -0.05527270	      0.88265305	     -0.00098764	     -0.20824711	      0.00065590	      0.00102118	     56.92609930
      2.66262597	     -0.04950310	     -0.00116717	     -0.19131184	     -0.05527196	      0.88265424	     -0.00098821	     -0.20825047	      0.00062262	      0.00102728	     57.00566357
      2.66418211	     -0.04955701	     -0.00117532	     -0.19136501	     -0.05527102	      0.88265585	     -0.00098896	     -0.20825526	      0.00057777	      0.00103547	     57.09012237
      2.66534452	     -0.04959455	     -0.00117972	     -0.19140204	     -0.05527037	      0.88265706	     -0.00098951	     -0.20825909	      0.00054388	      0.00104141	     57.16426528
      2.66650694	     -0.04963837	     -0.00118593	     -0.19144530	     -0.05526976	      0.88265827	     -0.00099005	     -0.20826308	      0.00050987	      0.00104716	     57.21118318
      2.66791955	     -0.04968928	     -0.00119191	     -0.19149559	     -0.05526907	      0.88265975	     -0.00099070	     -0.20826819	      0.00046823	      0.00105368	     57.29473942
      2.66918359	     -0.04974144	     -0.00119907	     -0.19154715	     -0.05526850	      0.88266109	     -0.00099127	     -0.20827294	      0.00043087	      0.00105901	     57.32442859
      2.67044762	     -0.04978878	     -0.00120371	     -0.19159397	     -0.05526798	      0.88266243	     -0.00099182	     -0.20827791	      0.00039328	      0.00106365	     57.38470115
      2.67171166	     -0.04984359	     -0.00121060	     -0.19164822	     -0.05526750	      0.88266378	     -0.00099237	     -0.20828300	      0.00035572	      0.00106754	     57.38610065
      2.67297570	     -0.04989258	     -0.00121475	     -0.19169671	     -0.05526708	      0.88266513	     -0.00099290	     -0.20828826	      0.00031804	      0.00107041	     57.43369849
      2.67423974	     -0.04994921	     -0.00122162	     -0.19175279	     -0.05526670	      0.88266648	     -0.00099343	     -0.20829360	      0.00028054	      0.00107225	     57.43351155
      2.67550378	     -0.04999922	     -0.00122544	     -0.19180234	     -0.05526637	      0.88266784	     -0.00099394	     -0.20829907	      0.00024304	      0.00107289	     57.46980863
      2.67676782	     -0.05005707	     -0.00123207	     -0.19185965	     -0.05526609	      0.88266919	     -0.00099444	     -0.20830457	      0.00020581	      0.00107233	     57.44322770
      2.67803186	     -0.05010772	     -0.00123542	     -0.19190987	     -0.05526585	      0.88267055	     -0.00099493	     -0.20831016	      0.00016868	      0.00107039	     57.46503000
      2.67929590	     -0.05016591	     -0.00124191	     -0.19196755	     -0.05526566	      0.88267190	     -0.00099540	     -0.20831574	      0.00013192	      0.00106710	     57.42791238
      2.68055994	     -0.05021623	     -0.00124450	     -0.19201747	     -0.05526552	      0.88267325	     -0.00099587	     -0.20832135	      0.00009534	      0.00106228	     57.41420622
      2.68182398	     -0.05027398	     -0.00125068	     -0.19207474	     -0.05526542	      0.88267459	     -0.00099632	     -0.20832691	      0.00005921	      0.00105594	     57.37326150
      2.68308801	     -0.05032374	     -0.00125252	     -0.19212414	     -0.05526537	      0.88267592	     -0.00099676	     -0.20833246	      0.00002342	      0.00104797	     57.33150492
      2.68435205	     -0.05038094	     -0.00125876	     -0.19218086	     -0.05526536	      0.88267723	     -0.00099719	     -0.20833792	     -0.00001186	      0.00103840	     57.31225831
      2.68547341	     -0.05042536	     -0.00126023	     -0.19222499	     -0.05526539	      0.88267839	     -0.00099756	     -0.20834273	     -0.00004275	      0.00102856	     57.23623827
      2.68659477	     -0.05047357	     -0.00126454	     -0.19227282	     -0.05526545	      0.88267954	     -0.00099792	     -0.20834747	     -0.00007321	      0.00101749	     57.21620456
      2.68795160	     -0.05052929	     -0.00126763	     -0.19232816	     -0.05526558	      0.88268091	     -0.00099834	     -0.20835313	     -0.00010945	      0.00100253	     57.13940983
      2.68930843	     -0.05058736	     -0.00127340	     -0.19238579	     -0.05526575	      0.88268226	     -0.00099875	     -0.20835869	     -0.00014507	      0.00098595	     57.16470541
      2.69039536	     -0.05063154	     -0.00127507	     -0.19242970	     -0.05526592	      0.88268332	     -0.00099907	     -0.20836309	     -0.00017304	      0.00097161	     57.03927913
      2.69148228	     -0.05067721	     -0.00127904	     -0.19247504	     -0.05526613	      0.88268437	     -0.00099938	     -0.20836742	     -0.00020064	      0.00095636	     57.02726297
      2.69287470	     -0.05073471	     -0.00128260	     -0.19253217	     -0.05526643	      0.88268569	     -0.00099976	     -0.20837290	     -0.00023527	      0.00093567	     56.92856397
      2.69426711	     -0.05079307	     -0.00128855	     -0.19259011	     -0.05526678	      0.88268698	     -0.00100013	     -0.20837827	     -0.00026924	      0.00091377	     56.97562428
      2.69530886	     -0.05083619	     -0.00129039	     -0.19263299	     -0.05526708	      0.88268792	     -0.00100039	     -0.20838224	     -0.00029405	      0.00089676	     56.81302500
      2.69635062	     -0.05088000	     -0.00129415	     -0.19267651	     -0.05526739	      0.88268885	     -0.00100065	     -0.20838617	     -0.00031852	      0.00087917	     56.79191470
      2.69781403	     -0.05094149	     -0.00129823	     -0.19273764	     -0.05526789	      0.88269011	     -0.00100100	     -0.20839163	     -0.00035210	      0.00085371	     56.68367057
      2.69907801	     -0.05099472	     -0.00130295	     -0.19279053	     -0.05526835	      0.88269118	     -0.00100128	     -0.20839629	     -0.00038047	      0.00083106	     56.68308515
      2.70034200	     -0.05104822	     -0.00130588	     -0.19284376	     -0.05526885	      0.88269221	     -0.00100156	     -0.20840090	     -0.00040806	      0.00080796	     56.54000624
      2.70160598	     -0.05110220	     -0.00131122	     -0.19289741	     -0.05526938	      0.88269322	     -0.00100182	     -0.20840546	     -0.00043510	      0.00078447	     56.58037562
      2.70286997	     -0.05115616	     -0.00131354	     -0.19295112	     -0.05526995	      0.88269420	     -0.00100207	     -0.20840997	     -0.00046128	      0.00076079	     56.39021175
      2.70396031	     -0.05120288	     -0.00131816	     -0.19299756	     -0.05527046	      0.88269502	     -0.00100227	     -0.20841382	     -0.00048346	      0.00074017	     56.42620415
      2.70505065	     -0.05124960	     -0.00132073	     -0.19304408	     -0.05527100	      0.88269581	     -0.00100247	     -0.20841763	     -0.00050499	      0.00071953	     56.31216740
      2.70641622	     -0.05130826	     -0.00132519	     -0.19310245	     -0.05527171	      0.88269678	     -0.00100270	     -0.20842237	     -0.00053130	      0.00069361	     56.28551479
      2.70778180	     -0.05136681	     -0.00132766	     -0.19316078	     -0.05527245	      0.88269771	     -0.00100292	     -0.20842706	     -0.00055665	      0.00066774	     56.11800037
      2.70888277	     -0.05141385	     -0.00133171	     -0.19320759	     -0.05527308	      0.88269843	     -0.00100309	     -0.20843080	     -0.00057659	      0.00064688	     56.14825723
      2.70998374	     -0.05146062	     -0.00133382	     -0.19325419	     -0.05527372	      0.88269913	     -0.00100325	     -0.20843450	     -0.00059583	      0.00062615	     56.03506458
      2.71136678	     -0.05151901	     -0.00133768	     -0.19331235	     -0.05527456	      0.88269998	     -0.00100344	     -0.20843909	     -0.00061927	      0.00060024	     56.01604698
      2.71274983	     -0.05157707	     -0.00133939	     -0.19337025	     -0.05527543	      0.88270079	     -0.00100361	     -0.20844359	     -0.00064167	      0.00057462	     55.83773490
      2.71381334	     -0.05162151	     -0.00134293	     -0.19341452	     -0.05527612	      0.88270139	     -0.00100374	     -0.20844699	     -0.00065843	      0.00055507	     55.87559707
      2.71487684	     -0.05166562	     -0.00134459	     -0.19345851	     -0.05527683	      0.88270197	     -0.00100385	     -0.20845035	     -0.00067453	      0.00053578	     55.77283390
      2.71632078	     -0.05172477	     -0.00134784	     -0.19351749	     -0.05527782	      0.88270273	     -0.00100400	     -0.20845480	     -0.00069562	      0.00050996	     55.74086370
      2.71776471	     -0.05178301	     -0.00134896	     -0.19357562	     -0.05527884	      0.88270344	     -0.00100413	     -0.20845913	     -0.00071560	      0.00048470	     55.55429535
      2.71879184	     -0.05182396	     -0.00135196	     -0.19361645	     -0.05527958	      0.88270393	     -0.00100421	     -0.20846212	     -0.00072938	      0.00046702	     55.59758599
      2.71981898	     -0.05186484	     -0.00135333	     -0.19365725	     -0.05528034	      0.88270440	     -0.00100429	     -0.20846504	     -0.00074256	      0.00044969	     55.50387375
      2.72134520	     -0.05192492	     -0.00135621	     -0.19371721	     -0.05528149	      0.88270507	     -0.00100440	     -0.20846923	     -0.00076132	      0.00042457	     55.45845181
      2.72262857	     -0.05197473	     -0.00135735	     -0.19376695	     -0.05528247	      0.88270560	     -0.00100447	     -0.20847262	     -0.00077623	      0.00040408	     55.31549510
      2.72391193	     -0.05202371	     -0.00136003	     -0.19381584	     -0.05528348	      0.88270611	     -0.00100454	     -0.20847588	     -0.00079051	      0.00038408	     55.33672582
      2.72519529	     -0.05207163	     -0.00136021	     -0.19386375	     -0.05528450	      0.88270659	     -0.00100460	     -0.20847899	     -0.00080392	      0.00036467	     55.14105641
      2.72647865	     -0.05211845	     -0.00136313	     -0.19391050	     -0.05528554	      0.88270704	     -0.00100465	     -0.20848195	     -0.00081679	      0.00034571	     55.23283042
      2.72756170	     -0.05215715	     -0.00136263	     -0.19394922	     -0.05528643	      0.88270741	     -0.00100468	     -0.20848431	     -0.00082691	      0.00033015	     55.01868249
      2.72864474	     -0.05219512	     -0.00136385	     -0.19398718	     -0.05528733	      0.88270776	     -0.00100471	     -0.20848655	     -0.00083664	      0.00031488	     55.00153120
      2.73004955	     -0.05224284	     -0.00136372	     -0.19403493	     -0.05528852	      0.88270819	     -0.00100474	     -0.20848926	     -0.00084841	      0.00029561	     54.85661658
      2.73145436	     -0.05228753	     -0.00136489	     -0.19407963	     -0.05528972	      0.88270859	     -0.00100475	     -0.20849171	     -0.00085945	      0.00027685	     54.90418403
      2.73254926	     -0.05231986	     -0.00136329	     -0.19411205	     -0.05529066	      0.88270889	     -0.00100476	     -0.20849339	     -0.00086730	      0.00026267	     54.70186412
      2.73364417	     -0.05234984	     -0.00136311	     -0.19414208	     -0.05529162	      0.88270917	     -0.00100476	     -0.20849484	     -0.00087476	      0.00024879	     54.68911782
      2.73507144	     -0.05238536	     -0.00136074	     -0.19417773	     -0.05529287	      0.88270951	     -0.00100476	     -0.20849635	     -0.00088367	      0.00023126	     54.54022304
      2.73649871	     -0.05241914	     -0.00135996	     -0.19421161	     -0.05529414	      0.88270983	     -0.00100475	     -0.20849744	     -0.00089196	      0.00021428	     54.59595035
      2.73755126	     -0.05244274	     -0.00135684	     -0.19423536	     -0.05529508	      0.88271004	     -0.00100473	     -0.20849799	     -0.00089742	      0.00020214	     54.36593232
      2.73860380	     -0.05246482	     -0.00135523	     -0.19425755	     -0.05529603	      0.88271025	     -0.00100471	     -0.20849832	     -0.00090260	      0.00019019	     54.33646299
      2.74010878	     -0.05249378	     -0.00135149	     -0.19428671	     -0.05529739	      0.88271053	     -0.00100468	     -0.20849838	     -0.00090920	      0.00017352	     54.18030437
      2.74140190	     -0.05251629	     -0.00134909	     -0.19430938	     -0.05529857	      0.88271074	     -0.00100464	     -0.20849806	     -0.00091431	      0.00015946	     54.17443745
      2.74269502	     -0.05253613	     -0.00134453	     -0.19432944	     -0.05529976	      0.88271094	     -0.00100460	     -0.20849737	     -0.00091868	      0.00014569	     53.97019747
      2.74398814	     -0.05255246	     -0.00134181	     -0.19434595	     -0.05530095	      0.88271112	     -0.00100456	     -0.20849629	     -0.00092262	      0.00013209	     54.02971821
      2.74528125	     -0.05256484	     -0.00133565	     -0.19435860	     -0.05530214	      0.88271128	     -0.00100451	     -0.20849476	     -0.00092578	      0.00011878	     53.75820194
      2.74638372	     -0.05257302	     -0.00133283	     -0.19436696	     -0.05530316	      0.88271140	     -0.00100446	     -0.20849308	     -0.00092825	      0.00010755	     53.81847933
      2.74748619	     -0.05257915	     -0.00132784	     -0.19437331	     -0.05530419	      0.88271152	     -0.00100441	     -0.20849106	     -0.00093019	      0.00009650	     53.66915274
      2.74889698	     -0.05258459	     -0.00132243	     -0.19437903	     -0.05530550	      0.88271164	     -0.00100435	     -0.20848798	     -0.00093225	      0.00008252	     53.62979545
      2.75030776	     -0.05258796	     -0.00131497	     -0.19438273	     -0.05530682	      0.88271175	     -0.00100428	     -0.20848437	     -0.00093360	      0.00006871	     53.39168084
      2.75142792	     -0.05258984	     -0.00131103	     -0.19438481	     -0.05530786	      0.88271182	     -0.00100422	     -0.20848116	     -0.00093442	      0.00005774	     53.43143829
      2.75254807	     -0.05259115	     -0.00130519	     -0.19438638	     -0.05530891	      0.88271188	     -0.00100416	     -0.20847767	     -0.00093475	      0.00004679	     53.26908898
      2.75397642	     -0.05259147	     -0.00129933	     -0.19438699	     -0.05531025	      0.88271194	     -0.00100409	     -0.20847286	     -0.00093477	      0.00003272	     53.23423612
      2.75540477	     -0.05258921	     -0.00129123	     -0.19438508	     -0.05531158	      0.88271197	     -0.00100400	     -0.20846763	     -0.00093404	      0.00001860	     52.97119484
      2.75648433	     -0.05258661	     -0.00128727	     -0.19438268	     -0.05531259	      0.88271199	     -0.00100394	     -0.20846341	     -0.00093331	      0.00000778	     53.02718398
      2.75756389	     -0.05258376	     -0.00128151	     -0.19438008	     -0.05531360	      0.88271199	     -0.00100388	     -0.20845897	     -0.00093210	     -0.00000313	     52.88562832
      2.75906559	     -0.05257944	     -0.00127448	     -0.19437609	     -0.05531499	      0.88271197	     -0.00100379	     -0.20845248	     -0.00092996	     -0.00001862	     52.82630394
      2.76056729	     -0.05257430	     -0.00126539	     -0.19437132	     -0.05531639	      0.88271193	     -0.00100370	     -0.20844566	     -0.00092700	     -0.00003445	     52.55626681
      2.76161307	     -0.05257031	     -0.00126124	     -0.19436754	     -0.05531736	      0.88271189	     -0.00100364	     -0.20844072	     -0.00092477	     -0.00004579	     52.61513604
      2.76265886	     -0.05256645	     -0.00125538	     -0.19436393	     -0.05531832	      0.88271184	     -0.00100357	     -0.20843565	     -0.00092207	     -0.00005734	     52.48352316
      2.76425216	     -0.05256168	     -0.00124740	     -0.19435951	     -0.05531979	      0.88271173	     -0.00100348	     -0.20842771	     -0.00091746	     -0.00007547	     52.39221099
      2.76557911	     -0.05255902	     -0.00123977	     -0.19435717	     -0.05532100	      0.88271162	     -0.00100340	     -0.20842096	     -0.00091297	     -0.00009110	     52.18676559
      2.76690606	     -0.05255740	     -0.00123387	     -0.19435582	     -0.05532221	      0.88271149	     -0.00100332	     -0.20841415	     -0.00090812	     -0.00010734	     52.19341745
      2.76823301	     -0.05255571	     -0.00122565	     -0.19435446	     -0.05532341	      0.88271134	     -0.00100324	     -0.20840727	     -0.00090254	     -0.00012411	     51.92443407
[truncated: 325,942 more chars]
