# Supplementary material for: A Neural Controller Model Considering the Vestibulospinal Tract in Human Postural Control
Source: Front Comput Neurosci. 2022 Feb 25;16:785099. doi: 10.3389/fncom.2022.785099 (PMC8913724; doi:10.3389/fncom.2022.785099)
Supplement: Supplementary file 8 [file Data_Sheet_3.zip › SimulationResults/VST+/1.931/opt_6/jiang_CoPpositon_pos.sto]

CoP
version=1
nRows=3880
nColumns=11
inDegrees=no

This file contains CoP trajectory (of origin) and orientations.

Units are S.I. units (seconds, meters, Newtons, ...)
Angles are in degrees.

endheader
time	cop-x	cop-z	cop-x-calcn-r	com-x	com-y	com-z	com-x-calcn-r	com-x-vel	com-y-vel	s_torques
      0.00043833	     -0.06239205	     -0.00113036	     -0.20421156	     -0.06098363	      0.88292365	     -0.00064778	     -0.21546861	     -0.00000974	      0.00004806	    115.76724865
      0.00097444	     -0.06171243	     -0.00110493	     -0.20353234	     -0.06098364	      0.88292370	     -0.00064777	     -0.21545221	     -0.00004060	      0.00011603	    128.36382942
      0.00163146	     -0.06112693	     -0.00108515	     -0.20294689	     -0.06098369	      0.88292380	     -0.00064775	     -0.21542211	     -0.00010048	      0.00020769	    105.80786901
      0.00248630	     -0.06070346	     -0.00107090	     -0.20252288	     -0.06098382	      0.88292403	     -0.00064770	     -0.21537554	     -0.00020471	      0.00033050	     83.66472132
      0.00367878	     -0.06054954	     -0.00106339	     -0.20236760	     -0.06098416	      0.88292452	     -0.00064762	     -0.21531089	     -0.00037604	      0.00048942	     67.14968853
      0.00564658	     -0.06080788	     -0.00106805	     -0.20262326	     -0.06098519	      0.88292569	     -0.00064743	     -0.21522805	     -0.00065760	      0.00067728	     44.66212607
      0.00714568	     -0.06111292	     -0.00107366	     -0.20292658	     -0.06098631	      0.88292676	     -0.00064725	     -0.21518756	     -0.00083575	      0.00074365	     30.15087684
      0.00864478	     -0.06137287	     -0.00107713	     -0.20318526	     -0.06098767	      0.88292789	     -0.00064706	     -0.21516121	     -0.00097254	      0.00074712	     19.03635374
      0.01014389	     -0.06157475	     -0.00107791	     -0.20338636	     -0.06098920	      0.88292898	     -0.00064684	     -0.21514345	     -0.00106750	      0.00069810	     13.09648343
      0.01164299	     -0.06172087	     -0.00107775	     -0.20353208	     -0.06099085	      0.88292996	     -0.00064662	     -0.21513056	     -0.00112521	      0.00060831	     10.78918934
      0.01314210	     -0.06183557	     -0.00107671	     -0.20364673	     -0.06099256	      0.88293079	     -0.00064637	     -0.21512044	     -0.00114843	      0.00048927	     11.07691068
      0.01464120	     -0.06192010	     -0.00107648	     -0.20373148	     -0.06099428	      0.88293142	     -0.00064612	     -0.21511223	     -0.00114243	      0.00035100	     13.91491411
      0.01614030	     -0.06198915	     -0.00107592	     -0.20380101	     -0.06099597	      0.88293183	     -0.00064585	     -0.21510547	     -0.00110935	      0.00020247	     16.67835787
      0.01763941	     -0.06203198	     -0.00107551	     -0.20384453	     -0.06099760	      0.88293202	     -0.00064557	     -0.21510012	     -0.00105464	      0.00005116	     21.35031726
      0.01913851	     -0.06206383	     -0.00107583	     -0.20387725	     -0.06099912	      0.88293199	     -0.00064528	     -0.21509603	     -0.00098028	     -0.00009633	     23.89437160
      0.02063762	     -0.06207239	     -0.00107768	     -0.20388679	     -0.06100053	      0.88293174	     -0.00064498	     -0.21509320	     -0.00089196	     -0.00023510	     28.15624244
      0.02213672	     -0.06207199	     -0.00107904	     -0.20388752	     -0.06100179	      0.88293129	     -0.00064467	     -0.21509134	     -0.00079104	     -0.00036135	     29.21395818
      0.02347687	     -0.06205294	     -0.00108096	     -0.20386953	     -0.06100279	      0.88293074	     -0.00064439	     -0.21509040	     -0.00069459	     -0.00046174	     31.76220053
      0.02481703	     -0.06202861	     -0.00108258	     -0.20384632	     -0.06100365	      0.88293006	     -0.00064409	     -0.21508993	     -0.00059281	     -0.00054890	     32.22609729
      0.02643997	     -0.06198680	     -0.00108520	     -0.20380590	     -0.06100451	      0.88292909	     -0.00064373	     -0.21508991	     -0.00046630	     -0.00063609	     33.31893983
      0.02806292	     -0.06194167	     -0.00108768	     -0.20376219	     -0.06100516	      0.88292800	     -0.00064335	     -0.21509023	     -0.00033744	     -0.00070290	     32.68442096
      0.02941458	     -0.06189609	     -0.00109022	     -0.20371779	     -0.06100555	      0.88292703	     -0.00064303	     -0.21509069	     -0.00023096	     -0.00074350	     33.30427366
      0.03076623	     -0.06185327	     -0.00109244	     -0.20367616	     -0.06100579	      0.88292600	     -0.00064270	     -0.21509118	     -0.00012496	     -0.00077095	     32.65597241
      0.03239140	     -0.06179860	     -0.00109522	     -0.20362290	     -0.06100589	      0.88292473	     -0.00064230	     -0.21509175	     -0.00000043	     -0.00078787	     32.60424688
      0.03401658	     -0.06175051	     -0.00109755	     -0.20357621	     -0.06100579	      0.88292345	     -0.00064188	     -0.21509215	      0.00012132	     -0.00078872	     31.53961940
      0.03530319	     -0.06170937	     -0.00109959	     -0.20353614	     -0.06100557	      0.88292244	     -0.00064155	     -0.21509233	      0.00021405	     -0.00077934	     31.62804844
      0.03658981	     -0.06167471	     -0.00110126	     -0.20350255	     -0.06100524	      0.88292145	     -0.00064121	     -0.21509228	      0.00030458	     -0.00076201	     31.01560570
      0.03828195	     -0.06163014	     -0.00110325	     -0.20345933	     -0.06100463	      0.88292018	     -0.00064074	     -0.21509186	      0.00041872	     -0.00072887	     30.60140601
      0.03997408	     -0.06159524	     -0.00110491	     -0.20342576	     -0.06100383	      0.88291899	     -0.00064027	     -0.21509092	      0.00052821	     -0.00068583	     29.63751001
      0.04120404	     -0.06156743	     -0.00110614	     -0.20339888	     -0.06100313	      0.88291816	     -0.00063992	     -0.21508993	      0.00060365	     -0.00064966	     29.45115358
      0.04243400	     -0.06154636	     -0.00110711	     -0.20337871	     -0.06100234	      0.88291739	     -0.00063956	     -0.21508862	      0.00067682	     -0.00061014	     28.86145542
      0.04422000	     -0.06151774	     -0.00110838	     -0.20335136	     -0.06100104	      0.88291635	     -0.00063903	     -0.21508618	      0.00077773	     -0.00054846	     28.20245805
      0.04572477	     -0.06150047	     -0.00110944	     -0.20333512	     -0.06099981	      0.88291557	     -0.00063857	     -0.21508361	      0.00085866	     -0.00049391	     27.43152282
      0.04722955	     -0.06148123	     -0.00111027	     -0.20331688	     -0.06099846	      0.88291487	     -0.00063810	     -0.21508063	      0.00093510	     -0.00043835	     26.97736544
      0.04873432	     -0.06146902	     -0.00111075	     -0.20330564	     -0.06099700	      0.88291425	     -0.00063762	     -0.21507715	      0.00100843	     -0.00038269	     26.13913815
      0.05023909	     -0.06145059	     -0.00111081	     -0.20328815	     -0.06099543	      0.88291372	     -0.00063713	     -0.21507326	      0.00107722	     -0.00032809	     25.83888230
      0.05155100	     -0.06144199	     -0.00111074	     -0.20328034	     -0.06099398	      0.88291332	     -0.00063670	     -0.21506946	      0.00113521	     -0.00028186	     25.09472417
      0.05286291	     -0.06142856	     -0.00111033	     -0.20326768	     -0.06099245	      0.88291297	     -0.00063626	     -0.21506539	      0.00119005	     -0.00023761	     24.76913955
      0.05446634	     -0.06141631	     -0.00110976	     -0.20325634	     -0.06099049	      0.88291263	     -0.00063571	     -0.21505999	      0.00125434	     -0.00018674	     24.12691975
      0.05606978	     -0.06139860	     -0.00110907	     -0.20323951	     -0.06098843	      0.88291237	     -0.00063515	     -0.21505423	      0.00131469	     -0.00014009	     23.95585431
      0.05738354	     -0.06138897	     -0.00110845	     -0.20323058	     -0.06098667	      0.88291221	     -0.00063469	     -0.21504920	      0.00136254	     -0.00010523	     23.33369180
      0.05869730	     -0.06137322	     -0.00110741	     -0.20321552	     -0.06098485	      0.88291210	     -0.00063422	     -0.21504397	      0.00140781	     -0.00007378	     23.18287015
      0.06032257	     -0.06135692	     -0.00110621	     -0.20320004	     -0.06098252	      0.88291200	     -0.00063364	     -0.21503717	      0.00146173	     -0.00003970	     22.68733704
      0.06194784	     -0.06133443	     -0.00110478	     -0.20317835	     -0.06098010	      0.88291196	     -0.00063304	     -0.21503014	      0.00151234	     -0.00001123	     22.74384141
      0.06321647	     -0.06132304	     -0.00110415	     -0.20316755	     -0.06097816	      0.88291196	     -0.00063257	     -0.21502445	      0.00155086	      0.00000718	     22.19348403
      0.06448511	     -0.06130634	     -0.00110330	     -0.20315144	     -0.06097617	      0.88291198	     -0.00063210	     -0.21501868	      0.00158737	      0.00002215	     22.13134794
      0.06617527	     -0.06128720	     -0.00110258	     -0.20313305	     -0.06097345	      0.88291203	     -0.00063146	     -0.21501084	      0.00163435	      0.00003697	     21.75966481
      0.06786544	     -0.06126218	     -0.00110155	     -0.20310876	     -0.06097065	      0.88291210	     -0.00063082	     -0.21500292	      0.00167850	      0.00004610	     21.91778650
      0.06908536	     -0.06125091	     -0.00110142	     -0.20309800	     -0.06096858	      0.88291216	     -0.00063035	     -0.21499710	      0.00170983	      0.00004941	     21.42969193
      0.07030528	     -0.06123488	     -0.00110097	     -0.20308247	     -0.06096647	      0.88291222	     -0.00062988	     -0.21499130	      0.00173963	      0.00005000	     21.40163027
      0.07208788	     -0.06121502	     -0.00110069	     -0.20306331	     -0.06096334	      0.88291231	     -0.00062918	     -0.21498280	      0.00178188	      0.00004636	     21.13150234
      0.07359392	     -0.06119541	     -0.00110024	     -0.20304429	     -0.06096063	      0.88291237	     -0.00062859	     -0.21497567	      0.00181585	      0.00003937	     21.19362388
      0.07509996	     -0.06118194	     -0.00110038	     -0.20303139	     -0.06095787	      0.88291243	     -0.00062800	     -0.21496854	      0.00184928	      0.00002918	     20.86204413
      0.07660600	     -0.06116305	     -0.00109987	     -0.20301307	     -0.06095506	      0.88291246	     -0.00062740	     -0.21496154	      0.00188103	      0.00001591	     21.05960533
      0.07811204	     -0.06115449	     -0.00110033	     -0.20300506	     -0.06095220	      0.88291247	     -0.00062679	     -0.21495459	      0.00191287	     -0.00000005	     20.63879734
      0.07939372	     -0.06114015	     -0.00109993	     -0.20299119	     -0.06094973	      0.88291246	     -0.00062628	     -0.21494883	      0.00193859	     -0.00001568	     20.86239880
      0.08067540	     -0.06113290	     -0.00110028	     -0.20298439	     -0.06094723	      0.88291243	     -0.00062576	     -0.21494315	      0.00196450	     -0.00003287	     20.70305647
      0.08231088	     -0.06117302	     -0.00110113	     -0.20302505	     -0.06094399	      0.88291236	     -0.00062509	     -0.21493678	      0.00199597	     -0.00005795	     20.45145009
      0.08394637	     -0.06140114	     -0.00110517	     -0.20325357	     -0.06094070	      0.88291224	     -0.00062442	     -0.21493594	      0.00202523	     -0.00009460	     19.43589531
      0.08520503	     -0.06172042	     -0.00110894	     -0.20357309	     -0.06093814	      0.88291209	     -0.00062390	     -0.21494370	      0.00204728	     -0.00014046	     19.99309690
      0.08646369	     -0.06214825	     -0.00111371	     -0.20400116	     -0.06093555	      0.88291187	     -0.00062338	     -0.21496140	      0.00207410	     -0.00020912	     20.80005984
      0.08815982	     -0.06281765	     -0.00111899	     -0.20467100	     -0.06093199	      0.88291141	     -0.00062267	     -0.21500254	      0.00212297	     -0.00034579	     23.94785339
      0.08980752	     -0.06350816	     -0.00112302	     -0.20536214	     -0.06092844	      0.88291069	     -0.00062198	     -0.21506046	      0.00219010	     -0.00053034	     27.28031769
      0.09145522	     -0.06418128	     -0.00112507	     -0.20603613	     -0.06092476	      0.88290963	     -0.00062130	     -0.21513343	      0.00227706	     -0.00076380	     32.68381853
      0.09289719	     -0.06474925	     -0.00112723	     -0.20660501	     -0.06092141	      0.88290836	     -0.00062070	     -0.21520709	      0.00237015	     -0.00100328	     34.55712754
      0.09433916	     -0.06527141	     -0.00112838	     -0.20712822	     -0.06091792	      0.88290673	     -0.00062011	     -0.21528800	      0.00247609	     -0.00126981	     37.58939873
      0.09608127	     -0.06585532	     -0.00113068	     -0.20771355	     -0.06091348	      0.88290422	     -0.00061941	     -0.21539298	      0.00262063	     -0.00161825	     37.13955356
      0.09782338	     -0.06635620	     -0.00113204	     -0.20821599	     -0.06090878	      0.88290108	     -0.00061871	     -0.21550366	      0.00277868	     -0.00198422	     37.38609785
      0.09919808	     -0.06671334	     -0.00113464	     -0.20857443	     -0.06090487	      0.88289815	     -0.00061817	     -0.21559382	      0.00291259	     -0.00227498	     32.80889349
      0.10057278	     -0.06702665	     -0.00113734	     -0.20888909	     -0.06090077	      0.88289483	     -0.00061764	     -0.21568582	      0.00305127	     -0.00256181	     29.42571882
      0.10244032	     -0.06739299	     -0.00114216	     -0.20925733	     -0.06089489	      0.88288969	     -0.00061693	     -0.21581190	      0.00324853	     -0.00293555	     22.85982372
      0.10406790	     -0.06763532	     -0.00114726	     -0.20950138	     -0.06088946	      0.88288466	     -0.00061633	     -0.21592105	      0.00342537	     -0.00323772	     18.15393140
      0.10549866	     -0.06781173	     -0.00115126	     -0.20967937	     -0.06088445	      0.88287986	     -0.00061581	     -0.21601546	      0.00358513	     -0.00347585	     13.93092526
      0.10692943	     -0.06795411	     -0.00115610	     -0.20982333	     -0.06087920	      0.88287473	     -0.00061530	     -0.21610785	      0.00374487	     -0.00368565	     11.22500990
      0.10836019	     -0.06806774	     -0.00116032	     -0.20993858	     -0.06087373	      0.88286933	     -0.00061480	     -0.21619761	      0.00390711	     -0.00386180	      9.55280083
      0.10979096	     -0.06816543	     -0.00116415	     -0.21003790	     -0.06086802	      0.88286369	     -0.00061431	     -0.21628454	      0.00406793	     -0.00400420	      9.24124225
      0.11099724	     -0.06824557	     -0.00116739	     -0.21011942	     -0.06086303	      0.88285881	     -0.00061390	     -0.21635554	      0.00420510	     -0.00409535	      9.42916124
      0.11220352	     -0.06832257	     -0.00117040	     -0.21019782	     -0.06085788	      0.88285382	     -0.00061349	     -0.21642433	      0.00434146	     -0.00416261	     10.42513307
      0.11384590	     -0.06842133	     -0.00117360	     -0.21029851	     -0.06085059	      0.88284694	     -0.00061295	     -0.21651425	      0.00452842	     -0.00421460	     11.94849701
      0.11540055	     -0.06851410	     -0.00117646	     -0.21039310	     -0.06084342	      0.88284037	     -0.00061245	     -0.21659546	      0.00470504	     -0.00422424	     13.78127846
      0.11677808	     -0.06860503	     -0.00117835	     -0.21048568	     -0.06083683	      0.88283457	     -0.00061201	     -0.21666437	      0.00486336	     -0.00420197	     14.58833704
      0.11815562	     -0.06870001	     -0.00117994	     -0.21058230	     -0.06083002	      0.88282881	     -0.00061158	     -0.21673041	      0.00502160	     -0.00415470	     15.93270822
      0.11953315	     -0.06879974	     -0.00118093	     -0.21068371	     -0.06082299	      0.88282313	     -0.00061115	     -0.21679346	      0.00518293	     -0.00408244	     15.88226813
      0.12091069	     -0.06889664	     -0.00118129	     -0.21078232	     -0.06081574	      0.88281757	     -0.00061072	     -0.21685355	      0.00534445	     -0.00398977	     16.47894299
      0.12213783	     -0.06898895	     -0.00118145	     -0.21087616	     -0.06080909	      0.88281273	     -0.00061035	     -0.21690461	      0.00549130	     -0.00389049	     15.60846813
      0.12336497	     -0.06908088	     -0.00118153	     -0.21096963	     -0.06080226	      0.88280803	     -0.00060998	     -0.21695342	      0.00563883	     -0.00377959	     15.25022334
      0.12491610	     -0.06919885	     -0.00118090	     -0.21108959	     -0.06079337	      0.88280228	     -0.00060952	     -0.21701185	      0.00582873	     -0.00362334	     14.04920161
      0.12646724	     -0.06931199	     -0.00117976	     -0.21120474	     -0.06078418	      0.88279679	     -0.00060906	     -0.21706673	      0.00602056	     -0.00345409	     13.36912451
      0.12763650	     -0.06939549	     -0.00117851	     -0.21128979	     -0.06077705	      0.88279283	     -0.00060872	     -0.21710575	      0.00616823	     -0.00331842	     12.03402403
      0.12880577	     -0.06947271	     -0.00117717	     -0.21136856	     -0.06076975	      0.88278903	     -0.00060838	     -0.21714292	      0.00631638	     -0.00317881	     11.30461655
      0.13047963	     -0.06958148	     -0.00117510	     -0.21147958	     -0.06075900	      0.88278388	     -0.00060791	     -0.21719311	      0.00653145	     -0.00297246	     10.12926044
      0.13201660	     -0.06967241	     -0.00117311	     -0.21157259	     -0.06074881	      0.88277946	     -0.00060748	     -0.21723626	      0.00673063	     -0.00278003	      9.52823794
      0.13355357	     -0.06975692	     -0.00117213	     -0.21165918	     -0.06073831	      0.88277534	     -0.00060706	     -0.21727667	      0.00693319	     -0.00258577	      8.66557467
      0.13488319	     -0.06981798	     -0.00117056	     -0.21172206	     -0.06072898	      0.88277201	     -0.00060670	     -0.21730953	      0.00710819	     -0.00241923	      8.59157517
      0.13621282	     -0.06987297	     -0.00116833	     -0.21177890	     -0.06071941	      0.88276891	     -0.00060634	     -0.21734047	      0.00728572	     -0.00225350	      8.23436710
      0.13754245	     -0.06991820	     -0.00116587	     -0.21182597	     -0.06070960	      0.88276602	     -0.00060600	     -0.21736966	      0.00746300	     -0.00209152	      8.20597022
      0.13887207	     -0.06995770	     -0.00116345	     -0.21186733	     -0.06069956	      0.88276334	     -0.00060566	     -0.21739713	      0.00764200	     -0.00193243	      8.06852586
      0.14020170	     -0.06998881	     -0.00116102	     -0.21190030	     -0.06068928	      0.88276088	     -0.00060533	     -0.21742304	      0.00782055	     -0.00177877	      8.08988378
      0.14153133	     -0.07001639	     -0.00115881	     -0.21192974	     -0.06067876	      0.88275861	     -0.00060501	     -0.21744747	      0.00800038	     -0.00162954	      8.04164951
      0.14286095	     -0.07003646	     -0.00115664	     -0.21195165	     -0.06066801	      0.88275654	     -0.00060469	     -0.21747057	      0.00817967	     -0.00148682	      8.05436586
      0.14419058	     -0.07005162	     -0.00115471	     -0.21196866	     -0.06065701	      0.88275465	     -0.00060439	     -0.21749238	      0.00835986	     -0.00134980	      8.00161796
      0.14552020	     -0.07005959	     -0.00115283	     -0.21197848	     -0.06064578	      0.88275295	     -0.00060409	     -0.21751298	      0.00853958	     -0.00122002	      7.97060636
      0.14726446	     -0.07006378	     -0.00115084	     -0.21198508	     -0.06063067	      0.88275096	     -0.00060372	     -0.21753816	      0.00877631	     -0.00105983	      7.80974031
      0.14835272	     -0.07006075	     -0.00114970	     -0.21198354	     -0.06062104	      0.88274986	     -0.00060349	     -0.21755290	      0.00892311	     -0.00096690	      7.74843682
      0.14944098	     -0.07005649	     -0.00114881	     -0.21198077	     -0.06061125	      0.88274885	     -0.00060328	     -0.21756688	      0.00907048	     -0.00087852	      7.65368736
      0.15127012	     -0.07004457	     -0.00114763	     -0.21197135	     -0.06059443	      0.88274737	     -0.00060293	     -0.21758878	      0.00931773	     -0.00074196	      7.49319344
      0.15338812	     -0.07002776	     -0.00114672	     -0.21195740	     -0.06057440	      0.88274595	     -0.00060254	     -0.21761176	      0.00960467	     -0.00060184	      7.17342559
      0.15426202	     -0.07001730	     -0.00114627	     -0.21194812	     -0.06056595	      0.88274545	     -0.00060239	     -0.21762054	      0.00972193	     -0.00055053	      7.18838096
      0.15537637	     -0.07000561	     -0.00114587	     -0.21193793	     -0.06055503	      0.88274487	     -0.00060221	     -0.21763113	      0.00987227	     -0.00048959	      7.12367134
      0.15815919	     -0.06997761	     -0.00114528	     -0.21191365	     -0.06052704	      0.88274369	     -0.00060178	     -0.21765493	      0.01024761	     -0.00036234	      7.01943697
      0.15966113	     -0.06996557	     -0.00114526	     -0.21190362	     -0.06051150	      0.88274319	     -0.00060157	     -0.21766633	      0.01045089	     -0.00030780	      6.89340513
      0.16116307	     -0.06995203	     -0.00114498	     -0.21189208	     -0.06049565	      0.88274276	     -0.00060136	     -0.21767679	      0.01065329	     -0.00026422	      6.99730130
      0.16234006	     -0.06994396	     -0.00114612	     -0.21188555	     -0.06048301	      0.88274247	     -0.00060122	     -0.21768431	      0.01081329	     -0.00023584	      6.87612482
      0.16351705	     -0.06993403	     -0.00114764	     -0.21187715	     -0.06047019	      0.88274221	     -0.00060108	     -0.21769128	      0.01097258	     -0.00021406	      6.93885583
      0.16518213	     -0.06991805	     -0.00114696	     -0.21186340	     -0.06045173	      0.88274187	     -0.00060089	     -0.21770022	      0.01119882	     -0.00019165	      6.91323092
      0.16671919	     -0.06990151	     -0.00114578	     -0.21184893	     -0.06043436	      0.88274159	     -0.00060073	     -0.21770756	      0.01140753	     -0.00017999	      7.04519403
      0.16825626	     -0.06987966	     -0.00114455	     -0.21182917	     -0.06041667	      0.88274131	     -0.00060058	     -0.21771381	      0.01161801	     -0.00017504	      6.93777394
      0.16960449	     -0.06984486	     -0.00114308	     -0.21179620	     -0.06040088	      0.88274108	     -0.00060046	     -0.21771806	      0.01180165	     -0.00017686	      7.28631644
      0.17095272	     -0.06977928	     -0.00114031	     -0.21173250	     -0.06038484	      0.88274084	     -0.00060035	     -0.21772035	      0.01198726	     -0.00018116	      7.42020106
      0.17230096	     -0.06963872	     -0.00113526	     -0.21159390	     -0.06036856	      0.88274059	     -0.00060025	     -0.21771900	      0.01217243	     -0.00018724	      8.12569148
      0.17364919	     -0.06939668	     -0.00112853	     -0.21135389	     -0.06035202	      0.88274033	     -0.00060016	     -0.21771132	      0.01235864	     -0.00018851	      8.72863255
      0.17499742	     -0.06903992	     -0.00112014	     -0.21099919	     -0.06033523	      0.88274008	     -0.00060008	     -0.21769467	      0.01254116	     -0.00018095	      9.81122258
      0.17634566	     -0.06858269	     -0.00111202	     -0.21054398	     -0.06031820	      0.88273985	     -0.00060001	     -0.21766702	      0.01271882	     -0.00015633	     10.45770763
      0.17769389	     -0.06803928	     -0.00110431	     -0.21000248	     -0.06030094	      0.88273967	     -0.00059995	     -0.21762746	      0.01288557	     -0.00011105	     11.48736958
      0.17904212	     -0.06743624	     -0.00109772	     -0.20940121	     -0.06028346	      0.88273957	     -0.00059989	     -0.21757594	      0.01304049	     -0.00003883	     11.90301882
      0.18039036	     -0.06678979	     -0.00109176	     -0.20875635	     -0.06026579	      0.88273958	     -0.00059985	     -0.21751326	      0.01317882	      0.00006095	     12.89067068
      0.18173859	     -0.06612029	     -0.00108677	     -0.20808824	     -0.06024793	      0.88273974	     -0.00059981	     -0.21744054	      0.01330161	      0.00019128	     13.23522013
      0.18308682	     -0.06543483	     -0.00108204	     -0.20740400	     -0.06022993	      0.88274011	     -0.00059978	     -0.21735912	      0.01340599	      0.00034976	     14.36219616
      0.18443506	     -0.06474764	     -0.00107795	     -0.20671784	     -0.06021179	      0.88274070	     -0.00059976	     -0.21727023	      0.01349465	      0.00053683	     14.74735518
      0.18578329	     -0.06405972	     -0.00107351	     -0.20603078	     -0.06019355	      0.88274156	     -0.00059975	     -0.21717518	      0.01356574	      0.00074800	     16.02445272
      0.18713153	     -0.06338628	     -0.00106926	     -0.20535805	     -0.06017522	      0.88274273	     -0.00059974	     -0.21707513	      0.01362290	      0.00098188	     16.45867906
      0.18847976	     -0.06272483	     -0.00106467	     -0.20469717	     -0.06015682	      0.88274422	     -0.00059973	     -0.21697119	      0.01366496	      0.00123232	     17.83572422
      0.18982799	     -0.06208341	     -0.00106031	     -0.20405618	     -0.06013838	      0.88274606	     -0.00059974	     -0.21686418	      0.01369613	      0.00149696	     18.32762272
      0.19117623	     -0.06145780	     -0.00105567	     -0.20343090	     -0.06011990	      0.88274826	     -0.00059974	     -0.21675489	      0.01371532	      0.00176933	     19.80239932
      0.19252446	     -0.06085586	     -0.00105136	     -0.20282919	     -0.06010140	      0.88275083	     -0.00059976	     -0.21664393	      0.01372673	      0.00204712	     20.40402831
      0.19387269	     -0.06027219	     -0.00104667	     -0.20224566	     -0.06008289	      0.88275378	     -0.00059978	     -0.21653192	      0.01372900	      0.00232401	     22.00106191
      0.19522093	     -0.05971402	     -0.00104233	     -0.20168756	     -0.06006438	      0.88275710	     -0.00059980	     -0.21641931	      0.01372617	      0.00259804	     22.76804971
      0.19656916	     -0.05917442	     -0.00103760	     -0.20114796	     -0.06004588	      0.88276078	     -0.00059982	     -0.21630659	      0.01371659	      0.00286347	     24.53541179
      0.19791739	     -0.05865740	     -0.00103316	     -0.20063089	     -0.06002739	      0.88276481	     -0.00059986	     -0.21619400	      0.01370402	      0.00311922	     25.51296852
      0.19926563	     -0.05815474	     -0.00102848	     -0.20012814	     -0.06000893	      0.88276918	     -0.00059989	     -0.21608188	      0.01368625	      0.00336044	     27.42935186
      0.20061386	     -0.05767474	     -0.00102432	     -0.19964800	     -0.05999049	      0.88277387	     -0.00059993	     -0.21597038	      0.01366670	      0.00358682	     28.53915738
      0.20196209	     -0.05720821	     -0.00102022	     -0.19918129	     -0.05997208	      0.88277885	     -0.00059997	     -0.21585977	      0.01364281	      0.00379409	     30.53061055
      0.20331033	     -0.05676480	     -0.00101762	     -0.19873763	     -0.05995370	      0.88278409	     -0.00060002	     -0.21575009	      0.01361780	      0.00398281	     31.67714239
      0.20465856	     -0.05633111	     -0.00101345	     -0.19830368	     -0.05993536	      0.88278958	     -0.00060007	     -0.21564152	      0.01358878	      0.00414961	     33.63855759
      0.20600679	     -0.05591751	     -0.00100958	     -0.19788980	     -0.05991706	      0.88279527	     -0.00060012	     -0.21553407	      0.01355882	      0.00429572	     34.70030401
      0.20735503	     -0.05551286	     -0.00100535	     -0.19748483	     -0.05989880	      0.88280115	     -0.00060018	     -0.21542793	      0.01352479	      0.00441811	     36.55122151
      0.20870326	     -0.05512810	     -0.00100215	     -0.19709970	     -0.05988059	      0.88280718	     -0.00060024	     -0.21532313	      0.01348971	      0.00451838	     37.44867614
      0.21005149	     -0.05474960	     -0.00099818	     -0.19672080	     -0.05986243	      0.88281332	     -0.00060031	     -0.21521982	      0.01345033	      0.00459401	     39.13464770
      0.21139973	     -0.05438832	     -0.00099521	     -0.19635907	     -0.05984432	      0.88281955	     -0.00060037	     -0.21511795	      0.01340970	      0.00464714	     39.82036080
      0.21274796	     -0.05402998	     -0.00099248	     -0.19600024	     -0.05982627	      0.88282584	     -0.00060044	     -0.21501768	      0.01336440	      0.00467591	     41.35131987
      0.21396015	     -0.05372657	     -0.00099127	     -0.19569632	     -0.05981010	      0.88283152	     -0.00060051	     -0.21492890	      0.01332222	      0.00468374	     41.86310292
      0.21517234	     -0.05342245	     -0.00098976	     -0.19539166	     -0.05979398	      0.88283719	     -0.00060058	     -0.21484145	      0.01327644	      0.00467324	     42.90173895
      0.21668422	     -0.05306189	     -0.00098667	     -0.19503042	     -0.05977395	      0.88284423	     -0.00060067	     -0.21473424	      0.01321606	      0.00463774	     43.65855596
      0.21819610	     -0.05270608	     -0.00098179	     -0.19467392	     -0.05975402	      0.88285120	     -0.00060076	     -0.21462912	      0.01315050	      0.00457830	     44.82804492
      0.21929507	     -0.05245899	     -0.00097963	     -0.19442626	     -0.05973959	      0.88285620	     -0.00060083	     -0.21455392	      0.01310053	      0.00452160	     45.18939719
      0.22039403	     -0.05221258	     -0.00097727	     -0.19417927	     -0.05972523	      0.88286113	     -0.00060090	     -0.21447983	      0.01304776	      0.00445389	     45.81592729
      0.22200965	     -0.05186400	     -0.00097431	     -0.19382976	     -0.05970421	      0.88286824	     -0.00060100	     -0.21437288	      0.01296572	      0.00433633	     46.59147924
      0.22334879	     -0.05157857	     -0.00097142	     -0.19354353	     -0.05968690	      0.88287397	     -0.00060109	     -0.21428596	      0.01289363	      0.00422372	     47.33706989
      0.22468794	     -0.05130345	     -0.00096951	     -0.19326755	     -0.05966968	      0.88287954	     -0.00060119	     -0.21420047	      0.01281802	      0.00409889	     47.95559590
      0.22602708	     -0.05102784	     -0.00096686	     -0.19299106	     -0.05965257	      0.88288494	     -0.00060128	     -0.21411639	      0.01273866	      0.00396311	     48.71405943
      0.22736622	     -0.05076544	     -0.00096513	     -0.19272772	     -0.05963556	      0.88289015	     -0.00060138	     -0.21403359	      0.01265572	      0.00381815	     49.30625312
      0.22851958	     -0.05053743	     -0.00096265	     -0.19249888	     -0.05962101	      0.88289448	     -0.00060147	     -0.21396332	      0.01258120	      0.00368698	     49.95440579
      0.22967294	     -0.05031969	     -0.00096090	     -0.19228027	     -0.05960654	      0.88289866	     -0.00060156	     -0.21389394	      0.01250393	      0.00355129	     50.49740045
      0.23109462	     -0.05005473	     -0.00095846	     -0.19201422	     -0.05958884	      0.88290358	     -0.00060167	     -0.21380971	      0.01240472	      0.00337921	     51.23640469
      0.23251629	     -0.04980143	     -0.00095725	     -0.19175975	     -0.05957127	      0.88290826	     -0.00060179	     -0.21372686	      0.01230124	      0.00320364	     51.90292246
      0.23362859	     -0.04960192	     -0.00095573	     -0.19155931	     -0.05955764	      0.88291175	     -0.00060188	     -0.21366304	      0.01221720	      0.00306479	     52.50968570
      0.23474089	     -0.04941093	     -0.00095517	     -0.19136735	     -0.05954410	      0.88291508	     -0.00060197	     -0.21360006	      0.01213060	      0.00292560	     53.04650795
      0.23620858	     -0.04916126	     -0.00095409	     -0.19111636	     -0.05952638	      0.88291924	     -0.00060209	     -0.21351827	      0.01201234	      0.00274248	     53.83987406
      0.23767628	     -0.04892225	     -0.00095377	     -0.19087597	     -0.05950884	      0.88292313	     -0.00060222	     -0.21343791	      0.01188973	      0.00256148	     54.57716542
      0.23870711	     -0.04875145	     -0.00095288	     -0.19070420	     -0.05949663	      0.88292571	     -0.00060231	     -0.21338235	      0.01180095	      0.00243623	     55.18721096
      0.23973795	     -0.04858724	     -0.00095242	     -0.19053899	     -0.05948451	      0.88292816	     -0.00060240	     -0.21332743	      0.01171008	      0.00231321	     55.73620008
      0.24131579	     -0.04833807	     -0.00095125	     -0.19028826	     -0.05946615	      0.88293166	     -0.00060253	     -0.21324466	      0.01156687	      0.00212995	     56.63181839
      0.24260156	     -0.04814102	     -0.00095025	     -0.19008991	     -0.05945135	      0.88293431	     -0.00060265	     -0.21317829	      0.01144660	      0.00198595	     57.31855819
      0.24388733	     -0.04794340	     -0.00094893	     -0.18989097	     -0.05943671	      0.88293677	     -0.00060276	     -0.21311289	      0.01132313	      0.00184728	     58.11829046
      0.24517310	     -0.04775345	     -0.00094774	     -0.18969967	     -0.05942223	      0.88293906	     -0.00060288	     -0.21304837	      0.01119664	      0.00171476	     58.80147491
      0.24645887	     -0.04756073	     -0.00094623	     -0.18950558	     -0.05940792	      0.88294118	     -0.00060300	     -0.21298478	      0.01106692	      0.00158882	     59.66092132
      0.24753074	     -0.04740965	     -0.00094529	     -0.18935333	     -0.05939612	      0.88294283	     -0.00060309	     -0.21293246	      0.01095652	      0.00148934	     60.18129334
      0.24860260	     -0.04725487	     -0.00094428	     -0.18919737	     -0.05938443	      0.88294438	     -0.00060319	     -0.21288081	      0.01084394	      0.00139495	     60.85860936
      0.25000452	     -0.04706024	     -0.00094295	     -0.18900116	     -0.05936934	      0.88294625	     -0.00060332	     -0.21281433	      0.01069337	      0.00128014	     61.59332965
      0.25140644	     -0.04686840	     -0.00094173	     -0.18880771	     -0.05935445	      0.88294797	     -0.00060345	     -0.21274919	      0.01053910	      0.00117484	     62.52065555
      0.25242480	     -0.04673882	     -0.00094100	     -0.18867694	     -0.05934378	      0.88294913	     -0.00060354	     -0.21270267	      0.01042495	      0.00110437	     62.97533136
      0.25344316	     -0.04661298	     -0.00094071	     -0.18854988	     -0.05933322	      0.88295022	     -0.00060364	     -0.21265692	      0.01030900	      0.00103862	     63.55014643
      0.25491616	     -0.04644959	     -0.00094050	     -0.18838469	     -0.05931816	      0.88295169	     -0.00060377	     -0.21259228	      0.01013834	      0.00095132	     64.19757504
      0.25615400	     -0.04632720	     -0.00094062	     -0.18826075	     -0.05930570	      0.88295282	     -0.00060389	     -0.21253962	      0.00999241	      0.00088395	     64.79208576
      0.25739184	     -0.04622402	     -0.00094051	     -0.18815602	     -0.05929342	      0.88295388	     -0.00060400	     -0.21248866	      0.00984465	      0.00082104	     65.15085624
      0.25862967	     -0.04613397	     -0.00094097	     -0.18806439	     -0.05928133	      0.88295486	     -0.00060411	     -0.21243963	      0.00969528	      0.00076130	     65.69292774
      0.25986751	     -0.04606459	     -0.00094033	     -0.18799345	     -0.05926942	      0.88295576	     -0.00060422	     -0.21239265	      0.00954480	      0.00070391	     65.85108843
      0.26093150	     -0.04601541	     -0.00094100	     -0.18794289	     -0.05925933	      0.88295649	     -0.00060432	     -0.21235413	      0.00941458	      0.00065559	     66.18467652
      0.26199549	     -0.04598483	     -0.00094128	     -0.18791093	     -0.05924939	      0.88295716	     -0.00060441	     -0.21231745	      0.00928396	      0.00060746	     66.24851766
      0.26332277	     -0.04596525	     -0.00094231	     -0.18788962	     -0.05923717	      0.88295792	     -0.00060453	     -0.21227442	      0.00912080	      0.00054636	     66.45430029
      0.26465006	     -0.04597050	     -0.00094274	     -0.18789315	     -0.05922518	      0.88295861	     -0.00060465	     -0.21223451	      0.00895802	      0.00048294	     66.32468082
      0.26570883	     -0.04598753	     -0.00094411	     -0.18790879	     -0.05921576	      0.88295909	     -0.00060474	     -0.21220500	      0.00882865	      0.00042973	     66.45228207
      0.26676761	     -0.04602089	     -0.00094477	     -0.18794079	     -0.05920648	      0.88295952	     -0.00060483	     -0.21217756	      0.00870007	      0.00037373	     66.26583534
      0.26812170	     -0.04608201	     -0.00094639	     -0.18800016	     -0.05919481	      0.88295997	     -0.00060495	     -0.21214555	      0.00853698	      0.00029713	     66.14429729
      0.26947580	     -0.04616630	     -0.00094702	     -0.18808276	     -0.05918336	      0.88296032	     -0.00060507	     -0.21211702	      0.00837592	      0.00021432	     65.64804780
      0.27050081	     -0.04623969	     -0.00094871	     -0.18815484	     -0.05917484	      0.88296050	     -0.00060515	     -0.21209772	      0.00825546	      0.00014700	     65.56194957
      0.27152582	     -0.04632387	     -0.00094934	     -0.18823776	     -0.05916643	      0.88296062	     -0.00060524	     -0.21208033	      0.00813659	      0.00007572	     65.18524032
      0.27294306	     -0.04645167	     -0.00095080	     -0.18836384	     -0.05915502	      0.88296065	     -0.00060535	     -0.21205932	      0.00797490	     -0.00002950	     64.80258368
      0.27436030	     -0.04659345	     -0.00095098	     -0.18850395	     -0.05914383	      0.88296053	     -0.00060547	     -0.21204159	      0.00781665	     -0.00014197	     64.09717474
      0.27535801	     -0.04669758	     -0.00095263	     -0.18860690	     -0.05913608	      0.88296035	     -0.00060554	     -0.21203097	      0.00770725	     -0.00022528	     63.90773455
      0.27635573	     -0.04680778	     -0.00095314	     -0.18871596	     -0.05912845	      0.88296008	     -0.00060562	     -0.21202177	      0.00759969	     -0.00031154	     63.45174180
      0.27785450	     -0.04698038	     -0.00095458	     -0.18888687	     -0.05911718	      0.88295951	     -0.00060574	     -0.21201047	      0.00744143	     -0.00044611	     62.88882948
      0.27911767	     -0.04713304	     -0.00095501	     -0.18903817	     -0.05910786	      0.88295888	     -0.00060583	     -0.21200313	      0.00731125	     -0.00056331	     62.23212557
      0.28038083	     -0.04728983	     -0.00095679	     -0.18919358	     -0.05909871	      0.88295809	     -0.00060592	     -0.21199764	      0.00718389	     -0.00068325	     61.82487142
      0.28164400	     -0.04745279	     -0.00095678	     -0.18935523	     -0.05908971	      0.88295715	     -0.00060601	     -0.21199388	      0.00705953	     -0.00080498	     61.06373130
      0.28276879	     -0.04760000	     -0.00095870	     -0.18950126	     -0.05908183	      0.88295618	     -0.00060609	     -0.21199188	      0.00695112	     -0.00091441	     60.72901994
      0.28389358	     -0.04775078	     -0.00095873	     -0.18965094	     -0.05907407	      0.88295509	     -0.00060617	     -0.21199109	      0.00684512	     -0.00102406	     60.10919638
      0.28501837	     -0.04790366	     -0.00095940	     -0.18980271	     -0.05906643	      0.88295388	     -0.00060625	     -0.21199145	      0.00674134	     -0.00113348	     59.66530406
      0.28650317	     -0.04810980	     -0.00095893	     -0.19000747	     -0.05905652	      0.88295209	     -0.00060634	     -0.21199360	      0.00660791	     -0.00127646	     58.90941209
      0.28767397	     -0.04827485	     -0.00096017	     -0.19017142	     -0.05904884	      0.88295053	     -0.00060642	     -0.21199659	      0.00650543	     -0.00138742	     58.52118204
      0.28884478	     -0.04844238	     -0.00096024	     -0.19033790	     -0.05904129	      0.88294884	     -0.00060649	     -0.21200062	      0.00640554	     -0.00149606	     57.91325822
      0.29001558	     -0.04860990	     -0.00096070	     -0.19050440	     -0.05903384	      0.88294703	     -0.00060657	     -0.21200563	      0.00630809	     -0.00160194	     57.50365005
      0.29144863	     -0.04881839	     -0.00095956	     -0.19071171	     -0.05902489	      0.88294464	     -0.00060665	     -0.21201302	      0.00619232	     -0.00172689	     56.80012992
      0.29260860	     -0.04898851	     -0.00096068	     -0.19088084	     -0.05901776	      0.88294258	     -0.00060672	     -0.21201996	      0.00610129	     -0.00182383	     56.48221062
      0.29376858	     -0.04915959	     -0.00096091	     -0.19105100	     -0.05901073	      0.88294041	     -0.00060679	     -0.21202765	      0.00601283	     -0.00191635	     55.93228499
      0.29492856	     -0.04933061	     -0.00096225	     -0.19122109	     -0.05900381	      0.88293814	     -0.00060685	     -0.21203604	      0.00592676	     -0.00200424	     55.55254144
      0.29642256	     -0.04955186	     -0.00096303	     -0.19144120	     -0.05899503	      0.88293506	     -0.00060693	     -0.21204776	      0.00581964	     -0.00211005	     54.89720833
      0.29758813	     -0.04972348	     -0.00096515	     -0.19161193	     -0.05898830	      0.88293256	     -0.00060700	     -0.21205753	      0.00573880	     -0.00218661	     54.60765874
      0.29875370	     -0.04989504	     -0.00096566	     -0.19178267	     -0.05898166	      0.88292997	     -0.00060706	     -0.21206779	      0.00566052	     -0.00225761	     54.09634116
      0.29991927	     -0.05006556	     -0.00096701	     -0.19195236	     -0.05897510	      0.88292730	     -0.00060711	     -0.21207848	      0.00558460	     -0.00232297	     53.73973789
      0.30144471	     -0.05028766	     -0.00096690	     -0.19217349	     -0.05896666	      0.88292369	     -0.00060719	     -0.21209304	      0.00548894	     -0.00239948	     53.09988906
      0.30261100	     -0.05045578	     -0.00096836	     -0.19234084	     -0.05896030	      0.88292087	     -0.00060724	     -0.21210455	      0.00541840	     -0.00245103	     52.82270085
      0.30377730	     -0.05062299	     -0.00096820	     -0.19250735	     -0.05895402	      0.88291798	     -0.00060729	     -0.21211633	      0.00535029	     -0.00249644	     52.32641614
      0.30494359	     -0.05078925	     -0.00096933	     -0.19267291	     -0.05894782	      0.88291505	     -0.00060734	     -0.21212834	      0.00528439	     -0.00253580	     51.97398609
      0.30651396	     -0.05101202	     -0.00096943	     -0.19289479	     -0.05893958	      0.88291103	     -0.00060741	     -0.21214479	      0.00519926	     -0.00257884	     51.32830934
      0.30767867	     -0.05117411	     -0.00097062	     -0.19305623	     -0.05893356	      0.88290801	     -0.00060745	     -0.21215715	      0.00513856	     -0.00260351	     51.06253830
      0.30884337	     -0.05133544	     -0.00097049	     -0.19321697	     -0.05892761	      0.88290497	     -0.00060750	     -0.21216962	      0.00508010	     -0.00262200	     50.56958538
      0.31026976	     -0.05153050	     -0.00097248	     -0.19341128	     -0.05892042	      0.88290121	     -0.00060755	     -0.21218498	      0.00501119	     -0.00263647	     50.17815640
      0.31154741	     -0.05170274	     -0.00097255	     -0.19358291	     -0.05891405	      0.88289784	     -0.00060759	     -0.21219878	      0.00495218	     -0.00264199	     49.59565884
      0.31282506	     -0.05187179	     -0.00097461	     -0.19375133	     -0.05890776	      0.88289447	     -0.00060763	     -0.21221255	      0.00489542	     -0.00264092	     49.31102974
      0.31410270	     -0.05203834	     -0.00097407	     -0.19391735	     -0.05890154	      0.88289110	     -0.00060767	     -0.21222624	      0.00484120	     -0.00263343	     48.71920883
      0.31538035	     -0.05220158	     -0.00097552	     -0.19408002	     -0.05889539	      0.88288774	     -0.00060770	     -0.21223981	      0.00478913	     -0.00261989	     48.45779865
      0.31665799	     -0.05236227	     -0.00097464	     -0.19424023	     -0.05888930	      0.88288440	     -0.00060774	     -0.21225321	      0.00473953	     -0.00260050	     47.85977004
      0.31793564	     -0.05252149	     -0.00097687	     -0.19439891	     -0.05888328	      0.88288110	     -0.00060777	     -0.21226640	      0.00469198	     -0.00257575	     47.60674032
      0.31921328	     -0.05267745	     -0.00097656	     -0.19455442	     -0.05887731	      0.88287782	     -0.00060779	     -0.21227932	      0.00464683	     -0.00254583	     47.00924308
      0.32049093	     -0.05282992	     -0.00097852	     -0.19470641	     -0.05887140	      0.88287459	     -0.00060782	     -0.21229194	      0.00460360	     -0.00251133	     46.75941259
      0.32176857	     -0.05297952	     -0.00097780	     -0.19485561	     -0.05886555	      0.88287141	     -0.00060784	     -0.21230424	      0.00456266	     -0.00247250	     46.15761862
      0.32304622	     -0.05312578	     -0.00097944	     -0.19500143	     -0.05885974	      0.88286828	     -0.00060785	     -0.21231619	      0.00452353	     -0.00242998	     45.89892694
      0.32432386	     -0.05326919	     -0.00097844	     -0.19514450	     -0.05885399	      0.88286520	     -0.00060787	     -0.21232778	      0.00448661	     -0.00238411	     45.31644353
      0.32560151	     -0.05340936	     -0.00097958	     -0.19528430	     -0.05884828	      0.88286219	     -0.00060788	     -0.21233897	      0.00445145	     -0.00233540	     45.05073672
      0.32687916	     -0.05354670	     -0.00097862	     -0.19542133	     -0.05884261	      0.88285923	     -0.00060789	     -0.21234977	      0.00441841	     -0.00228420	     44.48882753
      0.32815680	     -0.05368138	     -0.00097993	     -0.19555566	     -0.05883699	      0.88285635	     -0.00060789	     -0.21236014	      0.00438708	     -0.00223107	     44.20859632
      0.32943445	     -0.05381342	     -0.00097953	     -0.19568742	     -0.05883140	      0.88285353	     -0.00060789	     -0.21237010	      0.00435776	     -0.00217627	     43.67188489
      0.33071209	     -0.05394220	     -0.00098086	     -0.19581589	     -0.05882585	      0.88285079	     -0.00060789	     -0.21237961	      0.00433009	     -0.00212033	     43.37363157
      0.33198974	     -0.05406796	     -0.00098088	     -0.19594139	     -0.05882034	      0.88284812	     -0.00060788	     -0.21238870	      0.00430431	     -0.00206353	     42.85996272
      0.33326738	     -0.05419157	     -0.00098229	     -0.19606472	     -0.05881485	      0.88284552	     -0.00060788	     -0.21239738	      0.00428010	     -0.00200637	     42.53979326
      0.33454503	     -0.05431270	     -0.00098244	     -0.19618563	     -0.05880940	      0.88284299	     -0.00060786	     -0.21240565	      0.00425770	     -0.00194918	     42.05420876
      0.33609024	     -0.05445548	     -0.00098426	     -0.19632811	     -0.05880284	      0.88284003	     -0.00060785	     -0.21241511	      0.00423264	     -0.00188058	     41.72320004
      0.33727029	     -0.05456168	     -0.00098364	     -0.19643414	     -0.05879785	      0.88283784	     -0.00060783	     -0.21242191	      0.00421528	     -0.00182886	     41.19324033
      0.33845033	     -0.05466515	     -0.00098463	     -0.19653743	     -0.05879289	      0.88283571	     -0.00060781	     -0.21242834	      0.00419909	     -0.00177803	     40.91323270
      0.33995271	     -0.05479289	     -0.00098441	     -0.19666499	     -0.05878660	      0.88283309	     -0.00060777	     -0.21243599	      0.00418049	     -0.00171478	     40.37627457
      0.34145510	     -0.05491588	     -0.00098612	     -0.19678776	     -0.05878033	      0.88283056	     -0.00060774	     -0.21244301	      0.00416368	     -0.00165354	     40.16121705
      0.34257383	     -0.05500440	     -0.00098493	     -0.19687621	     -0.05877568	      0.88282874	     -0.00060771	     -0.21244784	      0.00415266	     -0.00160927	     39.62890498
      0.34369256	     -0.05509009	     -0.00098541	     -0.19696178	     -0.05877104	      0.88282696	     -0.00060768	     -0.21245233	      0.00414249	     -0.00156633	     39.37980171
      0.34529216	     -0.05520764	     -0.00098490	     -0.19707921	     -0.05876442	      0.88282450	     -0.00060762	     -0.21245816	      0.00412977	     -0.00150726	     38.87939566
      0.34667549	     -0.05530369	     -0.00098507	     -0.19717516	     -0.05875871	      0.88282245	     -0.00060757	     -0.21246267	      0.00412017	     -0.00145851	     38.65334287
      0.34805882	     -0.05539576	     -0.00098366	     -0.19726719	     -0.05875302	      0.88282047	     -0.00060752	     -0.21246670	      0.00411209	     -0.00141181	     38.13201255
      0.34944216	     -0.05548330	     -0.00098450	     -0.19735464	     -0.05874734	      0.88281854	     -0.00060746	     -0.21247030	      0.00410495	     -0.00136726	     38.02934265
      0.35068009	     -0.05555785	     -0.00098271	     -0.19742918	     -0.05874226	      0.88281687	     -0.00060741	     -0.21247316	      0.00409984	     -0.00132914	     37.51957357
      0.35191803	     -0.05562862	     -0.00098280	     -0.19749990	     -0.05873719	      0.88281525	     -0.00060735	     -0.21247569	      0.00409539	     -0.00129278	     37.38550760
      0.35315596	     -0.05569545	     -0.00098153	     -0.19756673	     -0.05873212	      0.88281367	     -0.00060729	     -0.21247790	      0.00409195	     -0.00125808	     37.03582305
      0.35476967	     -0.05577729	     -0.00098117	     -0.19764854	     -0.05872552	      0.88281168	     -0.00060721	     -0.21248035	      0.00408848	     -0.00121534	     36.86602277
      0.35604286	     -0.05583776	     -0.00097919	     -0.19770904	     -0.05872031	      0.88281015	     -0.00060715	     -0.21248195	      0.00408682	     -0.00118348	     36.41927195
      0.35731605	     -0.05589448	     -0.00097887	     -0.19776575	     -0.05871511	      0.88280866	     -0.00060708	     -0.21248328	      0.00408565	     -0.00115327	     36.33271870
      0.35858924	     -0.05594763	     -0.00097716	     -0.19781895	     -0.05870991	      0.88280721	     -0.00060700	     -0.21248436	      0.00408530	     -0.00112459	     35.99698752
      0.36017134	     -0.05600887	     -0.00097651	     -0.19788021	     -0.05870345	      0.88280546	     -0.00060691	     -0.21248536	      0.00408554	     -0.00109105	     35.91593694
      0.36142784	     -0.05605393	     -0.00097416	     -0.19792533	     -0.05869831	      0.88280411	     -0.00060684	     -0.21248592	      0.00408656	     -0.00106590	     35.48734020
      0.36268434	     -0.05609589	     -0.00097355	     -0.19796732	     -0.05869318	      0.88280278	     -0.00060676	     -0.21248628	      0.00408788	     -0.00104209	     35.43633529
      0.36394084	     -0.05613498	     -0.00097173	     -0.19800647	     -0.05868804	      0.88280149	     -0.00060669	     -0.21248646	      0.00408982	     -0.00101947	     35.15276591
      0.36558798	     -0.05618210	     -0.00097072	     -0.19805364	     -0.05868130	      0.88279983	     -0.00060659	     -0.21248645	      0.00409284	     -0.00099156	     35.09263416
      0.36684304	     -0.05621502	     -0.00096824	     -0.19808665	     -0.05867616	      0.88279860	     -0.00060651	     -0.21248628	      0.00409580	     -0.00097146	     34.70201081
      0.36809809	     -0.05624572	     -0.00096749	     -0.19811740	     -0.05867102	      0.88279739	     -0.00060643	     -0.21248598	      0.00409891	     -0.00095237	     34.67183101
      0.36935315	     -0.05627427	     -0.00096565	     -0.19814604	     -0.05866587	      0.88279621	     -0.00060635	     -0.21248558	      0.00410249	     -0.00093413	     34.42668725
      0.37103762	     -0.05630945	     -0.00096461	     -0.19818129	     -0.05865896	      0.88279465	     -0.00060625	     -0.21248489	      0.00410759	     -0.00091095	     34.39709224
      0.37228141	     -0.05633323	     -0.00096221	     -0.19820518	     -0.05865385	      0.88279353	     -0.00060617	     -0.21248429	      0.00411188	     -0.00089462	     34.04457248
      0.37352521	     -0.05635524	     -0.00096150	     -0.19822725	     -0.05864873	      0.88279243	     -0.00060609	     -0.21248363	      0.00411621	     -0.00087895	     34.03214680
      0.37505507	     -0.05638005	     -0.00095917	     -0.19825217	     -0.05864243	      0.88279110	     -0.00060600	     -0.21248273	      0.00412201	     -0.00086034	     33.74027105
      0.37641660	     -0.05640017	     -0.00095882	     -0.19827236	     -0.05863681	      0.88278994	     -0.00060592	     -0.21248188	      0.00412721	     -0.00084440	     33.81376803
      0.37777812	     -0.05641850	     -0.00095631	     -0.19829081	     -0.05863119	      0.88278880	     -0.00060584	     -0.21248098	      0.00413288	     -0.00082883	     33.48738949
      0.37913964	     -0.05643525	     -0.00095610	     -0.19830762	     -0.05862556	      0.88278768	     -0.00060576	     -0.21248005	      0.00413843	     -0.00081363	     33.59462339
      0.38050116	     -0.05645041	     -0.00095349	     -0.19832291	     -0.05861992	      0.88278658	     -0.00060569	     -0.21247910	      0.00414440	     -0.00079856	     33.26390888
      0.38186268	     -0.05646416	     -0.00095348	     -0.19833672	     -0.05861427	      0.88278551	     -0.00060561	     -0.21247814	      0.00415016	     -0.00078362	     33.40448112
      0.38322420	     -0.05647645	     -0.00095079	     -0.19834916	     -0.05860862	      0.88278445	     -0.00060554	     -0.21247717	      0.00415632	     -0.00076856	     33.06889531
      0.38458572	     -0.05648759	     -0.00095103	     -0.19836035	     -0.05860295	      0.88278341	     -0.00060547	     -0.21247621	      0.00416219	     -0.00075342	     33.24496318
      0.38594725	     -0.05649732	     -0.00094835	     -0.19837022	     -0.05859728	      0.88278240	     -0.00060541	     -0.21247525	      0.00416845	     -0.00073794	     32.90777184
      0.38730877	     -0.05650541	     -0.00094894	     -0.19837836	     -0.05859160	      0.88278140	     -0.00060535	     -0.21247431	      0.00417435	     -0.00072213	     33.12731772
      0.38867029	     -0.05651129	     -0.00094625	     -0.19838438	     -0.05858592	      0.88278043	     -0.00060529	     -0.21247335	      0.00418065	     -0.00070568	     32.79294551
      0.39003181	     -0.05651495	     -0.00094716	     -0.19838808	     -0.05858022	      0.88277948	     -0.00060523	     -0.21247236	      0.00418649	     -0.00068859	     33.05875745
      0.39124234	     -0.05651600	     -0.00094501	     -0.19838925	     -0.05857515	      0.88277866	     -0.00060518	     -0.21247144	      0.00419197	     -0.00067255	     32.79728272
      0.39245287	     -0.05651504	     -0.00094490	     -0.19838836	     -0.05857007	      0.88277785	     -0.00060514	     -0.21247045	      0.00419711	     -0.00065574	     32.88659757
      0.39395029	     -0.05651112	     -0.00094341	     -0.19838456	     -0.05856378	      0.88277689	     -0.00060509	     -0.21246913	      0.00420346	     -0.00063364	     32.78103756
      0.39544771	     -0.05650441	     -0.00094378	     -0.19837791	     -0.05855748	      0.88277596	     -0.00060504	     -0.21246767	      0.00420935	     -0.00061004	     32.98093558
      0.39668200	     -0.05649679	     -0.00094195	     -0.19837040	     -0.05855228	      0.88277522	     -0.00060501	     -0.21246637	      0.00421425	     -0.00058929	     32.79294001
      0.39791628	     -0.05648750	     -0.00094205	     -0.19836118	     -0.05854708	      0.88277450	     -0.00060498	     -0.21246497	      0.00421868	     -0.00056739	     32.91242974
      0.39941861	     -0.05647369	     -0.00094066	     -0.19834747	     -0.05854074	      0.88277367	     -0.00060495	     -0.21246314	      0.00422393	     -0.00053905	     32.83699593
      0.40092094	     -0.05645745	     -0.00094136	     -0.19833129	     -0.05853439	      0.88277289	     -0.00060493	     -0.21246115	      0.00422853	     -0.00050894	     33.09870271
      0.40210506	     -0.05644299	     -0.00093959	     -0.19831693	     -0.05852938	      0.88277230	     -0.00060491	     -0.21245947	      0.00423214	     -0.00048389	     32.93043468
      0.40328917	     -0.05642730	     -0.00093967	     -0.19830130	     -0.05852437	      0.88277174	     -0.00060490	     -0.21245770	      0.00423526	     -0.00045778	     33.05380899
      0.40485414	     -0.05640466	     -0.00093859	     -0.19827874	     -0.05851774	      0.88277105	     -0.00060489	     -0.21245522	      0.00423911	     -0.00042159	     33.04128584
      0.40641910	     -0.05638016	     -0.00093959	     -0.19825428	     -0.05851110	      0.88277042	     -0.00060490	     -0.21245258	      0.00424224	     -0.00038366	     33.33999451
      0.40755939	     -0.05636106	     -0.00093802	     -0.19823527	     -0.05850626	      0.88277000	     -0.00060490	     -0.21245056	      0.00424448	     -0.00035491	     33.19251239
      0.40869968	     -0.05634129	     -0.00093825	     -0.19821553	     -0.05850142	      0.88276961	     -0.00060491	     -0.21244847	      0.00424624	     -0.00032539	     33.31706230
      0.41034445	     -0.05631151	     -0.00093760	     -0.19818582	     -0.05849443	      0.88276911	     -0.00060493	     -0.21244534	      0.00424840	     -0.00028149	     33.35575268
      0.41174046	     -0.05628495	     -0.00093828	     -0.19815929	     -0.05848850	      0.88276875	     -0.00060496	     -0.21244258	      0.00424966	     -0.00024322	     33.56110176
      0.41313647	     -0.05625712	     -0.00093722	     -0.19813154	     -0.05848257	      0.88276843	     -0.00060500	     -0.21243972	      0.00425069	     -0.00020407	     33.51850141
      0.41453248	     -0.05622869	     -0.00093853	     -0.19810310	     -0.05847663	      0.88276818	     -0.00060504	     -0.21243676	      0.00425102	     -0.00016429	     33.79561483
      0.41592849	     -0.05619956	     -0.00093702	     -0.19807405	     -0.05847070	      0.88276798	     -0.00060509	     -0.21243374	      0.00425124	     -0.00012392	     33.67659258
      0.41712504	     -0.05617373	     -0.00093876	     -0.19804820	     -0.05846561	      0.88276785	     -0.00060514	     -0.21243110	      0.00425075	     -0.00008903	     33.93325829
      0.41832158	     -0.05614805	     -0.00093865	     -0.19802254	     -0.05846053	      0.88276776	     -0.00060520	     -0.21242846	      0.00425014	     -0.00005389	     33.93405017
      0.41982851	     -0.05611556	     -0.00094004	     -0.19799004	     -0.05845412	      0.88276771	     -0.00060528	     -0.21242512	      0.00424877	     -0.00000956	     34.13316322
      0.42133543	     -0.05608246	     -0.00093993	     -0.19795697	     -0.05844772	      0.88276773	     -0.00060536	     -0.21242176	      0.00424713	      0.00003478	     34.11842515
      0.42253057	     -0.05605586	     -0.00094237	     -0.19793031	     -0.05844265	      0.88276780	     -0.00060544	     -0.21241909	      0.00424527	      0.00006983	     34.38131410
      0.42372570	     -0.05602874	     -0.00094308	     -0.19790319	     -0.05843757	      0.88276790	     -0.00060552	     -0.21241640	      0.00424326	      0.00010481	     34.41419061
      0.42525815	     -0.05599372	     -0.00094528	     -0.19786812	     -0.05843107	      0.88276810	     -0.00060564	     -0.21241291	      0.00423998	      0.00014932	     34.62201143
      0.42679060	     -0.05595843	     -0.00094541	     -0.19783283	     -0.05842458	      0.88276836	     -0.00060577	     -0.21240938	      0.00423629	      0.00019329	     34.59148368
      0.42793053	     -0.05593240	     -0.00094805	     -0.19780673	     -0.05841975	      0.88276860	     -0.00060587	     -0.21240674	      0.00423292	      0.00022543	     34.84377949
      0.42907046	     -0.05590649	     -0.00094912	     -0.19778080	     -0.05841493	      0.88276887	     -0.00060598	     -0.21240409	      0.00422942	      0.00025712	     34.89826129
      0.43068426	     -0.05587015	     -0.00095192	     -0.19774438	     -0.05840811	      0.88276932	     -0.00060614	     -0.21240032	      0.00422382	      0.00030106	     35.10954096
      0.43206749	     -0.05583945	     -0.00095299	     -0.19771365	     -0.05840227	      0.88276976	     -0.00060629	     -0.21239712	      0.00421858	      0.00033783	     35.14139358
      0.43345072	     -0.05580977	     -0.00095604	     -0.19768387	     -0.05839644	      0.88277026	     -0.00060645	     -0.21239395	      0.00421257	      0.00037368	     35.37577248
      0.43483395	     -0.05578042	     -0.00095669	     -0.19765449	     -0.05839062	      0.88277080	     -0.00060662	     -0.21239082	      0.00420624	      0.00040854	     35.35329698
      0.43621718	     -0.05575177	     -0.00096032	     -0.19762573	     -0.05838480	      0.88277139	     -0.00060680	     -0.21238771	      0.00419913	      0.00044213	     35.65778373
      0.43740614	     -0.05572756	     -0.00096078	     -0.19760149	     -0.05837981	      0.88277193	     -0.00060695	     -0.21238507	      0.00419294	      0.00047003	     35.61345229
      0.43859509	     -0.05570410	     -0.00096329	     -0.19757794	     -0.05837483	      0.88277250	     -0.00060712	     -0.21238244	      0.00418622	      0.00049685	     35.78133180
      0.44008676	     -0.05567561	     -0.00096504	     -0.19754938	     -0.05836859	      0.88277327	     -0.00060734	     -0.21237917	      0.00417749	      0.00052899	     35.85007590
      0.44157843	     -0.05564859	     -0.00096874	     -0.19752224	     -0.05836237	      0.88277408	     -0.00060757	     -0.21237594	      0.00416810	      0.00055921	     36.10609481
      0.44276544	     -0.05562797	     -0.00096951	     -0.19750156	     -0.05835743	      0.88277476	     -0.00060776	     -0.21237340	      0.00416055	      0.00058192	     36.08019264
      0.44395246	     -0.05560830	     -0.00097224	     -0.19748179	     -0.05835249	      0.88277546	     -0.00060796	     -0.21237090	      0.00415257	      0.00060332	     36.23360926
      0.44546996	     -0.05558419	     -0.00097449	     -0.19745758	     -0.05834620	      0.88277640	     -0.00060822	     -0.21236773	      0.00414214	      0.00062886	     36.31023082
      0.44698747	     -0.05556087	     -0.00097892	     -0.19743411	     -0.05833992	      0.88277737	     -0.00060850	     -0.21236459	      0.00413113	      0.00065230	     36.57504829
      0.44812117	     -0.05554427	     -0.00097992	     -0.19741745	     -0.05833524	      0.88277812	     -0.00060871	     -0.21236225	      0.00412288	      0.00066856	     36.54008079
      0.44925487	     -0.05552831	     -0.00098280	     -0.19740137	     -0.05833057	      0.88277888	     -0.00060893	     -0.21235991	      0.00411424	      0.00068368	     36.66983350
      0.45085150	     -0.05550547	     -0.00098580	     -0.19737840	     -0.05832401	      0.88277999	     -0.00060925	     -0.21235658	      0.00410185	      0.00070322	     36.77668896
      0.45222469	     -0.05548703	     -0.00098984	     -0.19735982	     -0.05831839	      0.88278097	     -0.00060953	     -0.21235365	      0.00409076	      0.00071843	     36.95183742
      0.45359787	     -0.05547100	     -0.00099231	     -0.19734367	     -0.05831278	      0.88278196	     -0.00060983	     -0.21235070	      0.00407950	      0.00073229	     36.98652072
      0.45497106	     -0.05545777	     -0.00099738	     -0.19733026	     -0.05830719	      0.88278298	     -0.00061013	     -0.21234775	      0.00406771	      0.00074469	     37.17638025
      0.45634425	     -0.05544638	     -0.00099954	     -0.19731875	     -0.05830161	      0.88278401	     -0.00061044	     -0.21234485	      0.00405589	      0.00075576	     37.17002219
      0.45752439	     -0.05543672	     -0.00100405	     -0.19730894	     -0.05829683	      0.88278491	     -0.00061071	     -0.21234236	      0.00404530	      0.00076407	     37.33012696
      0.45870454	     -0.05542610	     -0.00100633	     -0.19729821	     -0.05829206	      0.88278581	     -0.00061099	     -0.21233982	      0.00403474	      0.00077143	     37.37887322
      0.46018665	     -0.05541304	     -0.00101049	     -0.19728498	     -0.05828609	      0.88278696	     -0.00061136	     -0.21233651	      0.00402117	      0.00077930	     37.51642669
      0.46166875	     -0.05540130	     -0.00101288	     -0.19727312	     -0.05828014	      0.88278812	     -0.00061173	     -0.21233304	      0.00400755	      0.00078580	     37.56028262
      0.46285002	     -0.05539280	     -0.00101718	     -0.19726446	     -0.05827541	      0.88278905	     -0.00061203	     -0.21233018	      0.00399638	      0.00078998	     37.69883788
      0.46403129	     -0.05538486	     -0.00101971	     -0.19725640	     -0.05827070	      0.88278999	     -0.00061234	     -0.21232722	      0.00398527	      0.00079347	     37.74771958
      0.46553695	     -0.05537608	     -0.00102437	     -0.19724744	     -0.05826471	      0.88279118	     -0.00061274	     -0.21232331	      0.00397083	      0.00079689	     37.87099923
      0.46704261	     -0.05537019	     -0.00102726	     -0.19724141	     -0.05825874	      0.88279239	     -0.00061315	     -0.21231928	      0.00395638	      0.00079932	     37.90704959
      0.46817341	     -0.05536775	     -0.00103197	     -0.19723879	     -0.05825427	      0.88279329	     -0.00061347	     -0.21231621	      0.00394523	      0.00080043	     38.01006491
      0.46930421	     -0.05536626	     -0.00103476	     -0.19723718	     -0.05824982	      0.88279420	     -0.00061379	     -0.21231311	      0.00393415	      0.00080102	     38.03947750
      0.47088531	     -0.05536430	     -0.00103940	     -0.19723503	     -0.05824361	      0.88279546	     -0.00061424	     -0.21230871	      0.00391849	      0.00080085	     38.13579285
      0.47246642	     -0.05536204	     -0.00104165	     -0.19723264	     -0.05823743	      0.88279673	     -0.00061471	     -0.21230416	      0.00390299	      0.00079964	     38.16137035
      0.47354392	     -0.05536109	     -0.00104556	     -0.19723154	     -0.05823323	      0.88279759	     -0.00061503	     -0.21230096	      0.00389223	      0.00079817	     38.24711242
      0.47462143	     -0.05536169	     -0.00104779	     -0.19723203	     -0.05822904	      0.88279845	     -0.00061535	     -0.21229770	      0.00388164	      0.00079629	     38.26706967
      0.47631778	     -0.05536554	     -0.00105201	     -0.19723570	     -0.05822247	      0.88279980	     -0.00061587	     -0.21229249	      0.00386494	      0.00079231	     38.32071953
      0.47770234	     -0.05537053	     -0.00105425	     -0.19724057	     -0.05821713	      0.88280089	     -0.00061630	     -0.21228821	      0.00385150	      0.00078807	     38.32456395
      0.47908689	     -0.05537769	     -0.00105810	     -0.19724756	     -0.05821180	      0.88280198	     -0.00061674	     -0.21228393	      0.00383810	      0.00078283	     38.39209449
      0.48047145	     -0.05538634	     -0.00105949	     -0.19725612	     -0.05820650	      0.88280306	     -0.00061718	     -0.21227966	      0.00382513	      0.00077666	     38.35818194
      0.48169444	     -0.05539435	     -0.00106300	     -0.19726399	     -0.05820183	      0.88280400	     -0.00061758	     -0.21227589	      0.00381371	      0.00077031	     38.43546381
      0.48291742	     -0.05540328	     -0.00106443	     -0.19727284	     -0.05819717	      0.88280494	     -0.00061798	     -0.21227212	      0.00380272	      0.00076327	     38.41163231
      0.48414041	     -0.05541332	     -0.00106700	     -0.19728276	     -0.05819253	      0.88280587	     -0.00061838	     -0.21226834	      0.00379189	      0.00075546	     38.44435319
      0.48575131	     -0.05542659	     -0.00106855	     -0.19729594	     -0.05818643	      0.88280708	     -0.00061892	     -0.21226334	      0.00377815	      0.00074411	     38.41677438
      0.48699894	     -0.05543859	     -0.00107134	     -0.19730783	     -0.05818172	      0.88280800	     -0.00061934	     -0.21225944	      0.00376773	      0.00073441	     38.46322070
      0.48824657	     -0.05545253	     -0.00107236	     -0.19732169	     -0.05817703	      0.88280891	     -0.00061976	     -0.21225556	      0.00375778	      0.00072401	     38.41204219
      0.48949421	     -0.05546837	     -0.00107464	     -0.19733744	     -0.05817235	      0.88280981	     -0.00062018	     -0.21225173	      0.00374808	      0.00071280	     38.42750391
      0.49108575	     -0.05549100	     -0.00107596	     -0.19736000	     -0.05816639	      0.88281093	     -0.00062073	     -0.21224694	      0.00373641	      0.00069743	     38.35978748
      0.49231299	     -0.05550982	     -0.00107869	     -0.19737870	     -0.05816181	      0.88281178	     -0.00062116	     -0.21224333	      0.00372775	      0.00068470	     38.40465451
      0.49354022	     -0.05552931	     -0.00107955	     -0.19739815	     -0.05815724	      0.88281261	     -0.00062159	     -0.21223978	      0.00371968	      0.00067131	     38.34408252
      0.49501533	     -0.05555350	     -0.00108209	     -0.19742224	     -0.05815176	      0.88281359	     -0.00062211	     -0.21223558	      0.00371048	      0.00065435	     38.37558628
      0.49649043	     -0.05557844	     -0.00108214	     -0.19744717	     -0.05814629	      0.88281454	     -0.00062263	     -0.21223141	      0.00370216	      0.00063665	     38.26083093
      0.49761414	     -0.05559799	     -0.00108466	     -0.19746663	     -0.05814214	      0.88281525	     -0.00062303	     -0.21222826	      0.00369607	      0.00062261	     38.31175481
      0.49873785	     -0.05561777	     -0.00108523	     -0.19748640	     -0.05813799	      0.88281594	     -0.00062343	     -0.21222511	      0.00369055	      0.00060826	     38.25647728
      0.50032779	     -0.05564576	     -0.00108696	     -0.19751434	     -0.05813212	      0.88281689	     -0.00062401	     -0.21222063	      0.00368335	      0.00058738	     38.25880267
      0.50170999	     -0.05567021	     -0.00108709	     -0.19753879	     -0.05812704	      0.88281769	     -0.00062450	     -0.21221670	      0.00367790	      0.00056885	     38.17320871
      0.50309220	     -0.05569542	     -0.00108904	     -0.19756395	     -0.05812196	      0.88281846	     -0.00062500	     -0.21221272	      0.00367292	      0.00054998	     38.21479975
      0.50447441	     -0.05572124	     -0.00108840	     -0.19758980	     -0.05811688	      0.88281921	     -0.00062551	     -0.21220869	      0.00366881	      0.00053093	     38.08426550
      0.50569438	     -0.05574446	     -0.00109029	     -0.19761299	     -0.05811241	      0.88281985	     -0.00062595	     -0.21220511	      0.00366551	      0.00051391	     38.13367168
      0.50691435	     -0.05576797	     -0.00109004	     -0.19763652	     -0.05810794	      0.88282046	     -0.00062640	     -0.21220148	      0.00366292	      0.00049684	     38.04390424
      0.50813432	     -0.05579177	     -0.00109086	     -0.19766033	     -0.05810347	      0.88282106	     -0.00062684	     -0.21219781	      0.00366075	      0.00047967	     38.03883831
      0.50978288	     -0.05582417	     -0.00109042	     -0.19769278	     -0.05809744	      0.88282183	     -0.00062744	     -0.21219277	      0.00365883	      0.00045642	     37.94208862
      0.51103553	     -0.05584897	     -0.00109157	     -0.19771759	     -0.05809286	      0.88282239	     -0.00062790	     -0.21218887	      0.00365793	      0.00043867	     37.97857736
      0.51228818	     -0.05587392	     -0.00109086	     -0.19774260	     -0.05808827	      0.88282293	     -0.00062836	     -0.21218489	      0.00365779	      0.00042096	     37.88738610
      0.51354084	     -0.05589905	     -0.00109126	     -0.19776778	     -0.05808369	      0.88282345	     -0.00062881	     -0.21218084	      0.00365817	      0.00040322	     37.88655366
      0.51515614	     -0.05593144	     -0.00109007	     -0.19780027	     -0.05807778	      0.88282408	     -0.00062940	     -0.21217549	      0.00365975	      0.00038038	     37.77971775
      0.51638648	     -0.05595612	     -0.00109082	     -0.19782499	     -0.05807328	      0.88282454	     -0.00062984	     -0.21217131	      0.00366152	      0.00036295	     37.82318529
      0.51761683	     -0.05598068	     -0.00108973	     -0.19784965	     -0.05806877	      0.88282497	     -0.00063029	     -0.21216702	      0.00366410	      0.00034559	     37.73520671
      0.51910962	     -0.05601057	     -0.00108987	     -0.19787962	     -0.05806330	      0.88282547	     -0.00063083	     -0.21216168	      0.00366796	      0.00032452	     37.75442952
      0.52060241	     -0.05604071	     -0.00108757	     -0.19790992	     -0.05805782	      0.88282594	     -0.00063136	     -0.21215618	      0.00367302	      0.00030351	     37.59561170
      0.52172591	     -0.05606364	     -0.00108839	     -0.19793291	     -0.05805369	      0.88282627	     -0.00063176	     -0.21215195	      0.00367724	      0.00028762	     37.65708046
      0.52284941	     -0.05608662	     -0.00108733	     -0.19795601	     -0.05804956	      0.88282659	     -0.00063216	     -0.21214762	      0.00368220	      0.00027175	     37.58490913
      0.52446542	     -0.05611961	     -0.00108680	     -0.19798913	     -0.05804360	      0.88282701	     -0.00063273	     -0.21214124	      0.00369027	      0.00024881	     37.57704859
      0.52586065	     -0.05614787	     -0.00108511	     -0.19801756	     -0.05803845	      0.88282734	     -0.00063322	     -0.21213557	      0.00369834	      0.00022895	     37.46929322
      0.52725587	     -0.05617588	     -0.00108524	     -0.19804569	     -0.05803328	      0.88282765	     -0.00063370	     -0.21212973	      0.00370714	      0.00020895	     37.52527042
      0.52865110	     -0.05620352	     -0.00108281	     -0.19807353	     -0.05802810	      0.88282792	     -0.00063418	     -0.21212373	      0.00371711	      0.00018893	     37.36093767
      0.52987502	     -0.05622767	     -0.00108320	     -0.19809780	     -0.05802354	      0.88282814	     -0.00063460	     -0.21211831	      0.00372636	      0.00017122	     37.43137331
      0.53109895	     -0.05625178	     -0.00108155	     -0.19812208	     -0.05801898	      0.88282834	     -0.00063502	     -0.21211276	      0.00373651	      0.00015348	     37.32164844
      0.53232287	     -0.05627589	     -0.00108103	     -0.19814634	     -0.05801440	      0.88282852	     -0.00063543	     -0.21210708	      0.00374723	      0.00013561	     37.31826788
      0.53400355	     -0.05630876	     -0.00107893	     -0.19817946	     -0.05800809	      0.88282873	     -0.00063599	     -0.21209907	      0.00376324	      0.00011092	     37.19358965
      0.53526321	     -0.05633319	     -0.00107896	     -0.19820405	     -0.05800334	      0.88282885	     -0.00063640	     -0.21209289	      0.00377594	      0.00009223	     37.24763638
      0.53652287	     -0.05635702	     -0.00107700	     -0.19822809	     -0.05799857	      0.88282896	     -0.00063681	     -0.21208658	      0.00378955	      0.00007345	     37.13331927
      0.53778254	     -0.05638081	     -0.00107609	     -0.19825207	     -0.05799379	      0.88282904	     -0.00063722	     -0.21208013	      0.00380376	      0.00005454	     37.13346609
      0.53942488	     -0.05641157	     -0.00107338	     -0.19828313	     -0.05798753	      0.88282911	     -0.00063774	     -0.21207153	      0.00382354	      0.00002970	     36.99349095
      0.54066167	     -0.05643453	     -0.00107305	     -0.19830627	     -0.05798279	      0.88282913	     -0.00063813	     -0.21206491	      0.00383907	      0.00001078	     37.05573507
      0.54189846	     -0.05645733	     -0.00107095	     -0.19832931	     -0.05797803	      0.88282914	     -0.00063851	     -0.21205815	      0.00385550	     -0.00000828	     36.94128307
      0.54341103	     -0.05648521	     -0.00106994	     -0.19835745	     -0.05797218	      0.88282911	     -0.00063897	     -0.21204972	      0.00387638	     -0.00003191	     36.96637363
      0.54476944	     -0.05651006	     -0.00106731	     -0.19838258	     -0.05796691	      0.88282905	     -0.00063938	     -0.21204199	      0.00389619	     -0.00005327	     36.80091638
      0.54612786	     -0.05653486	     -0.00106678	     -0.19840762	     -0.05796160	      0.88282896	     -0.00063978	     -0.21203411	      0.00391656	     -0.00007483	     36.86654487
      0.54748628	     -0.05655944	     -0.00106380	     -0.19843250	     -0.05795626	      0.88282884	     -0.00064018	     -0.21202609	      0.00393803	     -0.00009655	     36.67945075
      0.54884469	     -0.05658377	     -0.00106342	     -0.19845708	     -0.05795090	      0.88282870	     -0.00064056	     -0.21201792	      0.00396004	     -0.00011855	     36.77989428
      0.55020311	     -0.05660780	     -0.00106016	     -0.19848143	     -0.05794550	      0.88282852	     -0.00064094	     -0.21200961	      0.00398319	     -0.00014072	     36.56465746
      0.55156153	     -0.05663182	     -0.00105991	     -0.19850571	     -0.05794008	      0.88282832	     -0.00064132	     -0.21200114	      0.00400683	     -0.00016322	     36.68848045
      0.55291994	     -0.05665565	     -0.00105636	     -0.19852989	     -0.05793462	      0.88282808	     -0.00064168	     -0.21199253	      0.00403166	     -0.00018590	     36.44374527
      0.55427836	     -0.05667931	     -0.00105627	     -0.19855381	     -0.05792912	      0.88282781	     -0.00064204	     -0.21198378	      0.00405690	     -0.00020894	     36.59649753
      0.55548458	     -0.05670005	     -0.00105313	     -0.19857487	     -0.05792422	      0.88282755	     -0.00064235	     -0.21197589	      0.00408033	     -0.00022954	     36.37429460
      0.55669079	     -0.05672066	     -0.00105198	     -0.19859575	     -0.05791928	      0.88282726	     -0.00064266	     -0.21196788	      0.00410416	     -0.00025042	     36.39635907
      0.55818265	     -0.05674592	     -0.00104907	     -0.19862140	     -0.05791314	      0.88282686	     -0.00064302	     -0.21195783	      0.00413466	     -0.00027652	     36.25933182
      0.55967450	     -0.05677112	     -0.00104798	     -0.19864695	     -0.05790694	      0.88282643	     -0.00064338	     -0.21194761	      0.00416591	     -0.00030298	     36.34341326
      0.56091120	     -0.05679105	     -0.00104506	     -0.19866722	     -0.05790178	      0.88282604	     -0.00064367	     -0.21193902	      0.00419279	     -0.00032508	     36.13807141
      0.56214790	     -0.05681122	     -0.00104434	     -0.19868767	     -0.05789657	      0.88282563	     -0.00064395	     -0.21193036	      0.00422006	     -0.00034732	     36.16048951
      0.56364302	     -0.05683586	     -0.00104199	     -0.19871272	     -0.05789024	      0.88282509	     -0.00064428	     -0.21191981	      0.00425403	     -0.00037428	     36.00792192
      0.56513813	     -0.05686001	     -0.00104167	     -0.19873720	     -0.05788385	      0.88282451	     -0.00064460	     -0.21190918	      0.00428865	     -0.00040142	     36.12328663
      0.56633461	     -0.05687873	     -0.00103899	     -0.19875627	     -0.05787870	      0.88282401	     -0.00064484	     -0.21190059	      0.00431729	     -0.00042314	     35.90419994
      0.56753109	     -0.05689708	     -0.00103808	     -0.19877493	     -0.05787352	      0.88282349	     -0.00064508	     -0.21189191	      0.00434627	     -0.00044493	     35.92426983
      0.56908241	     -0.05692012	     -0.00103555	     -0.19879841	     -0.05786675	      0.88282278	     -0.00064538	     -0.21188051	      0.00438482	     -0.00047315	     35.78949250
      0.57063373	     -0.05694260	     -0.00103501	     -0.19882128	     -0.05785992	      0.88282203	     -0.00064566	     -0.21186893	      0.00442403	     -0.00050136	     35.91720189
      0.57179822	     -0.05695898	     -0.00103229	     -0.19883802	     -0.05785475	      0.88282143	     -0.00064587	     -0.21186013	      0.00445432	     -0.00052241	     35.68975555
      0.57296270	     -0.05697492	     -0.00103136	     -0.19885427	     -0.05784954	      0.88282081	     -0.00064607	     -0.21185121	      0.00448488	     -0.00054340	     35.70409570
      0.57457983	     -0.05699621	     -0.00102893	     -0.19887604	     -0.05784225	      0.88281991	     -0.00064633	     -0.21183866	      0.00452822	     -0.00057230	     35.57804189
      0.57619697	     -0.05701660	     -0.00102856	     -0.19889686	     -0.05783490	      0.88281896	     -0.00064658	     -0.21182589	      0.00457215	     -0.00060095	     35.72624012
      0.57731142	     -0.05703039	     -0.00102601	     -0.19891101	     -0.05782978	      0.88281828	     -0.00064675	     -0.21181698	      0.00460319	     -0.00062041	     35.47633257
      0.57842587	     -0.05704420	     -0.00102524	     -0.19892512	     -0.05782464	      0.88281758	     -0.00064690	     -0.21180800	      0.00463438	     -0.00063972	     35.47566700
      0.58015516	     -0.05706510	     -0.00102318	     -0.19894654	     -0.05781658	      0.88281644	     -0.00064713	     -0.21179391	      0.00468361	     -0.00066926	     35.35568579
      0.58157884	     -0.05708168	     -0.00102255	     -0.19896352	     -0.05780988	      0.88281547	     -0.00064731	     -0.21178217	      0.00472464	     -0.00069319	     35.40096877
      0.58300251	     -0.05709797	     -0.00102022	     -0.19898026	     -0.05780313	      0.88281447	     -0.00064747	     -0.21177030	      0.00476645	     -0.00071669	     35.20761550
      0.58442618	     -0.05711414	     -0.00102023	     -0.19899682	     -0.05779631	      0.88281343	     -0.00064763	     -0.21175830	      0.00480849	     -0.00073987	     35.33810639
      0.58568831	     -0.05712811	     -0.00101781	     -0.19901120	     -0.05779022	      0.88281249	     -0.00064775	     -0.21174757	      0.00484653	     -0.00076003	     35.10618871
      0.58695043	     -0.05714166	     -0.00101742	     -0.19902511	     -0.05778408	      0.88281152	     -0.00064787	     -0.21173675	      0.00488471	     -0.00077992	     35.16255727
      0.58821255	     -0.05715463	     -0.00101579	     -0.19903849	     -0.05777789	      0.88281052	     -0.00064797	     -0.21172582	      0.00492347	     -0.00079943	     35.04578812
      0.58986578	     -0.05717096	     -0.00101510	     -0.19905530	     -0.05776971	      0.88280918	     -0.00064810	     -0.21171134	      0.00497463	     -0.00082446	     35.09822084
      0.59115424	     -0.05718320	     -0.00101290	     -0.19906796	     -0.05776327	      0.88280810	     -0.00064818	     -0.21169993	      0.00501517	     -0.00084345	     34.89475490
      0.59244271	     -0.05719516	     -0.00101252	     -0.19908031	     -0.05775678	      0.88280700	     -0.00064826	     -0.21168841	      0.00505582	     -0.00086206	     34.94709629
      0.59373117	     -0.05720673	     -0.00101091	     -0.19909230	     -0.05775024	      0.88280588	     -0.00064833	     -0.21167679	      0.00509701	     -0.00088020	     34.82041387
      0.59536308	     -0.05722089	     -0.00101043	     -0.19910694	     -0.05774188	      0.88280443	     -0.00064840	     -0.21166192	      0.00514946	     -0.00090255	     34.88915549
      0.59663007	     -0.05723124	     -0.00100830	     -0.19911773	     -0.05773533	      0.88280327	     -0.00064844	     -0.21165026	      0.00519079	     -0.00091935	     34.67938732
      0.59789707	     -0.05724103	     -0.00100795	     -0.19912790	     -0.05772873	      0.88280210	     -0.00064847	     -0.21163850	      0.00523219	     -0.00093572	     34.73120394
      0.59916406	     -0.05724993	     -0.00100651	     -0.19913721	     -0.05772207	      0.88280090	     -0.00064849	     -0.21162663	      0.00527403	     -0.00095157	     34.62466885
      0.60086803	     -0.05726003	     -0.00100594	     -0.19914784	     -0.05771304	      0.88279926	     -0.00064851	     -0.21161049	      0.00533055	     -0.00097211	     34.70413892
      0.60212735	     -0.05726620	     -0.00100389	     -0.19915445	     -0.05770630	      0.88279803	     -0.00064850	     -0.21159842	      0.00537284	     -0.00098663	     34.50319062
      0.60338667	     -0.05727082	     -0.00100350	     -0.19915946	     -0.05769950	      0.88279678	     -0.00064849	     -0.21158623	      0.00541509	     -0.00100063	     34.57147959
      0.60492970	     -0.05727387	     -0.00100147	     -0.19916304	     -0.05769111	      0.88279522	     -0.00064846	     -0.21157111	      0.00546734	     -0.00101694	     34.42216288
      0.60630012	     -0.05727395	     -0.00100134	     -0.19916354	     -0.05768358	      0.88279382	     -0.00064843	     -0.21155749	      0.00551366	     -0.00103068	     34.57981147
      0.60767054	     -0.05727179	     -0.00099909	     -0.19916186	     -0.05767600	      0.88279240	     -0.00064838	     -0.21154368	      0.00556041	     -0.00104359	     34.37419804
      0.60904096	     -0.05726819	     -0.00099918	     -0.19915867	     -0.05766834	      0.88279096	     -0.00064832	     -0.21152971	      0.00560685	     -0.00105574	     34.56201559
      0.61041138	     -0.05726317	     -0.00099707	     -0.19915413	     -0.05766063	      0.88278950	     -0.00064825	     -0.21151562	      0.00565361	     -0.00106704	     34.33165773
      0.61178180	     -0.05725644	     -0.00099750	     -0.19914779	     -0.05765285	      0.88278803	     -0.00064817	     -0.21150141	      0.00569995	     -0.00107758	     34.56325020
      0.61315222	     -0.05724705	     -0.00099542	     -0.19913889	     -0.05764501	      0.88278655	     -0.00064807	     -0.21148712	      0.00574655	     -0.00108723	     34.31280637
      0.61452264	     -0.05723558	     -0.00099606	     -0.19912780	     -0.05763710	      0.88278505	     -0.00064797	     -0.21147272	      0.00579257	     -0.00109607	     34.58725862
      0.61589306	     -0.05722173	     -0.00099398	     -0.19911442	     -0.05762913	      0.88278355	     -0.00064785	     -0.21145825	      0.00583876	     -0.00110396	     34.30569821
      0.61726347	     -0.05720529	     -0.00099483	     -0.19909836	     -0.05762110	      0.88278203	     -0.00064772	     -0.21144369	      0.00588424	     -0.00111099	     34.62954762
      0.61863389	     -0.05718634	     -0.00099263	     -0.19907988	     -0.05761300	      0.88278050	     -0.00064759	     -0.21142906	      0.00592980	     -0.00111703	     34.30729980
      0.62000431	     -0.05716477	     -0.00099361	     -0.19905869	     -0.05760484	      0.88277897	     -0.00064744	     -0.21141435	      0.00597448	     -0.00112221	     34.68230383
      0.62137473	     -0.05714016	     -0.00099116	     -0.19903455	     -0.05759663	      0.88277743	     -0.00064728	     -0.21139957	      0.00601921	     -0.00112636	     34.31928281
      0.62259695	     -0.05711529	     -0.00099181	     -0.19901001	     -0.05758925	      0.88277605	     -0.00064712	     -0.21138632	      0.00605826	     -0.00112931	     34.63065454
      0.62381918	     -0.05708811	     -0.00099046	     -0.19898322	     -0.05758182	      0.88277467	     -0.00064696	     -0.21137298	      0.00609718	     -0.00113140	     34.49990126
      0.62531801	     -0.05705340	     -0.00099037	     -0.19894893	     -0.05757264	      0.88277297	     -0.00064676	     -0.21135654	      0.00614402	     -0.00113290	     34.66444182
      0.62681684	     -0.05701739	     -0.00098867	     -0.19891338	     -0.05756340	      0.88277127	     -0.00064654	     -0.21134007	      0.00619033	     -0.00113320	     34.42805156
      0.62805716	     -0.05698570	     -0.00098946	     -0.19888200	     -0.05755570	      0.88276987	     -0.00064635	     -0.21132644	      0.00622773	     -0.00113264	     34.71854791
      0.62929749	     -0.05695192	     -0.00098839	     -0.19884859	     -0.05754795	      0.88276846	     -0.00064615	     -0.21131281	      0.00626484	     -0.00113125	     34.59451591
      0.63080305	     -0.05690863	     -0.00098859	     -0.19880568	     -0.05753849	      0.88276676	     -0.00064590	     -0.21129625	      0.00630883	     -0.00112854	     34.79134108
      0.63230861	     -0.05686274	     -0.00098672	     -0.19876023	     -0.05752895	      0.88276506	     -0.00064563	     -0.21127968	      0.00635218	     -0.00112462	     34.53392730
      0.63349636	     -0.05682494	     -0.00098756	     -0.19872270	     -0.05752139	      0.88276373	     -0.00064542	     -0.21126659	      0.00638534	     -0.00112077	     34.84245067
      0.63468411	     -0.05678566	     -0.00098667	     -0.19868373	     -0.05751379	      0.88276240	     -0.00064519	     -0.21125349	      0.00641814	     -0.00111616	     34.76304259
      0.63625276	     -0.05673170	     -0.00098675	     -0.19863014	     -0.05750368	      0.88276066	     -0.00064489	     -0.21123619	      0.00646027	     -0.00110896	     34.93957648
      0.63782140	     -0.05667532	     -0.00098504	     -0.19857418	     -0.05749352	      0.88275892	     -0.00064457	     -0.21121889	      0.00650151	     -0.00110045	     34.72408774
      0.63896251	     -0.05663219	     -0.00098625	     -0.19853126	     -0.05748608	      0.88275767	     -0.00064433	     -0.21120628	      0.00653044	     -0.00109343	     35.05973364
      0.64010362	     -0.05658681	     -0.00098581	     -0.19848615	     -0.05747861	      0.88275643	     -0.00064409	     -0.21119364	      0.00655895	     -0.00108554	     35.04052653
      0.64175331	     -0.05651915	     -0.00098643	     -0.19841882	     -0.05746776	      0.88275465	     -0.00064372	     -0.21117529	      0.00659871	     -0.00107258	     35.23777401
      0.64314798	     -0.05646100	     -0.00098610	     -0.19836096	     -0.05745854	      0.88275316	     -0.00064340	     -0.21115973	      0.00663120	     -0.00106006	     35.16484146
      0.64454265	     -0.05640075	     -0.00098745	     -0.19830094	     -0.05744927	      0.88275169	     -0.00064307	     -0.21114416	      0.00666219	     -0.00104614	     35.46492588
      0.64593732	     -0.05633689	     -0.00098634	     -0.19823738	     -0.05743995	      0.88275024	     -0.00064274	     -0.21112854	      0.00669222	     -0.00103075	     35.31757243
      0.64733199	     -0.05627066	     -0.00098792	     -0.19817135	     -0.05743060	      0.88274882	     -0.00064239	     -0.21111281	      0.00672055	     -0.00101396	     35.75624707
      0.64852801	     -0.05621295	     -0.00098667	     -0.19811389	     -0.05742255	      0.88274761	     -0.00064209	     -0.21109926	      0.00674414	     -0.00099836	     35.57677653
      0.64972404	     -0.05615520	     -0.00098743	     -0.19805630	     -0.05741447	      0.88274643	     -0.00064178	     -0.21108569	      0.00676645	     -0.00098179	     35.79854997
      0.65122491	     -0.05608253	     -0.00098707	     -0.19798387	     -0.05740429	      0.88274497	     -0.00064138	     -0.21106867	      0.00679322	     -0.00095963	     35.80774188
      0.65272578	     -0.05600971	     -0.00098839	     -0.19791123	     -0.05739408	      0.88274355	     -0.00064097	     -0.21105171	      0.00681814	     -0.00093618	     36.18824265
      0.65391150	     -0.05595238	     -0.00098728	     -0.19785410	     -0.05738598	      0.88274245	     -0.00064064	     -0.21103838	      0.00683702	     -0.00091681	     36.04797872
      0.65509722	     -0.05589509	     -0.00098794	     -0.19779694	     -0.05737786	      0.88274138	     -0.00064030	     -0.21102515	      0.00685474	     -0.00089685	     36.27070963
      0.65662817	     -0.05582091	     -0.00098746	     -0.19772296	     -0.05736735	      0.88274002	     -0.00063986	     -0.21100820	      0.00687641	     -0.00087020	     36.31436324
      0.65815912	     -0.05575127	     -0.00098920	     -0.19765344	     -0.05735681	      0.88273871	     -0.00063940	     -0.21099152	      0.00689626	     -0.00084289	     36.73244404
      0.65928430	     -0.05570369	     -0.00098818	     -0.19760600	     -0.05734904	      0.88273777	     -0.00063906	     -0.21097955	      0.00691013	     -0.00082260	     36.55121071
      0.66040949	     -0.05565892	     -0.00098873	     -0.19756132	     -0.05734126	      0.88273686	     -0.00063871	     -0.21096791	      0.00692299	     -0.00080245	     36.71268468
      0.66202748	     -0.05559777	     -0.00098818	     -0.19750033	     -0.05733004	      0.88273558	     -0.00063820	     -0.21095182	      0.00694038	     -0.00077412	     36.75557185
      0.66340311	     -0.05554896	     -0.00098861	     -0.19745161	     -0.05732049	      0.88273454	     -0.00063776	     -0.21093878	      0.00695404	     -0.00075104	     37.01773082
      0.66477874	     -0.05550293	     -0.00098712	     -0.19740573	     -0.05731091	      0.88273352	     -0.00063730	     -0.21092637	      0.00696712	     -0.00072914	     36.92202272
      0.66615437	     -0.05546134	     -0.00098783	     -0.19736421	     -0.05730132	      0.88273253	     -0.00063684	     -0.21091466	      0.00697920	     -0.00070879	     37.27570240
      0.66753000	     -0.05542421	     -0.00098569	     -0.19732723	     -0.05729171	      0.88273157	     -0.00063637	     -0.21090374	      0.00699101	     -0.00069015	     37.02251992
      0.66870538	     -0.05539600	     -0.00098650	     -0.19729907	     -0.05728349	      0.88273076	     -0.00063596	     -0.21089508	      0.00700034	     -0.00067587	     37.35071818
      0.66988077	     -0.05537087	     -0.00098541	     -0.19727404	     -0.05727525	      0.88272998	     -0.00063554	     -0.21088707	      0.00700959	     -0.00066317	     37.27185126
      0.67136967	     -0.05534173	     -0.00098508	     -0.19724499	     -0.05726481	      0.88272900	     -0.00063500	     -0.21087788	      0.00702077	     -0.00064960	     37.45520519
      0.67285856	     -0.05531531	     -0.00098278	     -0.19721873	     -0.05725435	      0.88272804	     -0.00063445	     -0.21086973	      0.00703188	     -0.00063891	     37.24183732
      0.67403504	     -0.05529568	     -0.00098314	     -0.19719915	     -0.05724607	      0.88272729	     -0.00063401	     -0.21086400	      0.00704029	     -0.00063258	     37.54609052
      0.67521151	     -0.05527646	     -0.00098180	     -0.19718004	     -0.05723778	      0.88272655	     -0.00063356	     -0.21085888	      0.00704886	     -0.00062795	     37.46291573
      0.67672629	     -0.05525198	     -0.00098137	     -0.19715565	     -0.05722710	      0.88272560	     -0.00063297	     -0.21085309	      0.00705964	     -0.00062432	     37.63810841
      0.67824107	     -0.05523148	     -0.00097916	     -0.19713531	     -0.05721640	      0.88272466	     -0.00063238	     -0.21084822	      0.00707046	     -0.00062304	     37.34448623
      0.67936781	     -0.05521957	     -0.00098005	     -0.19712343	     -0.05720842	      0.88272396	     -0.00063193	     -0.21084524	      0.00707809	     -0.00062361	     37.61612056
      0.68049455	     -0.05520904	     -0.00097921	     -0.19711299	     -0.05720044	      0.88272325	     -0.00063147	     -0.21084283	      0.00708585	     -0.00062533	     37.50897812
      0.68208793	     -0.05519433	     -0.00097888	     -0.19709839	     -0.05718915	      0.88272225	     -0.00063082	     -0.21084033	      0.00709664	     -0.00062962	     37.59864979
      0.68345823	     -0.05518126	     -0.00097730	     -0.19708544	     -0.05717941	      0.88272139	     -0.00063025	     -0.21083894	      0.00710604	     -0.00063473	     37.41778825
      0.68482853	     -0.05516787	     -0.00097749	     -0.19707214	     -0.05716967	      0.88272051	     -0.00062968	     -0.21083817	      0.00711526	     -0.00064091	     37.61908651
      0.68619882	     -0.05515582	     -0.00097572	     -0.19706022	     -0.05715991	      0.88271963	     -0.00062910	     -0.21083798	      0.00712472	     -0.00064775	     37.34053164
      0.68756912	     -0.05514688	     -0.00097734	     -0.19705132	     -0.05715015	      0.88271874	     -0.00062851	     -0.21083838	      0.00713386	     -0.00065507	     37.65257739
      0.68874525	     -0.05514115	     -0.00097636	     -0.19704569	     -0.05714175	      0.88271797	     -0.00062800	     -0.21083923	      0.00714199	     -0.00066143	     37.36186442
      0.68992138	     -0.05513660	     -0.00097749	     -0.19704118	     -0.05713335	      0.88271718	     -0.00062748	     -0.21084053	      0.00714993	     -0.00066776	     37.46501330
      0.69140336	     -0.05513021	     -0.00097750	     -0.19703490	     -0.05712274	      0.88271619	     -0.00062683	     -0.21084276	      0.00716010	     -0.00067527	     37.34990067
      0.69288533	     -0.05512087	     -0.00097892	     -0.19702562	     -0.05711212	      0.88271518	     -0.00062617	     -0.21084549	      0.00717010	     -0.00068193	     37.57578916
      0.69406405	     -0.05511267	     -0.00097777	     -0.19701755	     -0.05710367	      0.88271438	     -0.00062564	     -0.21084791	      0.00717827	     -0.00068625	     37.35933643
      0.69524277	     -0.05510480	     -0.00097848	     -0.19700975	     -0.05709520	      0.88271357	     -0.00062510	     -0.21085053	      0.00718621	     -0.00068959	     37.45273233
      0.69674868	     -0.05509338	     -0.00097804	     -0.19699846	     -0.05708437	      0.88271252	     -0.00062442	     -0.21085412	      0.00719647	     -0.00069206	     37.39237643
      0.69825458	     -0.05507854	     -0.00097938	     -0.19698370	     -0.05707353	      0.88271148	     -0.00062372	     -0.21085784	      0.00720651	     -0.00069222	     37.64051903
      0.69938393	     -0.05506345	     -0.00097790	     -0.19696875	     -0.05706538	      0.88271070	     -0.00062319	     -0.21086059	      0.00721423	     -0.00069044	     37.51855659
      0.70051327	     -0.05504602	     -0.00097828	     -0.19695141	     -0.05705723	      0.88270992	     -0.00062267	     -0.21086321	      0.00722174	     -0.00068682	     37.64644078
      0.70209454	     -0.05501995	     -0.00097812	     -0.19692549	     -0.05704580	      0.88270884	     -0.00062192	     -0.21086661	      0.00723212	     -0.00067816	     37.70565276
      0.70367580	     -0.05499038	     -0.00098014	     -0.19689598	     -0.05703436	      0.88270778	     -0.00062117	     -0.21086962	      0.00724189	     -0.00066496	     38.01403843
      0.70474825	     -0.05496759	     -0.00097903	     -0.19687332	     -0.05702659	      0.88270707	     -0.00062066	     -0.21087137	      0.00724845	     -0.00065310	     37.96093128
      0.70582070	     -0.05494279	     -0.00097939	     -0.19684860	     -0.05701881	      0.88270638	     -0.00062014	     -0.21087284	      0.00725453	     -0.00063888	     38.08279172
      0.70752273	     -0.05490039	     -0.00097864	     -0.19680637	     -0.05700646	      0.88270532	     -0.00061932	     -0.21087456	      0.00726351	     -0.00061137	     38.21058793
      0.70890139	     -0.05486393	     -0.00097903	     -0.19677000	     -0.05699644	      0.88270449	     -0.00061865	     -0.21087535	      0.00727001	     -0.00058473	     38.40591364
      0.71028005	     -0.05482715	     -0.00097822	     -0.19673335	     -0.05698641	      0.88270371	     -0.00061798	     -0.21087566	      0.00727606	     -0.00055414	     38.50336716
      0.71165872	     -0.05478917	     -0.00097983	     -0.19669541	     -0.05697638	      0.88270296	     -0.00061730	     -0.21087549	      0.00728125	     -0.00051973	     38.74649394
      0.71288011	     -0.05475339	     -0.00097901	     -0.19665974	     -0.05696748	      0.88270235	     -0.00061670	     -0.21087491	      0.00728552	     -0.00048600	     38.83357237
      0.71410150	     -0.05471617	     -0.00098026	     -0.19662256	     -0.05695858	      0.88270178	     -0.00061610	     -0.21087389	      0.00728903	     -0.00044933	     39.01373227
      0.71532289	     -0.05467800	     -0.00097975	     -0.19658447	     -0.05694968	      0.88270125	     -0.00061549	     -0.21087245	      0.00729200	     -0.00040971	     39.14215235
      0.71690418	     -0.05462905	     -0.00098079	     -0.19653558	     -0.05693814	      0.88270065	     -0.00061471	     -0.21087000	      0.00729479	     -0.00035443	     39.37709802
      0.71814232	     -0.05458911	     -0.00098042	     -0.19649571	     -0.05692911	      0.88270024	     -0.00061409	     -0.21086766	      0.00729637	     -0.00030815	     39.49664057
      0.71938045	     -0.05454969	     -0.00098203	     -0.19645629	     -0.05692008	      0.88269989	     -0.00061347	     -0.21086497	      0.00729716	     -0.00025950	     39.68308048
      0.72061858	     -0.05450953	     -0.00098228	     -0.19641617	     -0.05691104	      0.88269960	     -0.00061285	     -0.21086193	      0.00729741	     -0.00020868	     39.82731416
      0.72218446	     -0.05445694	     -0.00098378	     -0.19636359	     -0.05689962	      0.88269932	     -0.00061206	     -0.21085752	      0.00729670	     -0.00014178	     40.06783791
      0.72339545	     -0.05441449	     -0.00098283	     -0.19632121	     -0.05689078	      0.88269918	     -0.00061145	     -0.21085363	      0.00729562	     -0.00008830	     40.19042727
      0.72460644	     -0.05437103	     -0.00098338	     -0.19627776	     -0.05688195	      0.88269911	     -0.00061085	     -0.21084930	      0.00729383	     -0.00003367	     40.36143592
      0.72606261	     -0.05431838	     -0.00098230	     -0.19622518	     -0.05687133	      0.88269911	     -0.00061011	     -0.21084348	      0.00729105	      0.00003325	     40.52731732
      0.72751878	     -0.05426635	     -0.00098352	     -0.19617314	     -0.05686071	      0.88269921	     -0.00060938	     -0.21083704	      0.00728731	      0.00010094	     40.75941870
      0.72862027	     -0.05422715	     -0.00098157	     -0.19613400	     -0.05685269	      0.88269935	     -0.00060882	     -0.21083178	      0.00728419	      0.00015244	     40.83145238
      0.72972177	     -0.05418814	     -0.00098110	     -0.19609502	     -0.05684467	      0.88269954	     -0.00060827	     -0.21082619	      0.00728052	      0.00020390	     40.96046800
      0.73129638	     -0.05413393	     -0.00097933	     -0.19604086	     -0.05683321	      0.88269992	     -0.00060748	     -0.21081765	      0.00727471	      0.00027697	     41.11863664
      0.73265296	     -0.05408968	     -0.00097918	     -0.19599661	     -0.05682334	      0.88270034	     -0.00060680	     -0.21080984	      0.00726911	      0.00033891	     41.28622144
      0.73400954	     -0.05404686	     -0.00097715	     -0.19595383	     -0.05681348	      0.88270084	     -0.00060612	     -0.21080167	      0.00726325	      0.00039953	     41.39702946
      0.73536612	     -0.05400509	     -0.00097750	     -0.19591203	     -0.05680363	      0.88270142	     -0.00060545	     -0.21079314	      0.00725689	      0.00045833	     41.57491448
      0.73656727	     -0.05396810	     -0.00097533	     -0.19587509	     -0.05679492	      0.88270200	     -0.00060485	     -0.21078529	      0.00725124	      0.00050875	     41.66479315
      0.73776842	     -0.05393078	     -0.00097520	     -0.19583774	     -0.05678622	      0.88270264	     -0.00060426	     -0.21077712	      0.00724529	      0.00055738	     41.81159698
      0.73896957	     -0.05389223	     -0.00097361	     -0.19579922	     -0.05677752	      0.88270334	     -0.00060367	     -0.21076861	      0.00723927	      0.00060418	     41.92053448
      0.74056840	     -0.05383896	     -0.00097251	     -0.19574595	     -0.05676595	      0.88270435	     -0.00060288	     -0.21075668	      0.00723089	      0.00066340	     42.10465395
      0.74179489	     -0.05379758	     -0.00096996	     -0.19570462	     -0.05675708	      0.88270520	     -0.00060228	     -0.21074704	      0.00722439	      0.00070638	     42.18987881
      0.74302137	     -0.05375619	     -0.00096929	     -0.19566320	     -0.05674823	      0.88270609	     -0.00060169	     -0.21073698	      0.00721758	      0.00074709	     42.32738760
      0.74424785	     -0.05371353	     -0.00096737	     -0.19562056	     -0.05673938	      0.88270703	     -0.00060110	     -0.21072650	      0.00721070	      0.00078561	     42.43824456
      0.74582361	     -0.05365450	     -0.00096634	     -0.19556150	     -0.05672802	      0.88270830	     -0.00060035	     -0.21071235	      0.00720150	      0.00083195	     42.65582096
      0.74702620	     -0.05360533	     -0.00096367	     -0.19551237	     -0.05671937	      0.88270932	     -0.00059978	     -0.21070094	      0.00719438	      0.00086522	     42.76668479
      0.74822879	     -0.05355287	     -0.00096277	     -0.19545989	     -0.05671072	      0.88271038	     -0.00059922	     -0.21068895	      0.00718684	      0.00089681	     42.94074639
      0.74968597	     -0.05348461	     -0.00096017	     -0.19539164	     -0.05670025	      0.88271172	     -0.00059854	     -0.21067358	      0.00717733	      0.00093325	     43.12548917
      0.75099639	     -0.05341841	     -0.00095976	     -0.19532539	     -0.05669086	      0.88271296	     -0.00059794	     -0.21065892	      0.00716809	      0.00096458	     43.35993197
      0.75230681	     -0.05334822	     -0.00095729	     -0.19525519	     -0.05668147	      0.88271424	     -0.00059734	     -0.21064343	      0.00715834	      0.00099499	     43.53222320
      0.75361723	     -0.05327450	     -0.00095750	     -0.19518138	     -0.05667210	      0.88271557	     -0.00059675	     -0.21062710	      0.00714761	      0.00102468	     43.79182470
      0.75492765	     -0.05319650	     -0.00095528	     -0.19510336	     -0.05666274	      0.88271693	     -0.00059617	     -0.21060994	      0.00713615	      0.00105410	     43.98289373
      0.75623807	     -0.05311421	     -0.00095591	     -0.19502095	     -0.05665339	      0.88271833	     -0.00059560	     -0.21059190	      0.00712344	      0.00108339	     44.27307259
      0.75754849	     -0.05302781	     -0.00095338	     -0.19493451	     -0.05664407	      0.88271977	     -0.00059503	     -0.21057300	      0.00710978	      0.00111289	     44.46857751
      0.75885891	     -0.05293823	     -0.00095419	     -0.19484478	     -0.05663476	      0.88272125	     -0.00059447	     -0.21055323	      0.00709461	      0.00114259	     44.77954707
      0.76001615	     -0.05285688	     -0.00095191	     -0.19476338	     -0.05662656	      0.88272258	     -0.00059398	     -0.21053508	      0.00708029	      0.00116918	     44.94598594
      0.76117340	     -0.05277372	     -0.00095164	     -0.19468008	     -0.05661837	      0.88272395	     -0.00059350	     -0.21051631	      0.00706473	      0.00119599	     45.19629559
      0.76260116	     -0.05266754	     -0.00094964	     -0.19457378	     -0.05660830	      0.88272568	     -0.00059292	     -0.21049232	      0.00704411	      0.00122951	     45.48121354
      0.76402892	     -0.05255634	     -0.00094942	     -0.19446240	     -0.05659826	      0.88272746	     -0.00059235	     -0.21046739	      0.00702167	      0.00126351	     45.87036915
      0.76519011	     -0.05246204	     -0.00094689	     -0.19436801	     -0.05659012	      0.88272895	     -0.00059189	     -0.21044640	      0.00700228	      0.00129168	     46.10009339
      0.76635130	     -0.05236466	     -0.00094627	     -0.19427046	     -0.05658200	      0.88273046	     -0.00059145	     -0.21042476	      0.00698155	      0.00132028	     46.41747420
      0.76779342	     -0.05224056	     -0.00094408	     -0.19414619	     -0.05657195	      0.88273239	     -0.00059090	     -0.21039699	      0.00695411	      0.00135655	     46.76232597
      0.76923555	     -0.05211451	     -0.00094418	     -0.19401986	     -0.05656194	      0.88273438	     -0.00059037	     -0.21036828	      0.00692445	      0.00139351	     47.20221413
      0.77033741	     -0.05201639	     -0.00094191	     -0.19392160	     -0.05655433	      0.88273593	     -0.00058997	     -0.21034575	      0.00690051	      0.00142226	     47.43225458
      0.77143927	     -0.05191671	     -0.00094158	     -0.19382169	     -0.05654674	      0.88273751	     -0.00058958	     -0.21032273	      0.00687520	      0.00145134	     47.75686615
      0.77295212	     -0.05177750	     -0.00094000	     -0.19368220	     -0.05653636	      0.88273974	     -0.00058906	     -0.21029035	      0.00683841	      0.00149185	     48.15853472
      0.77446497	     -0.05163705	     -0.00094043	     -0.19354138	     -0.05652605	      0.88274202	     -0.00058856	     -0.21025711	      0.00679896	      0.00153278	     48.65293018
      0.77550615	     -0.05154067	     -0.00093823	     -0.19344479	     -0.05651898	      0.88274364	     -0.00058822	     -0.21023379	      0.00677047	      0.00156108	     48.84524502
      0.77654733	     -0.05144404	     -0.00093777	     -0.19334790	     -0.05651195	      0.88274528	     -0.00058789	     -0.21021016	      0.00674066	      0.00158923	     49.14622381
      0.77816865	     -0.05129045	     -0.00093633	     -0.19319391	     -0.05650106	      0.88274789	     -0.00058739	     -0.21017278	      0.00669197	      0.00163274	     49.59974484
      0.77948917	     -0.05116820	     -0.00093623	     -0.19307127	     -0.05649225	      0.88275007	     -0.00058700	     -0.21014191	      0.00665008	      0.00166782	     49.95444500
      0.78080968	     -0.05104939	     -0.00093450	     -0.19295210	     -0.05648350	      0.88275229	     -0.00058662	     -0.21011081	      0.00660635	      0.00170212	     50.24175898
      0.78213019	     -0.05093465	     -0.00093526	     -0.19283691	     -0.05647480	      0.88275456	     -0.00058626	     -0.21007960	      0.00656069	      0.00173502	     50.64031808
      0.78330920	     -0.05083520	     -0.00093357	     -0.19273711	     -0.05646709	      0.88275662	     -0.00058595	     -0.21005174	      0.00651867	      0.00176292	     50.86326065
      0.78448820	     -0.05073903	     -0.00093394	     -0.19264051	     -0.05645943	      0.88275872	     -0.00058565	     -0.21002393	      0.00647530	      0.00178898	     51.19127368
      0.78566720	     -0.05064554	     -0.00093288	     -0.19254663	     -0.05645182	      0.88276084	     -0.00058536	     -0.20999621	      0.00643088	      0.00181294	     51.44502660
      0.78715913	     -0.05053055	     -0.00093300	     -0.19243109	     -0.05644227	      0.88276357	     -0.00058501	     -0.20996130	      0.00637311	      0.00183972	     51.86282576
      0.78834584	     -0.05044280	     -0.00093133	     -0.19234293	     -0.05643474	      0.88276576	     -0.00058474	     -0.20993369	      0.00632618	      0.00185797	     52.05956712
      0.78953255	     -0.05035906	     -0.00093155	     -0.19225872	     -0.05642726	      0.88276797	     -0.00058449	     -0.20990626	      0.00627825	      0.00187312	     52.35823778
      0.79071926	     -0.05027919	     -0.00093049	     -0.19217841	     -0.05641984	      0.88277020	     -0.00058426	     -0.20987906	      0.00622959	      0.00188500	     52.56659424
      0.79221117	     -0.05018567	     -0.00093096	     -0.19208427	     -0.05641059	      0.88277303	     -0.00058397	     -0.20984527	      0.00616730	      0.00189485	     52.91491863
      0.79337461	     -0.05011854	     -0.00092967	     -0.19201670	     -0.05640344	      0.88277523	     -0.00058377	     -0.20981931	      0.00611813	      0.00189844	     53.03883599
      0.79453805	     -0.05005655	     -0.00093031	     -0.19195420	     -0.05639635	      0.88277744	     -0.00058358	     -0.20979375	      0.00606833	      0.00189814	     53.27410895
      0.79570150	     -0.04999906	     -0.00092985	     -0.19189622	     -0.05638932	      0.88277965	     -0.00058340	     -0.20976863	      0.00601817	      0.00189387	     53.42284480
      0.79725759	     -0.04992907	     -0.00093064	     -0.19182553	     -0.05638001	      0.88278259	     -0.00058318	     -0.20973575	      0.00595045	      0.00188171	     53.70744083
      0.79840926	     -0.04988186	     -0.00092946	     -0.19177785	     -0.05637318	      0.88278475	     -0.00058303	     -0.20971197	      0.00590014	      0.00186791	     53.77815043
      0.79956094	     -0.04983855	     -0.00092991	     -0.19173403	     -0.05636642	      0.88278689	     -0.00058289	     -0.20968867	      0.00584956	      0.00184990	     53.95815188
      0.80097385	     -0.04978970	     -0.00092867	     -0.19168460	     -0.05635820	      0.88278948	     -0.00058274	     -0.20966074	      0.00578745	      0.00182214	     54.05951595
      0.80222816	     -0.04975062	     -0.00092918	     -0.19164495	     -0.05635097	      0.88279175	     -0.00058262	     -0.20963653	      0.00573219	      0.00179224	     54.26110541
      0.80348247	     -0.04971546	     -0.00092745	     -0.19160928	     -0.05634382	      0.88279398	     -0.00058252	     -0.20961287	      0.00567709	      0.00175758	     54.28886909
      0.80473677	     -0.04968480	     -0.00092813	     -0.19157805	     -0.05633673	      0.88279616	     -0.00058244	     -0.20958978	      0.00562197	      0.00171823	     54.48255080
      0.80599108	     -0.04965820	     -0.00092647	     -0.19155094	     -0.05632971	      0.88279828	     -0.00058237	     -0.20956728	      0.00556716	      0.00167449	     54.47881522
      0.80724539	     -0.04963608	     -0.00092750	     -0.19152824	     -0.05632277	      0.88280036	     -0.00058231	     -0.20954536	      0.00551240	      0.00162649	     54.66493112
      0.80849970	     -0.04961751	     -0.00092591	     -0.19150916	     -0.05631589	      0.88280236	     -0.00058227	     -0.20952405	      0.00545805	      0.00157462	     54.63338382
      0.80975400	     -0.04960287	     -0.00092725	     -0.19149393	     -0.05630907	      0.88280430	     -0.00058225	     -0.20950334	      0.00540384	      0.00151906	     54.81998247
      0.81100831	     -0.04959125	     -0.00092570	     -0.19148180	     -0.05630233	      0.88280617	     -0.00058224	     -0.20948321	      0.00535011	      0.00146027	     54.76421142
      0.81226262	     -0.04958326	     -0.00092734	     -0.19147321	     -0.05629565	      0.88280797	     -0.00058225	     -0.20946368	      0.00529653	      0.00139845	     54.95207214
      0.81351693	     -0.04957774	     -0.00092578	     -0.19146720	     -0.05628904	      0.88280968	     -0.00058227	     -0.20944471	      0.00524350	      0.00133413	     54.87081273
      0.81477124	     -0.04957548	     -0.00092772	     -0.19146433	     -0.05628250	      0.88281131	     -0.00058231	     -0.20942631	      0.00519064	      0.00126754	     55.06451510
      0.81602554	     -0.04957509	     -0.00092612	     -0.19146346	     -0.05627602	      0.88281286	     -0.00058236	     -0.20940845	      0.00513836	      0.00119924	     54.96079030
      0.81715437	     -0.04957732	     -0.00092778	     -0.19146516	     -0.05627025	      0.88281418	     -0.00058242	     -0.20939282	      0.00509145	      0.00113649	     55.10452843
      0.81828320	     -0.04958099	     -0.00092729	     -0.19146836	     -0.05626453	      0.88281542	     -0.00058250	     -0.20937762	      0.00504496	      0.00107294	     55.07397282
      0.81964901	     -0.04958798	     -0.00092833	     -0.19147475	     -0.05625767	      0.88281684	     -0.00058261	     -0.20935976	      0.00498903	      0.00099525	     55.17288223
      0.82101482	     -0.04959708	     -0.00092744	     -0.19148330	     -0.05625090	      0.88281814	     -0.00058273	     -0.20934248	      0.00493367	      0.00091722	     55.10827338
      0.82216665	     -0.04960727	     -0.00092908	     -0.19149297	     -0.05624524	      0.88281916	     -0.00058285	     -0.20932834	      0.00488721	      0.00085138	     55.23569899
      0.82331847	     -0.04961873	     -0.00092871	     -0.19150397	     -0.05623964	      0.88282010	     -0.00058299	     -0.20931460	      0.00484120	      0.00078585	     55.19379246
      0.82447029	     -0.04963213	     -0.00092962	     -0.19151688	     -0.05623409	      0.88282097	     -0.00058313	     -0.20930125	      0.00479546	      0.00072081	     55.25444502
      0.82602861	     -0.04965283	     -0.00092961	     -0.19153695	     -0.05622666	      0.88282203	     -0.00058335	     -0.20928378	      0.00473423	      0.00063408	     55.21700077
      0.82719659	     -0.04967070	     -0.00093129	     -0.19155430	     -0.05622116	      0.88282273	     -0.00058353	     -0.20927113	      0.00468866	      0.00057027	     55.32758679
      0.82836457	     -0.04968969	     -0.00093118	     -0.19157284	     -0.05621571	      0.88282336	     -0.00058372	     -0.20925886	      0.00464356	      0.00050777	     55.27932696
      0.82953255	     -0.04971062	     -0.00093233	     -0.19159328	     -0.05621031	      0.88282392	     -0.00058393	     -0.20924695	      0.00459879	      0.00044668	     55.33265509
      0.83108541	     -0.04974057	     -0.00093237	     -0.19162263	     -0.05620322	      0.88282455	     -0.00058422	     -0.20923168	      0.00453996	      0.00036795	     55.27107736
      0.83223280	     -0.04976521	     -0.00093430	     -0.19164678	     -0.05619803	      0.88282494	     -0.00058445	     -0.20922080	      0.00449686	      0.00031168	     55.36945412
      0.83338018	     -0.04979085	     -0.00093441	     -0.19167198	     -0.05619290	      0.88282527	     -0.00058470	     -0.20921027	      0.00445429	      0.00025716	     55.30856005
      0.83479869	     -0.04982517	     -0.00093621	     -0.19170571	     -0.05618662	      0.88282558	     -0.00058502	     -0.20919770	      0.00440216	      0.00019219	     55.37467169
      0.83605971	     -0.04985693	     -0.00093591	     -0.19173703	     -0.05618109	      0.88282579	     -0.00058531	     -0.20918696	      0.00435652	      0.00013681	     55.26341078
      0.83732073	     -0.04989141	     -0.00093804	     -0.19177098	     -0.05617563	      0.88282593	     -0.00058563	     -0.20917661	      0.00431133	      0.00008358	     55.35301840
      0.83858174	     -0.04992692	     -0.00093757	     -0.19180606	     -0.05617022	      0.88282600	     -0.00058596	     -0.20916664	      0.00426691	      0.00003259	     55.21302157
      0.83984276	     -0.04996573	     -0.00094021	     -0.19184435	     -0.05616487	      0.88282601	     -0.00058630	     -0.20915705	      0.00422299	     -0.00001630	     55.30348489
      0.84110378	     -0.05000490	     -0.00094010	     -0.19188309	     -0.05615957	      0.88282596	     -0.00058666	     -0.20914787	      0.00417988	     -0.00006301	     55.12684497
      0.84236480	     -0.05004755	     -0.00094324	     -0.19192522	     -0.05615433	      0.88282585	     -0.00058703	     -0.20913908	      0.00413726	     -0.00010769	     55.21317754
      0.84362581	     -0.05009091	     -0.00094260	     -0.19196818	     -0.05614914	      0.88282569	     -0.00058741	     -0.20913072	      0.00409552	     -0.00015031	     55.00037232
      0.84488683	     -0.05013837	     -0.00094581	     -0.19201513	     -0.05614400	      0.88282548	     -0.00058781	     -0.20912279	      0.00405432	     -0.00019112	     55.09766256
      0.84601400	     -0.05018077	     -0.00094524	     -0.19205718	     -0.05613945	      0.88282524	     -0.00058818	     -0.20911606	      0.00401831	     -0.00022603	     54.89426022
      0.84714116	     -0.05022572	     -0.00094701	     -0.19210172	     -0.05613494	      0.88282497	     -0.00058856	     -0.20910964	      0.00398282	     -0.00025965	     54.88258153
      0.84851490	     -0.05028142	     -0.00094745	     -0.19215699	     -0.05612950	      0.88282458	     -0.00058903	     -0.20910223	      0.00394058	     -0.00029894	     54.72845222
      0.84988864	     -0.05034031	     -0.00095006	     -0.19221538	     -0.05612411	      0.88282415	     -0.00058952	     -0.20909525	      0.00389926	     -0.00033661	     54.73867507
      0.85103974	     -0.05038999	     -0.00094970	     -0.19226474	     -0.05611964	      0.88282374	     -0.00058994	     -0.20908972	      0.00386556	     -0.00036699	     54.52025480
      0.85219084	     -0.05044256	     -0.00095160	     -0.19231692	     -0.05611521	      0.88282330	     -0.00059038	     -0.20908447	      0.00383249	     -0.00039647	     54.47341002
      0.85334195	     -0.05049593	     -0.00095219	     -0.19236996	     -0.05611082	      0.88282283	     -0.00059082	     -0.20907951	      0.00380027	     -0.00042513	     54.31823531
      0.85492171	     -0.05057250	     -0.00095457	     -0.19244603	     -0.05610485	      0.88282213	     -0.00059145	     -0.20907314	      0.00375725	     -0.00046338	     54.22120059
      0.85609398	     -0.05062987	     -0.00095443	     -0.19250309	     -0.05610046	      0.88282157	     -0.00059192	     -0.20906875	      0.00372642	     -0.00049108	     53.98781326
      0.85726624	     -0.05069009	     -0.00095634	     -0.19256295	     -0.05609611	      0.88282098	     -0.00059241	     -0.20906463	      0.00369636	     -0.00051834	     53.89980362
      0.85867390	     -0.05076340	     -0.00095675	     -0.19263591	     -0.05609093	      0.88282022	     -0.00059301	     -0.20906005	      0.00366154	     -0.00055061	     53.64452077
      0.85992667	     -0.05083193	     -0.00095928	     -0.19270406	     -0.05608637	      0.88281952	     -0.00059355	     -0.20905630	      0.00363154	     -0.00057909	     53.56401872
      0.86117944	     -0.05090041	     -0.00095925	     -0.19277225	     -0.05608183	      0.88281877	     -0.00059410	     -0.20905285	      0.00360273	     -0.00060740	     53.28509633
      0.86243220	     -0.05097226	     -0.00096179	     -0.19284375	     -0.05607734	      0.88281799	     -0.00059467	     -0.20904970	      0.00357490	     -0.00063571	     53.18338407
      0.86368497	     -0.05104399	     -0.00096181	     -0.19291520	     -0.05607288	      0.88281718	     -0.00059524	     -0.20904686	      0.00354828	     -0.00066406	     52.89182625
      0.86493774	     -0.05111891	     -0.00096436	     -0.19298979	     -0.05606845	      0.88281633	     -0.00059582	     -0.20904429	      0.00352268	     -0.00069258	     52.77317139
      0.86619050	     -0.05119344	     -0.00096454	     -0.19306408	     -0.05606405	      0.88281544	     -0.00059642	     -0.20904201	      0.00349834	     -0.00072128	     52.47620566
      0.86744327	     -0.05127080	     -0.00096709	     -0.19314112	     -0.05605968	      0.88281452	     -0.00059702	     -0.20904000	      0.00347504	     -0.00075025	     52.33924563
      0.86869604	     -0.05134732	     -0.00096736	     -0.19321741	     -0.05605534	      0.88281356	     -0.00059763	     -0.20903824	      0.00345300	     -0.00077946	     52.03788113
      0.86994880	     -0.05142602	     -0.00096981	     -0.19329583	     -0.05605103	      0.88281257	     -0.00059825	     -0.20903671	      0.00343202	     -0.00080895	     51.88782017
      0.87120157	     -0.05150363	     -0.00097021	     -0.19337323	     -0.05604674	      0.88281154	     -0.00059888	     -0.20903540	      0.00341230	     -0.00083869	     51.58956191
      0.87245434	     -0.05158313	     -0.00097261	     -0.19345247	     -0.05604248	      0.88281047	     -0.00059952	     -0.20903428	      0.00339364	     -0.00086866	     51.42779803
      0.87370710	     -0.05166148	     -0.00097319	     -0.19353063	     -0.05603824	      0.88280936	     -0.00060016	     -0.20903334	      0.00337623	     -0.00089881	     51.13477066
      0.87495987	     -0.05174103	     -0.00097556	     -0.19360994	     -0.05603402	      0.88280822	     -0.00060082	     -0.20903257	      0.00335988	     -0.00092910	     50.96834247
      0.87621264	     -0.05181891	     -0.00097631	     -0.19368764	     -0.05602982	      0.88280703	     -0.00060148	     -0.20903196	      0.00334472	     -0.00095945	     50.68557908
      0.87746540	     -0.05189728	     -0.00097862	     -0.19376581	     -0.05602564	      0.88280581	     -0.00060214	     -0.20903147	      0.00333060	     -0.00098979	     50.51827508
      0.87897006	     -0.05198838	     -0.00097920	     -0.19385673	     -0.05602064	      0.88280430	     -0.00060295	     -0.20903104	      0.00331516	     -0.00102607	     50.16232982
      0.88010009	     -0.05205733	     -0.00098211	     -0.19392549	     -0.05601690	      0.88280312	     -0.00060357	     -0.20903080	      0.00330442	     -0.00105312	     50.07832985
      0.88123012	     -0.05212318	     -0.00098292	     -0.19399122	     -0.05601317	      0.88280192	     -0.00060419	     -0.20903063	      0.00329461	     -0.00107989	     49.83998506
      0.88270921	     -0.05220820	     -0.00098562	     -0.19407605	     -0.05600831	      0.88280029	     -0.00060501	     -0.20903046	      0.00328286	     -0.00111437	     49.67434091
      0.88418830	     -0.05228835	     -0.00098583	     -0.19415609	     -0.05600346	      0.88279862	     -0.00060583	     -0.20903036	      0.00327248	     -0.00114800	     49.30802252
      0.88524980	     -0.05234616	     -0.00098902	     -0.19421375	     -0.05599999	      0.88279739	     -0.00060643	     -0.20903030	      0.00326560	     -0.00117153	     49.29053403
      0.88631130	     -0.05240057	     -0.00099008	     -0.19426806	     -0.05599653	      0.88279613	     -0.00060704	     -0.20903026	      0.00325938	     -0.00119442	     49.09817928
      0.88790123	     -0.05247944	     -0.00099290	     -0.19434678	     -0.05599135	      0.88279421	     -0.00060794	     -0.20903021	      0.00325097	     -0.00122741	     48.93771945
      0.88924110	     -0.05254129	     -0.00099399	     -0.19440854	     -0.05598700	      0.88279254	     -0.00060871	     -0.20903018	      0.00324476	     -0.00125384	     48.68074434
      0.89058097	     -0.05260129	     -0.00099722	     -0.19446840	     -0.05598266	      0.88279085	     -0.00060949	     -0.20903012	      0.00323911	     -0.00127889	     48.65543827
      0.89192084	     -0.05265552	     -0.00099752	     -0.19452259	     -0.05597832	      0.88278912	     -0.00061027	     -0.20903005	      0.00323420	     -0.00130242	     48.32733750
      0.89310064	     -0.05270255	     -0.00100076	     -0.19456950	     -0.05597451	      0.88278757	     -0.00061096	     -0.20902994	      0.00323015	     -0.00132186	     48.36329881
      0.89428045	     -0.05274491	     -0.00100157	     -0.19461182	     -0.05597070	      0.88278600	     -0.00061165	     -0.20902982	      0.00322660	     -0.00133998	     48.13815095
      0.89546026	     -0.05278536	     -0.00100376	     -0.19465219	     -0.05596689	      0.88278441	     -0.00061235	     -0.20902965	      0.00322327	     -0.00135678	     48.08467968
      0.89704869	     -0.05283404	     -0.00100507	     -0.19470082	     -0.05596178	      0.88278224	     -0.00061329	     -0.20902935	      0.00321929	     -0.00137719	     47.83344353
      0.89825771	     -0.05286905	     -0.00100801	     -0.19473573	     -0.05595789	      0.88278056	     -0.00061401	     -0.20902906	      0.00321641	     -0.00139102	     47.87749962
      0.89946673	     -0.05289952	     -0.00100886	     -0.19476617	     -0.05595400	      0.88277887	     -0.00061473	     -0.20902872	      0.00321381	     -0.00140329	     47.67091196
      0.90067575	     -0.05292779	     -0.00101110	     -0.19479438	     -0.05595011	      0.88277717	     -0.00061545	     -0.20902830	      0.00321125	     -0.00141402	     47.65116624
      0.90223466	     -0.05295868	     -0.00101217	     -0.19482525	     -0.05594511	      0.88277496	     -0.00061639	     -0.20902766	      0.00320815	     -0.00142555	     47.40534145
      0.90342046	     -0.05298049	     -0.00101498	     -0.19484698	     -0.05594131	      0.88277326	     -0.00061710	     -0.20902709	      0.00320568	     -0.00143263	     47.48225993
      0.90460627	     -0.05299839	     -0.00101572	     -0.19486488	     -0.05593751	      0.88277156	     -0.00061781	     -0.20902644	      0.00320332	     -0.00143827	     47.29504279
      0.90604630	     -0.05301775	     -0.00101836	     -0.19488417	     -0.05593290	      0.88276948	     -0.00061868	     -0.20902555	      0.00320028	     -0.00144327	     47.32816876
      0.90734049	     -0.05303064	     -0.00101866	     -0.19489706	     -0.05592876	      0.88276762	     -0.00061946	     -0.20902465	      0.00319758	     -0.00144606	     47.08111884
      0.90863467	     -0.05304222	     -0.00102148	     -0.19490858	     -0.05592462	      0.88276574	     -0.00062024	     -0.20902365	      0.00319459	     -0.00144735	     47.19621499
      0.90992886	     -0.05304952	     -0.00102158	     -0.19491589	     -0.05592049	      0.88276387	     -0.00062102	     -0.20902256	      0.00319159	     -0.00144715	     46.93114685
      0.91122305	     -0.05305591	     -0.00102457	     -0.19492220	     -0.05591636	      0.88276200	     -0.00062180	     -0.20902136	      0.00318819	     -0.00144559	     47.08742550
      0.91251724	     -0.05305795	     -0.00102440	     -0.19492427	     -0.05591224	      0.88276013	     -0.00062258	     -0.20902007	      0.00318474	     -0.00144269	     46.79768852
      0.91381143	     -0.05305925	     -0.00102752	     -0.19492549	     -0.05590812	      0.88275826	     -0.00062336	     -0.20901868	      0.00318078	     -0.00143860	     47.00142550
      0.91510562	     -0.05305620	     -0.00102703	     -0.19492247	     -0.05590400	      0.88275641	     -0.00062414	     -0.20901720	      0.00317675	     -0.00143333	     46.68238111
      0.91639981	     -0.05305276	     -0.00103038	     -0.19491893	     -0.05589989	      0.88275455	     -0.00062492	     -0.20901560	      0.00317210	     -0.00142707	     46.94456526
      0.91754136	     -0.05304606	     -0.00103002	     -0.19491225	     -0.05589628	      0.88275293	     -0.00062561	     -0.20901412	      0.00316793	     -0.00142072	     46.67442491
      0.91868290	     -0.05303846	     -0.00103185	     -0.19490460	     -0.05589266	      0.88275131	     -0.00062630	     -0.20901254	      0.00316329	     -0.00141372	     46.75695587
      0.92010469	     -0.05302557	     -0.00103252	     -0.19489169	     -0.05588817	      0.88274931	     -0.00062715	     -0.20901046	      0.00315718	     -0.00140414	     46.63440516
      0.92152648	     -0.05301096	     -0.00103516	     -0.19487700	     -0.05588368	      0.88274732	     -0.00062801	     -0.20900823	      0.00315038	     -0.00139374	     46.82798877
      0.92268604	     -0.05299643	     -0.00103494	     -0.19486247	     -0.05588004	      0.88274571	     -0.00062870	     -0.20900632	      0.00314458	     -0.00138468	     46.60397587
      0.92384559	     -0.05298129	     -0.00103674	     -0.19484726	     -0.05587639	      0.88274411	     -0.00062940	     -0.20900434	      0.00313823	     -0.00137524	     46.70510344
      0.92527535	     -0.05295991	     -0.00103739	     -0.19482585	     -0.05587191	      0.88274215	     -0.00063026	     -0.20900179	      0.00312995	     -0.00136309	     46.59298373
      0.92670511	     -0.05293705	     -0.00104027	     -0.19480288	     -0.05586744	      0.88274021	     -0.00063111	     -0.20899915	      0.00312083	     -0.00135054	     46.84897773
      0.92781564	     -0.05291684	     -0.00104000	     -0.19478266	     -0.05586398	      0.88273872	     -0.00063177	     -0.20899702	      0.00311348	     -0.00134051	     46.62535912
      0.92892616	     -0.05289602	     -0.00104166	     -0.19476176	     -0.05586053	      0.88273723	     -0.00063244	     -0.20899485	      0.00310555	     -0.00133033	     46.72529158
      0.93041938	     -0.05286613	     -0.00104268	     -0.19473179	     -0.05585590	      0.88273526	     -0.00063332	     -0.20899185	      0.00309427	     -0.00131643	     46.65718151
      0.93191260	     -0.05283603	     -0.00104587	     -0.19470154	     -0.05585129	      0.88273330	     -0.00063421	     -0.20898880	      0.00308196	     -0.00130244	     46.94350343
      0.93297861	     -0.05281408	     -0.00104584	     -0.19467955	     -0.05584801	      0.88273192	     -0.00063484	     -0.20898665	      0.00307284	     -0.00129239	     46.70949722
      0.93404463	     -0.05279345	     -0.00104775	     -0.19465882	     -0.05584474	      0.88273055	     -0.00063547	     -0.20898454	      0.00306310	     -0.00128240	     46.78983606
      0.93562267	     -0.05276467	     -0.00104980	     -0.19462989	     -0.05583991	      0.88272853	     -0.00063640	     -0.20898163	      0.00304789	     -0.00126776	     46.73878621
      0.93694593	     -0.05274285	     -0.00105280	     -0.19460789	     -0.05583589	      0.88272686	     -0.00063718	     -0.20897945	      0.00303425	     -0.00125578	     46.88596583
      0.93826918	     -0.05272279	     -0.00105398	     -0.19458771	     -0.05583188	      0.88272521	     -0.00063795	     -0.20897759	      0.00302003	     -0.00124415	     46.72518610
      0.93959244	     -0.05270510	     -0.00105735	     -0.19456983	     -0.05582790	      0.88272357	     -0.00063872	     -0.20897611	      0.00300493	     -0.00123311	     46.96067080
      0.94091569	     -0.05268823	     -0.00105741	     -0.19455286	     -0.05582393	      0.88272195	     -0.00063949	     -0.20897507	      0.00298944	     -0.00122273	     46.67901380
      0.94203529	     -0.05267547	     -0.00106003	     -0.19453993	     -0.05582059	      0.88272058	     -0.00064013	     -0.20897453	      0.00297563	     -0.00121467	     46.90701034
      0.94315489	     -0.05266389	     -0.00106046	     -0.19452825	     -0.05581727	      0.88271923	     -0.00064077	     -0.20897435	      0.00296159	     -0.00120729	     46.79709874
      0.94459489	     -0.05265209	     -0.00106209	     -0.19451628	     -0.05581302	      0.88271749	     -0.00064159	     -0.20897468	      0.00294291	     -0.00119906	     46.89157822
      0.94603489	     -0.05264248	     -0.00106162	     -0.19450656	     -0.05580879	      0.88271577	     -0.00064240	     -0.20897572	      0.00292392	     -0.00119241	     46.67149898
      0.94715361	     -0.05263654	     -0.00106338	     -0.19450046	     -0.05580553	      0.88271444	     -0.00064303	     -0.20897702	      0.00290875	     -0.00118845	     46.89359741
      0.94827233	     -0.05263001	     -0.00106323	     -0.19449385	     -0.05580229	      0.88271311	     -0.00064365	     -0.20897876	      0.00289357	     -0.00118544	     46.81272276
      0.94974126	     -0.05261846	     -0.00106395	     -0.19448215	     -0.05579805	      0.88271137	     -0.00064446	     -0.20898160	      0.00287335	     -0.00118280	     46.96437767
      0.95121018	     -0.05260124	     -0.00106214	     -0.19446486	     -0.05579384	      0.88270964	     -0.00064526	     -0.20898492	      0.00285307	     -0.00118122	     46.76458732
      0.95227627	     -0.05258586	     -0.00106293	     -0.19444937	     -0.05579081	      0.88270838	     -0.00064584	     -0.20898754	      0.00283795	     -0.00118056	     47.04322866
      0.95334236	     -0.05256846	     -0.00106186	     -0.19443191	     -0.05578779	      0.88270712	     -0.00064641	     -0.20899029	      0.00282276	     -0.00118007	     47.00192749
      0.95489966	     -0.05253922	     -0.00106108	     -0.19440256	     -0.05578341	      0.88270528	     -0.00064723	     -0.20899451	      0.00280004	     -0.00117943	     47.15107642
      0.95621875	     -0.05251145	     -0.00105922	     -0.19437474	     -0.05577973	      0.88270373	     -0.00064793	     -0.20899822	      0.00278042	     -0.00117862	     47.05811451
      0.95753784	     -0.05248190	     -0.00105927	     -0.19434506	     -0.05577608	      0.88270217	     -0.00064861	     -0.20900204	      0.00276018	     -0.00117737	     47.32288451
      0.95885692	     -0.05244867	     -0.00105690	     -0.19431178	     -0.05577245	      0.88270062	     -0.00064929	     -0.20900596	      0.00273963	     -0.00117532	     47.14517657
      0.96003933	     -0.05241450	     -0.00105701	     -0.19427750	     -0.05576922	      0.88269923	     -0.00064990	     -0.20900949	      0.00272056	     -0.00117267	     47.44543051
      0.96122173	     -0.05237744	     -0.00105531	     -0.19424038	     -0.05576602	      0.88269785	     -0.00065049	     -0.20901300	      0.00270116	     -0.00116894	     47.37180945
      0.96240413	     -0.05233938	     -0.00105517	     -0.19420219	     -0.05576284	      0.88269647	     -0.00065109	     -0.20901651	      0.00268116	     -0.00116400	     47.55080845
      0.96391218	     -0.05228922	     -0.00105371	     -0.19415191	     -0.05575881	      0.88269472	     -0.00065183	     -0.20902099	      0.00265497	     -0.00115567	     47.51532931
      0.96510947	     -0.05224780	     -0.00105403	     -0.19411034	     -0.05575565	      0.88269334	     -0.00065242	     -0.20902455	      0.00263338	     -0.00114738	     47.79038439
      0.96630677	     -0.05220380	     -0.00105238	     -0.19406626	     -0.05575251	      0.88269197	     -0.00065300	     -0.20902809	      0.00261136	     -0.00113742	     47.76221085
      0.96750406	     -0.05215744	     -0.00105203	     -0.19401976	     -0.05574939	      0.88269062	     -0.00065358	     -0.20903156	      0.00258868	     -0.00112575	     47.97315303
      0.96900275	     -0.05209655	     -0.00105016	     -0.19395874	     -0.05574554	      0.88268894	     -0.00065429	     -0.20903576	      0.00255963	     -0.00110846	     48.00913387
      0.97017651	     -0.05204610	     -0.00105040	     -0.19390812	     -0.05574255	      0.88268765	     -0.00065484	     -0.20903889	      0.00253610	     -0.00109277	     48.31314628
      0.97135026	     -0.05199357	     -0.00104887	     -0.19385548	     -0.05573958	      0.88268638	     -0.00065538	     -0.20904184	      0.00251214	     -0.00107504	     48.36751025
      0.97252401	     -0.05193977	     -0.00104841	     -0.19380152	     -0.05573665	      0.88268513	     -0.00065592	     -0.20904460	      0.00248749	     -0.00105528	     48.58231468
      0.97408777	     -0.05186425	     -0.00104627	     -0.19372583	     -0.05573279	      0.88268350	     -0.00065662	     -0.20904792	      0.00245384	     -0.00102571	     48.74572619
      0.97524769	     -0.05180511	     -0.00104622	     -0.19366652	     -0.05572995	      0.88268233	     -0.00065714	     -0.20905005	      0.00242809	     -0.00100130	     49.05546458
      0.97640762	     -0.05174366	     -0.00104443	     -0.19360494	     -0.05572715	      0.88268118	     -0.00065764	     -0.20905186	      0.00240183	     -0.00097467	     49.20270942
      0.97782979	     -0.05166749	     -0.00104370	     -0.19352855	     -0.05572376	      0.88267982	     -0.00065826	     -0.20905361	      0.00236864	     -0.00093907	     49.52430805
      0.97909266	     -0.05160028	     -0.00104211	     -0.19346117	     -0.05572079	      0.88267865	     -0.00065879	     -0.20905477	      0.00233838	     -0.00090474	     49.67105966
      0.98035554	     -0.05153396	     -0.00104274	     -0.19339460	     -0.05571785	      0.88267753	     -0.00065932	     -0.20905562	      0.00230715	     -0.00086805	     49.97360284
      0.98161842	     -0.05146781	     -0.00104091	     -0.19332826	     -0.05571496	      0.88267646	     -0.00065983	     -0.20905617	      0.00227527	     -0.00082908	     50.14185878
      0.98288129	     -0.05140089	     -0.00104072	     -0.19326109	     -0.05571211	      0.88267544	     -0.00066034	     -0.20905645	      0.00224245	     -0.00078804	     50.45270727
      0.98414417	     -0.05133359	     -0.00103785	     -0.19319363	     -0.05570930	      0.88267447	     -0.00066083	     -0.20905645	      0.00220905	     -0.00074499	     50.64287685
      0.98540704	     -0.05126551	     -0.00103759	     -0.19312528	     -0.05570653	      0.88267356	     -0.00066132	     -0.20905614	      0.00217474	     -0.00070022	     50.96044695
      0.98666992	     -0.05119686	     -0.00103425	     -0.19305646	     -0.05570380	      0.88267270	     -0.00066179	     -0.20905549	      0.00213991	     -0.00065377	     51.16873837
      0.98793280	     -0.05112785	     -0.00103418	     -0.19298717	     -0.05570112	      0.88267191	     -0.00066226	     -0.20905450	      0.00210417	     -0.00060591	     51.48938181
      0.98905415	     -0.05106609	     -0.00103119	     -0.19292524	     -0.05569878	      0.88267125	     -0.00066266	     -0.20905332	      0.00207201	     -0.00056223	     51.67221171
      0.99017550	     -0.05100384	     -0.00103004	     -0.19286276	     -0.05569648	      0.88267065	     -0.00066305	     -0.20905184	      0.00203913	     -0.00051765	     51.90940604
      0.99154927	     -0.05092684	     -0.00102684	     -0.19278552	     -0.05569370	      0.88266998	     -0.00066353	     -0.20904962	      0.00199813	     -0.00046194	     52.15762989
      0.99292305	     -0.05085051	     -0.00102516	     -0.19270889	     -0.05569099	      0.88266938	     -0.00066398	     -0.20904694	      0.00195612	     -0.00040542	     52.42674498
      0.99405364	     -0.05078840	     -0.00102149	     -0.19264660	     -0.05568880	      0.88266895	     -0.00066435	     -0.20904443	      0.00192103	     -0.00035849	     52.59638677
      0.99518423	     -0.05072706	     -0.00101975	     -0.19258500	     -0.05568664	      0.88266857	     -0.00066471	     -0.20904166	      0.00188530	     -0.00031146	     52.80758887
      0.99656959	     -0.05065451	     -0.00101633	     -0.19251218	     -0.05568406	      0.88266818	     -0.00066514	     -0.20903796	      0.00184090	     -0.00025382	     53.02673594
      0.99795494	     -0.05058474	     -0.00101500	     -0.19244205	     -0.05568154	      0.88266787	     -0.00066556	     -0.20903400	      0.00179560	     -0.00019661	     53.27436590
      0.99903776	     -0.05053141	     -0.00101157	     -0.19238851	     -0.05567962	      0.88266768	     -0.00066587	     -0.20903076	      0.00175983	     -0.00015232	     53.40371649
      1.00012058	     -0.05047915	     -0.00100997	     -0.19233597	     -0.05567773	      0.88266754	     -0.00066618	     -0.20902740	      0.00172356	     -0.00010865	     53.56825271
      1.00156600	     -0.05041152	     -0.00100672	     -0.19226800	     -0.05567528	      0.88266742	     -0.00066658	     -0.20902272	      0.00167463	     -0.00005140	     53.76295926
      1.00301143	     -0.05034633	     -0.00100535	     -0.19220241	     -0.05567289	      0.88266739	     -0.00066696	     -0.20901788	      0.00162497	      0.00000427	     53.99924279
      1.00405115	     -0.05030096	     -0.00100191	     -0.19215681	     -0.05567122	      0.88266741	     -0.00066723	     -0.20901430	      0.00158904	      0.00004330	     54.08898980
      1.00509087	     -0.05025759	     -0.00100022	     -0.19211315	     -0.05566959	      0.88266748	     -0.00066749	     -0.20901068	      0.00155273	      0.00008128	     54.21108698
      1.00661666	     -0.05019834	     -0.00099675	     -0.19205350	     -0.05566726	      0.88266764	     -0.00066786	     -0.20900532	      0.00149903	      0.00013493	     54.35325895
      1.00790200	     -0.05015096	     -0.00099487	     -0.19200575	     -0.05566536	      0.88266784	     -0.00066815	     -0.20900082	      0.00145339	      0.00017788	     54.49749243
      1.00918735	     -0.05010485	     -0.00099112	     -0.19195932	     -0.05566352	      0.88266810	     -0.00066844	     -0.20899632	      0.00140762	      0.00021872	     54.60830801
      1.01047270	     -0.05006001	     -0.00098955	     -0.19191408	     -0.05566174	      0.88266840	     -0.00066872	     -0.20899180	      0.00136154	      0.00025729	     54.75479123
      1.01175805	     -0.05001671	     -0.00098497	     -0.19187048	     -0.05566002	      0.88266876	     -0.00066899	     -0.20898724	      0.00131546	      0.00029367	     54.83876492
      1.01285422	     -0.04998178	     -0.00098391	     -0.19183520	     -0.05565860	      0.88266910	     -0.00066920	     -0.20898333	      0.00127590	      0.00032282	     54.93718966
      1.01395040	     -0.04994899	     -0.00098100	     -0.19180211	     -0.05565723	      0.88266947	     -0.00066942	     -0.20897943	      0.00123635	      0.00035033	     55.00091042
      1.01534339	     -0.04990912	     -0.00097854	     -0.19176180	     -0.05565554	      0.88266998	     -0.00066967	     -0.20897449	      0.00118593	      0.00038281	     55.10724862
      1.01673638	     -0.04987035	     -0.00097413	     -0.19172266	     -0.05565392	      0.88267053	     -0.00066992	     -0.20896955	      0.00113556	      0.00041260	     55.19390053
      1.01783675	     -0.04984023	     -0.00097273	     -0.19169219	     -0.05565270	      0.88267100	     -0.00067010	     -0.20896563	      0.00109566	      0.00043418	     55.27748959
      1.01893711	     -0.04981013	     -0.00096944	     -0.19166178	     -0.05565151	      0.88267149	     -0.00067028	     -0.20896164	      0.00105586	      0.00045422	     55.34179835
      1.02035308	     -0.04977055	     -0.00096621	     -0.19162178	     -0.05565005	      0.88267215	     -0.00067050	     -0.20895638	      0.00100461	      0.00047777	     55.45135951
      1.02176904	     -0.04973057	     -0.00096067	     -0.19158145	     -0.05564867	      0.88267284	     -0.00067071	     -0.20895093	      0.00095351	      0.00049905	     55.53059573
      1.02282443	     -0.04970051	     -0.00095888	     -0.19155105	     -0.05564768	      0.88267337	     -0.00067085	     -0.20894672	      0.00091533	      0.00051346	     55.61932870
      1.02387981	     -0.04966998	     -0.00095534	     -0.19152024	     -0.05564673	      0.88267392	     -0.00067099	     -0.20894237	      0.00087729	      0.00052687	     55.69467604
      1.02536900	     -0.04962590	     -0.00095143	     -0.19147571	     -0.05564547	      0.88267472	     -0.00067118	     -0.20893599	      0.00082359	      0.00054426	     55.82808098
      1.02665218	     -0.04958620	     -0.00094676	     -0.19143566	     -0.05564444	      0.88267543	     -0.00067133	     -0.20893022	      0.00077738	      0.00055815	     55.93160488
      1.02793536	     -0.04954478	     -0.00094390	     -0.19139384	     -0.05564347	      0.88267615	     -0.00067147	     -0.20892416	      0.00073105	      0.00057127	     56.07717190
      1.02921854	     -0.04950207	     -0.00093854	     -0.19135079	     -0.05564256	      0.88267689	     -0.00067160	     -0.20891779	      0.00068475	      0.00058399	     56.17011605
      1.03050172	     -0.04945815	     -0.00093613	     -0.19130645	     -0.05564172	      0.88267765	     -0.00067172	     -0.20891110	      0.00063815	      0.00059641	     56.34414398
      1.03160096	     -0.04941906	     -0.00093128	     -0.19126707	     -0.05564104	      0.88267831	     -0.00067182	     -0.20890510	      0.00059828	      0.00060711	     56.42374480
      1.03270019	     -0.04937851	     -0.00092840	     -0.19122617	     -0.05564040	      0.88267898	     -0.00067191	     -0.20889885	      0.00055819	      0.00061792	     56.56618300
      1.03409086	     -0.04932613	     -0.00092339	     -0.19117338	     -0.05563966	      0.88267985	     -0.00067202	     -0.20889056	      0.00050730	      0.00063206	     56.71345261
      1.03548153	     -0.04927351	     -0.00092021	     -0.19112028	     -0.05563899	      0.88268074	     -0.00067212	     -0.20888188	      0.00045598	      0.00064677	     56.90861843
      1.03658488	     -0.04923256	     -0.00091554	     -0.19107902	     -0.05563851	      0.88268146	     -0.00067219	     -0.20887475	      0.00041513	      0.00065898	     56.98004956
      1.03768822	     -0.04919231	     -0.00091276	     -0.19103839	     -0.05563807	      0.88268220	     -0.00067225	     -0.20886745	      0.00037395	      0.00067158	     57.11221671
      1.03910056	     -0.04914120	     -0.00090784	     -0.19098684	     -0.05563758	      0.88268316	     -0.00067233	     -0.20885789	      0.00032102	      0.00068837	     57.25051527
      1.04051290	     -0.04909048	     -0.00090494	     -0.19093559	     -0.05563717	      0.88268414	     -0.00067239	     -0.20884811	      0.00026767	      0.00070581	     57.47037015
      1.04156914	     -0.04905319	     -0.00090046	     -0.19089798	     -0.05563691	      0.88268489	     -0.00067243	     -0.20884068	      0.00022772	      0.00071934	     57.52967900
      1.04262538	     -0.04901691	     -0.00089790	     -0.19086131	     -0.05563669	      0.88268566	     -0.00067247	     -0.20883316	      0.00018753	      0.00073317	     57.66556599
      1.04411058	     -0.04896868	     -0.00089346	     -0.19081256	     -0.05563645	      0.88268676	     -0.00067251	     -0.20882250	      0.00013085	      0.00075314	     57.80600285
      1.04539072	     -0.04893051	     -0.00089120	     -0.19077388	     -0.05563631	      0.88268774	     -0.00067254	     -0.20881330	      0.00008173	      0.00077063	     57.97674527
      1.04667087	     -0.04889556	     -0.00088737	     -0.19073846	     -0.05563624	      0.88268874	     -0.00067256	     -0.20880417	      0.00003259	      0.00078828	     58.06369933
      1.04795101	     -0.04886350	     -0.00088606	     -0.19070585	     -0.05563623	      0.88268976	     -0.00067258	     -0.20879516	     -0.00001675	      0.00080583	     58.24931356
      1.04923116	     -0.04883357	     -0.00088193	     -0.19067546	     -0.05563628	      0.88269080	     -0.00067259	     -0.20878628	     -0.00006596	      0.00082326	     58.30993964
      1.05033173	     -0.04880953	     -0.00088126	     -0.19065093	     -0.05563638	      0.88269171	     -0.00067259	     -0.20877876	     -0.00010840	      0.00083792	     58.46863815
      1.05143230	     -0.04878765	     -0.00087875	     -0.19062862	     -0.05563652	      0.88269265	     -0.00067259	     -0.20877136	     -0.00015070	      0.00085229	     58.53561381
      1.05281576	     -0.04876432	     -0.00087719	     -0.19060470	     -0.05563677	      0.88269384	     -0.00067258	     -0.20876226	     -0.00020387	      0.00086965	     58.67158709
      1.05419922	     -0.04874680	     -0.00087401	     -0.19058662	     -0.05563709	      0.88269505	     -0.00067256	     -0.20875347	     -0.00025683	      0.00088598	     58.69557090
      1.05530422	     -0.04873743	     -0.00087389	     -0.19057674	     -0.05563739	      0.88269604	     -0.00067254	     -0.20874674	     -0.00029909	      0.00089794	     58.80661349
      1.05640923	     -0.04873179	     -0.00087211	     -0.19057063	     -0.05563775	      0.88269703	     -0.00067252	     -0.20874031	     -0.00034103	      0.00090883	     58.82169094
      1.05781382	     -0.04872915	     -0.00087141	     -0.19056736	     -0.05563826	      0.88269832	     -0.00067248	     -0.20873260	     -0.00039401	      0.00092078	     58.92081632
      1.05921841	     -0.04873060	     -0.00086880	     -0.19056823	     -0.05563885	      0.88269962	     -0.00067244	     -0.20872541	     -0.00044630	      0.00093047	     58.90515134
      1.06028012	     -0.04873410	     -0.00086924	     -0.19057123	     -0.05563935	      0.88270061	     -0.00067241	     -0.20872030	     -0.00048553	      0.00093609	     59.00591776
      1.06134183	     -0.04873931	     -0.00086788	     -0.19057600	     -0.05563988	      0.88270161	     -0.00067237	     -0.20871547	     -0.00052425	      0.00094024	     59.00537340
      1.06281493	     -0.04874921	     -0.00086718	     -0.19058525	     -0.05564070	      0.88270300	     -0.00067232	     -0.20870919	     -0.00057730	      0.00094339	     59.07632912
      1.06428802	     -0.04876203	     -0.00086455	     -0.19059750	     -0.05564158	      0.88270439	     -0.00067226	     -0.20870336	     -0.00062935	      0.00094352	     59.02217792
      1.06530678	     -0.04877273	     -0.00086522	     -0.19060772	     -0.05564224	      0.88270535	     -0.00067221	     -0.20869959	     -0.00066493	      0.00094174	     59.10990261
      1.06632553	     -0.04878471	     -0.00086419	     -0.19061929	     -0.05564294	      0.88270630	     -0.00067216	     -0.20869600	     -0.00069996	      0.00093853	     59.09232550
      1.06789689	     -0.04880601	     -0.00086366	     -0.19063992	     -0.05564408	      0.88270777	     -0.00067209	     -0.20869085	     -0.00075312	      0.00093070	     59.12309775
      1.06919367	     -0.04882603	     -0.00086226	     -0.19065943	     -0.05564509	      0.88270897	     -0.00067202	     -0.20868693	     -0.00079608	      0.00092170	     59.06328089
      1.07049045	     -0.04884824	     -0.00086270	     -0.19068108	     -0.05564615	      0.88271016	     -0.00067195	     -0.20868330	     -0.00083835	      0.00091040	     59.12791212
      1.07178723	     -0.04887234	     -0.00086085	     -0.19070470	     -0.05564726	      0.88271133	     -0.00067188	     -0.20867996	     -0.00087968	      0.00089696	     59.01260351
      1.07294267	     -0.04889579	     -0.00086177	     -0.19072764	     -0.05564830	      0.88271236	     -0.00067182	     -0.20867722	     -0.00091596	      0.00088313	     59.08281378
      1.07409810	     -0.04892077	     -0.00086069	     -0.19075220	     -0.05564938	      0.88271337	     -0.00067175	     -0.20867469	     -0.00095146	      0.00086773	     58.99230429
      1.07525354	     -0.04894752	     -0.00086102	     -0.19077847	     -0.05565050	      0.88271437	     -0.00067168	     -0.20867239	     -0.00098637	      0.00085075	     59.00169514
      1.07674854	     -0.04898456	     -0.00086011	     -0.19081496	     -0.05565200	      0.88271562	     -0.00067159	     -0.20866974	     -0.00103045	      0.00082665	     58.89504995
      1.07792840	     -0.04901598	     -0.00086123	     -0.19084589	     -0.05565324	      0.88271659	     -0.00067152	     -0.20866792	     -0.00106455	      0.00080597	     58.93708860
      1.07910825	     -0.04904887	     -0.00086056	     -0.19087835	     -0.05565452	      0.88271752	     -0.00067145	     -0.20866632	     -0.00109783	      0.00078401	     58.82346383
      1.08028811	     -0.04908337	     -0.00086128	     -0.19091238	     -0.05565583	      0.88271843	     -0.00067138	     -0.20866496	     -0.00113047	      0.00076080	     58.81791222
      1.08176471	     -0.04912841	     -0.00086064	     -0.19095690	     -0.05565753	      0.88271954	     -0.00067129	     -0.20866358	     -0.00117021	      0.00073022	     58.67595063
      1.08292798	     -0.04916550	     -0.00086204	     -0.19099354	     -0.05565891	      0.88272037	     -0.00067121	     -0.20866273	     -0.00120082	      0.00070500	     58.71016113
      1.08409125	     -0.04920359	     -0.00086164	     -0.19103122	     -0.05566032	      0.88272118	     -0.00067114	     -0.20866209	     -0.00123060	      0.00067897	     58.58415588
      1.08525451	     -0.04924311	     -0.00086253	     -0.19107031	     -0.05566177	      0.88272195	     -0.00067107	     -0.20866165	     -0.00125973	      0.00065219	     58.56056811
      1.08679207	     -0.04929716	     -0.00086233	     -0.19112386	     -0.05566374	      0.88272292	     -0.00067097	     -0.20866138	     -0.00129704	      0.00061590	     58.39994825
      1.08795141	     -0.04933985	     -0.00086398	     -0.19116611	     -0.05566526	      0.88272362	     -0.00067090	     -0.20866141	     -0.00132444	      0.00058796	     58.42300803
      1.08911075	     -0.04938349	     -0.00086396	     -0.19120938	     -0.05566681	      0.88272429	     -0.00067083	     -0.20866163	     -0.00135100	      0.00055976	     58.28735663
      1.09051146	     -0.04943774	     -0.00086565	     -0.19126313	     -0.05566872	      0.88272505	     -0.00067074	     -0.20866213	     -0.00138220	      0.00052541	     58.27854791
      1.09176820	     -0.04948744	     -0.00086542	     -0.19131245	     -0.05567048	      0.88272569	     -0.00067066	     -0.20866281	     -0.00140916	      0.00049452	     58.09681411
      1.09302494	     -0.04953866	     -0.00086758	     -0.19136323	     -0.05567226	      0.88272629	     -0.00067059	     -0.20866370	     -0.00143537	      0.00046361	     58.12571904
      1.09428168	     -0.04959058	     -0.00086743	     -0.19141478	     -0.05567408	      0.88272685	     -0.00067051	     -0.20866479	     -0.00146056	      0.00043288	     57.92835959
      1.09553843	     -0.04964395	     -0.00086986	     -0.19146772	     -0.05567593	      0.88272738	     -0.00067044	     -0.20866607	     -0.00148502	      0.00040234	     57.96417857
      1.09679517	     -0.04969789	     -0.00086976	     -0.19152131	     -0.05567781	      0.88272787	     -0.00067037	     -0.20866755	     -0.00150844	      0.00037219	     57.74982964
      1.09805191	     -0.04975333	     -0.00087242	     -0.19157633	     -0.05567972	      0.88272831	     -0.00067030	     -0.20866922	     -0.00153115	      0.00034238	     57.79045154
      1.09930865	     -0.04980914	     -0.00087239	     -0.19163181	     -0.05568166	      0.88272873	     -0.00067023	     -0.20867107	     -0.00155280	      0.00031310	     57.56303160
      1.10056540	     -0.04986637	     -0.00087528	     -0.19168863	     -0.05568363	      0.88272910	     -0.00067017	     -0.20867310	     -0.00157375	      0.00028430	     57.61096315
      1.10182214	     -0.04992390	     -0.00087543	     -0.19174585	     -0.05568562	      0.88272944	     -0.00067010	     -0.20867531	     -0.00159362	      0.00025616	     57.37450457
      1.10307888	     -0.04998303	     -0.00087876	     -0.19180458	     -0.05568763	      0.88272975	     -0.00067004	     -0.20867767	     -0.00161279	      0.00022864	     57.42883713
      1.10433562	     -0.05004223	     -0.00087913	     -0.19186349	     -0.05568967	      0.88273002	     -0.00066998	     -0.20868019	     -0.00163087	      0.00020192	     57.18417686
      1.10559237	     -0.05010315	     -0.00088269	     -0.19192402	     -0.05569173	      0.88273025	     -0.00066993	     -0.20868285	     -0.00164825	      0.00017588	     57.23923409
      1.10684911	     -0.05016428	     -0.00088320	     -0.19198486	     -0.05569381	      0.88273046	     -0.00066987	     -0.20868568	     -0.00166454	      0.00015064	     56.98587794
      1.10810585	     -0.05022726	     -0.00088697	     -0.19204746	     -0.05569592	      0.88273063	     -0.00066982	     -0.20868866	     -0.00168013	      0.00012608	     57.03956260
      1.10936259	     -0.05029013	     -0.00088761	     -0.19211007	     -0.05569804	      0.88273078	     -0.00066977	     -0.20869179	     -0.00169460	      0.00010229	     56.78228828
      1.11061934	     -0.05035487	     -0.00089150	     -0.19217445	     -0.05570017	      0.88273089	     -0.00066972	     -0.20869506	     -0.00170836	      0.00007912	     56.83015301
      1.11187608	     -0.05041960	     -0.00089238	     -0.19223893	     -0.05570233	      0.88273098	     -0.00066968	     -0.20869849	     -0.00172100	      0.00005665	     56.56712137
      1.11313282	     -0.05048654	     -0.00089690	     -0.19230551	     -0.05570450	      0.88273103	     -0.00066964	     -0.20870206	     -0.00173293	      0.00003475	     56.60239540
      1.11438956	     -0.05055293	     -0.00089781	     -0.19237167	     -0.05570668	      0.88273106	     -0.00066960	     -0.20870579	     -0.00174377	      0.00001351	     56.33121680
      1.11564631	     -0.05062219	     -0.00090194	     -0.19244061	     -0.05570888	      0.88273107	     -0.00066957	     -0.20870969	     -0.00175388	     -0.00000726	     56.35146118
      1.11690305	     -0.05069149	     -0.00090307	     -0.19250970	     -0.05571109	      0.88273104	     -0.00066954	     -0.20871378	     -0.00176285	     -0.00002754	     56.08509982
      1.11815979	     -0.05076318	     -0.00090731	     -0.19258108	     -0.05571331	      0.88273100	     -0.00066951	     -0.20871804	     -0.00177105	     -0.00004752	     56.09797778
      1.11941653	     -0.05083472	     -0.00090863	     -0.19265242	     -0.05571554	      0.88273093	     -0.00066949	     -0.20872249	     -0.00177809	     -0.00006718	     55.83242103
      1.12067328	     -0.05090850	     -0.00091289	     -0.19272592	     -0.05571778	      0.88273083	     -0.00066947	     -0.20872709	     -0.00178432	     -0.00008670	     55.82775680
      1.12193002	     -0.05098219	     -0.00091441	     -0.19279943	     -0.05572003	      0.88273071	     -0.00066945	     -0.20873186	     -0.00178940	     -0.00010608	     55.56107994
      1.12318676	     -0.05105837	     -0.00091872	     -0.19287536	     -0.05572228	      0.88273056	     -0.00066944	     -0.20873678	     -0.00179364	     -0.00012546	     55.53683506
      1.12444350	     -0.05113447	     -0.00092051	     -0.19295129	     -0.05572454	      0.88273039	     -0.00066943	     -0.20874187	     -0.00179671	     -0.00014485	     55.27257602
      1.12570025	     -0.05121256	     -0.00092486	     -0.19302914	     -0.05572679	      0.88273020	     -0.00066943	     -0.20874711	     -0.00179892	     -0.00016440	     55.22907078
      1.12695699	     -0.05129006	     -0.00092692	     -0.19310649	     -0.05572906	      0.88272998	     -0.00066943	     -0.20875251	     -0.00179997	     -0.00018408	     54.96785671
      1.12821373	     -0.05136951	     -0.00093128	     -0.19318573	     -0.05573132	      0.88272974	     -0.00066944	     -0.20875806	     -0.00180013	     -0.00020401	     54.90583461
      1.12947047	     -0.05144859	     -0.00093354	     -0.19326468	     -0.05573358	      0.88272947	     -0.00066945	     -0.20876374	     -0.00179914	     -0.00022416	     54.65152845
      1.13072722	     -0.05152961	     -0.00093786	     -0.19334551	     -0.05573584	      0.88272917	     -0.00066946	     -0.20876956	     -0.00179722	     -0.00024463	     54.56918853
      1.13198396	     -0.05161019	     -0.00094029	     -0.19342598	     -0.05573810	      0.88272885	     -0.00066948	     -0.20877550	     -0.00179415	     -0.00026542	     54.31865439
      1.13324070	     -0.05169208	     -0.00094446	     -0.19350772	     -0.05574035	      0.88272850	     -0.00066951	     -0.20878156	     -0.00179012	     -0.00028659	     54.21911944
      1.13449744	     -0.05177340	     -0.00094697	     -0.19358895	     -0.05574260	      0.88272813	     -0.00066954	     -0.20878771	     -0.00178492	     -0.00030811	     53.97463817
      1.13575419	     -0.05185593	     -0.00095085	     -0.19367136	     -0.05574484	      0.88272773	     -0.00066958	     -0.20879395	     -0.00177876	     -0.00033001	     53.85513967
      1.13701093	     -0.05193785	     -0.00095330	     -0.19375322	     -0.05574707	      0.88272730	     -0.00066963	     -0.20880027	     -0.00177145	     -0.00035227	     53.61332045
      1.13854877	     -0.05203944	     -0.00095835	     -0.19385469	     -0.05574978	      0.88272674	     -0.00066969	     -0.20880810	     -0.00176115	     -0.00038007	     53.51149414
      1.13967343	     -0.05211223	     -0.00095965	     -0.19392747	     -0.05575176	      0.88272630	     -0.00066974	     -0.20881387	     -0.00175246	     -0.00040071	     53.21653653
      1.14079809	     -0.05218613	     -0.00096295	     -0.19400132	     -0.05575372	      0.88272584	     -0.00066979	     -0.20881967	     -0.00174301	     -0.00042166	     53.10048334
      1.14230648	     -0.05228403	     -0.00096586	     -0.19409921	     -0.05575634	      0.88272518	     -0.00066988	     -0.20882749	     -0.00172893	     -0.00045012	     52.82116340
      1.14365661	     -0.05237240	     -0.00097022	     -0.19418752	     -0.05575867	      0.88272455	     -0.00066996	     -0.20883451	     -0.00171517	     -0.00047592	     52.72361588
      1.14500674	     -0.05245860	     -0.00097176	     -0.19427378	     -0.05576097	      0.88272389	     -0.00067005	     -0.20884153	     -0.00170007	     -0.00050194	     52.38298554
      1.14618384	     -0.05253515	     -0.00097610	     -0.19435029	     -0.05576297	      0.88272329	     -0.00067014	     -0.20884764	     -0.00168613	     -0.00052480	     52.33339933
      1.14736094	     -0.05260952	     -0.00097815	     -0.19442470	     -0.05576494	      0.88272266	     -0.00067023	     -0.20885373	     -0.00167116	     -0.00054771	     52.08409625
      1.14853804	     -0.05268417	     -0.00098164	     -0.19449936	     -0.05576690	      0.88272200	     -0.00067033	     -0.20885979	     -0.00165542	     -0.00057067	     51.95627199
      1.15015863	     -0.05278473	     -0.00098504	     -0.19459999	     -0.05576957	      0.88272105	     -0.00067048	     -0.20886809	     -0.00163232	     -0.00060219	     51.64511979
      1.15137084	     -0.05286010	     -0.00098959	     -0.19467537	     -0.05577153	      0.88272031	     -0.00067060	     -0.20887424	     -0.00161418	     -0.00062565	     51.58530350
      1.15258304	     -0.05293301	     -0.00099223	     -0.19474835	     -0.05577348	      0.88271953	     -0.00067073	     -0.20888035	     -0.00159510	     -0.00064892	     51.33653723
      1.15379525	     -0.05300553	     -0.00099638	     -0.19482090	     -0.05577540	      0.88271873	     -0.00067087	     -0.20888640	     -0.00157531	     -0.00067196	     51.22903527
      1.15538047	     -0.05309703	     -0.00100027	     -0.19491252	     -0.05577788	      0.88271764	     -0.00067106	     -0.20889423	     -0.00154819	     -0.00070158	     50.92155428
      1.15657197	     -0.05316521	     -0.00100535	     -0.19498072	     -0.05577971	      0.88271679	     -0.00067121	     -0.20890004	     -0.00152714	     -0.00072341	     50.90555970
      1.15776347	     -0.05323023	     -0.00100853	     -0.19504584	     -0.05578151	      0.88271592	     -0.00067137	     -0.20890578	     -0.00150533	     -0.00074475	     50.67658594
      1.15922158	     -0.05330829	     -0.00101436	     -0.19512396	     -0.05578369	      0.88271482	     -0.00067158	     -0.20891271	     -0.00147795	     -0.00077013	     50.61538444
      1.16053105	     -0.05337447	     -0.00101768	     -0.19519027	     -0.05578561	      0.88271379	     -0.00067178	     -0.20891884	     -0.00145254	     -0.00079211	     50.32077139
      1.16184053	     -0.05343973	     -0.00102366	     -0.19525558	     -0.05578749	      0.88271274	     -0.00067199	     -0.20892488	     -0.00142671	     -0.00081330	     50.35247654
      1.16315000	     -0.05350059	     -0.00102689	     -0.19531659	     -0.05578934	      0.88271166	     -0.00067221	     -0.20893084	     -0.00140017	     -0.00083356	     50.03071658
      1.16445947	     -0.05356051	     -0.00103320	     -0.19537657	     -0.05579116	      0.88271056	     -0.00067244	     -0.20893671	     -0.00137335	     -0.00085289	     50.11983216
      1.16576894	     -0.05361538	     -0.00103620	     -0.19543161	     -0.05579294	      0.88270943	     -0.00067268	     -0.20894250	     -0.00134588	     -0.00087115	     49.76651587
      1.16707841	     -0.05366934	     -0.00104272	     -0.19548563	     -0.05579469	      0.88270828	     -0.00067293	     -0.20894821	     -0.00131827	     -0.00088836	     49.91423213
      1.16838788	     -0.05371806	     -0.00104538	     -0.19553455	     -0.05579639	      0.88270710	     -0.00067319	     -0.20895384	     -0.00129007	     -0.00090439	     49.51837906
      1.16955978	     -0.05376097	     -0.00105101	     -0.19557753	     -0.05579789	      0.88270604	     -0.00067344	     -0.20895880	     -0.00126484	     -0.00091777	     49.64450108
      1.17073167	     -0.05379998	     -0.00105423	     -0.19561670	     -0.05579936	      0.88270495	     -0.00067369	     -0.20896371	     -0.00123926	     -0.00093015	     49.43198836
      1.17215397	     -0.05384485	     -0.00105973	     -0.19566171	     -0.05580110	      0.88270362	     -0.00067400	     -0.20896959	     -0.00120814	     -0.00094386	     49.44646662
      1.17357626	     -0.05388538	     -0.00106304	     -0.19570247	     -0.05580279	      0.88270227	     -0.00067433	     -0.20897538	     -0.00117672	     -0.00095604	     49.13696911
      1.17477112	     -0.05391840	     -0.00106823	     -0.19573560	     -0.05580418	      0.88270112	     -0.00067461	     -0.20898020	     -0.00115044	     -0.00096516	     49.26494491
      1.17596597	     -0.05394798	     -0.00107117	     -0.19576537	     -0.05580554	      0.88269996	     -0.00067490	     -0.20898497	     -0.00112394	     -0.00097321	     49.05426179
      1.17716083	     -0.05397583	     -0.00107526	     -0.19579336	     -0.05580687	      0.88269880	     -0.00067520	     -0.20898971	     -0.00109751	     -0.00098025	     49.05489134
      1.17879104	     -0.05400942	     -0.00107915	     -0.19582721	     -0.05580863	      0.88269719	     -0.00067562	     -0.20899610	     -0.00106134	     -0.00098820	     48.81768459
      1.18000326	     -0.05403276	     -0.00108370	     -0.19585070	     -0.05580990	      0.88269599	     -0.00067595	     -0.20900079	     -0.00103464	     -0.00099294	     48.93423795
      1.18121547	     -0.05405316	     -0.00108624	     -0.19587131	     -0.05581114	      0.88269478	     -0.00067628	     -0.20900545	     -0.00100787	     -0.00099668	     48.73976916
      1.18267163	     -0.05407576	     -0.00109089	     -0.19589411	     -0.05581258	      0.88269333	     -0.00067669	     -0.20901099	     -0.00097598	     -0.00099994	     48.81703051
      1.18396525	     -0.05409265	     -0.00109292	     -0.19591124	     -0.05581383	      0.88269204	     -0.00067706	     -0.20901587	     -0.00094760	     -0.00100174	     48.55337024
      1.18525887	     -0.05410856	     -0.00109718	     -0.19592734	     -0.05581503	      0.88269074	     -0.00067744	     -0.20902070	     -0.00091953	     -0.00100263	     48.69557665
      1.18655249	     -0.05412158	     -0.00109900	     -0.19594061	     -0.05581621	      0.88268944	     -0.00067783	     -0.20902550	     -0.00089139	     -0.00100261	     48.44790022
      1.18784611	     -0.05413361	     -0.00110296	     -0.19595282	     -0.05581734	      0.88268815	     -0.00067823	     -0.20903025	     -0.00086358	     -0.00100182	     48.59657948
      1.18913973	     -0.05414286	     -0.00110456	     -0.19596233	     -0.05581844	      0.88268685	     -0.00067864	     -0.20903497	     -0.00083573	     -0.00100027	     48.36719784
      1.19043335	     -0.05415098	     -0.00110820	     -0.19597065	     -0.05581950	      0.88268556	     -0.00067906	     -0.20903963	     -0.00080824	     -0.00099811	     48.52340828
      1.19172697	     -0.05415656	     -0.00110950	     -0.19597650	     -0.05582053	      0.88268427	     -0.00067949	     -0.20904425	     -0.00078074	     -0.00099536	     48.30690397
      1.19302059	     -0.05416129	     -0.00111277	     -0.19598144	     -0.05582152	      0.88268298	     -0.00067992	     -0.20904882	     -0.00075359	     -0.00099218	     48.46674866
      1.19431421	     -0.05416368	     -0.00111378	     -0.19598410	     -0.05582248	      0.88268170	     -0.00068037	     -0.20905334	     -0.00072641	     -0.00098862	     48.26603854
      1.19560783	     -0.05416575	     -0.00111676	     -0.19598638	     -0.05582340	      0.88268042	     -0.00068082	     -0.20905782	     -0.00069961	     -0.00098481	     48.42831266
      1.19690145	     -0.05416775	     -0.00111767	     -0.19598866	     -0.05582429	      0.88267915	     -0.00068128	     -0.20906230	     -0.00067281	     -0.00098083	     48.22776824
      1.19819506	     -0.05417201	     -0.00112064	     -0.19599313	     -0.05582514	      0.88267789	     -0.00068175	     -0.20906685	     -0.00064643	     -0.00097690	     48.37652560
      1.19948868	     -0.05417842	     -0.00112158	     -0.19599980	     -0.05582596	      0.88267663	     -0.00068223	     -0.20907157	     -0.00062009	     -0.00097317	     48.16198594
      1.20078230	     -0.05418879	     -0.00112435	     -0.19601039	     -0.05582675	      0.88267537	     -0.00068271	     -0.20907655	     -0.00059414	     -0.00097004	     48.27973214
      1.20207592	     -0.05420253	     -0.00112485	     -0.19602440	     -0.05582750	      0.88267412	     -0.00068320	     -0.20908191	     -0.00056813	     -0.00096786	     48.03425693
      1.20336954	     -0.05422089	     -0.00112705	     -0.19604299	     -0.05582822	      0.88267286	     -0.00068370	     -0.20908775	     -0.00054232	     -0.00096714	     48.13530132
      1.20466316	     -0.05424274	     -0.00112703	     -0.19606513	     -0.05582890	      0.88267161	     -0.00068421	     -0.20909414	     -0.00051623	     -0.00096823	     47.87499075
      1.20595678	     -0.05426834	     -0.00112863	     -0.19609097	     -0.05582955	      0.88267036	     -0.00068473	     -0.20910115	     -0.00049009	     -0.00097158	     47.97173886
      1.20725040	     -0.05429660	     -0.00112799	     -0.19611955	     -0.05583017	      0.88266910	     -0.00068525	     -0.20910882	     -0.00046342	     -0.00097748	     47.68586465
      1.20854402	     -0.05432765	     -0.00112895	     -0.19615087	     -0.05583075	      0.88266783	     -0.00068578	     -0.20911718	     -0.00043647	     -0.00098629	     47.77481321
      1.20983764	     -0.05436107	     -0.00112797	     -0.19618463	     -0.05583130	      0.88266654	     -0.00068631	     -0.20912623	     -0.00040874	     -0.00099813	     47.47277556
      1.21113126	     -0.05439852	     -0.00112887	     -0.19622235	     -0.05583181	      0.88266524	     -0.00068686	     -0.20913602	     -0.00038052	     -0.00101323	     47.54201407
      1.21242488	     -0.05443889	     -0.00112805	     -0.19626307	     -0.05583228	      0.88266392	     -0.00068741	     -0.20914660	     -0.00035138	     -0.00103161	     47.21241677
      1.21371850	     -0.05448194	     -0.00112889	     -0.19630641	     -0.05583272	      0.88266257	     -0.00068797	     -0.20915799	     -0.00032162	     -0.00105339	     47.25273463
      1.21501212	     -0.05452665	     -0.00112818	     -0.19635147	     -0.05583312	      0.88266120	     -0.00068854	     -0.20917018	     -0.00029084	     -0.00107845	     46.91132274
      1.21630574	     -0.05457456	     -0.00112917	     -0.19639968	     -0.05583347	      0.88265978	     -0.00068911	     -0.20918318	     -0.00025930	     -0.00110675	     46.91175371
      1.21759936	     -0.05462490	     -0.00112885	     -0.19645037	     -0.05583379	      0.88265833	     -0.00068970	     -0.20919701	     -0.00022668	     -0.00113808	     46.55012575
      1.21889298	     -0.05467608	     -0.00112991	     -0.19650187	     -0.05583406	      0.88265684	     -0.00069029	     -0.20921165	     -0.00019320	     -0.00117229	     46.51489514
      1.22018659	     -0.05472670	     -0.00112976	     -0.19655286	     -0.05583429	      0.88265530	     -0.00069089	     -0.20922705	     -0.00015855	     -0.00120899	     46.16297373
      1.22148021	     -0.05477815	     -0.00113098	     -0.19660465	     -0.05583447	      0.88265371	     -0.00069150	     -0.20924318	     -0.00012305	     -0.00124783	     46.07404344
      1.22305936	     -0.05484471	     -0.00113065	     -0.19667168	     -0.05583463	      0.88265170	     -0.00069226	     -0.20926391	     -0.00007830	     -0.00129755	     45.50645323
      1.22421438	     -0.05489586	     -0.00113247	     -0.19672313	     -0.05583470	      0.88265018	     -0.00069282	     -0.20927982	     -0.00004488	     -0.00133534	     45.55657915
      1.22536940	     -0.05494862	     -0.00113266	     -0.19677623	     -0.05583473	      0.88264861	     -0.00069338	     -0.20929636	     -0.00001049	     -0.00137405	     45.20689977
      1.22692400	     -0.05502238	     -0.00113420	     -0.19685044	     -0.05583471	      0.88264644	     -0.00069415	     -0.20931960	      0.00003700	     -0.00142735	     45.03046072
      1.22831707	     -0.05508972	     -0.00113416	     -0.19691824	     -0.05583463	      0.88264441	     -0.00069485	     -0.20934135	      0.00008108	     -0.00147582	     44.54906473
      1.22971015	     -0.05515771	     -0.00113645	     -0.19698662	     -0.05583448	      0.88264232	     -0.00069556	     -0.20936390	      0.00012628	     -0.00152453	     44.60380509
      1.23092038	     -0.05521792	     -0.00113599	     -0.19704727	     -0.05583431	      0.88264045	     -0.00069618	     -0.20938410	      0.00016689	     -0.00156663	     44.09367954
      1.23213061	     -0.05527975	     -0.00113752	     -0.19710948	     -0.05583408	      0.88263853	     -0.00069681	     -0.20940488	      0.00020831	     -0.00160832	     44.01611352
      1.23358320	     -0.05535529	     -0.00113778	     -0.19718554	     -0.05583374	      0.88263616	     -0.00069757	     -0.20943053	      0.00025958	     -0.00165737	     43.61286909
      1.23503578	     -0.05543153	     -0.00113982	     -0.19726227	     -0.05583332	      0.88263372	     -0.00069834	     -0.20945692	      0.00031221	     -0.00170503	     43.61119201
      1.23624984	     -0.05549487	     -0.00113907	     -0.19732610	     -0.05583292	      0.88263162	     -0.00069899	     -0.20947948	      0.00035762	     -0.00174338	     43.16750121
      1.23746391	     -0.05555806	     -0.00114008	     -0.19738974	     -0.05583246	      0.88262949	     -0.00069964	     -0.20950244	      0.00040398	     -0.00178021	     43.09872710
      1.23893929	     -0.05563412	     -0.00113960	     -0.19746642	     -0.05583182	      0.88262683	     -0.00070044	     -0.20953081	      0.00046197	     -0.00182246	     42.75717045
      1.24041468	     -0.05570878	     -0.00114091	     -0.19754166	     -0.05583109	      0.88262411	     -0.00070124	     -0.20955959	      0.00052141	     -0.00186158	     42.78050338
      1.24160675	     -0.05576769	     -0.00113948	     -0.19760113	     -0.05583044	      0.88262187	     -0.00070189	     -0.20958307	      0.00057085	     -0.00189048	     42.41086316
      1.24279882	     -0.05582568	     -0.00113980	     -0.19765964	     -0.05582973	      0.88261960	     -0.00070255	     -0.20960671	      0.00062115	     -0.00191676	     42.35716771
      1.24431891	     -0.05589722	     -0.00113862	     -0.19773189	     -0.05582874	      0.88261667	     -0.00070339	     -0.20963698	      0.00068690	     -0.00194599	     42.10987474
      1.24583900	     -0.05596593	     -0.00113911	     -0.19780130	     -0.05582764	      0.88261369	     -0.00070423	     -0.20966728	      0.00075401	     -0.00197002	     42.15579974
      1.24700433	     -0.05601653	     -0.00113696	     -0.19785251	     -0.05582673	      0.88261138	     -0.00070488	     -0.20969046	      0.00080668	     -0.00198455	     41.88373106
      1.24816965	     -0.05606530	     -0.00113643	     -0.19790185	     -0.05582576	      0.88260907	     -0.00070553	     -0.20971354	      0.00085999	     -0.00199559	     41.86003524
      1.24974806	     -0.05612654	     -0.00113386	     -0.19796394	     -0.05582435	      0.88260591	     -0.00070641	     -0.20974453	      0.00093357	     -0.00200453	     41.71732220
      1.25132646	     -0.05617976	     -0.00113274	     -0.19801799	     -0.05582281	      0.88260274	     -0.00070729	     -0.20977502	      0.00100819	     -0.00200614	     41.81139857
      1.25245229	     -0.05621373	     -0.00112922	     -0.19805264	     -0.05582165	      0.88260048	     -0.00070792	     -0.20979638	      0.00106235	     -0.00200252	     41.63690915
      1.25357812	     -0.05624385	     -0.00112714	     -0.19808340	     -0.05582042	      0.88259823	     -0.00070855	     -0.20981733	      0.00111686	     -0.00199493	     41.65313659
      1.25524236	     -0.05628133	     -0.00112173	     -0.19812191	     -0.05581850	      0.88259493	     -0.00070949	     -0.20984740	      0.00119826	     -0.00197603	     41.63568279
      1.25664715	     -0.05630444	     -0.00111827	     -0.19814586	     -0.05581676	      0.88259217	     -0.00071027	     -0.20987188	      0.00126730	     -0.00195250	     41.63711061
      1.25805195	     -0.05632693	     -0.00111345	     -0.19816923	     -0.05581493	      0.88258945	     -0.00071106	     -0.20989560	      0.00133677	     -0.00192212	     41.56420669
      1.25945675	     -0.05634671	     -0.00111125	     -0.19818982	     -0.05581301	      0.88258677	     -0.00071185	     -0.20991853	      0.00140631	     -0.00188528	     41.64709199
      1.26070200	     -0.05636169	     -0.00110662	     -0.19820560	     -0.05581122	      0.88258445	     -0.00071255	     -0.20993817	      0.00146847	     -0.00184743	     41.59931965
      1.26194725	     -0.05637387	     -0.00110369	     -0.19821853	     -0.05580935	      0.88258217	     -0.00071324	     -0.20995709	      0.00153069	     -0.00180509	     41.65672673
      1.26319251	     -0.05638321	     -0.00109889	     -0.19822867	     -0.05580741	      0.88257995	     -0.00071394	     -0.20997530	      0.00159326	     -0.00175842	     41.66535316
      1.26484049	     -0.05639325	     -0.00109402	     -0.19823973	     -0.05580471	      0.88257711	     -0.00071486	     -0.20999827	      0.00167626	     -0.00169060	     41.73693113
      1.26611304	     -0.05639839	     -0.00108852	     -0.19824572	     -0.05580254	      0.88257499	     -0.00071558	     -0.21001510	      0.00174074	     -0.00163390	     41.72869917
      1.26738560	     -0.05640119	     -0.00108480	     -0.19824930	     -0.05580028	      0.88257295	     -0.00071629	     -0.21003111	      0.00180523	     -0.00157389	     41.78364970
      1.26865815	     -0.05640140	     -0.00107977	     -0.19825034	     -0.05579794	      0.88257099	     -0.00071700	     -0.21004625	      0.00186999	     -0.00151083	     41.79628988
      1.27028031	     -0.05639838	     -0.00107490	     -0.19824833	     -0.05579484	      0.88256861	     -0.00071791	     -0.21006427	      0.00195257	     -0.00142669	     41.86717973
      1.27152958	     -0.05639369	     -0.00106942	     -0.19824446	     -0.05579236	      0.88256687	     -0.00071860	     -0.21007716	      0.00201642	     -0.00135936	     41.85153274
      1.27277886	     -0.05638745	     -0.00106585	     -0.19823898	     -0.05578980	      0.88256521	     -0.00071930	     -0.21008918	      0.00208016	     -0.00129025	     41.89429437
      1.27428266	     -0.05637590	     -0.00105974	     -0.19822840	     -0.05578662	      0.88256333	     -0.00072014	     -0.21010248	      0.00215708	     -0.00120503	     41.90882078
      1.27578647	     -0.05635898	     -0.00105565	     -0.19821239	     -0.05578332	      0.88256159	     -0.00072098	     -0.21011443	      0.00223378	     -0.00111813	     42.01585553
      1.27692638	     -0.05634258	     -0.00104968	     -0.19819677	     -0.05578074	      0.88256035	     -0.00072162	     -0.21012252	      0.00229210	     -0.00105125	     41.98848206
      1.27806630	     -0.05632444	     -0.00104559	     -0.19817934	     -0.05577809	      0.88255919	     -0.00072225	     -0.21012976	      0.00235017	     -0.00098381	     42.02777838
      1.27969034	     -0.05629491	     -0.00103856	     -0.19815086	     -0.05577421	      0.88255767	     -0.00072315	     -0.21013866	      0.00243278	     -0.00088709	     42.06003574
      1.28109440	     -0.05626515	     -0.00103356	     -0.19812197	     -0.05577074	      0.88255648	     -0.00072393	     -0.21014499	      0.00250385	     -0.00080327	     42.13375948
      1.28249846	     -0.05623018	     -0.00102647	     -0.19808792	     -0.05576718	      0.88255542	     -0.00072471	     -0.21015000	      0.00257481	     -0.00071947	     42.17549579
      1.28390252	     -0.05618907	     -0.00102176	     -0.19804766	     -0.05576351	      0.88255446	     -0.00072548	     -0.21015364	      0.00264523	     -0.00063593	     42.30013023
      1.28514243	     -0.05614727	     -0.00101493	     -0.19800668	     -0.05576019	      0.88255372	     -0.00072617	     -0.21015562	      0.00270732	     -0.00056232	     42.35284006
      1.28638234	     -0.05610013	     -0.00101022	     -0.19796030	     -0.05575680	      0.88255307	     -0.00072685	     -0.21015642	      0.00276886	     -0.00048898	     42.47466308
      1.28762224	     -0.05604546	     -0.00100416	     -0.19790642	     -0.05575333	      0.88255251	     -0.00072753	     -0.21015595	      0.00283004	     -0.00041575	     42.60098153
      1.28928186	     -0.05596169	     -0.00099774	     -0.19782363	     -0.05574856	      0.88255190	     -0.00072844	     -0.21015324	      0.00291085	     -0.00031761	     42.81941697
      1.29054939	     -0.05589060	     -0.00099150	     -0.19775333	     -0.05574483	      0.88255155	     -0.00072913	     -0.21014951	      0.00297179	     -0.00024232	     42.97192013
      1.29181691	     -0.05581309	     -0.00098745	     -0.19767653	     -0.05574103	      0.88255129	     -0.00072981	     -0.21014430	      0.00303162	     -0.00016665	     43.17813814
      1.29308443	     -0.05572757	     -0.00098232	     -0.19759174	     -0.05573715	      0.88255112	     -0.00073050	     -0.21013757	      0.00309046	     -0.00009030	     43.39442471
      1.29470491	     -0.05560735	     -0.00097766	     -0.19747237	     -0.05573208	      0.88255106	     -0.00073137	     -0.21012664	      0.00316365	      0.00000854	     43.71439254
      1.29593606	     -0.05550825	     -0.00097244	     -0.19737395	     -0.05572815	      0.88255111	     -0.00073203	     -0.21011657	      0.00321776	      0.00008483	     43.93417378
      1.29716720	     -0.05540281	     -0.00096906	     -0.19726912	     -0.05572416	      0.88255127	     -0.00073269	     -0.21010497	      0.00327010	      0.00016218	     44.18569288
      1.29866923	     -0.05526466	     -0.00096324	     -0.19713174	     -0.05571920	      0.88255158	     -0.00073349	     -0.21008873	      0.00333172	      0.00025814	     44.50489564
      1.30000716	     -0.05513330	     -0.00095990	     -0.19700100	     -0.05571471	      0.88255198	     -0.00073420	     -0.21007232	      0.00338412	      0.00034508	     44.82769903
      1.30134509	     -0.05499670	     -0.00095474	     -0.19686504	     -0.05571015	      0.88255251	     -0.00073491	     -0.21005411	      0.00343432	      0.00043352	     45.13200802
      1.30268302	     -0.05485533	     -0.00095260	     -0.19672419	     -0.05570552	      0.88255315	     -0.00073561	     -0.21003422	      0.00348185	      0.00052331	     45.50548815
      1.30402095	     -0.05470788	     -0.00094795	     -0.19657731	     -0.05570083	      0.88255391	     -0.00073631	     -0.21001268	      0.00352698	      0.00061454	     45.84918761
      1.30535888	     -0.05455375	     -0.00094586	     -0.19642365	     -0.05569608	      0.88255479	     -0.00073700	     -0.20998955	      0.00356910	      0.00070704	     46.25995415
      1.30669681	     -0.05439202	     -0.00094067	     -0.19626246	     -0.05569128	      0.88255580	     -0.00073769	     -0.20996485	      0.00360856	      0.00080088	     46.62529454
      1.30788035	     -0.05424493	     -0.00093908	     -0.19611573	     -0.05568699	      0.88255680	     -0.00073830	     -0.20994174	      0.00364076	      0.00088472	     47.01275494
      1.30906389	     -0.05409342	     -0.00093539	     -0.19596461	     -0.05568266	      0.88255789	     -0.00073890	     -0.20991749	      0.00367073	      0.00096931	     47.38050192
      1.31050133	     -0.05390393	     -0.00093259	     -0.19577553	     -0.05567736	      0.88255936	     -0.00073963	     -0.20988651	      0.00370376	      0.00107273	     47.90030843
      1.31193876	     -0.05370816	     -0.00092781	     -0.19558019	     -0.05567202	      0.88256098	     -0.00074035	     -0.20985392	      0.00373330	      0.00117675	     48.39116852
      1.31310202	     -0.05354596	     -0.00092636	     -0.19541823	     -0.05566766	      0.88256240	     -0.00074094	     -0.20982639	      0.00375432	      0.00126107	     48.85881803
      1.31426527	     -0.05338050	     -0.00092304	     -0.19525305	     -0.05566328	      0.88256391	     -0.00074151	     -0.20979786	      0.00377302	      0.00134542	     49.28598898
      1.31572603	     -0.05316985	     -0.00092047	     -0.19504267	     -0.05565776	      0.88256595	     -0.00074223	     -0.20976069	      0.00379289	      0.00145096	     49.88054380
      1.31718679	     -0.05295688	     -0.00091578	     -0.19482998	     -0.05565221	      0.88256815	     -0.00074294	     -0.20972215	      0.00380895	      0.00155578	     50.43270850
      1.31827654	     -0.05279634	     -0.00091496	     -0.19466955	     -0.05564805	      0.88256989	     -0.00074347	     -0.20969255	      0.00381824	      0.00163317	     50.92823506
      1.31936630	     -0.05263347	     -0.00091229	     -0.19450682	     -0.05564388	      0.88257171	     -0.00074399	     -0.20966226	      0.00382548	      0.00170978	     51.37986650
      1.32090769	     -0.05239885	     -0.00090935	     -0.19427235	     -0.05563798	      0.88257443	     -0.00074473	     -0.20961824	      0.00383195	      0.00181642	     52.08218815
      1.32221727	     -0.05219602	     -0.00090540	     -0.19406963	     -0.05563296	      0.88257686	     -0.00074534	     -0.20957979	      0.00383409	      0.00190518	     52.63536873
      1.32352686	     -0.05199092	     -0.00090324	     -0.19386458	     -0.05562794	      0.88257942	     -0.00074595	     -0.20954039	      0.00383299	      0.00199186	     53.28055519
      1.32483645	     -0.05178417	     -0.00089875	     -0.19365791	     -0.05562292	      0.88258208	     -0.00074655	     -0.20950010	      0.00382891	      0.00207626	     53.81843661
      1.32614604	     -0.05157676	     -0.00089716	     -0.19345045	     -0.05561791	      0.88258485	     -0.00074715	     -0.20945900	      0.00382152	      0.00215792	     54.50284027
      1.32726460	     -0.05139925	     -0.00089293	     -0.19327297	     -0.05561364	      0.88258731	     -0.00074765	     -0.20942331	      0.00381294	      0.00222537	     54.93646366
      1.32838316	     -0.05122241	     -0.00089068	     -0.19309606	     -0.05560939	      0.88258983	     -0.00074815	     -0.20938712	      0.00380202	      0.00229032	     55.47039595
      1.32978835	     -0.05100228	     -0.00088644	     -0.19287587	     -0.05560405	      0.88259310	     -0.00074877	     -0.20934107	      0.00378529	      0.00236808	     56.06686800
      1.33119355	     -0.05078489	     -0.00088416	     -0.19265831	     -0.05559875	      0.88259648	     -0.00074937	     -0.20929451	      0.00376511	      0.00244100	     56.76768885
      1.33228343	     -0.05061739	     -0.00087990	     -0.19249073	     -0.05559465	      0.88259917	     -0.00074984	     -0.20925810	      0.00374737	      0.00249399	     57.16683200
      1.33337332	     -0.05045173	     -0.00087737	     -0.19232492	     -0.05559058	      0.88260192	     -0.00075030	     -0.20922148	      0.00372764	      0.00254354	     57.66070962
      1.33481711	     -0.05023747	     -0.00087249	     -0.19211047	     -0.05558522	      0.88260564	     -0.00075090	     -0.20917274	      0.00369877	      0.00260369	     58.24043113
      1.33626091	     -0.05002980	     -0.00086920	     -0.19190251	     -0.05557990	      0.88260943	     -0.00075149	     -0.20912391	      0.00366662	      0.00265731	     58.90537715
      1.33728046	     -0.04988771	     -0.00086453	     -0.19176028	     -0.05557618	      0.88261216	     -0.00075190	     -0.20908946	      0.00364225	      0.00269096	     59.19963214
      1.33830000	     -0.04974947	     -0.00086176	     -0.19162181	     -0.05557248	      0.88261492	     -0.00075230	     -0.20905512	      0.00361643	      0.00272080	     59.61311433
      1.33984653	     -0.04954688	     -0.00085651	     -0.19141888	     -0.05556691	      0.88261916	     -0.00075290	     -0.20900335	      0.00357488	      0.00275857	     60.18066643
      1.34112205	     -0.04938559	     -0.00085333	     -0.19125725	     -0.05556238	      0.88262269	     -0.00075339	     -0.20896102	      0.00353849	      0.00278264	     60.69333396
      1.34239756	     -0.04922625	     -0.00084950	     -0.19109756	     -0.05555789	      0.88262625	     -0.00075387	     -0.20891911	      0.00350040	      0.00280031	     61.09481103
      1.34367308	     -0.04907445	     -0.00084858	     -0.19094532	     -0.05555345	      0.88262983	     -0.00075434	     -0.20887776	      0.00346047	      0.00281151	     61.60592653
      1.34482092	     -0.04894333	     -0.00084557	     -0.19081383	     -0.05554950	      0.88263306	     -0.00075476	     -0.20884108	      0.00342328	      0.00281608	     61.89703913
      1.34596876	     -0.04881787	     -0.00084487	     -0.19068792	     -0.05554559	      0.88263630	     -0.00075517	     -0.20880496	      0.00338477	      0.00281528	     62.32289779
      1.34711661	     -0.04869854	     -0.00084298	     -0.19056817	     -0.05554173	      0.88263953	     -0.00075557	     -0.20876944	      0.00334519	      0.00280918	     62.62744027
      1.34854128	     -0.04855811	     -0.00084228	     -0.19042713	     -0.05553700	      0.88264352	     -0.00075605	     -0.20872624	      0.00329449	      0.00279416	     63.10699579
      1.34969363	     -0.04845048	     -0.00083995	     -0.19031906	     -0.05553323	      0.88264673	     -0.00075644	     -0.20869205	      0.00325247	      0.00277609	     63.32899141
      1.35084598	     -0.04834888	     -0.00083960	     -0.19021694	     -0.05552950	      0.88264991	     -0.00075681	     -0.20865855	      0.00320944	      0.00275268	     63.68317551
      1.35199833	     -0.04825309	     -0.00083815	     -0.19012066	     -0.05552583	      0.88265307	     -0.00075718	     -0.20862580	      0.00316569	      0.00272412	     63.92716173
      1.35342550	     -0.04814135	     -0.00083797	     -0.19000824	     -0.05552135	      0.88265693	     -0.00075762	     -0.20858627	      0.00311042	      0.00268180	     64.35414091
      1.35455544	     -0.04805836	     -0.00083609	     -0.18992476	     -0.05551786	      0.88265994	     -0.00075797	     -0.20855580	      0.00306604	      0.00264317	     64.51411059
      1.35568539	     -0.04798097	     -0.00083615	     -0.18984680	     -0.05551442	      0.88266290	     -0.00075830	     -0.20852607	      0.00302097	      0.00260015	     64.80766978
      1.35681534	     -0.04790923	     -0.00083517	     -0.18977452	     -0.05551103	      0.88266581	     -0.00075863	     -0.20849712	      0.00297540	      0.00255299	     64.98407085
      1.35829911	     -0.04782438	     -0.00083553	     -0.18968890	     -0.05550666	      0.88266955	     -0.00075904	     -0.20846032	      0.00291474	      0.00248501	     65.31697308
      1.35941506	     -0.04776748	     -0.00083430	     -0.18963146	     -0.05550344	      0.88267229	     -0.00075935	     -0.20843361	      0.00286872	      0.00242966	     65.39546670
      1.36053100	     -0.04771631	     -0.00083489	     -0.18957969	     -0.05550026	      0.88267497	     -0.00075964	     -0.20840775	      0.00282228	      0.00237083	     65.61309846
      1.36188724	     -0.04766127	     -0.00083413	     -0.18952397	     -0.05549647	      0.88267814	     -0.00075999	     -0.20837749	      0.00276555	      0.00229508	     65.72618797
      1.36309648	     -0.04761829	     -0.00083520	     -0.18948031	     -0.05549316	      0.88268087	     -0.00076029	     -0.20835159	      0.00271459	      0.00222383	     65.97235773
      1.36430573	     -0.04758066	     -0.00083411	     -0.18944207	     -0.05548991	      0.88268351	     -0.00076058	     -0.20832670	      0.00266356	      0.00214954	     66.00349970
      1.36551497	     -0.04754811	     -0.00083528	     -0.18940885	     -0.05548672	      0.88268607	     -0.00076086	     -0.20830280	      0.00261229	      0.00207243	     66.24220813
      1.36672421	     -0.04752045	     -0.00083414	     -0.18938058	     -0.05548359	      0.88268852	     -0.00076113	     -0.20827987	      0.00256109	      0.00199299	     66.24338436
      1.36793345	     -0.04749760	     -0.00083553	     -0.18935704	     -0.05548052	      0.88269089	     -0.00076139	     -0.20825791	      0.00250975	      0.00191150	     66.47914958
      1.36914270	     -0.04747939	     -0.00083442	     -0.18933821	     -0.05547752	      0.88269315	     -0.00076164	     -0.20823690	      0.00245861	      0.00182847	     66.44753142
      1.37035194	     -0.04746562	     -0.00083614	     -0.18932375	     -0.05547458	      0.88269531	     -0.00076188	     -0.20821681	      0.00240742	      0.00174420	     66.68545499
      1.37156118	     -0.04745621	     -0.00083508	     -0.18931373	     -0.05547170	      0.88269736	     -0.00076211	     -0.20819764	      0.00235652	      0.00165919	     66.61897391
      1.37277042	     -0.04745126	     -0.00083717	     -0.18930808	     -0.05546888	      0.88269932	     -0.00076233	     -0.20817937	      0.00230562	      0.00157371	     66.85825838
      1.37397967	     -0.04745084	     -0.00083611	     -0.18930705	     -0.05546612	      0.88270117	     -0.00076254	     -0.20816199	      0.00225512	      0.00148826	     66.74558887
      1.37518891	     -0.04745503	     -0.00083829	     -0.18931053	     -0.05546342	      0.88270292	     -0.00076274	     -0.20814550	      0.00220464	      0.00140305	     66.97889701
      1.37626422	     -0.04746265	     -0.00083735	     -0.18931761	     -0.05546108	      0.88270439	     -0.00076290	     -0.20813158	      0.00216010	      0.00132787	     66.84647257
      1.37733953	     -0.04747388	     -0.00083849	     -0.18932824	     -0.05545878	      0.88270577	     -0.00076307	     -0.20811837	      0.00211566	      0.00125332	     66.93519120
      1.37866527	     -0.04749259	     -0.00083857	     -0.18934626	     -0.05545601	      0.88270738	     -0.00076325	     -0.20810304	      0.00206131	      0.00116266	     66.88251901
      1.37999101	     -0.04751658	     -0.00084033	     -0.18936951	     -0.05545331	      0.88270886	     -0.00076343	     -0.20808878	      0.00200733	      0.00107361	     67.02136779
      1.38108734	     -0.04754042	     -0.00083972	     -0.18939280	     -0.05545114	      0.88271000	     -0.00076357	     -0.20807777	      0.00196322	      0.00100148	     66.86733671
      1.38218367	     -0.04756788	     -0.00084100	     -0.18941967	     -0.05544901	      0.88271105	     -0.00076369	     -0.20806748	      0.00191939	      0.00093078	     66.91767461
      1.38351435	     -0.04760566	     -0.00084119	     -0.18945677	     -0.05544649	      0.88271224	     -0.00076384	     -0.20805594	      0.00186688	      0.00084715	     66.79735102
      1.38484504	     -0.04764830	     -0.00084366	     -0.18949867	     -0.05544404	      0.88271331	     -0.00076397	     -0.20804545	      0.00181496	      0.00076600	     66.90674095
      1.38590204	     -0.04768617	     -0.00084340	     -0.18953602	     -0.05544214	      0.88271409	     -0.00076407	     -0.20803788	      0.00177442	      0.00070348	     66.68583728
      1.38695904	     -0.04772730	     -0.00084493	     -0.18957660	     -0.05544029	      0.88271480	     -0.00076416	     -0.20803098	      0.00173433	      0.00064263	     66.68085985
      1.38834243	     -0.04778588	     -0.00084551	     -0.18963448	     -0.05543793	      0.88271563	     -0.00076426	     -0.20802292	      0.00168284	      0.00056571	     66.51289374
      1.38972583	     -0.04784961	     -0.00084802	     -0.18969749	     -0.05543563	      0.88271636	     -0.00076436	     -0.20801596	      0.00163235	      0.00049185	     66.57723764
      1.39075170	     -0.04790016	     -0.00084764	     -0.18974757	     -0.05543398	      0.88271684	     -0.00076442	     -0.20801149	      0.00159580	      0.00043915	     66.30255255
      1.39177757	     -0.04795343	     -0.00084898	     -0.18980032	     -0.05543236	      0.88271727	     -0.00076447	     -0.20800759	      0.00155984	      0.00038812	     66.24632944
      1.39322535	     -0.04803307	     -0.00084982	     -0.18987929	     -0.05543014	      0.88271778	     -0.00076454	     -0.20800305	      0.00151037	      0.00031902	     66.01819861
      1.39447273	     -0.04810587	     -0.00085175	     -0.18995148	     -0.05542828	      0.88271814	     -0.00076458	     -0.20800001	      0.00146888	      0.00026214	     65.95817047
      1.39572010	     -0.04818254	     -0.00085193	     -0.19002760	     -0.05542647	      0.88271843	     -0.00076462	     -0.20799777	      0.00142871	      0.00020770	     65.65092832
      1.39696748	     -0.04826328	     -0.00085447	     -0.19010774	     -0.05542471	      0.88271866	     -0.00076464	     -0.20799631	      0.00138964	      0.00015554	     65.62461614
      1.39821486	     -0.04834851	     -0.00085449	     -0.19019246	     -0.05542300	      0.88271882	     -0.00076466	     -0.20799561	      0.00135205	      0.00010575	     65.21025593
      1.39929650	     -0.04842510	     -0.00085711	     -0.19026854	     -0.05542156	      0.88271891	     -0.00076466	     -0.20799559	      0.00132037	      0.00006432	     65.17640726
      1.40037814	     -0.04850415	     -0.00085779	     -0.19034715	     -0.05542015	      0.88271896	     -0.00076466	     -0.20799611	      0.00128986	      0.00002454	     64.88156814
      1.40172242	     -0.04860559	     -0.00085992	     -0.19044801	     -0.05541844	      0.88271896	     -0.00076465	     -0.20799748	      0.00125335	     -0.00002282	     64.68948495
      1.40306670	     -0.04871105	     -0.00086061	     -0.19055296	     -0.05541678	      0.88271890	     -0.00076462	     -0.20799965	      0.00121865	     -0.00006781	     64.24089762
      1.40416689	     -0.04880061	     -0.00086329	     -0.19064204	     -0.05541545	      0.88271881	     -0.00076460	     -0.20800202	      0.00119140	     -0.00010304	     64.13216448
      1.40526708	     -0.04889267	     -0.00086416	     -0.19073370	     -0.05541415	      0.88271867	     -0.00076456	     -0.20800492	      0.00116551	     -0.00013689	     63.77805195
      1.40662308	     -0.04900949	     -0.00086663	     -0.19084999	     -0.05541259	      0.88271846	     -0.00076451	     -0.20800918	      0.00113526	     -0.00017697	     63.53067399
      1.40797909	     -0.04912976	     -0.00086713	     -0.19096982	     -0.05541107	      0.88271820	     -0.00076444	     -0.20801420	      0.00110716	     -0.00021536	     63.00704729
      1.40905131	     -0.04922726	     -0.00086975	     -0.19106692	     -0.05540990	      0.88271795	     -0.00076438	     -0.20801867	      0.00108625	     -0.00024474	     62.87654177
      1.41012354	     -0.04932683	     -0.00087061	     -0.19116615	     -0.05540874	      0.88271767	     -0.00076432	     -0.20802357	      0.00106680	     -0.00027329	     62.50059003
      1.41153076	     -0.04946066	     -0.00087296	     -0.19129952	     -0.05540726	      0.88271726	     -0.00076422	     -0.20803065	      0.00104326	     -0.00030974	     62.17098520
      1.41293798	     -0.04959789	     -0.00087347	     -0.19143637	     -0.05540581	      0.88271680	     -0.00076412	     -0.20803843	      0.00102226	     -0.00034516	     61.57617601
      1.41398916	     -0.04970253	     -0.00087606	     -0.19154067	     -0.05540474	      0.88271642	     -0.00076403	     -0.20804469	      0.00100800	     -0.00037114	     61.41356928
      1.41504035	     -0.04980889	     -0.00087697	     -0.19164676	     -0.05540369	      0.88271602	     -0.00076394	     -0.20805131	      0.00099525	     -0.00039670	     61.01325830
      1.41650742	     -0.04996009	     -0.00087934	     -0.19179756	     -0.05540224	      0.88271541	     -0.00076380	     -0.20806114	      0.00097967	     -0.00043187	     60.60269881
      1.41797449	     -0.05011401	     -0.00087992	     -0.19195117	     -0.05540081	      0.88271475	     -0.00076365	     -0.20807163	      0.00096697	     -0.00046652	     59.93216704
      1.41899185	     -0.05022209	     -0.00088265	     -0.19205899	     -0.05539983	      0.88271427	     -0.00076354	     -0.20807926	      0.00095961	     -0.00049036	     59.76364407
      1.42000922	     -0.05033113	     -0.00088380	     -0.19216781	     -0.05539886	      0.88271376	     -0.00076342	     -0.20808717	      0.00095374	     -0.00051400	     59.36716325
      1.42157166	     -0.05050023	     -0.00088668	     -0.19233659	     -0.05539737	      0.88271292	     -0.00076323	     -0.20809982	      0.00094729	     -0.00055002	     58.89059366
      1.42287299	     -0.05064225	     -0.00088833	     -0.19247838	     -0.05539614	      0.88271219	     -0.00076307	     -0.20811078	      0.00094447	     -0.00057973	     58.33957386
      1.42417431	     -0.05078511	     -0.00089195	     -0.19262098	     -0.05539491	      0.88271142	     -0.00076290	     -0.20812209	      0.00094375	     -0.00060923	     58.04826239
      1.42547563	     -0.05092843	     -0.00089368	     -0.19276412	     -0.05539368	      0.88271060	     -0.00076272	     -0.20813371	      0.00094543	     -0.00063840	     57.39854655
      1.42662798	     -0.05105555	     -0.00089791	     -0.19289102	     -0.05539259	      0.88270985	     -0.00076256	     -0.20814423	      0.00094853	     -0.00066402	     57.19980272
      1.42778033	     -0.05118247	     -0.00090055	     -0.19301777	     -0.05539150	      0.88270907	     -0.00076240	     -0.20815494	      0.00095351	     -0.00068931	     56.68630057
      1.42893267	     -0.05130884	     -0.00090469	     -0.19314396	     -0.05539040	      0.88270826	     -0.00076223	     -0.20816582	      0.00096004	     -0.00071428	     56.37844218
      1.43046866	     -0.05147573	     -0.00090940	     -0.19331065	     -0.05538891	      0.88270714	     -0.00076199	     -0.20818053	      0.00097138	     -0.00074690	     55.74492963
      1.43165910	     -0.05160337	     -0.00091499	     -0.19343809	     -0.05538775	      0.88270624	     -0.00076181	     -0.20819205	      0.00098192	     -0.00077160	     55.54957785
      1.43284954	     -0.05172904	     -0.00091919	     -0.19356364	     -0.05538657	      0.88270531	     -0.00076163	     -0.20820363	      0.00099424	     -0.00079565	     55.03555405
      1.43403997	     -0.05185243	     -0.00092487	     -0.19368687	     -0.05538538	      0.88270434	     -0.00076144	     -0.20821526	      0.00100803	     -0.00081901	     54.77241814
      1.43554304	     -0.05200463	     -0.00093092	     -0.19383894	     -0.05538385	      0.88270309	     -0.00076120	     -0.20822993	      0.00102775	     -0.00084732	     54.14878551
      1.43672131	     -0.05212097	     -0.00093760	     -0.19395513	     -0.05538263	      0.88270208	     -0.00076100	     -0.20824141	      0.00104464	     -0.00086855	     54.02732430
      1.43789957	     -0.05223451	     -0.00094279	     -0.19406857	     -0.05538139	      0.88270105	     -0.00076081	     -0.20825284	      0.00106306	     -0.00088875	     53.54088043
      1.43907783	     -0.05234505	     -0.00094923	     -0.19417901	     -0.05538013	      0.88269999	     -0.00076061	     -0.20826421	      0.00108266	     -0.00090790	     53.30857170
      1.44064370	     -0.05248711	     -0.00095661	     -0.19432097	     -0.05537841	      0.88269855	     -0.00076035	     -0.20827920	      0.00111071	     -0.00093153	     52.70276472
      1.44182429	     -0.05259043	     -0.00096386	     -0.19442419	     -0.05537709	      0.88269744	     -0.00076015	     -0.20829040	      0.00113302	     -0.00094792	     52.62803955
      1.44300488	     -0.05269041	     -0.00096957	     -0.19452413	     -0.05537573	      0.88269631	     -0.00075995	     -0.20830149	      0.00115660	     -0.00096297	     52.16942924
      1.44442779	     -0.05280630	     -0.00097800	     -0.19463994	     -0.05537407	      0.88269493	     -0.00075970	     -0.20831472	      0.00118623	     -0.00097929	     52.00504741
      1.44585071	     -0.05291674	     -0.00098420	     -0.19475038	     -0.05537236	      0.88269352	     -0.00075945	     -0.20832776	      0.00121751	     -0.00099345	     51.30247354
      1.44692600	     -0.05299665	     -0.00099128	     -0.19483024	     -0.05537104	      0.88269245	     -0.00075926	     -0.20833748	      0.00124175	     -0.00100274	     51.36783994
      1.44800130	     -0.05307344	     -0.00099658	     -0.19490703	     -0.05536969	      0.88269137	     -0.00075906	     -0.20834708	      0.00126688	     -0.00101070	     51.01788727
      1.44954615	     -0.05317833	     -0.00100507	     -0.19501191	     -0.05536770	      0.88268980	     -0.00075878	     -0.20836065	      0.00130403	     -0.00101988	     50.78706670
      1.45088648	     -0.05326418	     -0.00101120	     -0.19509781	     -0.05536593	      0.88268843	     -0.00075854	     -0.20837220	      0.00133741	     -0.00102562	     50.31499115
      1.45222682	     -0.05334513	     -0.00101894	     -0.19517877	     -0.05536412	      0.88268705	     -0.00075828	     -0.20838352	      0.00137147	     -0.00102934	     50.30785485
      1.45356715	     -0.05342098	     -0.00102412	     -0.19525471	     -0.05536225	      0.88268567	     -0.00075803	     -0.20839460	      0.00140661	     -0.00103095	     49.70328622
      1.45473291	     -0.05348296	     -0.00103088	     -0.19531672	     -0.05536060	      0.88268447	     -0.00075780	     -0.20840403	      0.00143748	     -0.00103074	     49.78697149
      1.45589867	     -0.05354120	     -0.00103562	     -0.19537505	     -0.05535890	      0.88268327	     -0.00075758	     -0.20841326	      0.00146906	     -0.00102895	     49.40848714
      1.45730779	     -0.05360663	     -0.00104257	     -0.19544057	     -0.05535680	      0.88268182	     -0.00075730	     -0.20842412	      0.00150768	     -0.00102481	     49.33162903
      1.45871691	     -0.05366660	     -0.00104746	     -0.19550069	     -0.05535465	      0.88268038	     -0.00075701	     -0.20843466	      0.00154710	     -0.00101850	     48.82223448
      1.45988574	     -0.05371227	     -0.00105348	     -0.19554644	     -0.05535282	      0.88267919	     -0.00075678	     -0.20844313	      0.00157995	     -0.00101174	     48.92193936
      1.46105458	     -0.05375442	     -0.00105754	     -0.19558872	     -0.05535096	      0.88267801	     -0.00075654	     -0.20845135	      0.00161330	     -0.00100358	     48.59448018
      1.46248432	     -0.05380137	     -0.00106362	     -0.19563581	     -0.05534862	      0.88267659	     -0.00075624	     -0.20846106	      0.00165428	     -0.00099189	     48.54575149
      1.46391407	     -0.05384338	     -0.00106738	     -0.19567804	     -0.05534623	      0.88267518	     -0.00075594	     -0.20847039	      0.00169579	     -0.00097848	     48.05139811
      1.46505272	     -0.05387340	     -0.00107231	     -0.19570817	     -0.05534428	      0.88267407	     -0.00075570	     -0.20847754	      0.00172879	     -0.00096683	     48.17343458
      1.46619138	     -0.05390039	     -0.00107530	     -0.19573535	     -0.05534229	      0.88267298	     -0.00075546	     -0.20848444	      0.00176216	     -0.00095442	     47.89840106
      1.46767133	     -0.05393102	     -0.00108017	     -0.19576617	     -0.05533965	      0.88267158	     -0.00075514	     -0.20849303	      0.00180560	     -0.00093748	     47.84943204
      1.46915127	     -0.05395643	     -0.00108290	     -0.19579186	     -0.05533695	      0.88267020	     -0.00075482	     -0.20850116	      0.00184949	     -0.00091991	     47.38049079
      1.47026171	     -0.05397227	     -0.00108703	     -0.19580784	     -0.05533487	      0.88266919	     -0.00075458	     -0.20850696	      0.00188234	     -0.00090665	     47.53757884
      1.47137214	     -0.05398544	     -0.00108945	     -0.19582120	     -0.05533277	      0.88266819	     -0.00075434	     -0.20851249	      0.00191552	     -0.00089342	     47.31032584
      1.47291468	     -0.05399946	     -0.00109401	     -0.19583545	     -0.05532978	      0.88266682	     -0.00075401	     -0.20851974	      0.00196176	     -0.00087548	     47.27311943
      1.47445722	     -0.05400873	     -0.00109705	     -0.19584500	     -0.05532671	      0.88266549	     -0.00075368	     -0.20852648	      0.00200854	     -0.00085825	     46.81185007
      1.47552778	     -0.05401301	     -0.00110173	     -0.19584940	     -0.05532455	      0.88266458	     -0.00075346	     -0.20853086	      0.00204092	     -0.00084691	     47.01784743
      1.47659834	     -0.05401606	     -0.00110507	     -0.19585260	     -0.05532234	      0.88266367	     -0.00075324	     -0.20853503	      0.00207361	     -0.00083610	     46.83885331
      1.47823982	     -0.05401920	     -0.00111174	     -0.19585594	     -0.05531890	      0.88266231	     -0.00075290	     -0.20854106	      0.00212387	     -0.00082084	     46.79116960
      1.47960438	     -0.05402176	     -0.00111694	     -0.19585866	     -0.05531597	      0.88266120	     -0.00075263	     -0.20854584	      0.00216596	     -0.00080952	     46.49803600
      1.48096894	     -0.05402411	     -0.00112436	     -0.19586110	     -0.05531299	      0.88266010	     -0.00075236	     -0.20855048	      0.00220802	     -0.00079967	     46.61960959
      1.48233350	     -0.05402617	     -0.00112997	     -0.19586332	     -0.05530995	      0.88265902	     -0.00075210	     -0.20855505	      0.00225052	     -0.00079134	     46.20035656
      1.48353681	     -0.05402757	     -0.00113763	     -0.19586476	     -0.05530721	      0.88265807	     -0.00075187	     -0.20855906	      0.00228789	     -0.00078540	     46.38839605
      1.48474012	     -0.05402850	     -0.00114357	     -0.19586580	     -0.05530444	      0.88265713	     -0.00075165	     -0.20856307	      0.00232559	     -0.00078074	     46.12414224
      1.48594343	     -0.05402993	     -0.00115085	     -0.19586729	     -0.05530162	      0.88265619	     -0.00075143	     -0.20856711	      0.00236331	     -0.00077743	     46.13307475
      1.48755431	     -0.05403153	     -0.00115927	     -0.19586902	     -0.05529777	      0.88265494	     -0.00075115	     -0.20857263	      0.00241409	     -0.00077495	     45.85886409
      1.48879429	     -0.05403151	     -0.00116736	     -0.19586904	     -0.05529475	      0.88265398	     -0.00075093	     -0.20857698	      0.00245312	     -0.00077454	     46.00214109
      1.49003427	     -0.05402984	     -0.00117366	     -0.19586747	     -0.05529169	      0.88265302	     -0.00075072	     -0.20858140	      0.00249237	     -0.00077525	     45.77880243
      1.49127425	     -0.05402646	     -0.00118104	     -0.19586417	     -0.05528857	      0.88265206	     -0.00075052	     -0.20858587	      0.00253151	     -0.00077702	     45.82529413
      1.49284225	     -0.05401871	     -0.00118876	     -0.19585656	     -0.05528456	      0.88265084	     -0.00075026	     -0.20859157	      0.00258112	     -0.00078046	     45.58705337
      1.49406003	     -0.05401120	     -0.00119623	     -0.19584912	     -0.05528140	      0.88264988	     -0.00075007	     -0.20859605	      0.00261940	     -0.00078396	     45.74128464
      1.49527782	     -0.05400087	     -0.00120160	     -0.19583892	     -0.05527818	      0.88264893	     -0.00074988	     -0.20860054	      0.00265776	     -0.00078798	     45.58056342
      1.49649560	     -0.05398655	     -0.00120763	     -0.19582472	     -0.05527492	      0.88264797	     -0.00074969	     -0.20860499	      0.00269590	     -0.00079236	     45.64839956
      1.49813809	     -0.05395804	     -0.00121364	     -0.19579643	     -0.05527045	      0.88264666	     -0.00074945	     -0.20861076	      0.00274723	     -0.00079830	     45.54892063
      1.49935097	     -0.05392804	     -0.00121907	     -0.19576657	     -0.05526710	      0.88264569	     -0.00074927	     -0.20861469	      0.00278471	     -0.00080225	     45.78522962
      1.50056386	     -0.05388904	     -0.00122218	     -0.19572777	     -0.05526370	      0.88264471	     -0.00074909	     -0.20861817	      0.00282200	     -0.00080528	     45.76202589
      1.50204785	     -0.05383098	     -0.00122678	     -0.19566994	     -0.05525948	      0.88264352	     -0.00074889	     -0.20862166	      0.00286675	     -0.00080721	     45.99791967
      1.50336510	     -0.05377088	     -0.00122871	     -0.19561010	     -0.05525568	      0.88264245	     -0.00074870	     -0.20862396	      0.00290574	     -0.00080672	     45.96441771
      1.50468235	     -0.05370379	     -0.00123251	     -0.19554320	     -0.05525182	      0.88264139	     -0.00074853	     -0.20862547	      0.00294349	     -0.00080377	     46.27258615
      1.50599961	     -0.05363016	     -0.00123382	     -0.19546983	     -0.05524792	      0.88264034	     -0.00074836	     -0.20862619	      0.00298024	     -0.00079793	     46.26866397
      1.50731686	     -0.05355132	     -0.00123740	     -0.19539116	     -0.05524397	      0.88263929	     -0.00074819	     -0.20862612	      0.00301541	     -0.00078901	     46.62099728
      1.50863412	     -0.05346724	     -0.00123840	     -0.19530733	     -0.05523998	      0.88263826	     -0.00074803	     -0.20862530	      0.00304932	     -0.00077670	     46.64950051
      1.50995137	     -0.05337851	     -0.00124187	     -0.19521875	     -0.05523594	      0.88263725	     -0.00074787	     -0.20862374	      0.00308137	     -0.00076098	     47.04628719
      1.51126862	     -0.05328506	     -0.00124226	     -0.19512552	     -0.05523186	      0.88263626	     -0.00074772	     -0.20862146	      0.00311195	     -0.00074168	     47.09401281
      1.51258588	     -0.05318807	     -0.00124553	     -0.19502865	     -0.05522774	      0.88263529	     -0.00074758	     -0.20861849	      0.00314048	     -0.00071894	     47.54478466
      1.51390313	     -0.05308806	     -0.00124537	     -0.19492886	     -0.05522359	      0.88263436	     -0.00074744	     -0.20861487	      0.00316745	     -0.00069269	     47.60689433
      1.51507867	     -0.05299784	     -0.00124806	     -0.19483873	     -0.05521985	      0.88263356	     -0.00074732	     -0.20861115	      0.00318967	     -0.00066653	     48.00018164
      1.51625421	     -0.05290562	     -0.00124853	     -0.19474664	     -0.05521609	      0.88263280	     -0.00074721	     -0.20860702	      0.00321051	     -0.00063783	     48.18549032
      1.51767894	     -0.05279083	     -0.00125036	     -0.19463196	     -0.05521150	      0.88263192	     -0.00074708	     -0.20860146	      0.00323359	     -0.00059990	     48.60259930
      1.51910368	     -0.05267178	     -0.00124989	     -0.19451308	     -0.05520688	      0.88263109	     -0.00074696	     -0.20859529	      0.00325453	     -0.00055862	     48.85775575
      1.52028035	     -0.05257155	     -0.00125164	     -0.19441291	     -0.05520304	      0.88263045	     -0.00074687	     -0.20858971	      0.00326989	     -0.00052224	     49.28074490
      1.52145702	     -0.05246878	     -0.00125195	     -0.19431022	     -0.05519918	      0.88262986	     -0.00074678	     -0.20858371	      0.00328376	     -0.00048380	     49.54463125
      1.52289876	     -0.05233952	     -0.00125342	     -0.19418101	     -0.05519444	      0.88262920	     -0.00074667	     -0.20857574	      0.00329835	     -0.00043418	     50.00422965
      1.52434050	     -0.05220654	     -0.00125211	     -0.19404815	     -0.05518967	      0.88262861	     -0.00074658	     -0.20856709	      0.00331053	     -0.00038207	     50.32247070
      1.52545070	     -0.05210306	     -0.00125340	     -0.19394468	     -0.05518599	      0.88262821	     -0.00074651	     -0.20855994	      0.00331799	     -0.00034056	     50.73254791
      1.52656090	     -0.05199827	     -0.00125256	     -0.19383994	     -0.05518230	      0.88262786	     -0.00074645	     -0.20855240	      0.00332404	     -0.00029797	     51.02474729
      1.52807439	     -0.05185491	     -0.00125249	     -0.19369660	     -0.05517727	      0.88262745	     -0.00074638	     -0.20854149	      0.00332974	     -0.00023864	     51.51676101
      1.52958789	     -0.05171077	     -0.00125012	     -0.19355252	     -0.05517223	      0.88262713	     -0.00074631	     -0.20852993	      0.00333276	     -0.00017818	     51.92425252
      1.53064011	     -0.05161069	     -0.00125047	     -0.19345241	     -0.05516872	      0.88262697	     -0.00074628	     -0.20852154	      0.00333303	     -0.00013574	     52.30770411
      1.53169234	     -0.05150995	     -0.00124879	     -0.19335168	     -0.05516521	      0.88262685	     -0.00074624	     -0.20851289	      0.00333203	     -0.00009306	     52.61619834
      1.53330545	     -0.05135497	     -0.00124682	     -0.19319668	     -0.05515984	      0.88262675	     -0.00074621	     -0.20849910	      0.00332777	     -0.00002764	     53.13962501
      1.53462920	     -0.05122643	     -0.00124372	     -0.19306815	     -0.05515544	      0.88262675	     -0.00074618	     -0.20848729	      0.00332195	      0.00002571	     53.54254215
      1.53595294	     -0.05109809	     -0.00124227	     -0.19293974	     -0.05515105	      0.88262682	     -0.00074617	     -0.20847502	      0.00331393	      0.00007842	     54.00388174
      1.53727669	     -0.05096997	     -0.00123799	     -0.19281163	     -0.05514667	      0.88262696	     -0.00074617	     -0.20846232	      0.00330392	      0.00013022	     54.36842165
      1.53846142	     -0.05085720	     -0.00123657	     -0.19269877	     -0.05514276	      0.88262714	     -0.00074617	     -0.20845061	      0.00329307	      0.00017541	     54.75808095
      1.53964616	     -0.05074435	     -0.00123266	     -0.19258589	     -0.05513886	      0.88262737	     -0.00074618	     -0.20843861	      0.00328072	      0.00021933	     55.09498711
      1.54083089	     -0.05063366	     -0.00123024	     -0.19247511	     -0.05513499	      0.88262766	     -0.00074620	     -0.20842632	      0.00326673	      0.00026172	     55.46133646
      1.54232054	     -0.05049675	     -0.00122534	     -0.19233812	     -0.05513013	      0.88262808	     -0.00074624	     -0.20841056	      0.00324703	      0.00031260	     55.87882569
      1.54350977	     -0.05039169	     -0.00122342	     -0.19223292	     -0.05512628	      0.88262848	     -0.00074628	     -0.20839778	      0.00322951	      0.00035097	     56.22558439
      1.54469900	     -0.05028892	     -0.00121937	     -0.19213006	     -0.05512245	      0.88262892	     -0.00074632	     -0.20838489	      0.00321061	      0.00038720	     56.53233727
      1.54588824	     -0.05018997	     -0.00121667	     -0.19203095	     -0.05511865	      0.88262940	     -0.00074637	     -0.20837193	      0.00319026	      0.00042110	     56.85703972
      1.54738149	     -0.05007014	     -0.00121167	     -0.19191097	     -0.05511390	      0.88263006	     -0.00074645	     -0.20835564	      0.00316289	      0.00046026	     57.22271734
      1.54854303	     -0.04998191	     -0.00120991	     -0.19182253	     -0.05511024	      0.88263061	     -0.00074652	     -0.20834300	      0.00314009	      0.00048789	     57.51262906
      1.54970458	     -0.04989573	     -0.00120607	     -0.19173620	     -0.05510661	      0.88263119	     -0.00074660	     -0.20833043	      0.00311622	      0.00051298	     57.78146364
      1.55086612	     -0.04981314	     -0.00120367	     -0.19165341	     -0.05510300	      0.88263180	     -0.00074669	     -0.20831794	      0.00309120	      0.00053544	     58.06777179
      1.55242811	     -0.04970572	     -0.00119903	     -0.19154573	     -0.05509820	      0.88263266	     -0.00074682	     -0.20830130	      0.00305598	      0.00056157	     58.44152506
      1.55357291	     -0.04963121	     -0.00119780	     -0.19147096	     -0.05509472	      0.88263331	     -0.00074692	     -0.20828923	      0.00302893	      0.00057778	     58.71901435
      1.55471771	     -0.04955877	     -0.00119478	     -0.19139830	     -0.05509127	      0.88263398	     -0.00074703	     -0.20827729	      0.00300096	      0.00059164	     58.97147154
      1.55613311	     -0.04947437	     -0.00119308	     -0.19131357	     -0.05508705	      0.88263483	     -0.00074718	     -0.20826273	      0.00296496	      0.00060555	     59.29659446
      1.55737919	     -0.04940249	     -0.00118972	     -0.19124143	     -0.05508337	      0.88263559	     -0.00074732	     -0.20825011	      0.00293210	      0.00061506	     59.55571412
      1.55862527	     -0.04933692	     -0.00118956	     -0.19117550	     -0.05507974	      0.88263636	     -0.00074747	     -0.20823768	      0.00289802	      0.00062209	     59.82737418
      1.55987136	     -0.04927400	     -0.00118709	     -0.19111228	     -0.05507615	      0.88263714	     -0.00074763	     -0.20822549	      0.00286291	      0.00062695	     60.07448563
      1.56111744	     -0.04921599	     -0.00118746	     -0.19105388	     -0.05507260	      0.88263792	     -0.00074780	     -0.20821354	      0.00282662	      0.00062973	     60.33856970
      1.56236352	     -0.04915834	     -0.00118497	     -0.19099591	     -0.05506911	      0.88263871	     -0.00074797	     -0.20820182	      0.00278934	      0.00063078	     60.58376297
      1.56360961	     -0.04910426	     -0.00118592	     -0.19094140	     -0.05506565	      0.88263949	     -0.00074816	     -0.20819029	      0.00275090	      0.00063025	     60.85155752
      1.56485569	     -0.04905051	     -0.00118352	     -0.19088732	     -0.05506225	      0.88264028	     -0.00074836	     -0.20817894	      0.00271149	      0.00062844	     61.08247348
      1.56610177	     -0.04900166	     -0.00118512	     -0.19083801	     -0.05505890	      0.88264106	     -0.00074856	     -0.20816776	      0.00267089	      0.00062543	     61.34839587
      1.56721789	     -0.04895717	     -0.00118315	     -0.19079320	     -0.05505594	      0.88264175	     -0.00074875	     -0.20815789	      0.00263373	      0.00062197	     61.53762654
      1.56833400	     -0.04891434	     -0.00118365	     -0.19074998	     -0.05505302	      0.88264245	     -0.00074895	     -0.20814813	      0.00259565	      0.00061784	     61.77279160
      1.56967339	     -0.04886274	     -0.00118253	     -0.19069796	     -0.05504957	      0.88264327	     -0.00074920	     -0.20813650	      0.00254890	      0.00061239	     62.03528138
      1.57101278	     -0.04881363	     -0.00118385	     -0.19064834	     -0.05504619	      0.88264409	     -0.00074946	     -0.20812495	      0.00250083	      0.00060660	     62.32886432
      1.57212782	     -0.04877176	     -0.00118228	     -0.19060613	     -0.05504343	      0.88264476	     -0.00074969	     -0.20811538	      0.00245992	      0.00060180	     62.51255392
      1.57324285	     -0.04873112	     -0.00118287	     -0.19056507	     -0.05504071	      0.88264543	     -0.00074992	     -0.20810582	      0.00241806	      0.00059709	     62.73808134
      1.57459504	     -0.04868166	     -0.00118184	     -0.19051515	     -0.05503747	      0.88264623	     -0.00075021	     -0.20809424	      0.00236616	      0.00059174	     62.98335686
      1.57594722	     -0.04863407	     -0.00118332	     -0.19046702	     -0.05503431	      0.88264703	     -0.00075051	     -0.20808266	      0.00231289	      0.00058689	     63.29160386
      1.57701061	     -0.04859614	     -0.00118175	     -0.19042874	     -0.05503187	      0.88264765	     -0.00075075	     -0.20807354	      0.00227019	      0.00058361	     63.44119733
      1.57807399	     -0.04855913	     -0.00118217	     -0.19039131	     -0.05502948	      0.88264827	     -0.00075100	     -0.20806442	      0.00222663	      0.00058079	     63.65153622
      1.57948270	     -0.04850999	     -0.00118119	     -0.19034166	     -0.05502638	      0.88264909	     -0.00075134	     -0.20805231	      0.00216779	      0.00057789	     63.89214016
      1.58089142	     -0.04846389	     -0.00118247	     -0.19029497	     -0.05502337	      0.88264990	     -0.00075169	     -0.20804018	      0.00210755	      0.00057589	     64.19833336
      1.58190490	     -0.04843192	     -0.00118081	     -0.19026265	     -0.05502126	      0.88265048	     -0.00075195	     -0.20803148	      0.00206353	      0.00057504	     64.29667712
      1.58291838	     -0.04840252	     -0.00118105	     -0.19023284	     -0.05501919	      0.88265106	     -0.00075221	     -0.20802283	      0.00201880	      0.00057453	     64.46000489
      1.58440771	     -0.04836497	     -0.00118044	     -0.19019470	     -0.05501623	      0.88265192	     -0.00075261	     -0.20801031	      0.00195206	      0.00057423	     64.63376325
      1.58565748	     -0.04834012	     -0.00118133	     -0.19016930	     -0.05501383	      0.88265264	     -0.00075295	     -0.20800009	      0.00189514	      0.00057403	     64.80402595
      1.58690725	     -0.04832113	     -0.00118050	     -0.19014981	     -0.05501150	      0.88265335	     -0.00075330	     -0.20799024	      0.00183763	      0.00057363	     64.87846011
      1.58815701	     -0.04830864	     -0.00118220	     -0.19013675	     -0.05500924	      0.88265407	     -0.00075366	     -0.20798084	      0.00177951	      0.00057262	     65.04295251
      1.58940678	     -0.04830106	     -0.00118089	     -0.19012868	     -0.05500705	      0.88265479	     -0.00075402	     -0.20797194	      0.00172115	      0.00057084	     65.06093803
      1.59047247	     -0.04829863	     -0.00118257	     -0.19012574	     -0.05500524	      0.88265539	     -0.00075433	     -0.20796477	      0.00167109	      0.00056842	     65.17880167
      1.59153815	     -0.04829886	     -0.00118213	     -0.19012554	     -0.05500349	      0.88265600	     -0.00075465	     -0.20795799	      0.00162102	      0.00056511	     65.20189580
      1.59288963	     -0.04830305	     -0.00118282	     -0.19012913	     -0.05500134	      0.88265676	     -0.00075506	     -0.20794992	      0.00155746	      0.00055938	     65.29424806
      1.59424110	     -0.04831076	     -0.00118140	     -0.19013631	     -0.05499928	      0.88265751	     -0.00075547	     -0.20794242	      0.00149411	      0.00055185	     65.28025980
      1.59530602	     -0.04831941	     -0.00118247	     -0.19014448	     -0.05499771	      0.88265809	     -0.00075581	     -0.20793690	      0.00144425	      0.00054448	     65.36527171
      1.59637094	     -0.04832981	     -0.00118161	     -0.19015447	     -0.05499620	      0.88265867	     -0.00075614	     -0.20793170	      0.00139467	      0.00053592	     65.34957737
      1.59774757	     -0.04834605	     -0.00118179	     -0.19017014	     -0.05499432	      0.88265940	     -0.00075658	     -0.20792542	      0.00133088	      0.00052299	     65.40127228
      1.59912420	     -0.04836525	     -0.00117991	     -0.19018883	     -0.05499254	      0.88266011	     -0.00075702	     -0.20791963	      0.00126765	      0.00050811	     65.33101206
      1.60014432	     -0.04838155	     -0.00118094	     -0.19020468	     -0.05499127	      0.88266062	     -0.00075736	     -0.20791563	      0.00122103	      0.00049577	     65.39015680
      1.60116444	     -0.04839947	     -0.00118021	     -0.19022222	     -0.05499004	      0.88266112	     -0.00075769	     -0.20791187	      0.00117481	      0.00048247	     65.34775822
      1.60261448	     -0.04842778	     -0.00118033	     -0.19024994	     -0.05498839	      0.88266180	     -0.00075817	     -0.20790695	      0.00110964	      0.00046191	     65.35082628
      1.60385980	     -0.04845467	     -0.00117927	     -0.19027637	     -0.05498704	      0.88266237	     -0.00075859	     -0.20790310	      0.00105430	      0.00044286	     65.26281149
      1.60510511	     -0.04848398	     -0.00118008	     -0.19030517	     -0.05498576	      0.88266290	     -0.00075901	     -0.20789959	      0.00099943	      0.00042258	     65.28817874
      1.60635043	     -0.04851566	     -0.00117857	     -0.19033642	     -0.05498455	      0.88266342	     -0.00075943	     -0.20789643	      0.00094525	      0.00040128	     65.14585753
      1.60759575	     -0.04854977	     -0.00118004	     -0.19037001	     -0.05498341	      0.88266390	     -0.00075986	     -0.20789360	      0.00089153	      0.00037896	     65.20043448
      1.60866222	     -0.04858073	     -0.00117854	     -0.19040061	     -0.05498248	      0.88266430	     -0.00076022	     -0.20789144	      0.00084616	      0.00035925	     65.02824282
      1.60972870	     -0.04861338	     -0.00117900	     -0.19043286	     -0.05498160	      0.88266467	     -0.00076059	     -0.20788952	      0.00080118	      0.00033896	     65.00051700
      1.61107964	     -0.04865720	     -0.00117828	     -0.19047619	     -0.05498056	      0.88266511	     -0.00076106	     -0.20788745	      0.00074499	      0.00031265	     64.86637898
      1.61243059	     -0.04870369	     -0.00117942	     -0.19052217	     -0.05497959	      0.88266551	     -0.00076153	     -0.20788576	      0.00068956	      0.00028572	     64.86693401
      1.61350642	     -0.04874247	     -0.00117812	     -0.19056060	     -0.05497887	      0.88266581	     -0.00076191	     -0.20788469	      0.00064615	      0.00026401	     64.68002260
      1.61458225	     -0.04878271	     -0.00117862	     -0.19060045	     -0.05497820	      0.88266608	     -0.00076229	     -0.20788385	      0.00060323	      0.00024204	     64.63178050
      1.61595245	     -0.04883595	     -0.00117806	     -0.19065324	     -0.05497741	      0.88266639	     -0.00076277	     -0.20788313	      0.00054951	      0.00021392	     64.46681167
      1.61732265	     -0.04889149	     -0.00117954	     -0.19070828	     -0.05497669	      0.88266667	     -0.00076326	     -0.20788278	      0.00049670	      0.00018568	     64.45830849
      1.61836041	     -0.04893506	     -0.00117834	     -0.19075155	     -0.05497620	      0.88266685	     -0.00076362	     -0.20788276	      0.00045752	      0.00016437	     64.24134559
      1.61939816	     -0.04897995	     -0.00117893	     -0.19079608	     -0.05497574	      0.88266701	     -0.00076399	     -0.20788294	      0.00041888	      0.00014309	     64.17585479
      1.62083222	     -0.04904392	     -0.00117861	     -0.19085961	     -0.05497518	      0.88266719	     -0.00076450	     -0.20788352	      0.00036660	      0.00011393	     63.99299859
      1.62226628	     -0.04911013	     -0.00118026	     -0.19092534	     -0.05497469	      0.88266734	     -0.00076501	     -0.20788449	      0.00031549	      0.00008510	     63.98501528
      1.62326524	     -0.04915751	     -0.00117907	     -0.19097246	     -0.05497439	      0.88266741	     -0.00076537	     -0.20788538	      0.00028079	      0.00006535	     63.74385327
      1.62426419	     -0.04920582	     -0.00117959	     -0.19102046	     -0.05497413	      0.88266747	     -0.00076572	     -0.20788644	      0.00024664	      0.00004583	     63.66506889
      1.62578977	     -0.04928121	     -0.00117941	     -0.19109543	     -0.05497379	      0.88266751	     -0.00076627	     -0.20788839	      0.00019582	      0.00001664	     63.46076539
      1.62705656	     -0.04934500	     -0.00118027	     -0.19115885	     -0.05497357	      0.88266752	     -0.00076672	     -0.20789029	      0.00015475	     -0.00000701	     63.38470122
      1.62832335	     -0.04940960	     -0.00117938	     -0.19122314	     -0.05497340	      0.88266750	     -0.00076717	     -0.20789242	      0.00011488	     -0.00002998	     63.15305266
      1.62959014	     -0.04947496	     -0.00118077	     -0.19128814	     -0.05497328	      0.88266744	     -0.00076762	     -0.20789477	      0.00007601	     -0.00005231	     63.13447785
      1.63072079	     -0.04953396	     -0.00117960	     -0.19134690	     -0.05497321	      0.88266737	     -0.00076802	     -0.20789703	      0.00004242	     -0.00007154	     62.88217351
      1.63185144	     -0.04959353	     -0.00118042	     -0.19140617	     -0.05497318	      0.88266728	     -0.00076842	     -0.20789944	      0.00000963	     -0.00009019	     62.82134242
      1.63298208	     -0.04965367	     -0.00117994	     -0.19146607	     -0.05497319	      0.88266717	     -0.00076882	     -0.20790198	     -0.00002216	     -0.00010819	     62.63829307
      1.63444368	     -0.04973275	     -0.00118089	     -0.19154481	     -0.05497325	      0.88266700	     -0.00076933	     -0.20790546	     -0.00006196	     -0.00013053	     62.54420326
      1.63560037	     -0.04979618	     -0.00118009	     -0.19160802	     -0.05497334	      0.88266684	     -0.00076973	     -0.20790836	     -0.00009224	     -0.00014735	     62.29444117
      1.63675707	     -0.04985979	     -0.00118104	     -0.19167137	     -0.05497347	      0.88266666	     -0.00077014	     -0.20791136	     -0.00012163	     -0.00016347	     62.22394647
      1.63791377	     -0.04992351	     -0.00118044	     -0.19173490	     -0.05497362	      0.88266646	     -0.00077054	     -0.20791445	     -0.00014996	     -0.00017879	     62.01776475
      1.63935418	     -0.05000290	     -0.00118111	     -0.19181400	     -0.05497386	      0.88266619	     -0.00077104	     -0.20791841	     -0.00018395	     -0.00019676	     61.92864119
      1.64049715	     -0.05006581	     -0.00117982	     -0.19187676	     -0.05497409	      0.88266595	     -0.00077144	     -0.20792162	     -0.00020973	     -0.00021006	     61.65755958
      1.64164011	     -0.05012859	     -0.00118025	     -0.19193934	     -0.05497434	      0.88266571	     -0.00077183	     -0.20792487	     -0.00023466	     -0.00022259	     61.57327966
      1.64278308	     -0.05019121	     -0.00117946	     -0.19200181	     -0.05497462	      0.88266545	     -0.00077222	     -0.20792817	     -0.00025859	     -0.00023428	     61.35850180
      1.64428048	     -0.05027297	     -0.00117975	     -0.19208335	     -0.05497503	      0.88266508	     -0.00077273	     -0.20793252	     -0.00028863	     -0.00024843	     61.23356212
      1.64542150	     -0.05033500	     -0.00117821	     -0.19214527	     -0.05497538	      0.88266480	     -0.00077312	     -0.20793585	     -0.00031035	     -0.00025827	     60.93914751
      1.64656253	     -0.05039698	     -0.00117841	     -0.19220710	     -0.05497574	      0.88266450	     -0.00077350	     -0.20793919	     -0.00033127	     -0.00026741	     60.83300118
      1.64770355	     -0.05045892	     -0.00117750	     -0.19226893	     -0.05497613	      0.88266419	     -0.00077388	     -0.20794253	     -0.00035121	     -0.00027576	     60.60267427
      1.64923985	     -0.05054181	     -0.00117730	     -0.19235166	     -0.05497669	      0.88266375	     -0.00077440	     -0.20794701	     -0.00037670	     -0.00028584	     60.45732294
      1.65037570	     -0.05060259	     -0.00117545	     -0.19241238	     -0.05497713	      0.88266343	     -0.00077477	     -0.20795029	     -0.00039436	     -0.00029241	     60.14946031
      1.65151155	     -0.05066290	     -0.00117515	     -0.19247260	     -0.05497759	      0.88266309	     -0.00077515	     -0.20795355	     -0.00041123	     -0.00029833	     60.03311320
      1.65290338	     -0.05073624	     -0.00117316	     -0.19254587	     -0.05497817	      0.88266267	     -0.00077560	     -0.20795750	     -0.00043058	     -0.00030468	     59.71513734
      1.65414545	     -0.05080137	     -0.00117299	     -0.19261092	     -0.05497872	      0.88266229	     -0.00077601	     -0.20796097	     -0.00044681	     -0.00030965	     59.62523237
      1.65538751	     -0.05086630	     -0.00117062	     -0.19267583	     -0.05497928	      0.88266190	     -0.00077641	     -0.20796439	     -0.00046182	     -0.00031394	     59.27699475
      1.65662958	     -0.05093113	     -0.00117045	     -0.19274059	     -0.05497986	      0.88266151	     -0.00077681	     -0.20796777	     -0.00047590	     -0.00031773	     59.19835972
      1.65787165	     -0.05099524	     -0.00116746	     -0.19280472	     -0.05498046	      0.88266111	     -0.00077720	     -0.20797111	     -0.00048874	     -0.00032095	     58.82930954
      1.65911371	     -0.05105968	     -0.00116679	     -0.19286912	     -0.05498108	      0.88266071	     -0.00077759	     -0.20797443	     -0.00050070	     -0.00032377	     58.74974295
      1.66035578	     -0.05112411	     -0.00116352	     -0.19293361	     -0.05498171	      0.88266031	     -0.00077798	     -0.20797774	     -0.00051139	     -0.00032615	     58.36022335
      1.66159785	     -0.05118843	     -0.00116283	     -0.19299791	     -0.05498235	      0.88265990	     -0.00077837	     -0.20798103	     -0.00052118	     -0.00032830	     58.29578890
      1.66283991	     -0.05125241	     -0.00115937	     -0.19306196	     -0.05498300	      0.88265949	     -0.00077875	     -0.20798429	     -0.00052966	     -0.00033017	     57.89729278
      1.66408198	     -0.05131606	     -0.00115856	     -0.19312562	     -0.05498366	      0.88265908	     -0.00077913	     -0.20798752	     -0.00053722	     -0.00033196	     57.84001806
      1.66532405	     -0.05137930	     -0.00115495	     -0.19318895	     -0.05498433	      0.88265867	     -0.00077950	     -0.20799071	     -0.00054344	     -0.00033362	     57.43773522
      1.66656612	     -0.05144218	     -0.00115403	     -0.19325186	     -0.05498501	      0.88265825	     -0.00077987	     -0.20799384	     -0.00054874	     -0.00033532	     57.38445911
      1.66780818	     -0.05150461	     -0.00115039	     -0.19331441	     -0.05498570	      0.88265783	     -0.00078024	     -0.20799692	     -0.00055270	     -0.00033698	     56.98319234
      1.66905025	     -0.05156654	     -0.00114992	     -0.19337637	     -0.05498639	      0.88265742	     -0.00078061	     -0.20799994	     -0.00055575	     -0.00033871	     56.92737900
      1.67029232	     -0.05162781	     -0.00114676	     -0.19343776	     -0.05498708	      0.88265699	     -0.00078097	     -0.20800288	     -0.00055749	     -0.00034040	     56.52590529
      1.67153438	     -0.05168836	     -0.00114615	     -0.19349838	     -0.05498777	      0.88265657	     -0.00078132	     -0.20800574	     -0.00055834	     -0.00034218	     56.46649797
      1.67277645	     -0.05174810	     -0.00114304	     -0.19355825	     -0.05498846	      0.88265614	     -0.00078168	     -0.20800851	     -0.00055788	     -0.00034394	     56.08359833
      1.67401852	     -0.05180700	     -0.00114227	     -0.19361724	     -0.05498916	      0.88265572	     -0.00078203	     -0.20801117	     -0.00055654	     -0.00034579	     56.01625024
      1.67526058	     -0.05186497	     -0.00113914	     -0.19367536	     -0.05498985	      0.88265528	     -0.00078237	     -0.20801373	     -0.00055394	     -0.00034761	     55.65039233
      1.67650265	     -0.05192200	     -0.00113809	     -0.19373249	     -0.05499053	      0.88265485	     -0.00078271	     -0.20801617	     -0.00055047	     -0.00034950	     55.57211879
      1.67774472	     -0.05197793	     -0.00113502	     -0.19378860	     -0.05499121	      0.88265442	     -0.00078305	     -0.20801848	     -0.00054579	     -0.00035134	     55.23060718
      1.67898678	     -0.05203265	     -0.00113381	     -0.19384345	     -0.05499189	      0.88265398	     -0.00078338	     -0.20802065	     -0.00054024	     -0.00035320	     55.14688353
      1.68022885	     -0.05208619	     -0.00113086	     -0.19389717	     -0.05499255	      0.88265354	     -0.00078371	     -0.20802268	     -0.00053355	     -0.00035497	     54.82921009
      1.68147092	     -0.05213853	     -0.00112947	     -0.19394967	     -0.05499321	      0.88265310	     -0.00078404	     -0.20802454	     -0.00052602	     -0.00035670	     54.73236815
      1.68271298	     -0.05218934	     -0.00112667	     -0.19400068	     -0.05499386	      0.88265265	     -0.00078436	     -0.20802625	     -0.00051743	     -0.00035829	     54.43734201
      1.68395505	     -0.05223934	     -0.00112528	     -0.19405084	     -0.05499450	      0.88265221	     -0.00078468	     -0.20802780	     -0.00050804	     -0.00035976	     54.32419192
      1.68519712	     -0.05228856	     -0.00112272	     -0.19410027	     -0.05499512	      0.88265176	     -0.00078499	     -0.20802922	     -0.00049767	     -0.00036105	     54.04738469
      1.68669659	     -0.05234669	     -0.00112132	     -0.19415860	     -0.05499586	      0.88265122	     -0.00078536	     -0.20803073	     -0.00048416	     -0.00036244	     53.96927842
      1.68782827	     -0.05238926	     -0.00111830	     -0.19420139	     -0.05499640	      0.88265081	     -0.00078564	     -0.20803174	     -0.00047297	     -0.00036330	     53.62903678
      1.68895995	     -0.05243075	     -0.00111693	     -0.19424306	     -0.05499693	      0.88265039	     -0.00078591	     -0.20803260	     -0.00046125	     -0.00036404	     53.53388007
      1.69042518	     -0.05248289	     -0.00111390	     -0.19429547	     -0.05499759	      0.88264986	     -0.00078626	     -0.20803352	     -0.00044498	     -0.00036472	     53.23849749
      1.69189040	     -0.05253291	     -0.00111295	     -0.19434572	     -0.05499823	      0.88264933	     -0.00078660	     -0.20803419	     -0.00042783	     -0.00036513	     53.26473656
      1.69295356	     -0.05256771	     -0.00110991	     -0.19438076	     -0.05499868	      0.88264894	     -0.00078685	     -0.20803452	     -0.00041452	     -0.00036513	     52.90812216
      1.69401672	     -0.05260108	     -0.00110858	     -0.19441432	     -0.05499911	      0.88264855	     -0.00078709	     -0.20803471	     -0.00040085	     -0.00036496	     52.82812113
      1.69558882	     -0.05264755	     -0.00110568	     -0.19446110	     -0.05499973	      0.88264798	     -0.00078744	     -0.20803471	     -0.00037964	     -0.00036424	     52.57508762
      1.69692284	     -0.05268410	     -0.00110431	     -0.19449790	     -0.05500022	      0.88264749	     -0.00078774	     -0.20803445	     -0.00036097	     -0.00036319	     52.54451462
      1.69825686	     -0.05271789	     -0.00110123	     -0.19453199	     -0.05500069	      0.88264701	     -0.00078803	     -0.20803393	     -0.00034146	     -0.00036165	     52.23774223
      1.69959087	     -0.05274876	     -0.00110047	     -0.19456310	     -0.05500113	      0.88264653	     -0.00078831	     -0.20803317	     -0.00032161	     -0.00035966	     52.33780425
      1.70077068	     -0.05277367	     -0.00109747	     -0.19458829	     -0.05500150	      0.88264610	     -0.00078856	     -0.20803230	     -0.00030338	     -0.00035741	     52.00346615
      1.70195048	     -0.05279613	     -0.00109641	     -0.19461098	     -0.05500185	      0.88264568	     -0.00078880	     -0.20803123	     -0.00028501	     -0.00035475	     52.03153206
      1.70313029	     -0.05281594	     -0.00109423	     -0.19463105	     -0.05500217	      0.88264527	     -0.00078905	     -0.20802998	     -0.00026623	     -0.00035159	     51.85508041
      1.70470548	     -0.05283833	     -0.00109266	     -0.19465375	     -0.05500257	      0.88264472	     -0.00078936	     -0.20802803	     -0.00024093	     -0.00034661	     51.89459006
      1.70591544	     -0.05285232	     -0.00108993	     -0.19466802	     -0.05500285	      0.88264430	     -0.00078960	     -0.20802632	     -0.00022112	     -0.00034209	     51.60962606
      1.70712540	     -0.05286340	     -0.00108888	     -0.19467934	     -0.05500311	      0.88264389	     -0.00078983	     -0.20802443	     -0.00020137	     -0.00033703	     51.68181228
      1.70833536	     -0.05287149	     -0.00108667	     -0.19468771	     -0.05500334	      0.88264348	     -0.00079007	     -0.20802238	     -0.00018141	     -0.00033132	     51.51282293
      1.70988159	     -0.05287761	     -0.00108532	     -0.19469413	     -0.05500360	      0.88264298	     -0.00079036	     -0.20801952	     -0.00015606	     -0.00032313	     51.63732935
      1.71106996	     -0.05287902	     -0.00108261	     -0.19469583	     -0.05500377	      0.88264260	     -0.00079057	     -0.20801715	     -0.00013645	     -0.00031607	     51.34976196
      1.71225833	     -0.05287766	     -0.00108157	     -0.19469469	     -0.05500392	      0.88264223	     -0.00079079	     -0.20801464	     -0.00011712	     -0.00030841	     51.45354272
      1.71369135	     -0.05287243	     -0.00107879	     -0.19468979	     -0.05500408	      0.88264179	     -0.00079104	     -0.20801144	     -0.00009386	     -0.00029829	     51.23683037
      1.71512437	     -0.05286343	     -0.00107821	     -0.19468105	     -0.05500419	      0.88264137	     -0.00079129	     -0.20800806	     -0.00007113	     -0.00028733	     51.57099147
      1.71620938	     -0.05285418	     -0.00107533	     -0.19467206	     -0.05500426	      0.88264107	     -0.00079148	     -0.20800541	     -0.00005388	     -0.00027841	     51.21156775
      1.71729438	     -0.05284295	     -0.00107418	     -0.19466104	     -0.05500431	      0.88264077	     -0.00079166	     -0.20800266	     -0.00003704	     -0.00026906	     51.29123591
      1.71884194	     -0.05282359	     -0.00107150	     -0.19464200	     -0.05500435	      0.88264036	     -0.00079192	     -0.20799862	     -0.00001333	     -0.00025493	     51.16336370
      1.72018042	     -0.05280374	     -0.00107030	     -0.19462240	     -0.05500435	      0.88264003	     -0.00079214	     -0.20799502	      0.00000658	     -0.00024204	     51.33733013
      1.72151889	     -0.05278096	     -0.00106731	     -0.19459990	     -0.05500433	      0.88263972	     -0.00079235	     -0.20799131	      0.00002623	     -0.00022853	     51.08281172
      1.72285737	     -0.05275545	     -0.00106665	     -0.19457461	     -0.05500428	      0.88263942	     -0.00079256	     -0.20798751	      0.00004511	     -0.00021450	     51.41342318
      1.72403494	     -0.05273087	     -0.00106370	     -0.19455029	     -0.05500422	      0.88263917	     -0.00079274	     -0.20798409	      0.00006155	     -0.00020170	     51.11306367
      1.72521251	     -0.05270451	     -0.00106263	     -0.19452413	     -0.05500414	      0.88263894	     -0.00079292	     -0.20798061	      0.00007733	     -0.00018859	     51.28654122
      1.72639008	     -0.05267651	     -0.00106047	     -0.19449634	     -0.05500404	      0.88263873	     -0.00079309	     -0.20797707	      0.00009279	     -0.00017517	     51.19944684
      1.72798780	     -0.05263613	     -0.00105884	     -0.19445622	     -0.05500387	      0.88263846	     -0.00079332	     -0.20797219	      0.00011287	     -0.00015661	     51.40509975
      1.72919218	     -0.05260400	     -0.00105613	     -0.19442432	     -0.05500373	      0.88263828	     -0.00079349	     -0.20796847	      0.00012760	     -0.00014239	     51.19741598
      1.73039655	     -0.05257060	     -0.00105509	     -0.19439110	     -0.05500357	      0.88263812	     -0.00079366	     -0.20796471	      0.00014163	     -0.00012808	     51.38319445
      1.73160093	     -0.05253601	     -0.00105299	     -0.19435671	     -0.05500339	      0.88263798	     -0.00079383	     -0.20796093	      0.00015526	     -0.00011370	     51.31556406
      1.73317046	     -0.05248935	     -0.00105172	     -0.19431026	     -0.05500313	      0.88263781	     -0.00079404	     -0.20795598	      0.00017206	     -0.00009502	     51.56733457
      1.73434813	     -0.05245320	     -0.00104918	     -0.19427431	     -0.05500292	      0.88263771	     -0.00079419	     -0.20795226	      0.00018423	     -0.00008106	     51.37775498
      1.73552580	     -0.05241632	     -0.00104830	     -0.19423757	     -0.05500270	      0.88263762	     -0.00079434	     -0.20794853	      0.00019569	     -0.00006728	     51.56237134
      1.73697122	     -0.05237014	     -0.00104586	     -0.19419159	     -0.05500241	      0.88263754	     -0.00079453	     -0.20794398	      0.00020918	     -0.00005063	     51.48120757
      1.73826199	     -0.05232808	     -0.00104537	     -0.19414966	     -0.05500213	      0.88263748	     -0.00079469	     -0.20793994	      0.00022036	     -0.00003614	     51.77168746
      1.73955276	     -0.05228502	     -0.00104285	     -0.19410679	     -0.05500184	      0.88263744	     -0.00079484	     -0.20793593	      0.00023111	     -0.00002202	     51.61636565
      1.74084352	     -0.05224118	     -0.00104261	     -0.19406305	     -0.05500153	      0.88263742	     -0.00079500	     -0.20793195	      0.00024096	     -0.00000840	     51.94971510
      1.74213429	     -0.05219655	     -0.00104000	     -0.19401859	     -0.05500122	      0.88263742	     -0.00079515	     -0.20792801	      0.00025040	      0.00000475	     51.77082679
      1.74342506	     -0.05215138	     -0.00104012	     -0.19397351	     -0.05500089	      0.88263744	     -0.00079530	     -0.20792411	      0.00025888	      0.00001729	     52.15400016
      1.74471582	     -0.05210539	     -0.00103743	     -0.19392767	     -0.05500055	      0.88263747	     -0.00079545	     -0.20792027	      0.00026697	      0.00002931	     51.94435662
      1.74600659	     -0.05205873	     -0.00103795	     -0.19388107	     -0.05500020	      0.88263751	     -0.00079559	     -0.20791647	      0.00027404	      0.00004065	     52.38828400
      1.74715387	     -0.05201675	     -0.00103574	     -0.19383921	     -0.05499988	      0.88263756	     -0.00079572	     -0.20791314	      0.00028000	      0.00005026	     52.20972889
      1.74830115	     -0.05197469	     -0.00103555	     -0.19379721	     -0.05499956	      0.88263763	     -0.00079584	     -0.20790987	      0.00028519	      0.00005932	     52.43397754
      1.74970444	     -0.05192299	     -0.00103400	     -0.19374561	     -0.05499915	      0.88263772	     -0.00079599	     -0.20790597	      0.00029088	      0.00006969	     52.43328260
      1.75110772	     -0.05187105	     -0.00103434	     -0.19369371	     -0.05499874	      0.88263782	     -0.00079614	     -0.20790217	      0.00029550	      0.00007920	     52.79523030
      1.75226756	     -0.05182769	     -0.00103257	     -0.19365044	     -0.05499839	      0.88263792	     -0.00079626	     -0.20789913	      0.00029886	      0.00008647	     52.66407993
      1.75342740	     -0.05178395	     -0.00103264	     -0.19360672	     -0.05499805	      0.88263802	     -0.00079638	     -0.20789617	      0.00030141	      0.00009314	     52.89707672
      1.75484017	     -0.05173009	     -0.00103133	     -0.19355293	     -0.05499762	      0.88263816	     -0.00079652	     -0.20789268	      0.00030383	      0.00010054	     52.90351446
      1.75625294	     -0.05167616	     -0.00103210	     -0.19349899	     -0.05499719	      0.88263831	     -0.00079666	     -0.20788932	      0.00030509	      0.00010708	     53.30528219
      1.75736562	     -0.05163354	     -0.00103054	     -0.19345642	     -0.05499685	      0.88263843	     -0.00079677	     -0.20788678	      0.00030564	      0.00011170	     53.16600002
      1.75847829	     -0.05159098	     -0.00103085	     -0.19341385	     -0.05499651	      0.88263855	     -0.00079688	     -0.20788435	      0.00030542	      0.00011581	     53.37842981
      1.75994931	     -0.05153469	     -0.00103021	     -0.19335758	     -0.05499606	      0.88263873	     -0.00079702	     -0.20788129	      0.00030431	      0.00012058	     53.42974059
      1.76142034	     -0.05147863	     -0.00103156	     -0.19330146	     -0.05499561	      0.88263891	     -0.00079715	     -0.20787843	      0.00030194	      0.00012456	     53.85272855
      1.76248907	     -0.05143796	     -0.00103034	     -0.19326081	     -0.05499529	      0.88263904	     -0.00079725	     -0.20787649	      0.00029975	      0.00012702	     53.70544905
      1.76355780	     -0.05139753	     -0.00103092	     -0.19322033	     -0.05499497	      0.88263918	     -0.00079735	     -0.20787467	      0.00029683	      0.00012907	     53.89535020
      1.76510627	     -0.05133906	     -0.00103097	     -0.19316182	     -0.05499452	      0.88263938	     -0.00079750	     -0.20787225	      0.00029169	      0.00013146	     53.99213787
      1.76641673	     -0.05129042	     -0.00103224	     -0.19311310	     -0.05499414	      0.88263955	     -0.00079762	     -0.20787042	      0.00028626	      0.00013296	     54.26701071
      1.76772719	     -0.05124436	     -0.00103181	     -0.19306700	     -0.05499377	      0.88263973	     -0.00079773	     -0.20786883	      0.00028006	      0.00013396	     54.20056601
      1.76903764	     -0.05120292	     -0.00103364	     -0.19302544	     -0.05499341	      0.88263991	     -0.00079785	     -0.20786759	      0.00027273	      0.00013415	     54.51343177
      1.77034810	     -0.05116688	     -0.00103289	     -0.19298935	     -0.05499305	      0.88264008	     -0.00079797	     -0.20786683	      0.00026480	      0.00013332	     54.31391921
      1.77147001	     -0.05114117	     -0.00103516	     -0.19296351	     -0.05499276	      0.88264023	     -0.00079807	     -0.20786666	      0.00025721	      0.00013149	     54.60330358
      1.77259191	     -0.05111977	     -0.00103569	     -0.19294202	     -0.05499248	      0.88264038	     -0.00079816	     -0.20786701	      0.00024930	      0.00012850	     54.54443775
      1.77400792	     -0.05109882	     -0.00103786	     -0.19292090	     -0.05499213	      0.88264055	     -0.00079829	     -0.20786828	      0.00023867	      0.00012272	     54.71827890
      1.77542394	     -0.05108427	     -0.00103841	     -0.19290624	     -0.05499180	      0.88264072	     -0.00079841	     -0.20787056	      0.00022771	      0.00011445	     54.54450843
      1.77654634	     -0.05107712	     -0.00104124	     -0.19289893	     -0.05499155	      0.88264085	     -0.00079851	     -0.20787314	      0.00021862	      0.00010590	     54.81669638
      1.77766874	     -0.05107332	     -0.00104244	     -0.19289501	     -0.05499131	      0.88264096	     -0.00079860	     -0.20787643	      0.00020954	      0.00009561	     54.73760418
      1.77910911	     -0.05107358	     -0.00104525	     -0.19289508	     -0.05499102	      0.88264109	     -0.00079873	     -0.20788169	      0.00019762	      0.00007969	     54.86912549
      1.78054948	     -0.05107985	     -0.00104589	     -0.19290124	     -0.05499074	      0.88264119	     -0.00079885	     -0.20788818	      0.00018574	      0.00006059	     54.57513843
      1.78162470	     -0.05108814	     -0.00104860	     -0.19290937	     -0.05499055	      0.88264124	     -0.00079894	     -0.20789385	      0.00017669	      0.00004407	     54.80535221
      1.78269992	     -0.05109869	     -0.00104962	     -0.19291982	     -0.05499036	      0.88264128	     -0.00079903	     -0.20790021	      0.00016788	      0.00002571	     54.68980640
      1.78421630	     -0.05111695	     -0.00105222	     -0.19293791	     -0.05499012	      0.88264130	     -0.00079916	     -0.20791032	      0.00015562	     -0.00000324	     54.75060770
      1.78552372	     -0.05113497	     -0.00105313	     -0.19295583	     -0.05498992	      0.88264128	     -0.00079927	     -0.20792008	      0.00014544	     -0.00003072	     54.55080454
      1.78683114	     -0.05115505	     -0.00105576	     -0.19297576	     -0.05498973	      0.88264122	     -0.00079938	     -0.20793072	      0.00013537	     -0.00006022	     54.69808189
      1.78813856	     -0.05117620	     -0.00105603	     -0.19299684	     -0.05498956	      0.88264112	     -0.00079949	     -0.20794220	      0.00012574	     -0.00009137	     54.39276374
      1.78944598	     -0.05119736	     -0.00105918	     -0.19301785	     -0.05498941	      0.88264098	     -0.00079960	     -0.20795442	      0.00011617	     -0.00012389	     54.64312635
      1.79056897	     -0.05121551	     -0.00105930	     -0.19303596	     -0.05498928	      0.88264082	     -0.00079969	     -0.20796548	      0.00010835	     -0.00015249	     54.33299716
      1.79169197	     -0.05123345	     -0.00106126	     -0.19305380	     -0.05498916	      0.88264063	     -0.00079978	     -0.20797700	      0.00010057	     -0.00018151	     54.39608379
      1.79310670	     -0.05125475	     -0.00106231	     -0.19307503	     -0.05498903	      0.88264035	     -0.00079990	     -0.20799205	      0.00009117	     -0.00021815	     54.26796039
      1.79452143	     -0.05127579	     -0.00106518	     -0.19309596	     -0.05498890	      0.88264002	     -0.00080001	     -0.20800757	      0.00008190	     -0.00025436	     54.43683039
      1.79565236	     -0.05129221	     -0.00106531	     -0.19311235	     -0.05498882	      0.88263971	     -0.00080011	     -0.20802025	      0.00007481	     -0.00028254	     54.24730375
      1.79678329	     -0.05130773	     -0.00106716	     -0.19312780	     -0.05498874	      0.88263938	     -0.00080020	     -0.20803312	      0.00006770	     -0.00030981	     54.33050261
      1.79821694	     -0.05132518	     -0.00106799	     -0.19314521	     -0.05498864	      0.88263891	     -0.00080032	     -0.20804956	      0.00005893	     -0.00034251	     54.29223066
      1.79965060	     -0.05134022	     -0.00107137	     -0.19316015	     -0.05498857	      0.88263840	     -0.00080044	     -0.20806602	      0.00005006	     -0.00037263	     54.49461113
      1.80073070	     -0.05135042	     -0.00107142	     -0.19317034	     -0.05498852	      0.88263798	     -0.00080053	     -0.20807836	      0.00004355	     -0.00039323	     54.39364316
      1.80181081	     -0.05136029	     -0.00107317	     -0.19318016	     -0.05498847	      0.88263755	     -0.00080062	     -0.20809060	      0.00003690	     -0.00041199	     54.47908842
      1.80332025	     -0.05137401	     -0.00107452	     -0.19319383	     -0.05498842	      0.88263691	     -0.00080075	     -0.20810752	      0.00002765	     -0.00043482	     54.52814949
      1.80482970	     -0.05138736	     -0.00107707	     -0.19320711	     -0.05498839	      0.88263624	     -0.00080088	     -0.20812421	      0.00001821	     -0.00045358	     54.72683581
      1.80586184	     -0.05139761	     -0.00107664	     -0.19321737	     -0.05498837	      0.88263576	     -0.00080096	     -0.20813548	      0.00001190	     -0.00046392	     54.69073475
      1.80689399	     -0.05140844	     -0.00107798	     -0.19322816	     -0.05498836	      0.88263528	     -0.00080106	     -0.20814664	      0.00000547	     -0.00047232	     54.77208080
      1.80850957	     -0.05142645	     -0.00107936	     -0.19324614	     -0.05498836	      0.88263451	     -0.00080120	     -0.20816387	     -0.00000452	     -0.00048150	     54.86387105
      1.80982912	     -0.05144207	     -0.00108164	     -0.19326170	     -0.05498838	      0.88263387	     -0.00080132	     -0.20817769	     -0.00001273	     -0.00048552	     54.97322014
      1.81114868	     -0.05145817	     -0.00108242	     -0.19327778	     -0.05498840	      0.88263323	     -0.00080145	     -0.20819127	     -0.00002076	     -0.00048643	     55.03136955
      1.81246823	     -0.05147447	     -0.00108556	     -0.19329400	     -0.05498843	      0.88263259	     -0.00080157	     -0.20820458	     -0.00002889	     -0.00048438	     55.14631174
      1.81364271	     -0.05148915	     -0.00108607	     -0.19330867	     -0.05498847	      0.88263202	     -0.00080169	     -0.20821616	     -0.00003592	     -0.00048007	     55.17006656
      1.81481720	     -0.05150399	     -0.00108860	     -0.19332345	     -0.05498851	      0.88263146	     -0.00080181	     -0.20822749	     -0.00004304	     -0.00047361	     55.23497366
      1.81599168	     -0.05151904	     -0.00108992	     -0.19333848	     -0.05498857	      0.88263091	     -0.00080193	     -0.20823856	     -0.00005003	     -0.00046508	     55.26394144
      1.81750417	     -0.05153896	     -0.00109315	     -0.19335832	     -0.05498865	      0.88263022	     -0.00080209	     -0.20825240	     -0.00005904	     -0.00045132	     55.32828059
      1.81869777	     -0.05155534	     -0.00109415	     -0.19337469	     -0.05498873	      0.88262969	     -0.00080222	     -0.20826301	     -0.00006596	     -0.00043842	     55.32377528
      1.81989137	     -0.05157244	     -0.00109705	     -0.19339172	     -0.05498881	      0.88262917	     -0.00080236	     -0.20827335	     -0.00007288	     -0.00042398	     55.35416890
      1.82108497	     -0.05159030	     -0.00109882	     -0.19340955	     -0.05498890	      0.88262868	     -0.00080249	     -0.20828342	     -0.00007961	     -0.00040812	     55.34661956
      1.82258466	     -0.05161391	     -0.00110277	     -0.19343306	     -0.05498903	      0.88262808	     -0.00080267	     -0.20829572	     -0.00008797	     -0.00038653	     55.37395764
      1.82375872	     -0.05163317	     -0.00110423	     -0.19345230	     -0.05498913	      0.88262764	     -0.00080282	     -0.20830508	     -0.00009424	     -0.00036848	     55.33024591
      1.82493278	     -0.05165312	     -0.00110755	     -0.19347217	     -0.05498925	      0.88262721	     -0.00080297	     -0.20831421	     -0.00010046	     -0.00034970	     55.33183949
      1.82610683	     -0.05167369	     -0.00110978	     -0.19349271	     -0.05498937	      0.88262682	     -0.00080312	     -0.20832312	     -0.00010643	     -0.00033026	     55.29361706
      1.82767043	     -0.05170192	     -0.00111414	     -0.19352084	     -0.05498954	      0.88262632	     -0.00080333	     -0.20833464	     -0.00011418	     -0.00030369	     55.28503753
      1.82883731	     -0.05172358	     -0.00111581	     -0.19354248	     -0.05498968	      0.88262598	     -0.00080349	     -0.20834300	     -0.00011963	     -0.00028347	     55.20647579
      1.83000420	     -0.05174590	     -0.00111923	     -0.19356474	     -0.05498982	      0.88262566	     -0.00080366	     -0.20835114	     -0.00012498	     -0.00026314	     55.18120426
      1.83142527	     -0.05177379	     -0.00112187	     -0.19359258	     -0.05499000	      0.88262530	     -0.00080387	     -0.20836078	     -0.00013108	     -0.00023836	     55.09520780
      1.83269336	     -0.05179925	     -0.00112594	     -0.19361796	     -0.05499017	      0.88262501	     -0.00080406	     -0.20836913	     -0.00013633	     -0.00021648	     55.07211928
      1.83396144	     -0.05182527	     -0.00112785	     -0.19364397	     -0.05499035	      0.88262475	     -0.00080426	     -0.20837724	     -0.00014112	     -0.00019488	     54.96341009
      1.83522953	     -0.05185188	     -0.00113200	     -0.19367050	     -0.05499053	      0.88262452	     -0.00080446	     -0.20838513	     -0.00014574	     -0.00017381	     54.93493357
      1.83649762	     -0.05187883	     -0.00113375	     -0.19369745	     -0.05499072	      0.88262431	     -0.00080467	     -0.20839279	     -0.00014987	     -0.00015326	     54.81432311
      1.83776570	     -0.05190602	     -0.00113789	     -0.19372456	     -0.05499091	      0.88262413	     -0.00080488	     -0.20840022	     -0.00015381	     -0.00013346	     54.78673056
      1.83903379	     -0.05193335	     -0.00113939	     -0.19375190	     -0.05499111	      0.88262397	     -0.00080510	     -0.20840741	     -0.00015723	     -0.00011440	     54.65628823
      1.84030188	     -0.05196105	     -0.00114348	     -0.19377954	     -0.05499131	      0.88262384	     -0.00080533	     -0.20841437	     -0.00016046	     -0.00009628	     54.62624414
      1.84156996	     -0.05198917	     -0.00114476	     -0.19380768	     -0.05499151	      0.88262373	     -0.00080556	     -0.20842110	     -0.00016314	     -0.00007904	     54.48209031
      1.84283805	     -0.05201778	     -0.00114880	     -0.19383623	     -0.05499172	      0.88262364	     -0.00080579	     -0.20842760	     -0.00016562	     -0.00006288	     54.44789044
      1.84410614	     -0.05204669	     -0.00114984	     -0.19386518	     -0.05499193	      0.88262357	     -0.00080603	     -0.20843388	     -0.00016751	     -0.00004772	     54.29311306
      1.84537422	     -0.05207602	     -0.00115380	     -0.19389447	     -0.05499215	      0.88262352	     -0.00080628	     -0.20843995	     -0.00016917	     -0.00003374	     54.25862295
      1.84664231	     -0.05210584	     -0.00115462	     -0.19392433	     -0.05499236	      0.88262348	     -0.00080653	     -0.20844580	     -0.00017021	     -0.00002080	     54.09209384
      1.84791039	     -0.05213614	     -0.00115850	     -0.19395459	     -0.05499258	      0.88262346	     -0.00080679	     -0.20845145	     -0.00017101	     -0.00000910	     54.05540195
      1.84917848	     -0.05216666	     -0.00115908	     -0.19398517	     -0.05499280	      0.88262346	     -0.00080705	     -0.20845690	     -0.00017114	      0.00000152	     53.88225989
      1.85044657	     -0.05219746	     -0.00116283	     -0.19401595	     -0.05499301	      0.88262347	     -0.00080732	     -0.20846214	     -0.00017102	      0.00001090	     53.85011666
      1.85171465	     -0.05222833	     -0.00116316	     -0.19404690	     -0.05499323	      0.88262349	     -0.00080759	     -0.20846719	     -0.00017020	      0.00001923	     53.67294203
      1.85298274	     -0.05225885	     -0.00116676	     -0.19407740	     -0.05499344	      0.88262351	     -0.00080787	     -0.20847202	     -0.00016911	      0.00002637	     53.64867450
      1.85425083	     -0.05228891	     -0.00116689	     -0.19410755	     -0.05499366	      0.88262355	     -0.00080816	     -0.20847662	     -0.00016730	      0.00003255	     53.47300447
      1.85551891	     -0.05231839	     -0.00117029	     -0.19413702	     -0.05499387	      0.88262360	     -0.00080845	     -0.20848099	     -0.00016523	      0.00003768	     53.45750683
      1.85678700	     -0.05234662	     -0.00117032	     -0.19416536	     -0.05499408	      0.88262365	     -0.00080875	     -0.20848510	     -0.00016241	      0.00004204	     53.30100498
      1.85805509	     -0.05237176	     -0.00117366	     -0.19419051	     -0.05499428	      0.88262370	     -0.00080906	     -0.20848890	     -0.00015931	      0.00004568	     53.33327440
      1.85932317	     -0.05239136	     -0.00117339	     -0.19421023	     -0.05499448	      0.88262376	     -0.00080937	     -0.20849228	     -0.00015547	      0.00004911	     53.22832278
      1.86059126	     -0.05240407	     -0.00117604	     -0.19422299	     -0.05499467	      0.88262383	     -0.00080969	     -0.20849510	     -0.00015148	      0.00005254	     53.30475989
      1.86185934	     -0.05240891	     -0.00117507	     -0.19422798	     -0.05499486	      0.88262390	     -0.00081001	     -0.20849721	     -0.00014697	      0.00005660	     53.24639132
      1.86312743	     -0.05240592	     -0.00117720	     -0.19422505	     -0.05499505	      0.88262397	     -0.00081034	     -0.20849848	     -0.00014253	      0.00006162	     53.37637730
      1.86439552	     -0.05239420	     -0.00117569	     -0.19421350	     -0.05499523	      0.88262405	     -0.00081068	     -0.20849881	     -0.00013787	      0.00006824	     53.35793405
      1.86566360	     -0.05237405	     -0.00117704	     -0.19419344	     -0.05499540	      0.88262415	     -0.00081102	     -0.20849808	     -0.00013361	      0.00007673	     53.51619769
      1.86693169	     -0.05234715	     -0.00117517	     -0.19416671	     -0.05499556	      0.88262425	     -0.00081137	     -0.20849626	     -0.00012947	      0.00008762	     53.52736711
      1.86819978	     -0.05231408	     -0.00117652	     -0.19413373	     -0.05499573	      0.88262437	     -0.00081173	     -0.20849334	     -0.00012602	      0.00010107	     53.71737952
      1.86946786	     -0.05227447	     -0.00117438	     -0.19409429	     -0.05499588	      0.88262451	     -0.00081209	     -0.20848933	     -0.00012298	      0.00011749	     53.75327339
      1.87073595	     -0.05222931	     -0.00117524	     -0.19404921	     -0.05499604	      0.88262467	     -0.00081246	     -0.20848422	     -0.00012092	      0.00013685	     53.96036494
      1.87200404	     -0.05217900	     -0.00117271	     -0.19399906	     -0.05499619	      0.88262486	     -0.00081284	     -0.20847804	     -0.00011948	      0.00015937	     54.02071712
      1.87327212	     -0.05212292	     -0.00117322	     -0.19394304	     -0.05499634	      0.88262507	     -0.00081322	     -0.20847079	     -0.00011916	      0.00018489	     54.27271728
      1.87454021	     -0.05206125	     -0.00116998	     -0.19388154	     -0.05499649	      0.88262533	     -0.00081361	     -0.20846249	     -0.00011960	      0.00021355	     54.34676303
      1.87580829	     -0.05199674	     -0.00116986	     -0.19381709	     -0.05499665	      0.88262562	     -0.00081401	     -0.20845316	     -0.00012133	      0.00024495	     54.59341813
      1.87707638	     -0.05193043	     -0.00116611	     -0.19375094	     -0.05499680	      0.88262595	     -0.00081441	     -0.20844290	     -0.00012388	      0.00027894	     54.65413201
      1.87821259	     -0.05186874	     -0.00116553	     -0.19368930	     -0.05499694	      0.88262628	     -0.00081478	     -0.20843298	     -0.00012723	      0.00031118	     54.88035498
      1.87934880	     -0.05180490	     -0.00116276	     -0.19362555	     -0.05499709	      0.88262666	     -0.00081515	     -0.20842240	     -0.00013123	      0.00034499	     55.00308031
      1.88073689	     -0.05172618	     -0.00116085	     -0.19354690	     -0.05499728	      0.88262716	     -0.00081562	     -0.20840863	     -0.00013728	      0.00038797	     55.24114896
      1.88212497	     -0.05164853	     -0.00115719	     -0.19346935	     -0.05499747	      0.88262773	     -0.00081609	     -0.20839408	     -0.00014438	      0.00043236	     55.35905728
      1.88327693	     -0.05158620	     -0.00115637	     -0.19340702	     -0.05499764	      0.88262825	     -0.00081649	     -0.20838151	     -0.00015129	      0.00046970	     55.56474125
      1.88442888	     -0.05152576	     -0.00115365	     -0.19334663	     -0.05499782	      0.88262882	     -0.00081689	     -0.20836861	     -0.00015879	      0.00050712	     55.65276961
      1.88582324	     -0.05145467	     -0.00115175	     -0.19327554	     -0.05499805	      0.88262955	     -0.00081739	     -0.20835262	     -0.00016881	      0.00055187	     55.86777599
      1.88721759	     -0.05138488	     -0.00114762	     -0.19320580	     -0.05499829	      0.88263035	     -0.00081789	     -0.20833629	     -0.00017946	      0.00059550	     55.94966875
      1.88832315	     -0.05133112	     -0.00114673	     -0.19315201	     -0.05499850	      0.88263103	     -0.00081830	     -0.20832314	     -0.00018854	      0.00062882	     56.15803426
      1.88942870	     -0.05127883	     -0.00114406	     -0.19309973	     -0.05499871	      0.88263174	     -0.00081871	     -0.20830985	     -0.00019786	      0.00066083	     56.24030814
      1.89087938	     -0.05121215	     -0.00114183	     -0.19303302	     -0.05499901	      0.88263273	     -0.00081926	     -0.20829223	     -0.00021067	      0.00070034	     56.44263283
      1.89233007	     -0.05114857	     -0.00113777	     -0.19296945	     -0.05499932	      0.88263377	     -0.00081982	     -0.20827447	     -0.00022384	      0.00073667	     56.49350249
      1.89339680	     -0.05110425	     -0.00113723	     -0.19292506	     -0.05499956	      0.88263457	     -0.00082023	     -0.20826137	     -0.00023399	      0.00076101	     56.67776412
      1.89446353	     -0.05106187	     -0.00113496	     -0.19288266	     -0.05499982	      0.88263540	     -0.00082066	     -0.20824826	     -0.00024422	      0.00078324	     56.72755599
      1.89598500	     -0.05100421	     -0.00113260	     -0.19282493	     -0.05500020	      0.88263661	     -0.00082126	     -0.20822959	     -0.00025922	      0.00081089	     56.87018012
      1.89728553	     -0.05095789	     -0.00112930	     -0.19277857	     -0.05500055	      0.88263768	     -0.00082179	     -0.20821370	     -0.00027221	      0.00083052	     56.88132245
      1.89858606	     -0.05091490	     -0.00112780	     -0.19273550	     -0.05500091	      0.88263877	     -0.00082233	     -0.20819792	     -0.00028547	      0.00084615	     57.03482362
      1.89988659	     -0.05087524	     -0.00112406	     -0.19269581	     -0.05500129	      0.88263988	     -0.00082287	     -0.20818228	     -0.00029866	      0.00085771	     56.98452574
      1.90118713	     -0.05083880	     -0.00112318	     -0.19265926	     -0.05500169	      0.88264100	     -0.00082342	     -0.20816683	     -0.00031207	      0.00086494	     57.17828923
      1.90230813	     -0.05080878	     -0.00111961	     -0.19262922	     -0.05500204	      0.88264197	     -0.00082390	     -0.20815368	     -0.00032341	      0.00086780	     57.08782610
      1.90342914	     -0.05077983	     -0.00111787	     -0.19260020	     -0.05500241	      0.88264294	     -0.00082438	     -0.20814066	     -0.00033482	      0.00086743	     57.17694554
      1.90483139	     -0.05074547	     -0.00111422	     -0.19256579	     -0.05500289	      0.88264416	     -0.00082499	     -0.20812456	     -0.00034888	      0.00086262	     57.15787692
      1.90623363	     -0.05071482	     -0.00111261	     -0.19253502	     -0.05500339	      0.88264536	     -0.00082561	     -0.20810869	     -0.00036293	      0.00085304	     57.30637424
      1.90736123	     -0.05069331	     -0.00110925	     -0.19251348	     -0.05500381	      0.88264632	     -0.00082612	     -0.20809614	     -0.00037396	      0.00084205	     57.18448780
      1.90848883	     -0.05067339	     -0.00110770	     -0.19249347	     -0.05500423	      0.88264726	     -0.00082663	     -0.20808381	     -0.00038501	      0.00082814	     57.24841724
      1.90991079	     -0.05064977	     -0.00110424	     -0.19246979	     -0.05500479	      0.88264842	     -0.00082727	     -0.20806855	     -0.00039866	      0.00080677	     57.19262909
      1.91133275	     -0.05062911	     -0.00110280	     -0.19244899	     -0.05500537	      0.88264955	     -0.00082793	     -0.20805360	     -0.00041226	      0.00078131	     57.33232515
      1.91241829	     -0.05061430	     -0.00109927	     -0.19243415	     -0.05500582	      0.88265039	     -0.00082843	     -0.20804241	     -0.00042232	      0.00075940	     57.18320593
      1.91350384	     -0.05060008	     -0.00109744	     -0.19241986	     -0.05500629	      0.88265120	     -0.00082894	     -0.20803140	     -0.00043238	      0.00073545	     57.22575975
      1.91499112	     -0.05058187	     -0.00109373	     -0.19240157	     -0.05500694	      0.88265227	     -0.00082964	     -0.20801657	     -0.00044585	      0.00069979	     57.16568832
      1.91647839	     -0.05056520	     -0.00109170	     -0.19238479	     -0.05500761	      0.88265328	     -0.00083036	     -0.20800205	     -0.00045924	      0.00066119	     57.32363885
      1.91752152	     -0.05055445	     -0.00108791	     -0.19237402	     -0.05500810	      0.88265395	     -0.00083086	     -0.20799207	     -0.00046830	      0.00063278	     57.15634639
      1.91856465	     -0.05054461	     -0.00108588	     -0.19236411	     -0.05500859	      0.88265460	     -0.00083136	     -0.20798224	     -0.00047740	      0.00060339	     57.18743942
      1.92014398	     -0.05053122	     -0.00108187	     -0.19235064	     -0.05500935	      0.88265551	     -0.00083213	     -0.20796767	     -0.00049093	      0.00055750	     57.12791258
      1.92145713	     -0.05052196	     -0.00107960	     -0.19234129	     -0.05501001	      0.88265622	     -0.00083278	     -0.20795584	     -0.00050215	      0.00051836	     57.18937434
      1.92277029	     -0.05051358	     -0.00107556	     -0.19233286	     -0.05501067	      0.88265688	     -0.00083343	     -0.20794427	     -0.00051311	      0.00047870	     57.06593913
      1.92408345	     -0.05050658	     -0.00107415	     -0.19232574	     -0.05501135	      0.88265748	     -0.00083409	     -0.20793296	     -0.00052413	      0.00043871	     57.19849971
      1.92525993	     -0.05050175	     -0.00107066	     -0.19232085	     -0.05501198	      0.88265797	     -0.00083468	     -0.20792304	     -0.00053369	      0.00040297	     57.02932101
      1.92643642	     -0.05049814	     -0.00106938	     -0.19231714	     -0.05501261	      0.88265843	     -0.00083528	     -0.20791335	     -0.00054332	      0.00036736	     57.09568733
      1.92761290	     -0.05049589	     -0.00106698	     -0.19231481	     -0.05501325	      0.88265884	     -0.00083588	     -0.20790392	     -0.00055273	      0.00033216	     57.01317006
      1.92911271	     -0.05049463	     -0.00106546	     -0.19231341	     -0.05501409	      0.88265930	     -0.00083665	     -0.20789227	     -0.00056463	      0.00028802	     57.09285855
      1.93030891	     -0.05049494	     -0.00106264	     -0.19231364	     -0.05501477	      0.88265963	     -0.00083727	     -0.20788327	     -0.00057380	      0.00025365	     56.95211816
      1.93150511	     -0.05049649	     -0.00106170	     -0.19231506	     -0.05501546	      0.88265991	     -0.00083789	     -0.20787452	     -0.00058292	      0.00022010	     57.02591412
      1.93270131	     -0.05049856	     -0.00105947	     -0.19231705	     -0.05501617	      0.88266015	     -0.00083851	     -0.20786601	     -0.00059174	      0.00018756	     56.95084492
      1.93418760	     -0.05050126	     -0.00105826	     -0.19231960	     -0.05501705	      0.88266040	     -0.00083929	     -0.20785574	     -0.00060257	      0.00014869	     57.05614574
      1.93536454	     -0.05050383	     -0.00105555	     -0.19232210	     -0.05501777	      0.88266056	     -0.00083991	     -0.20784782	     -0.00061081	      0.00011936	     56.91145656
      1.93654148	     -0.05050702	     -0.00105466	     -0.19232518	     -0.05501849	      0.88266069	     -0.00084053	     -0.20784006	     -0.00061906	      0.00009135	     56.98264386
      1.93771842	     -0.05051085	     -0.00105268	     -0.19232892	     -0.05501923	      0.88266078	     -0.00084115	     -0.20783248	     -0.00062707	      0.00006480	     56.91082578
      1.93926548	     -0.05051733	     -0.00105136	     -0.19233525	     -0.05502020	      0.88266085	     -0.00084198	     -0.20782277	     -0.00063755	      0.00003221	     56.99418718
      1.94043465	     -0.05052340	     -0.00104872	     -0.19234126	     -0.05502095	      0.88266088	     -0.00084260	     -0.20781564	     -0.00064519	      0.00000942	     56.82782897
      1.94160382	     -0.05053062	     -0.00104786	     -0.19234835	     -0.05502171	      0.88266087	     -0.00084323	     -0.20780869	     -0.00065285	     -0.00001187	     56.87995202
      1.94301575	     -0.05054057	     -0.00104535	     -0.19235820	     -0.05502264	      0.88266084	     -0.00084399	     -0.20780055	     -0.00066177	     -0.00003551	     56.75066312
      1.94428072	     -0.05055105	     -0.00104493	     -0.19236854	     -0.05502348	      0.88266078	     -0.00084467	     -0.20779348	     -0.00066971	     -0.00005485	     56.84830876
      1.94554570	     -0.05056250	     -0.00104242	     -0.19237991	     -0.05502433	      0.88266070	     -0.00084536	     -0.20778665	     -0.00067727	     -0.00007243	     56.66921077
      1.94681068	     -0.05057525	     -0.00104220	     -0.19239252	     -0.05502520	      0.88266060	     -0.00084604	     -0.20778004	     -0.00068480	     -0.00008840	     56.77348198
      1.94807565	     -0.05058915	     -0.00103970	     -0.19240634	     -0.05502607	      0.88266048	     -0.00084673	     -0.20777365	     -0.00069191	     -0.00010273	     56.56921553
      1.94934063	     -0.05060484	     -0.00103971	     -0.19242188	     -0.05502695	      0.88266034	     -0.00084742	     -0.20776749	     -0.00069899	     -0.00011562	     56.67235022
      1.95060560	     -0.05062211	     -0.00103727	     -0.19243908	     -0.05502783	      0.88266019	     -0.00084811	     -0.20776158	     -0.00070560	     -0.00012709	     56.43549412
      1.95187058	     -0.05064168	     -0.00103753	     -0.19245850	     -0.05502873	      0.88266002	     -0.00084880	     -0.20775592	     -0.00071217	     -0.00013737	     56.53459431
      1.95313555	     -0.05066290	     -0.00103511	     -0.19247964	     -0.05502964	      0.88265984	     -0.00084950	     -0.20775053	     -0.00071820	     -0.00014651	     56.26497504
      1.95440053	     -0.05068625	     -0.00103559	     -0.19250284	     -0.05503055	      0.88265965	     -0.00085019	     -0.20774542	     -0.00072414	     -0.00015476	     56.36662333
      1.95566551	     -0.05071119	     -0.00103319	     -0.19252771	     -0.05503147	      0.88265945	     -0.00085088	     -0.20774060	     -0.00072945	     -0.00016217	     56.06812199
      1.95693048	     -0.05073837	     -0.00103392	     -0.19255474	     -0.05503239	      0.88265924	     -0.00085158	     -0.20773607	     -0.00073463	     -0.00016899	     56.17429029
      1.95819546	     -0.05076698	     -0.00103158	     -0.19258328	     -0.05503333	      0.88265902	     -0.00085227	     -0.20773184	     -0.00073910	     -0.00017524	     55.84715931
      1.95946043	     -0.05079739	     -0.00103257	     -0.19261353	     -0.05503426	      0.88265880	     -0.00085296	     -0.20772792	     -0.00074342	     -0.00018117	     55.96432481
      1.96072541	     -0.05082860	     -0.00103025	     -0.19264469	     -0.05503521	      0.88265856	     -0.00085366	     -0.20772428	     -0.00074698	     -0.00018675	     55.60859169
      1.96199038	     -0.05086144	     -0.00103144	     -0.19267737	     -0.05503615	      0.88265832	     -0.00085435	     -0.20772095	     -0.00075038	     -0.00019220	     55.73894377
      1.96325536	     -0.05089470	     -0.00102914	     -0.19271058	     -0.05503710	      0.88265808	     -0.00085505	     -0.20771791	     -0.00075300	     -0.00019746	     55.35260226
      1.96439201	     -0.05092560	     -0.00103007	     -0.19274135	     -0.05503796	      0.88265785	     -0.00085567	     -0.20771543	     -0.00075524	     -0.00020219	     55.43145460
      1.96552866	     -0.05095660	     -0.00102897	     -0.19277229	     -0.05503882	      0.88265762	     -0.00085629	     -0.20771318	     -0.00075692	     -0.00020688	     55.20780883
      1.96691684	     -0.05099475	     -0.00102910	     -0.19281032	     -0.05503987	      0.88265733	     -0.00085705	     -0.20771075	     -0.00075863	     -0.00021266	     55.17188645
      1.96830502	     -0.05103239	     -0.00102740	     -0.19284790	     -0.05504093	      0.88265703	     -0.00085781	     -0.20770866	     -0.00075967	     -0.00021847	     54.84536819
      1.96947178	     -0.05106410	     -0.00102814	     -0.19287950	     -0.05504181	      0.88265677	     -0.00085845	     -0.20770715	     -0.00076038	     -0.00022343	     54.92443091
      1.97063854	     -0.05109506	     -0.00102698	     -0.19291041	     -0.05504270	      0.88265651	     -0.00085908	     -0.20770587	     -0.00076060	     -0.00022839	     54.68261144
      1.97180530	     -0.05112563	     -0.00102696	     -0.19294090	     -0.05504359	      0.88265624	     -0.00085972	     -0.20770482	     -0.00076062	     -0.00023339	     54.64454093
      1.97338830	     -0.05116581	     -0.00102563	     -0.19298101	     -0.05504479	      0.88265586	     -0.00086057	     -0.20770375	     -0.00076011	     -0.00024013	     54.35302726
      1.97457310	     -0.05119531	     -0.00102628	     -0.19301042	     -0.05504569	      0.88265557	     -0.00086121	     -0.20770322	     -0.00075961	     -0.00024515	     54.43415564
      1.97575790	     -0.05122372	     -0.00102524	     -0.19303879	     -0.05504659	      0.88265528	     -0.00086185	     -0.20770292	     -0.00075875	     -0.00025004	     54.18690160
      1.97694271	     -0.05125137	     -0.00102532	     -0.19306636	     -0.05504749	      0.88265498	     -0.00086249	     -0.20770285	     -0.00075782	     -0.00025484	     54.16337190
      1.97851950	     -0.05128620	     -0.00102403	     -0.19310113	     -0.05504868	      0.88265458	     -0.00086333	     -0.20770311	     -0.00075623	     -0.00026093	     53.85173026
      1.97968509	     -0.05131097	     -0.00102484	     -0.19312582	     -0.05504957	      0.88265427	     -0.00086396	     -0.20770355	     -0.00075507	     -0.00026520	     53.96650877
      1.98085069	     -0.05133433	     -0.00102403	     -0.19314914	     -0.05505044	      0.88265396	     -0.00086458	     -0.20770422	     -0.00075367	     -0.00026917	     53.73147254
      1.98229031	     -0.05136182	     -0.00102458	     -0.19317653	     -0.05505153	      0.88265357	     -0.00086534	     -0.20770532	     -0.00075200	     -0.00027364	     53.76870068
      1.98357104	     -0.05138448	     -0.00102342	     -0.19319917	     -0.05505249	      0.88265321	     -0.00086602	     -0.20770657	     -0.00075032	     -0.00027710	     53.43014964
      1.98485177	     -0.05140609	     -0.00102448	     -0.19322069	     -0.05505345	      0.88265286	     -0.00086669	     -0.20770806	     -0.00074883	     -0.00028011	     53.57237084
      1.98613249	     -0.05142588	     -0.00102326	     -0.19324044	     -0.05505441	      0.88265250	     -0.00086737	     -0.20770979	     -0.00074713	     -0.00028254	     53.20091746
      1.98741322	     -0.05144503	     -0.00102468	     -0.19325949	     -0.05505536	      0.88265213	     -0.00086804	     -0.20771175	     -0.00074570	     -0.00028443	     53.38981376
      1.98869395	     -0.05146252	     -0.00102347	     -0.19327696	     -0.05505632	      0.88265177	     -0.00086870	     -0.20771395	     -0.00074405	     -0.00028567	     52.98189870
      1.98997468	     -0.05147935	     -0.00102529	     -0.19329367	     -0.05505727	      0.88265140	     -0.00086937	     -0.20771638	     -0.00074274	     -0.00028634	     53.22344794
      1.99125540	     -0.05149436	     -0.00102406	     -0.19330866	     -0.05505822	      0.88265104	     -0.00087003	     -0.20771904	     -0.00074116	     -0.00028632	     52.77830870
      1.99253613	     -0.05150893	     -0.00102633	     -0.19332310	     -0.05505917	      0.88265067	     -0.00087069	     -0.20772192	     -0.00073995	     -0.00028571	     53.07779152
      1.99367638	     -0.05152034	     -0.00102551	     -0.19333449	     -0.05506001	      0.88265034	     -0.00087127	     -0.20772465	     -0.00073863	     -0.00028456	     52.69864852
      1.99481663	     -0.05153123	     -0.00102679	     -0.19334528	     -0.05506085	      0.88265002	     -0.00087185	     -0.20772755	     -0.00073754	     -0.00028293	     52.77260460
      1.99621442	     -0.05154281	     -0.00102695	     -0.19335680	     -0.05506188	      0.88264963	     -0.00087256	     -0.20773131	     -0.00073612	     -0.00028018	     52.56098450
      1.99761222	     -0.05155350	     -0.00102908	     -0.19336736	     -0.05506291	      0.88264924	     -0.00087327	     -0.20773527	     -0.00073496	     -0.00027667	     52.74945538
      1.99877220	     -0.05156117	     -0.00102876	     -0.19337499	     -0.05506376	      0.88264892	     -0.00087385	     -0.20773872	     -0.00073386	     -0.00027313	     52.43606942
      1.99993217	     -0.05156862	     -0.00103044	     -0.19338235	     -0.05506461	      0.88264860	     -0.00087443	     -0.20774231	     -0.00073300	     -0.00026911	     52.52600474
      2.00133607	     -0.05157645	     -0.00103105	     -0.19339009	     -0.05506564	      0.88264823	     -0.00087513	     -0.20774685	     -0.00073193	     -0.00026357	     52.32952719
      2.00273998	     -0.05158368	     -0.00103383	     -0.19339719	     -0.05506667	      0.88264786	     -0.00087582	     -0.20775158	     -0.00073118	     -0.00025738	     52.56795418
      2.00385686	     -0.05158810	     -0.00103373	     -0.19340155	     -0.05506749	      0.88264758	     -0.00087636	     -0.20775548	     -0.00073047	     -0.00025197	     52.26781422
      2.00497374	     -0.05159220	     -0.00103552	     -0.19340556	     -0.05506830	      0.88264730	     -0.00087691	     -0.20775949	     -0.00073005	     -0.00024621	     52.34769512
      2.00643240	     -0.05159632	     -0.00103662	     -0.19340958	     -0.05506937	      0.88264695	     -0.00087761	     -0.20776489	     -0.00072955	     -0.00023813	     52.20597151
      2.00789106	     -0.05159975	     -0.00103976	     -0.19341285	     -0.05507043	      0.88264661	     -0.00087831	     -0.20777047	     -0.00072947	     -0.00022952	     52.46164122
      2.00897050	     -0.05160116	     -0.00103976	     -0.19341421	     -0.05507122	      0.88264636	     -0.00087882	     -0.20777471	     -0.00072934	     -0.00022280	     52.17628456
      2.01004994	     -0.05160239	     -0.00104157	     -0.19341535	     -0.05507200	      0.88264613	     -0.00087932	     -0.20777903	     -0.00072952	     -0.00021586	     52.24577388
      2.01157714	     -0.05160335	     -0.00104311	     -0.19341620	     -0.05507312	      0.88264580	     -0.00088003	     -0.20778531	     -0.00072990	     -0.00020567	     52.14368352
      2.01288677	     -0.05160628	     -0.00104587	     -0.19341898	     -0.05507408	      0.88264554	     -0.00088064	     -0.20779088	     -0.00073059	     -0.00019672	     52.27442543
      2.01419640	     -0.05161221	     -0.00104709	     -0.19342481	     -0.05507503	      0.88264529	     -0.00088123	     -0.20779673	     -0.00073135	     -0.00018772	     52.05727348
      2.01550603	     -0.05162225	     -0.00105082	     -0.19343468	     -0.05507599	      0.88264505	     -0.00088182	     -0.20780296	     -0.00073256	     -0.00017891	     52.26707740
      2.01681566	     -0.05163611	     -0.00105177	     -0.19344844	     -0.05507695	      0.88264482	     -0.00088240	     -0.20780968	     -0.00073371	     -0.00017045	     51.92770152
      2.01794852	     -0.05165326	     -0.00105533	     -0.19346542	     -0.05507778	      0.88264463	     -0.00088290	     -0.20781596	     -0.00073511	     -0.00016373	     52.10929795
      2.01908137	     -0.05167476	     -0.00105688	     -0.19348682	     -0.05507862	      0.88264445	     -0.00088339	     -0.20782279	     -0.00073644	     -0.00015777	     51.92097171
      2.02048882	     -0.05170701	     -0.00105991	     -0.19351891	     -0.05507965	      0.88264423	     -0.00088400	     -0.20783212	     -0.00073825	     -0.00015190	     51.95474020
      2.02189627	     -0.05174383	     -0.00106066	     -0.19355564	     -0.05508070	      0.88264402	     -0.00088459	     -0.20784246	     -0.00073977	     -0.00014815	     51.63241431
      2.02303292	     -0.05177712	     -0.00106316	     -0.19358880	     -0.05508154	      0.88264385	     -0.00088506	     -0.20785157	     -0.00074099	     -0.00014700	     51.78599628
      2.02416956	     -0.05181315	     -0.00106361	     -0.19362477	     -0.05508238	      0.88264369	     -0.00088552	     -0.20786138	     -0.00074178	     -0.00014767	     51.57655232
      2.02559835	     -0.05186295	     -0.00106527	     -0.19367447	     -0.05508344	      0.88264347	     -0.00088609	     -0.20787473	     -0.00074243	     -0.00015141	     51.59242667
      2.02702714	     -0.05191644	     -0.00106456	     -0.19372794	     -0.05508450	      0.88264325	     -0.00088665	     -0.20788926	     -0.00074229	     -0.00015853	     51.18208825
      2.02812608	     -0.05196016	     -0.00106607	     -0.19377159	     -0.05508532	      0.88264307	     -0.00088707	     -0.20790122	     -0.00074189	     -0.00016649	     51.33353752
      2.02922502	     -0.05200551	     -0.00106562	     -0.19381693	     -0.05508613	      0.88264288	     -0.00088748	     -0.20791386	     -0.00074086	     -0.00017660	     51.10110089
      2.03071563	     -0.05207068	     -0.00106602	     -0.19388207	     -0.05508723	      0.88264261	     -0.00088804	     -0.20793211	     -0.00073873	     -0.00019384	     51.03523736
      2.03220623	     -0.05213901	     -0.00106431	     -0.19395045	     -0.05508833	      0.88264230	     -0.00088858	     -0.20795161	     -0.00073541	     -0.00021511	     50.52561480
      2.03326857	     -0.05218983	     -0.00106534	     -0.19400125	     -0.05508911	      0.88264207	     -0.00088895	     -0.20796626	     -0.00073258	     -0.00023272	     50.66285794
      2.03433090	     -0.05224204	     -0.00106469	     -0.19405349	     -0.05508989	      0.88264181	     -0.00088933	     -0.20798153	     -0.00072902	     -0.00025225	     50.40934400
      2.03590601	     -0.05232222	     -0.00106480	     -0.19413370	     -0.05509103	      0.88264139	     -0.00088987	     -0.20800530	     -0.00072268	     -0.00028459	     50.25803253
      2.03723117	     -0.05239125	     -0.00106393	     -0.19420280	     -0.05509199	      0.88264099	     -0.00089031	     -0.20802629	     -0.00071615	     -0.00031465	     49.86430993
      2.03855632	     -0.05246127	     -0.00106484	     -0.19427285	     -0.05509293	      0.88264055	     -0.00089075	     -0.20804814	     -0.00070874	     -0.00034704	     49.87637617
      2.03988148	     -0.05253150	     -0.00106359	     -0.19434318	     -0.05509386	      0.88264007	     -0.00089118	     -0.20807079	     -0.00070008	     -0.00038135	     49.34686797
      2.04120664	     -0.05260246	     -0.00106528	     -0.19441417	     -0.05509478	      0.88263954	     -0.00089160	     -0.20809418	     -0.00069064	     -0.00041732	     49.49669723
      2.04234214	     -0.05266352	     -0.00106417	     -0.19447535	     -0.05509556	      0.88263905	     -0.00089196	     -0.20811476	     -0.00068147	     -0.00044909	     48.97197949
      2.04347765	     -0.05272306	     -0.00106510	     -0.19453495	     -0.05509633	      0.88263852	     -0.00089231	     -0.20813581	     -0.00067171	     -0.00048156	     48.90909281
      2.04491107	     -0.05279899	     -0.00106503	     -0.19461101	     -0.05509729	      0.88263780	     -0.00089274	     -0.20816305	     -0.00065825	     -0.00052296	     48.50469300
      2.04634449	     -0.05287509	     -0.00106684	     -0.19468720	     -0.05509822	      0.88263702	     -0.00089317	     -0.20819097	     -0.00064378	     -0.00056458	     48.51441489
      2.04750087	     -0.05293566	     -0.00106632	     -0.19474791	     -0.05509896	      0.88263635	     -0.00089351	     -0.20821393	     -0.00063099	     -0.00059796	     48.06485770
      2.04865726	     -0.05299546	     -0.00106773	     -0.19480781	     -0.05509968	      0.88263564	     -0.00089384	     -0.20823722	     -0.00061753	     -0.00063096	     48.00909629
      2.05010344	     -0.05306877	     -0.00106831	     -0.19488129	     -0.05510056	      0.88263470	     -0.00089425	     -0.20826671	     -0.00059940	     -0.00067119	     47.67746892
      2.05154963	     -0.05313977	     -0.00107109	     -0.19495241	     -0.05510141	      0.88263370	     -0.00089466	     -0.20829650	     -0.00058019	     -0.00070983	     47.75157061
      2.05266974	     -0.05319311	     -0.00107111	     -0.19500592	     -0.05510205	      0.88263289	     -0.00089497	     -0.20831971	     -0.00056428	     -0.00073821	     47.37452179
      2.05378985	     -0.05324476	     -0.00107295	     -0.19505769	     -0.05510268	      0.88263204	     -0.00089527	     -0.20834297	     -0.00054783	     -0.00076508	     47.33319593
      2.05529631	     -0.05331011	     -0.00107423	     -0.19512327	     -0.05510348	      0.88263087	     -0.00089567	     -0.20837422	     -0.00052455	     -0.00079833	     47.11002551
      2.05680277	     -0.05336983	     -0.00107736	     -0.19518317	     -0.05510426	      0.88262964	     -0.00089607	     -0.20840527	     -0.00050031	     -0.00082780	     47.20985820
      2.05788739	     -0.05340848	     -0.00107729	     -0.19522202	     -0.05510479	      0.88262873	     -0.00089635	     -0.20842738	     -0.00048202	     -0.00084626	     46.95685273
      2.05897201	     -0.05344353	     -0.00107897	     -0.19525724	     -0.05510530	      0.88262781	     -0.00089663	     -0.20844920	     -0.00046338	     -0.00086223	     46.96829988
      2.06055909	     -0.05348879	     -0.00108058	     -0.19530277	     -0.05510601	      0.88262642	     -0.00089702	     -0.20848049	     -0.00043526	     -0.00088054	     46.89124352
      2.06190173	     -0.05352222	     -0.00108322	     -0.19533641	     -0.05510658	      0.88262523	     -0.00089736	     -0.20850626	     -0.00041099	     -0.00089101	     46.95869840
      2.06324436	     -0.05355179	     -0.00108505	     -0.19536621	     -0.05510712	      0.88262403	     -0.00089768	     -0.20853133	     -0.00038623	     -0.00089649	     46.87319636
      2.06458700	     -0.05357808	     -0.00108910	     -0.19539268	     -0.05510762	      0.88262283	     -0.00089800	     -0.20855567	     -0.00036138	     -0.00089690	     46.98194695
      2.06592963	     -0.05360136	     -0.00109028	     -0.19541622	     -0.05510809	      0.88262163	     -0.00089831	     -0.20857925	     -0.00033611	     -0.00089210	     46.89994317
      2.06707333	     -0.05361880	     -0.00109384	     -0.19543382	     -0.05510846	      0.88262061	     -0.00089858	     -0.20859872	     -0.00031469	     -0.00088405	     46.99604948
      2.06821703	     -0.05363383	     -0.00109489	     -0.19544907	     -0.05510881	      0.88261961	     -0.00089884	     -0.20861764	     -0.00029305	     -0.00087224	     46.99021182
      2.06967360	     -0.05365122	     -0.00109759	     -0.19546671	     -0.05510921	      0.88261835	     -0.00089916	     -0.20864095	     -0.00026557	     -0.00085201	     47.05700035
      2.07113017	     -0.05366549	     -0.00109836	     -0.19548129	     -0.05510958	      0.88261713	     -0.00089948	     -0.20866336	     -0.00023796	     -0.00082616	     47.07165507
      2.07227856	     -0.05367326	     -0.00110105	     -0.19548924	     -0.05510984	      0.88261619	     -0.00089972	     -0.20868036	     -0.00021635	     -0.00080211	     47.15398945
      2.07342695	     -0.05367784	     -0.00110175	     -0.19549406	     -0.05511008	      0.88261528	     -0.00089996	     -0.20869674	     -0.00019463	     -0.00077484	     47.18765001
      2.07490586	     -0.05368050	     -0.00110382	     -0.19549700	     -0.05511034	      0.88261417	     -0.00090027	     -0.20871690	     -0.00016685	     -0.00073533	     47.27404521
      2.07638478	     -0.05367757	     -0.00110409	     -0.19549439	     -0.05511057	      0.88261311	     -0.00090056	     -0.20873596	     -0.00013907	     -0.00069116	     47.33594247
      2.07748642	     -0.05367241	     -0.00110698	     -0.19548940	     -0.05511071	      0.88261237	     -0.00090078	     -0.20874946	     -0.00011873	     -0.00065540	     47.40774413
      2.07858806	     -0.05366528	     -0.00110797	     -0.19548249	     -0.05511083	      0.88261167	     -0.00090100	     -0.20876238	     -0.00009845	     -0.00061732	     47.45553443
      2.08014166	     -0.05365094	     -0.00110925	     -0.19546845	     -0.05511096	      0.88261075	     -0.00090129	     -0.20877954	     -0.00007033	     -0.00056003	     47.56540850
      2.08147864	     -0.05363462	     -0.00110881	     -0.19545244	     -0.05511104	      0.88261004	     -0.00090154	     -0.20879328	     -0.00004640	     -0.00050767	     47.62204157
      2.08281562	     -0.05361438	     -0.00111005	     -0.19543245	     -0.05511109	      0.88260940	     -0.00090179	     -0.20880601	     -0.00002296	     -0.00045297	     47.74407292
      2.08415260	     -0.05358975	     -0.00110881	     -0.19540814	     -0.05511110	      0.88260883	     -0.00090203	     -0.20881771	      0.00000028	     -0.00039618	     47.83634981
      2.08548958	     -0.05356051	     -0.00111029	     -0.19537915	     -0.05511109	      0.88260834	     -0.00090226	     -0.20882832	      0.00002291	     -0.00033775	     47.98592569
      2.08663863	     -0.05353174	     -0.00110860	     -0.19535066	     -0.05511105	      0.88260798	     -0.00090246	     -0.20883653	      0.00004218	     -0.00028634	     48.05360887
      2.08778769	     -0.05350019	     -0.00110877	     -0.19531933	     -0.05511099	      0.88260768	     -0.00090266	     -0.20884390	      0.00006094	     -0.00023415	     48.16190681
      2.08923202	     -0.05345818	     -0.00110743	     -0.19527764	     -0.05511089	      0.88260739	     -0.00090291	     -0.20885197	      0.00008402	     -0.00016774	     48.26198224
      2.09067635	     -0.05341608	     -0.00110800	     -0.19523580	     -0.05511075	      0.88260720	     -0.00090315	     -0.20885880	      0.00010623	     -0.00010105	     48.38086308
      2.09182728	     -0.05338329	     -0.00110639	     -0.19520326	     -0.05511062	      0.88260711	     -0.00090334	     -0.20886345	      0.00012356	     -0.00004804	     48.41987704
      2.09297820	     -0.05335144	     -0.00110687	     -0.19517160	     -0.05511046	      0.88260709	     -0.00090353	     -0.20886747	      0.00014034	      0.00000445	     48.49611332
      2.09444656	     -0.05331094	     -0.00110602	     -0.19513136	     -0.05511024	      0.88260714	     -0.00090376	     -0.20887173	      0.00016126	      0.00007043	     48.57849178
      2.09591492	     -0.05326842	     -0.00110683	     -0.19508906	     -0.05510999	      0.88260729	     -0.00090400	     -0.20887506	      0.00018139	      0.00013475	     48.69105177
      2.09701664	     -0.05323369	     -0.00110460	     -0.19505456	     -0.05510978	      0.88260747	     -0.00090418	     -0.20887690	      0.00019626	      0.00018175	     48.72581941
      2.09811836	     -0.05319687	     -0.00110391	     -0.19501793	     -0.05510956	      0.88260769	     -0.00090435	     -0.20887813	      0.00021069	      0.00022740	     48.79943798
      2.09966279	     -0.05314130	     -0.00110155	     -0.19496265	     -0.05510922	      0.88260809	     -0.00090460	     -0.20887881	      0.00023048	      0.00028900	     48.90828016
      2.10120722	     -0.05307966	     -0.00110068	     -0.19490126	     -0.05510885	      0.88260858	     -0.00090484	     -0.20887820	      0.00024952	      0.00034759	     49.06991302
      2.10226076	     -0.05303414	     -0.00109750	     -0.19485596	     -0.05510858	      0.88260897	     -0.00090501	     -0.20887699	      0.00026229	      0.00038589	     49.12359828
      2.10331431	     -0.05298608	     -0.00109603	     -0.19480809	     -0.05510830	      0.88260940	     -0.00090517	     -0.20887512	      0.00027462	      0.00042276	     49.22722985
      2.10496846	     -0.05290366	     -0.00109251	     -0.19472596	     -0.05510783	      0.88261014	     -0.00090543	     -0.20887083	      0.00029328	      0.00047798	     49.39490220
      2.10631770	     -0.05282929	     -0.00109033	     -0.19465181	     -0.05510742	      0.88261081	     -0.00090565	     -0.20886601	      0.00030766	      0.00052074	     49.56440788
      2.10766695	     -0.05274744	     -0.00108614	     -0.19457022	     -0.05510700	      0.88261155	     -0.00090586	     -0.20885995	      0.00032135	      0.00056175	     49.73212880
      2.10901619	     -0.05265750	     -0.00108417	     -0.19448046	     -0.05510655	      0.88261233	     -0.00090607	     -0.20885256	      0.00033398	      0.00060124	     49.97785444
      2.11021462	     -0.05257132	     -0.00107999	     -0.19439450	     -0.05510615	      0.88261307	     -0.00090626	     -0.20884483	      0.00034448	      0.00063549	     50.15314044
      2.11141304	     -0.05247950	     -0.00107789	     -0.19430283	     -0.05510573	      0.88261385	     -0.00090646	     -0.20883598	      0.00035388	      0.00066912	     50.38523443
      2.11261146	     -0.05238174	     -0.00107433	     -0.19420524	     -0.05510530	      0.88261467	     -0.00090665	     -0.20882600	      0.00036226	      0.00070247	     50.59852172
      2.11415896	     -0.05224804	     -0.00107103	     -0.19407172	     -0.05510473	      0.88261580	     -0.00090690	     -0.20881144	      0.00037115	      0.00074532	     50.92173193
      2.11537132	     -0.05213802	     -0.00106666	     -0.19396186	     -0.05510428	      0.88261672	     -0.00090710	     -0.20879874	      0.00037665	      0.00077899	     51.14411933
      2.11658367	     -0.05202312	     -0.00106403	     -0.19384705	     -0.05510382	      0.88261768	     -0.00090731	     -0.20878493	      0.00038055	      0.00081281	     51.42894667
      2.11779603	     -0.05190290	     -0.00106003	     -0.19372694	     -0.05510336	      0.88261869	     -0.00090751	     -0.20877001	      0.00038299	      0.00084700	     51.70719590
      2.11933282	     -0.05174400	     -0.00105664	     -0.19356812	     -0.05510277	      0.88262003	     -0.00090777	     -0.20874953	      0.00038368	      0.00089100	     52.13429002
      2.12051604	     -0.05161738	     -0.00105234	     -0.19344157	     -0.05510231	      0.88262110	     -0.00090798	     -0.20873260	      0.00038246	      0.00092562	     52.42219922
      2.12169926	     -0.05148761	     -0.00105006	     -0.19331181	     -0.05510186	      0.88262222	     -0.00090818	     -0.20871469	      0.00037943	      0.00096089	     52.78061293
      2.12312628	     -0.05132774	     -0.00104597	     -0.19315195	     -0.05510132	      0.88262362	     -0.00090844	     -0.20869188	      0.00037351	      0.00100449	     53.18777392
      2.12440563	     -0.05118161	     -0.00104420	     -0.19300575	     -0.05510085	      0.88262493	     -0.00090867	     -0.20867035	      0.00036582	      0.00104448	     53.61261011
      2.12568497	     -0.05103212	     -0.00104018	     -0.19285623	     -0.05510039	      0.88262629	     -0.00090890	     -0.20864787	      0.00035607	      0.00108536	     53.99569686
      2.12696431	     -0.05087915	     -0.00103845	     -0.19270314	     -0.05509994	      0.88262771	     -0.00090914	     -0.20862444	      0.00034395	      0.00112695	     54.46290224
      2.12824366	     -0.05072371	     -0.00103410	     -0.19254763	     -0.05509951	      0.88262918	     -0.00090938	     -0.20860009	      0.00032972	      0.00116926	     54.86229269
      2.12952300	     -0.05056673	     -0.00103269	     -0.19239048	     -0.05509910	      0.88263070	     -0.00090963	     -0.20857489	      0.00031307	      0.00121198	     55.37658240
      2.13080234	     -0.05040709	     -0.00102832	     -0.19223072	     -0.05509871	      0.88263228	     -0.00090988	     -0.20854887	      0.00029435	      0.00125517	     55.81645800
      2.13208169	     -0.05024564	     -0.00102730	     -0.19206903	     -0.05509835	      0.88263391	     -0.00091014	     -0.20852206	      0.00027315	      0.00129854	     56.37059441
      2.13320757	     -0.05010343	     -0.00102364	     -0.19192668	     -0.05509805	      0.88263539	     -0.00091037	     -0.20849786	      0.00025274	      0.00133684	     56.74498703
      2.13433344	     -0.04996200	     -0.00102218	     -0.19178502	     -0.05509778	      0.88263692	     -0.00091061	     -0.20847314	      0.00023040	      0.00137497	     57.19799813
      2.13572309	     -0.04978850	     -0.00101932	     -0.19161123	     -0.05509748	      0.88263886	     -0.00091090	     -0.20844204	      0.00020048	      0.00142160	     57.71100612
      2.13711274	     -0.04961738	     -0.00101944	     -0.19143971	     -0.05509722	      0.88264087	     -0.00091121	     -0.20841046	      0.00016772	      0.00146741	     58.29218142
      2.13823241	     -0.04948192	     -0.00101770	     -0.19130396	     -0.05509705	      0.88264253	     -0.00091146	     -0.20838482	      0.00013951	      0.00150349	     58.65401477
      2.13935207	     -0.04934992	     -0.00101800	     -0.19117159	     -0.05509691	      0.88264424	     -0.00091171	     -0.20835908	      0.00010952	      0.00153842	     59.09081800
      2.14076038	     -0.04918825	     -0.00101693	     -0.19100947	     -0.05509678	      0.88264643	     -0.00091204	     -0.20832667	      0.00006960	      0.00158037	     59.59150844
      2.14216868	     -0.04903197	     -0.00101813	     -0.19085266	     -0.05509672	      0.88264869	     -0.00091238	     -0.20829430	      0.00002715	      0.00161947	     60.17778540
      2.14322589	     -0.04891810	     -0.00101648	     -0.19073844	     -0.05509670	      0.88265041	     -0.00091263	     -0.20827009	     -0.00000611	      0.00164667	     60.47011490
      2.14428309	     -0.04880769	     -0.00101663	     -0.19062761	     -0.05509673	      0.88265217	     -0.00091290	     -0.20824599	     -0.00004070	      0.00167163	     60.84832728
      2.14576772	     -0.04865903	     -0.00101505	     -0.19047840	     -0.05509683	      0.88265467	     -0.00091328	     -0.20821243	     -0.00009122	      0.00170260	     61.31475951
      2.14709638	     -0.04853424	     -0.00101465	     -0.19035307	     -0.05509698	      0.88265695	     -0.00091363	     -0.20818277	     -0.00013835	      0.00172579	     61.72746541
      2.14842504	     -0.04841647	     -0.00101137	     -0.19023482	     -0.05509719	      0.88265926	     -0.00091399	     -0.20815359	     -0.00018698	      0.00174417	     62.02654045
      2.14949489	     -0.04832703	     -0.00101148	     -0.19014491	     -0.05509742	      0.88266113	     -0.00091429	     -0.20813049	     -0.00022729	      0.00175506	     62.37525142
      2.15056474	     -0.04824162	     -0.00100961	     -0.19005909	     -0.05509768	      0.88266301	     -0.00091459	     -0.20810778	     -0.00026830	      0.00176233	     62.62143898
      2.15199086	     -0.04813500	     -0.00100862	     -0.18995184	     -0.05509810	      0.88266553	     -0.00091501	     -0.20807816	     -0.00032414	      0.00176601	     63.01058130
      2.15341697	     -0.04803624	     -0.00100578	     -0.18985250	     -0.05509861	      0.88266804	     -0.00091544	     -0.20804933	     -0.00038102	      0.00176265	     63.26035137
      2.15445878	     -0.04797032	     -0.00100625	     -0.18978607	     -0.05509903	      0.88266988	     -0.00091576	     -0.20802882	     -0.00042331	      0.00175549	     63.53886974
      2.15550059	     -0.04790889	     -0.00100487	     -0.18972418	     -0.05509949	      0.88267170	     -0.00091609	     -0.20800881	     -0.00046595	      0.00174434	     63.70021465
      2.15698661	     -0.04782873	     -0.00100412	     -0.18964333	     -0.05510023	      0.88267428	     -0.00091657	     -0.20798118	     -0.00052745	      0.00172132	     63.99887595
      2.15824952	     -0.04776653	     -0.00100216	     -0.18958056	     -0.05510093	      0.88267644	     -0.00091699	     -0.20795854	     -0.00058013	      0.00169527	     64.14235204
      2.15951243	     -0.04771127	     -0.00100222	     -0.18952468	     -0.05510169	      0.88267856	     -0.00091743	     -0.20793669	     -0.00063324	      0.00166322	     64.39077579
      2.16077534	     -0.04766188	     -0.00099994	     -0.18947473	     -0.05510253	      0.88268063	     -0.00091787	     -0.20791567	     -0.00068646	      0.00162534	     64.46062380
      2.16203825	     -0.04761925	     -0.00100073	     -0.18943145	     -0.05510343	      0.88268266	     -0.00091833	     -0.20789549	     -0.00073994	      0.00158165	     64.72126260
      2.16314690	     -0.04758544	     -0.00099853	     -0.18939714	     -0.05510427	      0.88268439	     -0.00091875	     -0.20787848	     -0.00078680	      0.00153879	     64.72931371
      2.16425555	     -0.04755617	     -0.00099860	     -0.18936732	     -0.05510517	      0.88268607	     -0.00091917	     -0.20786212	     -0.00083373	      0.00149180	     64.88959313
      2.16559746	     -0.04752512	     -0.00099706	     -0.18933565	     -0.05510633	      0.88268803	     -0.00091970	     -0.20784317	     -0.00089036	      0.00142983	     64.95847996
      2.16693938	     -0.04749989	     -0.00099769	     -0.18930972	     -0.05510756	      0.88268991	     -0.00092024	     -0.20782515	     -0.00094693	      0.00136265	     65.16670858
      2.16804896	     -0.04748182	     -0.00099570	     -0.18929115	     -0.05510864	      0.88269138	     -0.00092069	     -0.20781093	     -0.00099346	      0.00130359	     65.13811115
      2.16915855	     -0.04746783	     -0.00099587	     -0.18927661	     -0.05510976	      0.88269280	     -0.00092116	     -0.20779732	     -0.00103993	      0.00124157	     65.25496015
      2.17051865	     -0.04745457	     -0.00099448	     -0.18926271	     -0.05511122	      0.88269443	     -0.00092175	     -0.20778147	     -0.00109657	      0.00116207	     65.27646286
      2.17187876	     -0.04744722	     -0.00099553	     -0.18925465	     -0.05511275	      0.88269596	     -0.00092236	     -0.20776652	     -0.00115303	      0.00107920	     65.45660211
      2.17295172	     -0.04744372	     -0.00099373	     -0.18925068	     -0.05511401	      0.88269708	     -0.00092285	     -0.20775536	     -0.00119724	      0.00101192	     65.38377326
      2.17402469	     -0.04744402	     -0.00099409	     -0.18925043	     -0.05511532	      0.88269813	     -0.00092335	     -0.20774476	     -0.00124131	      0.00094319	     65.46122111
      2.17543655	     -0.04744793	     -0.00099318	     -0.18925368	     -0.05511711	      0.88269939	     -0.00092403	     -0.20773166	     -0.00129888	      0.00085115	     65.46101726
      2.17684842	     -0.04745742	     -0.00099462	     -0.18926244	     -0.05511898	      0.88270053	     -0.00092472	     -0.20771949	     -0.00135612	      0.00075782	     65.62118843
      2.17788429	     -0.04746581	     -0.00099296	     -0.18927037	     -0.05512041	      0.88270128	     -0.00092525	     -0.20771116	     -0.00139771	      0.00068897	     65.52100430
      2.17892016	     -0.04747752	     -0.00099341	     -0.18928157	     -0.05512188	      0.88270196	     -0.00092578	     -0.20770332	     -0.00143912	      0.00062001	     65.57130723
      2.18040234	     -0.04749759	     -0.00099286	     -0.18930095	     -0.05512406	      0.88270280	     -0.00092655	     -0.20769294	     -0.00149786	      0.00052172	     65.55813268
      2.18166803	     -0.04751926	     -0.00099392	     -0.18932198	     -0.05512598	      0.88270341	     -0.00092724	     -0.20768485	     -0.00154762	      0.00043852	     65.63591451
      2.18293373	     -0.04754311	     -0.00099292	     -0.18934527	     -0.05512797	      0.88270391	     -0.00092793	     -0.20767748	     -0.00159683	      0.00035647	     65.56943623
      2.18419943	     -0.04757155	     -0.00099488	     -0.18937307	     -0.05513003	      0.88270431	     -0.00092864	     -0.20767080	     -0.00164564	      0.00027587	     65.67710455
      2.18546513	     -0.04760117	     -0.00099358	     -0.18940214	     -0.05513214	      0.88270461	     -0.00092937	     -0.20766485	     -0.00169384	      0.00019715	     65.55335360
      2.18655319	     -0.04763176	     -0.00099594	     -0.18943216	     -0.05513400	      0.88270479	     -0.00093001	     -0.20766030	     -0.00173496	      0.00013112	     65.63617486
      2.18764125	     -0.04766322	     -0.00099580	     -0.18946313	     -0.05513591	      0.88270490	     -0.00093066	     -0.20765630	     -0.00177557	      0.00006684	     65.57731304
      2.18900709	     -0.04770714	     -0.00099734	     -0.18950640	     -0.05513837	      0.88270494	     -0.00093149	     -0.20765200	     -0.00182597	     -0.00001116	     65.61030140
      2.19037293	     -0.04775321	     -0.00099669	     -0.18955188	     -0.05514090	      0.88270487	     -0.00093234	     -0.20764850	     -0.00187556	     -0.00008589	     65.50410723
      2.19146803	     -0.04779477	     -0.00099899	     -0.18959290	     -0.05514298	      0.88270474	     -0.00093303	     -0.20764627	     -0.00191484	     -0.00014339	     65.56022915
      2.19256313	     -0.04783708	     -0.00099908	     -0.18963473	     -0.05514510	      0.88270456	     -0.00093374	     -0.20764454	     -0.00195352	     -0.00019858	     65.48185929
      2.19394783	     -0.04789546	     -0.00100105	     -0.18969247	     -0.05514783	      0.88270424	     -0.00093465	     -0.20764306	     -0.00200170	     -0.00026507	     65.47682901
      2.19533253	     -0.04795592	     -0.00100061	     -0.18975237	     -0.05515064	      0.88270382	     -0.00093558	     -0.20764237	     -0.00204891	     -0.00032774	     65.32346557
      2.19638588	     -0.04800690	     -0.00100334	     -0.18980284	     -0.05515282	      0.88270346	     -0.00093630	     -0.20764236	     -0.00208429	     -0.00037289	     65.34298196
      2.19743923	     -0.04805902	     -0.00100391	     -0.18985452	     -0.05515503	      0.88270304	     -0.00093702	     -0.20764280	     -0.00211903	     -0.00041579	     65.23864918
      2.19888835	     -0.04813577	     -0.00100621	     -0.18993063	     -0.05515813	      0.88270240	     -0.00093805	     -0.20764413	     -0.00216589	     -0.00047111	     65.17051942
      2.20033748	     -0.04821468	     -0.00100600	     -0.19000899	     -0.05516131	      0.88270168	     -0.00093909	     -0.20764629	     -0.00221153	     -0.00052217	     64.96269331
      2.20135163	     -0.04827499	     -0.00100893	     -0.19006884	     -0.05516357	      0.88270113	     -0.00093983	     -0.20764827	     -0.00224282	     -0.00055552	     64.94277648
      2.20236578	     -0.04833575	     -0.00100977	     -0.19012920	     -0.05516586	      0.88270055	     -0.00094058	     -0.20765065	     -0.00227342	     -0.00058694	     64.81090809
      2.20390405	     -0.04843367	     -0.00101270	     -0.19022647	     -0.05516939	      0.88269961	     -0.00094174	     -0.20765502	     -0.00231861	     -0.00063110	     64.66509716
      2.20518343	     -0.04851748	     -0.00101386	     -0.19030981	     -0.05517238	      0.88269878	     -0.00094272	     -0.20765934	     -0.00235494	     -0.00066478	     64.45411179
      2.20646281	     -0.04860581	     -0.00101683	     -0.19039761	     -0.05517541	      0.88269791	     -0.00094372	     -0.20766427	     -0.00239017	     -0.00069588	     64.35095245
      2.20774218	     -0.04869527	     -0.00101692	     -0.19048665	     -0.05517849	      0.88269700	     -0.00094473	     -0.20766984	     -0.00242413	     -0.00072454	     64.06537665
      2.20902156	     -0.04879137	     -0.00102098	     -0.19058222	     -0.05518161	      0.88269606	     -0.00094575	     -0.20767601	     -0.00245696	     -0.00075104	     63.98561963
      2.21009832	     -0.04887127	     -0.00102081	     -0.19066180	     -0.05518427	      0.88269524	     -0.00094663	     -0.20768169	     -0.00248348	     -0.00077176	     63.68871102
      2.21117507	     -0.04895551	     -0.00102320	     -0.19074565	     -0.05518696	      0.88269440	     -0.00094752	     -0.20768777	     -0.00250912	     -0.00079125	     63.53206195
      2.21257695	     -0.04906704	     -0.00102539	     -0.19085672	     -0.05519050	      0.88269327	     -0.00094869	     -0.20769629	     -0.00254103	     -0.00081486	     63.22393680
      2.21397883	     -0.04918421	     -0.00102985	     -0.19097338	     -0.05519409	      0.88269211	     -0.00094988	     -0.20770549	     -0.00257135	     -0.00083678	     63.02638089
      2.21507427	     -0.04927557	     -0.00103058	     -0.19106442	     -0.05519692	      0.88269119	     -0.00095082	     -0.20771314	     -0.00259375	     -0.00085290	     62.69125869
      2.21616970	     -0.04937096	     -0.00103362	     -0.19115945	     -0.05519977	      0.88269025	     -0.00095177	     -0.20772117	     -0.00261514	     -0.00086833	     62.48364787
      2.21758714	     -0.04949589	     -0.00103591	     -0.19128398	     -0.05520349	      0.88268900	     -0.00095302	     -0.20773212	     -0.00264111	     -0.00088741	     62.10709695
      2.21900459	     -0.04962649	     -0.00104081	     -0.19141413	     -0.05520726	      0.88268773	     -0.00095429	     -0.20774369	     -0.00266523	     -0.00090582	     61.87881066
      2.22005957	     -0.04972299	     -0.00104144	     -0.19151038	     -0.05521008	      0.88268677	     -0.00095524	     -0.20775271	     -0.00268180	     -0.00091919	     61.49165242
      2.22111455	     -0.04982286	     -0.00104431	     -0.19160996	     -0.05521291	      0.88268579	     -0.00095620	     -0.20776204	     -0.00269733	     -0.00093243	     61.24852253
      2.22260716	     -0.04996526	     -0.00104695	     -0.19175202	     -0.05521695	      0.88268439	     -0.00095758	     -0.20777577	     -0.00271731	     -0.00095102	     60.80853219
      2.22389873	     -0.05009179	     -0.00105073	     -0.19187822	     -0.05522047	      0.88268315	     -0.00095878	     -0.20778811	     -0.00273278	     -0.00096715	     60.51796500
      2.22519030	     -0.05021816	     -0.00105218	     -0.19200435	     -0.05522401	      0.88268189	     -0.00096000	     -0.20780088	     -0.00274639	     -0.00098339	     60.06307246
      2.22648187	     -0.05034847	     -0.00105656	     -0.19213435	     -0.05522757	      0.88268061	     -0.00096124	     -0.20781403	     -0.00275832	     -0.00099988	     59.80760974
      2.22777344	     -0.05047738	     -0.00105723	     -0.19226309	     -0.05523114	      0.88267930	     -0.00096248	     -0.20782757	     -0.00276829	     -0.00101661	     59.27720754
      2.22887914	     -0.05059145	     -0.00106126	     -0.19237692	     -0.05523420	      0.88267817	     -0.00096356	     -0.20783942	     -0.00277552	     -0.00103122	     59.05739191
      2.22998484	     -0.05070449	     -0.00106292	     -0.19248980	     -0.05523727	      0.88267702	     -0.00096465	     -0.20785153	     -0.00278126	     -0.00104604	     58.66218657
      2.23139312	     -0.05085033	     -0.00106673	     -0.19263542	     -0.05524120	      0.88267554	     -0.00096604	     -0.20786728	     -0.00278665	     -0.00106529	     58.29696161
      2.23280140	     -0.05099485	     -0.00106854	     -0.19277980	     -0.05524512	      0.88267402	     -0.00096745	     -0.20788336	     -0.00278968	     -0.00108485	     57.76007701
      2.23393088	     -0.05111234	     -0.00107271	     -0.19289712	     -0.05524827	      0.88267279	     -0.00096860	     -0.20789645	     -0.00279064	     -0.00110073	     57.54670274
      2.23506036	     -0.05122798	     -0.00107483	     -0.19301265	     -0.05525143	      0.88267154	     -0.00096975	     -0.20790970	     -0.00279008	     -0.00111666	     57.14423341
      2.23648210	     -0.05137376	     -0.00107936	     -0.19315827	     -0.05525539	      0.88266994	     -0.00097121	     -0.20792656	     -0.00278749	     -0.00113670	     56.80689809
      2.23790384	     -0.05151665	     -0.00108178	     -0.19330108	     -0.05525935	      0.88266831	     -0.00097268	     -0.20794359	     -0.00278264	     -0.00115652	     56.23846571
      2.23900150	     -0.05162720	     -0.00108651	     -0.19341151	     -0.05526240	      0.88266703	     -0.00097383	     -0.20795683	     -0.00277764	     -0.00117161	     56.08311935
      2.24009916	     -0.05173514	     -0.00108930	     -0.19351939	     -0.05526545	      0.88266573	     -0.00097499	     -0.20797012	     -0.00277131	     -0.00118635	     55.70668809
      2.24158112	     -0.05187901	     -0.00109464	     -0.19366317	     -0.05526955	      0.88266396	     -0.00097656	     -0.20798813	     -0.00276101	     -0.00120558	     55.38130546
      2.24306308	     -0.05201857	     -0.00109810	     -0.19380270	     -0.05527363	      0.88266216	     -0.00097815	     -0.20800617	     -0.00274852	     -0.00122376	     54.78741008
      2.24413203	     -0.05211844	     -0.00110339	     -0.19390249	     -0.05527656	      0.88266085	     -0.00097931	     -0.20801918	     -0.00273849	     -0.00123614	     54.70865270
      2.24520098	     -0.05221547	     -0.00110688	     -0.19399950	     -0.05527948	      0.88265952	     -0.00098047	     -0.20803220	     -0.00272736	     -0.00124776	     54.36987409
      2.24675850	     -0.05235348	     -0.00111329	     -0.19413747	     -0.05528372	      0.88265756	     -0.00098218	     -0.20805113	     -0.00270958	     -0.00126321	     54.06941798
      2.24808380	     -0.05246661	     -0.00111765	     -0.19425061	     -0.05528730	      0.88265588	     -0.00098364	     -0.20806720	     -0.00269289	     -0.00127478	     53.61484905
      2.24940911	     -0.05257689	     -0.00112410	     -0.19436085	     -0.05529086	      0.88265418	     -0.00098511	     -0.20808322	     -0.00267509	     -0.00128481	     53.51097035
      2.25073442	     -0.05268243	     -0.00112817	     -0.19446643	     -0.05529439	      0.88265248	     -0.00098659	     -0.20809917	     -0.00265591	     -0.00129309	     52.96032734
      2.25205973	     -0.05278497	     -0.00113551	     -0.19456894	     -0.05529790	      0.88265076	     -0.00098809	     -0.20811503	     -0.00263588	     -0.00129959	     53.03416393
      2.25318445	     -0.05286782	     -0.00113883	     -0.19465186	     -0.05530085	      0.88264929	     -0.00098936	     -0.20812843	     -0.00261782	     -0.00130356	     52.50176757
      2.25430918	     -0.05294856	     -0.00114427	     -0.19473261	     -0.05530378	      0.88264783	     -0.00099064	     -0.20814174	     -0.00259924	     -0.00130611	     52.39757590
      2.25575757	     -0.05304797	     -0.00115000	     -0.19483210	     -0.05530753	      0.88264593	     -0.00099229	     -0.20815878	     -0.00257424	     -0.00130715	     51.99234999
      2.25720595	     -0.05314290	     -0.00115760	     -0.19492706	     -0.05531124	      0.88264404	     -0.00099396	     -0.20817569	     -0.00254843	     -0.00130566	     52.00649863
      2.25834455	     -0.05321349	     -0.00116131	     -0.19499774	     -0.05531413	      0.88264256	     -0.00099527	     -0.20818888	     -0.00252729	     -0.00130260	     51.50938606
      2.25948314	     -0.05328148	     -0.00116683	     -0.19506578	     -0.05531700	      0.88264107	     -0.00099659	     -0.20820197	     -0.00250583	     -0.00129794	     51.43408440
      2.26095202	     -0.05336439	     -0.00117255	     -0.19514881	     -0.05532066	      0.88263917	     -0.00099830	     -0.20821871	     -0.00247732	     -0.00128945	     51.04490149
      2.26242090	     -0.05344246	     -0.00118017	     -0.19522695	     -0.05532427	      0.88263729	     -0.00100001	     -0.20823527	     -0.00244831	     -0.00127827	     51.14524270
      2.26351495	     -0.05349699	     -0.00118340	     -0.19528162	     -0.05532694	      0.88263589	     -0.00100130	     -0.20824747	     -0.00242605	     -0.00126815	     50.64924183
      2.26460899	     -0.05354919	     -0.00118833	     -0.19533391	     -0.05532958	      0.88263451	     -0.00100258	     -0.20825956	     -0.00240366	     -0.00125660	     50.58415928
      2.26615409	     -0.05361845	     -0.00119409	     -0.19540334	     -0.05533327	      0.88263259	     -0.00100440	     -0.20827645	     -0.00237143	     -0.00123784	     50.25196440
      2.26748737	     -0.05367440	     -0.00120015	     -0.19545940	     -0.05533641	      0.88263095	     -0.00100597	     -0.20829084	     -0.00234334	     -0.00121948	     50.25668827
      2.26882066	     -0.05372644	     -0.00120428	     -0.19551163	     -0.05533952	      0.88262934	     -0.00100755	     -0.20830506	     -0.00231471	     -0.00119915	     49.84690683
      2.27015395	     -0.05377516	     -0.00121058	     -0.19556047	     -0.05534259	      0.88262775	     -0.00100912	     -0.20831909	     -0.00228604	     -0.00117704	     49.98681982
      2.27148724	     -0.05382007	     -0.00121381	     -0.19560560	     -0.05534561	      0.88262620	     -0.00101070	     -0.20833293	     -0.00225679	     -0.00115317	     49.45837775
      2.27262499	     -0.05385582	     -0.00121914	     -0.19564147	     -0.05534817	      0.88262490	     -0.00101205	     -0.20834458	     -0.00223194	     -0.00113161	     49.62478775
      2.27376275	     -0.05388946	     -0.00122248	     -0.19567529	     -0.05535069	      0.88262362	     -0.00101340	     -0.20835608	     -0.00220676	     -0.00110894	     49.36675101
      2.27521352	     -0.05393092	     -0.00122800	     -0.19571694	     -0.05535387	      0.88262204	     -0.00101513	     -0.20837057	     -0.00217465	     -0.00107869	     49.34234056
      2.27666428	     -0.05397280	     -0.00123184	     -0.19575905	     -0.05535700	      0.88262049	     -0.00101685	     -0.20838494	     -0.00214223	     -0.00104712	     48.93010969
      2.27781084	     -0.05400761	     -0.00123710	     -0.19579399	     -0.05535944	      0.88261931	     -0.00101821	     -0.20839632	     -0.00211678	     -0.00102154	     49.05965197
      2.27895740	     -0.05404399	     -0.00124061	     -0.19583055	     -0.05536186	      0.88261815	     -0.00101957	     -0.20840779	     -0.00209106	     -0.00099557	     48.81134603
      2.28042956	     -0.05409442	     -0.00124627	     -0.19588118	     -0.05536491	      0.88261671	     -0.00102131	     -0.20842277	     -0.00205806	     -0.00096213	     48.76723077
      2.28190172	     -0.05414904	     -0.00124966	     -0.19593606	     -0.05536792	      0.88261532	     -0.00102305	     -0.20843819	     -0.00202463	     -0.00092919	     48.30620291
      2.28300213	     -0.05419184	     -0.00125413	     -0.19597901	     -0.05537013	      0.88261431	     -0.00102435	     -0.20845007	     -0.00199966	     -0.00090538	     48.44207791
      2.28410254	     -0.05423566	     -0.00125663	     -0.19602304	     -0.05537232	      0.88261333	     -0.00102565	     -0.20846227	     -0.00197421	     -0.00088249	     48.22285046
      2.28564914	     -0.05429792	     -0.00126065	     -0.19608559	     -0.05537534	      0.88261198	     -0.00102746	     -0.20847997	     -0.00193797	     -0.00085233	     48.16045385
      2.28698790	     -0.05435213	     -0.00126241	     -0.19614010	     -0.05537792	      0.88261086	     -0.00102903	     -0.20849578	     -0.00190583	     -0.00082841	     47.83382160
      2.28832665	     -0.05440651	     -0.00126546	     -0.19619477	     -0.05538044	      0.88260976	     -0.00103059	     -0.20851205	     -0.00187324	     -0.00080690	     47.90935617
      2.28966541	     -0.05446064	     -0.00126582	     -0.19624926	     -0.05538293	      0.88260870	     -0.00103215	     -0.20852876	     -0.00183970	     -0.00078791	     47.45809801
      2.29100417	     -0.05451457	     -0.00126876	     -0.19630349	     -0.05538537	      0.88260765	     -0.00103370	     -0.20854590	     -0.00180572	     -0.00077170	     47.68142026
      2.29215278	     -0.05455981	     -0.00126838	     -0.19634908	     -0.05538743	      0.88260677	     -0.00103503	     -0.20856091	     -0.00177564	     -0.00075995	     47.21751833
      2.29330139	     -0.05460432	     -0.00126970	     -0.19639390	     -0.05538945	      0.88260591	     -0.00103636	     -0.20857619	     -0.00174517	     -0.00075027	     47.20856831
      2.29475496	     -0.05465929	     -0.00126990	     -0.19644930	     -0.05539196	      0.88260482	     -0.00103802	     -0.20859589	     -0.00170561	     -0.00074089	     46.88231464
      2.29620852	     -0.05471259	     -0.00127172	     -0.19650300	     -0.05539441	      0.88260375	     -0.00103969	     -0.20861594	     -0.00166525	     -0.00073470	     46.97800063
      2.29737426	     -0.05475423	     -0.00127108	     -0.19654504	     -0.05539633	      0.88260290	     -0.00104102	     -0.20863229	     -0.00163201	     -0.00073181	     46.50376805
      2.29854000	     -0.05479590	     -0.00127223	     -0.19658705	     -0.05539821	      0.88260204	     -0.00104235	     -0.20864890	     -0.00159837	     -0.00073075	     46.46981666
      2.30001184	     -0.05484750	     -0.00127250	     -0.19663913	     -0.05540053	      0.88260097	     -0.00104401	     -0.20867022	     -0.00155483	     -0.00073183	     46.11038405
      2.30148367	     -0.05489800	     -0.00127489	     -0.19669005	     -0.05540279	      0.88259989	     -0.00104568	     -0.20869189	     -0.00151041	     -0.00073544	     46.23962533
      2.30261300	     -0.05493556	     -0.00127461	     -0.19672800	     -0.05540447	      0.88259906	     -0.00104695	     -0.20870873	     -0.00147535	     -0.00073966	     45.76842014
      2.30374233	     -0.05497154	     -0.00127609	     -0.19676433	     -0.05540612	      0.88259822	     -0.00104822	     -0.20872572	     -0.00143985	     -0.00074503	     45.73114733
      2.30527847	     -0.05501835	     -0.00127710	     -0.19681165	     -0.05540830	      0.88259707	     -0.00104994	     -0.20874902	     -0.00139044	     -0.00075380	     45.41468193
      2.30681461	     -0.05506233	     -0.00128011	     -0.19685610	     -0.05541039	      0.88259590	     -0.00105165	     -0.20877248	     -0.00134015	     -0.00076390	     45.55064201
      2.30790852	     -0.05509258	     -0.00128012	     -0.19688675	     -0.05541184	      0.88259506	     -0.00105287	     -0.20878925	     -0.00130346	     -0.00077157	     45.10404168
      2.30900243	     -0.05512241	     -0.00128191	     -0.19691694	     -0.05541324	      0.88259421	     -0.00105408	     -0.20880606	     -0.00126644	     -0.00077957	     45.04977764
      2.31062391	     -0.05516458	     -0.00128378	     -0.19695966	     -0.05541525	      0.88259294	     -0.00105587	     -0.20883106	     -0.00121054	     -0.00079165	     44.78736625
      2.31198878	     -0.05519826	     -0.00128655	     -0.19699378	     -0.05541687	      0.88259185	     -0.00105736	     -0.20885213	     -0.00116274	     -0.00080173	     44.79867196
      2.31335364	     -0.05523036	     -0.00128769	     -0.19702638	     -0.05541843	      0.88259075	     -0.00105885	     -0.20887321	     -0.00111404	     -0.00081140	     44.47442235
      2.31471851	     -0.05526081	     -0.00129106	     -0.19705726	     -0.05541991	      0.88258964	     -0.00106034	     -0.20889426	     -0.00106487	     -0.00082050	     44.59999179
      2.31608338	     -0.05528832	     -0.00129139	     -0.19708530	     -0.05542133	      0.88258851	     -0.00106181	     -0.20891525	     -0.00101475	     -0.00082864	     44.18840281
      2.31724503	     -0.05530766	     -0.00129403	     -0.19710503	     -0.05542249	      0.88258755	     -0.00106306	     -0.20893300	     -0.00097186	     -0.00083474	     44.34160923
      2.31840668	     -0.05532177	     -0.00129436	     -0.19711961	     -0.05542359	      0.88258657	     -0.00106430	     -0.20895055	     -0.00092833	     -0.00083974	     44.17570883
      2.31989205	     -0.05533326	     -0.00129564	     -0.19713167	     -0.05542493	      0.88258532	     -0.00106588	     -0.20897254	     -0.00087221	     -0.00084427	     44.20523384
      2.32137742	     -0.05533889	     -0.00129484	     -0.19713794	     -0.05542618	      0.88258407	     -0.00106744	     -0.20899397	     -0.00081538	     -0.00084625	     43.96410695
      2.32255204	     -0.05533867	     -0.00129605	     -0.19713817	     -0.05542711	      0.88258307	     -0.00106867	     -0.20901047	     -0.00077037	     -0.00084584	     44.11525680
      2.32372667	     -0.05533327	     -0.00129509	     -0.19713328	     -0.05542799	      0.88258208	     -0.00106989	     -0.20902652	     -0.00072498	     -0.00084341	     44.00913473
      2.32523253	     -0.05531994	     -0.00129477	     -0.19712059	     -0.05542904	      0.88258081	     -0.00107145	     -0.20904637	     -0.00066674	     -0.00083712	     44.08973382
      2.32673839	     -0.05530084	     -0.00129238	     -0.19710218	     -0.05543000	      0.88257956	     -0.00107298	     -0.20906538	     -0.00060822	     -0.00082687	     43.93821324
      2.32786649	     -0.05528329	     -0.00129303	     -0.19708508	     -0.05543066	      0.88257863	     -0.00107413	     -0.20907907	     -0.00056460	     -0.00081645	     44.13288255
      2.32899460	     -0.05526266	     -0.00129193	     -0.19706494	     -0.05543127	      0.88257772	     -0.00107526	     -0.20909228	     -0.00052088	     -0.00080340	     44.13000479
      2.33057787	     -0.05522715	     -0.00129158	     -0.19703008	     -0.05543205	      0.88257647	     -0.00107683	     -0.20910999	     -0.00045994	     -0.00078034	     44.27559082
      2.33199896	     -0.05518844	     -0.00128958	     -0.19699200	     -0.05543266	      0.88257537	     -0.00107823	     -0.20912497	     -0.00040563	     -0.00075460	     44.25654297
      2.33342006	     -0.05514334	     -0.00128958	     -0.19694746	     -0.05543320	      0.88257432	     -0.00107961	     -0.20913901	     -0.00035215	     -0.00072416	     44.52836279
      2.33456773	     -0.05510253	     -0.00128687	     -0.19690718	     -0.05543358	      0.88257351	     -0.00108072	     -0.20914964	     -0.00030921	     -0.00069599	     44.49326149
      2.33571541	     -0.05505954	     -0.00128578	     -0.19686466	     -0.05543391	      0.88257273	     -0.00108181	     -0.20915965	     -0.00026695	     -0.00066477	     44.63603804
      2.33724226	     -0.05499941	     -0.00128191	     -0.19680521	     -0.05543428	      0.88257175	     -0.00108325	     -0.20917202	     -0.00021149	     -0.00061843	     44.76375469
      2.33876911	     -0.05493594	     -0.00127937	     -0.19674237	     -0.05543456	      0.88257084	     -0.00108467	     -0.20918334	     -0.00015720	     -0.00056682	     45.00782789
      2.33989510	     -0.05488835	     -0.00127522	     -0.19669530	     -0.05543471	      0.88257023	     -0.00108570	     -0.20919103	     -0.00011767	     -0.00052558	     45.04999026
      2.34102109	     -0.05483822	     -0.00127323	     -0.19664562	     -0.05543482	      0.88256966	     -0.00108672	     -0.20919821	     -0.00007889	     -0.00048190	     45.21076803
      2.34260423	     -0.05476613	     -0.00126831	     -0.19657421	     -0.05543491	      0.88256895	     -0.00108814	     -0.20920757	     -0.00002535	     -0.00041647	     45.38329816
      2.34401852	     -0.05469994	     -0.00126493	     -0.19650859	     -0.05543491	      0.88256840	     -0.00108939	     -0.20921521	      0.00002132	     -0.00035461	     45.60359867
      2.34543281	     -0.05463007	     -0.00125847	     -0.19643935	     -0.05543485	      0.88256794	     -0.00109061	     -0.20922210	      0.00006727	     -0.00028999	     45.75996405
      2.34657895	     -0.05457188	     -0.00125580	     -0.19638160	     -0.05543475	      0.88256764	     -0.00109160	     -0.20922708	      0.00010364	     -0.00023600	     45.96895406
      2.34772510	     -0.05451214	     -0.00125116	     -0.19632234	     -0.05543461	      0.88256740	     -0.00109257	     -0.20923150	      0.00013960	     -0.00018069	     46.13226297
      2.34923964	     -0.05443164	     -0.00124630	     -0.19624244	     -0.05543436	      0.88256719	     -0.00109384	     -0.20923646	      0.00018610	     -0.00010604	     46.39213906
      2.35075418	     -0.05434896	     -0.00123926	     -0.19616039	     -0.05543404	      0.88256708	     -0.00109508	     -0.20924042	      0.00023168	     -0.00003002	     46.60916633
      2.35187765	     -0.05428683	     -0.00123616	     -0.19609866	     -0.05543377	      0.88256708	     -0.00109599	     -0.20924269	      0.00026457	      0.00002685	     46.78441943
      2.35300111	     -0.05422395	     -0.00123094	     -0.19603623	     -0.05543345	      0.88256714	     -0.00109689	     -0.20924441	      0.00029697	      0.00008389	     46.92578968
      2.35457005	     -0.05413622	     -0.00122451	     -0.19594909	     -0.05543295	      0.88256734	     -0.00109813	     -0.20924589	      0.00034115	      0.00016319	     47.14866145
      2.35597858	     -0.05405783	     -0.00121721	     -0.19587125	     -0.05543244	      0.88256762	     -0.00109923	     -0.20924636	      0.00038002	      0.00023352	     47.33229175
      2.35738712	     -0.05397975	     -0.00121245	     -0.19579364	     -0.05543188	      0.88256800	     -0.00110030	     -0.20924604	      0.00041793	      0.00030246	     47.56188401
      2.35852584	     -0.05391589	     -0.00120574	     -0.19573024	     -0.05543139	      0.88256837	     -0.00110116	     -0.20924522	      0.00044824	      0.00035702	     47.68639521
      2.35966457	     -0.05385161	     -0.00120087	     -0.19566635	     -0.05543086	      0.88256881	     -0.00110201	     -0.20924389	      0.00047791	      0.00041022	     47.84971749
      2.36117704	     -0.05376404	     -0.00119289	     -0.19557933	     -0.05543011	      0.88256948	     -0.00110312	     -0.20924128	      0.00051669	      0.00047861	     48.06783077
      2.36268950	     -0.05367368	     -0.00118660	     -0.19548946	     -0.05542930	      0.88257025	     -0.00110421	     -0.20923766	      0.00055451	      0.00054416	     48.31410009
      2.36380698	     -0.05360501	     -0.00117954	     -0.19542121	     -0.05542866	      0.88257089	     -0.00110500	     -0.20923431	      0.00058206	      0.00059077	     48.45142746
      2.36492447	     -0.05353456	     -0.00117422	     -0.19535112	     -0.05542800	      0.88257157	     -0.00110578	     -0.20923036	      0.00060897	      0.00063574	     48.61796300
      2.36649311	     -0.05343173	     -0.00116533	     -0.19524881	     -0.05542701	      0.88257262	     -0.00110687	     -0.20922373	      0.00064594	      0.00069617	     48.85076290
      2.36789963	     -0.05333532	     -0.00115844	     -0.19515284	     -0.05542608	      0.88257363	     -0.00110782	     -0.20921669	      0.00067804	      0.00074768	     49.08167648
      2.36930615	     -0.05323383	     -0.00114864	     -0.19505184	     -0.05542510	      0.88257472	     -0.00110876	     -0.20920854	      0.00070937	      0.00079691	     49.30764941
      2.37043805	     -0.05314924	     -0.00114342	     -0.19496757	     -0.05542429	      0.88257564	     -0.00110951	     -0.20920114	      0.00073364	      0.00083484	     49.49264996
      2.37156994	     -0.05306202	     -0.00113626	     -0.19488070	     -0.05542344	      0.88257661	     -0.00111024	     -0.20919300	      0.00075732	      0.00087146	     49.67912400
      2.37308292	     -0.05294189	     -0.00112820	     -0.19476098	     -0.05542228	      0.88257796	     -0.00111121	     -0.20918095	      0.00078768	      0.00091843	     49.96409995
      2.37459589	     -0.05281844	     -0.00111860	     -0.19463797	     -0.05542106	      0.88257939	     -0.00111216	     -0.20916761	      0.00081667	      0.00096349	     50.24252261
      2.37570307	     -0.05272678	     -0.00111425	     -0.19454654	     -0.05542015	      0.88258047	     -0.00111285	     -0.20915706	      0.00083668	      0.00099533	     50.45651793
      2.37681025	     -0.05263384	     -0.00110825	     -0.19445386	     -0.05541921	      0.88258159	     -0.00111353	     -0.20914588	      0.00085586	      0.00102640	     50.65722527
      2.37838185	     -0.05250007	     -0.00110104	     -0.19432040	     -0.05541784	      0.88258324	     -0.00111448	     -0.20912899	      0.00088129	      0.00106921	     50.96608389
      2.37971877	     -0.05238445	     -0.00109401	     -0.19420505	     -0.05541665	      0.88258469	     -0.00111528	     -0.20911371	      0.00090135	      0.00110459	     51.22695813
      2.38105569	     -0.05226767	     -0.00108929	     -0.19408845	     -0.05541543	      0.88258619	     -0.00111606	     -0.20909765	      0.00091972	      0.00113908	     51.53476660
      2.38239261	     -0.05214985	     -0.00108263	     -0.19397085	     -0.05541419	      0.88258774	     -0.00111684	     -0.20908085	      0.00093661	      0.00117293	     51.80946370
      2.38372952	     -0.05203173	     -0.00107927	     -0.19385284	     -0.05541293	      0.88258933	     -0.00111760	     -0.20906336	      0.00095161	      0.00120609	     52.15957792
      2.38489455	     -0.05192787	     -0.00107376	     -0.19374913	     -0.05541182	      0.88259075	     -0.00111825	     -0.20904760	      0.00096344	      0.00123461	     52.39326180
      2.38605958	     -0.05182335	     -0.00107052	     -0.19364468	     -0.05541069	      0.88259220	     -0.00111890	     -0.20903136	      0.00097378	      0.00126270	     52.69784322
      2.38748171	     -0.05169417	     -0.00106521	     -0.19351561	     -0.05540929	      0.88259402	     -0.00111968	     -0.20901093	      0.00098461	      0.00129661	     53.04613887
      2.38890384	     -0.05156547	     -0.00106225	     -0.19338692	     -0.05540789	      0.88259589	     -0.00112045	     -0.20898984	      0.00099315	      0.00133004	     53.45149547
      2.39005276	     -0.05146231	     -0.00105778	     -0.19328382	     -0.05540674	      0.88259744	     -0.00112106	     -0.20897239	      0.00099857	      0.00135675	     53.69611419
      2.39120169	     -0.05136033	     -0.00105559	     -0.19318181	     -0.05540559	      0.88259901	     -0.00112166	     -0.20895463	      0.00100243	      0.00138306	     54.01368292
      2.39265074	     -0.05123211	     -0.00105161	     -0.19305358	     -0.05540414	      0.88260104	     -0.00112241	     -0.20893181	      0.00100532	      0.00141578	     54.37601521
      2.39409979	     -0.05110471	     -0.00104986	     -0.19292608	     -0.05540268	      0.88260311	     -0.00112316	     -0.20890855	      0.00100577	      0.00144776	     54.82572668
      2.39518871	     -0.05100867	     -0.00104604	     -0.19283001	     -0.05540159	      0.88260470	     -0.00112371	     -0.20889080	      0.00100475	      0.00147132	     55.05492816
      2.39627764	     -0.05091233	     -0.00104406	     -0.19273360	     -0.05540049	      0.88260632	     -0.00112425	     -0.20887282	      0.00100235	      0.00149431	     55.37468514
      2.39780145	     -0.05077715	     -0.00104010	     -0.19259831	     -0.05539897	      0.88260862	     -0.00112500	     -0.20884726	      0.00099694	      0.00152558	     55.77843967
      2.39916764	     -0.05065858	     -0.00103823	     -0.19247958	     -0.05539761	      0.88261072	     -0.00112567	     -0.20882399	      0.00098988	      0.00155249	     56.18689263
      2.40053383	     -0.05054430	     -0.00103410	     -0.19236518	     -0.05539627	      0.88261286	     -0.00112632	     -0.20880053	      0.00098098	      0.00157815	     56.47859781
      2.40162950	     -0.05045616	     -0.00103383	     -0.19227685	     -0.05539520	      0.88261460	     -0.00112684	     -0.20878166	      0.00097229	      0.00159751	     56.81196699
      2.40272517	     -0.05037061	     -0.00103193	     -0.19219114	     -0.05539414	      0.88261636	     -0.00112736	     -0.20876278	      0.00096254	      0.00161576	     57.07157032
      2.40419393	     -0.05026086	     -0.00103116	     -0.19208111	     -0.05539273	      0.88261875	     -0.00112804	     -0.20873755	      0.00094763	      0.00163818	     57.48243151
      2.40566268	     -0.05015698	     -0.00102893	     -0.19197697	     -0.05539135	      0.88262117	     -0.00112872	     -0.20871250	      0.00093091	      0.00165809	     57.79984586
      2.40672202	     -0.05008579	     -0.00102988	     -0.19190551	     -0.05539037	      0.88262293	     -0.00112920	     -0.20869460	      0.00091756	      0.00167061	     58.10601021
      2.40778135	     -0.05001759	     -0.00102917	     -0.19183708	     -0.05538941	      0.88262471	     -0.00112967	     -0.20867686	      0.00090339	      0.00168154	     58.33044393
      2.40931779	     -0.04992511	     -0.00102966	     -0.19174421	     -0.05538804	      0.88262730	     -0.00113036	     -0.20865149	      0.00088126	      0.00169423	     58.71106453
      2.41060866	     -0.04985342	     -0.00102912	     -0.19167221	     -0.05538691	      0.88262950	     -0.00113092	     -0.20863056	      0.00086144	      0.00170182	     58.93541903
      2.41189954	     -0.04978837	     -0.00103058	     -0.19160678	     -0.05538581	      0.88263170	     -0.00113149	     -0.20861006	      0.00084040	      0.00170625	     59.23691753
      2.41319041	     -0.04972888	     -0.00102976	     -0.19154697	     -0.05538474	      0.88263390	     -0.00113204	     -0.20859005	      0.00081848	      0.00170733	     59.39229647
      2.41448129	     -0.04967569	     -0.00103187	     -0.19149337	     -0.05538370	      0.88263610	     -0.00113259	     -0.20857057	      0.00079555	      0.00170469	     59.70293335
      2.41560445	     -0.04963472	     -0.00103110	     -0.19145211	     -0.05538282	      0.88263801	     -0.00113306	     -0.20855410	      0.00077514	      0.00169929	     59.77452625
      2.41672761	     -0.04959876	     -0.00103258	     -0.19141580	     -0.05538196	      0.88263992	     -0.00113354	     -0.20853810	      0.00075416	      0.00169075	     59.97065256
      2.41810173	     -0.04956124	     -0.00103314	     -0.19137788	     -0.05538094	      0.88264223	     -0.00113410	     -0.20851924	      0.00072806	      0.00167601	     60.10045028
      2.41947585	     -0.04953013	     -0.00103576	     -0.19134630	     -0.05537996	      0.88264452	     -0.00113467	     -0.20850119	      0.00070143	      0.00165634	     60.36381853
      2.42059201	     -0.04950811	     -0.00103560	     -0.19132397	     -0.05537919	      0.88264636	     -0.00113512	     -0.20848710	      0.00067972	      0.00163682	     60.38491680
      2.42170817	     -0.04948884	     -0.00103752	     -0.19130433	     -0.05537844	      0.88264817	     -0.00113557	     -0.20847352	      0.00065776	      0.00161410	     60.53223543
      2.42310595	     -0.04946940	     -0.00103827	     -0.19128448	     -0.05537754	      0.88265041	     -0.00113613	     -0.20845724	      0.00063022	      0.00158125	     60.59164996
      2.42450374	     -0.04945427	     -0.00104014	     -0.19126890	     -0.05537668	      0.88265259	     -0.00113669	     -0.20844172	      0.00060251	      0.00154358	     60.81516666
      2.42557696	     -0.04944507	     -0.00103893	     -0.19125943	     -0.05537605	      0.88265423	     -0.00113711	     -0.20843029	      0.00058141	      0.00151161	     60.75184183
      2.42665018	     -0.04943809	     -0.00103952	     -0.19125214	     -0.05537543	      0.88265584	     -0.00113753	     -0.20841927	      0.00056032	      0.00147696	     60.85747380
      2.42810941	     -0.04943197	     -0.00103921	     -0.19124562	     -0.05537464	      0.88265795	     -0.00113809	     -0.20840488	      0.00053198	      0.00142590	     60.90195019
      2.42956864	     -0.04943020	     -0.00104121	     -0.19124340	     -0.05537388	      0.88266000	     -0.00113865	     -0.20839119	      0.00050389	      0.00137060	     61.12943967
      2.43059758	     -0.04943149	     -0.00104024	     -0.19124444	     -0.05537337	      0.88266138	     -0.00113904	     -0.20838193	      0.00048447	      0.00132940	     61.02664739
      2.43162651	     -0.04943499	     -0.00104112	     -0.19124763	     -0.05537288	      0.88266273	     -0.00113943	     -0.20837302	      0.00046516	      0.00128644	     61.09937721
      2.43317591	     -0.04944414	     -0.00104166	     -0.19125636	     -0.05537218	      0.88266467	     -0.00114001	     -0.20836023	      0.00043658	      0.00121891	     61.11491210
      2.43446784	     -0.04945536	     -0.00104337	     -0.19126719	     -0.05537164	      0.88266621	     -0.00114049	     -0.20835013	      0.00041312	      0.00116032	     61.22334531
      2.43575977	     -0.04946979	     -0.00104346	     -0.19128128	     -0.05537112	      0.88266767	     -0.00114097	     -0.20834057	      0.00039019	      0.00110006	     61.15561910
      2.43705170	     -0.04948747	     -0.00104602	     -0.19129856	     -0.05537063	      0.88266905	     -0.00114144	     -0.20833152	      0.00036756	      0.00103840	     61.30657274
      2.43821096	     -0.04950596	     -0.00104603	     -0.19131676	     -0.05537021	      0.88267022	     -0.00114187	     -0.20832386	      0.00034779	      0.00098225	     61.19018368
      2.43937022	     -0.04952676	     -0.00104818	     -0.19133722	     -0.05536982	      0.88267133	     -0.00114229	     -0.20831661	      0.00032827	      0.00092550	     61.27617775
      2.44052948	     -0.04954954	     -0.00104905	     -0.19135969	     -0.05536945	      0.88267237	     -0.00114270	     -0.20830977	      0.00030923	      0.00086846	     61.22482615
      2.44200103	     -0.04958155	     -0.00105179	     -0.19139127	     -0.05536901	      0.88267359	     -0.00114323	     -0.20830167	      0.00028555	      0.00079594	     61.31269810
      2.44317933	     -0.04960978	     -0.00105236	     -0.19141921	     -0.05536869	      0.88267450	     -0.00114365	     -0.20829565	      0.00026717	      0.00073813	     61.19045959
      2.44435763	     -0.04964049	     -0.00105488	     -0.19144958	     -0.05536838	      0.88267533	     -0.00114406	     -0.20829003	      0.00024911	      0.00068069	     61.25551703
      2.44553593	     -0.04967370	     -0.00105619	     -0.19148249	     -0.05536810	      0.88267610	     -0.00114448	     -0.20828484	      0.00023159	      0.00062390	     61.17684136
      2.44699526	     -0.04971833	     -0.00105958	     -0.19152671	     -0.05536778	      0.88267696	     -0.00114499	     -0.20827898	      0.00021046	      0.00055462	     61.25282913
      2.44815571	     -0.04975633	     -0.00106058	     -0.19156444	     -0.05536754	      0.88267757	     -0.00114539	     -0.20827479	      0.00019434	      0.00050062	     61.10458596
      2.44931615	     -0.04979654	     -0.00106344	     -0.19160432	     -0.05536733	      0.88267812	     -0.00114579	     -0.20827100	      0.00017861	      0.00044764	     61.15018312
      2.45047659	     -0.04983888	     -0.00106519	     -0.19164638	     -0.05536713	      0.88267861	     -0.00114619	     -0.20826760	      0.00016349	      0.00039588	     61.06136451
      2.45199418	     -0.04989757	     -0.00106903	     -0.19170467	     -0.05536690	      0.88267916	     -0.00114670	     -0.20826377	      0.00014444	      0.00033012	     61.10583941
      2.45314790	     -0.04994459	     -0.00107033	     -0.19175145	     -0.05536674	      0.88267952	     -0.00114710	     -0.20826130	      0.00013072	      0.00028175	     60.93241669
      2.45430162	     -0.04999387	     -0.00107341	     -0.19180043	     -0.05536659	      0.88267981	     -0.00114748	     -0.20825921	      0.00011747	      0.00023477	     60.94911808
      2.45568972	     -0.05005618	     -0.00107548	     -0.19186244	     -0.05536644	      0.88268010	     -0.00114795	     -0.20825721	      0.00010245	      0.00018027	     60.78425492
      2.45693651	     -0.05011576	     -0.00107947	     -0.19192170	     -0.05536632	      0.88268030	     -0.00114837	     -0.20825588	      0.00008963	      0.00013323	     60.83221863
      2.45818329	     -0.05017755	     -0.00108134	     -0.19198326	     -0.05536622	      0.88268043	     -0.00114878	     -0.20825499	      0.00007772	      0.00008816	     60.61773975
      2.45943008	     -0.05024163	     -0.00108549	     -0.19204703	     -0.05536613	      0.88268052	     -0.00114919	     -0.20825453	      0.00006644	      0.00004494	     60.66180020
      2.46067687	     -0.05030790	     -0.00108736	     -0.19211307	     -0.05536605	      0.88268055	     -0.00114960	     -0.20825448	      0.00005611	      0.00000367	     60.41537781
      2.46192366	     -0.05037642	     -0.00109168	     -0.19218132	     -0.05536599	      0.88268053	     -0.00115002	     -0.20825484	      0.00004641	     -0.00003579	     60.45295999
      2.46317045	     -0.05044711	     -0.00109357	     -0.19225180	     -0.05536594	      0.88268046	     -0.00115042	     -0.20825559	      0.00003771	     -0.00007338	     60.17422044
      2.46441724	     -0.05052000	     -0.00109803	     -0.19232442	     -0.05536589	      0.88268034	     -0.00115083	     -0.20825674	      0.00002968	     -0.00010927	     60.20326717
      2.46566403	     -0.05059483	     -0.00109992	     -0.19239907	     -0.05536586	      0.88268019	     -0.00115124	     -0.20825828	      0.00002273	     -0.00014344	     59.89449873
      2.46691082	     -0.05067155	     -0.00110450	     -0.19247554	     -0.05536584	      0.88267999	     -0.00115165	     -0.20826018	      0.00001648	     -0.00017608	     59.91872190
      2.46815760	     -0.05075039	     -0.00110655	     -0.19255422	     -0.05536582	      0.88267975	     -0.00115206	     -0.20826244	      0.00001135	     -0.00020714	     59.58104892
      2.46940439	     -0.05083130	     -0.00111151	     -0.19263491	     -0.05536581	      0.88267947	     -0.00115247	     -0.20826505	      0.00000696	     -0.00023677	     59.59319503
      2.47065118	     -0.05091385	     -0.00111368	     -0.19271731	     -0.05536580	      0.88267916	     -0.00115287	     -0.20826799	      0.00000372	     -0.00026495	     59.22593517
      2.47189797	     -0.05099767	     -0.00111834	     -0.19280093	     -0.05536580	      0.88267881	     -0.00115329	     -0.20827125	      0.00000125	     -0.00029191	     59.22318615
      2.47314476	     -0.05108354	     -0.00111997	     -0.19288671	     -0.05536580	      0.88267843	     -0.00115370	     -0.20827486	     -0.00000001	     -0.00031758	     58.82434818
      2.47439155	     -0.05117139	     -0.00112444	     -0.19297438	     -0.05536580	      0.88267802	     -0.00115411	     -0.20827879	     -0.00000046	     -0.00034226	     58.80168711
      2.47563834	     -0.05126077	     -0.00112608	     -0.19306369	     -0.05536580	      0.88267758	     -0.00115453	     -0.20828306	      0.00000037	     -0.00036594	     58.38887459
      2.47688513	     -0.05135168	     -0.00113048	     -0.19315447	     -0.05536580	      0.88267711	     -0.00115494	     -0.20828763	      0.00000208	     -0.00038889	     58.35123547
      2.47813192	     -0.05144395	     -0.00113214	     -0.19324669	     -0.05536579	      0.88267661	     -0.00115536	     -0.20829249	      0.00000514	     -0.00041108	     57.92655589
      2.47937870	     -0.05153745	     -0.00113644	     -0.19334008	     -0.05536578	      0.88267608	     -0.00115579	     -0.20829762	      0.00000911	     -0.00043275	     57.86728352
      2.48062549	     -0.05163197	     -0.00113809	     -0.19343457	     -0.05536577	      0.88267553	     -0.00115621	     -0.20830301	      0.00001446	     -0.00045388	     57.43415611
      2.48187228	     -0.05172750	     -0.00114222	     -0.19353003	     -0.05536575	      0.88267495	     -0.00115664	     -0.20830863	      0.00002077	     -0.00047468	     57.34906959
      2.48311907	     -0.05182405	     -0.00114397	     -0.19362659	     -0.05536572	      0.88267435	     -0.00115708	     -0.20831447	      0.00002849	     -0.00049510	     56.90920992
      2.48436586	     -0.05192153	     -0.00114849	     -0.19372401	     -0.05536568	      0.88267372	     -0.00115752	     -0.20832051	      0.00003717	     -0.00051528	     56.79160212
      2.48561265	     -0.05201968	     -0.00115067	     -0.19382218	     -0.05536562	      0.88267306	     -0.00115796	     -0.20832674	      0.00004724	     -0.00053518	     56.34731573
      2.48685944	     -0.05211843	     -0.00115486	     -0.19392092	     -0.05536556	      0.88267238	     -0.00115841	     -0.20833314	      0.00005834	     -0.00055497	     56.20385689
      2.48810623	     -0.05221769	     -0.00115701	     -0.19402023	     -0.05536548	      0.88267168	     -0.00115886	     -0.20833969	      0.00007087	     -0.00057461	     55.77217970
      2.48935301	     -0.05231732	     -0.00116091	     -0.19411988	     -0.05536538	      0.88267095	     -0.00115931	     -0.20834639	      0.00008450	     -0.00059423	     55.60316463
      2.49059980	     -0.05241718	     -0.00116300	     -0.19421982	     -0.05536527	      0.88267020	     -0.00115978	     -0.20835320	      0.00009958	     -0.00061381	     55.18349976
      2.49184659	     -0.05251722	     -0.00116655	     -0.19431992	     -0.05536513	      0.88266942	     -0.00116025	     -0.20836012	      0.00011580	     -0.00063344	     54.98727429
      2.49309338	     -0.05261726	     -0.00116855	     -0.19442008	     -0.05536498	      0.88266862	     -0.00116072	     -0.20836712	      0.00013348	     -0.00065309	     54.58121850
      2.49434017	     -0.05271708	     -0.00117174	     -0.19451999	     -0.05536480	      0.88266779	     -0.00116120	     -0.20837420	      0.00015238	     -0.00067284	     54.36548936
      2.49558696	     -0.05281649	     -0.00117367	     -0.19461956	     -0.05536460	      0.88266694	     -0.00116169	     -0.20838132	      0.00017274	     -0.00069263	     53.97798556
      2.49710932	     -0.05293707	     -0.00117756	     -0.19474029	     -0.05536431	      0.88266587	     -0.00116229	     -0.20839005	      0.00019925	     -0.00071688	     53.76814080
      2.49824129	     -0.05302597	     -0.00117843	     -0.19482938	     -0.05536408	      0.88266504	     -0.00116275	     -0.20839654	      0.00022047	     -0.00073489	     53.30981958
      2.49937325	     -0.05311417	     -0.00118088	     -0.19491774	     -0.05536381	      0.88266420	     -0.00116321	     -0.20840302	      0.00024264	     -0.00075291	     53.10734682
      2.50085883	     -0.05322856	     -0.00118276	     -0.19503239	     -0.05536343	      0.88266307	     -0.00116383	     -0.20841146	      0.00027355	     -0.00077644	     52.66153501
      2.50234440	     -0.05334126	     -0.00118667	     -0.19514531	     -0.05536300	      0.88266190	     -0.00116445	     -0.20841980	      0.00030614	     -0.00079978	     52.54540590
      2.50340694	     -0.05342091	     -0.00118715	     -0.19522520	     -0.05536266	      0.88266104	     -0.00116491	     -0.20842570	      0.00033081	     -0.00081621	     52.06322228
      2.50446948	     -0.05349973	     -0.00118943	     -0.19530421	     -0.05536230	      0.88266016	     -0.00116537	     -0.20843152	      0.00035623	     -0.00083246	     51.86627002
      2.50607208	     -0.05361654	     -0.00119222	     -0.19542136	     -0.05536169	      0.88265881	     -0.00116608	     -0.20844014	      0.00039638	     -0.00085641	     51.43208459
      2.50742256	     -0.05371259	     -0.00119592	     -0.19551767	     -0.05536113	      0.88265764	     -0.00116669	     -0.20844723	      0.00043165	     -0.00087597	     51.24925295
      2.50877304	     -0.05380609	     -0.00119825	     -0.19561149	     -0.05536053	      0.88265644	     -0.00116731	     -0.20845412	      0.00046847	     -0.00089476	     50.78433499
      2.51012351	     -0.05389679	     -0.00120330	     -0.19570244	     -0.05535987	      0.88265522	     -0.00116795	     -0.20846079	      0.00050634	     -0.00091270	     50.74292961
      2.51130677	     -0.05397385	     -0.00120568	     -0.19577978	     -0.05535925	      0.88265413	     -0.00116851	     -0.20846643	      0.00054077	     -0.00092750	     50.26579546
      2.51249004	     -0.05404858	     -0.00121031	     -0.19585475	     -0.05535859	      0.88265303	     -0.00116909	     -0.20847188	      0.00057585	     -0.00094142	     50.15463754
      2.51367330	     -0.05412076	     -0.00121415	     -0.19592720	     -0.05535789	      0.88265190	     -0.00116968	     -0.20847712	      0.00061186	     -0.00095431	     49.84306105
      2.51529646	     -0.05421537	     -0.00122105	     -0.19602215	     -0.05535685	      0.88265034	     -0.00117050	     -0.20848396	      0.00066230	     -0.00097021	     49.68745414
      2.51651714	     -0.05428242	     -0.00122499	     -0.19608950	     -0.05535602	      0.88264915	     -0.00117114	     -0.20848882	      0.00070122	     -0.00098065	     49.25328523
      2.51773781	     -0.05434634	     -0.00123090	     -0.19615366	     -0.05535514	      0.88264795	     -0.00117178	     -0.20849345	      0.00074058	     -0.00098977	     49.18031546
      2.51895849	     -0.05440699	     -0.00123591	     -0.19621460	     -0.05535421	      0.88264674	     -0.00117244	     -0.20849785	      0.00078064	     -0.00099744	     48.87110060
      2.52054154	     -0.05448032	     -0.00124407	     -0.19628826	     -0.05535293	      0.88264515	     -0.00117331	     -0.20850319	      0.00083318	     -0.00100523	     48.81621840
      2.52174070	     -0.05453167	     -0.00124873	     -0.19633992	     -0.05535191	      0.88264394	     -0.00117398	     -0.20850695	      0.00087368	     -0.00100940	     48.38921705
      2.52293985	     -0.05457938	     -0.00125509	     -0.19638789	     -0.05535084	      0.88264273	     -0.00117467	     -0.20851047	      0.00091435	     -0.00101210	     48.35946146
      2.52439983	     -0.05463245	     -0.00126138	     -0.19644133	     -0.05534947	      0.88264125	     -0.00117552	     -0.20851442	      0.00096444	     -0.00101328	     47.98290223
      2.52571342	     -0.05467535	     -0.00126866	     -0.19648452	     -0.05534817	      0.88263992	     -0.00117630	     -0.20851765	      0.00100957	     -0.00101240	     48.05682908
      2.52702702	     -0.05471366	     -0.00127377	     -0.19652318	     -0.05534682	      0.88263859	     -0.00117709	     -0.20852057	      0.00105514	     -0.00100961	     47.61607880
      2.52834062	     -0.05474747	     -0.00128104	     -0.19655728	     -0.05534540	      0.88263727	     -0.00117790	     -0.20852319	      0.00110057	     -0.00100498	     47.75035879
      2.52965422	     -0.05477677	     -0.00128571	     -0.19658695	     -0.05534392	      0.88263595	     -0.00117872	     -0.20852551	      0.00114635	     -0.00099845	     47.27401845
      2.53096782	     -0.05480171	     -0.00129287	     -0.19661220	     -0.05534239	      0.88263465	     -0.00117955	     -0.20852752	      0.00119181	     -0.00099014	     47.47246657
      2.53228142	     -0.05482242	     -0.00129701	     -0.19663330	     -0.05534079	      0.88263335	     -0.00118040	     -0.20852924	      0.00123754	     -0.00097997	     46.95978598
      2.53359502	     -0.05483898	     -0.00130401	     -0.19665017	     -0.05533914	      0.88263207	     -0.00118126	     -0.20853067	      0.00128279	     -0.00096814	     47.22595973
      2.53490861	     -0.05485128	     -0.00130749	     -0.19666288	     -0.05533742	      0.88263081	     -0.00118213	     -0.20853182	      0.00132826	     -0.00095456	     46.67349418
      2.53607234	     -0.05485877	     -0.00131318	     -0.19667065	     -0.05533585	      0.88262971	     -0.00118291	     -0.20853259	      0.00136802	     -0.00094127	     46.88135425
      2.53723606	     -0.05486300	     -0.00131674	     -0.19667522	     -0.05533424	      0.88262862	     -0.00118370	     -0.20853314	      0.00140779	     -0.00092674	     46.62396280
      2.53867800	     -0.05486398	     -0.00132220	     -0.19667659	     -0.05533217	      0.88262730	     -0.00118470	     -0.20853351	      0.00145656	     -0.00090721	     46.65326097
      2.54011994	     -0.05486039	     -0.00132566	     -0.19667346	     -0.05533004	      0.88262600	     -0.00118571	     -0.20853354	      0.00150512	     -0.00088606	     46.28285701
      2.54130602	     -0.05485403	     -0.00133039	     -0.19666740	     -0.05532823	      0.88262496	     -0.00118655	     -0.20853330	      0.00154448	     -0.00086760	     46.47694243
      2.54249211	     -0.05484472	     -0.00133316	     -0.19665846	     -0.05532637	      0.88262395	     -0.00118740	     -0.20853283	      0.00158371	     -0.00084818	     46.25514002
      2.54394009	     -0.05482939	     -0.00133770	     -0.19664354	     -0.05532405	      0.88262274	     -0.00118845	     -0.20853194	      0.00163093	     -0.00082338	     46.33856631
      2.54538808	     -0.05480985	     -0.00134000	     -0.19662446	     -0.05532165	      0.88262156	     -0.00118952	     -0.20853069	      0.00167780	     -0.00079743	     45.98357100
      2.54652790	     -0.05479176	     -0.00134389	     -0.19660668	     -0.05531972	      0.88262067	     -0.00119037	     -0.20852946	      0.00171401	     -0.00077637	     46.21018622
      2.54766773	     -0.05477137	     -0.00134591	     -0.19658663	     -0.05531774	      0.88261979	     -0.00119122	     -0.20852801	      0.00175001	     -0.00075476	     46.05744739
      2.54917618	     -0.05474090	     -0.00134955	     -0.19655659	     -0.05531507	      0.88261868	     -0.00119237	     -0.20852577	      0.00179683	     -0.00072553	     46.14012442
      2.55068463	     -0.05470643	     -0.00135109	     -0.19652260	     -0.05531232	      0.88261760	     -0.00119354	     -0.20852316	      0.00184304	     -0.00069564	     45.83883492
      2.55178395	     -0.05467894	     -0.00135430	     -0.19649540	     -0.05531028	      0.88261685	     -0.00119439	     -0.20852102	      0.00187593	     -0.00067362	     46.08756515
      2.55288328	     -0.05464947	     -0.00135572	     -0.19646625	     -0.05530820	      0.88261612	     -0.00119526	     -0.20851870	      0.00190856	     -0.00065139	     45.99594240
      2.55446829	     -0.05460368	     -0.00135860	     -0.19642090	     -0.05530514	      0.88261512	     -0.00119652	     -0.20851502	      0.00195463	     -0.00061917	     46.09504008
      2.55581465	     -0.05456184	     -0.00135976	     -0.19637947	     -0.05530248	      0.88261430	     -0.00119761	     -0.20851158	      0.00199309	     -0.00059171	     45.95166657
      2.55716101	     -0.05451733	     -0.00136245	     -0.19633530	     -0.05529977	      0.88261352	     -0.00119870	     -0.20850787	      0.00203057	     -0.00056431	     46.17388193
      2.55850737	     -0.05446881	     -0.00136259	     -0.19628720	     -0.05529701	      0.88261278	     -0.00119981	     -0.20850388	      0.00206748	     -0.00053696	     45.96157650
      2.55985373	     -0.05441575	     -0.00136508	     -0.19623447	     -0.05529420	      0.88261208	     -0.00120093	     -0.20849955	      0.00210323	     -0.00050983	     46.32446260
      2.56100867	     -0.05436572	     -0.00136418	     -0.19618481	     -0.05529176	      0.88261150	     -0.00120190	     -0.20849553	      0.00213349	     -0.00048668	     46.09794759
      2.56216361	     -0.05431061	     -0.00136469	     -0.19613003	     -0.05528928	      0.88261095	     -0.00120288	     -0.20849117	      0.00216290	     -0.00046377	     46.27058804
      2.56361729	     -0.05423299	     -0.00136330	     -0.19605286	     -0.05528611	      0.88261030	     -0.00120413	     -0.20848509	      0.00219909	     -0.00043517	     46.23787634
      2.56507098	     -0.05414719	     -0.00136308	     -0.19596746	     -0.05528288	      0.88260969	     -0.00120539	     -0.20847826	      0.00223389	     -0.00040687	     46.57578870
      2.56622828	     -0.05407397	     -0.00136047	     -0.19589462	     -0.05528028	      0.88260923	     -0.00120640	     -0.20847226	      0.00226093	     -0.00038448	     46.39252927
      2.56738557	     -0.05399596	     -0.00135933	     -0.19581693	     -0.05527765	      0.88260880	     -0.00120743	     -0.20846575	      0.00228694	     -0.00036231	     46.58224911
      2.56886281	     -0.05388989	     -0.00135624	     -0.19571131	     -0.05527425	      0.88260828	     -0.00120874	     -0.20845669	      0.00231904	     -0.00033428	     46.56027768
      2.57034005	     -0.05377633	     -0.00135484	     -0.19559811	     -0.05527080	      0.88260781	     -0.00121008	     -0.20844677	      0.00234948	     -0.00030665	     46.97112507
      2.57144924	     -0.05368602	     -0.00135147	     -0.19550814	     -0.05526818	      0.88260748	     -0.00121109	     -0.20843873	      0.00237161	     -0.00028605	     46.78767362
      2.57255843	     -0.05359265	     -0.00134989	     -0.19541503	     -0.05526554	      0.88260718	     -0.00121211	     -0.20843021	      0.00239268	     -0.00026562	     46.97154246
      2.57410977	     -0.05345826	     -0.00134699	     -0.19528102	     -0.05526181	      0.88260679	     -0.00121356	     -0.20841754	      0.00242076	     -0.00023723	     47.01289180
      2.57566111	     -0.05331993	     -0.00134666	     -0.19514295	     -0.05525803	      0.88260644	     -0.00121502	     -0.20840410	      0.00244686	     -0.00020907	     47.48994952
      2.57672154	     -0.05322351	     -0.00134477	     -0.19504674	     -0.05525543	      0.88260623	     -0.00121603	     -0.20839451	      0.00246392	     -0.00018980	     47.31468320
      2.57778198	     -0.05312644	     -0.00134514	     -0.19494980	     -0.05525280	      0.88260604	     -0.00121705	     -0.20838464	      0.00247995	     -0.00017052	     47.51148206
      2.57944341	     -0.05297327	     -0.00134586	     -0.19479681	     -0.05524866	      0.88260578	     -0.00121866	     -0.20836871	      0.00250331	     -0.00014005	     47.63848902
      2.58079919	     -0.05284715	     -0.00134827	     -0.19467076	     -0.05524526	      0.88260561	     -0.00122000	     -0.20835537	      0.00252053	     -0.00011491	     47.95942071
      2.58215497	     -0.05272220	     -0.00134986	     -0.19454587	     -0.05524183	      0.88260547	     -0.00122134	     -0.20834182	      0.00253629	     -0.00008942	     47.93570557
      2.58351076	     -0.05259840	     -0.00135426	     -0.19442204	     -0.05523838	      0.88260536	     -0.00122270	     -0.20832815	      0.00255015	     -0.00006370	     48.36446864
      2.58471474	     -0.05248928	     -0.00135624	     -0.19431293	     -0.05523530	      0.88260530	     -0.00122391	     -0.20831599	      0.00256129	     -0.00004063	     48.27482711
      2.58591871	     -0.05238166	     -0.00136058	     -0.19420524	     -0.05523222	      0.88260527	     -0.00122514	     -0.20830386	      0.00257094	     -0.00001747	     48.57828148
      2.58712269	     -0.05227614	     -0.00136402	     -0.19409965	     -0.05522911	      0.88260526	     -0.00122638	     -0.20829183	      0.00257938	      0.00000580	     48.64082552
      2.58867870	     -0.05214456	     -0.00137050	     -0.19396790	     -0.05522509	      0.88260529	     -0.00122798	     -0.20827656	      0.00258823	      0.00003584	     48.99743626
      2.58989740	     -0.05204415	     -0.00137407	     -0.19386739	     -0.05522194	      0.88260535	     -0.00122925	     -0.20826490	      0.00259380	      0.00005932	     48.96765136
      2.59111610	     -0.05194533	     -0.00137928	     -0.19376840	     -0.05521877	      0.88260544	     -0.00123053	     -0.20825356	      0.00259791	      0.00008259	     49.25219461
      2.59233480	     -0.05184722	     -0.00138306	     -0.19367015	     -0.05521560	      0.88260555	     -0.00123181	     -0.20824253	      0.00260085	      0.00010565	     49.33670533
      2.59388052	     -0.05172511	     -0.00138921	     -0.19354781	     -0.05521158	      0.88260574	     -0.00123344	     -0.20822899	      0.00260267	      0.00013452	     49.70007522
      2.59507281	     -0.05163317	     -0.00139193	     -0.19345573	     -0.05520848	      0.88260591	     -0.00123470	     -0.20821892	      0.00260285	      0.00015652	     49.68881842
      2.59626509	     -0.05154423	     -0.00139614	     -0.19336660	     -0.05520538	      0.88260611	     -0.00123597	     -0.20820923	      0.00260170	      0.00017814	     49.94100306
      2.59770062	     -0.05143987	     -0.00139917	     -0.19326205	     -0.05520164	      0.88260638	     -0.00123750	     -0.20819811	      0.00259893	      0.00020365	     50.03831991
      2.59899255	     -0.05134720	     -0.00140318	     -0.19316916	     -0.05519829	      0.88260666	     -0.00123888	     -0.20818860	      0.00259493	      0.00022609	     50.37517281
      2.60028448	     -0.05125493	     -0.00140483	     -0.19307672	     -0.05519494	      0.88260697	     -0.00124027	     -0.20817953	      0.00258983	      0.00024823	     50.43598427
      2.60157641	     -0.05116357	     -0.00140861	     -0.19298513	     -0.05519160	      0.88260730	     -0.00124165	     -0.20817085	      0.00258320	      0.00027016	     50.76087132
      2.60286834	     -0.05107291	     -0.00140925	     -0.19289430	     -0.05518826	      0.88260766	     -0.00124303	     -0.20816257	      0.00257541	      0.00029203	     50.82551629
      2.60416027	     -0.05098242	     -0.00141188	     -0.19280357	     -0.05518494	      0.88260806	     -0.00124442	     -0.20815464	      0.00256609	      0.00031379	     51.16875853
      2.60545221	     -0.05088882	     -0.00141053	     -0.19270984	     -0.05518163	      0.88260848	     -0.00124580	     -0.20814697	      0.00255569	      0.00033569	     51.28261788
      2.60674414	     -0.05079436	     -0.00141173	     -0.19261516	     -0.05517834	      0.88260892	     -0.00124719	     -0.20813944	      0.00254374	      0.00035778	     51.64333343
      2.60789490	     -0.05070910	     -0.00140930	     -0.19252980	     -0.05517542	      0.88260935	     -0.00124842	     -0.20813280	      0.00253213	      0.00037785	     51.76209026
      2.60904566	     -0.05062379	     -0.00140846	     -0.19244433	     -0.05517251	      0.88260979	     -0.00124965	     -0.20812619	      0.00251926	      0.00039827	     52.01463452
      2.61044206	     -0.05051934	     -0.00140526	     -0.19233972	     -0.05516901	      0.88261037	     -0.00125114	     -0.20811818	      0.00250223	      0.00042367	     52.26042800
      2.61183846	     -0.05041603	     -0.00140373	     -0.19223620	     -0.05516553	      0.88261098	     -0.00125263	     -0.20811013	      0.00248342	      0.00044976	     52.59897802
      2.61299130	     -0.05033137	     -0.00139983	     -0.19215142	     -0.05516267	      0.88261151	     -0.00125385	     -0.20810347	      0.00246676	      0.00047192	     52.77309977
      2.61414414	     -0.05024903	     -0.00139786	     -0.19206889	     -0.05515984	      0.88261207	     -0.00125508	     -0.20809680	      0.00244883	      0.00049454	     53.01911185
      2.61555418	     -0.05015023	     -0.00139366	     -0.19196989	     -0.05515640	      0.88261278	     -0.00125658	     -0.20808867	      0.00242546	      0.00052282	     53.28050501
      2.61696423	     -0.05005316	     -0.00139085	     -0.19187257	     -0.05515300	      0.88261354	     -0.00125808	     -0.20808057	      0.00240033	      0.00055165	     53.62138968
      2.61806366	     -0.04997881	     -0.00138606	     -0.19179808	     -0.05515037	      0.88261416	     -0.00125925	     -0.20807430	      0.00237978	      0.00057458	     53.79982350
      2.61916309	     -0.04990688	     -0.00138327	     -0.19172594	     -0.05514777	      0.88261480	     -0.00126042	     -0.20806806	      0.00235816	      0.00059774	     54.02749305
      2.62063518	     -0.04981281	     -0.00137809	     -0.19163161	     -0.05514432	      0.88261571	     -0.00126199	     -0.20805978	      0.00232780	      0.00062904	     54.30583981
      2.62210727	     -0.04972357	     -0.00137518	     -0.19154204	     -0.05514091	      0.88261666	     -0.00126356	     -0.20805157	      0.00229571	      0.00066039	     54.61626147
      2.62315467	     -0.04966099	     -0.00137033	     -0.19147929	     -0.05513852	      0.88261736	     -0.00126467	     -0.20804580	      0.00227206	      0.00068263	     54.76807287
      2.62420206	     -0.04960089	     -0.00136750	     -0.19141895	     -0.05513616	      0.88261809	     -0.00126579	     -0.20804008	      0.00224757	      0.00070465	     54.95977554
      2.62576302	     -0.04951298	     -0.00136186	     -0.19133071	     -0.05513268	      0.88261921	     -0.00126745	     -0.20803163	      0.00220981	      0.00073701	     55.22829002
      2.62706478	     -0.04944316	     -0.00135830	     -0.19126057	     -0.05512982	      0.88262019	     -0.00126884	     -0.20802464	      0.00217711	      0.00076345	     55.45188155
      2.62836654	     -0.04937546	     -0.00135295	     -0.19119260	     -0.05512701	      0.88262120	     -0.00127023	     -0.20801773	      0.00214349	      0.00078934	     55.64432427
      2.62966830	     -0.04931248	     -0.00135044	     -0.19112925	     -0.05512424	      0.88262224	     -0.00127162	     -0.20801089	      0.00210882	      0.00081450	     55.85926823
      2.63097005	     -0.04925035	     -0.00134431	     -0.19106684	     -0.05512152	      0.88262332	     -0.00127300	     -0.20800418	      0.00207339	      0.00083884	     56.02591360
      2.63206648	     -0.04920328	     -0.00134273	     -0.19101942	     -0.05511926	      0.88262425	     -0.00127418	     -0.20799862	      0.00204281	      0.00085852	     56.17901672
      2.63316290	     -0.04915733	     -0.00133882	     -0.19097319	     -0.05511704	      0.88262520	     -0.00127535	     -0.20799319	      0.00201180	      0.00087742	     56.30789721
      2.63458082	     -0.04910340	     -0.00133555	     -0.19091882	     -0.05511422	      0.88262646	     -0.00127686	     -0.20798637	      0.00197095	      0.00090048	     56.48558992
      2.63599875	     -0.04905160	     -0.00132996	     -0.19086666	     -0.05511145	      0.88262775	     -0.00127838	     -0.20797983	      0.00192951	      0.00092186	     56.64336433
      2.63708951	     -0.04901636	     -0.00132850	     -0.19083104	     -0.05510936	      0.88262877	     -0.00127954	     -0.20797497	      0.00189716	      0.00093703	     56.76386393
      2.63818026	     -0.04898079	     -0.00132466	     -0.19079516	     -0.05510731	      0.88262980	     -0.00128070	     -0.20797026	      0.00186456	      0.00095108	     56.86709724
      2.63962918	     -0.04893745	     -0.00132134	     -0.19075136	     -0.05510464	      0.88263119	     -0.00128225	     -0.20796418	      0.00182080	      0.00096798	     57.01930201
      2.64107810	     -0.04889601	     -0.00131547	     -0.19070951	     -0.05510204	      0.88263260	     -0.00128379	     -0.20795831	      0.00177662	      0.00098294	     57.13802622
      2.64211122	     -0.04887305	     -0.00131450	     -0.19068617	     -0.05510022	      0.88263362	     -0.00128489	     -0.20795426	      0.00174478	      0.00099232	     57.20273992
      2.64314435	     -0.04885058	     -0.00131150	     -0.19066337	     -0.05509843	      0.88263465	     -0.00128599	     -0.20795039	      0.00171277	      0.00100067	     57.26115039
      2.64469091	     -0.04882316	     -0.00130882	     -0.19063540	     -0.05509582	      0.88263621	     -0.00128763	     -0.20794493	      0.00166453	      0.00101119	     57.36989256
      2.64598208	     -0.04880314	     -0.00130550	     -0.19061496	     -0.05509370	      0.88263752	     -0.00128900	     -0.20794070	      0.00162407	      0.00101823	     57.43825370
      2.64727324	     -0.04879035	     -0.00130498	     -0.19060166	     -0.05509162	      0.88263884	     -0.00129036	     -0.20793680	      0.00158338	      0.00102370	     57.51634772
      2.64856440	     -0.04877879	     -0.00130170	     -0.19058966	     -0.05508961	      0.88264016	     -0.00129173	     -0.20793327	      0.00154259	      0.00102767	     57.56228392
      2.64972553	     -0.04877563	     -0.00130245	     -0.19058600	     -0.05508784	      0.88264136	     -0.00129295	     -0.20793042	      0.00150577	      0.00102996	     57.62528605
      2.65088667	     -0.04877260	     -0.00130063	     -0.19058254	     -0.05508611	      0.88264255	     -0.00129417	     -0.20792789	      0.00146893	      0.00103115	     57.66206840
      2.65204780	     -0.04877485	     -0.00130099	     -0.19058431	     -0.05508443	      0.88264375	     -0.00129539	     -0.20792568	      0.00143201	      0.00103132	     57.71450824
      2.65350810	     -0.04877930	     -0.00129981	     -0.19058820	     -0.05508237	      0.88264525	     -0.00129691	     -0.20792336	      0.00138554	      0.00103023	     57.76681808
      2.65468437	     -0.04878866	     -0.00130171	     -0.19059703	     -0.05508076	      0.88264647	     -0.00129814	     -0.20792183	      0.00134804	      0.00102842	     57.82737491
      2.65586064	     -0.04879759	     -0.00130143	     -0.19060548	     -0.05507920	      0.88264767	     -0.00129936	     -0.20792062	      0.00131053	      0.00102595	     57.86469629
      2.65703691	     -0.04881112	     -0.00130339	     -0.19061849	     -0.05507768	      0.88264888	     -0.00130058	     -0.20791970	      0.00127294	      0.00102293	     57.91784653
      2.65848821	     -0.04882858	     -0.00130398	     -0.19063535	     -0.05507586	      0.88265036	     -0.00130208	     -0.20791897	      0.00122645	      0.00101865	     57.96108659
      2.65964358	     -0.04884779	     -0.00130727	     -0.19065400	     -0.05507447	      0.88265154	     -0.00130327	     -0.20791867	      0.00118929	      0.00101490	     58.01136977
      2.66079895	     -0.04886634	     -0.00130815	     -0.19067207	     -0.05507312	      0.88265271	     -0.00130445	     -0.20791865	      0.00115205	      0.00101096	     58.01926795
      2.66195432	     -0.04888876	     -0.00131071	     -0.19069397	     -0.05507181	      0.88265387	     -0.00130563	     -0.20791887	      0.00111466	      0.00100681	     58.04066281
      2.66346355	     -0.04891901	     -0.00131219	     -0.19072359	     -0.05507016	      0.88265539	     -0.00130716	     -0.20791953	      0.00106570	      0.00100112	     58.04906406
      2.66460705	     -0.04894651	     -0.00131582	     -0.19075054	     -0.05506896	      0.88265653	     -0.00130831	     -0.20792029	      0.00102851	      0.00099661	     58.08765347
      2.66575055	     -0.04897346	     -0.00131706	     -0.19077702	     -0.05506781	      0.88265767	     -0.00130946	     -0.20792129	      0.00099134	      0.00099203	     58.08398915
      2.66713096	     -0.04901010	     -0.00132066	     -0.19081304	     -0.05506647	      0.88265903	     -0.00131084	     -0.20792277	      0.00094638	      0.00098638	     58.11525558
      2.66836553	     -0.04904250	     -0.00132150	     -0.19084495	     -0.05506533	      0.88266025	     -0.00131207	     -0.20792436	      0.00090622	      0.00098121	     58.08517514
      2.66960009	     -0.04907878	     -0.00132516	     -0.19088067	     -0.05506423	      0.88266145	     -0.00131329	     -0.20792616	      0.00086605	      0.00097583	     58.12178247
      2.67083465	     -0.04911407	     -0.00132592	     -0.19091549	     -0.05506319	      0.88266266	     -0.00131451	     -0.20792816	      0.00082604	      0.00097028	     58.08082350
      2.67206922	     -0.04915276	     -0.00132975	     -0.19095363	     -0.05506219	      0.88266385	     -0.00131572	     -0.20793034	      0.00078609	      0.00096449	     58.12672318
      2.67330378	     -0.04919028	     -0.00133047	     -0.19099069	     -0.05506125	      0.88266504	     -0.00131692	     -0.20793270	      0.00074638	      0.00095854	     58.06828991
      2.67453834	     -0.04923059	     -0.00133441	     -0.19103045	     -0.05506035	      0.88266622	     -0.00131811	     -0.20793519	      0.00070674	      0.00095235	     58.12104249
      2.67577291	     -0.04926948	     -0.00133491	     -0.19106890	     -0.05505950	      0.88266739	     -0.00131929	     -0.20793780	      0.00066741	      0.00094605	     58.04269406
      2.67700747	     -0.04931058	     -0.00133897	     -0.19110946	     -0.05505870	      0.88266855	     -0.00132047	     -0.20794051	      0.00062817	      0.00093954	     58.10581362
      2.67824203	     -0.04935020	     -0.00133921	     -0.19114866	     -0.05505795	      0.88266971	     -0.00132164	     -0.20794330	      0.00058930	      0.00093296	     57.99900227
      2.67947659	     -0.04939163	     -0.00134336	     -0.19118957	     -0.05505725	      0.88267086	     -0.00132280	     -0.20794614	      0.00055053	      0.00092615	     58.07691940
      2.68057150	     -0.04942730	     -0.00134372	     -0.19122487	     -0.05505666	      0.88267187	     -0.00132383	     -0.20794869	      0.00051650	      0.00092009	     57.96772397
      2.68166641	     -0.04946383	     -0.00134629	     -0.19126097	     -0.05505612	      0.88267287	     -0.00132484	     -0.20795126	      0.00048260	      0.00091388	     57.97532058
      2.68301749	     -0.04950848	     -0.00134776	     -0.19130515	     -0.05505549	      0.88267410	     -0.00132609	     -0.20795444	      0.00044114	      0.00090611	     57.90343658
      2.68436857	     -0.04955342	     -0.00135101	     -0.19134957	     -0.05505493	      0.88267532	     -0.00132732	     -0.20795761	      0.00039995	      0.00089810	     57.93863476
      2.68548059	     -0.04958975	     -0.00135120	     -0.19138556	     -0.05505450	      0.88267631	     -0.00132833	     -0.20796020	      0.00036646	      0.00089138	     57.81776823
      2.68659260	     -0.04962629	     -0.00135328	     -0.19142171	     -0.05505411	      0.88267730	     -0.00132933	     -0.20796276	      0.00033319	      0.00088441	     57.81806376
      2.68795162	     -0.04967059	     -0.00135409	     -0.19146557	     -0.05505368	      0.88267850	     -0.00133054	     -0.20796583	      0.00029305	      0.00087561	     57.72042033
      2.68931063	     -0.04971521	     -0.00135691	     -0.19150972	     -0.05505331	      0.88267968	     -0.00133174	     -0.20796885	      0.00025333	      0.00086634	     57.76796713
      2.69038127	     -0.04975038	     -0.00135667	     -0.19154458	     -0.05505306	      0.88268060	     -0.00133267	     -0.20797118	      0.00022255	      0.00085878	     57.62064028
      2.69145190	     -0.04978605	     -0.00135830	     -0.19157990	     -0.05505284	      0.88268152	     -0.00133360	     -0.20797348	      0.00019206	      0.00085085	     57.60977230
      2.69286702	     -0.04983348	     -0.00135915	     -0.19162692	     -0.05505259	      0.88268272	     -0.00133482	     -0.20797648	      0.00015243	      0.00083990	     57.51024666
      2.69428214	     -0.04988135	     -0.00136196	     -0.19167431	     -0.05505240	      0.88268390	     -0.00133603	     -0.20797943	      0.00011344	      0.00082827	     57.56598354
      2.69531888	     -0.04991650	     -0.00136165	     -0.19170920	     -0.05505230	      0.88268475	     -0.00133690	     -0.20798156	      0.00008549	      0.00081941	     57.40697193
      2.69635561	     -0.04995207	     -0.00136312	     -0.19174445	     -0.05505223	      0.88268560	     -0.00133777	     -0.20798367	      0.00005788	      0.00081015	     57.38983256
      2.69784005	     -0.05000362	     -0.00136418	     -0.19179559	     -0.05505217	      0.88268679	     -0.00133900	     -0.20798666	      0.00001919	      0.00079628	     57.28817802
      2.69910894	     -0.05004832	     -0.00136630	     -0.19183991	     -0.05505217	      0.88268779	     -0.00134004	     -0.20798918	     -0.00001320	      0.00078379	     57.29011711
      2.70037783	     -0.05009323	     -0.00136682	     -0.19188449	     -0.05505220	      0.88268878	     -0.00134107	     -0.20799169	     -0.00004479	      0.00077079	     57.15352788
      2.70164671	     -0.05013831	     -0.00136961	     -0.19192919	     -0.05505228	      0.88268975	     -0.00134209	     -0.20799417	     -0.00007578	      0.00075719	     57.19471598
      2.70291560	     -0.05018355	     -0.00136944	     -0.19197414	     -0.05505240	      0.88269070	     -0.00134310	     -0.20799661	     -0.00010588	      0.00074313	     57.00745531
      2.70400757	     -0.05022284	     -0.00137199	     -0.19201311	     -0.05505253	      0.88269150	     -0.00134396	     -0.20799870	     -0.00013135	      0.00073054	     57.04382027
      2.70509954	     -0.05026247	     -0.00137250	     -0.19205248	     -0.05505268	      0.88269229	     -0.00134481	     -0.20800076	     -0.00015616	      0.00071764	     56.93200970
      2.70647042	     -0.05031332	     -0.00137477	     -0.19210297	     -0.05505292	      0.88269327	     -0.00134587	     -0.20800332	     -0.00018661	      0.00070094	     56.90764915
      2.70784131	     -0.05036433	     -0.00137515	     -0.19215369	     -0.05505319	      0.88269421	     -0.00134691	     -0.20800585	     -0.00021607	      0.00068384	     56.74024583
      2.70894371	     -0.05040551	     -0.00137764	     -0.19219457	     -0.05505344	      0.88269496	     -0.00134775	     -0.20800785	     -0.00023924	      0.00066971	     56.76915921
      2.71004612	     -0.05044661	     -0.00137824	     -0.19223545	     -0.05505372	      0.88269569	     -0.00134857	     -0.20800983	     -0.00026172	      0.00065537	     56.65379137
      2.71143491	     -0.05049846	     -0.00138035	     -0.19228697	     -0.05505410	      0.88269659	     -0.00134960	     -0.20801228	     -0.00028930	      0.00063692	     56.62931191
      2.71282369	     -0.05055023	     -0.00138039	     -0.19233849	     -0.05505452	      0.88269746	     -0.00135061	     -0.20801468	     -0.00031583	      0.00061817	     56.44435807
      2.71388787	     -0.05058983	     -0.00138270	     -0.19237784	     -0.05505487	      0.88269811	     -0.00135138	     -0.20801648	     -0.00033565	      0.00060351	     56.47988990
      2.71495205	     -0.05062930	     -0.00138320	     -0.19241711	     -0.05505524	      0.88269874	     -0.00135214	     -0.20801824	     -0.00035481	      0.00058873	     56.37267583
      2.71640309	     -0.05068303	     -0.00138498	     -0.19247056	     -0.05505577	      0.88269958	     -0.00135317	     -0.20802057	     -0.00038011	      0.00056828	     56.33444790
      2.71785414	     -0.05073654	     -0.00138478	     -0.19252385	     -0.05505634	      0.88270039	     -0.00135419	     -0.20802283	     -0.00040429	      0.00054764	     56.13870887
      2.71888098	     -0.05077438	     -0.00138694	     -0.19256148	     -0.05505676	      0.88270095	     -0.00135490	     -0.20802438	     -0.00042093	      0.00053283	     56.18081296
      2.71990783	     -0.05081215	     -0.00138737	     -0.19259910	     -0.05505720	      0.88270149	     -0.00135560	     -0.20802589	     -0.00043697	      0.00051796	     56.08346405
      2.72144374	     -0.05086834	     -0.00138893	     -0.19265504	     -0.05505789	      0.88270227	     -0.00135664	     -0.20802808	     -0.00046010	      0.00049554	     56.03328866
      2.72273110	     -0.05091502	     -0.00138909	     -0.19270155	     -0.05505850	      0.88270289	     -0.00135751	     -0.20802983	     -0.00047856	      0.00047664	     55.88966022
      2.72401845	     -0.05096161	     -0.00139110	     -0.19274794	     -0.05505913	      0.88270349	     -0.00135836	     -0.20803151	     -0.00049639	      0.00045765	     55.91325446
      2.72530581	     -0.05100786	     -0.00139081	     -0.19279405	     -0.05505978	      0.88270407	     -0.00135920	     -0.20803312	     -0.00051333	      0.00043871	     55.71335940
      2.72646257	     -0.05104896	     -0.00139286	     -0.19283497	     -0.05506038	      0.88270457	     -0.00135995	     -0.20803448	     -0.00052809	      0.00042167	     55.76016966
      2.72761934	     -0.05108960	     -0.00139281	     -0.19287549	     -0.05506100	      0.88270505	     -0.00136070	     -0.20803577	     -0.00054215	      0.00040473	     55.60806632
      2.72877610	     -0.05112985	     -0.00139389	     -0.19291561	     -0.05506163	      0.88270550	     -0.00136143	     -0.20803699	     -0.00055574	      0.00038784	     55.59017836
      2.73024648	     -0.05118024	     -0.00139371	     -0.19296587	     -0.05506246	      0.88270606	     -0.00136236	     -0.20803841	     -0.00057214	      0.00036658	     55.42498004
      2.73142565	     -0.05121989	     -0.00139517	     -0.19300539	     -0.05506314	      0.88270648	     -0.00136309	     -0.20803946	     -0.00058477	      0.00034962	     55.46069751
      2.73260482	     -0.05125875	     -0.00139473	     -0.19304418	     -0.05506384	      0.88270688	     -0.00136382	     -0.20804040	     -0.00059672	      0.00033286	     55.30746943
      2.73378398	     -0.05129627	     -0.00139512	     -0.19308161	     -0.05506455	      0.88270727	     -0.00136455	     -0.20804123	     -0.00060822	      0.00031622	     55.29492292
      2.73523941	     -0.05134205	     -0.00139384	     -0.19312733	     -0.05506545	      0.88270771	     -0.00136543	     -0.20804212	     -0.00062157	      0.00029597	     55.10859471
      2.73640328	     -0.05137782	     -0.00139444	     -0.19316302	     -0.05506618	      0.88270805	     -0.00136613	     -0.20804272	     -0.00063181	      0.00027987	     55.14856700
      2.73756715	     -0.05141294	     -0.00139314	     -0.19319812	     -0.05506692	      0.88270836	     -0.00136682	     -0.20804321	     -0.00064140	      0.00026393	     54.99192686
      2.73873102	     -0.05144739	     -0.00139290	     -0.19323253	     -0.05506767	      0.88270866	     -0.00136751	     -0.20804358	     -0.00065057	      0.00024805	     54.96711232
      2.74024275	     -0.05149094	     -0.00139094	     -0.19327608	     -0.05506866	      0.88270902	     -0.00136839	     -0.20804389	     -0.00066162	      0.00022756	     54.78010132
      2.74140276	     -0.05152317	     -0.00139094	     -0.19330827	     -0.05506943	      0.88270928	     -0.00136907	     -0.20804398	     -0.00066965	      0.00021184	     54.81742216
      2.74256276	     -0.05155427	     -0.00138907	     -0.19333940	     -0.05507021	      0.88270951	     -0.00136974	     -0.20804393	     -0.00067706	      0.00019619	     54.66142534
      2.74372276	     -0.05158450	     -0.00138816	     -0.19336963	     -0.05507100	      0.88270973	     -0.00137040	     -0.20804372	     -0.00068406	      0.00018055	     54.62812309
      2.74527384	     -0.05162375	     -0.00138540	     -0.19340893	     -0.05507207	      0.88270999	     -0.00137128	     -0.20804321	     -0.00069257	      0.00015967	     54.43052995
      2.74642589	     -0.05165098	     -0.00138476	     -0.19343617	     -0.05507287	      0.88271017	     -0.00137193	     -0.20804265	     -0.00069846	      0.00014411	     54.47085072
      2.74757793	     -0.05167648	     -0.00138227	     -0.19346173	     -0.05507368	      0.88271033	     -0.00137258	     -0.20804190	     -0.00070376	      0.00012862	     54.32003920
      2.74898758	     -0.05170491	     -0.00138042	     -0.19349020	     -0.05507468	      0.88271049	     -0.00137336	     -0.20804070	     -0.00070975	      0.00010968	     54.32150881
      2.75024610	     -0.05172762	     -0.00137681	     -0.19351302	     -0.05507557	      0.88271062	     -0.00137406	     -0.20803934	     -0.00071442	      0.00009292	     54.11707775
      2.75150462	     -0.05174769	     -0.00137503	     -0.19353314	     -0.05507647	      0.88271073	     -0.00137475	     -0.20803766	     -0.00071880	      0.00007624	     54.17070478
      2.75276314	     -0.05176571	     -0.00137079	     -0.19355130	     -0.05507738	      0.88271081	     -0.00137543	     -0.20803566	     -0.00072254	      0.00005977	     53.94769097
      2.75402166	     -0.05178255	     -0.00136876	     -0.19356821	     -0.05507829	      0.88271088	     -0.00137612	     -0.20803336	     -0.00072607	      0.00004342	     54.00721936
      2.75528017	     -0.05179789	     -0.00136409	     -0.19358370	     -0.05507921	      0.88271092	     -0.00137680	     -0.20803076	     -0.00072900	      0.00002727	     53.76584240
      2.75653869	     -0.05181140	     -0.00136179	     -0.19359729	     -0.05508013	      0.88271095	     -0.00137747	     -0.20802787	     -0.00073175	      0.00001123	     53.84387147
      2.75779721	     -0.05182389	     -0.00135668	     -0.19360994	     -0.05508105	      0.88271095	     -0.00137815	     -0.20802470	     -0.00073391	     -0.00000459	     53.58438882
      2.75905573	     -0.05183550	     -0.00135470	     -0.19362163	     -0.05508197	      0.88271094	     -0.00137882	     -0.20802128	     -0.00073597	     -0.00002033	     53.67524874
      2.76031425	     -0.05184600	     -0.00134976	     -0.19363229	     -0.05508290	      0.88271090	     -0.00137948	     -0.20801761	     -0.00073744	     -0.00003585	     53.39965613
      2.76157277	     -0.05185589	     -0.00134769	     -0.19364227	     -0.05508383	      0.88271085	     -0.00138015	     -0.20801371	     -0.00073883	     -0.00005130	     53.49938313
      2.76283129	     -0.05186497	     -0.00134269	     -0.19365150	     -0.05508476	      0.88271077	     -0.00138081	     -0.20800961	     -0.00073963	     -0.00006660	     53.21682875
      2.76408980	     -0.05187417	     -0.00134088	     -0.19366078	     -0.05508569	      0.88271068	     -0.00138147	     -0.20800536	     -0.00074039	     -0.00008190	     53.32153560
      2.76534832	     -0.05188276	     -0.00133590	     -0.19366953	     -0.05508662	      0.88271057	     -0.00138213	     -0.20800098	     -0.00074055	     -0.00009709	     53.03533233
[truncated: 325,942 more chars]
