# Supplementary material for: A Neural Controller Model Considering the Vestibulospinal Tract in Human Postural Control
Source: Front Comput Neurosci. 2022 Feb 25;16:785099. doi: 10.3389/fncom.2022.785099 (PMC8913724; doi:10.3389/fncom.2022.785099)
Supplement: Supplementary file 8 [file Data_Sheet_3.zip › SimulationResults/VST+/1.931/opt_7/jiang_CoPpositon_pos.sto]

CoP
version=1
nRows=3873
nColumns=11
inDegrees=no

This file contains CoP trajectory (of origin) and orientations.

Units are S.I. units (seconds, meters, Newtons, ...)
Angles are in degrees.

endheader
time	cop-x	cop-z	cop-x-calcn-r	com-x	com-y	com-z	com-x-calcn-r	com-x-vel	com-y-vel	s_torques
      0.00043833	     -0.06239207	     -0.00113036	     -0.20421158	     -0.06098363	      0.88292365	     -0.00064778	     -0.21546861	     -0.00000974	      0.00004806	    115.76791848
      0.00097443	     -0.06171262	     -0.00110496	     -0.20353254	     -0.06098364	      0.88292370	     -0.00064777	     -0.21545221	     -0.00004060	      0.00011603	    128.36776369
      0.00163146	     -0.06112777	     -0.00108528	     -0.20294772	     -0.06098369	      0.88292380	     -0.00064775	     -0.21542212	     -0.00010049	      0.00020769	    105.81601975
      0.00248630	     -0.06070600	     -0.00107130	     -0.20252542	     -0.06098382	      0.88292403	     -0.00064770	     -0.21537558	     -0.00020475	      0.00033051	     83.67929003
      0.00367881	     -0.06055605	     -0.00106439	     -0.20237409	     -0.06098416	      0.88292452	     -0.00064762	     -0.21531106	     -0.00037613	      0.00048942	     67.17267270
      0.00564671	     -0.06082374	     -0.00107036	     -0.20263908	     -0.06098519	      0.88292569	     -0.00064743	     -0.21522865	     -0.00065780	      0.00067721	     44.68708346
      0.00714491	     -0.06113660	     -0.00107700	     -0.20295020	     -0.06098631	      0.88292676	     -0.00064725	     -0.21518873	     -0.00083590	      0.00074342	     30.17744527
      0.00864311	     -0.06140442	     -0.00108143	     -0.20321676	     -0.06098767	      0.88292789	     -0.00064705	     -0.21516306	     -0.00097266	      0.00074674	     19.05927272
      0.01014132	     -0.06161371	     -0.00108298	     -0.20342525	     -0.06098920	      0.88292897	     -0.00064684	     -0.21514607	     -0.00106759	      0.00069756	     13.10892291
      0.01163952	     -0.06176660	     -0.00108342	     -0.20357774	     -0.06099085	      0.88292996	     -0.00064661	     -0.21513401	     -0.00112523	      0.00060757	     10.78782506
      0.01313772	     -0.06188733	     -0.00108274	     -0.20369843	     -0.06099256	      0.88293078	     -0.00064636	     -0.21512472	     -0.00114836	      0.00048830	     11.06685273
      0.01463592	     -0.06197733	     -0.00108276	     -0.20378866	     -0.06099428	      0.88293141	     -0.00064610	     -0.21511732	     -0.00114220	      0.00034975	     13.88423956
      0.01613413	     -0.06205096	     -0.00108220	     -0.20386278	     -0.06099597	      0.88293182	     -0.00064583	     -0.21511134	     -0.00110893	      0.00020090	     16.65164788
      0.01763233	     -0.06209809	     -0.00108161	     -0.20391062	     -0.06099759	      0.88293201	     -0.00064554	     -0.21510673	     -0.00105395	      0.00004926	     21.29387295
      0.01913053	     -0.06213325	     -0.00108136	     -0.20394666	     -0.06099911	      0.88293197	     -0.00064525	     -0.21510335	     -0.00097929	     -0.00009861	     23.87205951
      0.02062874	     -0.06214578	     -0.00108289	     -0.20396021	     -0.06100052	      0.88293172	     -0.00064494	     -0.21510118	     -0.00089054	     -0.00023779	     28.08841753
      0.02212694	     -0.06214803	     -0.00108361	     -0.20396360	     -0.06100178	      0.88293127	     -0.00064462	     -0.21509994	     -0.00078917	     -0.00036447	     29.19654476
      0.02347419	     -0.06213170	     -0.00108498	     -0.20394835	     -0.06100277	      0.88293070	     -0.00064433	     -0.21509951	     -0.00069163	     -0.00046579	     31.73233828
      0.02482145	     -0.06210969	     -0.00108586	     -0.20392749	     -0.06100364	      0.88293002	     -0.00064403	     -0.21509953	     -0.00058866	     -0.00055374	     32.19295006
      0.02616870	     -0.06207791	     -0.00108735	     -0.20389688	     -0.06100436	      0.88292922	     -0.00064372	     -0.21509993	     -0.00048307	     -0.00062780	     33.01913358
      0.02805680	     -0.06202708	     -0.00108924	     -0.20384773	     -0.06100513	      0.88292795	     -0.00064327	     -0.21510087	     -0.00033247	     -0.00070792	     32.78189013
      0.02943042	     -0.06198352	     -0.00109115	     -0.20380540	     -0.06100551	      0.88292695	     -0.00064294	     -0.21510173	     -0.00022335	     -0.00074933	     33.24917360
      0.03080403	     -0.06194147	     -0.00109243	     -0.20376459	     -0.06100574	      0.88292590	     -0.00064260	     -0.21510261	     -0.00011485	     -0.00077714	     32.63492712
      0.03246596	     -0.06188786	     -0.00109441	     -0.20371245	     -0.06100583	      0.88292459	     -0.00064218	     -0.21510364	      0.00001344	     -0.00079399	     32.59815518
      0.03391980	     -0.06184573	     -0.00109542	     -0.20367159	     -0.06100573	      0.88292344	     -0.00064181	     -0.21510438	      0.00012330	     -0.00079491	     31.71331810
      0.03537365	     -0.06180220	     -0.00109697	     -0.20362931	     -0.06100547	      0.88292229	     -0.00064143	     -0.21510493	      0.00022928	     -0.00078445	     31.64174453
      0.03682749	     -0.06176528	     -0.00109767	     -0.20359362	     -0.06100506	      0.88292116	     -0.00064104	     -0.21510518	      0.00033235	     -0.00076387	     30.84321848
      0.03828133	     -0.06172824	     -0.00109888	     -0.20355777	     -0.06100451	      0.88292007	     -0.00064064	     -0.21510513	      0.00043105	     -0.00073469	     30.61130404
      0.03973518	     -0.06169793	     -0.00109915	     -0.20352864	     -0.06100381	      0.88291903	     -0.00064023	     -0.21510467	      0.00052645	     -0.00069814	     29.84579835
      0.04118902	     -0.06166788	     -0.00109987	     -0.20349972	     -0.06100298	      0.88291804	     -0.00063982	     -0.21510382	      0.00061733	     -0.00065569	     29.48817613
      0.04264287	     -0.06164353	     -0.00109967	     -0.20347649	     -0.06100202	      0.88291712	     -0.00063940	     -0.21510249	      0.00070486	     -0.00060853	     28.72747264
      0.04409671	     -0.06161774	     -0.00109981	     -0.20345176	     -0.06100093	      0.88291628	     -0.00063897	     -0.21510067	      0.00078793	     -0.00055797	     28.28654496
      0.04555055	     -0.06159725	     -0.00109931	     -0.20343232	     -0.06099973	      0.88291550	     -0.00063853	     -0.21509828	      0.00086774	     -0.00050504	     27.51762912
      0.04700440	     -0.06157582	     -0.00109930	     -0.20341189	     -0.06099841	      0.88291481	     -0.00063809	     -0.21509539	      0.00094328	     -0.00045094	     27.05494946
      0.04845824	     -0.06155966	     -0.00109854	     -0.20339671	     -0.06099699	      0.88291419	     -0.00063764	     -0.21509198	      0.00101578	     -0.00039660	     26.29299299
      0.04991209	     -0.06154179	     -0.00109831	     -0.20337978	     -0.06099546	      0.88291365	     -0.00063719	     -0.21508813	      0.00108428	     -0.00034307	     25.87973656
      0.05136593	     -0.06152792	     -0.00109722	     -0.20336683	     -0.06099383	      0.88291319	     -0.00063673	     -0.21508382	      0.00115008	     -0.00029108	     25.16900934
      0.05281977	     -0.06151105	     -0.00109650	     -0.20335083	     -0.06099212	      0.88291281	     -0.00063626	     -0.21507913	      0.00121220	     -0.00024150	     24.84936770
      0.05427362	     -0.06149722	     -0.00109517	     -0.20333787	     -0.06099031	      0.88291249	     -0.00063578	     -0.21507404	      0.00127199	     -0.00019479	     24.20748529
      0.05572746	     -0.06147958	     -0.00109452	     -0.20332105	     -0.06098842	      0.88291224	     -0.00063530	     -0.21506860	      0.00132842	     -0.00015151	     23.99039587
      0.05718131	     -0.06146493	     -0.00109311	     -0.20330721	     -0.06098645	      0.88291205	     -0.00063482	     -0.21506280	      0.00138279	     -0.00011187	     23.39464114
      0.05863515	     -0.06144627	     -0.00109235	     -0.20328932	     -0.06098440	      0.88291191	     -0.00063433	     -0.21505673	      0.00143402	     -0.00007626	     23.26920928
      0.06008899	     -0.06143038	     -0.00109091	     -0.20327419	     -0.06098228	      0.88291182	     -0.00063383	     -0.21505036	      0.00148347	     -0.00004471	     22.71857751
      0.06154284	     -0.06141024	     -0.00109026	     -0.20325476	     -0.06098009	      0.88291178	     -0.00063333	     -0.21504378	      0.00153003	     -0.00001747	     22.67811520
      0.06299668	     -0.06139333	     -0.00108894	     -0.20323857	     -0.06097783	      0.88291177	     -0.00063283	     -0.21503698	      0.00157512	      0.00000551	     22.16887566
      0.06445053	     -0.06137242	     -0.00108840	     -0.20321833	     -0.06097551	      0.88291179	     -0.00063232	     -0.21503003	      0.00161759	      0.00002408	     22.19697303
      0.06590437	     -0.06135483	     -0.00108711	     -0.20320142	     -0.06097313	      0.88291184	     -0.00063180	     -0.21502293	      0.00165889	      0.00003842	     21.72419729
      0.06735821	     -0.06133310	     -0.00108657	     -0.20318032	     -0.06097069	      0.88291190	     -0.00063129	     -0.21501575	      0.00169783	      0.00004848	     21.80630909
      0.06881206	     -0.06131526	     -0.00108529	     -0.20316313	     -0.06096819	      0.88291198	     -0.00063076	     -0.21500848	      0.00173592	      0.00005451	     21.36636213
      0.07026590	     -0.06129380	     -0.00108484	     -0.20314228	     -0.06096564	      0.88291206	     -0.00063024	     -0.21500119	      0.00177192	      0.00005651	     21.49180305
      0.07171975	     -0.06127669	     -0.00108360	     -0.20312577	     -0.06096304	      0.88291214	     -0.00062970	     -0.21499389	      0.00180738	      0.00005476	     21.08879887
      0.07317359	     -0.06125527	     -0.00108312	     -0.20310494	     -0.06096039	      0.88291222	     -0.00062917	     -0.21498662	      0.00184100	      0.00004934	     21.25383544
      0.07462743	     -0.06123872	     -0.00108185	     -0.20308898	     -0.06095769	      0.88291228	     -0.00062863	     -0.21497935	      0.00187435	      0.00004066	     20.87788007
      0.07608128	     -0.06121913	     -0.00108155	     -0.20306995	     -0.06095494	      0.88291233	     -0.00062809	     -0.21497217	      0.00190602	      0.00002882	     21.06343685
      0.07753512	     -0.06120520	     -0.00108049	     -0.20305660	     -0.06095214	      0.88291236	     -0.00062754	     -0.21496505	      0.00193767	      0.00001423	     20.71638504
      0.07898897	     -0.06118765	     -0.00108027	     -0.20303959	     -0.06094930	      0.88291237	     -0.00062700	     -0.21495807	      0.00196787	     -0.00000300	     20.92911147
      0.08044281	     -0.06117609	     -0.00107917	     -0.20302858	     -0.06094642	      0.88291235	     -0.00062644	     -0.21495119	      0.00199829	     -0.00002247	     20.60968742
      0.08189665	     -0.06119155	     -0.00107942	     -0.20304456	     -0.06094350	      0.88291231	     -0.00062589	     -0.21494483	      0.00202703	     -0.00004459	     20.65767603
      0.08335050	     -0.06134269	     -0.00108064	     -0.20319612	     -0.06094053	      0.88291222	     -0.00062533	     -0.21494180	      0.00205437	     -0.00007397	     19.71044924
      0.08480434	     -0.06166399	     -0.00108468	     -0.20351772	     -0.06093752	      0.88291208	     -0.00062477	     -0.21494726	      0.00207998	     -0.00012098	     20.03813424
      0.08625819	     -0.06213736	     -0.00108860	     -0.20399141	     -0.06093448	      0.88291186	     -0.00062420	     -0.21496533	      0.00211080	     -0.00019634	     20.42751941
      0.08771203	     -0.06269758	     -0.00109306	     -0.20455199	     -0.06093138	      0.88291149	     -0.00062364	     -0.21499791	      0.00215096	     -0.00030795	     23.47181695
      0.08916587	     -0.06329956	     -0.00109565	     -0.20515452	     -0.06092822	      0.88291094	     -0.00062307	     -0.21504455	      0.00220602	     -0.00045902	     25.89493483
      0.09061972	     -0.06389796	     -0.00109768	     -0.20575362	     -0.06092496	      0.88291014	     -0.00062250	     -0.21510365	      0.00227626	     -0.00064911	     30.33585950
      0.09207356	     -0.06447668	     -0.00109818	     -0.20633322	     -0.06092159	      0.88290904	     -0.00062194	     -0.21517299	      0.00236277	     -0.00087464	     33.15154276
      0.09352741	     -0.06501861	     -0.00109884	     -0.20687617	     -0.06091808	      0.88290758	     -0.00062138	     -0.21525049	      0.00246345	     -0.00113048	     36.34274576
      0.09552264	     -0.06569968	     -0.00109911	     -0.20755885	     -0.06091301	      0.88290495	     -0.00062063	     -0.21536691	      0.00262279	     -0.00151892	     36.66388087
      0.09688901	     -0.06611560	     -0.00110058	     -0.20797596	     -0.06090935	      0.88290268	     -0.00062012	     -0.21545158	      0.00274314	     -0.00180186	     37.43827585
      0.09825537	     -0.06648174	     -0.00110174	     -0.20834338	     -0.06090551	      0.88290002	     -0.00061962	     -0.21553909	      0.00287183	     -0.00209030	     34.90798540
      0.10016170	     -0.06693259	     -0.00110455	     -0.20879608	     -0.06089986	      0.88289565	     -0.00061893	     -0.21566471	      0.00306107	     -0.00249024	     30.47429936
      0.10182476	     -0.06726848	     -0.00110739	     -0.20913367	     -0.06089462	      0.88289123	     -0.00061835	     -0.21577600	      0.00323515	     -0.00282670	     24.44909629
      0.10348782	     -0.06753415	     -0.00111237	     -0.20940109	     -0.06088910	      0.88288626	     -0.00061779	     -0.21588702	      0.00341419	     -0.00314311	     19.61651109
      0.10480322	     -0.06770445	     -0.00111544	     -0.20957283	     -0.06088451	      0.88288197	     -0.00061736	     -0.21597372	      0.00356027	     -0.00337092	     15.49592402
      0.10611861	     -0.06784501	     -0.00111944	     -0.20971483	     -0.06087973	      0.88287740	     -0.00061693	     -0.21605895	      0.00370671	     -0.00357618	     12.51252235
      0.10772537	     -0.06798473	     -0.00112508	     -0.20985634	     -0.06087363	      0.88287148	     -0.00061643	     -0.21616035	      0.00388818	     -0.00379065	     10.07603005
      0.10916864	     -0.06808434	     -0.00112990	     -0.20995757	     -0.06086790	      0.88286589	     -0.00061599	     -0.21624849	      0.00405057	     -0.00394736	      9.28079668
      0.11061191	     -0.06818075	     -0.00113493	     -0.21005562	     -0.06086193	      0.88286010	     -0.00061556	     -0.21633373	      0.00421466	     -0.00406687	      9.20230238
      0.11186024	     -0.06825947	     -0.00113924	     -0.21013574	     -0.06085659	      0.88285498	     -0.00061520	     -0.21640497	      0.00435528	     -0.00414258	     10.24881840
      0.11310857	     -0.06833570	     -0.00114314	     -0.21021339	     -0.06085106	      0.88284977	     -0.00061485	     -0.21647374	      0.00449752	     -0.00419129	     11.22412375
      0.11435690	     -0.06840664	     -0.00114729	     -0.21028576	     -0.06084536	      0.88284452	     -0.00061450	     -0.21654001	      0.00463945	     -0.00421503	     12.58949678
      0.11625260	     -0.06852345	     -0.00115234	     -0.21040477	     -0.06083636	      0.88283653	     -0.00061399	     -0.21663613	      0.00485643	     -0.00420458	     14.17868256
      0.11766002	     -0.06861820	     -0.00115577	     -0.21050116	     -0.06082941	      0.88283064	     -0.00061362	     -0.21670398	      0.00501788	     -0.00416464	     15.52181487
      0.11906744	     -0.06871869	     -0.00115878	     -0.21060331	     -0.06082223	      0.88282482	     -0.00061326	     -0.21676876	      0.00518216	     -0.00409819	     15.75430684
      0.12047486	     -0.06881593	     -0.00116119	     -0.21070224	     -0.06081482	      0.88281911	     -0.00061290	     -0.21683042	      0.00534697	     -0.00400949	     16.30248775
      0.12188228	     -0.06891919	     -0.00116325	     -0.21080721	     -0.06080718	      0.88281355	     -0.00061255	     -0.21688903	      0.00551504	     -0.00389964	     15.54831080
      0.12328970	     -0.06902305	     -0.00116514	     -0.21091279	     -0.06079930	      0.88280814	     -0.00061221	     -0.21694466	      0.00568386	     -0.00377400	     15.41181461
      0.12469712	     -0.06912888	     -0.00116637	     -0.21102039	     -0.06079118	      0.88280293	     -0.00061187	     -0.21699729	      0.00585666	     -0.00363273	     13.96793234
      0.12595354	     -0.06921980	     -0.00116705	     -0.21111289	     -0.06078372	      0.88279845	     -0.00061157	     -0.21704179	      0.00601141	     -0.00349793	     13.52585757
      0.12720996	     -0.06930979	     -0.00116719	     -0.21120450	     -0.06077607	      0.88279414	     -0.00061128	     -0.21708398	      0.00616929	     -0.00335479	     12.30099850
      0.12846638	     -0.06939197	     -0.00116729	     -0.21128832	     -0.06076822	      0.88279002	     -0.00061099	     -0.21712397	      0.00632811	     -0.00320631	     11.50905931
      0.13019227	     -0.06950326	     -0.00116719	     -0.21140187	     -0.06075711	      0.88278467	     -0.00061061	     -0.21717559	      0.00654956	     -0.00299461	     10.20883026
      0.13156448	     -0.06958423	     -0.00116692	     -0.21148465	     -0.06074800	      0.88278068	     -0.00061031	     -0.21721409	      0.00672677	     -0.00282349	      9.71876679
      0.13293670	     -0.06966032	     -0.00116764	     -0.21156255	     -0.06073864	      0.88277692	     -0.00061002	     -0.21725041	      0.00690681	     -0.00265032	      8.95034420
      0.13430891	     -0.06972681	     -0.00116785	     -0.21163087	     -0.06072904	      0.88277340	     -0.00060973	     -0.21728465	      0.00708711	     -0.00247831	      8.75190661
      0.13568112	     -0.06978614	     -0.00116734	     -0.21169205	     -0.06071919	      0.88277012	     -0.00060946	     -0.21731685	      0.00727003	     -0.00230663	      8.26802113
      0.13705333	     -0.06983483	     -0.00116662	     -0.21174260	     -0.06070909	      0.88276707	     -0.00060919	     -0.21734718	      0.00745247	     -0.00213851	      8.28397933
      0.13842554	     -0.06987880	     -0.00116601	     -0.21178845	     -0.06069874	      0.88276425	     -0.00060892	     -0.21737571	      0.00763693	     -0.00197319	      8.09641802
      0.13979775	     -0.06991383	     -0.00116537	     -0.21182534	     -0.06068813	      0.88276165	     -0.00060867	     -0.21740262	      0.00782085	     -0.00181339	      8.12320919
      0.14116996	     -0.06994505	     -0.00116502	     -0.21185842	     -0.06067727	      0.88275927	     -0.00060843	     -0.21742799	      0.00800652	     -0.00165795	      8.01826844
      0.14254217	     -0.06996711	     -0.00116459	     -0.21188234	     -0.06066616	      0.88275710	     -0.00060819	     -0.21745196	      0.00819115	     -0.00150955	      8.08218045
      0.14391438	     -0.06998613	     -0.00116444	     -0.21190323	     -0.06065479	      0.88275513	     -0.00060796	     -0.21747458	      0.00837737	     -0.00136677	      7.99417253
      0.14528659	     -0.06999729	     -0.00116422	     -0.21191624	     -0.06064317	      0.88275335	     -0.00060774	     -0.21749597	      0.00856232	     -0.00123218	      7.97728952
      0.14665880	     -0.07000683	     -0.00116437	     -0.21192763	     -0.06063129	      0.88275174	     -0.00060754	     -0.21751618	      0.00874877	     -0.00110417	      7.82943437
      0.14803101	     -0.07000870	     -0.00116449	     -0.21193134	     -0.06061916	      0.88275031	     -0.00060734	     -0.21753531	      0.00893382	     -0.00098510	      7.81420644
      0.14940322	     -0.07000857	     -0.00116492	     -0.21193305	     -0.06060678	      0.88274904	     -0.00060715	     -0.21755333	      0.00912010	     -0.00087340	      7.66704393
      0.15077544	     -0.07000209	     -0.00116532	     -0.21192841	     -0.06059413	      0.88274791	     -0.00060697	     -0.21757028	      0.00930527	     -0.00077096	      7.55611471
      0.15214765	     -0.06999461	     -0.00116606	     -0.21192276	     -0.06058124	      0.88274692	     -0.00060681	     -0.21758612	      0.00949161	     -0.00067595	      7.37192807
      0.15351986	     -0.06998265	     -0.00116675	     -0.21191262	     -0.06056809	      0.88274605	     -0.00060665	     -0.21760092	      0.00967649	     -0.00059046	      7.32109150
      0.15489207	     -0.06997210	     -0.00116778	     -0.21190388	     -0.06055468	      0.88274529	     -0.00060650	     -0.21761469	      0.00986262	     -0.00051254	      7.14254091
      0.15626428	     -0.06995801	     -0.00116867	     -0.21189160	     -0.06054102	      0.88274464	     -0.00060637	     -0.21762751	      0.01004735	     -0.00044421	      7.13905700
      0.15763649	     -0.06994646	     -0.00116981	     -0.21188186	     -0.06052710	      0.88274407	     -0.00060624	     -0.21763935	      0.01023347	     -0.00038336	      6.96358772
      0.15900870	     -0.06993226	     -0.00117077	     -0.21186946	     -0.06051294	      0.88274358	     -0.00060612	     -0.21765030	      0.01041827	     -0.00033194	      7.03707567
      0.16038091	     -0.06992083	     -0.00117190	     -0.21185984	     -0.06049851	      0.88274316	     -0.00060602	     -0.21766034	      0.01060442	     -0.00028791	      6.91525763
      0.16175312	     -0.06990844	     -0.00117395	     -0.21184922	     -0.06048383	      0.88274279	     -0.00060592	     -0.21766955	      0.01078954	     -0.00025300	      7.01305233
      0.16312533	     -0.06990028	     -0.00117811	     -0.21184280	     -0.06046890	      0.88274246	     -0.00060584	     -0.21767795	      0.01097618	     -0.00022462	      6.84273779
      0.16449754	     -0.06988742	     -0.00117980	     -0.21183172	     -0.06045371	      0.88274217	     -0.00060576	     -0.21768564	      0.01116164	     -0.00020438	      7.00139147
      0.16586975	     -0.06987661	     -0.00118072	     -0.21182271	     -0.06043827	      0.88274190	     -0.00060569	     -0.21769266	      0.01134848	     -0.00019006	      6.92968985
      0.16724196	     -0.06986140	     -0.00118153	     -0.21180930	     -0.06042257	      0.88274164	     -0.00060563	     -0.21769899	      0.01153489	     -0.00018271	      7.08427402
      0.16861418	     -0.06983951	     -0.00118219	     -0.21178923	     -0.06040661	      0.88274139	     -0.00060559	     -0.21770434	      0.01172269	     -0.00018022	      7.07989033
      0.16998639	     -0.06979869	     -0.00118228	     -0.21175023	     -0.06039039	      0.88274114	     -0.00060555	     -0.21770828	      0.01191012	     -0.00018308	      7.37666617
      0.17135860	     -0.06971038	     -0.00118108	     -0.21166381	     -0.06037392	      0.88274089	     -0.00060552	     -0.21770970	      0.01209922	     -0.00018772	      7.61706314
      0.17273081	     -0.06953125	     -0.00117780	     -0.21148664	     -0.06035719	      0.88274063	     -0.00060549	     -0.21770635	      0.01228770	     -0.00019248	      8.46018086
      0.17410302	     -0.06924294	     -0.00117306	     -0.21120034	     -0.06034020	      0.88274037	     -0.00060548	     -0.21769534	      0.01247659	     -0.00018981	      9.07680254
      0.17547523	     -0.06884178	     -0.00116794	     -0.21080119	     -0.06032295	      0.88274011	     -0.00060548	     -0.21767422	      0.01266004	     -0.00017516	     10.18976499
      0.17684744	     -0.06834680	     -0.00116346	     -0.21030813	     -0.06030546	      0.88273989	     -0.00060549	     -0.21764137	      0.01283659	     -0.00014058	     10.86317216
      0.17821965	     -0.06777357	     -0.00115926	     -0.20973671	     -0.06028773	      0.88273974	     -0.00060550	     -0.21759629	      0.01300064	     -0.00008225	     11.79380633
      0.17959186	     -0.06714711	     -0.00115583	     -0.20911190	     -0.06026978	      0.88273968	     -0.00060552	     -0.21753925	      0.01315089	      0.00000500	     12.26987977
      0.18096407	     -0.06648404	     -0.00115289	     -0.20845030	     -0.06025165	      0.88273977	     -0.00060555	     -0.21747125	      0.01328362	      0.00012157	     13.23413474
      0.18233628	     -0.06580265	     -0.00115032	     -0.20777019	     -0.06023334	      0.88274003	     -0.00060558	     -0.21739354	      0.01339978	      0.00026947	     13.64191979
      0.18370849	     -0.06511076	     -0.00114850	     -0.20707939	     -0.06021488	      0.88274052	     -0.00060562	     -0.21730752	      0.01349710	      0.00044584	     14.86860533
      0.18508070	     -0.06442142	     -0.00114784	     -0.20639093	     -0.06019630	      0.88274127	     -0.00060567	     -0.21721450	      0.01357855	      0.00065056	     15.24261958
      0.18645292	     -0.06373410	     -0.00114543	     -0.20570436	     -0.06017762	      0.88274231	     -0.00060572	     -0.21711580	      0.01364223	      0.00087843	     16.48881965
      0.18782513	     -0.06306251	     -0.00114308	     -0.20503338	     -0.06015887	      0.88274369	     -0.00060578	     -0.21701251	      0.01369221	      0.00112727	     17.05093472
      0.18919734	     -0.06240377	     -0.00114013	     -0.20437511	     -0.06014005	      0.88274541	     -0.00060583	     -0.21690563	      0.01372769	      0.00139089	     18.44226912
      0.19056955	     -0.06176545	     -0.00113722	     -0.20373715	     -0.06012120	      0.88274751	     -0.00060589	     -0.21679595	      0.01375269	      0.00166655	     18.97638898
      0.19194176	     -0.06114297	     -0.00113371	     -0.20311492	     -0.06010232	      0.88274999	     -0.00060596	     -0.21668421	      0.01376609	      0.00194754	     20.57728578
      0.19331397	     -0.06054564	     -0.00113049	     -0.20251776	     -0.06008342	      0.88275286	     -0.00060602	     -0.21657100	      0.01377246	      0.00223157	     21.18643584
      0.19468618	     -0.05996615	     -0.00112692	     -0.20193834	     -0.06006452	      0.88275611	     -0.00060609	     -0.21645694	      0.01376991	      0.00251224	     22.76857329
      0.19605839	     -0.05941389	     -0.00112384	     -0.20138609	     -0.06004563	      0.88275975	     -0.00060616	     -0.21634249	      0.01376259	      0.00278731	     23.78471540
      0.19743060	     -0.05888043	     -0.00112029	     -0.20085258	     -0.06002676	      0.88276376	     -0.00060624	     -0.21622811	      0.01374919	      0.00305173	     25.50509243
      0.19880281	     -0.05836848	     -0.00111719	     -0.20034052	     -0.06000790	      0.88276812	     -0.00060631	     -0.21611406	      0.01373266	      0.00330402	     26.67054661
      0.20017502	     -0.05787169	     -0.00111368	     -0.19984358	     -0.05998907	      0.88277282	     -0.00060639	     -0.21600063	      0.01371131	      0.00353981	     28.61184064
      0.20154723	     -0.05739772	     -0.00111071	     -0.19936941	     -0.05997027	      0.88277783	     -0.00060646	     -0.21588798	      0.01368820	      0.00375864	     29.75567943
      0.20291944	     -0.05693786	     -0.00110783	     -0.19890931	     -0.05995151	      0.88278312	     -0.00060654	     -0.21577635	      0.01366058	      0.00395643	     31.82189521
      0.20429166	     -0.05650105	     -0.00110528	     -0.19847221	     -0.05993278	      0.88278868	     -0.00060662	     -0.21566576	      0.01363202	      0.00413428	     32.88710105
      0.20566387	     -0.05607178	     -0.00110187	     -0.19804264	     -0.05991410	      0.88279446	     -0.00060670	     -0.21555641	      0.01359908	      0.00428875	     34.90316212
      0.20703608	     -0.05566353	     -0.00109922	     -0.19763404	     -0.05989546	      0.88280044	     -0.00060678	     -0.21544825	      0.01356513	      0.00442093	     35.96359623
      0.20840829	     -0.05526132	     -0.00109544	     -0.19723146	     -0.05987687	      0.88280658	     -0.00060686	     -0.21534147	      0.01352693	      0.00452796	     37.79602279
      0.20959296	     -0.05493187	     -0.00109334	     -0.19690165	     -0.05986087	      0.88281199	     -0.00060693	     -0.21525037	      0.01349305	      0.00460173	     38.55968875
      0.21077762	     -0.05460780	     -0.00109075	     -0.19657719	     -0.05984490	      0.88281747	     -0.00060700	     -0.21516042	      0.01345609	      0.00465625	     39.81062712
      0.21233740	     -0.05419513	     -0.00108918	     -0.19616391	     -0.05982395	      0.88282478	     -0.00060709	     -0.21504379	      0.01340453	      0.00470080	     40.93339733
      0.21389718	     -0.05379819	     -0.00108739	     -0.19576633	     -0.05980309	      0.88283212	     -0.00060718	     -0.21492944	      0.01334801	      0.00471427	     42.35869352
      0.21503156	     -0.05352208	     -0.00108723	     -0.19548969	     -0.05978797	      0.88283747	     -0.00060725	     -0.21484769	      0.01330475	      0.00470629	     42.85167459
      0.21616595	     -0.05325091	     -0.00108612	     -0.19521799	     -0.05977290	      0.88284279	     -0.00060732	     -0.21476721	      0.01325861	      0.00468343	     43.63551890
      0.21776656	     -0.05288275	     -0.00108324	     -0.19484905	     -0.05975174	      0.88285025	     -0.00060741	     -0.21465569	      0.01318941	      0.00462806	     44.55253848
      0.21915786	     -0.05256456	     -0.00107996	     -0.19453017	     -0.05973343	      0.88285664	     -0.00060749	     -0.21456060	      0.01312512	      0.00455905	     45.41724216
      0.22054915	     -0.05225778	     -0.00107817	     -0.19422261	     -0.05971522	      0.88286293	     -0.00060758	     -0.21446712	      0.01305702	      0.00447273	     46.06711621
      0.22172485	     -0.05199764	     -0.00107549	     -0.19396182	     -0.05969990	      0.88286814	     -0.00060764	     -0.21438941	      0.01299621	      0.00438715	     46.75473160
      0.22290055	     -0.05174714	     -0.00107359	     -0.19371062	     -0.05968466	      0.88287324	     -0.00060771	     -0.21431277	      0.01293263	      0.00429099	     47.31383083
      0.22434812	     -0.05144053	     -0.00107077	     -0.19340311	     -0.05966600	      0.88287936	     -0.00060779	     -0.21421986	      0.01285036	      0.00415917	     48.10908182
      0.22579570	     -0.05114538	     -0.00106883	     -0.19310700	     -0.05964746	      0.88288527	     -0.00060787	     -0.21412845	      0.01276384	      0.00401439	     48.77313002
      0.22691440	     -0.05091613	     -0.00106650	     -0.19287698	     -0.05963322	      0.88288970	     -0.00060793	     -0.21405883	      0.01269385	      0.00389470	     49.40445775
      0.22803309	     -0.05069493	     -0.00106462	     -0.19265499	     -0.05961906	      0.88289399	     -0.00060799	     -0.21399004	      0.01262127	      0.00376942	     49.93662054
      0.22953807	     -0.05040130	     -0.00106126	     -0.19236027	     -0.05960014	      0.88289953	     -0.00060807	     -0.21389880	      0.01251935	      0.00359351	     50.72118291
      0.23088959	     -0.05014750	     -0.00105836	     -0.19210544	     -0.05958328	      0.88290427	     -0.00060814	     -0.21381809	      0.01242369	      0.00343015	     51.34435373
      0.23224111	     -0.04989361	     -0.00105532	     -0.19185049	     -0.05956656	      0.88290880	     -0.00060821	     -0.21373858	      0.01232401	      0.00326310	     52.09957000
      0.23337473	     -0.04969073	     -0.00105347	     -0.19164668	     -0.05955264	      0.88291242	     -0.00060826	     -0.21367278	      0.01223750	      0.00312137	     52.60351152
      0.23450835	     -0.04948697	     -0.00105161	     -0.19144195	     -0.05953881	      0.88291587	     -0.00060832	     -0.21360783	      0.01214823	      0.00297884	     53.22396258
      0.23592429	     -0.04924053	     -0.00104972	     -0.19119426	     -0.05952169	      0.88291997	     -0.00060838	     -0.21352784	      0.01203305	      0.00280116	     53.94654016
      0.23734023	     -0.04899631	     -0.00104788	     -0.19094875	     -0.05950474	      0.88292381	     -0.00060844	     -0.21344915	      0.01191368	      0.00262494	     54.77533252
      0.23842184	     -0.04881910	     -0.00104662	     -0.19077053	     -0.05949190	      0.88292658	     -0.00060849	     -0.21338991	      0.01181980	      0.00249223	     55.27950225
      0.23950345	     -0.04864158	     -0.00104537	     -0.19059196	     -0.05947917	      0.88292920	     -0.00060853	     -0.21333145	      0.01172353	      0.00236156	     55.89020191
      0.24097334	     -0.04840701	     -0.00104352	     -0.19035595	     -0.05946204	      0.88293254	     -0.00060858	     -0.21325321	      0.01158904	      0.00218829	     56.68059581
      0.24228957	     -0.04819794	     -0.00104188	     -0.19014557	     -0.05944687	      0.88293532	     -0.00060863	     -0.21318430	      0.01146501	      0.00203806	     57.47892717
      0.24360580	     -0.04799734	     -0.00103983	     -0.18994363	     -0.05943186	      0.88293791	     -0.00060868	     -0.21311640	      0.01133776	      0.00189341	     58.15456525
      0.24469783	     -0.04782943	     -0.00103852	     -0.18977457	     -0.05941954	      0.88293991	     -0.00060871	     -0.21306086	      0.01122965	      0.00177791	     58.85264020
      0.24578986	     -0.04766682	     -0.00103682	     -0.18961080	     -0.05940733	      0.88294180	     -0.00060874	     -0.21300600	      0.01111939	      0.00166714	     59.45383242
      0.24717399	     -0.04746266	     -0.00103487	     -0.18940515	     -0.05939204	      0.88294401	     -0.00060878	     -0.21293747	      0.01097644	      0.00153381	     60.30622788
      0.24855812	     -0.04726128	     -0.00103363	     -0.18920223	     -0.05937695	      0.88294605	     -0.00060882	     -0.21287003	      0.01083006	      0.00140913	     61.07629185
      0.24960324	     -0.04711006	     -0.00103287	     -0.18904982	     -0.05936569	      0.88294747	     -0.00060884	     -0.21281991	      0.01071711	      0.00132110	     61.74460459
      0.25064837	     -0.04696451	     -0.00103115	     -0.18890309	     -0.05935455	      0.88294881	     -0.00060886	     -0.21277048	      0.01060212	      0.00123863	     62.30105138
      0.25208598	     -0.04676923	     -0.00102926	     -0.18870615	     -0.05933942	      0.88295051	     -0.00060889	     -0.21270367	      0.01044070	      0.00113393	     63.17008913
      0.25336546	     -0.04660849	     -0.00102733	     -0.18854390	     -0.05932616	      0.88295191	     -0.00060890	     -0.21264540	      0.01029408	      0.00104899	     63.76956739
      0.25464494	     -0.04645974	     -0.00102686	     -0.18839358	     -0.05931308	      0.88295320	     -0.00060892	     -0.21258850	      0.01014470	      0.00097099	     64.50754455
      0.25570825	     -0.04635203	     -0.00102539	     -0.18828458	     -0.05930236	      0.88295420	     -0.00060893	     -0.21254243	      0.01001878	      0.00091086	     64.82977250
      0.25677156	     -0.04625419	     -0.00102500	     -0.18818541	     -0.05929178	      0.88295514	     -0.00060894	     -0.21249761	      0.00989136	      0.00085412	     65.29938183
      0.25811891	     -0.04614939	     -0.00102389	     -0.18807892	     -0.05927856	      0.88295624	     -0.00060894	     -0.21244281	      0.00972821	      0.00078617	     65.70586248
      0.25946626	     -0.04606091	     -0.00102454	     -0.18798870	     -0.05926556	      0.88295726	     -0.00060895	     -0.21239043	      0.00956353	      0.00072121	     66.25321201
      0.26049419	     -0.04601024	     -0.00102345	     -0.18793673	     -0.05925580	      0.88295797	     -0.00060894	     -0.21235227	      0.00943713	      0.00067313	     66.31691278
      0.26152212	     -0.04597204	     -0.00102348	     -0.18789719	     -0.05924616	      0.88295864	     -0.00060894	     -0.21231583	      0.00931017	      0.00062544	     66.53096923
      0.26292108	     -0.04594279	     -0.00102286	     -0.18786615	     -0.05923326	      0.88295947	     -0.00060893	     -0.21226909	      0.00913710	      0.00056000	     66.62318184
      0.26432004	     -0.04593675	     -0.00102381	     -0.18785827	     -0.05922060	      0.88296021	     -0.00060891	     -0.21222579	      0.00896419	      0.00049234	     66.89075785
      0.26529663	     -0.04594886	     -0.00102286	     -0.18786915	     -0.05921190	      0.88296067	     -0.00060890	     -0.21219766	      0.00884399	      0.00044314	     66.67662805
      0.26627322	     -0.04597156	     -0.00102322	     -0.18789058	     -0.05920332	      0.88296107	     -0.00060888	     -0.21217129	      0.00872431	      0.00039169	     66.65181419
      0.26776988	     -0.04602957	     -0.00102319	     -0.18794669	     -0.05919040	      0.88296160	     -0.00060885	     -0.21213434	      0.00854238	      0.00030772	     66.39292682
      0.26901190	     -0.04609716	     -0.00102407	     -0.18801269	     -0.05917988	      0.88296193	     -0.00060882	     -0.21210690	      0.00839307	      0.00023252	     66.23527426
      0.27025392	     -0.04618202	     -0.00102356	     -0.18809602	     -0.05916955	      0.88296217	     -0.00060879	     -0.21208236	      0.00824568	      0.00015186	     65.77913263
      0.27149594	     -0.04627962	     -0.00102489	     -0.18819206	     -0.05915940	      0.88296231	     -0.00060875	     -0.21206067	      0.00810039	      0.00006534	     65.60079249
      0.27260588	     -0.04637796	     -0.00102407	     -0.18828908	     -0.05915048	      0.88296234	     -0.00060871	     -0.21204360	      0.00797265	     -0.00001681	     65.05947453
      0.27371583	     -0.04648336	     -0.00102493	     -0.18839315	     -0.05914170	      0.88296227	     -0.00060867	     -0.21202861	      0.00784689	     -0.00010350	     64.77993593
      0.27482577	     -0.04659627	     -0.00102470	     -0.18850477	     -0.05913306	      0.88296210	     -0.00060862	     -0.21201558	      0.00772331	     -0.00019436	     64.29702538
      0.27626461	     -0.04675113	     -0.00102564	     -0.18865795	     -0.05912206	      0.88296174	     -0.00060855	     -0.21200141	      0.00756632	     -0.00031787	     63.84388164
      0.27741001	     -0.04688143	     -0.00102494	     -0.18878699	     -0.05911346	      0.88296131	     -0.00060850	     -0.21199219	      0.00744406	     -0.00042015	     63.22009678
      0.27855541	     -0.04701618	     -0.00102587	     -0.18892046	     -0.05910501	      0.88296077	     -0.00060844	     -0.21198466	      0.00732412	     -0.00052546	     62.83251369
      0.27970081	     -0.04715597	     -0.00102563	     -0.18905902	     -0.05909669	      0.88296011	     -0.00060837	     -0.21197871	      0.00720662	     -0.00063313	     62.24780600
      0.28111243	     -0.04733347	     -0.00102681	     -0.18923501	     -0.05908661	      0.88295912	     -0.00060829	     -0.21197343	      0.00706505	     -0.00076834	     61.73962600
      0.28225234	     -0.04748141	     -0.00102616	     -0.18938180	     -0.05907862	      0.88295818	     -0.00060822	     -0.21197069	      0.00695345	     -0.00087876	     61.07416152
      0.28339224	     -0.04763152	     -0.00102683	     -0.18953075	     -0.05907076	      0.88295712	     -0.00060814	     -0.21196924	      0.00684417	     -0.00098976	     60.65501570
      0.28453215	     -0.04778488	     -0.00102587	     -0.18968301	     -0.05906302	      0.88295593	     -0.00060806	     -0.21196901	      0.00673731	     -0.00110064	     60.06783642
      0.28599356	     -0.04798546	     -0.00102542	     -0.18988219	     -0.05905327	      0.88295421	     -0.00060795	     -0.21197044	      0.00660368	     -0.00124178	     59.52317792
      0.28714080	     -0.04814636	     -0.00102376	     -0.19004206	     -0.05904575	      0.88295273	     -0.00060786	     -0.21197285	      0.00650159	     -0.00135105	     58.87218352
      0.28828804	     -0.04830867	     -0.00102424	     -0.19020332	     -0.05903835	      0.88295111	     -0.00060777	     -0.21197630	      0.00640183	     -0.00145849	     58.46205577
      0.28943528	     -0.04847176	     -0.00102261	     -0.19036543	     -0.05903106	      0.88294938	     -0.00060767	     -0.21198072	      0.00630453	     -0.00156347	     57.90981690
      0.29091948	     -0.04868565	     -0.00102228	     -0.19057805	     -0.05902180	      0.88294696	     -0.00060754	     -0.21198782	      0.00618212	     -0.00169472	     57.38801250
      0.29206922	     -0.04885386	     -0.00102082	     -0.19074533	     -0.05901474	      0.88294496	     -0.00060744	     -0.21199431	      0.00609015	     -0.00179227	     56.78340518
      0.29321896	     -0.04902240	     -0.00102081	     -0.19091293	     -0.05900779	      0.88294284	     -0.00060733	     -0.21200158	      0.00600054	     -0.00188588	     56.41223707
      0.29436870	     -0.04919131	     -0.00102019	     -0.19108094	     -0.05900094	      0.88294062	     -0.00060721	     -0.21200956	      0.00591344	     -0.00197507	     55.91550358
      0.29589612	     -0.04941661	     -0.00102191	     -0.19130503	     -0.05899200	      0.88293752	     -0.00060706	     -0.21202115	      0.00580139	     -0.00208609	     55.43535017
      0.29704778	     -0.04958632	     -0.00102154	     -0.19147390	     -0.05898536	      0.88293507	     -0.00060694	     -0.21203054	      0.00571980	     -0.00216377	     54.87507750
      0.29819945	     -0.04975557	     -0.00102285	     -0.19164229	     -0.05897882	      0.88293254	     -0.00060681	     -0.21204044	      0.00564052	     -0.00223617	     54.53009542
      0.29959118	     -0.04995939	     -0.00102289	     -0.19184515	     -0.05897104	      0.88292937	     -0.00060665	     -0.21205300	      0.00554798	     -0.00231626	     53.93939639
      0.30098291	     -0.05016197	     -0.00102474	     -0.19204675	     -0.05896338	      0.88292609	     -0.00060649	     -0.21206614	      0.00545875	     -0.00238812	     53.64156303
      0.30204164	     -0.05031520	     -0.00102343	     -0.19219934	     -0.05895763	      0.88292354	     -0.00060636	     -0.21207646	      0.00539327	     -0.00243691	     53.08424694
      0.30310036	     -0.05046739	     -0.00102391	     -0.19235085	     -0.05895196	      0.88292094	     -0.00060623	     -0.21208703	      0.00532961	     -0.00248071	     52.76194393
      0.30460484	     -0.05068176	     -0.00102350	     -0.19256433	     -0.05894401	      0.88291716	     -0.00060604	     -0.21210241	      0.00524246	     -0.00253423	     52.17903667
      0.30592054	     -0.05086888	     -0.00102498	     -0.19275066	     -0.05893716	      0.88291380	     -0.00060587	     -0.21211614	      0.00516923	     -0.00257263	     51.81819845
      0.30723623	     -0.05105313	     -0.00102366	     -0.19293422	     -0.05893040	      0.88291040	     -0.00060569	     -0.21213007	      0.00509892	     -0.00260297	     51.23275289
      0.30855193	     -0.05123583	     -0.00102491	     -0.19311619	     -0.05892374	      0.88290696	     -0.00060551	     -0.21214416	      0.00503117	     -0.00262547	     50.95371258
      0.30970197	     -0.05139404	     -0.00102376	     -0.19327384	     -0.05891799	      0.88290393	     -0.00060534	     -0.21215658	      0.00497431	     -0.00263873	     50.38887836
      0.31085201	     -0.05155020	     -0.00102499	     -0.19342940	     -0.05891230	      0.88290089	     -0.00060517	     -0.21216905	      0.00491935	     -0.00264629	     50.08131467
      0.31223537	     -0.05173509	     -0.00102498	     -0.19361364	     -0.05890554	      0.88289723	     -0.00060496	     -0.21218405	      0.00485595	     -0.00264800	     49.51777414
      0.31361872	     -0.05191667	     -0.00102680	     -0.19379455	     -0.05889886	      0.88289357	     -0.00060475	     -0.21219899	      0.00479522	     -0.00264216	     49.20463867
      0.31478896	     -0.05206760	     -0.00102557	     -0.19394501	     -0.05889328	      0.88289048	     -0.00060456	     -0.21221154	      0.00474617	     -0.00263150	     48.64721589
      0.31595919	     -0.05221611	     -0.00102617	     -0.19409302	     -0.05888775	      0.88288741	     -0.00060437	     -0.21222396	      0.00469892	     -0.00261593	     48.34454730
      0.31712942	     -0.05236266	     -0.00102584	     -0.19423912	     -0.05888228	      0.88288436	     -0.00060417	     -0.21223624	      0.00465367	     -0.00259564	     47.89850364
      0.31873220	     -0.05256079	     -0.00102736	     -0.19443661	     -0.05887487	      0.88288023	     -0.00060389	     -0.21225274	      0.00459465	     -0.00256071	     47.46530946
      0.31993662	     -0.05270604	     -0.00102682	     -0.19458145	     -0.05886936	      0.88287716	     -0.00060368	     -0.21226486	      0.00455268	     -0.00252940	     46.93358100
      0.32114104	     -0.05284864	     -0.00102802	     -0.19472361	     -0.05886390	      0.88287413	     -0.00060346	     -0.21227670	      0.00451249	     -0.00249425	     46.62108533
      0.32234546	     -0.05298845	     -0.00102803	     -0.19486302	     -0.05885849	      0.88287115	     -0.00060323	     -0.21228825	      0.00447424	     -0.00245559	     46.16075337
      0.32392491	     -0.05316775	     -0.00102914	     -0.19504182	     -0.05885146	      0.88286732	     -0.00060293	     -0.21230292	      0.00442669	     -0.00240026	     45.75631002
      0.32511954	     -0.05330020	     -0.00102780	     -0.19517396	     -0.05884619	      0.88286448	     -0.00060270	     -0.21231363	      0.00439288	     -0.00235528	     45.21032534
      0.32631417	     -0.05343014	     -0.00102821	     -0.19530356	     -0.05884096	      0.88286169	     -0.00060246	     -0.21232401	      0.00436062	     -0.00230807	     44.90141809
      0.32776384	     -0.05358442	     -0.00102729	     -0.19545749	     -0.05883467	      0.88285839	     -0.00060216	     -0.21233613	      0.00432386	     -0.00224826	     44.33208249
      0.32921351	     -0.05373530	     -0.00102916	     -0.19560797	     -0.05882843	      0.88285517	     -0.00060185	     -0.21234771	      0.00428930	     -0.00218632	     44.08007713
      0.33031442	     -0.05384700	     -0.00102821	     -0.19571945	     -0.05882372	      0.88285279	     -0.00060161	     -0.21235615	      0.00426483	     -0.00213805	     43.52434131
      0.33141534	     -0.05395719	     -0.00102912	     -0.19582938	     -0.05881904	      0.88285047	     -0.00060137	     -0.21236430	      0.00424151	     -0.00208915	     43.22361496
      0.33298045	     -0.05411050	     -0.00102932	     -0.19598237	     -0.05881242	      0.88284725	     -0.00060102	     -0.21237537	      0.00421068	     -0.00201893	     42.66230440
      0.33434802	     -0.05424118	     -0.00103064	     -0.19611276	     -0.05880668	      0.88284453	     -0.00060070	     -0.21238454	      0.00418572	     -0.00195749	     42.33616691
      0.33571560	     -0.05436852	     -0.00102994	     -0.19623989	     -0.05880097	      0.88284190	     -0.00060038	     -0.21239323	      0.00416285	     -0.00189635	     41.76352949
      0.33708318	     -0.05449260	     -0.00103166	     -0.19636371	     -0.05879529	      0.88283935	     -0.00060005	     -0.21240143	      0.00414160	     -0.00183602	     41.53707810
      0.33828030	     -0.05459815	     -0.00103042	     -0.19646912	     -0.05879035	      0.88283718	     -0.00059976	     -0.21240819	      0.00412474	     -0.00178405	     40.99014769
      0.33947742	     -0.05470092	     -0.00103102	     -0.19657171	     -0.05878542	      0.88283507	     -0.00059946	     -0.21241458	      0.00410905	     -0.00173316	     40.72270996
      0.34091542	     -0.05482027	     -0.00102995	     -0.19669092	     -0.05877952	      0.88283262	     -0.00059910	     -0.21242172	      0.00409208	     -0.00167360	     40.20494706
      0.34235342	     -0.05493518	     -0.00103051	     -0.19680565	     -0.05877365	      0.88283026	     -0.00059872	     -0.21242830	      0.00407675	     -0.00161606	     39.96780256
      0.34356662	     -0.05502837	     -0.00102850	     -0.19689877	     -0.05876871	      0.88282833	     -0.00059840	     -0.21243342	      0.00406540	     -0.00156912	     39.44822756
      0.34477983	     -0.05511828	     -0.00102823	     -0.19698859	     -0.05876378	      0.88282645	     -0.00059808	     -0.21243814	      0.00405504	     -0.00152385	     39.21753804
      0.34599303	     -0.05520407	     -0.00102628	     -0.19707433	     -0.05875887	      0.88282463	     -0.00059774	     -0.21244248	      0.00404593	     -0.00148021	     38.83857896
      0.34766635	     -0.05531750	     -0.00102452	     -0.19718770	     -0.05875211	      0.88282220	     -0.00059728	     -0.21244789	      0.00403496	     -0.00142278	     38.52875364
      0.34891341	     -0.05539771	     -0.00102164	     -0.19726790	     -0.05874708	      0.88282045	     -0.00059692	     -0.21245151	      0.00402820	     -0.00138206	     38.06326268
      0.35016048	     -0.05547437	     -0.00102068	     -0.19734452	     -0.05874206	      0.88281875	     -0.00059656	     -0.21245479	      0.00402223	     -0.00134317	     37.87845112
      0.35140754	     -0.05554713	     -0.00101836	     -0.19741728	     -0.05873705	      0.88281710	     -0.00059619	     -0.21245775	      0.00401733	     -0.00130602	     37.52007731
      0.35305378	     -0.05563752	     -0.00101655	     -0.19750766	     -0.05873044	      0.88281499	     -0.00059571	     -0.21246116	      0.00401204	     -0.00125972	     37.32000654
      0.35428770	     -0.05570054	     -0.00101331	     -0.19757073	     -0.05872549	      0.88281346	     -0.00059533	     -0.21246338	      0.00400920	     -0.00122692	     36.87436823
      0.35552162	     -0.05576054	     -0.00101176	     -0.19763073	     -0.05872055	      0.88281196	     -0.00059496	     -0.21246534	      0.00400690	     -0.00119577	     36.74397377
      0.35702867	     -0.05582917	     -0.00100820	     -0.19769943	     -0.05871451	      0.88281019	     -0.00059449	     -0.21246740	      0.00400520	     -0.00115979	     36.32194562
      0.35838267	     -0.05588684	     -0.00100668	     -0.19775712	     -0.05870909	      0.88280864	     -0.00059407	     -0.21246896	      0.00400429	     -0.00112943	     36.27989658
      0.35973667	     -0.05594044	     -0.00100284	     -0.19781082	     -0.05870366	      0.88280713	     -0.00059364	     -0.21247027	      0.00400435	     -0.00110075	     35.82861711
      0.36109067	     -0.05599058	     -0.00100138	     -0.19786099	     -0.05869824	      0.88280566	     -0.00059322	     -0.21247134	      0.00400481	     -0.00107380	     35.84812338
      0.36244467	     -0.05603695	     -0.00099730	     -0.19790748	     -0.05869282	      0.88280422	     -0.00059278	     -0.21247219	      0.00400618	     -0.00104836	     35.37750201
      0.36379867	     -0.05608027	     -0.00099599	     -0.19795084	     -0.05868739	      0.88280282	     -0.00059235	     -0.21247284	      0.00400781	     -0.00102446	     35.45158149
      0.36515267	     -0.05612020	     -0.00099175	     -0.19799090	     -0.05868197	      0.88280144	     -0.00059191	     -0.21247331	      0.00401027	     -0.00100187	     34.96211727
      0.36650667	     -0.05615745	     -0.00099064	     -0.19802820	     -0.05867653	      0.88280010	     -0.00059148	     -0.21247361	      0.00401285	     -0.00098062	     35.08391659
      0.36786067	     -0.05619167	     -0.00098629	     -0.19806256	     -0.05867110	      0.88279879	     -0.00059104	     -0.21247378	      0.00401620	     -0.00096045	     34.57693057
      0.36921467	     -0.05622372	     -0.00098540	     -0.19809466	     -0.05866566	      0.88279750	     -0.00059060	     -0.21247382	      0.00401954	     -0.00094141	     34.73869415
      0.37056867	     -0.05625306	     -0.00098100	     -0.19812414	     -0.05866021	      0.88279624	     -0.00059016	     -0.21247375	      0.00402361	     -0.00092320	     34.22253836
      0.37178211	     -0.05627772	     -0.00098011	     -0.19814886	     -0.05865533	      0.88279513	     -0.00058976	     -0.21247361	      0.00402717	     -0.00090765	     34.33162639
      0.37299556	     -0.05630054	     -0.00097719	     -0.19817179	     -0.05865044	      0.88279404	     -0.00058937	     -0.21247341	      0.00403119	     -0.00089260	     34.05982145
      0.37447953	     -0.05632646	     -0.00097518	     -0.19819781	     -0.05864445	      0.88279272	     -0.00058888	     -0.21247308	      0.00403619	     -0.00087489	     34.02350344
      0.37596351	     -0.05635000	     -0.00097139	     -0.19822150	     -0.05863846	      0.88279144	     -0.00058840	     -0.21247268	      0.00404167	     -0.00085771	     33.66462990
      0.37720828	     -0.05636835	     -0.00097046	     -0.19823993	     -0.05863343	      0.88279038	     -0.00058800	     -0.21247230	      0.00404618	     -0.00084369	     33.76350475
      0.37845305	     -0.05638507	     -0.00096763	     -0.19825677	     -0.05862839	      0.88278934	     -0.00058760	     -0.21247189	      0.00405106	     -0.00082985	     33.52312135
      0.37969782	     -0.05640064	     -0.00096598	     -0.19827243	     -0.05862334	      0.88278831	     -0.00058720	     -0.21247146	      0.00405592	     -0.00081617	     33.49402991
      0.38139377	     -0.05641982	     -0.00096239	     -0.19829177	     -0.05861646	      0.88278695	     -0.00058666	     -0.21247086	      0.00406288	     -0.00079759	     33.23636408
      0.38265858	     -0.05643291	     -0.00096135	     -0.19830495	     -0.05861131	      0.88278595	     -0.00058626	     -0.21247041	      0.00406798	     -0.00078376	     33.32522103
      0.38392339	     -0.05644469	     -0.00095860	     -0.19831685	     -0.05860617	      0.88278496	     -0.00058586	     -0.21246997	      0.00407337	     -0.00076977	     33.12954346
      0.38518820	     -0.05645508	     -0.00095697	     -0.19832734	     -0.05860101	      0.88278400	     -0.00058547	     -0.21246952	      0.00407869	     -0.00075562	     33.13360345
      0.38687582	     -0.05646596	     -0.00095335	     -0.19833841	     -0.05859412	      0.88278274	     -0.00058494	     -0.21246892	      0.00408604	     -0.00073624	     32.92521040
      0.38811961	     -0.05647197	     -0.00095241	     -0.19834450	     -0.05858904	      0.88278183	     -0.00058456	     -0.21246845	      0.00409129	     -0.00072151	     33.05119246
      0.38936340	     -0.05647583	     -0.00094979	     -0.19834849	     -0.05858394	      0.88278094	     -0.00058418	     -0.21246794	      0.00409674	     -0.00070617	     32.91324798
      0.39090255	     -0.05647776	     -0.00094809	     -0.19835054	     -0.05857763	      0.88277987	     -0.00058372	     -0.21246722	      0.00410324	     -0.00068626	     33.00204957
      0.39226927	     -0.05647662	     -0.00094491	     -0.19834956	     -0.05857202	      0.88277895	     -0.00058331	     -0.21246649	      0.00410910	     -0.00066748	     32.81665155
      0.39363598	     -0.05647316	     -0.00094400	     -0.19834619	     -0.05856640	      0.88277805	     -0.00058290	     -0.21246564	      0.00411455	     -0.00064757	     32.98654227
      0.39500270	     -0.05646705	     -0.00094074	     -0.19834024	     -0.05856077	      0.88277718	     -0.00058250	     -0.21246468	      0.00412007	     -0.00062630	     32.79530838
      0.39636941	     -0.05645889	     -0.00094009	     -0.19833216	     -0.05855514	      0.88277634	     -0.00058211	     -0.21246359	      0.00412503	     -0.00060369	     33.00579061
      0.39773613	     -0.05644815	     -0.00093671	     -0.19832158	     -0.05854950	      0.88277553	     -0.00058172	     -0.21246238	      0.00413003	     -0.00057953	     32.80639029
      0.39910284	     -0.05643544	     -0.00093636	     -0.19830895	     -0.05854385	      0.88277475	     -0.00058134	     -0.21246102	      0.00413437	     -0.00055394	     33.06666464
      0.40046956	     -0.05642054	     -0.00093290	     -0.19829421	     -0.05853820	      0.88277402	     -0.00058096	     -0.21245954	      0.00413876	     -0.00052674	     32.85369326
      0.40183627	     -0.05640450	     -0.00093308	     -0.19827821	     -0.05853254	      0.88277331	     -0.00058060	     -0.21245792	      0.00414241	     -0.00049810	     33.16857478
      0.40304411	     -0.05638871	     -0.00093036	     -0.19826255	     -0.05852753	      0.88277273	     -0.00058028	     -0.21245640	      0.00414567	     -0.00047149	     32.99784154
      0.40425194	     -0.05637185	     -0.00092976	     -0.19824576	     -0.05852252	      0.88277218	     -0.00057996	     -0.21245479	      0.00414840	     -0.00044379	     33.14239448
      0.40575002	     -0.05634923	     -0.00092763	     -0.19822326	     -0.05851631	      0.88277154	     -0.00057958	     -0.21245268	      0.00415153	     -0.00040792	     33.12159913
      0.40724810	     -0.05632527	     -0.00092750	     -0.19819936	     -0.05851009	      0.88277095	     -0.00057921	     -0.21245044	      0.00415398	     -0.00037058	     33.38367050
      0.40847294	     -0.05630431	     -0.00092523	     -0.19817850	     -0.05850500	      0.88277052	     -0.00057892	     -0.21244852	      0.00415587	     -0.00033897	     33.26920521
      0.40969778	     -0.05628233	     -0.00092492	     -0.19815657	     -0.05849991	      0.88277012	     -0.00057863	     -0.21244652	      0.00415723	     -0.00030657	     33.43484501
      0.41120526	     -0.05625368	     -0.00092311	     -0.19812802	     -0.05849364	      0.88276969	     -0.00057829	     -0.21244394	      0.00415862	     -0.00026558	     33.43653715
      0.41271275	     -0.05622395	     -0.00092350	     -0.19809833	     -0.05848737	      0.88276932	     -0.00057796	     -0.21244123	      0.00415926	     -0.00022359	     33.74026847
      0.41388585	     -0.05619981	     -0.00092145	     -0.19807427	     -0.05848249	      0.88276908	     -0.00057771	     -0.21243904	      0.00415965	     -0.00019025	     33.62762086
      0.41505896	     -0.05617516	     -0.00092127	     -0.19804965	     -0.05847761	      0.88276888	     -0.00057747	     -0.21243679	      0.00415951	     -0.00015651	     33.77944242
      0.41663306	     -0.05614107	     -0.00091986	     -0.19801564	     -0.05847106	      0.88276867	     -0.00057716	     -0.21243367	      0.00415896	     -0.00011069	     33.82485102
      0.41820716	     -0.05610563	     -0.00092084	     -0.19798020	     -0.05846452	      0.88276853	     -0.00057686	     -0.21243045	      0.00415759	     -0.00006448	     34.14978185
      0.41933277	     -0.05608037	     -0.00091925	     -0.19795501	     -0.05845984	      0.88276848	     -0.00057666	     -0.21242813	      0.00415650	     -0.00003124	     34.03561460
      0.42045838	     -0.05605513	     -0.00091948	     -0.19792978	     -0.05845516	      0.88276846	     -0.00057646	     -0.21242580	      0.00415492	      0.00000197	     34.17269171
      0.42212197	     -0.05601733	     -0.00091894	     -0.19789201	     -0.05844825	      0.88276850	     -0.00057619	     -0.21242234	      0.00415217	      0.00005086	     34.25577263
      0.42351824	     -0.05598516	     -0.00091988	     -0.19785983	     -0.05844245	      0.88276860	     -0.00057597	     -0.21241941	      0.00414929	      0.00009158	     34.48042477
      0.42491452	     -0.05595258	     -0.00091918	     -0.19782728	     -0.05843666	      0.88276876	     -0.00057577	     -0.21241645	      0.00414614	      0.00013197	     34.47679945
      0.42631079	     -0.05592025	     -0.00092092	     -0.19779492	     -0.05843087	      0.88276897	     -0.00057557	     -0.21241347	      0.00414229	      0.00017181	     34.75923139
      0.42770706	     -0.05588771	     -0.00091972	     -0.19776240	     -0.05842509	      0.88276924	     -0.00057540	     -0.21241047	      0.00413827	      0.00021106	     34.67866841
      0.42888745	     -0.05586052	     -0.00092165	     -0.19773516	     -0.05842021	      0.88276951	     -0.00057526	     -0.21240793	      0.00413423	      0.00024357	     34.93498722
      0.43006784	     -0.05583300	     -0.00092140	     -0.19770766	     -0.05841533	      0.88276981	     -0.00057512	     -0.21240539	      0.00413006	      0.00027551	     34.96459342
      0.43158798	     -0.05579877	     -0.00092242	     -0.19767339	     -0.05840906	      0.88277026	     -0.00057497	     -0.21240214	      0.00412405	      0.00031558	     35.15830787
      0.43310812	     -0.05576530	     -0.00092152	     -0.19763993	     -0.05840280	      0.88277077	     -0.00057483	     -0.21239895	      0.00411767	      0.00035443	     35.15820310
      0.43428579	     -0.05574005	     -0.00092363	     -0.19761461	     -0.05839795	      0.88277121	     -0.00057474	     -0.21239651	      0.00411216	      0.00038356	     35.39376520
      0.43546345	     -0.05571478	     -0.00092406	     -0.19758932	     -0.05839311	      0.88277168	     -0.00057465	     -0.21239409	      0.00410651	      0.00041190	     35.44512770
      0.43701491	     -0.05568166	     -0.00092620	     -0.19755613	     -0.05838675	      0.88277234	     -0.00057456	     -0.21239092	      0.00409849	      0.00044792	     35.65975486
      0.43856638	     -0.05564924	     -0.00092640	     -0.19752368	     -0.05838039	      0.88277306	     -0.00057448	     -0.21238775	      0.00409010	      0.00048247	     35.66100022
      0.43968460	     -0.05562694	     -0.00092902	     -0.19750129	     -0.05837582	      0.88277362	     -0.00057443	     -0.21238548	      0.00408343	      0.00050629	     35.87572932
      0.44080282	     -0.05560464	     -0.00092986	     -0.19747895	     -0.05837126	      0.88277420	     -0.00057440	     -0.21238321	      0.00407664	      0.00052923	     35.93283435
      0.44245051	     -0.05557200	     -0.00093226	     -0.19744621	     -0.05836455	      0.88277510	     -0.00057436	     -0.21237985	      0.00406605	      0.00056132	     36.12456209
      0.44383818	     -0.05554524	     -0.00093342	     -0.19741939	     -0.05835892	      0.88277589	     -0.00057435	     -0.21237700	      0.00405678	      0.00058683	     36.18212283
      0.44522584	     -0.05551968	     -0.00093661	     -0.19739371	     -0.05835329	      0.88277672	     -0.00057435	     -0.21237412	      0.00404691	      0.00061090	     36.39579419
      0.44661351	     -0.05549562	     -0.00093762	     -0.19736958	     -0.05834769	      0.88277759	     -0.00057437	     -0.21237123	      0.00403679	      0.00063365	     36.39558601
      0.44786083	     -0.05547592	     -0.00094110	     -0.19734976	     -0.05834266	      0.88277839	     -0.00057440	     -0.21236865	      0.00402708	      0.00065281	     36.58630835
      0.44910815	     -0.05545767	     -0.00094251	     -0.19733143	     -0.05833764	      0.88277921	     -0.00057443	     -0.21236610	      0.00401722	      0.00067079	     36.60449344
      0.45035547	     -0.05544087	     -0.00094545	     -0.19731450	     -0.05833263	      0.88278006	     -0.00057449	     -0.21236358	      0.00400695	      0.00068745	     36.74066137
      0.45193017	     -0.05542037	     -0.00094760	     -0.19729389	     -0.05832634	      0.88278116	     -0.00057457	     -0.21236043	      0.00399379	      0.00070665	     36.80190103
      0.45319300	     -0.05540528	     -0.00095116	     -0.19727866	     -0.05832130	      0.88278206	     -0.00057465	     -0.21235790	      0.00398285	      0.00072046	     36.97051583
      0.45445584	     -0.05539104	     -0.00095302	     -0.19726433	     -0.05831628	      0.88278298	     -0.00057474	     -0.21235537	      0.00397191	      0.00073295	     37.01406987
      0.45571868	     -0.05537664	     -0.00095640	     -0.19724979	     -0.05831127	      0.88278391	     -0.00057485	     -0.21235280	      0.00396072	      0.00074410	     37.16422563
      0.45728557	     -0.05535821	     -0.00095916	     -0.19723124	     -0.05830507	      0.88278509	     -0.00057499	     -0.21234949	      0.00394679	      0.00075639	     37.24732809
      0.45852614	     -0.05534525	     -0.00096333	     -0.19721812	     -0.05830018	      0.88278603	     -0.00057512	     -0.21234676	      0.00393539	      0.00076495	     37.39702324
      0.45976671	     -0.05533307	     -0.00096562	     -0.19720583	     -0.05829531	      0.88278699	     -0.00057527	     -0.21234394	      0.00392393	      0.00077256	     37.43303696
      0.46100728	     -0.05532237	     -0.00096916	     -0.19719498	     -0.05829045	      0.88278795	     -0.00057542	     -0.21234104	      0.00391218	      0.00077917	     37.53510878
      0.46263818	     -0.05531207	     -0.00097283	     -0.19718452	     -0.05828408	      0.88278922	     -0.00057564	     -0.21233716	      0.00389664	      0.00078641	     37.60000061
      0.46386803	     -0.05530534	     -0.00097750	     -0.19717761	     -0.05827929	      0.88279019	     -0.00057582	     -0.21233421	      0.00388466	      0.00079079	     37.73791712
      0.46509788	     -0.05529778	     -0.00098026	     -0.19716993	     -0.05827452	      0.88279117	     -0.00057602	     -0.21233118	      0.00387275	      0.00079443	     37.78832934
      0.46658657	     -0.05528870	     -0.00098498	     -0.19716065	     -0.05826877	      0.88279235	     -0.00057626	     -0.21232736	      0.00385806	      0.00079785	     37.91573050
      0.46791743	     -0.05528013	     -0.00098716	     -0.19715197	     -0.05826364	      0.88279342	     -0.00057650	     -0.21232377	      0.00384495	      0.00080014	     37.94732876
      0.46924828	     -0.05527196	     -0.00099145	     -0.19714363	     -0.05825854	      0.88279448	     -0.00057674	     -0.21231998	      0.00383157	      0.00080165	     38.07031156
      0.47057914	     -0.05526550	     -0.00099349	     -0.19713705	     -0.05825345	      0.88279555	     -0.00057700	     -0.21231604	      0.00381829	      0.00080254	     38.08439689
      0.47191000	     -0.05526108	     -0.00099802	     -0.19713246	     -0.05824837	      0.88279662	     -0.00057728	     -0.21231197	      0.00380474	      0.00080268	     38.19786426
      0.47324086	     -0.05525911	     -0.00100009	     -0.19713037	     -0.05824332	      0.88279769	     -0.00057756	     -0.21230783	      0.00379137	      0.00080217	     38.19372236
      0.47457171	     -0.05526049	     -0.00100497	     -0.19713156	     -0.05823828	      0.88279875	     -0.00057786	     -0.21230367	      0.00377777	      0.00080083	     38.29492082
      0.47590257	     -0.05526420	     -0.00100714	     -0.19713514	     -0.05823326	      0.88279982	     -0.00057816	     -0.21229956	      0.00376445	      0.00079876	     38.27733052
      0.47723343	     -0.05526904	     -0.00101188	     -0.19713980	     -0.05822826	      0.88280088	     -0.00057848	     -0.21229548	      0.00375098	      0.00079579	     38.37339816
      0.47856429	     -0.05527460	     -0.00101327	     -0.19714526	     -0.05822328	      0.88280194	     -0.00057881	     -0.21229141	      0.00373789	      0.00079199	     38.33271889
      0.47989515	     -0.05528082	     -0.00101757	     -0.19715131	     -0.05821831	      0.88280299	     -0.00057916	     -0.21228733	      0.00372473	      0.00078718	     38.43787726
      0.48122600	     -0.05528800	     -0.00101840	     -0.19715842	     -0.05821336	      0.88280403	     -0.00057951	     -0.21228324	      0.00371209	      0.00078152	     38.37962750
      0.48255686	     -0.05529779	     -0.00102283	     -0.19716803	     -0.05820843	      0.88280507	     -0.00057987	     -0.21227914	      0.00369942	      0.00077485	     38.48513640
      0.48375138	     -0.05530858	     -0.00102394	     -0.19717874	     -0.05820402	      0.88280599	     -0.00058020	     -0.21227551	      0.00368855	      0.00076813	     38.41912307
      0.48494591	     -0.05532052	     -0.00102717	     -0.19719055	     -0.05819962	      0.88280690	     -0.00058055	     -0.21227193	      0.00367777	      0.00076062	     38.46991322
      0.48639764	     -0.05533635	     -0.00102947	     -0.19720628	     -0.05819429	      0.88280800	     -0.00058097	     -0.21226764	      0.00366519	      0.00075060	     38.44149760
      0.48784937	     -0.05535432	     -0.00103356	     -0.19722409	     -0.05818898	      0.88280908	     -0.00058141	     -0.21226341	      0.00365286	      0.00073951	     38.51448219
      0.48906795	     -0.05537097	     -0.00103461	     -0.19724067	     -0.05818453	      0.88280998	     -0.00058179	     -0.21225994	      0.00364306	      0.00072945	     38.42469260
      0.49028652	     -0.05538883	     -0.00103747	     -0.19725842	     -0.05818010	      0.88281086	     -0.00058217	     -0.21225653	      0.00363343	      0.00071860	     38.45046346
      0.49150510	     -0.05540762	     -0.00103904	     -0.19727714	     -0.05817568	      0.88281173	     -0.00058256	     -0.21225319	      0.00362429	      0.00070703	     38.40740208
      0.49317080	     -0.05543453	     -0.00104233	     -0.19730392	     -0.05816965	      0.88281289	     -0.00058311	     -0.21224870	      0.00361235	      0.00068999	     38.43749770
      0.49440928	     -0.05545523	     -0.00104301	     -0.19732458	     -0.05816518	      0.88281374	     -0.00058353	     -0.21224541	      0.00360414	      0.00067652	     38.34654658
      0.49564775	     -0.05547655	     -0.00104532	     -0.19734582	     -0.05816072	      0.88281457	     -0.00058395	     -0.21224214	      0.00359627	      0.00066235	     38.36639811
      0.49713447	     -0.05550283	     -0.00104638	     -0.19737206	     -0.05815538	      0.88281554	     -0.00058447	     -0.21223825	      0.00358761	      0.00064460	     38.28791909
      0.49845686	     -0.05552675	     -0.00104902	     -0.19739590	     -0.05815064	      0.88281638	     -0.00058494	     -0.21223479	      0.00358037	      0.00062812	     38.33318372
      0.49977924	     -0.05555092	     -0.00104937	     -0.19742005	     -0.05814591	      0.88281720	     -0.00058542	     -0.21223133	      0.00357389	      0.00061116	     38.23178341
      0.50110163	     -0.05557556	     -0.00105176	     -0.19744463	     -0.05814119	      0.88281800	     -0.00058591	     -0.21222784	      0.00356782	      0.00059370	     38.27434978
      0.50242401	     -0.05560062	     -0.00105195	     -0.19746969	     -0.05813648	      0.88281877	     -0.00058640	     -0.21222433	      0.00356255	      0.00057590	     38.16921153
      0.50374640	     -0.05562623	     -0.00105412	     -0.19749525	     -0.05813177	      0.88281952	     -0.00058690	     -0.21222079	      0.00355770	      0.00055774	     38.20615302
      0.50506878	     -0.05565234	     -0.00105415	     -0.19752137	     -0.05812707	      0.88282024	     -0.00058740	     -0.21221721	      0.00355364	      0.00053936	     38.09651447
      0.50639117	     -0.05567882	     -0.00105607	     -0.19754783	     -0.05812237	      0.88282095	     -0.00058792	     -0.21221359	      0.00355001	      0.00052073	     38.12960713
      0.50771355	     -0.05570544	     -0.00105588	     -0.19757448	     -0.05811768	      0.88282162	     -0.00058844	     -0.21220992	      0.00354721	      0.00050198	     38.02058160
      0.50903594	     -0.05573223	     -0.00105747	     -0.19760126	     -0.05811299	      0.88282227	     -0.00058896	     -0.21220618	      0.00354487	      0.00048305	     38.05110297
      0.51035833	     -0.05575924	     -0.00105710	     -0.19762832	     -0.05810830	      0.88282290	     -0.00058949	     -0.21220238	      0.00354336	      0.00046409	     37.94394816
      0.51168071	     -0.05578665	     -0.00105847	     -0.19765573	     -0.05810362	      0.88282350	     -0.00059003	     -0.21219849	      0.00354234	      0.00044503	     37.97228776
      0.51300310	     -0.05581435	     -0.00105801	     -0.19768349	     -0.05809893	      0.88282408	     -0.00059057	     -0.21219453	      0.00354218	      0.00042599	     37.86851189
      0.51432548	     -0.05584226	     -0.00105916	     -0.19771142	     -0.05809425	      0.88282463	     -0.00059111	     -0.21219049	      0.00354256	      0.00040691	     37.89438315
      0.51564787	     -0.05587042	     -0.00105857	     -0.19773966	     -0.05808956	      0.88282515	     -0.00059166	     -0.21218635	      0.00354382	      0.00038787	     37.79240484
      0.51697025	     -0.05589912	     -0.00105950	     -0.19776841	     -0.05808488	      0.88282565	     -0.00059221	     -0.21218213	      0.00354566	      0.00036880	     37.81210127
      0.51829264	     -0.05592812	     -0.00105884	     -0.19779750	     -0.05808019	      0.88282613	     -0.00059277	     -0.21217783	      0.00354839	      0.00034975	     37.71456571
      0.51961502	     -0.05595723	     -0.00105956	     -0.19782667	     -0.05807549	      0.88282658	     -0.00059333	     -0.21217343	      0.00355176	      0.00033064	     37.73209240
      0.52093741	     -0.05598642	     -0.00105881	     -0.19785598	     -0.05807079	      0.88282700	     -0.00059389	     -0.21216892	      0.00355604	      0.00031154	     37.63602888
      0.52225980	     -0.05601565	     -0.00105930	     -0.19788529	     -0.05806609	      0.88282740	     -0.00059445	     -0.21216432	      0.00356098	      0.00029237	     37.64822456
      0.52358218	     -0.05604480	     -0.00105847	     -0.19791456	     -0.05806137	      0.88282778	     -0.00059502	     -0.21215959	      0.00356684	      0.00027320	     37.55473231
      0.52490457	     -0.05607392	     -0.00105877	     -0.19794378	     -0.05805665	      0.88282812	     -0.00059558	     -0.21215474	      0.00357339	      0.00025396	     37.56177100
      0.52650212	     -0.05610889	     -0.00105721	     -0.19797893	     -0.05805094	      0.88282851	     -0.00059627	     -0.21214871	      0.00358255	      0.00023071	     37.42076621
      0.52767397	     -0.05613440	     -0.00105807	     -0.19800453	     -0.05804673	      0.88282877	     -0.00059678	     -0.21214416	      0.00358982	      0.00021356	     37.48053135
      0.52884582	     -0.05615976	     -0.00105717	     -0.19803002	     -0.05804252	      0.88282901	     -0.00059729	     -0.21213949	      0.00359791	      0.00019641	     37.39616603
      0.53042502	     -0.05619382	     -0.00105714	     -0.19806425	     -0.05803683	      0.88282930	     -0.00059797	     -0.21213302	      0.00360971	      0.00017316	     37.39835452
      0.53183880	     -0.05622406	     -0.00105555	     -0.19809469	     -0.05803172	      0.88282953	     -0.00059858	     -0.21212705	      0.00362143	      0.00015227	     37.26278756
      0.53325259	     -0.05625415	     -0.00105635	     -0.19812492	     -0.05802659	      0.88282973	     -0.00059919	     -0.21212090	      0.00363386	      0.00013121	     37.35714731
      0.53447296	     -0.05627987	     -0.00105449	     -0.19815084	     -0.05802215	      0.88282988	     -0.00059972	     -0.21211545	      0.00364561	      0.00011300	     37.18736849
      0.53569333	     -0.05630543	     -0.00105458	     -0.19817654	     -0.05801769	      0.88283001	     -0.00060025	     -0.21210987	      0.00365786	      0.00009464	     37.21231783
      0.53716876	     -0.05633585	     -0.00105306	     -0.19820720	     -0.05801228	      0.88283013	     -0.00060089	     -0.21210294	      0.00367376	      0.00007235	     37.09732605
      0.53864418	     -0.05636533	     -0.00105304	     -0.19823689	     -0.05800685	      0.88283022	     -0.00060152	     -0.21209580	      0.00369046	      0.00004989	     37.18236223
      0.53985819	     -0.05638967	     -0.00105067	     -0.19826146	     -0.05800236	      0.88283027	     -0.00060204	     -0.21208979	      0.00370520	      0.00003138	     37.00202775
      0.54107220	     -0.05641397	     -0.00105017	     -0.19828595	     -0.05799786	      0.88283030	     -0.00060256	     -0.21208366	      0.00372041	      0.00001271	     37.02291178
      0.54257571	     -0.05644396	     -0.00104823	     -0.19831622	     -0.05799225	      0.88283030	     -0.00060320	     -0.21207590	      0.00374036	     -0.00001057	     36.90351015
      0.54407923	     -0.05647384	     -0.00104856	     -0.19834632	     -0.05798661	      0.88283027	     -0.00060384	     -0.21206795	      0.00376113	     -0.00003409	     37.00320860
      0.54525867	     -0.05649711	     -0.00104626	     -0.19836985	     -0.05798216	      0.88283022	     -0.00060434	     -0.21206158	      0.00377840	     -0.00005263	     36.81095521
      0.54643812	     -0.05652026	     -0.00104555	     -0.19839322	     -0.05797769	      0.88283014	     -0.00060483	     -0.21205511	      0.00379609	     -0.00007130	     36.81739512
      0.54800014	     -0.05655082	     -0.00104329	     -0.19842411	     -0.05797175	      0.88283001	     -0.00060549	     -0.21204636	      0.00382060	     -0.00009619	     36.69635770
      0.54956216	     -0.05658149	     -0.00104302	     -0.19845505	     -0.05796576	      0.88282984	     -0.00060613	     -0.21203742	      0.00384601	     -0.00012140	     36.80897734
      0.55070257	     -0.05660400	     -0.00104049	     -0.19847785	     -0.05796136	      0.88282969	     -0.00060660	     -0.21203079	      0.00386554	     -0.00013996	     36.60059056
      0.55184298	     -0.05662664	     -0.00103975	     -0.19850071	     -0.05795694	      0.88282952	     -0.00060707	     -0.21202407	      0.00388545	     -0.00015875	     36.60259912
      0.55348512	     -0.05665900	     -0.00103759	     -0.19853345	     -0.05795054	      0.88282924	     -0.00060774	     -0.21201424	      0.00391529	     -0.00018614	     36.48722523
      0.55488683	     -0.05668642	     -0.00103689	     -0.19856116	     -0.05794503	      0.88282896	     -0.00060830	     -0.21200570	      0.00394159	     -0.00020986	     36.52245571
      0.55628854	     -0.05671369	     -0.00103433	     -0.19858879	     -0.05793949	      0.88282865	     -0.00060886	     -0.21199702	      0.00396895	     -0.00023382	     36.34296949
      0.55769025	     -0.05674077	     -0.00103408	     -0.19861616	     -0.05793390	      0.88282831	     -0.00060941	     -0.21198821	      0.00399691	     -0.00025814	     36.44112041
      0.55909195	     -0.05676723	     -0.00103076	     -0.19864301	     -0.05792828	      0.88282793	     -0.00060995	     -0.21197926	      0.00402607	     -0.00028266	     36.18657044
      0.56029005	     -0.05678854	     -0.00103088	     -0.19866458	     -0.05792344	      0.88282758	     -0.00061042	     -0.21197149	      0.00405134	     -0.00030388	     36.29012663
      0.56148814	     -0.05681005	     -0.00102928	     -0.19868639	     -0.05791857	      0.88282720	     -0.00061087	     -0.21196363	      0.00407742	     -0.00032512	     36.15563509
      0.56301060	     -0.05683777	     -0.00102868	     -0.19871447	     -0.05791234	      0.88282668	     -0.00061145	     -0.21195356	      0.00411123	     -0.00035225	     36.16117784
      0.56453306	     -0.05686506	     -0.00102619	     -0.19874218	     -0.05790605	      0.88282613	     -0.00061201	     -0.21194338	      0.00414620	     -0.00037946	     35.95023647
      0.56574187	     -0.05688635	     -0.00102639	     -0.19876374	     -0.05790102	      0.88282566	     -0.00061246	     -0.21193521	      0.00417437	     -0.00040121	     36.04492255
      0.56695068	     -0.05690709	     -0.00102463	     -0.19878482	     -0.05789596	      0.88282516	     -0.00061289	     -0.21192695	      0.00420333	     -0.00042296	     35.91872661
      0.56849473	     -0.05693288	     -0.00102363	     -0.19881101	     -0.05788944	      0.88282448	     -0.00061344	     -0.21191625	      0.00424099	     -0.00045082	     35.93296842
      0.57003878	     -0.05695802	     -0.00102060	     -0.19883661	     -0.05788286	      0.88282376	     -0.00061398	     -0.21190537	      0.00427980	     -0.00047865	     35.70334743
      0.57120313	     -0.05697658	     -0.00102068	     -0.19885546	     -0.05787786	      0.88282320	     -0.00061438	     -0.21189705	      0.00430936	     -0.00049966	     35.81127515
      0.57236748	     -0.05699460	     -0.00101895	     -0.19887382	     -0.05787283	      0.88282260	     -0.00061478	     -0.21188863	      0.00433963	     -0.00052058	     35.70215790
      0.57398581	     -0.05701888	     -0.00101766	     -0.19889855	     -0.05786577	      0.88282174	     -0.00061532	     -0.21187673	      0.00438237	     -0.00054956	     35.70214203
      0.57560413	     -0.05704235	     -0.00101440	     -0.19892254	     -0.05785864	      0.88282082	     -0.00061584	     -0.21186461	      0.00442625	     -0.00057829	     35.46074900
      0.57672160	     -0.05705789	     -0.00101461	     -0.19893837	     -0.05785368	      0.88282017	     -0.00061620	     -0.21185612	      0.00445674	     -0.00059803	     35.57784656
      0.57783908	     -0.05707325	     -0.00101314	     -0.19895406	     -0.05784868	      0.88281949	     -0.00061655	     -0.21184754	      0.00448786	     -0.00061758	     35.48172211
      0.57956572	     -0.05709665	     -0.00101188	     -0.19897796	     -0.05784089	      0.88281839	     -0.00061707	     -0.21183411	      0.00453658	     -0.00064750	     35.46273200
      0.58098913	     -0.05711541	     -0.00100983	     -0.19899716	     -0.05783441	      0.88281746	     -0.00061750	     -0.21182289	      0.00457757	     -0.00067182	     35.30823361
      0.58241254	     -0.05713369	     -0.00100955	     -0.19901584	     -0.05782786	      0.88281648	     -0.00061791	     -0.21181153	      0.00461894	     -0.00069585	     35.38847297
      0.58383596	     -0.05715146	     -0.00100702	     -0.19903409	     -0.05782126	      0.88281547	     -0.00061832	     -0.21180003	      0.00466120	     -0.00071946	     35.15385693
      0.58510269	     -0.05716702	     -0.00100726	     -0.19904999	     -0.05781533	      0.88281455	     -0.00061867	     -0.21178968	      0.00469896	     -0.00074018	     35.26908124
      0.58636942	     -0.05718213	     -0.00100549	     -0.19906550	     -0.05780935	      0.88281360	     -0.00061901	     -0.21177922	      0.00473742	     -0.00076052	     35.10667617
      0.58763616	     -0.05719698	     -0.00100504	     -0.19908073	     -0.05780333	      0.88281262	     -0.00061934	     -0.21176865	      0.00477613	     -0.00078054	     35.12448554
      0.58927811	     -0.05721567	     -0.00100309	     -0.19909995	     -0.05779544	      0.88281132	     -0.00061976	     -0.21175479	      0.00482712	     -0.00080592	     34.95234884
      0.59056980	     -0.05722983	     -0.00100326	     -0.19911448	     -0.05778918	      0.88281027	     -0.00062008	     -0.21174376	      0.00486747	     -0.00082547	     35.05021835
      0.59186149	     -0.05724357	     -0.00100165	     -0.19912864	     -0.05778287	      0.88280919	     -0.00062039	     -0.21173262	      0.00490847	     -0.00084458	     34.89065095
      0.59315319	     -0.05725700	     -0.00100135	     -0.19914246	     -0.05777650	      0.88280809	     -0.00062069	     -0.21172137	      0.00494968	     -0.00086333	     34.91699883
      0.59477584	     -0.05727292	     -0.00099940	     -0.19915891	     -0.05776843	      0.88280667	     -0.00062105	     -0.21170708	      0.00500220	     -0.00088626	     34.73471256
      0.59604694	     -0.05728476	     -0.00099966	     -0.19917113	     -0.05776204	      0.88280553	     -0.00062133	     -0.21169575	      0.00504349	     -0.00090380	     34.84038323
      0.59731803	     -0.05729590	     -0.00099813	     -0.19918270	     -0.05775560	      0.88280437	     -0.00062159	     -0.21168431	      0.00508537	     -0.00092088	     34.69185854
      0.59858913	     -0.05730620	     -0.00099773	     -0.19919340	     -0.05774911	      0.88280319	     -0.00062185	     -0.21167274	      0.00512742	     -0.00093757	     34.71436282
      0.60028045	     -0.05731802	     -0.00099573	     -0.19920579	     -0.05774039	      0.88280158	     -0.00062217	     -0.21165714	      0.00518405	     -0.00095907	     34.54630398
      0.60154391	     -0.05732541	     -0.00099584	     -0.19921357	     -0.05773382	      0.88280036	     -0.00062241	     -0.21164532	      0.00522643	     -0.00097463	     34.66674077
      0.60280736	     -0.05733140	     -0.00099421	     -0.19922000	     -0.05772719	      0.88279912	     -0.00062263	     -0.21163335	      0.00526929	     -0.00098969	     34.53286358
      0.60434473	     -0.05733690	     -0.00099370	     -0.19922599	     -0.05771905	      0.88279759	     -0.00062288	     -0.21161860	      0.00532148	     -0.00100739	     34.62028189
      0.60571555	     -0.05734005	     -0.00099149	     -0.19922963	     -0.05771172	      0.88279619	     -0.00062310	     -0.21160527	      0.00536847	     -0.00102250	     34.41922492
      0.60708636	     -0.05734136	     -0.00099141	     -0.19923138	     -0.05770433	      0.88279478	     -0.00062330	     -0.21159178	      0.00541528	     -0.00103704	     34.58017012
      0.60845717	     -0.05734037	     -0.00098907	     -0.19923090	     -0.05769687	      0.88279335	     -0.00062349	     -0.21157813	      0.00546250	     -0.00105090	     34.36327708
      0.60982798	     -0.05733739	     -0.00098908	     -0.19922835	     -0.05768935	      0.88279190	     -0.00062367	     -0.21156433	      0.00550940	     -0.00106413	     34.55949501
      0.61119880	     -0.05733223	     -0.00098667	     -0.19922368	     -0.05768177	      0.88279043	     -0.00062384	     -0.21155038	      0.00555663	     -0.00107661	     34.31689654
      0.61256961	     -0.05732475	     -0.00098682	     -0.19921663	     -0.05767412	      0.88278895	     -0.00062400	     -0.21153629	      0.00560339	     -0.00108842	     34.55618133
      0.61394042	     -0.05731469	     -0.00098434	     -0.19920707	     -0.05766640	      0.88278745	     -0.00062414	     -0.21152208	      0.00565040	     -0.00109942	     34.28736977
      0.61531124	     -0.05730225	     -0.00098469	     -0.19919505	     -0.05765863	      0.88278594	     -0.00062428	     -0.21150775	      0.00569678	     -0.00110969	     34.57315849
      0.61668205	     -0.05728714	     -0.00098218	     -0.19918044	     -0.05765079	      0.88278441	     -0.00062440	     -0.21149330	      0.00574332	     -0.00111909	     34.26882628
      0.61805286	     -0.05726929	     -0.00098273	     -0.19916300	     -0.05764288	      0.88278287	     -0.00062452	     -0.21147874	      0.00578908	     -0.00112769	     34.60476240
      0.61942367	     -0.05724895	     -0.00098016	     -0.19914315	     -0.05763491	      0.88278132	     -0.00062462	     -0.21146408	      0.00583491	     -0.00113534	     34.25589990
      0.62079449	     -0.05722681	     -0.00098109	     -0.19912140	     -0.05762688	      0.88277976	     -0.00062471	     -0.21144935	      0.00587978	     -0.00114216	     34.64126952
      0.62202003	     -0.05720503	     -0.00097912	     -0.19910004	     -0.05761965	      0.88277835	     -0.00062478	     -0.21143613	      0.00591990	     -0.00114741	     34.34098677
      0.62324558	     -0.05718142	     -0.00097922	     -0.19907678	     -0.05761237	      0.88277694	     -0.00062485	     -0.21142287	      0.00595928	     -0.00115195	     34.49756532
      0.62474148	     -0.05714994	     -0.00097797	     -0.19904578	     -0.05760342	      0.88277522	     -0.00062491	     -0.21140664	      0.00600692	     -0.00115640	     34.36798729
      0.62623737	     -0.05711500	     -0.00097852	     -0.19901125	     -0.05759440	      0.88277348	     -0.00062497	     -0.21139035	      0.00605354	     -0.00115971	     34.66291194
      0.62748061	     -0.05708320	     -0.00097679	     -0.19897984	     -0.05758685	      0.88277204	     -0.00062501	     -0.21137675	      0.00609199	     -0.00116147	     34.40191239
      0.62872385	     -0.05704958	     -0.00097692	     -0.19894656	     -0.05757926	      0.88277060	     -0.00062504	     -0.21136310	      0.00612956	     -0.00116239	     34.56911393
      0.63022663	     -0.05700696	     -0.00097564	     -0.19890438	     -0.05757001	      0.88276885	     -0.00062506	     -0.21134655	      0.00617434	     -0.00116232	     34.43232062
      0.63172941	     -0.05696247	     -0.00097662	     -0.19886025	     -0.05756070	      0.88276710	     -0.00062508	     -0.21132998	      0.00621786	     -0.00116099	     34.78231207
      0.63292181	     -0.05692532	     -0.00097517	     -0.19882345	     -0.05755327	      0.88276572	     -0.00062508	     -0.21131682	      0.00625201	     -0.00115891	     34.51436312
      0.63411421	     -0.05688605	     -0.00097545	     -0.19878447	     -0.05754579	      0.88276434	     -0.00062507	     -0.21130364	      0.00628523	     -0.00115599	     34.66709426
      0.63567697	     -0.05683055	     -0.00097434	     -0.19872939	     -0.05753593	      0.88276254	     -0.00062506	     -0.21128631	      0.00632788	     -0.00115077	     34.59571745
      0.63723974	     -0.05677107	     -0.00097509	     -0.19867025	     -0.05752601	      0.88276074	     -0.00062503	     -0.21126886	      0.00636899	     -0.00114397	     34.97794913
      0.63838586	     -0.05672568	     -0.00097344	     -0.19862517	     -0.05751870	      0.88275944	     -0.00062499	     -0.21125598	      0.00639863	     -0.00113785	     34.72490577
      0.63953199	     -0.05667912	     -0.00097354	     -0.19857887	     -0.05751135	      0.88275814	     -0.00062496	     -0.21124305	      0.00642727	     -0.00113082	     34.86564351
      0.64117237	     -0.05661032	     -0.00097269	     -0.19851045	     -0.05750077	      0.88275629	     -0.00062489	     -0.21122446	      0.00646706	     -0.00111913	     34.85015692
      0.64256745	     -0.05655040	     -0.00097325	     -0.19845079	     -0.05749173	      0.88275474	     -0.00062483	     -0.21120861	      0.00649945	     -0.00110772	     35.09429427
      0.64396252	     -0.05648947	     -0.00097218	     -0.19839016	     -0.05748264	      0.88275320	     -0.00062475	     -0.21119274	      0.00653088	     -0.00109493	     34.96919676
      0.64535759	     -0.05642775	     -0.00097344	     -0.19832867	     -0.05747350	      0.88275168	     -0.00062466	     -0.21117688	      0.00656077	     -0.00108088	     35.31935605
      0.64675266	     -0.05636429	     -0.00097186	     -0.19826551	     -0.05746433	      0.88275019	     -0.00062457	     -0.21116104	      0.00658982	     -0.00106550	     35.08932367
      0.64795187	     -0.05630810	     -0.00097311	     -0.19820948	     -0.05745641	      0.88274892	     -0.00062447	     -0.21114743	      0.00661344	     -0.00105133	     35.43956496
      0.64915107	     -0.05625012	     -0.00097247	     -0.19815172	     -0.05744847	      0.88274767	     -0.00062437	     -0.21113380	      0.00663640	     -0.00103618	     35.40984383
      0.65065142	     -0.05617498	     -0.00097302	     -0.19807679	     -0.05743849	      0.88274613	     -0.00062424	     -0.21111670	      0.00666361	     -0.00101588	     35.66943083
      0.65215176	     -0.05609695	     -0.00097165	     -0.19799903	     -0.05742847	      0.88274462	     -0.00062409	     -0.21109954	      0.00668956	     -0.00099399	     35.56732805
      0.65334222	     -0.05603371	     -0.00097272	     -0.19793592	     -0.05742050	      0.88274345	     -0.00062396	     -0.21108586	      0.00670872	     -0.00097556	     35.91439255
      0.65453268	     -0.05597039	     -0.00097207	     -0.19787276	     -0.05741250	      0.88274230	     -0.00062383	     -0.21107215	      0.00672711	     -0.00095615	     35.91209072
      0.65606077	     -0.05589252	     -0.00097277	     -0.19779505	     -0.05740221	      0.88274085	     -0.00062364	     -0.21105464	      0.00674898	     -0.00093003	     36.15679151
      0.65758887	     -0.05582230	     -0.00097211	     -0.19772502	     -0.05739188	      0.88273945	     -0.00062345	     -0.21103746	      0.00676941	     -0.00090288	     36.01961872
      0.65872017	     -0.05577623	     -0.00097436	     -0.19767898	     -0.05738421	      0.88273844	     -0.00062329	     -0.21102514	      0.00678319	     -0.00088250	     36.34222734
      0.65985146	     -0.05573450	     -0.00097498	     -0.19763732	     -0.05737653	      0.88273746	     -0.00062313	     -0.21101326	      0.00679637	     -0.00086208	     36.33370357
      0.66146289	     -0.05568064	     -0.00097662	     -0.19758353	     -0.05736556	      0.88273609	     -0.00062288	     -0.21099722	      0.00681376	     -0.00083359	     36.52884179
      0.66283870	     -0.05563859	     -0.00097656	     -0.19754158	     -0.05735618	      0.88273496	     -0.00062266	     -0.21098438	      0.00682778	     -0.00081028	     36.46854785
      0.66421452	     -0.05559973	     -0.00097799	     -0.19750278	     -0.05734678	      0.88273386	     -0.00062242	     -0.21097234	      0.00684086	     -0.00078836	     36.76493420
      0.66559034	     -0.05556393	     -0.00097702	     -0.19746709	     -0.05733736	      0.88273279	     -0.00062217	     -0.21096111	      0.00685361	     -0.00076804	     36.60251739
      0.66696615	     -0.05553088	     -0.00097874	     -0.19743408	     -0.05732792	      0.88273175	     -0.00062191	     -0.21095071	      0.00686551	     -0.00074963	     37.03087634
      0.66814933	     -0.05550417	     -0.00097742	     -0.19740747	     -0.05731979	      0.88273087	     -0.00062167	     -0.21094241	      0.00687571	     -0.00073532	     36.80894521
      0.66933251	     -0.05547944	     -0.00097786	     -0.19738280	     -0.05731165	      0.88273001	     -0.00062143	     -0.21093472	      0.00688538	     -0.00072260	     36.99652921
      0.67081492	     -0.05545066	     -0.00097685	     -0.19735413	     -0.05730143	      0.88272894	     -0.00062111	     -0.21092595	      0.00689729	     -0.00070893	     36.92983100
      0.67229732	     -0.05542407	     -0.00097745	     -0.19732761	     -0.05729120	      0.88272790	     -0.00062078	     -0.21091813	      0.00690865	     -0.00069790	     37.26280234
      0.67348055	     -0.05540470	     -0.00097575	     -0.19730836	     -0.05728302	      0.88272708	     -0.00062050	     -0.21091256	      0.00691780	     -0.00069091	     37.01884648
      0.67466379	     -0.05538625	     -0.00097575	     -0.19728996	     -0.05727483	      0.88272627	     -0.00062022	     -0.21090759	      0.00692659	     -0.00068558	     37.17521016
      0.67617089	     -0.05536447	     -0.00097446	     -0.19726831	     -0.05726438	      0.88272524	     -0.00061984	     -0.21090210	      0.00693780	     -0.00068098	     37.07007124
      0.67767799	     -0.05534438	     -0.00097535	     -0.19724827	     -0.05725392	      0.88272421	     -0.00061945	     -0.21089754	      0.00694862	     -0.00067867	     37.41829482
      0.67881271	     -0.05532943	     -0.00097374	     -0.19723343	     -0.05724603	      0.88272344	     -0.00061914	     -0.21089468	      0.00695696	     -0.00067817	     37.13117271
      0.67994743	     -0.05531595	     -0.00097390	     -0.19722001	     -0.05723813	      0.88272267	     -0.00061883	     -0.21089230	      0.00696498	     -0.00067866	     37.22555294
      0.68152870	     -0.05530088	     -0.00097308	     -0.19720505	     -0.05722711	      0.88272160	     -0.00061838	     -0.21088982	      0.00697608	     -0.00068081	     37.09865748
      0.68310998	     -0.05528906	     -0.00097415	     -0.19719328	     -0.05721607	      0.88272052	     -0.00061792	     -0.21088836	      0.00698680	     -0.00068462	     37.40149414
      0.68419276	     -0.05528211	     -0.00097245	     -0.19718645	     -0.05720850	      0.88271978	     -0.00061759	     -0.21088792	      0.00699438	     -0.00068800	     37.07180980
      0.68527554	     -0.05527617	     -0.00097250	     -0.19718056	     -0.05720092	      0.88271903	     -0.00061726	     -0.21088793	      0.00700177	     -0.00069199	     37.12400905
      0.68697014	     -0.05526911	     -0.00097209	     -0.19717362	     -0.05718904	      0.88271785	     -0.00061672	     -0.21088880	      0.00701353	     -0.00069899	     37.03705502
      0.68835514	     -0.05526520	     -0.00097298	     -0.19716976	     -0.05717932	      0.88271688	     -0.00061627	     -0.21089027	      0.00702312	     -0.00070507	     37.15038211
      0.68974014	     -0.05526109	     -0.00097199	     -0.19716577	     -0.05716959	      0.88271590	     -0.00061581	     -0.21089237	      0.00703293	     -0.00071114	     36.94609937
      0.69112514	     -0.05525620	     -0.00097305	     -0.19716095	     -0.05715984	      0.88271491	     -0.00061534	     -0.21089498	      0.00704259	     -0.00071704	     37.16783827
      0.69235868	     -0.05524995	     -0.00097161	     -0.19715483	     -0.05715115	      0.88271402	     -0.00061491	     -0.21089766	      0.00705155	     -0.00072175	     36.95072498
      0.69359223	     -0.05524219	     -0.00097219	     -0.19714714	     -0.05714245	      0.88271313	     -0.00061447	     -0.21090057	      0.00706040	     -0.00072571	     37.08830721
      0.69482578	     -0.05523333	     -0.00097150	     -0.19713840	     -0.05713373	      0.88271223	     -0.00061402	     -0.21090365	      0.00706943	     -0.00072858	     37.01248143
      0.69641235	     -0.05522094	     -0.00097206	     -0.19712611	     -0.05712251	      0.88271107	     -0.00061344	     -0.21090781	      0.00708089	     -0.00073039	     37.15202747
      0.69766635	     -0.05520908	     -0.00097093	     -0.19711439	     -0.05711362	      0.88271016	     -0.00061297	     -0.21091119	      0.00709011	     -0.00072996	     37.03785467
      0.69892036	     -0.05519583	     -0.00097184	     -0.19710122	     -0.05710472	      0.88270924	     -0.00061249	     -0.21091459	      0.00709915	     -0.00072763	     37.18920051
      0.70017436	     -0.05517960	     -0.00097159	     -0.19708509	     -0.05709582	      0.88270833	     -0.00061200	     -0.21091792	      0.00710827	     -0.00072304	     37.19488427
      0.70174436	     -0.05515287	     -0.00097274	     -0.19705847	     -0.05708465	      0.88270721	     -0.00061138	     -0.21092182	      0.00711937	     -0.00071363	     37.42156962
      0.70297417	     -0.05512670	     -0.00097180	     -0.19703243	     -0.05707589	      0.88270633	     -0.00061089	     -0.21092451	      0.00712801	     -0.00070297	     37.41655487
      0.70420398	     -0.05509618	     -0.00097257	     -0.19700199	     -0.05706712	      0.88270548	     -0.00061039	     -0.21092677	      0.00713617	     -0.00068918	     37.61040744
      0.70543379	     -0.05506284	     -0.00097226	     -0.19696878	     -0.05705833	      0.88270464	     -0.00060988	     -0.21092855	      0.00714402	     -0.00067197	     37.70004081
      0.70707163	     -0.05501768	     -0.00097344	     -0.19692371	     -0.05704663	      0.88270356	     -0.00060920	     -0.21093017	      0.00715350	     -0.00064368	     37.92609224
      0.70828808	     -0.05498314	     -0.00097279	     -0.19688929	     -0.05703792	      0.88270279	     -0.00060868	     -0.21093088	      0.00715999	     -0.00061868	     37.97276812
      0.70950454	     -0.05494870	     -0.00097389	     -0.19685490	     -0.05702921	      0.88270206	     -0.00060816	     -0.21093120	      0.00716573	     -0.00059045	     38.13469230
      0.71099294	     -0.05490546	     -0.00097370	     -0.19681177	     -0.05701854	      0.88270121	     -0.00060751	     -0.21093109	      0.00717213	     -0.00055162	     38.27086516
      0.71231267	     -0.05486574	     -0.00097525	     -0.19677209	     -0.05700907	      0.88270050	     -0.00060693	     -0.21093050	      0.00717700	     -0.00051348	     38.48837732
      0.71363241	     -0.05482493	     -0.00097525	     -0.19673135	     -0.05699959	      0.88269985	     -0.00060635	     -0.21092942	      0.00718141	     -0.00047184	     38.62116281
      0.71495214	     -0.05478180	     -0.00097694	     -0.19668825	     -0.05699011	      0.88269926	     -0.00060575	     -0.21092786	      0.00718494	     -0.00042682	     38.83938063
      0.71627187	     -0.05473791	     -0.00097631	     -0.19664444	     -0.05698063	      0.88269873	     -0.00060516	     -0.21092581	      0.00718793	     -0.00037850	     38.95679281
      0.71759160	     -0.05469351	     -0.00097848	     -0.19660003	     -0.05697114	      0.88269826	     -0.00060455	     -0.21092332	      0.00718991	     -0.00032720	     39.16273042
      0.71891133	     -0.05465002	     -0.00097805	     -0.19655661	     -0.05696165	      0.88269787	     -0.00060394	     -0.21092044	      0.00719137	     -0.00027316	     39.27632920
      0.72023106	     -0.05460700	     -0.00098028	     -0.19651356	     -0.05695216	      0.88269754	     -0.00060332	     -0.21091718	      0.00719190	     -0.00021693	     39.48561242
      0.72155079	     -0.05456379	     -0.00097955	     -0.19647041	     -0.05694267	      0.88269729	     -0.00060270	     -0.21091353	      0.00719206	     -0.00015873	     39.61141103
      0.72287053	     -0.05451941	     -0.00098187	     -0.19642600	     -0.05693318	      0.88269712	     -0.00060208	     -0.21090946	      0.00719139	     -0.00009904	     39.84342547
      0.72419026	     -0.05447347	     -0.00098074	     -0.19638012	     -0.05692369	      0.88269703	     -0.00060144	     -0.21090492	      0.00719045	     -0.00003797	     39.97857605
      0.72536825	     -0.05443152	     -0.00098255	     -0.19633815	     -0.05691522	      0.88269702	     -0.00060088	     -0.21090044	      0.00718890	      0.00001734	     40.17115224
      0.72654624	     -0.05438964	     -0.00098226	     -0.19629629	     -0.05690675	      0.88269708	     -0.00060030	     -0.21089556	      0.00718706	      0.00007328	     40.30151973
      0.72798011	     -0.05433856	     -0.00098302	     -0.19624520	     -0.05689645	      0.88269723	     -0.00059960	     -0.21088909	      0.00718403	      0.00014181	     40.51365082
      0.72941398	     -0.05428681	     -0.00098151	     -0.19619351	     -0.05688615	      0.88269748	     -0.00059890	     -0.21088204	      0.00718046	      0.00021059	     40.65632124
      0.73060555	     -0.05424429	     -0.00098247	     -0.19615096	     -0.05687759	      0.88269777	     -0.00059831	     -0.21087574	      0.00717678	      0.00026751	     40.82864712
      0.73179712	     -0.05420308	     -0.00098165	     -0.19610978	     -0.05686905	      0.88269812	     -0.00059772	     -0.21086908	      0.00717281	      0.00032403	     40.94820307
      0.73323937	     -0.05415490	     -0.00098234	     -0.19606156	     -0.05685870	      0.88269864	     -0.00059700	     -0.21086059	      0.00716733	      0.00039145	     41.13732799
      0.73468161	     -0.05410703	     -0.00098076	     -0.19601372	     -0.05684837	      0.88269925	     -0.00059628	     -0.21085165	      0.00716147	      0.00045746	     41.27230818
      0.73582715	     -0.05406935	     -0.00098168	     -0.19597599	     -0.05684017	      0.88269980	     -0.00059571	     -0.21084421	      0.00715625	      0.00050850	     41.41315099
      0.73697269	     -0.05403198	     -0.00098062	     -0.19593863	     -0.05683198	      0.88270041	     -0.00059514	     -0.21083649	      0.00715089	      0.00055817	     41.51465129
      0.73847195	     -0.05398288	     -0.00098041	     -0.19588950	     -0.05682126	      0.88270130	     -0.00059438	     -0.21082593	      0.00714340	      0.00062074	     41.69073392
      0.73997121	     -0.05393339	     -0.00097797	     -0.19584005	     -0.05681056	      0.88270227	     -0.00059363	     -0.21081484	      0.00713568	      0.00068038	     41.81377544
      0.74107761	     -0.05389559	     -0.00097829	     -0.19580221	     -0.05680267	      0.88270305	     -0.00059307	     -0.21080630	      0.00712958	      0.00072226	     41.94893083
      0.74218401	     -0.05385563	     -0.00097656	     -0.19576226	     -0.05679478	      0.88270387	     -0.00059251	     -0.21079740	      0.00712345	      0.00076238	     42.05627058
      0.74375534	     -0.05379494	     -0.00097491	     -0.19570157	     -0.05678359	      0.88270511	     -0.00059172	     -0.21078406	      0.00711439	      0.00081624	     42.25272271
      0.74510122	     -0.05373884	     -0.00097209	     -0.19564551	     -0.05677402	      0.88270624	     -0.00059105	     -0.21077192	      0.00710643	      0.00085961	     42.39953816
      0.74644710	     -0.05367739	     -0.00097098	     -0.19558404	     -0.05676447	      0.88270742	     -0.00059037	     -0.21075901	      0.00709802	      0.00090057	     42.62074320
      0.74779298	     -0.05361030	     -0.00096741	     -0.19551700	     -0.05675492	      0.88270866	     -0.00058970	     -0.21074524	      0.00708937	      0.00093956	     42.78265834
      0.74913886	     -0.05353918	     -0.00096687	     -0.19544583	     -0.05674538	      0.88270995	     -0.00058903	     -0.21073057	      0.00707993	      0.00097673	     43.03129000
      0.75029806	     -0.05347543	     -0.00096380	     -0.19538210	     -0.05673718	      0.88271110	     -0.00058846	     -0.21071721	      0.00707145	      0.00100763	     43.15450820
      0.75145725	     -0.05340959	     -0.00096292	     -0.19531621	     -0.05672899	      0.88271229	     -0.00058789	     -0.21070320	      0.00706222	      0.00103756	     43.34895913
      0.75290731	     -0.05332356	     -0.00096056	     -0.19523016	     -0.05671876	      0.88271382	     -0.00058718	     -0.21068477	      0.00704985	      0.00107399	     43.56889537
      0.75435737	     -0.05323325	     -0.00096029	     -0.19513973	     -0.05670854	      0.88271540	     -0.00058648	     -0.21066533	      0.00703620	      0.00110953	     43.86506030
      0.75551425	     -0.05315872	     -0.00095795	     -0.19506517	     -0.05670041	      0.88271670	     -0.00058592	     -0.21064910	      0.00702455	      0.00113754	     44.02083495
      0.75667113	     -0.05308067	     -0.00095740	     -0.19498703	     -0.05669229	      0.88271803	     -0.00058537	     -0.21063224	      0.00701190	      0.00116528	     44.25778876
      0.75814489	     -0.05297583	     -0.00095521	     -0.19488209	     -0.05668197	      0.88271978	     -0.00058467	     -0.21060979	      0.00699457	      0.00120056	     44.53933675
      0.75961865	     -0.05286703	     -0.00095517	     -0.19477313	     -0.05667168	      0.88272157	     -0.00058398	     -0.21058626	      0.00697548	      0.00123588	     44.90295813
      0.76071933	     -0.05278334	     -0.00095268	     -0.19468937	     -0.05666401	      0.88272295	     -0.00058347	     -0.21056800	      0.00696026	      0.00126246	     45.07660429
      0.76182001	     -0.05269697	     -0.00095182	     -0.19460287	     -0.05665635	      0.88272435	     -0.00058296	     -0.21054917	      0.00694392	      0.00128914	     45.33171679
      0.76337091	     -0.05257170	     -0.00094934	     -0.19447745	     -0.05664560	      0.88272638	     -0.00058226	     -0.21052165	      0.00691922	      0.00132710	     45.66814613
      0.76476267	     -0.05245781	     -0.00094867	     -0.19436336	     -0.05663599	      0.88272825	     -0.00058164	     -0.21049605	      0.00689517	      0.00136141	     46.02413155
      0.76615442	     -0.05234152	     -0.00094551	     -0.19424692	     -0.05662641	      0.88273017	     -0.00058102	     -0.21046965	      0.00686957	      0.00139603	     46.31994421
      0.76726048	     -0.05224657	     -0.00094571	     -0.19415176	     -0.05661883	      0.88273173	     -0.00058055	     -0.21044812	      0.00684780	      0.00142365	     46.64538048
      0.76836653	     -0.05214863	     -0.00094398	     -0.19405366	     -0.05661126	      0.88273332	     -0.00058007	     -0.21042607	      0.00682505	      0.00145153	     46.92669452
      0.76987048	     -0.05201229	     -0.00094286	     -0.19391704	     -0.05660102	      0.88273553	     -0.00057944	     -0.21039525	      0.00679215	      0.00148980	     47.35717022
      0.77137442	     -0.05187357	     -0.00093983	     -0.19377808	     -0.05659083	      0.88273780	     -0.00057882	     -0.21036351	      0.00675707	      0.00152851	     47.72689623
      0.77244594	     -0.05177353	     -0.00094001	     -0.19367778	     -0.05658361	      0.88273945	     -0.00057839	     -0.21034036	      0.00673048	      0.00155620	     48.05660549
      0.77351745	     -0.05167281	     -0.00093846	     -0.19357684	     -0.05657641	      0.88274114	     -0.00057796	     -0.21031681	      0.00670278	      0.00158400	     48.33393832
      0.77509209	     -0.05152387	     -0.00093725	     -0.19342753	     -0.05656589	      0.88274366	     -0.00057735	     -0.21028149	      0.00665979	      0.00162477	     48.79299545
      0.77640661	     -0.05139888	     -0.00093516	     -0.19330224	     -0.05655716	      0.88274582	     -0.00057685	     -0.21025143	      0.00662195	      0.00165862	     49.13490116
      0.77772112	     -0.05127309	     -0.00093560	     -0.19317605	     -0.05654848	      0.88274802	     -0.00057637	     -0.21022091	      0.00658212	      0.00169213	     49.55497867
      0.77903563	     -0.05115064	     -0.00093408	     -0.19305324	     -0.05653986	      0.88275027	     -0.00057589	     -0.21019008	      0.00654051	      0.00172528	     49.84200662
      0.78035014	     -0.05103120	     -0.00093512	     -0.19293334	     -0.05653129	      0.88275256	     -0.00057543	     -0.21015907	      0.00649679	      0.00175767	     50.26138966
      0.78148143	     -0.05093006	     -0.00093317	     -0.19283188	     -0.05652396	      0.88275456	     -0.00057504	     -0.21013228	      0.00645787	      0.00178476	     50.47800980
      0.78261271	     -0.05083128	     -0.00093350	     -0.19273270	     -0.05651668	      0.88275660	     -0.00057467	     -0.21010545	      0.00641754	      0.00181071	     50.79636338
      0.78401927	     -0.05071260	     -0.00093242	     -0.19261354	     -0.05650769	      0.88275916	     -0.00057421	     -0.21007213	      0.00636579	      0.00184113	     51.12154007
      0.78542583	     -0.05059999	     -0.00093335	     -0.19250037	     -0.05649877	      0.88276177	     -0.00057377	     -0.21003895	      0.00631217	      0.00186889	     51.52678472
      0.78654296	     -0.05051461	     -0.00093184	     -0.19241461	     -0.05649174	      0.88276387	     -0.00057344	     -0.21001277	      0.00626857	      0.00188873	     51.71192544
      0.78766009	     -0.05043289	     -0.00093221	     -0.19233244	     -0.05648477	      0.88276599	     -0.00057311	     -0.20998679	      0.00622394	      0.00190624	     51.99265513
      0.78909674	     -0.05033328	     -0.00093121	     -0.19223228	     -0.05647587	      0.88276874	     -0.00057271	     -0.20995371	      0.00616541	      0.00192497	     52.26142118
      0.79053340	     -0.05024082	     -0.00093232	     -0.19213919	     -0.05646705	      0.88277152	     -0.00057232	     -0.20992110	      0.00610554	      0.00193884	     52.64362782
      0.79159700	     -0.05017642	     -0.00093064	     -0.19207439	     -0.05646058	      0.88277359	     -0.00057205	     -0.20989731	      0.00606068	      0.00194578	     52.74643562
      0.79266061	     -0.05011629	     -0.00093090	     -0.19201381	     -0.05645416	      0.88277566	     -0.00057179	     -0.20987383	      0.00601525	      0.00194959	     52.96177965
      0.79417526	     -0.05003675	     -0.00093025	     -0.19193363	     -0.05644510	      0.88277861	     -0.00057143	     -0.20984101	      0.00594992	      0.00194948	     53.19627626
      0.79547035	     -0.04997467	     -0.00093105	     -0.19187096	     -0.05643743	      0.88278113	     -0.00057114	     -0.20981354	      0.00589347	      0.00194400	     53.45487692
      0.79676545	     -0.04991756	     -0.00092998	     -0.19181331	     -0.05642983	      0.88278365	     -0.00057087	     -0.20978664	      0.00583673	      0.00193350	     53.58131496
      0.79806054	     -0.04986531	     -0.00093136	     -0.19176044	     -0.05642231	      0.88278614	     -0.00057062	     -0.20976032	      0.00577957	      0.00191783	     53.85497896
      0.79935564	     -0.04981702	     -0.00092961	     -0.19171163	     -0.05641486	      0.88278861	     -0.00057038	     -0.20973459	      0.00572236	      0.00189715	     53.91305807
      0.80046625	     -0.04978059	     -0.00093105	     -0.19167465	     -0.05640853	      0.88279071	     -0.00057019	     -0.20971300	      0.00567301	      0.00187531	     54.11052521
      0.80157685	     -0.04974811	     -0.00093038	     -0.19164169	     -0.05640226	      0.88279278	     -0.00057001	     -0.20969188	      0.00562369	      0.00184977	     54.16739113
      0.80297673	     -0.04971333	     -0.00093107	     -0.19160625	     -0.05639443	      0.88279534	     -0.00056980	     -0.20966597	      0.00556144	      0.00181224	     54.33248862
      0.80437660	     -0.04968355	     -0.00092975	     -0.19157588	     -0.05638669	      0.88279785	     -0.00056961	     -0.20964086	      0.00549942	      0.00176898	     54.36463881
      0.80548998	     -0.04966379	     -0.00093108	     -0.19155558	     -0.05638059	      0.88279979	     -0.00056947	     -0.20962145	      0.00545012	      0.00173056	     54.52858214
      0.80660336	     -0.04964620	     -0.00093041	     -0.19153751	     -0.05637455	      0.88280170	     -0.00056935	     -0.20960253	      0.00540111	      0.00168884	     54.56202150
      0.80802615	     -0.04962788	     -0.00093101	     -0.19151853	     -0.05636691	      0.88280406	     -0.00056921	     -0.20957904	      0.00533871	      0.00163095	     54.70149741
      0.80944894	     -0.04961290	     -0.00092940	     -0.19150297	     -0.05635936	      0.88280634	     -0.00056909	     -0.20955629	      0.00527682	      0.00156841	     54.69367607
      0.81051747	     -0.04960485	     -0.00093083	     -0.19149441	     -0.05635375	      0.88280799	     -0.00056902	     -0.20953968	      0.00523050	      0.00151861	     54.83640454
      0.81158600	     -0.04959817	     -0.00093032	     -0.19148727	     -0.05634818	      0.88280958	     -0.00056895	     -0.20952347	      0.00518453	      0.00146670	     54.85514381
      0.81307974	     -0.04959244	     -0.00093090	     -0.19148087	     -0.05634049	      0.88281172	     -0.00056888	     -0.20950146	      0.00512065	      0.00139097	     54.96301219
      0.81457349	     -0.04958957	     -0.00092931	     -0.19147739	     -0.05633289	      0.88281374	     -0.00056884	     -0.20948019	      0.00505740	      0.00131218	     54.93015683
      0.81559543	     -0.04959061	     -0.00093095	     -0.19147794	     -0.05632774	      0.88281505	     -0.00056882	     -0.20946605	      0.00501431	      0.00125677	     55.05282546
      0.81661737	     -0.04959247	     -0.00093065	     -0.19147937	     -0.05632264	      0.88281630	     -0.00056882	     -0.20945224	      0.00497159	      0.00120044	     55.06004295
      0.81821614	     -0.04959868	     -0.00093121	     -0.19148488	     -0.05631474	      0.88281815	     -0.00056883	     -0.20943128	      0.00490528	      0.00111086	     55.14004815
      0.81952471	     -0.04960594	     -0.00093053	     -0.19149161	     -0.05630836	      0.88281956	     -0.00056886	     -0.20941471	      0.00485160	      0.00103669	     55.12266176
      0.82083327	     -0.04961650	     -0.00093184	     -0.19150158	     -0.05630204	      0.88282087	     -0.00056891	     -0.20939864	      0.00479832	      0.00096212	     55.23131514
      0.82214184	     -0.04962817	     -0.00093051	     -0.19151275	     -0.05629580	      0.88282208	     -0.00056897	     -0.20938308	      0.00474565	      0.00088761	     55.16166904
      0.82330226	     -0.04964187	     -0.00093221	     -0.19152592	     -0.05629032	      0.88282307	     -0.00056905	     -0.20936970	      0.00469925	      0.00082176	     55.27101251
      0.82446269	     -0.04965610	     -0.00093155	     -0.19153970	     -0.05628489	      0.88282398	     -0.00056913	     -0.20935671	      0.00465338	      0.00075645	     55.22891614
      0.82562311	     -0.04967291	     -0.00093253	     -0.19155601	     -0.05627952	      0.88282482	     -0.00056924	     -0.20934410	      0.00460788	      0.00069181	     55.28270268
      0.82713580	     -0.04969645	     -0.00093208	     -0.19157896	     -0.05627259	      0.88282581	     -0.00056939	     -0.20932822	      0.00454930	      0.00060903	     55.24982229
      0.82831668	     -0.04971786	     -0.00093382	     -0.19159985	     -0.05626725	      0.88282649	     -0.00056953	     -0.20931625	      0.00450403	      0.00054579	     55.34000311
      0.82949755	     -0.04973966	     -0.00093344	     -0.19162119	     -0.05626196	      0.88282710	     -0.00056968	     -0.20930465	      0.00445932	      0.00048399	     55.29428108
      0.83067843	     -0.04976411	     -0.00093464	     -0.19164515	     -0.05625672	      0.88282763	     -0.00056985	     -0.20929341	      0.00441504	      0.00042371	     55.33739236
      0.83217739	     -0.04979664	     -0.00093435	     -0.19167711	     -0.05625014	      0.88282821	     -0.00057008	     -0.20927968	      0.00435960	      0.00034961	     55.28368535
      0.83333805	     -0.04982557	     -0.00093640	     -0.19170554	     -0.05624510	      0.88282858	     -0.00057028	     -0.20926944	      0.00431714	      0.00029414	     55.35055953
      0.83449871	     -0.04985485	     -0.00093630	     -0.19173439	     -0.05624012	      0.88282889	     -0.00057049	     -0.20925956	      0.00427527	      0.00024042	     55.29292576
      0.83565937	     -0.04988687	     -0.00093763	     -0.19176595	     -0.05623518	      0.88282914	     -0.00057071	     -0.20925004	      0.00423387	      0.00018844	     55.30734929
      0.83722401	     -0.04993143	     -0.00093770	     -0.19180994	     -0.05622860	      0.88282939	     -0.00057104	     -0.20923775	      0.00417898	      0.00012121	     55.23254441
      0.83837661	     -0.04996784	     -0.00093989	     -0.19184587	     -0.05622381	      0.88282950	     -0.00057129	     -0.20922910	      0.00413911	      0.00007373	     55.26984368
      0.83952921	     -0.05000401	     -0.00093996	     -0.19188164	     -0.05621906	      0.88282956	     -0.00057156	     -0.20922078	      0.00409991	      0.00002801	     55.19812302
      0.84094532	     -0.05005222	     -0.00094253	     -0.19192928	     -0.05621329	      0.88282956	     -0.00057191	     -0.20921098	      0.00405249	     -0.00002581	     55.20054872
      0.84219897	     -0.05009449	     -0.00094255	     -0.19197113	     -0.05620823	      0.88282950	     -0.00057223	     -0.20920272	      0.00401136	     -0.00007132	     55.08174248
      0.84345261	     -0.05014115	     -0.00094513	     -0.19201730	     -0.05620323	      0.88282938	     -0.00057257	     -0.20919485	      0.00397088	     -0.00011490	     55.08020089
      0.84470626	     -0.05018805	     -0.00094494	     -0.19206379	     -0.05619827	      0.88282921	     -0.00057292	     -0.20918741	      0.00393126	     -0.00015664	     54.94294270
      0.84595990	     -0.05023996	     -0.00094779	     -0.19211521	     -0.05619337	      0.88282899	     -0.00057329	     -0.20918037	      0.00389238	     -0.00019672	     54.92870140
      0.84721355	     -0.05029085	     -0.00094745	     -0.19216573	     -0.05618851	      0.88282872	     -0.00057368	     -0.20917376	      0.00385441	     -0.00023519	     54.78104034
      0.84846720	     -0.05034655	     -0.00095021	     -0.19222096	     -0.05618371	      0.88282840	     -0.00057407	     -0.20916753	      0.00381720	     -0.00027219	     54.74413336
      0.84972084	     -0.05040076	     -0.00094971	     -0.19227481	     -0.05617894	      0.88282803	     -0.00057449	     -0.20916167	      0.00378094	     -0.00030784	     54.57664368
      0.85097449	     -0.05046043	     -0.00095262	     -0.19233403	     -0.05617423	      0.88282763	     -0.00057491	     -0.20915617	      0.00374549	     -0.00034231	     54.52134328
      0.85222813	     -0.05051863	     -0.00095216	     -0.19239189	     -0.05616955	      0.88282718	     -0.00057535	     -0.20915103	      0.00371103	     -0.00037570	     54.33606374
      0.85348178	     -0.05058274	     -0.00095526	     -0.19245557	     -0.05616492	      0.88282669	     -0.00057581	     -0.20914624	      0.00367744	     -0.00040822	     54.25695402
      0.85473543	     -0.05064501	     -0.00095488	     -0.19251751	     -0.05616033	      0.88282615	     -0.00057627	     -0.20914182	      0.00364489	     -0.00043995	     54.05570766
      0.85598907	     -0.05071314	     -0.00095815	     -0.19258522	     -0.05615578	      0.88282558	     -0.00057675	     -0.20913773	      0.00361327	     -0.00047108	     53.95419346
      0.85724272	     -0.05077892	     -0.00095781	     -0.19265070	     -0.05615127	      0.88282497	     -0.00057724	     -0.20913400	      0.00358273	     -0.00050168	     53.73559180
      0.85849636	     -0.05085056	     -0.00096110	     -0.19272194	     -0.05614680	      0.88282432	     -0.00057775	     -0.20913058	      0.00355314	     -0.00053192	     53.60816519
      0.85975001	     -0.05091974	     -0.00096077	     -0.19279083	     -0.05614236	      0.88282364	     -0.00057826	     -0.20912750	      0.00352467	     -0.00056188	     53.37379868
      0.86100366	     -0.05099479	     -0.00096407	     -0.19286550	     -0.05613796	      0.88282292	     -0.00057879	     -0.20912472	      0.00349721	     -0.00059171	     53.22429702
      0.86225730	     -0.05106704	     -0.00096380	     -0.19293750	     -0.05613359	      0.88282216	     -0.00057933	     -0.20912226	      0.00347089	     -0.00062146	     52.98061139
      0.86351095	     -0.05114496	     -0.00096709	     -0.19301505	     -0.05612926	      0.88282136	     -0.00057988	     -0.20912008	      0.00344565	     -0.00065125	     52.81433411
      0.86476459	     -0.05122001	     -0.00096694	     -0.19308986	     -0.05612495	      0.88282052	     -0.00058044	     -0.20911819	      0.00342160	     -0.00068112	     52.56377290
      0.86601824	     -0.05130033	     -0.00097016	     -0.19316984	     -0.05612068	      0.88281965	     -0.00058102	     -0.20911656	      0.00339866	     -0.00071116	     52.38179856
      0.86727188	     -0.05137767	     -0.00097013	     -0.19324697	     -0.05611643	      0.88281874	     -0.00058160	     -0.20911520	      0.00337693	     -0.00074138	     52.12650875
      0.86852553	     -0.05145979	     -0.00097323	     -0.19332878	     -0.05611221	      0.88281779	     -0.00058219	     -0.20911407	      0.00335635	     -0.00077184	     51.93074456
      0.86977918	     -0.05153880	     -0.00097329	     -0.19340759	     -0.05610801	      0.88281680	     -0.00058279	     -0.20911317	      0.00333701	     -0.00080253	     51.67297378
      0.87103282	     -0.05162203	     -0.00097623	     -0.19349054	     -0.05610384	      0.88281578	     -0.00058341	     -0.20911247	      0.00331885	     -0.00083349	     51.46812029
      0.87228647	     -0.05170230	     -0.00097650	     -0.19357063	     -0.05609969	      0.88281471	     -0.00058403	     -0.20911198	      0.00330193	     -0.00086467	     51.21254188
      0.87354011	     -0.05178590	     -0.00097933	     -0.19365398	     -0.05609556	      0.88281361	     -0.00058465	     -0.20911165	      0.00328618	     -0.00089607	     51.00426156
      0.87479376	     -0.05186607	     -0.00097979	     -0.19373399	     -0.05609145	      0.88281247	     -0.00058529	     -0.20911148	      0.00327167	     -0.00092761	     50.75527947
      0.87604741	     -0.05194843	     -0.00098248	     -0.19381613	     -0.05608736	      0.88281128	     -0.00058594	     -0.20911143	      0.00325831	     -0.00095922	     50.54911486
      0.87730105	     -0.05202715	     -0.00098313	     -0.19389471	     -0.05608328	      0.88281006	     -0.00058659	     -0.20911150	      0.00324613	     -0.00099080	     50.30695611
      0.87855470	     -0.05210689	     -0.00098561	     -0.19397426	     -0.05607922	      0.88280880	     -0.00058725	     -0.20911164	      0.00323503	     -0.00102223	     50.10424717
      0.87980834	     -0.05218292	     -0.00098636	     -0.19405016	     -0.05607517	      0.88280750	     -0.00058792	     -0.20911184	      0.00322502	     -0.00105342	     49.87044440
      0.88131394	     -0.05227511	     -0.00098971	     -0.19414215	     -0.05607032	      0.88280589	     -0.00058873	     -0.20911211	      0.00321432	     -0.00109040	     49.66003432
      0.88245469	     -0.05233974	     -0.00098958	     -0.19420671	     -0.05606666	      0.88280463	     -0.00058935	     -0.20911236	      0.00320718	     -0.00111794	     49.43022256
      0.88359543	     -0.05240570	     -0.00099183	     -0.19427254	     -0.05606301	      0.88280333	     -0.00058997	     -0.20911261	      0.00320076	     -0.00114498	     49.26685600
      0.88506937	     -0.05248554	     -0.00099291	     -0.19435228	     -0.05605829	      0.88280162	     -0.00059079	     -0.20911295	      0.00319356	     -0.00117901	     49.02486337
      0.88654331	     -0.05256515	     -0.00099680	     -0.19443172	     -0.05605359	      0.88279986	     -0.00059161	     -0.20911325	      0.00318741	     -0.00121184	     48.88786074
      0.88761499	     -0.05261652	     -0.00099633	     -0.19448307	     -0.05605018	      0.88279855	     -0.00059221	     -0.20911347	      0.00318363	     -0.00123484	     48.66649769
      0.88868667	     -0.05266877	     -0.00099824	     -0.19453523	     -0.05604677	      0.88279721	     -0.00059282	     -0.20911366	      0.00318029	     -0.00125703	     48.54097092
      0.89026708	     -0.05274014	     -0.00099974	     -0.19460653	     -0.05604175	      0.88279520	     -0.00059371	     -0.20911390	      0.00317619	     -0.00128810	     48.32418541
      0.89160911	     -0.05279874	     -0.00100251	     -0.19466503	     -0.05603748	      0.88279346	     -0.00059448	     -0.20911405	      0.00317336	     -0.00131281	     48.20524763
      0.89295113	     -0.05285099	     -0.00100289	     -0.19471726	     -0.05603323	      0.88279168	     -0.00059525	     -0.20911417	      0.00317109	     -0.00133583	     47.99712888
      0.89429315	     -0.05290362	     -0.00100648	     -0.19476977	     -0.05602897	      0.88278987	     -0.00059603	     -0.20911423	      0.00316919	     -0.00135708	     47.93498023
      0.89547894	     -0.05294344	     -0.00100639	     -0.19480960	     -0.05602522	      0.88278825	     -0.00059671	     -0.20911426	      0.00316791	     -0.00137430	     47.72481217
      0.89666473	     -0.05298397	     -0.00100900	     -0.19485005	     -0.05602146	      0.88278661	     -0.00059740	     -0.20911425	      0.00316680	     -0.00139004	     47.64999622
      0.89785051	     -0.05302005	     -0.00101004	     -0.19488611	     -0.05601771	      0.88278496	     -0.00059809	     -0.20911423	      0.00316593	     -0.00140425	     47.50349392
      0.89943517	     -0.05306601	     -0.00101323	     -0.19493199	     -0.05601269	      0.88278272	     -0.00059902	     -0.20911417	      0.00316496	     -0.00142080	     47.42345412
      0.90064877	     -0.05309553	     -0.00101354	     -0.19496151	     -0.05600885	      0.88278099	     -0.00059973	     -0.20911409	      0.00316442	     -0.00143154	     47.23460088
      0.90186238	     -0.05312472	     -0.00101610	     -0.19499064	     -0.05600501	      0.88277924	     -0.00060044	     -0.20911398	      0.00316387	     -0.00144062	     47.19096460
      0.90307598	     -0.05314920	     -0.00101703	     -0.19501512	     -0.05600117	      0.88277749	     -0.00060116	     -0.20911383	      0.00316341	     -0.00144801	     47.05175051
      0.90463370	     -0.05317858	     -0.00102010	     -0.19504443	     -0.05599624	      0.88277523	     -0.00060207	     -0.20911356	      0.00316272	     -0.00145508	     47.02194425
      0.90582444	     -0.05319573	     -0.00102014	     -0.19506160	     -0.05599248	      0.88277349	     -0.00060277	     -0.20911331	      0.00316222	     -0.00145866	     46.83306409
      0.90701517	     -0.05321271	     -0.00102238	     -0.19507854	     -0.05598871	      0.88277176	     -0.00060347	     -0.20911300	      0.00316156	     -0.00146073	     46.81806266
      0.90845593	     -0.05322811	     -0.00102305	     -0.19509394	     -0.05598416	      0.88276965	     -0.00060432	     -0.20911256	      0.00316070	     -0.00146127	     46.65775568
      0.90989669	     -0.05324305	     -0.00102664	     -0.19510880	     -0.05597960	      0.88276755	     -0.00060516	     -0.20911204	      0.00315955	     -0.00145980	     46.76050286
      0.91097969	     -0.05324906	     -0.00102604	     -0.19511486	     -0.05597618	      0.88276597	     -0.00060580	     -0.20911160	      0.00315868	     -0.00145743	     46.54338137
      0.91206269	     -0.05325542	     -0.00102769	     -0.19512118	     -0.05597276	      0.88276439	     -0.00060643	     -0.20911110	      0.00315759	     -0.00145406	     46.54328620
      0.91362266	     -0.05326007	     -0.00102868	     -0.19512584	     -0.05596784	      0.88276213	     -0.00060734	     -0.20911030	      0.00315584	     -0.00144759	     46.44069609
      0.91496485	     -0.05326217	     -0.00103090	     -0.19512789	     -0.05596360	      0.88276019	     -0.00060812	     -0.20910951	      0.00315402	     -0.00144062	     46.49947952
      0.91630704	     -0.05325958	     -0.00103080	     -0.19512533	     -0.05595937	      0.88275826	     -0.00060890	     -0.20910861	      0.00315205	     -0.00143246	     46.34676906
      0.91764922	     -0.05325689	     -0.00103364	     -0.19512258	     -0.05595514	      0.88275634	     -0.00060968	     -0.20910760	      0.00314962	     -0.00142327	     46.50017239
      0.91882681	     -0.05325016	     -0.00103303	     -0.19511589	     -0.05595143	      0.88275467	     -0.00061036	     -0.20910663	      0.00314738	     -0.00141442	     46.31730355
      0.92000440	     -0.05324356	     -0.00103478	     -0.19510926	     -0.05594773	      0.88275301	     -0.00061103	     -0.20910556	      0.00314474	     -0.00140498	     46.39541113
      0.92118199	     -0.05323418	     -0.00103513	     -0.19509988	     -0.05594403	      0.88275136	     -0.00061171	     -0.20910442	      0.00314189	     -0.00139501	     46.33360473
      0.92278723	     -0.05321961	     -0.00103715	     -0.19508526	     -0.05593899	      0.88274914	     -0.00061262	     -0.20910272	      0.00313743	     -0.00138074	     46.44190606
      0.92399093	     -0.05320524	     -0.00103675	     -0.19507093	     -0.05593521	      0.88274748	     -0.00061330	     -0.20910134	      0.00313379	     -0.00136958	     46.30595336
      0.92519463	     -0.05319042	     -0.00103834	     -0.19505606	     -0.05593144	      0.88274584	     -0.00061398	     -0.20909987	      0.00312967	     -0.00135817	     46.40871212
      0.92639833	     -0.05317270	     -0.00103855	     -0.19503835	     -0.05592768	      0.88274421	     -0.00061465	     -0.20909831	      0.00312525	     -0.00134651	     46.36018283
      0.92797587	     -0.05314742	     -0.00104047	     -0.19501300	     -0.05592275	      0.88274210	     -0.00061553	     -0.20909610	      0.00311871	     -0.00133097	     46.51708629
      0.92915185	     -0.05312541	     -0.00103988	     -0.19499101	     -0.05591909	      0.88274054	     -0.00061618	     -0.20909435	      0.00311345	     -0.00131921	     46.38063484
      0.93032784	     -0.05310297	     -0.00104121	     -0.19496853	     -0.05591543	      0.88273900	     -0.00061682	     -0.20909249	      0.00310759	     -0.00130739	     46.49189854
      0.93177807	     -0.05307354	     -0.00104123	     -0.19493909	     -0.05591093	      0.88273711	     -0.00061761	     -0.20909010	      0.00309979	     -0.00129274	     46.41327713
      0.93306958	     -0.05304876	     -0.00104331	     -0.19491422	     -0.05590693	      0.88273545	     -0.00061831	     -0.20908793	      0.00309203	     -0.00127975	     46.59131528
      0.93436109	     -0.05302431	     -0.00104315	     -0.19488974	     -0.05590294	      0.88273381	     -0.00061900	     -0.20908582	      0.00308378	     -0.00126688	     46.44090718
      0.93565260	     -0.05300362	     -0.00104580	     -0.19486893	     -0.05589897	      0.88273218	     -0.00061969	     -0.20908386	      0.00307469	     -0.00125434	     46.64072317
      0.93694411	     -0.05298409	     -0.00104571	     -0.19484937	     -0.05589500	      0.88273056	     -0.00062037	     -0.20908216	      0.00306515	     -0.00124222	     46.45166286
      0.93823562	     -0.05296752	     -0.00104862	     -0.19483265	     -0.05589105	      0.88272897	     -0.00062105	     -0.20908077	      0.00305479	     -0.00123077	     46.69436418
      0.93952713	     -0.05295104	     -0.00104802	     -0.19481614	     -0.05588711	      0.88272739	     -0.00062171	     -0.20907974	      0.00304411	     -0.00122001	     46.45846344
      0.94081864	     -0.05293694	     -0.00105068	     -0.19480190	     -0.05588319	      0.88272582	     -0.00062237	     -0.20907909	      0.00303262	     -0.00121024	     46.74295845
      0.94195793	     -0.05292484	     -0.00104963	     -0.19478977	     -0.05587974	      0.88272444	     -0.00062295	     -0.20907886	      0.00302229	     -0.00120248	     46.51147304
      0.94309721	     -0.05291474	     -0.00105047	     -0.19477959	     -0.05587630	      0.88272308	     -0.00062352	     -0.20907899	      0.00301146	     -0.00119576	     46.61153667
      0.94450964	     -0.05290299	     -0.00104970	     -0.19476780	     -0.05587206	      0.88272139	     -0.00062422	     -0.20907967	      0.00299774	     -0.00118891	     46.50955466
      0.94592206	     -0.05289214	     -0.00105049	     -0.19475684	     -0.05586783	      0.88271972	     -0.00062491	     -0.20908092	      0.00298351	     -0.00118383	     46.72662862
      0.94707813	     -0.05288234	     -0.00104864	     -0.19474705	     -0.05586439	      0.88271835	     -0.00062546	     -0.20908237	      0.00297182	     -0.00118090	     46.51983543
      0.94823420	     -0.05287222	     -0.00104862	     -0.19473685	     -0.05586096	      0.88271699	     -0.00062601	     -0.20908416	      0.00295980	     -0.00117906	     46.65186384
      0.94965695	     -0.05285674	     -0.00104687	     -0.19472136	     -0.05585676	      0.88271531	     -0.00062667	     -0.20908679	      0.00294490	     -0.00117797	     46.56986271
      0.95107970	     -0.05283710	     -0.00104676	     -0.19470165	     -0.05585258	      0.88271363	     -0.00062733	     -0.20908978	      0.00292953	     -0.00117791	     46.86741638
      0.95218929	     -0.05281833	     -0.00104397	     -0.19468290	     -0.05584934	      0.88271233	     -0.00062783	     -0.20909229	      0.00291745	     -0.00117828	     46.64961919
      0.95329889	     -0.05279776	     -0.00104299	     -0.19466230	     -0.05584611	      0.88271102	     -0.00062832	     -0.20909491	      0.00290496	     -0.00117887	     46.77922352
      0.95478367	     -0.05276651	     -0.00104039	     -0.19463105	     -0.05584181	      0.88270927	     -0.00062898	     -0.20909857	      0.00288786	     -0.00117958	     46.73896330
      0.95626846	     -0.05273156	     -0.00103977	     -0.19459602	     -0.05583753	      0.88270752	     -0.00062961	     -0.20910233	      0.00286996	     -0.00117981	     47.08313430
      0.95733450	     -0.05270392	     -0.00103695	     -0.19456841	     -0.05583448	      0.88270626	     -0.00063007	     -0.20910508	      0.00285685	     -0.00117936	     46.86764598
      0.95840054	     -0.05267440	     -0.00103603	     -0.19453884	     -0.05583144	      0.88270500	     -0.00063051	     -0.20910787	      0.00284318	     -0.00117827	     46.98691921
      0.95996702	     -0.05262795	     -0.00103360	     -0.19449236	     -0.05582701	      0.88270316	     -0.00063115	     -0.20911204	      0.00282236	     -0.00117521	     46.98393784
      0.96128319	     -0.05258575	     -0.00103262	     -0.19445009	     -0.05582330	      0.88270161	     -0.00063168	     -0.20911558	      0.00280404	     -0.00117115	     47.20788432
      0.96259935	     -0.05254104	     -0.00102995	     -0.19440536	     -0.05581962	      0.88270008	     -0.00063220	     -0.20911912	      0.00278519	     -0.00116547	     47.12628710
      0.96391552	     -0.05249431	     -0.00102958	     -0.19435852	     -0.05581597	      0.88269855	     -0.00063271	     -0.20912265	      0.00276549	     -0.00115807	     47.45884196
      0.96523168	     -0.05244587	     -0.00102624	     -0.19431007	     -0.05581234	      0.88269703	     -0.00063321	     -0.20912614	      0.00274528	     -0.00114864	     47.28844997
      0.96635787	     -0.05240369	     -0.00102606	     -0.19426779	     -0.05580926	      0.88269574	     -0.00063363	     -0.20912911	      0.00272719	     -0.00113903	     47.59021638
      0.96748406	     -0.05235975	     -0.00102385	     -0.19422381	     -0.05580620	      0.88269446	     -0.00063404	     -0.20913205	      0.00270873	     -0.00112791	     47.59037454
      0.96890396	     -0.05230233	     -0.00102244	     -0.19416628	     -0.05580237	      0.88269287	     -0.00063455	     -0.20913567	      0.00268465	     -0.00111177	     47.83208858
      0.97032386	     -0.05224206	     -0.00101919	     -0.19410595	     -0.05579858	      0.88269131	     -0.00063505	     -0.20913916	      0.00265995	     -0.00109310	     47.82577225
      0.97144713	     -0.05219225	     -0.00101887	     -0.19405603	     -0.05579560	      0.88269009	     -0.00063544	     -0.20914178	      0.00263973	     -0.00107654	     48.14068817
      0.97257040	     -0.05214021	     -0.00101683	     -0.19400392	     -0.05579265	      0.88268889	     -0.00063581	     -0.20914424	      0.00261917	     -0.00105822	     48.22630997
      0.97401529	     -0.05207109	     -0.00101575	     -0.19393466	     -0.05578888	      0.88268738	     -0.00063629	     -0.20914710	      0.00259188	     -0.00103197	     48.52495990
      0.97546018	     -0.05200059	     -0.00101280	     -0.19386406	     -0.05578516	      0.88268591	     -0.00063675	     -0.20914962	      0.00256381	     -0.00100250	     48.60386798
      0.97652944	     -0.05194831	     -0.00101304	     -0.19381163	     -0.05578243	      0.88268485	     -0.00063708	     -0.20915126	      0.00254222	     -0.00097869	     48.89422868
      0.97759870	     -0.05189549	     -0.00101155	     -0.19375870	     -0.05577972	      0.88268382	     -0.00063741	     -0.20915272	      0.00252021	     -0.00095313	     49.03032845
      0.97912212	     -0.05181850	     -0.00101041	     -0.19368152	     -0.05577591	      0.88268239	     -0.00063786	     -0.20915444	      0.00248786	     -0.00091380	     49.34149170
      0.98042768	     -0.05175036	     -0.00100876	     -0.19361322	     -0.05577268	      0.88268122	     -0.00063823	     -0.20915553	      0.00245932	     -0.00087735	     49.52854668
      0.98173324	     -0.05167959	     -0.00100837	     -0.19354226	     -0.05576949	      0.88268010	     -0.00063860	     -0.20915622	      0.00242982	     -0.00083848	     49.84443450
      0.98303881	     -0.05160620	     -0.00100470	     -0.19346877	     -0.05576633	      0.88267904	     -0.00063895	     -0.20915647	      0.00239961	     -0.00079716	     50.02660744
      0.98420888	     -0.05153964	     -0.00100370	     -0.19340203	     -0.05576354	      0.88267813	     -0.00063925	     -0.20915631	      0.00237163	     -0.00075824	     50.31641507
      0.98537896	     -0.05147182	     -0.00100051	     -0.19333410	     -0.05576078	      0.88267726	     -0.00063954	     -0.20915578	      0.00234311	     -0.00071756	     50.51691421
      0.98654904	     -0.05140306	     -0.00099844	     -0.19326518	     -0.05575806	      0.88267645	     -0.00063983	     -0.20915486	      0.00231383	     -0.00067533	     50.77116861
      0.98804313	     -0.05131423	     -0.00099407	     -0.19317619	     -0.05575463	      0.88267548	     -0.00064018	     -0.20915311	      0.00227555	     -0.00061932	     51.05289503
      0.98922697	     -0.05124381	     -0.00099228	     -0.19310557	     -0.05575196	      0.88267477	     -0.00064044	     -0.20915127	      0.00224435	     -0.00057357	     51.31966859
      0.99041082	     -0.05117352	     -0.00098867	     -0.19303514	     -0.05574932	      0.88267412	     -0.00064070	     -0.20914906	      0.00221260	     -0.00052671	     51.53628472
      0.99159466	     -0.05110375	     -0.00098635	     -0.19296518	     -0.05574672	      0.88267353	     -0.00064094	     -0.20914648	      0.00218012	     -0.00047901	     51.77972497
      0.99307980	     -0.05101720	     -0.00098185	     -0.19287843	     -0.05574351	      0.88267286	     -0.00064123	     -0.20914277	      0.00213854	     -0.00041821	     52.04993114
      0.99423923	     -0.05095066	     -0.00098010	     -0.19281167	     -0.05574105	      0.88267240	     -0.00064145	     -0.20913954	      0.00210528	     -0.00037033	     52.27635547
      0.99539866	     -0.05088521	     -0.00097659	     -0.19274604	     -0.05573863	      0.88267200	     -0.00064165	     -0.20913604	      0.00207153	     -0.00032223	     52.46598085
      0.99655809	     -0.05082134	     -0.00097426	     -0.19268194	     -0.05573625	      0.88267166	     -0.00064185	     -0.20913230	      0.00203714	     -0.00027417	     52.66594850
      0.99810997	     -0.05073871	     -0.00096976	     -0.19259904	     -0.05573312	      0.88267128	     -0.00064210	     -0.20912699	      0.00199032	     -0.00021021	     52.89695230
      0.99925695	     -0.05067986	     -0.00096813	     -0.19253992	     -0.05573086	      0.88267107	     -0.00064227	     -0.20912288	      0.00195502	     -0.00016355	     53.07978052
      1.00040392	     -0.05062293	     -0.00096497	     -0.19248277	     -0.05572864	      0.88267091	     -0.00064243	     -0.20911864	      0.00191935	     -0.00011757	     53.23033009
      1.00181225	     -0.05055563	     -0.00096269	     -0.19241513	     -0.05572596	      0.88267078	     -0.00064261	     -0.20911329	      0.00187488	     -0.00006236	     53.43351146
      1.00306112	     -0.05049770	     -0.00095889	     -0.19235695	     -0.05572365	      0.88267073	     -0.00064276	     -0.20910843	      0.00183506	     -0.00001472	     53.57795685
      1.00430999	     -0.05044075	     -0.00095729	     -0.19229967	     -0.05572138	      0.88267074	     -0.00064290	     -0.20910347	      0.00179472	      0.00003142	     53.76838196
      1.00555886	     -0.05038535	     -0.00095336	     -0.19224401	     -0.05571917	      0.88267081	     -0.00064303	     -0.20909839	      0.00175413	      0.00007610	     53.90413937
      1.00680773	     -0.05033175	     -0.00095177	     -0.19219006	     -0.05571700	      0.88267093	     -0.00064315	     -0.20909322	      0.00171301	      0.00011914	     54.06915648
      1.00805660	     -0.05028042	     -0.00094760	     -0.19213847	     -0.05571489	      0.88267111	     -0.00064325	     -0.20908798	      0.00167165	      0.00016050	     54.16696643
      1.00930547	     -0.05023135	     -0.00094612	     -0.19208904	     -0.05571283	      0.88267133	     -0.00064335	     -0.20908269	      0.00162980	      0.00019992	     54.31628338
      1.01055434	     -0.05018480	     -0.00094194	     -0.19204221	     -0.05571082	      0.88267160	     -0.00064343	     -0.20907737	      0.00158782	      0.00023744	     54.40264981
      1.01180321	     -0.05014139	     -0.00094086	     -0.19199841	     -0.05570886	      0.88267192	     -0.00064350	     -0.20907206	      0.00154540	      0.00027282	     54.53240615
      1.01305208	     -0.05010051	     -0.00093663	     -0.19195724	     -0.05570696	      0.88267228	     -0.00064355	     -0.20906679	      0.00150293	      0.00030611	     54.59552918
      1.01430095	     -0.05006070	     -0.00093564	     -0.19191703	     -0.05570511	      0.88267269	     -0.00064360	     -0.20906155	      0.00146011	      0.00033714	     54.72629663
      1.01542173	     -0.05002489	     -0.00093159	     -0.19188096	     -0.05570349	      0.88267308	     -0.00064363	     -0.20905684	      0.00142173	      0.00036322	     54.77176891
      1.01654251	     -0.04999027	     -0.00092956	     -0.19184601	     -0.05570192	      0.88267350	     -0.00064365	     -0.20905210	      0.00138313	      0.00038752	     54.85622785
      1.01789929	     -0.04995051	     -0.00092574	     -0.19180589	     -0.05570007	      0.88267404	     -0.00064366	     -0.20904633	      0.00133636	      0.00041473	     54.93550134
      1.01925606	     -0.04991257	     -0.00092395	     -0.19176752	     -0.05569829	      0.88267462	     -0.00064366	     -0.20904053	      0.00128940	      0.00043956	     55.05069064
      1.02039717	     -0.04988052	     -0.00092003	     -0.19173518	     -0.05569684	      0.88267514	     -0.00064365	     -0.20903560	      0.00124995	      0.00045880	     55.09429079
      1.02153827	     -0.04984793	     -0.00091786	     -0.19170225	     -0.05569544	      0.88267567	     -0.00064363	     -0.20903059	      0.00121036	      0.00047654	     55.18590403
      1.02267937	     -0.04981481	     -0.00091439	     -0.19166882	     -0.05569408	      0.88267622	     -0.00064360	     -0.20902547	      0.00117079	      0.00049297	     55.25426155
      1.02423450	     -0.04976864	     -0.00091086	     -0.19162219	     -0.05569230	      0.88267701	     -0.00064354	     -0.20901828	      0.00111672	      0.00051338	     55.39641294
      1.02539208	     -0.04973251	     -0.00090652	     -0.19158577	     -0.05569103	      0.88267761	     -0.00064349	     -0.20901273	      0.00107652	      0.00052740	     55.47301145
      1.02654966	     -0.04969476	     -0.00090381	     -0.19154767	     -0.05568981	      0.88267823	     -0.00064343	     -0.20900695	      0.00103616	      0.00054060	     55.59169572
      1.02793954	     -0.04964762	     -0.00089883	     -0.19150016	     -0.05568840	      0.88267899	     -0.00064334	     -0.20899970	      0.00098764	      0.00055573	     55.70459001
      1.02917464	     -0.04960374	     -0.00089613	     -0.19145590	     -0.05568721	      0.88267968	     -0.00064324	     -0.20899293	      0.00094425	      0.00056870	     55.85524426
      1.03040975	     -0.04955754	     -0.00089120	     -0.19140938	     -0.05568607	      0.88268039	     -0.00064314	     -0.20898582	      0.00090077	      0.00058161	     55.96367553
      1.03164485	     -0.04951015	     -0.00088854	     -0.19136158	     -0.05568499	      0.88268112	     -0.00064303	     -0.20897837	      0.00085693	      0.00059461	     56.13007862
      1.03287996	     -0.04946194	     -0.00088398	     -0.19131303	     -0.05568396	      0.88268186	     -0.00064290	     -0.20897057	      0.00081290	      0.00060803	     56.25402261
      1.03411507	     -0.04941313	     -0.00088165	     -0.19126380	     -0.05568298	      0.88268262	     -0.00064277	     -0.20896246	      0.00076842	      0.00062196	     56.43168158
      1.03535017	     -0.04936454	     -0.00087737	     -0.19121483	     -0.05568206	      0.88268340	     -0.00064262	     -0.20895405	      0.00072367	      0.00063663	     56.55111783
      1.03658528	     -0.04931777	     -0.00087542	     -0.19116761	     -0.05568119	      0.88268420	     -0.00064246	     -0.20894541	      0.00067839	      0.00065196	     56.71943829
      1.03782038	     -0.04927278	     -0.00087139	     -0.19112223	     -0.05568038	      0.88268501	     -0.00064230	     -0.20893661	      0.00063280	      0.00066801	     56.81423696
      1.03905549	     -0.04922951	     -0.00086936	     -0.19107850	     -0.05567963	      0.88268585	     -0.00064212	     -0.20892769	      0.00058670	      0.00068452	     56.96984952
      1.04029060	     -0.04918752	     -0.00086521	     -0.19103610	     -0.05567893	      0.88268670	     -0.00064193	     -0.20891871	      0.00054039	      0.00070146	     57.06568072
      1.04152570	     -0.04914735	     -0.00086329	     -0.19099546	     -0.05567829	      0.88268758	     -0.00064173	     -0.20890968	      0.00049370	      0.00071864	     57.23587659
      1.04276081	     -0.04910886	     -0.00085942	     -0.19095654	     -0.05567771	      0.88268848	     -0.00064152	     -0.20890063	      0.00044691	      0.00073609	     57.33127688
      1.04399591	     -0.04907257	     -0.00085785	     -0.19091975	     -0.05567719	      0.88268940	     -0.00064131	     -0.20889161	      0.00039981	      0.00075361	     57.50131438
      1.04523102	     -0.04903925	     -0.00085444	     -0.19088598	     -0.05567672	      0.88269034	     -0.00064108	     -0.20888264	      0.00035266	      0.00077122	     57.58119040
      1.04646613	     -0.04900943	     -0.00085347	     -0.19085563	     -0.05567632	      0.88269130	     -0.00064084	     -0.20887380	      0.00030527	      0.00078864	     57.74324500
      1.04770123	     -0.04898114	     -0.00085037	     -0.19082688	     -0.05567597	      0.88269229	     -0.00064059	     -0.20886510	      0.00025792	      0.00080585	     57.82019686
      1.04893634	     -0.04895359	     -0.00084944	     -0.19079879	     -0.05567568	      0.88269329	     -0.00064034	     -0.20885652	      0.00021045	      0.00082265	     57.99790033
      1.05017144	     -0.04892709	     -0.00084640	     -0.19077182	     -0.05567545	      0.88269432	     -0.00064007	     -0.20884804	      0.00016310	      0.00083909	     58.07626736
      1.05140655	     -0.04890319	     -0.00084586	     -0.19074737	     -0.05567528	      0.88269537	     -0.00063980	     -0.20883967	      0.00011566	      0.00085499	     58.24917665
      1.05264166	     -0.04888233	     -0.00084335	     -0.19072602	     -0.05567517	      0.88269643	     -0.00063952	     -0.20883144	      0.00006837	      0.00087034	     58.30220519
      1.05387676	     -0.04886501	     -0.00084336	     -0.19070813	     -0.05567511	      0.88269751	     -0.00063923	     -0.20882341	      0.00002099	      0.00088489	     58.45372953
      1.05511187	     -0.04885096	     -0.00084113	     -0.19069357	     -0.05567511	      0.88269862	     -0.00063893	     -0.20881561	     -0.00002621	      0.00089858	     58.47069150
      1.05634697	     -0.04884093	     -0.00084150	     -0.19068296	     -0.05567517	      0.88269973	     -0.00063862	     -0.20880807	     -0.00007341	      0.00091110	     58.60769998
      1.05758208	     -0.04883478	     -0.00083958	     -0.19067629	     -0.05567529	      0.88270087	     -0.00063831	     -0.20880084	     -0.00012030	      0.00092239	     58.59285771
      1.05881719	     -0.04883259	     -0.00084022	     -0.19067351	     -0.05567547	      0.88270201	     -0.00063798	     -0.20879396	     -0.00016708	      0.00093208	     58.71308646
      1.06005229	     -0.04883352	     -0.00083839	     -0.19067393	     -0.05567571	      0.88270317	     -0.00063765	     -0.20878743	     -0.00021340	      0.00094010	     58.67987423
      1.06128740	     -0.04883751	     -0.00083915	     -0.19067733	     -0.05567600	      0.88270433	     -0.00063732	     -0.20878126	     -0.00025944	      0.00094616	     58.79690999
      1.06252250	     -0.04884366	     -0.00083726	     -0.19068298	     -0.05567635	      0.88270550	     -0.00063698	     -0.20877544	     -0.00030487	      0.00095024	     58.74687059
      1.06375761	     -0.04885209	     -0.00083804	     -0.19069082	     -0.05567675	      0.88270668	     -0.00063663	     -0.20876994	     -0.00034991	      0.00095211	     58.86478862
      1.06499272	     -0.04886224	     -0.00083614	     -0.19070049	     -0.05567721	      0.88270786	     -0.00063627	     -0.20876474	     -0.00039421	      0.00095186	     58.80042892
      1.06622782	     -0.04887470	     -0.00083706	     -0.19071238	     -0.05567773	      0.88270903	     -0.00063591	     -0.20875983	     -0.00043804	      0.00094932	     58.91454293
      1.06746293	     -0.04888902	     -0.00083531	     -0.19072620	     -0.05567829	      0.88271020	     -0.00063554	     -0.20875520	     -0.00048107	      0.00094462	     58.83190560
      1.06869803	     -0.04890569	     -0.00083647	     -0.19074231	     -0.05567891	      0.88271136	     -0.00063517	     -0.20875083	     -0.00052360	      0.00093764	     58.93765745
      1.06993314	     -0.04892417	     -0.00083494	     -0.19076030	     -0.05567959	      0.88271252	     -0.00063479	     -0.20874673	     -0.00056529	      0.00092857	     58.83702639
      1.07116825	     -0.04894503	     -0.00083638	     -0.19078061	     -0.05568031	      0.88271366	     -0.00063441	     -0.20874290	     -0.00060646	      0.00091733	     58.93478810
      1.07240335	     -0.04896767	     -0.00083512	     -0.19080277	     -0.05568108	      0.88271478	     -0.00063402	     -0.20873932	     -0.00064676	      0.00090412	     58.81694667
      1.07363846	     -0.04899268	     -0.00083681	     -0.19082721	     -0.05568191	      0.88271589	     -0.00063363	     -0.20873601	     -0.00068653	      0.00088888	     58.90356899
      1.07487356	     -0.04901936	     -0.00083578	     -0.19085342	     -0.05568278	      0.88271698	     -0.00063323	     -0.20873297	     -0.00072544	      0.00087184	     58.76838361
      1.07610867	     -0.04904838	     -0.00083767	     -0.19088190	     -0.05568370	      0.88271804	     -0.00063283	     -0.20873018	     -0.00076379	      0.00085297	     58.84262889
      1.07734378	     -0.04907907	     -0.00083685	     -0.19091212	     -0.05568467	      0.88271908	     -0.00063243	     -0.20872766	     -0.00080127	      0.00083248	     58.69246618
      1.07857888	     -0.04911198	     -0.00083889	     -0.19094449	     -0.05568568	      0.88272010	     -0.00063202	     -0.20872541	     -0.00083818	      0.00081036	     58.75748800
      1.07981399	     -0.04914627	     -0.00083829	     -0.19097832	     -0.05568674	      0.88272108	     -0.00063161	     -0.20872342	     -0.00087420	      0.00078685	     58.59905925
      1.08104909	     -0.04918257	     -0.00084044	     -0.19101409	     -0.05568784	      0.88272204	     -0.00063120	     -0.20872169	     -0.00090963	      0.00076196	     58.65364971
      1.08228420	     -0.04922011	     -0.00084001	     -0.19105119	     -0.05568898	      0.88272296	     -0.00063078	     -0.20872021	     -0.00094416	      0.00073594	     58.48685980
      1.08351931	     -0.04925976	     -0.00084226	     -0.19109033	     -0.05569017	      0.88272386	     -0.00063037	     -0.20871899	     -0.00097809	      0.00070881	     58.52933919
      1.08475441	     -0.04930078	     -0.00084207	     -0.19113091	     -0.05569140	      0.88272472	     -0.00062994	     -0.20871802	     -0.00101111	      0.00068082	     58.35643894
      1.08598952	     -0.04934374	     -0.00084440	     -0.19117337	     -0.05569267	      0.88272554	     -0.00062952	     -0.20871731	     -0.00104352	      0.00065199	     58.38792898
      1.08722462	     -0.04938771	     -0.00084431	     -0.19121692	     -0.05569398	      0.88272633	     -0.00062909	     -0.20871685	     -0.00107501	      0.00062255	     58.21364367
      1.08845973	     -0.04943323	     -0.00084651	     -0.19126196	     -0.05569532	      0.88272708	     -0.00062867	     -0.20871663	     -0.00110585	      0.00059258	     58.23779785
      1.08969484	     -0.04947999	     -0.00084674	     -0.19130830	     -0.05569671	      0.88272779	     -0.00062824	     -0.20871664	     -0.00113576	      0.00056233	     58.06681620
      1.09092994	     -0.04952822	     -0.00084914	     -0.19135606	     -0.05569813	      0.88272846	     -0.00062781	     -0.20871687	     -0.00116501	      0.00053188	     58.08217336
      1.09216505	     -0.04957733	     -0.00084960	     -0.19140478	     -0.05569958	      0.88272910	     -0.00062737	     -0.20871731	     -0.00119332	      0.00050142	     57.91224019
      1.09340015	     -0.04962785	     -0.00085204	     -0.19145484	     -0.05570108	      0.88272970	     -0.00062694	     -0.20871795	     -0.00122095	      0.00047100	     57.91687540
      1.09463526	     -0.04967904	     -0.00085269	     -0.19150565	     -0.05570260	      0.88273027	     -0.00062651	     -0.20871881	     -0.00124765	      0.00044077	     57.75152528
      1.09587037	     -0.04973151	     -0.00085514	     -0.19155768	     -0.05570416	      0.88273079	     -0.00062607	     -0.20871986	     -0.00127364	      0.00041076	     57.74897760
      1.09710547	     -0.04978451	     -0.00085602	     -0.19161031	     -0.05570575	      0.88273128	     -0.00062564	     -0.20872110	     -0.00129868	      0.00038114	     57.59214337
      1.09834058	     -0.04983860	     -0.00085851	     -0.19166397	     -0.05570736	      0.88273173	     -0.00062520	     -0.20872252	     -0.00132299	      0.00035191	     57.58084374
      1.09957568	     -0.04989313	     -0.00085959	     -0.19171814	     -0.05570901	      0.88273215	     -0.00062476	     -0.20872412	     -0.00134637	      0.00032322	     57.42983229
      1.10081079	     -0.04994867	     -0.00086209	     -0.19177328	     -0.05571069	      0.88273253	     -0.00062433	     -0.20872588	     -0.00136899	      0.00029506	     57.40928666
      1.10204590	     -0.05000473	     -0.00086335	     -0.19182900	     -0.05571239	      0.88273288	     -0.00062389	     -0.20872780	     -0.00139069	      0.00026751	     57.26299695
      1.10353737	     -0.05007447	     -0.00086713	     -0.19189826	     -0.05571449	      0.88273325	     -0.00062337	     -0.20873032	     -0.00141588	      0.00023508	     57.28414806
      1.10464204	     -0.05012646	     -0.00086788	     -0.19194997	     -0.05571606	      0.88273350	     -0.00062298	     -0.20873233	     -0.00143360	      0.00021176	     57.07136576
      1.10574672	     -0.05017949	     -0.00087051	     -0.19200267	     -0.05571765	      0.88273372	     -0.00062259	     -0.20873447	     -0.00145076	      0.00018899	     57.04386623
      1.10721521	     -0.05025065	     -0.00087275	     -0.19207344	     -0.05571980	      0.88273398	     -0.00062208	     -0.20873749	     -0.00147243	      0.00015964	     56.87438770
      1.10853467	     -0.05031598	     -0.00087646	     -0.19213838	     -0.05572176	      0.88273417	     -0.00062162	     -0.20874038	     -0.00149100	      0.00013413	     56.88099562
      1.10985413	     -0.05038158	     -0.00087768	     -0.19220368	     -0.05572374	      0.88273433	     -0.00062117	     -0.20874343	     -0.00150845	      0.00010950	     56.63086184
      1.11100670	     -0.05044035	     -0.00088146	     -0.19226210	     -0.05572548	      0.88273445	     -0.00062077	     -0.20874622	     -0.00152307	      0.00008858	     56.66390137
      1.11215926	     -0.05049944	     -0.00088326	     -0.19232093	     -0.05572725	      0.88273454	     -0.00062038	     -0.20874913	     -0.00153683	      0.00006827	     56.48395473
      1.11331183	     -0.05055978	     -0.00088671	     -0.19238096	     -0.05572902	      0.88273460	     -0.00061999	     -0.20875217	     -0.00154994	      0.00004851	     56.42419216
      1.11488710	     -0.05064290	     -0.00088973	     -0.19246372	     -0.05573148	      0.88273466	     -0.00061946	     -0.20875653	     -0.00156659	      0.00002238	     56.19709891
      1.11607344	     -0.05070698	     -0.00089350	     -0.19252750	     -0.05573335	      0.88273468	     -0.00061906	     -0.20875999	     -0.00157835	      0.00000327	     56.19126584
      1.11725978	     -0.05077167	     -0.00089546	     -0.19259195	     -0.05573522	      0.88273467	     -0.00061867	     -0.20876360	     -0.00158920	     -0.00001535	     55.99241569
      1.11844612	     -0.05083765	     -0.00089873	     -0.19265766	     -0.05573712	      0.88273464	     -0.00061828	     -0.20876737	     -0.00159934	     -0.00003362	     55.92402346
      1.11998669	     -0.05092417	     -0.00090140	     -0.19274389	     -0.05573959	      0.88273457	     -0.00061778	     -0.20877248	     -0.00161119	     -0.00005687	     55.67183076
      1.12115260	     -0.05099115	     -0.00090534	     -0.19281061	     -0.05574147	      0.88273449	     -0.00061741	     -0.20877650	     -0.00161936	     -0.00007425	     55.66299476
      1.12231851	     -0.05105839	     -0.00090743	     -0.19287765	     -0.05574336	      0.88273440	     -0.00061704	     -0.20878066	     -0.00162660	     -0.00009144	     55.45868927
      1.12373919	     -0.05114168	     -0.00091163	     -0.19296067	     -0.05574568	      0.88273425	     -0.00061659	     -0.20878590	     -0.00163443	     -0.00011232	     55.38690655
      1.12515987	     -0.05122509	     -0.00091333	     -0.19304390	     -0.05574801	      0.88273408	     -0.00061615	     -0.20879131	     -0.00164083	     -0.00013314	     55.05713367
      1.12622471	     -0.05128888	     -0.00091736	     -0.19310748	     -0.05574976	      0.88273393	     -0.00061583	     -0.20879546	     -0.00164497	     -0.00014885	     55.07397841
      1.12728955	     -0.05135248	     -0.00091945	     -0.19317093	     -0.05575151	      0.88273376	     -0.00061551	     -0.20879970	     -0.00164823	     -0.00016462	     54.89617678
      1.12882978	     -0.05144524	     -0.00092357	     -0.19326346	     -0.05575405	      0.88273349	     -0.00061506	     -0.20880595	     -0.00165170	     -0.00018766	     54.76056492
      1.13015805	     -0.05152499	     -0.00092585	     -0.19334307	     -0.05575625	      0.88273323	     -0.00061467	     -0.20881146	     -0.00165333	     -0.00020776	     54.50407394
      1.13148632	     -0.05160623	     -0.00093010	     -0.19342412	     -0.05575844	      0.88273294	     -0.00061430	     -0.20881707	     -0.00165394	     -0.00022813	     54.45259679
      1.13281458	     -0.05168744	     -0.00093168	     -0.19350524	     -0.05576064	      0.88273262	     -0.00061393	     -0.20882279	     -0.00165318	     -0.00024879	     54.10989583
      1.13397674	     -0.05175966	     -0.00093575	     -0.19357730	     -0.05576256	      0.88273232	     -0.00061361	     -0.20882788	     -0.00165174	     -0.00026722	     54.09799303
      1.13513889	     -0.05183133	     -0.00093763	     -0.19364890	     -0.05576448	      0.88273200	     -0.00061330	     -0.20883303	     -0.00164920	     -0.00028593	     53.85228090
      1.13630104	     -0.05190338	     -0.00094066	     -0.19372085	     -0.05576639	      0.88273166	     -0.00061300	     -0.20883824	     -0.00164582	     -0.00030499	     53.74045472
      1.13791109	     -0.05200299	     -0.00094343	     -0.19382038	     -0.05576904	      0.88273114	     -0.00061259	     -0.20884554	     -0.00163951	     -0.00033195	     53.42964146
      1.13911081	     -0.05207780	     -0.00094714	     -0.19389509	     -0.05577100	      0.88273073	     -0.00061230	     -0.20885102	     -0.00163381	     -0.00035249	     53.38092295
      1.14031052	     -0.05215218	     -0.00094901	     -0.19396945	     -0.05577296	      0.88273030	     -0.00061201	     -0.20885653	     -0.00162701	     -0.00037336	     53.12152310
      1.14151024	     -0.05222691	     -0.00095210	     -0.19404412	     -0.05577491	      0.88272984	     -0.00061173	     -0.20886207	     -0.00161935	     -0.00039462	     53.00444141
      1.14308026	     -0.05232395	     -0.00095453	     -0.19414115	     -0.05577744	      0.88272919	     -0.00061138	     -0.20886935	     -0.00160777	     -0.00042290	     52.67274253
      1.14425985	     -0.05239709	     -0.00095818	     -0.19421425	     -0.05577933	      0.88272868	     -0.00061113	     -0.20887483	     -0.00159815	     -0.00044450	     52.62858864
      1.14543945	     -0.05246952	     -0.00096004	     -0.19428669	     -0.05578121	      0.88272815	     -0.00061088	     -0.20888031	     -0.00158750	     -0.00046629	     52.36916726
      1.14688365	     -0.05255822	     -0.00096401	     -0.19437538	     -0.05578349	      0.88272745	     -0.00061059	     -0.20888701	     -0.00157341	     -0.00049324	     52.25351600
      1.14818204	     -0.05263676	     -0.00096585	     -0.19445397	     -0.05578553	      0.88272680	     -0.00061034	     -0.20889302	     -0.00155951	     -0.00051760	     51.92513925
      1.14948042	     -0.05271498	     -0.00097014	     -0.19453216	     -0.05578754	      0.88272611	     -0.00061011	     -0.20889900	     -0.00154480	     -0.00054205	     51.89546368
      1.15077881	     -0.05279137	     -0.00097199	     -0.19460863	     -0.05578954	      0.88272539	     -0.00060988	     -0.20890493	     -0.00152890	     -0.00056644	     51.53738713
      1.15207719	     -0.05286729	     -0.00097674	     -0.19468454	     -0.05579151	      0.88272464	     -0.00060967	     -0.20891081	     -0.00151230	     -0.00059075	     51.55113912
      1.15337558	     -0.05294109	     -0.00097864	     -0.19475844	     -0.05579346	      0.88272386	     -0.00060947	     -0.20891663	     -0.00149455	     -0.00061481	     51.15689496
      1.15467397	     -0.05301418	     -0.00098389	     -0.19483152	     -0.05579539	      0.88272304	     -0.00060929	     -0.20892237	     -0.00147622	     -0.00063864	     51.22916672
      1.15597235	     -0.05308454	     -0.00098583	     -0.19490200	     -0.05579730	      0.88272220	     -0.00060911	     -0.20892806	     -0.00145679	     -0.00066203	     50.79827631
      1.15714005	     -0.05314677	     -0.00099066	     -0.19496424	     -0.05579899	      0.88272141	     -0.00060897	     -0.20893310	     -0.00143892	     -0.00068271	     50.86417831
      1.15830776	     -0.05320655	     -0.00099340	     -0.19502411	     -0.05580066	      0.88272060	     -0.00060884	     -0.20893808	     -0.00142028	     -0.00070291	     50.60757314
      1.15971544	     -0.05327621	     -0.00099833	     -0.19509383	     -0.05580264	      0.88271960	     -0.00060869	     -0.20894399	     -0.00139721	     -0.00072661	     50.57193967
      1.16112311	     -0.05334219	     -0.00100139	     -0.19515994	     -0.05580459	      0.88271856	     -0.00060856	     -0.20894979	     -0.00137325	     -0.00074942	     50.22126683
      1.16231777	     -0.05339631	     -0.00100627	     -0.19521410	     -0.05580622	      0.88271765	     -0.00060846	     -0.20895462	     -0.00135260	     -0.00076807	     50.31603134
      1.16351243	     -0.05344773	     -0.00100917	     -0.19526564	     -0.05580782	      0.88271672	     -0.00060838	     -0.20895938	     -0.00133132	     -0.00078595	     50.06138408
      1.16470709	     -0.05349703	     -0.00101326	     -0.19531503	     -0.05580940	      0.88271577	     -0.00060831	     -0.20896407	     -0.00130977	     -0.00080306	     50.03644548
      1.16630484	     -0.05355861	     -0.00101724	     -0.19537678	     -0.05581147	      0.88271447	     -0.00060823	     -0.20897023	     -0.00128031	     -0.00082457	     49.74429119
      1.16751773	     -0.05360249	     -0.00102184	     -0.19542074	     -0.05581301	      0.88271346	     -0.00060818	     -0.20897483	     -0.00125777	     -0.00083984	     49.85073505
      1.16873062	     -0.05364326	     -0.00102458	     -0.19546167	     -0.05581452	      0.88271244	     -0.00060815	     -0.20897935	     -0.00123482	     -0.00085409	     49.60794930
      1.16994351	     -0.05368166	     -0.00102839	     -0.19550019	     -0.05581600	      0.88271139	     -0.00060813	     -0.20898380	     -0.00121177	     -0.00086735	     49.60894445
      1.17153545	     -0.05372797	     -0.00103172	     -0.19554671	     -0.05581791	      0.88271000	     -0.00060812	     -0.20898954	     -0.00118113	     -0.00088317	     49.31241917
      1.17272906	     -0.05376020	     -0.00103580	     -0.19557905	     -0.05581930	      0.88270894	     -0.00060812	     -0.20899378	     -0.00115818	     -0.00089390	     49.45165529
      1.17392268	     -0.05378971	     -0.00103805	     -0.19560874	     -0.05582067	      0.88270787	     -0.00060814	     -0.20899798	     -0.00113496	     -0.00090358	     49.23032530
      1.17538316	     -0.05382272	     -0.00104214	     -0.19564192	     -0.05582231	      0.88270654	     -0.00060818	     -0.20900305	     -0.00110661	     -0.00091407	     49.30196308
      1.17669007	     -0.05384898	     -0.00104391	     -0.19566840	     -0.05582374	      0.88270534	     -0.00060823	     -0.20900753	     -0.00108102	     -0.00092213	     48.99088932
      1.17799697	     -0.05387274	     -0.00104770	     -0.19569233	     -0.05582513	      0.88270413	     -0.00060829	     -0.20901196	     -0.00105566	     -0.00092902	     49.16450746
      1.17930388	     -0.05389345	     -0.00104896	     -0.19571328	     -0.05582650	      0.88270291	     -0.00060837	     -0.20901634	     -0.00103009	     -0.00093467	     48.82507957
      1.18061078	     -0.05391210	     -0.00105259	     -0.19573209	     -0.05582783	      0.88270169	     -0.00060846	     -0.20902067	     -0.00100485	     -0.00093920	     49.04428752
      1.18191768	     -0.05392786	     -0.00105333	     -0.19574811	     -0.05582912	      0.88270046	     -0.00060856	     -0.20902496	     -0.00097942	     -0.00094257	     48.67545053
      1.18322459	     -0.05394155	     -0.00105679	     -0.19576197	     -0.05583039	      0.88269922	     -0.00060868	     -0.20902919	     -0.00095440	     -0.00094492	     48.94625080
      1.18453149	     -0.05395254	     -0.00105696	     -0.19577324	     -0.05583162	      0.88269799	     -0.00060881	     -0.20903338	     -0.00092918	     -0.00094621	     48.54516495
      1.18583840	     -0.05396185	     -0.00106034	     -0.19578272	     -0.05583282	      0.88269675	     -0.00060896	     -0.20903751	     -0.00090444	     -0.00094663	     48.87388374
      1.18700219	     -0.05396806	     -0.00106036	     -0.19578918	     -0.05583386	      0.88269565	     -0.00060910	     -0.20904114	     -0.00088223	     -0.00094621	     48.53894216
      1.18816599	     -0.05397298	     -0.00106225	     -0.19579429	     -0.05583487	      0.88269455	     -0.00060925	     -0.20904474	     -0.00086036	     -0.00094521	     48.64597362
      1.18959246	     -0.05397684	     -0.00106299	     -0.19579843	     -0.05583608	      0.88269320	     -0.00060945	     -0.20904910	     -0.00083360	     -0.00094319	     48.48187907
      1.19101893	     -0.05397882	     -0.00106536	     -0.19580064	     -0.05583725	      0.88269186	     -0.00060966	     -0.20905341	     -0.00080724	     -0.00094049	     48.70691379
      1.19220339	     -0.05397869	     -0.00106506	     -0.19580077	     -0.05583819	      0.88269074	     -0.00060985	     -0.20905694	     -0.00078531	     -0.00093773	     48.43396869
      1.19338785	     -0.05397749	     -0.00106653	     -0.19579977	     -0.05583911	      0.88268964	     -0.00061006	     -0.20906044	     -0.00076374	     -0.00093465	     48.55457995
      1.19482059	     -0.05397433	     -0.00106673	     -0.19579690	     -0.05584019	      0.88268830	     -0.00061032	     -0.20906463	     -0.00073774	     -0.00093047	     48.40028245
      1.19625333	     -0.05396990	     -0.00106888	     -0.19579270	     -0.05584122	      0.88268697	     -0.00061059	     -0.20906878	     -0.00071224	     -0.00092598	     48.66838899
      1.19739463	     -0.05396500	     -0.00106819	     -0.19578806	     -0.05584202	      0.88268591	     -0.00061082	     -0.20907206	     -0.00069192	     -0.00092216	     48.39683234
      1.19853592	     -0.05395946	     -0.00106918	     -0.19578272	     -0.05584280	      0.88268486	     -0.00061107	     -0.20907533	     -0.00067201	     -0.00091828	     48.49383180
      1.20002419	     -0.05395246	     -0.00106907	     -0.19577603	     -0.05584378	      0.88268350	     -0.00061140	     -0.20907960	     -0.00064626	     -0.00091322	     48.35621163
      1.20151246	     -0.05394857	     -0.00107077	     -0.19577237	     -0.05584473	      0.88268215	     -0.00061174	     -0.20908398	     -0.00062112	     -0.00090857	     48.59288482
      1.20261783	     -0.05394865	     -0.00106972	     -0.19577270	     -0.05584540	      0.88268114	     -0.00061201	     -0.20908742	     -0.00060243	     -0.00090567	     48.26918512
      1.20372320	     -0.05395230	     -0.00107040	     -0.19577654	     -0.05584606	      0.88268014	     -0.00061229	     -0.20909109	     -0.00058404	     -0.00090359	     48.30300541
      1.20528019	     -0.05396305	     -0.00107032	     -0.19578759	     -0.05584695	      0.88267874	     -0.00061270	     -0.20909682	     -0.00055806	     -0.00090252	     48.12807548
      1.20683719	     -0.05398135	     -0.00107223	     -0.19580611	     -0.05584780	      0.88267733	     -0.00061313	     -0.20910338	     -0.00053216	     -0.00090431	     48.37204426
      1.20789032	     -0.05399751	     -0.00107120	     -0.19582250	     -0.05584835	      0.88267638	     -0.00061343	     -0.20910836	     -0.00051420	     -0.00090743	     47.98781589
      1.20894345	     -0.05401654	     -0.00107179	     -0.19584171	     -0.05584888	      0.88267542	     -0.00061373	     -0.20911384	     -0.00049620	     -0.00091237	     47.98581467
      1.21062279	     -0.05405276	     -0.00107181	     -0.19587823	     -0.05584969	      0.88267388	     -0.00061424	     -0.20912364	     -0.00046680	     -0.00092427	     47.77786961
      1.21198959	     -0.05408728	     -0.00107268	     -0.19591299	     -0.05585031	      0.88267261	     -0.00061467	     -0.20913266	     -0.00044232	     -0.00093798	     47.82181691
      1.21335639	     -0.05412489	     -0.00107180	     -0.19595090	     -0.05585090	      0.88267131	     -0.00061511	     -0.20914265	     -0.00041695	     -0.00095543	     47.47048469
      1.21472319	     -0.05416512	     -0.00107310	     -0.19599136	     -0.05585145	      0.88266999	     -0.00061557	     -0.20915359	     -0.00039097	     -0.00097671	     47.66554699
      1.21592574	     -0.05420232	     -0.00107182	     -0.19602886	     -0.05585191	      0.88266880	     -0.00061598	     -0.20916400	     -0.00036712	     -0.00099848	     47.22188581
      1.21712829	     -0.05424080	     -0.00107237	     -0.19606757	     -0.05585233	      0.88266759	     -0.00061640	     -0.20917512	     -0.00034277	     -0.00102307	     47.25834232
      1.21833084	     -0.05428024	     -0.00107166	     -0.19610730	     -0.05585273	      0.88266634	     -0.00061683	     -0.20918694	     -0.00031760	     -0.00105025	     46.98746620
      1.21994354	     -0.05433562	     -0.00107195	     -0.19616303	     -0.05585321	      0.88266462	     -0.00061743	     -0.20920385	     -0.00028283	     -0.00109057	     46.94362310
      1.22118215	     -0.05437992	     -0.00107057	     -0.19620766	     -0.05585355	      0.88266325	     -0.00061789	     -0.20921766	     -0.00025504	     -0.00112423	     46.48689809
      1.22242075	     -0.05442426	     -0.00107105	     -0.19625228	     -0.05585385	      0.88266183	     -0.00061837	     -0.20923219	     -0.00022661	     -0.00116001	     46.46300514
      1.22365936	     -0.05447036	     -0.00107033	     -0.19629871	     -0.05585411	      0.88266037	     -0.00061886	     -0.20924742	     -0.00019724	     -0.00119751	     46.11671516
      1.22523439	     -0.05453189	     -0.00107075	     -0.19636062	     -0.05585439	      0.88265845	     -0.00061950	     -0.20926785	     -0.00015885	     -0.00124728	     46.03405783
      1.22646483	     -0.05458184	     -0.00106942	     -0.19641094	     -0.05585456	      0.88265689	     -0.00062001	     -0.20928461	     -0.00012772	     -0.00128744	     45.54602603
      1.22769527	     -0.05463368	     -0.00106988	     -0.19646308	     -0.05585470	      0.88265528	     -0.00062052	     -0.20930207	     -0.00009588	     -0.00132850	     45.48417183
      1.22892570	     -0.05468708	     -0.00106929	     -0.19651683	     -0.05585480	      0.88265362	     -0.00062105	     -0.20932022	     -0.00006300	     -0.00137012	     45.15419890
      1.23054801	     -0.05476047	     -0.00107009	     -0.19659066	     -0.05585487	      0.88265135	     -0.00062175	     -0.20934516	     -0.00001832	     -0.00142543	     45.05230277
      1.23177660	     -0.05481853	     -0.00106914	     -0.19664910	     -0.05585487	      0.88264957	     -0.00062230	     -0.20936482	      0.00001680	     -0.00146723	     44.59396375
      1.23300519	     -0.05487855	     -0.00106986	     -0.19670946	     -0.05585482	      0.88264775	     -0.00062285	     -0.20938514	      0.00005273	     -0.00150876	     44.51458125
      1.23448555	     -0.05495226	     -0.00106906	     -0.19678366	     -0.05585471	      0.88264548	     -0.00062353	     -0.20941047	      0.00009753	     -0.00155797	     44.10281884
      1.23596592	     -0.05502659	     -0.00107035	     -0.19685841	     -0.05585454	      0.88264313	     -0.00062421	     -0.20943663	      0.00014365	     -0.00160592	     44.18424610
      1.23708714	     -0.05508224	     -0.00106859	     -0.19691449	     -0.05585435	      0.88264131	     -0.00062474	     -0.20945693	      0.00017988	     -0.00164100	     43.72528199
      1.23820837	     -0.05513736	     -0.00106841	     -0.19696999	     -0.05585413	      0.88263945	     -0.00062527	     -0.20947759	      0.00021684	     -0.00167483	     43.63454936
      1.23981292	     -0.05521511	     -0.00106679	     -0.19704835	     -0.05585374	      0.88263673	     -0.00062604	     -0.20950769	      0.00027141	     -0.00172057	     43.32700718
      1.24120503	     -0.05528072	     -0.00106623	     -0.19711449	     -0.05585333	      0.88263431	     -0.00062672	     -0.20953422	      0.00032011	     -0.00175731	     43.28095552
      1.24259714	     -0.05534425	     -0.00106358	     -0.19717862	     -0.05585285	      0.88263184	     -0.00062740	     -0.20956102	      0.00037034	     -0.00179082	     42.94621420
      1.24398925	     -0.05540571	     -0.00106312	     -0.19724062	     -0.05585230	      0.88262932	     -0.00062809	     -0.20958798	      0.00042165	     -0.00182082	     43.01365624
      1.24521361	     -0.05545822	     -0.00106005	     -0.19729370	     -0.05585175	      0.88262708	     -0.00062870	     -0.20961177	      0.00046807	     -0.00184390	     42.69674847
      1.24643797	     -0.05550960	     -0.00105892	     -0.19734561	     -0.05585115	      0.88262481	     -0.00062932	     -0.20963557	      0.00051525	     -0.00186376	     42.68346967
      1.24766233	     -0.05555983	     -0.00105662	     -0.19739641	     -0.05585049	      0.88262252	     -0.00062994	     -0.20965935	      0.00056347	     -0.00188010	     42.53037122
      1.24933848	     -0.05562573	     -0.00105470	     -0.19746306	     -0.05584949	      0.88261935	     -0.00063079	     -0.20969177	      0.00063080	     -0.00189647	     42.52046538
      1.25060213	     -0.05567133	     -0.00105143	     -0.19750930	     -0.05584866	      0.88261695	     -0.00063144	     -0.20971601	      0.00068276	     -0.00190384	     42.35619560
      1.25186577	     -0.05571217	     -0.00104951	     -0.19755075	     -0.05584776	      0.88261454	     -0.00063209	     -0.20973993	      0.00073540	     -0.00190673	     42.39389529
      1.25312942	     -0.05574655	     -0.00104605	     -0.19758580	     -0.05584680	      0.88261213	     -0.00063274	     -0.20976343	      0.00078885	     -0.00190476	     42.33028671
      1.25475861	     -0.05578463	     -0.00104270	     -0.19762471	     -0.05584546	      0.88260904	     -0.00063359	     -0.20979293	      0.00085848	     -0.00189482	     42.39336346
      1.25599771	     -0.05580884	     -0.00103807	     -0.19764963	     -0.05584436	      0.88260670	     -0.00063424	     -0.20981467	      0.00091214	     -0.00188153	     42.31817033
      1.25723682	     -0.05582887	     -0.00103500	     -0.19767032	     -0.05584320	      0.88260438	     -0.00063489	     -0.20983575	      0.00096604	     -0.00186331	     42.36748459
      1.25874018	     -0.05584840	     -0.00102959	     -0.19769071	     -0.05584170	      0.88260160	     -0.00063568	     -0.20986047	      0.00103176	     -0.00183405	     42.32496202
      1.26024354	     -0.05586732	     -0.00102727	     -0.19771038	     -0.05584010	      0.88259887	     -0.00063648	     -0.20988433	      0.00109748	     -0.00179728	     42.39684999
      1.26137502	     -0.05587836	     -0.00102209	     -0.19772210	     -0.05583883	      0.88259685	     -0.00063708	     -0.20990170	      0.00114731	     -0.00176485	     42.33202280
      1.26250649	     -0.05588857	     -0.00101868	     -0.19773294	     -0.05583750	      0.88259487	     -0.00063768	     -0.20991856	      0.00119712	     -0.00172865	     42.36768221
      1.26413274	     -0.05590059	     -0.00101268	     -0.19774589	     -0.05583550	      0.88259211	     -0.00063855	     -0.20994185	      0.00126909	     -0.00167039	     42.39227743
      1.26553408	     -0.05590856	     -0.00100876	     -0.19775463	     -0.05583367	      0.88258981	     -0.00063930	     -0.20996098	      0.00133127	     -0.00161485	     42.46697951
      1.26693543	     -0.05591395	     -0.00100293	     -0.19776084	     -0.05583176	      0.88258758	     -0.00064006	     -0.20997921	      0.00139385	     -0.00155479	     42.47382778
      1.26833677	     -0.05591740	     -0.00099968	     -0.19776504	     -0.05582977	      0.88258545	     -0.00064081	     -0.20999648	      0.00145641	     -0.00149081	     42.56476898
      1.26956902	     -0.05591822	     -0.00099419	     -0.19776660	     -0.05582794	      0.88258365	     -0.00064148	     -0.21001087	      0.00151177	     -0.00143156	     42.54416534
      1.27080126	     -0.05591779	     -0.00099083	     -0.19776684	     -0.05582604	      0.88258192	     -0.00064215	     -0.21002450	      0.00156706	     -0.00136999	     42.59272086
      1.27203351	     -0.05591566	     -0.00098626	     -0.19776542	     -0.05582408	      0.88258027	     -0.00064282	     -0.21003736	      0.00162253	     -0.00130636	     42.60241801
      1.27370753	     -0.05591036	     -0.00098149	     -0.19776103	     -0.05582130	      0.88257816	     -0.00064373	     -0.21005359	      0.00169787	     -0.00121729	     42.66584083
      1.27497013	     -0.05590405	     -0.00097621	     -0.19775546	     -0.05581912	      0.88257667	     -0.00064442	     -0.21006487	      0.00175489	     -0.00114848	     42.65333492
      1.27623272	     -0.05589624	     -0.00097291	     -0.19774832	     -0.05581687	      0.88257526	     -0.00064511	     -0.21007532	      0.00181178	     -0.00107866	     42.69952887
      1.27749532	     -0.05588658	     -0.00096838	     -0.19773938	     -0.05581454	      0.88257394	     -0.00064580	     -0.21008494	      0.00186878	     -0.00100804	     42.70818809
      1.27913631	     -0.05587156	     -0.00096406	     -0.19772523	     -0.05581141	      0.88257237	     -0.00064670	     -0.21009618	      0.00194269	     -0.00091561	     42.77563215
      1.28037305	     -0.05585732	     -0.00095878	     -0.19771171	     -0.05580898	      0.88257128	     -0.00064738	     -0.21010370	      0.00199848	     -0.00084567	     42.77159052
      1.28160980	     -0.05583982	     -0.00095522	     -0.19769488	     -0.05580647	      0.88257027	     -0.00064806	     -0.21011034	      0.00205405	     -0.00077576	     42.83399666
      1.28312222	     -0.05581369	     -0.00094924	     -0.19766960	     -0.05580331	      0.88256917	     -0.00064889	     -0.21011720	      0.00212198	     -0.00069039	     42.88089088
      1.28447624	     -0.05578700	     -0.00094580	     -0.19764362	     -0.05580040	      0.88256828	     -0.00064963	     -0.21012214	      0.00218241	     -0.00061432	     42.96805836
      1.28583026	     -0.05575545	     -0.00093994	     -0.19761285	     -0.05579740	      0.88256750	     -0.00065038	     -0.21012592	      0.00224273	     -0.00053861	     43.01350426
      1.28718429	     -0.05571786	     -0.00093648	     -0.19757595	     -0.05579433	      0.88256682	     -0.00065112	     -0.21012845	      0.00230249	     -0.00046342	     43.13906435
      1.28853831	     -0.05567363	     -0.00093026	     -0.19753249	     -0.05579117	      0.88256625	     -0.00065186	     -0.21012964	      0.00236202	     -0.00038856	     43.22116679
      1.28989233	     -0.05562263	     -0.00092710	     -0.19748217	     -0.05578793	      0.88256577	     -0.00065260	     -0.21012942	      0.00242075	     -0.00031408	     43.38939611
      1.29124635	     -0.05556295	     -0.00092081	     -0.19742326	     -0.05578461	      0.88256540	     -0.00065334	     -0.21012768	      0.00247904	     -0.00023959	     43.52249160
      1.29260037	     -0.05549534	     -0.00091834	     -0.19735628	     -0.05578122	      0.88256512	     -0.00065408	     -0.21012435	      0.00253617	     -0.00016496	     43.74435400
      1.29379889	     -0.05542812	     -0.00091337	     -0.19728971	     -0.05577815	      0.88256496	     -0.00065474	     -0.21012001	      0.00258608	     -0.00009835	     43.89136636
      1.29499740	     -0.05535407	     -0.00091078	     -0.19721621	     -0.05577502	      0.88256489	     -0.00065539	     -0.21011433	      0.00263480	     -0.00003112	     44.09234122
      1.29647097	     -0.05525373	     -0.00090603	     -0.19711658	     -0.05577109	      0.88256490	     -0.00065619	     -0.21010547	      0.00269317	      0.00005281	     44.32409143
      1.29794453	     -0.05514483	     -0.00090331	     -0.19700832	     -0.05576708	      0.88256504	     -0.00065699	     -0.21009451	      0.00274933	      0.00013818	     44.61118493
      1.29914345	     -0.05504908	     -0.00089878	     -0.19691314	     -0.05576376	      0.88256525	     -0.00065764	     -0.21008403	      0.00279354	      0.00020890	     44.81383521
      1.30034237	     -0.05494859	     -0.00089628	     -0.19681315	     -0.05576038	      0.88256554	     -0.00065828	     -0.21007218	      0.00283602	      0.00028069	     45.06037846
      1.30183129	     -0.05481734	     -0.00089171	     -0.19668253	     -0.05575612	      0.88256603	     -0.00065908	     -0.21005559	      0.00288650	      0.00037138	     45.35275532
      1.30332022	     -0.05467856	     -0.00088976	     -0.19654428	     -0.05575179	      0.88256665	     -0.00065988	     -0.21003703	      0.00293405	      0.00046363	     45.75000660
      1.30445065	     -0.05456826	     -0.00088588	     -0.19643443	     -0.05574845	      0.88256721	     -0.00066048	     -0.21002166	      0.00296844	      0.00053478	     45.97788401
      1.30558107	     -0.05445306	     -0.00088392	     -0.19631962	     -0.05574508	      0.88256786	     -0.00066108	     -0.21000521	      0.00300097	      0.00060673	     46.29125006
      1.30714748	     -0.05428472	     -0.00088005	     -0.19615180	     -0.05574035	      0.88256889	     -0.00066191	     -0.20998060	      0.00304325	      0.00070781	     46.73380666
      1.30855362	     -0.05412632	     -0.00087825	     -0.19599380	     -0.05573604	      0.88256995	     -0.00066265	     -0.20995671	      0.00307810	      0.00079980	     47.19742438
      1.30995975	     -0.05396098	     -0.00087377	     -0.19582891	     -0.05573169	      0.88257114	     -0.00066339	     -0.20993117	      0.00311017	      0.00089292	     47.59726145
      1.31109415	     -0.05382294	     -0.00087284	     -0.19569114	     -0.05572815	      0.88257220	     -0.00066398	     -0.20990937	      0.00313362	      0.00096862	     48.00356749
      1.31222854	     -0.05368074	     -0.00086998	     -0.19554924	     -0.05572458	      0.88257334	     -0.00066457	     -0.20988653	      0.00315518	      0.00104484	     48.37133900
      1.31373240	     -0.05348761	     -0.00086762	     -0.19535642	     -0.05571982	      0.88257498	     -0.00066534	     -0.20985470	      0.00318045	      0.00114636	     48.91679735
      1.31523626	     -0.05329036	     -0.00086318	     -0.19515951	     -0.05571502	      0.88257679	     -0.00066611	     -0.20982121	      0.00320212	      0.00124810	     49.40285549
      1.31632286	     -0.05314530	     -0.00086235	     -0.19501460	     -0.05571153	      0.88257818	     -0.00066666	     -0.20979604	      0.00321525	      0.00132140	     49.84448945
      1.31740945	     -0.05299722	     -0.00085973	     -0.19486671	     -0.05570803	      0.88257966	     -0.00066720	     -0.20977008	      0.00322656	      0.00139447	     50.24842515
      1.31898450	     -0.05277790	     -0.00085717	     -0.19464758	     -0.05570294	      0.88258194	     -0.00066799	     -0.20973106	      0.00323940	      0.00149961	     50.90465575
      1.32030193	     -0.05259037	     -0.00085381	     -0.19446023	     -0.05569867	      0.88258397	     -0.00066864	     -0.20969722	      0.00324700	      0.00158666	     51.41073226
      1.32161935	     -0.05239988	     -0.00085221	     -0.19426982	     -0.05569438	      0.88258612	     -0.00066929	     -0.20966230	      0.00325150	      0.00167254	     52.00119008
      1.32293678	     -0.05220655	     -0.00084832	     -0.19407662	     -0.05569010	      0.88258838	     -0.00066992	     -0.20962637	      0.00325313	      0.00175708	     52.50004673
      1.32425420	     -0.05201179	     -0.00084734	     -0.19388185	     -0.05568581	      0.88259074	     -0.00067055	     -0.20958948	      0.00325158	      0.00183983	     53.14203500
      1.32539096	     -0.05184353	     -0.00084380	     -0.19371365	     -0.05568212	      0.88259288	     -0.00067109	     -0.20955694	      0.00324800	      0.00190965	     53.54597044
      1.32652771	     -0.05167623	     -0.00084246	     -0.19354631	     -0.05567843	      0.88259509	     -0.00067163	     -0.20952384	      0.00324207	      0.00197764	     54.05731419
      1.32792888	     -0.05147155	     -0.00083947	     -0.19334160	     -0.05567390	      0.88259791	     -0.00067227	     -0.20948238	      0.00323182	      0.00205867	     54.61203542
      1.32933005	     -0.05126876	     -0.00083859	     -0.19313867	     -0.05566938	      0.88260085	     -0.00067292	     -0.20944030	      0.00321818	      0.00213606	     55.27935415
      1.33043626	     -0.05110960	     -0.00083551	     -0.19297945	     -0.05566582	      0.88260325	     -0.00067341	     -0.20940672	      0.00320531	      0.00219435	     55.65907977
      1.33154246	     -0.05095187	     -0.00083426	     -0.19282158	     -0.05566229	      0.88260571	     -0.00067391	     -0.20937285	      0.00319039	      0.00224982	     56.14289570
      1.33298004	     -0.05074982	     -0.00083133	     -0.19261936	     -0.05565771	      0.88260899	     -0.00067454	     -0.20932851	      0.00316826	      0.00231739	     56.69503232
      1.33441762	     -0.05055214	     -0.00082951	     -0.19242143	     -0.05565318	      0.88261237	     -0.00067516	     -0.20928391	      0.00314285	      0.00237953	     57.36760256
      1.33545739	     -0.05041224	     -0.00082562	     -0.19228141	     -0.05564992	      0.88261486	     -0.00067560	     -0.20925157	      0.00312271	      0.00242092	     57.64757078
      1.33649716	     -0.05027571	     -0.00082373	     -0.19214469	     -0.05564668	      0.88261740	     -0.00067604	     -0.20921922	      0.00310095	      0.00245898	     58.06115021
      1.33802330	     -0.05008114	     -0.00082008	     -0.19194983	     -0.05564198	      0.88262119	     -0.00067667	     -0.20917182	      0.00306650	      0.00250859	     58.59711019
      1.33930171	     -0.04992367	     -0.00081796	     -0.19179206	     -0.05563808	      0.88262442	     -0.00067720	     -0.20913226	      0.00303533	      0.00254403	     59.10316446
      1.34058012	     -0.04977158	     -0.00081410	     -0.19163970	     -0.05563422	      0.88262769	     -0.00067771	     -0.20909294	      0.00300236	      0.00257363	     59.47478116
      1.34185854	     -0.04962519	     -0.00081265	     -0.19149294	     -0.05563040	      0.88263100	     -0.00067821	     -0.20905394	      0.00296749	      0.00259701	     59.99508880
      1.34313695	     -0.04948217	     -0.00080930	     -0.19134959	     -0.05562663	      0.88263433	     -0.00067870	     -0.20901535	      0.00293111	      0.00261420	     60.28975685
      1.34422045	     -0.04936809	     -0.00080983	     -0.19123511	     -0.05562347	      0.88263717	     -0.00067912	     -0.20898312	      0.00289887	      0.00262377	     60.68687282
      1.34530395	     -0.04925927	     -0.00080861	     -0.19112594	     -0.05562035	      0.88264002	     -0.00067952	     -0.20895138	      0.00286570	      0.00262870	     60.96194279
      1.34668790	     -0.04912699	     -0.00080856	     -0.19099313	     -0.05561641	      0.88264365	     -0.00068003	     -0.20891162	      0.00282192	      0.00262809	     61.40945826
      1.34807184	     -0.04900227	     -0.00080667	     -0.19086793	     -0.05561254	      0.88264729	     -0.00068052	     -0.20887275	      0.00277687	      0.00261977	     61.69479876
      1.34914363	     -0.04891092	     -0.00080744	     -0.19077612	     -0.05560958	      0.88265009	     -0.00068090	     -0.20884328	      0.00274100	      0.00260793	     62.05408390
      1.35021541	     -0.04882396	     -0.00080640	     -0.19068875	     -0.05560666	      0.88265288	     -0.00068127	     -0.20881437	      0.00270454	      0.00259149	     62.27080936
      1.35163159	     -0.04871607	     -0.00080636	     -0.19058027	     -0.05560287	      0.88265653	     -0.00068175	     -0.20877708	      0.00265539	      0.00256268	     62.64729361
      1.35304776	     -0.04861554	     -0.00080431	     -0.19047920	     -0.05559914	      0.88266013	     -0.00068221	     -0.20874082	      0.00260542	      0.00252608	     62.85536534
      1.35406236	     -0.04854767	     -0.00080529	     -0.19041086	     -0.05559652	      0.88266268	     -0.00068254	     -0.20871549	      0.00256899	      0.00249516	     63.16790432
      1.35507696	     -0.04848344	     -0.00080457	     -0.19034620	     -0.05559393	      0.88266519	     -0.00068286	     -0.20869070	      0.00253229	      0.00246056	     63.33682393
      1.35658434	     -0.04839486	     -0.00080461	     -0.19025695	     -0.05559015	      0.88266886	     -0.00068332	     -0.20865487	      0.00247709	      0.00240259	     63.66096718
      1.35784743	     -0.04832714	     -0.00080369	     -0.19018868	     -0.05558706	      0.88267186	     -0.00068370	     -0.20862581	      0.00243039	      0.00234840	     63.81448640
      1.35911052	     -0.04826671	     -0.00080476	     -0.19012764	     -0.05558402	      0.88267479	     -0.00068407	     -0.20859764	      0.00238320	      0.00228937	     64.09819802
      1.36037361	     -0.04821384	     -0.00080370	     -0.19007421	     -0.05558104	      0.88267764	     -0.00068442	     -0.20857045	      0.00233576	      0.00222589	     64.14704186
      1.36150942	     -0.04817223	     -0.00080519	     -0.19003203	     -0.05557841	      0.88268013	     -0.00068474	     -0.20854686	      0.00229273	      0.00216512	     64.39153080
      1.36264522	     -0.04813505	     -0.00080459	     -0.18999433	     -0.05557583	      0.88268256	     -0.00068504	     -0.20852410	      0.00224965	      0.00210122	     64.44413395
      1.36378103	     -0.04810213	     -0.00080531	     -0.18996086	     -0.05557330	      0.88268491	     -0.00068534	     -0.20850215	      0.00220639	      0.00203439	     64.61861970
      1.36521115	     -0.04806661	     -0.00080477	     -0.18992468	     -0.05557018	      0.88268775	     -0.00068570	     -0.20847566	      0.00215195	      0.00194666	     64.68833351
      1.36636135	     -0.04804258	     -0.00080613	     -0.18990006	     -0.05556773	      0.88268995	     -0.00068598	     -0.20845525	      0.00210805	      0.00187355	     64.89827874
      1.36751156	     -0.04802244	     -0.00080572	     -0.18987939	     -0.05556533	      0.88269206	     -0.00068626	     -0.20843565	      0.00206428	      0.00179864	     64.91885609
      1.36866177	     -0.04800619	     -0.00080671	     -0.18986256	     -0.05556298	      0.88269409	     -0.00068652	     -0.20841682	      0.00202048	      0.00172223	     65.06682075
      1.37008442	     -0.04799136	     -0.00080644	     -0.18984707	     -0.05556015	      0.88269647	     -0.00068684	     -0.20839461	      0.00196649	      0.00162625	     65.08331161
      1.37121535	     -0.04798351	     -0.00080808	     -0.18983863	     -0.05555795	      0.88269827	     -0.00068708	     -0.20837778	      0.00192358	      0.00154915	     65.26448510
      1.37234627	     -0.04797893	     -0.00080797	     -0.18983352	     -0.05555579	      0.88269997	     -0.00068732	     -0.20836168	      0.00188087	      0.00147178	     65.25284741
      1.37347720	     -0.04797776	     -0.00080907	     -0.18983179	     -0.05555369	      0.88270159	     -0.00068755	     -0.20834629	      0.00183821	      0.00139440	     65.35667576
      1.37495718	     -0.04798165	     -0.00080919	     -0.18983499	     -0.05555101	      0.88270358	     -0.00068783	     -0.20832721	      0.00178266	      0.00129368	     65.33009422
      1.37607945	     -0.04798871	     -0.00081080	     -0.18984147	     -0.05554904	      0.88270499	     -0.00068804	     -0.20831356	      0.00174062	      0.00121801	     65.47109566
      1.37720172	     -0.04799922	     -0.00081066	     -0.18985146	     -0.05554711	      0.88270632	     -0.00068824	     -0.20830060	      0.00169884	      0.00114332	     65.41167698
      1.37855443	     -0.04801640	     -0.00081205	     -0.18986797	     -0.05554484	      0.88270780	     -0.00068848	     -0.20828589	      0.00164867	      0.00105474	     65.51325118
      1.37976792	     -0.04803604	     -0.00081162	     -0.18988707	     -0.05554287	      0.88270904	     -0.00068867	     -0.20827355	      0.00160410	      0.00097696	     65.39672584
      1.38098141	     -0.04805983	     -0.00081338	     -0.18991025	     -0.05554095	      0.88271018	     -0.00068887	     -0.20826201	      0.00155980	      0.00090086	     65.51439876
      1.38219489	     -0.04808767	     -0.00081299	     -0.18993756	     -0.05553908	      0.88271122	     -0.00068905	     -0.20825127	      0.00151607	      0.00082674	     65.36605969
      1.38340838	     -0.04811945	     -0.00081499	     -0.18996874	     -0.05553727	      0.88271218	     -0.00068922	     -0.20824132	      0.00147269	      0.00075461	     65.47976722
      1.38462186	     -0.04815492	     -0.00081446	     -0.19000369	     -0.05553551	      0.88271306	     -0.00068939	     -0.20823215	      0.00142997	      0.00068476	     65.29674628
      1.38583535	     -0.04819406	     -0.00081642	     -0.19004224	     -0.05553380	      0.88271385	     -0.00068955	     -0.20822375	      0.00138768	      0.00061719	     65.40227817
      1.38704883	     -0.04823670	     -0.00081584	     -0.19008437	     -0.05553214	      0.88271456	     -0.00068969	     -0.20821612	      0.00134617	      0.00055209	     65.17799373
      1.38826232	     -0.04828283	     -0.00081819	     -0.19012991	     -0.05553053	      0.88271519	     -0.00068984	     -0.20820925	      0.00130516	      0.00048940	     65.27032402
      1.38947580	     -0.04833307	     -0.00081780	     -0.19017966	     -0.05552897	      0.88271574	     -0.00068997	     -0.20820316	      0.00126504	      0.00042927	     65.00158540
      1.39068929	     -0.04838711	     -0.00082032	     -0.19023312	     -0.05552746	      0.88271623	     -0.00069010	     -0.20819783	      0.00122551	      0.00037153	     65.08489931
      1.39190277	     -0.04844524	     -0.00082002	     -0.19029077	     -0.05552600	      0.88271665	     -0.00069022	     -0.20819325	      0.00118702	      0.00031630	     64.77753970
      1.39311626	     -0.04850748	     -0.00082301	     -0.19035243	     -0.05552458	      0.88271700	     -0.00069033	     -0.20818940	      0.00114921	      0.00026345	     64.85241795
      1.39432975	     -0.04857304	     -0.00082284	     -0.19041753	     -0.05552321	      0.88271729	     -0.00069043	     -0.20818627	      0.00111257	      0.00021307	     64.50500266
      1.39554323	     -0.04864212	     -0.00082589	     -0.19048605	     -0.05552188	      0.88271752	     -0.00069053	     -0.20818383	      0.00107673	      0.00016494	     64.56188279
      1.39675672	     -0.04871469	     -0.00082568	     -0.19055818	     -0.05552059	      0.88271769	     -0.00069062	     -0.20818208	      0.00104220	      0.00011910	     64.17232543
      1.39797020	     -0.04879065	     -0.00082879	     -0.19063360	     -0.05551935	      0.88271781	     -0.00069070	     -0.20818100	      0.00100858	      0.00007528	     64.21015004
      1.39918369	     -0.04887028	     -0.00082923	     -0.19071278	     -0.05551814	      0.88271787	     -0.00069078	     -0.20818058	      0.00097638	      0.00003357	     63.78830146
      1.40039717	     -0.04895298	     -0.00083310	     -0.19079495	     -0.05551698	      0.88271789	     -0.00069085	     -0.20818080	      0.00094519	     -0.00000625	     63.79850492
      1.40161066	     -0.04903806	     -0.00083313	     -0.19087963	     -0.05551585	      0.88271786	     -0.00069091	     -0.20818165	      0.00091552	     -0.00004415	     63.34414035
      1.40282414	     -0.04912677	     -0.00083644	     -0.19096785	     -0.05551476	      0.88271778	     -0.00069097	     -0.20818312	      0.00088691	     -0.00008040	     63.32263724
      1.40403763	     -0.04921873	     -0.00083643	     -0.19105942	     -0.05551370	      0.88271766	     -0.00069102	     -0.20818522	      0.00085991	     -0.00011502	     62.83967519
      1.40525112	     -0.04931368	     -0.00083966	     -0.19115391	     -0.05551267	      0.88271750	     -0.00069106	     -0.20818793	      0.00083409	     -0.00014833	     62.78985988
      1.40646460	     -0.04941138	     -0.00083966	     -0.19125127	     -0.05551167	      0.88271730	     -0.00069110	     -0.20819123	      0.00080996	     -0.00018034	     62.28842581
      1.40767809	     -0.04951172	     -0.00084271	     -0.19135118	     -0.05551070	      0.88271707	     -0.00069113	     -0.20819510	      0.00078711	     -0.00021133	     62.20163043
      1.40889157	     -0.04961459	     -0.00084277	     -0.19145372	     -0.05550976	      0.88271679	     -0.00069115	     -0.20819951	      0.00076599	     -0.00024128	     61.68813433
      1.41010506	     -0.04972011	     -0.00084566	     -0.19155885	     -0.05550884	      0.88271648	     -0.00069117	     -0.20820444	      0.00074619	     -0.00027045	     61.55860472
      1.41131854	     -0.04982810	     -0.00084587	     -0.19166655	     -0.05550795	      0.88271614	     -0.00069119	     -0.20820989	      0.00072818	     -0.00029886	     61.04133676
      1.41253203	     -0.04993857	     -0.00084861	     -0.19177666	     -0.05550708	      0.88271576	     -0.00069120	     -0.20821584	      0.00071161	     -0.00032674	     60.86904929
      1.41374551	     -0.05005137	     -0.00084900	     -0.19188919	     -0.05550622	      0.88271534	     -0.00069120	     -0.20822226	      0.00069687	     -0.00035409	     60.35222641
      1.41495900	     -0.05016637	     -0.00085155	     -0.19200387	     -0.05550538	      0.88271490	     -0.00069120	     -0.20822915	      0.00068364	     -0.00038112	     60.13601635
      1.41617249	     -0.05028339	     -0.00085211	     -0.19212065	     -0.05550456	      0.88271442	     -0.00069119	     -0.20823649	      0.00067229	     -0.00040783	     59.62563323
      1.41738597	     -0.05040231	     -0.00085447	     -0.19223929	     -0.05550375	      0.88271391	     -0.00069118	     -0.20824425	      0.00066253	     -0.00043439	     59.36778006
      1.41859946	     -0.05052285	     -0.00085524	     -0.19235961	     -0.05550295	      0.88271336	     -0.00069116	     -0.20825242	      0.00065466	     -0.00046079	     58.87074562
      1.41981294	     -0.05064484	     -0.00085750	     -0.19248137	     -0.05550216	      0.88271279	     -0.00069114	     -0.20826098	      0.00064847	     -0.00048714	     58.57915110
      1.42102643	     -0.05076811	     -0.00085860	     -0.19260445	     -0.05550138	      0.88271218	     -0.00069112	     -0.20826989	      0.00064418	     -0.00051343	     58.09693113
      1.42223991	     -0.05089248	     -0.00086095	     -0.19272862	     -0.05550060	      0.88271154	     -0.00069109	     -0.20827913	      0.00064162	     -0.00053971	     57.77844602
      1.42374612	     -0.05104812	     -0.00086260	     -0.19288405	     -0.05549963	      0.88271070	     -0.00069105	     -0.20829104	      0.00064112	     -0.00057225	     57.14045526
      1.42485380	     -0.05116314	     -0.00086593	     -0.19299889	     -0.05549892	      0.88271006	     -0.00069102	     -0.20830007	      0.00064237	     -0.00059615	     56.94711057
      1.42596148	     -0.05127828	     -0.00086789	     -0.19311389	     -0.05549821	      0.88270938	     -0.00069098	     -0.20830931	      0.00064526	     -0.00061994	     56.50356873
      1.42742104	     -0.05142965	     -0.00087210	     -0.19326507	     -0.05549726	      0.88270846	     -0.00069093	     -0.20832177	      0.00065121	     -0.00065108	     56.13144183
      1.42888060	     -0.05158019	     -0.00087475	     -0.19341547	     -0.05549631	      0.88270748	     -0.00069088	     -0.20833449	      0.00065989	     -0.00068181	     55.42567827
      1.42991949	     -0.05168651	     -0.00087927	     -0.19352164	     -0.05549562	      0.88270676	     -0.00069084	     -0.20834368	      0.00066734	     -0.00070344	     55.31939430
      1.43095838	     -0.05179180	     -0.00088233	     -0.19362684	     -0.05549492	      0.88270602	     -0.00069080	     -0.20835296	      0.00067619	     -0.00072474	     54.93165451
      1.43253649	     -0.05194928	     -0.00088829	     -0.19378416	     -0.05549384	      0.88270485	     -0.00069074	     -0.20836718	      0.00069181	     -0.00075638	     54.52950602
      1.43386611	     -0.05207933	     -0.00089268	     -0.19391411	     -0.05549291	      0.88270383	     -0.00069068	     -0.20837923	      0.00070713	     -0.00078220	     54.00071689
      1.43519573	     -0.05220681	     -0.00089910	     -0.19404146	     -0.05549196	      0.88270277	     -0.00069063	     -0.20839132	      0.00072409	     -0.00080716	     53.83154333
      1.43652534	     -0.05233148	     -0.00090350	     -0.19416606	     -0.05549098	      0.88270168	     -0.00069058	     -0.20840343	      0.00074303	     -0.00083106	     53.17383157
      1.43767949	     -0.05243718	     -0.00090992	     -0.19427165	     -0.05549012	      0.88270071	     -0.00069053	     -0.20841393	      0.00076057	     -0.00085095	     53.12362771
      1.43883364	     -0.05254023	     -0.00091463	     -0.19437466	     -0.05548923	      0.88269972	     -0.00069048	     -0.20842442	      0.00077951	     -0.00086986	     52.66793756
      1.44022827	     -0.05266097	     -0.00092194	     -0.19449531	     -0.05548812	      0.88269849	     -0.00069043	     -0.20843704	      0.00080378	     -0.00089138	     52.46683273
      1.44162290	     -0.05277734	     -0.00092760	     -0.19461165	     -0.05548698	      0.88269724	     -0.00069037	     -0.20844959	      0.00082980	     -0.00091124	     51.85076808
      1.44278539	     -0.05287096	     -0.00093455	     -0.19470520	     -0.05548601	      0.88269617	     -0.00069032	     -0.20845997	      0.00085238	     -0.00092650	     51.84688890
      1.44394788	     -0.05296129	     -0.00093977	     -0.19479553	     -0.05548500	      0.88269508	     -0.00069027	     -0.20847028	      0.00087610	     -0.00094042	     51.41531001
      1.44536136	     -0.05306661	     -0.00094759	     -0.19490082	     -0.05548374	      0.88269374	     -0.00069021	     -0.20848269	      0.00090600	     -0.00095553	     51.26273056
      1.44677483	     -0.05316666	     -0.00095351	     -0.19500090	     -0.05548244	      0.88269238	     -0.00069016	     -0.20849494	      0.00093737	     -0.00096848	     50.64730506
      1.44791414	     -0.05324350	     -0.00096045	     -0.19507771	     -0.05548136	      0.88269127	     -0.00069011	     -0.20850469	      0.00096325	     -0.00097736	     50.70029754
      1.44905344	     -0.05331707	     -0.00096561	     -0.19515132	     -0.05548025	      0.88269015	     -0.00069006	     -0.20851432	      0.00099000	     -0.00098472	     50.32051742
      1.45051080	     -0.05340652	     -0.00097342	     -0.19524079	     -0.05547878	      0.88268871	     -0.00069000	     -0.20852645	      0.00102500	     -0.00099199	     50.17617536
      1.45196815	     -0.05349060	     -0.00097925	     -0.19532497	     -0.05547726	      0.88268726	     -0.00068993	     -0.20853836	      0.00106119	     -0.00099676	     49.57850262
      1.45308187	     -0.05355103	     -0.00098576	     -0.19538542	     -0.05547606	      0.88268615	     -0.00068988	     -0.20854731	      0.00108919	     -0.00099878	     49.67025761
      1.45419559	     -0.05360819	     -0.00099048	     -0.19544266	     -0.05547483	      0.88268504	     -0.00068983	     -0.20855610	      0.00111786	     -0.00099934	     49.34850243
      1.45570894	     -0.05368102	     -0.00099786	     -0.19551558	     -0.05547311	      0.88268353	     -0.00068976	     -0.20856781	      0.00115740	     -0.00099784	     49.21193003
      1.45722230	     -0.05374833	     -0.00100323	     -0.19558304	     -0.05547133	      0.88268202	     -0.00068969	     -0.20857922	      0.00119788	     -0.00099374	     48.64100670
      1.45829622	     -0.05379265	     -0.00100913	     -0.19562741	     -0.05547003	      0.88268096	     -0.00068964	     -0.20858713	      0.00122673	     -0.00098935	     48.77258807
      1.45937015	     -0.05383402	     -0.00101325	     -0.19566890	     -0.05546869	      0.88267990	     -0.00068958	     -0.20859488	      0.00125603	     -0.00098371	     48.51870992
      1.46097259	     -0.05389045	     -0.00102005	     -0.19572549	     -0.05546664	      0.88267833	     -0.00068950	     -0.20860611	      0.00130009	     -0.00097311	     48.38349264
      1.46231862	     -0.05393334	     -0.00102446	     -0.19576855	     -0.05546487	      0.88267703	     -0.00068943	     -0.20861524	      0.00133755	     -0.00096230	     48.02392364
      1.46366465	     -0.05397231	     -0.00103022	     -0.19580766	     -0.05546304	      0.88267574	     -0.00068937	     -0.20862408	      0.00137506	     -0.00094997	     48.06740150
      1.46501069	     -0.05400721	     -0.00103338	     -0.19584278	     -0.05546117	      0.88267447	     -0.00068930	     -0.20863262	      0.00141300	     -0.00093631	     47.58861095
      1.46621686	     -0.05403496	     -0.00103816	     -0.19587067	     -0.05545944	      0.88267335	     -0.00068924	     -0.20864001	      0.00144690	     -0.00092330	     47.70192683
      1.46742303	     -0.05405954	     -0.00104081	     -0.19589546	     -0.05545768	      0.88267224	     -0.00068917	     -0.20864715	      0.00148119	     -0.00090970	     47.36996345
      1.46862920	     -0.05408115	     -0.00104461	     -0.19591724	     -0.05545587	      0.88267115	     -0.00068911	     -0.20865401	      0.00151551	     -0.00089581	     47.34028432
      1.47017561	     -0.05410476	     -0.00104807	     -0.19594112	     -0.05545349	      0.88266978	     -0.00068904	     -0.20866243	      0.00155995	     -0.00087782	     46.98507266
      1.47140971	     -0.05412104	     -0.00105259	     -0.19595756	     -0.05545154	      0.88266871	     -0.00068899	     -0.20866883	      0.00159547	     -0.00086364	     47.08615430
      1.47264380	     -0.05413619	     -0.00105565	     -0.19597292	     -0.05544955	      0.88266765	     -0.00068893	     -0.20867501	      0.00163139	     -0.00084980	     46.76710323
      1.47387789	     -0.05415041	     -0.00106032	     -0.19598729	     -0.05544752	      0.88266661	     -0.00068889	     -0.20868099	      0.00166741	     -0.00083661	     46.76532422
      1.47540442	     -0.05416745	     -0.00106517	     -0.19600455	     -0.05544494	      0.88266534	     -0.00068883	     -0.20868819	      0.00171251	     -0.00082143	     46.40051140
      1.47662490	     -0.05418162	     -0.00107131	     -0.19601883	     -0.05544283	      0.88266435	     -0.00068879	     -0.20869386	      0.00174868	     -0.00081048	     46.52541908
      1.47784538	     -0.05419676	     -0.00107624	     -0.19603412	     -0.05544067	      0.88266337	     -0.00068876	     -0.20869953	      0.00178532	     -0.00080072	     46.22381428
      1.47906587	     -0.05421272	     -0.00108275	     -0.19605017	     -0.05543847	      0.88266239	     -0.00068874	     -0.20870525	      0.00182213	     -0.00079236	     46.20802539
      1.48064951	     -0.05423401	     -0.00109030	     -0.19607162	     -0.05543554	      0.88266115	     -0.00068871	     -0.20871283	      0.00187052	     -0.00078373	     45.85317614
      1.48187071	     -0.05425046	     -0.00109811	     -0.19608812	     -0.05543324	      0.88266019	     -0.00068870	     -0.20871883	      0.00190802	     -0.00077894	     45.98266515
      1.48309190	     -0.05426652	     -0.00110450	     -0.19610429	     -0.05543088	      0.88265924	     -0.00068869	     -0.20872497	      0.00194606	     -0.00077570	     45.70528676
      1.48431310	     -0.05428241	     -0.00111215	     -0.19612025	     -0.05542848	      0.88265830	     -0.00068868	     -0.20873125	      0.00198429	     -0.00077403	     45.69301477
      1.48593142	     -0.05430300	     -0.00112087	     -0.19614099	     -0.05542523	      0.88265704	     -0.00068869	     -0.20873984	      0.00203553	     -0.00077408	     45.35321977
      1.48714563	     -0.05431766	     -0.00112870	     -0.19615571	     -0.05542274	      0.88265610	     -0.00068870	     -0.20874647	      0.00207403	     -0.00077574	     45.46811456
      1.48835983	     -0.05433055	     -0.00113466	     -0.19616874	     -0.05542019	      0.88265516	     -0.00068871	     -0.20875325	      0.00211289	     -0.00077865	     45.20734958
      1.48983468	     -0.05434342	     -0.00114325	     -0.19618173	     -0.05541704	      0.88265401	     -0.00068873	     -0.20876167	      0.00216017	     -0.00078377	     45.24608093
      1.49115612	     -0.05435272	     -0.00114900	     -0.19619120	     -0.05541416	      0.88265297	     -0.00068876	     -0.20876937	      0.00220293	     -0.00078957	     44.92256757
      1.49247757	     -0.05435922	     -0.00115654	     -0.19619782	     -0.05541122	      0.88265192	     -0.00068879	     -0.20877715	      0.00224563	     -0.00079637	     45.05860770
      1.49379902	     -0.05436371	     -0.00116154	     -0.19620252	     -0.05540823	      0.88265086	     -0.00068882	     -0.20878499	      0.00228868	     -0.00080387	     44.73980988
      1.49512046	     -0.05436605	     -0.00116857	     -0.19620500	     -0.05540517	      0.88264980	     -0.00068886	     -0.20879287	      0.00233154	     -0.00081195	     44.89593702
      1.49644191	     -0.05436714	     -0.00117285	     -0.19620632	     -0.05540206	      0.88264872	     -0.00068891	     -0.20880078	      0.00237465	     -0.00082034	     44.57922675
      1.49776336	     -0.05436664	     -0.00117937	     -0.19620599	     -0.05539890	      0.88264763	     -0.00068896	     -0.20880872	      0.00241745	     -0.00082900	     44.76047213
      1.49908480	     -0.05436110	     -0.00118281	     -0.19620069	     -0.05539567	      0.88264653	     -0.00068901	     -0.20881665	      0.00246052	     -0.00083756	     44.50211909
      1.50040625	     -0.05434849	     -0.00118855	     -0.19618828	     -0.05539239	      0.88264541	     -0.00068907	     -0.20882441	      0.00250326	     -0.00084571	     44.76323268
      1.50172770	     -0.05432751	     -0.00119089	     -0.19616760	     -0.05538906	      0.88264429	     -0.00068913	     -0.20883185	      0.00254611	     -0.00085282	     44.56031079
      1.50304914	     -0.05429764	     -0.00119574	     -0.19613795	     -0.05538567	      0.88264316	     -0.00068919	     -0.20883880	      0.00258833	     -0.00085848	     44.87907138
      1.50437059	     -0.05425852	     -0.00119712	     -0.19609915	     -0.05538222	      0.88264202	     -0.00068927	     -0.20884513	      0.00263035	     -0.00086200	     44.72689008
      1.50569204	     -0.05421230	     -0.00120153	     -0.19605316	     -0.05537871	      0.88264088	     -0.00068934	     -0.20885075	      0.00267132	     -0.00086301	     45.08451604
      1.50701348	     -0.05416013	     -0.00120250	     -0.19600132	     -0.05537516	      0.88263974	     -0.00068942	     -0.20885564	      0.00271169	     -0.00086097	     44.95057309
      1.50820153	     -0.05410837	     -0.00120622	     -0.19594976	     -0.05537192	      0.88263872	     -0.00068950	     -0.20885941	      0.00274678	     -0.00085639	     45.26286894
      1.50938957	     -0.05405218	     -0.00120785	     -0.19589382	     -0.05536863	      0.88263771	     -0.00068959	     -0.20886259	      0.00278108	     -0.00084890	     45.30218297
      1.51082694	     -0.05397922	     -0.00121123	     -0.19582110	     -0.05536461	      0.88263650	     -0.00068969	     -0.20886567	      0.00282097	     -0.00083585	     45.57922018
      1.51226431	     -0.05390085	     -0.00121262	     -0.19574304	     -0.05536052	      0.88263531	     -0.00068980	     -0.20886792	      0.00285930	     -0.00081826	     45.63716543
      1.51346452	     -0.05383203	     -0.00121591	     -0.19567439	     -0.05535707	      0.88263434	     -0.00068990	     -0.20886918	      0.00288969	     -0.00080013	     45.97579953
      1.51466473	     -0.05376014	     -0.00121721	     -0.19560272	     -0.05535359	      0.88263339	     -0.00069001	     -0.20886991	      0.00291891	     -0.00077880	     46.09346682
      1.51610821	     -0.05367014	     -0.00122017	     -0.19551293	     -0.05534935	      0.88263229	     -0.00069014	     -0.20887009	      0.00295208	     -0.00074905	     46.44842665
      1.51755168	     -0.05357624	     -0.00122078	     -0.19541929	     -0.05534506	      0.88263123	     -0.00069028	     -0.20886955	      0.00298335	     -0.00071489	     46.59201552
      1.51869631	     -0.05349837	     -0.00122335	     -0.19534155	     -0.05534164	      0.88263043	     -0.00069040	     -0.20886859	      0.00300644	     -0.00068487	     46.96677939
      1.51984094	     -0.05341665	     -0.00122382	     -0.19526002	     -0.05533818	      0.88262966	     -0.00069052	     -0.20886715	      0.00302833	     -0.00065224	     47.17530413
      1.52134242	     -0.05330503	     -0.00122552	     -0.19514859	     -0.05533362	      0.88262872	     -0.00069068	     -0.20886446	      0.00305480	     -0.00060568	     47.59045863
      1.52284389	     -0.05318903	     -0.00122581	     -0.19503280	     -0.05532901	      0.88262785	     -0.00069085	     -0.20886088	      0.00307886	     -0.00055498	     47.85413772
      1.52393931	     -0.05310131	     -0.00122809	     -0.19494517	     -0.05532563	      0.88262726	     -0.00069098	     -0.20885769	      0.00309459	     -0.00051564	     48.23687106
      1.52503473	     -0.05301111	     -0.00122841	     -0.19485510	     -0.05532223	      0.88262672	     -0.00069112	     -0.20885398	      0.00310907	     -0.00047438	     48.49720575
      1.52660855	     -0.05287905	     -0.00122952	     -0.19472319	     -0.05531732	      0.88262602	     -0.00069131	     -0.20884779	      0.00312731	     -0.00041221	     48.95001045
      1.52793952	     -0.05276497	     -0.00122873	     -0.19460926	     -0.05531315	      0.88262551	     -0.00069149	     -0.20884177	      0.00314051	     -0.00035738	     49.25687991
      1.52927049	     -0.05264923	     -0.00122922	     -0.19449362	     -0.05530896	      0.88262507	     -0.00069167	     -0.20883505	      0.00315149	     -0.00030103	     49.69162703
      1.53060146	     -0.05253166	     -0.00122656	     -0.19437622	     -0.05530476	      0.88262471	     -0.00069186	     -0.20882770	      0.00316058	     -0.00024339	     49.99972887
      1.53193243	     -0.05241468	     -0.00122676	     -0.19425931	     -0.05530055	      0.88262442	     -0.00069205	     -0.20881975	      0.00316743	     -0.00018497	     50.46445485
      1.53307556	     -0.05231380	     -0.00122394	     -0.19415855	     -0.05529693	      0.88262424	     -0.00069222	     -0.20881248	      0.00317191	     -0.00013438	     50.71631857
      1.53421869	     -0.05221323	     -0.00122305	     -0.19405804	     -0.05529330	      0.88262411	     -0.00069240	     -0.20880481	      0.00317481	     -0.00008378	     51.07637692
      1.53564732	     -0.05208728	     -0.00122044	     -0.19393219	     -0.05528876	      0.88262404	     -0.00069262	     -0.20879470	      0.00317655	     -0.00002079	     51.48332195
      1.53707596	     -0.05196121	     -0.00121962	     -0.19380615	     -0.05528423	      0.88262405	     -0.00069286	     -0.20878399	      0.00317597	      0.00004146	     51.96683704
      1.53820193	     -0.05186103	     -0.00121639	     -0.19370605	     -0.05528065	      0.88262413	     -0.00069304	     -0.20877513	      0.00317412	      0.00008983	     52.24970511
      1.53932789	     -0.05176114	     -0.00121488	     -0.19360617	     -0.05527708	      0.88262426	     -0.00069324	     -0.20876590	      0.00317079	      0.00013729	     52.59486630
      1.54078895	     -0.05163177	     -0.00121136	     -0.19347685	     -0.05527245	      0.88262450	     -0.00069349	     -0.20875338	      0.00316458	      0.00019729	     53.00605256
      1.54225001	     -0.05150296	     -0.00120955	     -0.19334802	     -0.05526783	      0.88262483	     -0.00069376	     -0.20874028	      0.00315603	      0.00025506	     53.46289450
      1.54331437	     -0.05140991	     -0.00120555	     -0.19325502	     -0.05526448	      0.88262513	     -0.00069395	     -0.20873038	      0.00314857	      0.00029559	     53.70158297
      1.54437873	     -0.05131925	     -0.00120339	     -0.19316434	     -0.05526113	      0.88262546	     -0.00069415	     -0.20872023	      0.00313988	      0.00033451	     53.98234059
      1.54592777	     -0.05119100	     -0.00119920	     -0.19303607	     -0.05525628	      0.88262602	     -0.00069445	     -0.20870512	      0.00312534	      0.00038805	     54.37048493
      1.54723554	     -0.05108646	     -0.00119662	     -0.19293147	     -0.05525220	      0.88262656	     -0.00069471	     -0.20869211	      0.00311130	      0.00043010	     54.70118881
      1.54854331	     -0.05098504	     -0.00119243	     -0.19283001	     -0.05524814	      0.88262714	     -0.00069497	     -0.20867894	      0.00309586	      0.00046917	     55.01291824
      1.54985107	     -0.05088788	     -0.00119113	     -0.19273271	     -0.05524410	      0.88262778	     -0.00069524	     -0.20866565	      0.00307888	      0.00050513	     55.35428505
      1.55115884	     -0.05079344	     -0.00118676	     -0.19263822	     -0.05524009	      0.88262846	     -0.00069552	     -0.20865229	      0.00306066	      0.00053809	     55.65384383
      1.55226377	     -0.05071673	     -0.00118604	     -0.19256136	     -0.05523672	      0.88262907	     -0.00069575	     -0.20864098	      0.00304404	      0.00056348	     55.90742638
      1.55336870	     -0.05064261	     -0.00118355	     -0.19248713	     -0.05523336	      0.88262971	     -0.00069599	     -0.20862967	      0.00302655	      0.00058671	     56.14998918
      1.55479034	     -0.05055092	     -0.00118204	     -0.19239523	     -0.05522908	      0.88263056	     -0.00069631	     -0.20861515	      0.00300260	      0.00061335	     56.48250355
      1.55621198	     -0.05046102	     -0.00117885	     -0.19230517	     -0.05522483	      0.88263145	     -0.00069663	     -0.20860068	      0.00297723	      0.00063656	     56.81920232
      1.55730678	     -0.05039337	     -0.00117890	     -0.19223731	     -0.05522158	      0.88263216	     -0.00069688	     -0.20858953	      0.00295655	      0.00065218	     57.07456254
      1.55840158	     -0.05032734	     -0.00117730	     -0.19217111	     -0.05521835	      0.88263288	     -0.00069713	     -0.20857838	      0.00293505	      0.00066604	     57.31378023
      1.55985438	     -0.05024353	     -0.00117679	     -0.19208701	     -0.05521411	      0.88263386	     -0.00069748	     -0.20856361	      0.00290501	      0.00068176	     57.63447876
      1.56130719	     -0.05016210	     -0.00117433	     -0.19200534	     -0.05520991	      0.88263486	     -0.00069782	     -0.20854890	      0.00287343	      0.00069466	     57.95655623
      1.56233710	     -0.05010510	     -0.00117514	     -0.19194808	     -0.05520696	      0.88263558	     -0.00069807	     -0.20853848	      0.00284995	      0.00070215	     58.18163476
      1.56336701	     -0.05004829	     -0.00117455	     -0.19189106	     -0.05520404	      0.88263630	     -0.00069833	     -0.20852804	      0.00282576	      0.00070854	     58.41377847
      1.56492170	     -0.04996178	     -0.00117440	     -0.19180418	     -0.05519968	      0.88263741	     -0.00069871	     -0.20851216	      0.00278764	      0.00071648	     58.78296149
      1.56621320	     -0.04988905	     -0.00117308	     -0.19173118	     -0.05519610	      0.88263834	     -0.00069904	     -0.20849880	      0.00275456	      0.00072191	     59.07312105
      1.56750470	     -0.04981607	     -0.00117352	     -0.19165786	     -0.05519256	      0.88263928	     -0.00069937	     -0.20848525	      0.00272000	      0.00072648	     59.38478583
      1.56879620	     -0.04974261	     -0.00117160	     -0.19158412	     -0.05518907	      0.88264022	     -0.00069970	     -0.20847151	      0.00268415	      0.00073053	     59.66764711
      1.56993541	     -0.04967733	     -0.00117227	     -0.19151852	     -0.05518603	      0.88264105	     -0.00069999	     -0.20845921	      0.00265121	      0.00073376	     59.94191721
      1.57107462	     -0.04961126	     -0.00117062	     -0.19145218	     -0.05518303	      0.88264189	     -0.00070029	     -0.20844672	      0.00261721	      0.00073697	     60.18275579
      1.57221383	     -0.04954511	     -0.00117008	     -0.19138572	     -0.05518007	      0.88264273	     -0.00070060	     -0.20843405	      0.00258198	      0.00074015	     60.44035769
      1.57371317	     -0.04945674	     -0.00116765	     -0.19129699	     -0.05517624	      0.88264384	     -0.00070100	     -0.20841709	      0.00253392	      0.00074450	     60.77092066
      1.57486221	     -0.04938818	     -0.00116737	     -0.19122808	     -0.05517335	      0.88264470	     -0.00070130	     -0.20840384	      0.00249568	      0.00074799	     61.06001689
      1.57601125	     -0.04931986	     -0.00116535	     -0.19115947	     -0.05517050	      0.88264556	     -0.00070162	     -0.20839039	      0.00245637	      0.00075181	     61.31112074
      1.57716029	     -0.04925222	     -0.00116463	     -0.19109148	     -0.05516770	      0.88264643	     -0.00070193	     -0.20837676	      0.00241585	      0.00075597	     61.58883738
      1.57865247	     -0.04916556	     -0.00116235	     -0.19100439	     -0.05516414	      0.88264756	     -0.00070234	     -0.20835885	      0.00236157	      0.00076201	     61.91858684
      1.57977114	     -0.04910176	     -0.00116249	     -0.19094020	     -0.05516152	      0.88264842	     -0.00070265	     -0.20834529	      0.00231953	      0.00076697	     62.19789655
      1.58088981	     -0.04903907	     -0.00116088	     -0.19087716	     -0.05515895	      0.88264928	     -0.00070296	     -0.20833164	      0.00227649	      0.00077236	     62.41964294
      1.58226464	     -0.04896425	     -0.00116040	     -0.19080186	     -0.05515586	      0.88265034	     -0.00070334	     -0.20831480	      0.00222208	      0.00077939	     62.73191668
      1.58348581	     -0.04889982	     -0.00115819	     -0.19073705	     -0.05515317	      0.88265130	     -0.00070368	     -0.20829981	      0.00217253	      0.00078596	     62.94241474
      1.58470699	     -0.04883769	     -0.00115815	     -0.19067446	     -0.05515055	      0.88265226	     -0.00070402	     -0.20828484	      0.00212174	      0.00079263	     63.22138169
      1.58592816	     -0.04877815	     -0.00115572	     -0.19061451	     -0.05514799	      0.88265324	     -0.00070436	     -0.20826993	      0.00206997	      0.00079936	     63.40084670
      1.58714933	     -0.04872157	     -0.00115565	     -0.19055745	     -0.05514550	      0.88265422	     -0.00070471	     -0.20825511	      0.00201708	      0.00080582	     63.65617979
      1.58837051	     -0.04866916	     -0.00115283	     -0.19050464	     -0.05514306	      0.88265520	     -0.00070505	     -0.20824045	      0.00196337	      0.00081190	     63.78543188
      1.58959168	     -0.04862228	     -0.00115307	     -0.19045724	     -0.05514070	      0.88265620	     -0.00070539	     -0.20822602	      0.00190869	      0.00081715	     64.01391076
      1.59081285	     -0.04858098	     -0.00115006	     -0.19041552	     -0.05513840	      0.88265720	     -0.00070573	     -0.20821191	      0.00185343	      0.00082142	     64.08336809
      1.59189550	     -0.04854937	     -0.00115034	     -0.19038344	     -0.05513642	      0.88265809	     -0.00070604	     -0.20819974	      0.00180383	      0.00082398	     64.24493414
      1.59297815	     -0.04852230	     -0.00114866	     -0.19035596	     -0.05513450	      0.88265898	     -0.00070634	     -0.20818793	      0.00175394	      0.00082531	     64.30977387
      1.59430472	     -0.04849536	     -0.00114810	     -0.19032845	     -0.05513221	      0.88266008	     -0.00070671	     -0.20817400	      0.00169238	      0.00082488	     64.44167834
      1.59563129	     -0.04847459	     -0.00114564	     -0.19030718	     -0.05513001	      0.88266117	     -0.00070708	     -0.20816072	      0.00163064	      0.00082196	     64.46879377
      1.59672578	     -0.04846157	     -0.00114578	     -0.19029367	     -0.05512825	      0.88266207	     -0.00070738	     -0.20815026	      0.00157955	      0.00081741	     64.58252092
      1.59782027	     -0.04845185	     -0.00114403	     -0.19028353	     -0.05512655	      0.88266296	     -0.00070768	     -0.20814026	      0.00152856	      0.00081094	     64.59437354
      1.59915707	     -0.04844418	     -0.00114339	     -0.19027530	     -0.05512455	      0.88266404	     -0.00070805	     -0.20812863	      0.00146636	      0.00080026	     64.68604216
      1.60049387	     -0.04844049	     -0.00114066	     -0.19027110	     -0.05512263	      0.88266510	     -0.00070841	     -0.20811765	      0.00140449	      0.00078662	     64.65425905
      1.60154879	     -0.04844008	     -0.00114085	     -0.19027023	     -0.05512117	      0.88266592	     -0.00070870	     -0.20810941	      0.00135579	      0.00077373	     64.73857791
      1.60260371	     -0.04844186	     -0.00113922	     -0.19027159	     -0.05511977	      0.88266673	     -0.00070898	     -0.20810153	      0.00130739	      0.00075912	     64.71430562
      1.60399410	     -0.04844759	     -0.00113835	     -0.19027675	     -0.05511799	      0.88266777	     -0.00070936	     -0.20809168	      0.00124393	      0.00073725	     64.75196187
      1.60538449	     -0.04845708	     -0.00113559	     -0.19028573	     -0.05511631	      0.88266878	     -0.00070972	     -0.20808241	      0.00118105	      0.00071269	     64.66685436
      1.60640554	     -0.04846642	     -0.00113593	     -0.19029462	     -0.05511513	      0.88266950	     -0.00070999	     -0.20807598	      0.00113511	      0.00069296	     64.71948414
      1.60742660	     -0.04847779	     -0.00113458	     -0.19030560	     -0.05511399	      0.88267019	     -0.00071026	     -0.20806984	      0.00108957	      0.00067200	     64.66739718
      1.60888454	     -0.04849748	     -0.00113378	     -0.19032471	     -0.05511245	      0.88267115	     -0.00071064	     -0.20806160	      0.00102508	      0.00064000	     64.66116155
      1.61013205	     -0.04851756	     -0.00113197	     -0.19034432	     -0.05511120	      0.88267193	     -0.00071096	     -0.20805504	      0.00097055	      0.00061092	     64.56601397
      1.61137957	     -0.04854045	     -0.00113201	     -0.19036669	     -0.05511003	      0.88267267	     -0.00071127	     -0.20804892	      0.00091652	      0.00058037	     64.59166451
      1.61262708	     -0.04856587	     -0.00112975	     -0.19039167	     -0.05510892	      0.88267338	     -0.00071158	     -0.20804323	      0.00086323	      0.00054863	     64.45050936
      1.61387460	     -0.04859373	     -0.00113039	     -0.19041901	     -0.05510787	      0.88267404	     -0.00071189	     -0.20803796	      0.00081044	      0.00051575	     64.51221575
      1.61494943	     -0.04861972	     -0.00112822	     -0.19044463	     -0.05510703	      0.88267458	     -0.00071216	     -0.20803375	      0.00076564	      0.00048677	     64.34459065
      1.61602426	     -0.04864757	     -0.00112804	     -0.19047207	     -0.05510623	      0.88267509	     -0.00071242	     -0.20802984	      0.00072127	      0.00045721	     64.32561375
      1.61737147	     -0.04868519	     -0.00112669	     -0.19050920	     -0.05510529	      0.88267568	     -0.00071274	     -0.20802537	      0.00066647	      0.00041960	     64.19430652
      1.61871867	     -0.04872571	     -0.00112719	     -0.19054920	     -0.05510443	      0.88267622	     -0.00071305	     -0.20802137	      0.00061245	      0.00038151	     64.19671774
      1.61980490	     -0.04876035	     -0.00112541	     -0.19058348	     -0.05510379	      0.88267662	     -0.00071331	     -0.20801849	      0.00056965	      0.00035067	     64.00812680
      1.62089113	     -0.04879658	     -0.00112545	     -0.19061931	     -0.05510319	      0.88267698	     -0.00071355	     -0.20801590	      0.00052738	      0.00031973	     63.96842006
      1.62225404	     -0.04884401	     -0.00112409	     -0.19066629	     -0.05510251	      0.88267739	     -0.00071386	     -0.20801307	      0.00047531	      0.00028104	     63.80855542
      1.62361694	     -0.04889357	     -0.00112471	     -0.19071534	     -0.05510190	      0.88267775	     -0.00071416	     -0.20801067	      0.00042419	      0.00024257	     63.82180397
      1.62466570	     -0.04893327	     -0.00112288	     -0.19075473	     -0.05510147	      0.88267798	     -0.00071439	     -0.20800911	      0.00038570	      0.00021334	     63.61029261
      1.62571446	     -0.04897425	     -0.00112283	     -0.19079535	     -0.05510109	      0.88267819	     -0.00071462	     -0.20800780	      0.00034777	      0.00018441	     63.55880778
      1.62713775	     -0.04903169	     -0.00112160	     -0.19085235	     -0.05510063	      0.88267843	     -0.00071491	     -0.20800640	      0.00029745	      0.00014586	     63.38946794
      1.62856104	     -0.04909119	     -0.00112229	     -0.19091136	     -0.05510024	      0.88267861	     -0.00071521	     -0.20800543	      0.00024832	      0.00010820	     63.40180941
      1.62957465	     -0.04913480	     -0.00112045	     -0.19095471	     -0.05510001	      0.88267871	     -0.00071541	     -0.20800498	      0.00021427	      0.00008209	     63.16867277
      1.63058825	     -0.04917938	     -0.00112033	     -0.19099898	     -0.05509981	      0.88267878	     -0.00071561	     -0.20800474	      0.00018081	      0.00005651	     63.10574943
      1.63209194	     -0.04924716	     -0.00111918	     -0.19106633	     -0.05509957	      0.88267883	     -0.00071590	     -0.20800475	      0.00013253	      0.00001973	     62.92404140
      1.63335778	     -0.04930560	     -0.00111933	     -0.19112440	     -0.05509943	      0.88267884	     -0.00071613	     -0.20800507	      0.00009303	     -0.00001012	     62.87174929
      1.63462361	     -0.04936504	     -0.00111772	     -0.19118352	     -0.05509934	      0.88267881	     -0.00071636	     -0.20800567	      0.00005476	     -0.00003881	     62.64853415
      1.63588944	     -0.04942520	     -0.00111834	     -0.19124331	     -0.05509929	      0.88267874	     -0.00071659	     -0.20800652	      0.00001750	     -0.00006641	     62.64668454
      1.63715527	     -0.04948589	     -0.00111592	     -0.19130374	     -0.05509929	      0.88267864	     -0.00071680	     -0.20800761	     -0.00001846	     -0.00009272	     62.34829905
      1.63822451	     -0.04953757	     -0.00111661	     -0.19135512	     -0.05509933	      0.88267853	     -0.00071698	     -0.20800868	     -0.00004812	     -0.00011405	     62.35052400
      1.63929374	     -0.04958969	     -0.00111508	     -0.19140701	     -0.05509939	      0.88267840	     -0.00071715	     -0.20800990	     -0.00007686	     -0.00013440	     62.16333893
      1.64067824	     -0.04965841	     -0.00111463	     -0.19147541	     -0.05509952	      0.88267819	     -0.00071737	     -0.20801166	     -0.00011295	     -0.00015928	     62.05420242
      1.64206274	     -0.04972718	     -0.00111231	     -0.19154393	     -0.05509971	      0.88267796	     -0.00071758	     -0.20801359	     -0.00014759	     -0.00018237	     61.76298387
      1.64314705	     -0.04978128	     -0.00111263	     -0.19159778	     -0.05509988	      0.88267775	     -0.00071773	     -0.20801522	     -0.00017390	     -0.00019928	     61.74142652
      1.64423136	     -0.04983557	     -0.00111113	     -0.19165187	     -0.05510008	      0.88267752	     -0.00071788	     -0.20801693	     -0.00019927	     -0.00021510	     61.53282285
      1.64563517	     -0.04990627	     -0.00111045	     -0.19172230	     -0.05510038	      0.88267721	     -0.00071807	     -0.20801927	     -0.00023096	     -0.00023409	     61.40413040
      1.64703898	     -0.04997730	     -0.00110772	     -0.19179312	     -0.05510073	      0.88267687	     -0.00071825	     -0.20802174	     -0.00026113	     -0.00025138	     61.06089295
      1.64808268	     -0.05003028	     -0.00110797	     -0.19184590	     -0.05510101	      0.88267660	     -0.00071838	     -0.20802365	     -0.00028281	     -0.00026328	     61.03788959
      1.64912639	     -0.05008348	     -0.00110626	     -0.19189895	     -0.05510132	      0.88267632	     -0.00071850	     -0.20802563	     -0.00030362	     -0.00027428	     60.82717252
      1.65060285	     -0.05015914	     -0.00110488	     -0.19197439	     -0.05510179	      0.88267590	     -0.00071866	     -0.20802852	     -0.00033180	     -0.00028847	     60.65086719
      1.65187970	     -0.05022530	     -0.00110267	     -0.19204041	     -0.05510223	      0.88267553	     -0.00071880	     -0.20803110	     -0.00035483	     -0.00029945	     60.35091456
      1.65315655	     -0.05029179	     -0.00110227	     -0.19210671	     -0.05510269	      0.88267514	     -0.00071892	     -0.20803377	     -0.00037680	     -0.00030936	     60.26244902
      1.65443340	     -0.05035853	     -0.00109951	     -0.19217333	     -0.05510319	      0.88267474	     -0.00071904	     -0.20803650	     -0.00039743	     -0.00031820	     59.89172433
      1.65571025	     -0.05042556	     -0.00109969	     -0.19224017	     -0.05510371	      0.88267433	     -0.00071915	     -0.20803930	     -0.00041707	     -0.00032618	     59.87903980
      1.65679962	     -0.05048314	     -0.00109710	     -0.19229768	     -0.05510417	      0.88267397	     -0.00071923	     -0.20804174	     -0.00043269	     -0.00033227	     59.50791937
      1.65788899	     -0.05054121	     -0.00109646	     -0.19235563	     -0.05510465	      0.88267360	     -0.00071931	     -0.20804423	     -0.00044758	     -0.00033785	     59.38062234
      1.65928289	     -0.05061609	     -0.00109437	     -0.19243040	     -0.05510529	      0.88267313	     -0.00071941	     -0.20804749	     -0.00046527	     -0.00034427	     59.05552204
      1.66067679	     -0.05069118	     -0.00109377	     -0.19250535	     -0.05510595	      0.88267264	     -0.00071949	     -0.20805084	     -0.00048165	     -0.00035005	     58.95189334
      1.66178488	     -0.05075129	     -0.00109091	     -0.19256543	     -0.05510649	      0.88267225	     -0.00071955	     -0.20805358	     -0.00049350	     -0.00035417	     58.57437533
      1.66289298	     -0.05081201	     -0.00108984	     -0.19262607	     -0.05510704	      0.88267186	     -0.00071960	     -0.20805639	     -0.00050458	     -0.00035802	     58.42811533
      1.66430356	     -0.05088969	     -0.00108714	     -0.19270371	     -0.05510776	      0.88267135	     -0.00071966	     -0.20806007	     -0.00051724	     -0.00036256	     58.07571509
      1.66571414	     -0.05096768	     -0.00108637	     -0.19278160	     -0.05510850	      0.88267084	     -0.00071971	     -0.20806384	     -0.00052854	     -0.00036688	     57.98326124
      1.66678725	     -0.05102716	     -0.00108349	     -0.19284110	     -0.05510907	      0.88267044	     -0.00071974	     -0.20806677	     -0.00053594	     -0.00036999	     57.58894342
      1.66786036	     -0.05108683	     -0.00108235	     -0.19290073	     -0.05510965	      0.88267004	     -0.00071976	     -0.20806974	     -0.00054259	     -0.00037308	     57.43284824
      1.66933626	     -0.05116916	     -0.00108011	     -0.19298304	     -0.05511046	      0.88266949	     -0.00071979	     -0.20807389	     -0.00055019	     -0.00037727	     57.07495463
      1.67081216	     -0.05125170	     -0.00107993	     -0.19306552	     -0.05511127	      0.88266893	     -0.00071980	     -0.20807810	     -0.00055628	     -0.00038148	     56.96832328
      1.67185540	     -0.05130989	     -0.00107750	     -0.19312374	     -0.05511186	      0.88266853	     -0.00071980	     -0.20808110	     -0.00055940	     -0.00038444	     56.56624237
      1.67289864	     -0.05136788	     -0.00107671	     -0.19318173	     -0.05511244	      0.88266813	     -0.00071980	     -0.20808412	     -0.00056181	     -0.00038750	     56.40614643
      1.67445527	     -0.05145401	     -0.00107452	     -0.19326789	     -0.05511332	      0.88266752	     -0.00071978	     -0.20808864	     -0.00056376	     -0.00039215	     56.04331924
      1.67576551	     -0.05152598	     -0.00107377	     -0.19333987	     -0.05511406	      0.88266700	     -0.00071976	     -0.20809244	     -0.00056404	     -0.00039621	     55.88777519
      1.67707575	     -0.05159731	     -0.00107133	     -0.19341127	     -0.05511479	      0.88266648	     -0.00071973	     -0.20809621	     -0.00056285	     -0.00040031	     55.50222872
      1.67838598	     -0.05166796	     -0.00107119	     -0.19348193	     -0.05511553	      0.88266595	     -0.00071969	     -0.20809995	     -0.00056058	     -0.00040455	     55.43204546
      1.67956139	     -0.05173053	     -0.00106868	     -0.19354460	     -0.05511619	      0.88266548	     -0.00071964	     -0.20810325	     -0.00055725	     -0.00040833	     55.03617389
      1.68073681	     -0.05179215	     -0.00106819	     -0.19360626	     -0.05511684	      0.88266499	     -0.00071959	     -0.20810650	     -0.00055309	     -0.00041218	     54.91992426
      1.68191222	     -0.05185279	     -0.00106649	     -0.19366699	     -0.05511749	      0.88266451	     -0.00071954	     -0.20810968	     -0.00054784	     -0.00041598	     54.62928239
      1.68342167	     -0.05192967	     -0.00106576	     -0.19374395	     -0.05511831	      0.88266388	     -0.00071945	     -0.20811368	     -0.00053982	     -0.00042082	     54.46597546
      1.68462707	     -0.05198992	     -0.00106351	     -0.19380432	     -0.05511895	      0.88266337	     -0.00071938	     -0.20811678	     -0.00053215	     -0.00042457	     54.10252610
      1.68583246	     -0.05204903	     -0.00106304	     -0.19386351	     -0.05511959	      0.88266285	     -0.00071930	     -0.20811978	     -0.00052367	     -0.00042825	     53.99542305
      1.68703786	     -0.05210711	     -0.00106126	     -0.19392172	     -0.05512022	      0.88266233	     -0.00071921	     -0.20812268	     -0.00051413	     -0.00043176	     53.70444361
      1.68852439	     -0.05217738	     -0.00106063	     -0.19399211	     -0.05512097	      0.88266169	     -0.00071909	     -0.20812609	     -0.00050125	     -0.00043589	     53.57749217
      1.68971676	     -0.05223252	     -0.00105837	     -0.19404742	     -0.05512156	      0.88266117	     -0.00071899	     -0.20812870	     -0.00048977	     -0.00043894	     53.21748304
      1.69090912	     -0.05228646	     -0.00105785	     -0.19410147	     -0.05512214	      0.88266064	     -0.00071888	     -0.20813118	     -0.00047763	     -0.00044181	     53.11890364
      1.69210148	     -0.05233907	     -0.00105615	     -0.19415425	     -0.05512270	      0.88266011	     -0.00071877	     -0.20813353	     -0.00046456	     -0.00044439	     52.85360150
      1.69364485	     -0.05240492	     -0.00105538	     -0.19422027	     -0.05512340	      0.88265943	     -0.00071861	     -0.20813635	     -0.00044664	     -0.00044735	     52.73954561
      1.69483630	     -0.05245384	     -0.00105314	     -0.19426937	     -0.05512393	      0.88265889	     -0.00071848	     -0.20813836	     -0.00043179	     -0.00044923	     52.39939869
      1.69602775	     -0.05250108	     -0.00105263	     -0.19431676	     -0.05512443	      0.88265835	     -0.00071835	     -0.20814021	     -0.00041642	     -0.00045079	     52.32888080
      1.69721919	     -0.05254634	     -0.00105106	     -0.19436221	     -0.05512492	      0.88265782	     -0.00071821	     -0.20814191	     -0.00040027	     -0.00045193	     52.09482938
      1.69879895	     -0.05260287	     -0.00105036	     -0.19441896	     -0.05512553	      0.88265710	     -0.00071801	     -0.20814390	     -0.00037808	     -0.00045277	     52.02946896
      1.69998357	     -0.05264245	     -0.00104821	     -0.19445875	     -0.05512597	      0.88265657	     -0.00071786	     -0.20814518	     -0.00036064	     -0.00045278	     51.70459629
      1.70116820	     -0.05267942	     -0.00104769	     -0.19449590	     -0.05512639	      0.88265603	     -0.00071770	     -0.20814629	     -0.00034290	     -0.00045229	     51.67641275
      1.70260801	     -0.05272049	     -0.00104556	     -0.19453723	     -0.05512687	      0.88265538	     -0.00071750	     -0.20814740	     -0.00032060	     -0.00045085	     51.39162967
      1.70389767	     -0.05275376	     -0.00104535	     -0.19457068	     -0.05512727	      0.88265480	     -0.00071732	     -0.20814814	     -0.00030035	     -0.00044877	     51.46175876
      1.70518733	     -0.05278360	     -0.00104305	     -0.19460078	     -0.05512764	      0.88265422	     -0.00071713	     -0.20814867	     -0.00027953	     -0.00044581	     51.13267500
      1.70647699	     -0.05281003	     -0.00104296	     -0.19462740	     -0.05512799	      0.88265365	     -0.00071693	     -0.20814899	     -0.00025867	     -0.00044203	     51.25846497
      1.70776666	     -0.05283296	     -0.00104055	     -0.19465059	     -0.05512831	      0.88265308	     -0.00071673	     -0.20814910	     -0.00023737	     -0.00043727	     50.90916726
      1.70905632	     -0.05285254	     -0.00104056	     -0.19467036	     -0.05512860	      0.88265252	     -0.00071653	     -0.20814900	     -0.00021622	     -0.00043164	     51.08904442
      1.71034598	     -0.05286863	     -0.00103802	     -0.19468672	     -0.05512887	      0.88265197	     -0.00071632	     -0.20814873	     -0.00019473	     -0.00042501	     50.71725928
      1.71163564	     -0.05288132	     -0.00103811	     -0.19469961	     -0.05512910	      0.88265143	     -0.00071611	     -0.20814827	     -0.00017353	     -0.00041750	     50.94996056
      1.71292530	     -0.05289050	     -0.00103542	     -0.19470907	     -0.05512931	      0.88265089	     -0.00071589	     -0.20814765	     -0.00015210	     -0.00040901	     50.55428899
      1.71421497	     -0.05289628	     -0.00103558	     -0.19471504	     -0.05512950	      0.88265037	     -0.00071566	     -0.20814686	     -0.00013109	     -0.00039966	     50.83808239
      1.71550463	     -0.05289858	     -0.00103278	     -0.19471761	     -0.05512965	      0.88264986	     -0.00071544	     -0.20814591	     -0.00010992	     -0.00038934	     50.42204769
      1.71679429	     -0.05289771	     -0.00103307	     -0.19471693	     -0.05512978	      0.88264937	     -0.00071521	     -0.20814482	     -0.00008931	     -0.00037821	     50.75325598
      1.71808395	     -0.05289383	     -0.00103023	     -0.19471333	     -0.05512988	      0.88264889	     -0.00071497	     -0.20814358	     -0.00006862	     -0.00036614	     50.31316927
      1.71937361	     -0.05288721	     -0.00103073	     -0.19470688	     -0.05512996	      0.88264842	     -0.00071473	     -0.20814221	     -0.00004862	     -0.00035332	     50.68626207
      1.72066327	     -0.05287771	     -0.00102786	     -0.19469766	     -0.05513001	      0.88264798	     -0.00071449	     -0.20814073	     -0.00002859	     -0.00033965	     50.22536768
      1.72181465	     -0.05286706	     -0.00102819	     -0.19468716	     -0.05513003	      0.88264759	     -0.00071428	     -0.20813932	     -0.00001137	     -0.00032687	     50.51082128
      1.72296603	     -0.05285441	     -0.00102662	     -0.19467472	     -0.05513003	      0.88264722	     -0.00071406	     -0.20813783	      0.00000572	     -0.00031351	     50.32911066
      1.72438427	     -0.05283623	     -0.00102613	     -0.19465674	     -0.05513001	      0.88264679	     -0.00071378	     -0.20813590	      0.00002612	     -0.00029639	     50.45930417
      1.72580250	     -0.05281511	     -0.00102395	     -0.19463588	     -0.05512996	      0.88264638	     -0.00071351	     -0.20813386	      0.00004612	     -0.00027856	     50.18009032
      1.72697748	     -0.05279555	     -0.00102424	     -0.19461647	     -0.05512989	      0.88264607	     -0.00071328	     -0.20813209	      0.00006199	     -0.00026339	     50.44839110
      1.72815246	     -0.05277423	     -0.00102274	     -0.19459534	     -0.05512981	      0.88264577	     -0.00071304	     -0.20813026	      0.00007762	     -0.00024785	     50.29233418
      1.72957466	     -0.05274658	     -0.00102246	     -0.19456788	     -0.05512969	      0.88264543	     -0.00071276	     -0.20812797	      0.00009575	     -0.00022874	     50.46551026
      1.73099686	     -0.05271698	     -0.00102024	     -0.19453851	     -0.05512954	      0.88264511	     -0.00071248	     -0.20812562	      0.00011342	     -0.00020933	     50.18721547
      1.73212577	     -0.05269211	     -0.00102076	     -0.19451376	     -0.05512940	      0.88264489	     -0.00071225	     -0.20812370	      0.00012669	     -0.00019387	     50.48111768
      1.73325468	     -0.05266586	     -0.00101953	     -0.19448767	     -0.05512925	      0.88264468	     -0.00071202	     -0.20812176	      0.00013971	     -0.00017837	     50.38605750
      1.73473417	     -0.05262964	     -0.00101918	     -0.19445162	     -0.05512904	      0.88264443	     -0.00071172	     -0.20811915	      0.00015594	     -0.00015812	     50.55440440
      1.73621366	     -0.05259151	     -0.00101702	     -0.19441370	     -0.05512879	      0.88264421	     -0.00071142	     -0.20811649	      0.00017156	     -0.00013799	     50.32649766
      1.73730324	     -0.05256244	     -0.00101771	     -0.19438473	     -0.05512860	      0.88264407	     -0.00071119	     -0.20811450	      0.00018229	     -0.00012339	     50.63381607
      1.73839283	     -0.05253263	     -0.00101677	     -0.19435504	     -0.05512840	      0.88264394	     -0.00071097	     -0.20811250	      0.00019274	     -0.00010893	     50.58957871
      1.73994359	     -0.05248915	     -0.00101653	     -0.19431172	     -0.05512809	      0.88264379	     -0.00071065	     -0.20810962	      0.00020668	     -0.00008881	     50.76241204
      1.74126824	     -0.05245073	     -0.00101521	     -0.19427345	     -0.05512781	      0.88264368	     -0.00071038	     -0.20810716	      0.00021795	     -0.00007207	     50.67427584
      1.74259290	     -0.05241111	     -0.00101563	     -0.19423392	     -0.05512751	      0.88264360	     -0.00071010	     -0.20810469	      0.00022830	     -0.00005585	     50.95726487
      1.74391756	     -0.05237019	     -0.00101388	     -0.19419316	     -0.05512720	      0.88264353	     -0.00070983	     -0.20810222	      0.00023814	     -0.00004012	     50.79417642
      1.74524221	     -0.05232846	     -0.00101491	     -0.19415150	     -0.05512688	      0.88264349	     -0.00070955	     -0.20809974	      0.00024693	     -0.00002502	     51.20089430
      1.74638632	     -0.05229163	     -0.00101321	     -0.19411479	     -0.05512659	      0.88264347	     -0.00070932	     -0.20809760	      0.00025417	     -0.00001243	     51.01194297
      1.74753043	     -0.05225428	     -0.00101342	     -0.19407751	     -0.05512630	      0.88264346	     -0.00070908	     -0.20809548	      0.00026062	     -0.00000036	     51.21618571
      1.74895389	     -0.05220689	     -0.00101232	     -0.19403023	     -0.05512592	      0.88264347	     -0.00070878	     -0.20809286	      0.00026795	      0.00001396	     51.20783882
      1.75037735	     -0.05215863	     -0.00101301	     -0.19398203	     -0.05512554	      0.88264350	     -0.00070849	     -0.20809028	      0.00027417	      0.00002742	     51.56464377
      1.75152008	     -0.05211926	     -0.00101143	     -0.19394276	     -0.05512522	      0.88264354	     -0.00070825	     -0.20808824	      0.00027868	      0.00003765	     51.41637573
      1.75266281	     -0.05207952	     -0.00101164	     -0.19390306	     -0.05512490	      0.88264359	     -0.00070802	     -0.20808623	      0.00028240	      0.00004728	     51.62245915
      1.75410929	     -0.05202856	     -0.00101061	     -0.19385218	     -0.05512449	      0.88264366	     -0.00070772	     -0.20808376	      0.00028633	      0.00005868	     51.63571700
      1.75555577	     -0.05197692	     -0.00101159	     -0.19380056	     -0.05512407	      0.88264375	     -0.00070743	     -0.20808136	      0.00028907	      0.00006914	     52.04022263
      1.75664923	     -0.05193726	     -0.00101010	     -0.19376097	     -0.05512375	      0.88264383	     -0.00070721	     -0.20807960	      0.00029068	      0.00007650	     51.89069516
      1.75774270	     -0.05189705	     -0.00101037	     -0.19372077	     -0.05512344	      0.88264392	     -0.00070699	     -0.20807790	      0.00029153	      0.00008334	     52.08626546
      1.75925945	     -0.05184060	     -0.00100983	     -0.19366436	     -0.05512299	      0.88264406	     -0.00070668	     -0.20807561	      0.00029180	      0.00009212	     52.15865837
      1.76077621	     -0.05178362	     -0.00101134	     -0.19360735	     -0.05512255	      0.88264420	     -0.00070638	     -0.20807343	      0.00029066	      0.00010013	     52.60681918
      1.76181621	     -0.05174433	     -0.00101019	     -0.19356809	     -0.05512225	      0.88264431	     -0.00070617	     -0.20807201	      0.00028936	      0.00010528	     52.45200379
      1.76285622	     -0.05170510	     -0.00101083	     -0.19352885	     -0.05512195	      0.88264442	     -0.00070597	     -0.20807065	      0.00028731	      0.00011011	     52.62851345
      1.76448168	     -0.05164381	     -0.00101115	     -0.19346753	     -0.05512149	      0.88264460	     -0.00070565	     -0.20806869	      0.00028292	      0.00011720	     52.74653070
      1.76580656	     -0.05159369	     -0.00101251	     -0.19341735	     -0.05512111	      0.88264476	     -0.00070540	     -0.20806724	      0.00027810	      0.00012258	     53.03081094
      1.76713144	     -0.05154404	     -0.00101236	     -0.19336768	     -0.05512075	      0.88264493	     -0.00070514	     -0.20806595	      0.00027237	      0.00012768	     53.01577365
      1.76845633	     -0.05149726	     -0.00101450	     -0.19332080	     -0.05512039	      0.88264510	     -0.00070489	     -0.20806486	      0.00026534	      0.00013242	     53.37144454
      1.76963917	     -0.05145989	     -0.00101426	     -0.19328340	     -0.05512008	      0.88264526	     -0.00070467	     -0.20806418	      0.00025830	      0.00013626	     53.24415538
      1.77082201	     -0.05142704	     -0.00101604	     -0.19325044	     -0.05511978	      0.88264542	     -0.00070445	     -0.20806388	      0.00025023	      0.00013942	     53.46193089
      1.77200485	     -0.05139822	     -0.00101652	     -0.19322155	     -0.05511949	      0.88264559	     -0.00070424	     -0.20806404	      0.00024149	      0.00014172	     53.44559883
      1.77350902	     -0.05136782	     -0.00101850	     -0.19319101	     -0.05511914	      0.88264580	     -0.00070397	     -0.20806502	      0.00022928	      0.00014297	     53.67880174
      1.77470617	     -0.05134833	     -0.00101836	     -0.19317145	     -0.05511887	      0.88264598	     -0.00070375	     -0.20806650	      0.00021902	      0.00014234	     53.54744907
      1.77590333	     -0.05133304	     -0.00101999	     -0.19315605	     -0.05511861	      0.88264614	     -0.00070354	     -0.20806865	      0.00020814	      0.00013998	     53.74319292
      1.77710048	     -0.05132163	     -0.00102045	     -0.19314455	     -0.05511837	      0.88264631	     -0.00070333	     -0.20807151	      0.00019701	      0.00013579	     53.70022511
      1.77859703	     -0.05131272	     -0.00102268	     -0.19313548	     -0.05511809	      0.88264651	     -0.00070308	     -0.20807612	      0.00018256	      0.00012773	     53.94114161
      1.77977318	     -0.05130962	     -0.00102276	     -0.19313230	     -0.05511788	      0.88264665	     -0.00070288	     -0.20808059	      0.00017110	      0.00011919	     53.76659763
      1.78094933	     -0.05130921	     -0.00102448	     -0.19313177	     -0.05511768	      0.88264679	     -0.00070269	     -0.20808580	      0.00015934	      0.00010857	     53.92873378
      1.78212548	     -0.05131085	     -0.00102495	     -0.19313333	     -0.05511750	      0.88264691	     -0.00070250	     -0.20809173	      0.00014755	      0.00009594	     53.85694771
      1.78368681	     -0.05131625	     -0.00102684	     -0.19313859	     -0.05511729	      0.88264704	     -0.00070226	     -0.20810070	      0.00013169	      0.00007607	     54.03755148
      1.78485569	     -0.05132254	     -0.00102656	     -0.19314482	     -0.05511714	      0.88264712	     -0.00070208	     -0.20810820	      0.00011992	      0.00005904	     53.82193143
      1.78602457	     -0.05133015	     -0.00102769	     -0.19315234	     -0.05511701	      0.88264718	     -0.00070190	     -0.20811635	      0.00010802	      0.00004025	     53.93838770
      1.78744425	     -0.05133901	     -0.00102755	     -0.19316114	     -0.05511686	      0.88264722	     -0.00070170	     -0.20812706	      0.00009372	      0.00001539	     53.78018285
      1.78871316	     -0.05134858	     -0.00102922	     -0.19317060	     -0.05511675	      0.88264722	     -0.00070152	     -0.20813733	      0.00008083	     -0.00000847	     53.94272214
      1.78998206	     -0.05135965	     -0.00102873	     -0.19318163	     -0.05511666	      0.88264720	     -0.00070135	     -0.20814826	      0.00006816	     -0.00003359	     53.70632385
      1.79125096	     -0.05137161	     -0.00103040	     -0.19319349	     -0.05511658	      0.88264714	     -0.00070118	     -0.20815977	      0.00005540	     -0.00005981	     53.88264098
      1.79251986	     -0.05138326	     -0.00102969	     -0.19320512	     -0.05511652	      0.88264705	     -0.00070102	     -0.20817181	      0.00004295	     -0.00008675	     53.66604593
      1.79378876	     -0.05139366	     -0.00103141	     -0.19321543	     -0.05511647	      0.88264692	     -0.00070087	     -0.20818426	      0.00003047	     -0.00011413	     53.87902184
      1.79505766	     -0.05140231	     -0.00103059	     -0.19322408	     -0.05511644	      0.88264676	     -0.00070072	     -0.20819701	      0.00001833	     -0.00014137	     53.70299640
      1.79632656	     -0.05140891	     -0.00103252	     -0.19323060	     -0.05511642	      0.88264656	     -0.00070058	     -0.20820995	      0.00000608	     -0.00016810	     53.94141970
      1.79759546	     -0.05141324	     -0.00103163	     -0.19323493	     -0.05511642	      0.88264633	     -0.00070045	     -0.20822296	     -0.00000594	     -0.00019370	     53.80846393
      1.79886436	     -0.05141598	     -0.00103375	     -0.19323758	     -0.05511644	      0.88264607	     -0.00070032	     -0.20823596	     -0.00001823	     -0.00021787	     54.05274151
      1.80013326	     -0.05141796	     -0.00103344	     -0.19323956	     -0.05511647	      0.88264578	     -0.00070021	     -0.20824888	     -0.00003044	     -0.00024010	     53.94814009
      1.80140217	     -0.05142001	     -0.00103635	     -0.19324150	     -0.05511652	      0.88264546	     -0.00070010	     -0.20826169	     -0.00004309	     -0.00026026	     54.16929163
      1.80254080	     -0.05142138	     -0.00103571	     -0.19324287	     -0.05511657	      0.88264515	     -0.00070001	     -0.20827308	     -0.00005441	     -0.00027636	     54.11135906
      1.80367944	     -0.05142350	     -0.00103687	     -0.19324494	     -0.05511664	      0.88264483	     -0.00069993	     -0.20828437	     -0.00006603	     -0.00029057	     54.22534077
      1.80505994	     -0.05142708	     -0.00103692	     -0.19324849	     -0.05511674	      0.88264442	     -0.00069984	     -0.20829793	     -0.00008019	     -0.00030513	     54.27778877
      1.80644044	     -0.05143160	     -0.00103889	     -0.19325294	     -0.05511686	      0.88264399	     -0.00069976	     -0.20831133	     -0.00009462	     -0.00031680	     54.45072447
      1.80759777	     -0.05143593	     -0.00103849	     -0.19325726	     -0.05511698	      0.88264362	     -0.00069970	     -0.20832242	     -0.00010663	     -0.00032426	     54.47454467
      1.80875511	     -0.05144088	     -0.00104003	     -0.19326215	     -0.05511711	      0.88264324	     -0.00069965	     -0.20833336	     -0.00011880	     -0.00032971	     54.59105114
      1.80991244	     -0.05144635	     -0.00104056	     -0.19326759	     -0.05511725	      0.88264286	     -0.00069960	     -0.20834413	     -0.00013092	     -0.00033307	     54.66074615
      1.81149958	     -0.05145480	     -0.00104265	     -0.19327596	     -0.05511747	      0.88264233	     -0.00069956	     -0.20835861	     -0.00014766	     -0.00033448	     54.79891488
      1.81267307	     -0.05146154	     -0.00104265	     -0.19328268	     -0.05511765	      0.88264193	     -0.00069954	     -0.20836909	     -0.00015993	     -0.00033316	     54.83934690
      1.81384656	     -0.05146878	     -0.00104431	     -0.19328986	     -0.05511785	      0.88264155	     -0.00069952	     -0.20837936	     -0.00017230	     -0.00032999	     54.92015854
      1.81526124	     -0.05147822	     -0.00104479	     -0.19329927	     -0.05511810	      0.88264108	     -0.00069952	     -0.20839144	     -0.00018705	     -0.00032376	     54.97204797
      1.81651422	     -0.05148752	     -0.00104702	     -0.19330849	     -0.05511835	      0.88264068	     -0.00069952	     -0.20840188	     -0.00020017	     -0.00031627	     55.04586177
      1.81776720	     -0.05149779	     -0.00104723	     -0.19331875	     -0.05511861	      0.88264029	     -0.00069954	     -0.20841207	     -0.00021311	     -0.00030699	     55.06150328
      1.81902019	     -0.05150914	     -0.00104963	     -0.19333001	     -0.05511888	      0.88263991	     -0.00069957	     -0.20842202	     -0.00022609	     -0.00029620	     55.11946103
      1.82027317	     -0.05152137	     -0.00105003	     -0.19334221	     -0.05511917	      0.88263955	     -0.00069961	     -0.20843174	     -0.00023882	     -0.00028398	     55.11994963
      1.82152615	     -0.05153463	     -0.00105252	     -0.19335540	     -0.05511948	      0.88263920	     -0.00069965	     -0.20844123	     -0.00025154	     -0.00027061	     55.16117223
      1.82277913	     -0.05154885	     -0.00105307	     -0.19336959	     -0.05511980	      0.88263887	     -0.00069971	     -0.20845051	     -0.00026399	     -0.00025618	     55.14470948
      1.82403211	     -0.05156417	     -0.00105556	     -0.19338483	     -0.05512014	      0.88263856	     -0.00069979	     -0.20845957	     -0.00027639	     -0.00024096	     55.17101587
      1.82528509	     -0.05158047	     -0.00105613	     -0.19340111	     -0.05512049	      0.88263827	     -0.00069987	     -0.20846843	     -0.00028846	     -0.00022501	     55.13627867
      1.82653808	     -0.05159777	     -0.00105864	     -0.19341833	     -0.05512086	      0.88263800	     -0.00069996	     -0.20847709	     -0.00030045	     -0.00020858	     55.14565318
      1.82779106	     -0.05161611	     -0.00105937	     -0.19343665	     -0.05512125	      0.88263775	     -0.00070006	     -0.20848556	     -0.00031211	     -0.00019174	     55.09136058
      1.82904404	     -0.05163539	     -0.00106197	     -0.19345585	     -0.05512165	      0.88263752	     -0.00070018	     -0.20849384	     -0.00032366	     -0.00017473	     55.08665651
      1.83029702	     -0.05165545	     -0.00106277	     -0.19347588	     -0.05512206	      0.88263731	     -0.00070031	     -0.20850194	     -0.00033484	     -0.00015759	     55.01782258
      1.83155000	     -0.05167629	     -0.00106533	     -0.19349665	     -0.05512248	      0.88263712	     -0.00070044	     -0.20850985	     -0.00034587	     -0.00014058	     55.00028060
      1.83280298	     -0.05169773	     -0.00106613	     -0.19351807	     -0.05512292	      0.88263696	     -0.00070059	     -0.20851757	     -0.00035649	     -0.00012372	     54.91907741
      1.83405596	     -0.05171988	     -0.00106860	     -0.19354015	     -0.05512338	      0.88263681	     -0.00070075	     -0.20852511	     -0.00036691	     -0.00010724	     54.89236579
      1.83530895	     -0.05174264	     -0.00106943	     -0.19356290	     -0.05512384	      0.88263669	     -0.00070092	     -0.20853247	     -0.00037690	     -0.00009113	     54.80157278
      1.83656193	     -0.05176601	     -0.00107182	     -0.19358620	     -0.05512432	      0.88263658	     -0.00070111	     -0.20853964	     -0.00038666	     -0.00007559	     54.76456756
      1.83781491	     -0.05178990	     -0.00107263	     -0.19361008	     -0.05512481	      0.88263650	     -0.00070130	     -0.20854663	     -0.00039596	     -0.00006060	     54.66414529
      1.83906789	     -0.05181450	     -0.00107493	     -0.19363463	     -0.05512531	      0.88263643	     -0.00070151	     -0.20855344	     -0.00040500	     -0.00004633	     54.61693540
      1.84032087	     -0.05183989	     -0.00107578	     -0.19366002	     -0.05512583	      0.88263638	     -0.00070172	     -0.20856007	     -0.00041356	     -0.00003276	     54.50868193
      1.84157385	     -0.05186614	     -0.00107804	     -0.19368622	     -0.05512635	      0.88263635	     -0.00070195	     -0.20856653	     -0.00042184	     -0.00002001	     54.45227987
      1.84282684	     -0.05189310	     -0.00107893	     -0.19371317	     -0.05512688	      0.88263633	     -0.00070219	     -0.20857283	     -0.00042963	     -0.00000806	     54.33782286
      1.84407982	     -0.05192064	     -0.00108107	     -0.19374068	     -0.05512743	      0.88263633	     -0.00070244	     -0.20857897	     -0.00043709	      0.00000298	     54.27474745
      1.84533280	     -0.05194864	     -0.00108190	     -0.19376869	     -0.05512798	      0.88263634	     -0.00070270	     -0.20858495	     -0.00044405	      0.00001314	     54.15560426
      1.84658578	     -0.05197705	     -0.00108383	     -0.19379707	     -0.05512854	      0.88263636	     -0.00070297	     -0.20859077	     -0.00045065	      0.00002235	     54.08467519
      1.84809704	     -0.05201171	     -0.00108420	     -0.19383177	     -0.05512923	      0.88263640	     -0.00070332	     -0.20859756	     -0.00045788	      0.00003225	     53.92866429
      1.84920589	     -0.05203736	     -0.00108641	     -0.19385739	     -0.05512974	      0.88263644	     -0.00070358	     -0.20860239	     -0.00046287	      0.00003857	     53.88545820
      1.85031475	     -0.05206295	     -0.00108684	     -0.19388300	     -0.05513025	      0.88263649	     -0.00070385	     -0.20860708	     -0.00046735	      0.00004419	     53.77477079
      1.85181054	     -0.05209749	     -0.00108855	     -0.19391755	     -0.05513096	      0.88263656	     -0.00070423	     -0.20861317	     -0.00047286	      0.00005059	     53.68649798
      1.85314994	     -0.05212842	     -0.00108847	     -0.19394853	     -0.05513159	      0.88263663	     -0.00070459	     -0.20861840	     -0.00047707	      0.00005527	     53.53870688
      1.85448934	     -0.05215915	     -0.00109069	     -0.19397926	     -0.05513223	      0.88263670	     -0.00070495	     -0.20862341	     -0.00048083	      0.00005892	     53.51034423
      1.85564381	     -0.05218519	     -0.00109002	     -0.19400538	     -0.05513279	      0.88263677	     -0.00070528	     -0.20862753	     -0.00048343	      0.00006142	     53.35472738
      1.85679827	     -0.05221041	     -0.00109120	     -0.19403062	     -0.05513335	      0.88263685	     -0.00070562	     -0.20863147	     -0.00048571	      0.00006327	     53.30599756
      1.85819709	     -0.05223806	     -0.00109081	     -0.19405836	     -0.05513403	      0.88263694	     -0.00070603	     -0.20863592	     -0.00048774	      0.00006489	     53.19203549
      1.85959591	     -0.05226134	     -0.00109195	     -0.19408169	     -0.05513471	      0.88263703	     -0.00070647	     -0.20863993	     -0.00048923	      0.00006596	     53.19526785
      1.86074462	     -0.05227584	     -0.00109020	     -0.19409630	     -0.05513528	      0.88263710	     -0.00070683	     -0.20864280	     -0.00048983	      0.00006674	     53.08115809
      1.86189334	     -0.05228498	     -0.00108992	     -0.19410553	     -0.05513584	      0.88263718	     -0.00070721	     -0.20864521	     -0.00049016	      0.00006755	     53.09188355
      1.86331873	     -0.05228827	     -0.00108779	     -0.19410899	     -0.05513654	      0.88263728	     -0.00070769	     -0.20864740	     -0.00049000	      0.00006911	     53.06641939
      1.86474412	     -0.05228279	     -0.00108749	     -0.19410362	     -0.05513724	      0.88263738	     -0.00070818	     -0.20864858	     -0.00048960	      0.00007177	     53.18773907
      1.86585996	     -0.05227257	     -0.00108489	     -0.19409355	     -0.05513778	      0.88263746	     -0.00070858	     -0.20864872	     -0.00048899	      0.00007510	     53.14780154
      1.86697581	     -0.05225720	     -0.00108394	     -0.19407828	     -0.05513833	      0.88263755	     -0.00070898	     -0.20864814	     -0.00048853	      0.00007974	     53.22296957
      1.86845370	     -0.05222864	     -0.00108126	     -0.19404990	     -0.05513905	      0.88263767	     -0.00070953	     -0.20864618	     -0.00048801	      0.00008837	     53.28142746
      1.86993159	     -0.05219274	     -0.00108047	     -0.19401412	     -0.05513977	      0.88263781	     -0.00071009	     -0.20864287	     -0.00048805	      0.00010017	     53.45921354
      1.87100522	     -0.05216282	     -0.00107745	     -0.19398434	     -0.05514029	      0.88263792	     -0.00071051	     -0.20863962	     -0.00048831	      0.00011096	     53.43630762
      1.87207885	     -0.05212979	     -0.00107620	     -0.19395141	     -0.05514082	      0.88263805	     -0.00071093	     -0.20863570	     -0.00048906	      0.00012360	     53.54320718
      1.87363454	     -0.05207588	     -0.00107343	     -0.19389765	     -0.05514158	      0.88263826	     -0.00071156	     -0.20862882	     -0.00049078	      0.00014543	     53.67529699
      1.87495238	     -0.05202457	     -0.00107221	     -0.19384642	     -0.05514223	      0.88263846	     -0.00071211	     -0.20862189	     -0.00049306	      0.00016727	     53.86417564
      1.87627022	     -0.05196967	     -0.00106908	     -0.19379166	     -0.05514288	      0.88263870	     -0.00071267	     -0.20861398	     -0.00049605	      0.00019223	     53.94118116
      1.87758806	     -0.05191298	     -0.00106811	     -0.19373502	     -0.05514354	      0.88263897	     -0.00071323	     -0.20860516	     -0.00050012	      0.00022001	     54.14457715
      1.87890589	     -0.05185609	     -0.00106414	     -0.19367825	     -0.05514420	      0.88263928	     -0.00071381	     -0.20859554	     -0.00050493	      0.00025039	     54.16646665
      1.88002840	     -0.05180785	     -0.00106346	     -0.19363003	     -0.05514477	      0.88263958	     -0.00071431	     -0.20858680	     -0.00050994	      0.00027785	     54.33974526
      1.88115091	     -0.05176009	     -0.00106078	     -0.19358234	     -0.05514534	      0.88263990	     -0.00071482	     -0.20857762	     -0.00051542	      0.00030658	     54.40042104
      1.88257898	     -0.05170117	     -0.00105868	     -0.19352346	     -0.05514609	      0.88264037	     -0.00071548	     -0.20856541	     -0.00052329	      0.00034432	     54.56584433
      1.88400706	     -0.05164534	     -0.00105469	     -0.19346771	     -0.05514684	      0.88264089	     -0.00071615	     -0.20855274	     -0.00053181	      0.00038282	     54.60582598
      1.88512766	     -0.05160399	     -0.00105395	     -0.19342634	     -0.05514744	      0.88264133	     -0.00071668	     -0.20854257	     -0.00053911	      0.00041300	     54.78000981
      1.88624826	     -0.05156401	     -0.00105141	     -0.19338639	     -0.05514805	      0.88264181	     -0.00071722	     -0.20853225	     -0.00054660	      0.00044292	     54.83569312
      1.88770317	     -0.05151283	     -0.00104924	     -0.19333520	     -0.05514885	      0.88264249	     -0.00071794	     -0.20851865	     -0.00055680	      0.00048079	     55.01095785
      1.88915808	     -0.05146288	     -0.00104494	     -0.19328531	     -0.05514967	      0.88264321	     -0.00071866	     -0.20850482	     -0.00056721	      0.00051714	     55.03925857
      1.89022756	     -0.05142792	     -0.00104416	     -0.19325032	     -0.05515028	      0.88264378	     -0.00071920	     -0.20849454	     -0.00057524	      0.00054249	     55.20305342
      1.89129704	     -0.05139493	     -0.00104169	     -0.19321733	     -0.05515090	      0.88264437	     -0.00071975	     -0.20848419	     -0.00058328	      0.00056653	     55.23881393
      1.89283388	     -0.05135102	     -0.00103934	     -0.19317339	     -0.05515180	      0.88264527	     -0.00072054	     -0.20846928	     -0.00059506	      0.00059827	     55.37080026
      1.89414547	     -0.05131519	     -0.00103609	     -0.19313756	     -0.05515259	      0.88264607	     -0.00072123	     -0.20845655	     -0.00060510	      0.00062248	     55.38628426
      1.89545706	     -0.05128063	     -0.00103455	     -0.19310297	     -0.05515339	      0.88264690	     -0.00072192	     -0.20844380	     -0.00061529	      0.00064374	     55.54212963
      1.89676865	     -0.05124842	     -0.00103068	     -0.19307077	     -0.05515420	      0.88264776	     -0.00072263	     -0.20843106	     -0.00062531	      0.00066194	     55.48452923
      1.89808024	     -0.05121930	     -0.00102983	     -0.19304157	     -0.05515503	      0.88264863	     -0.00072334	     -0.20841837	     -0.00063550	      0.00067673	     55.67458404
      1.89919761	     -0.05119588	     -0.00102632	     -0.19301817	     -0.05515575	      0.88264940	     -0.00072395	     -0.20840763	     -0.00064390	      0.00068665	     55.57860909
      1.90031498	     -0.05117410	     -0.00102483	     -0.19299634	     -0.05515647	      0.88265017	     -0.00072457	     -0.20839694	     -0.00065233	      0.00069396	     55.66031759
      1.90174083	     -0.05114910	     -0.00102164	     -0.19297132	     -0.05515741	      0.88265116	     -0.00072536	     -0.20838343	     -0.00066284	      0.00069954	     55.62971393
      1.90316669	     -0.05112656	     -0.00102020	     -0.19294871	     -0.05515836	      0.88265216	     -0.00072617	     -0.20837008	     -0.00067333	      0.00070080	     55.76834878
      1.90429000	     -0.05111052	     -0.00101684	     -0.19293267	     -0.05515912	      0.88265295	     -0.00072680	     -0.20835968	     -0.00068128	      0.00069884	     55.64262005
      1.90541331	     -0.05109671	     -0.00101538	     -0.19291881	     -0.05515989	      0.88265373	     -0.00072745	     -0.20834942	     -0.00068921	      0.00069422	     55.68996059
      1.90686246	     -0.05108200	     -0.00101235	     -0.19290406	     -0.05516090	      0.88265473	     -0.00072828	     -0.20833639	     -0.00069908	      0.00068447	     55.62375891
      1.90831161	     -0.05107017	     -0.00101153	     -0.19289213	     -0.05516192	      0.88265571	     -0.00072913	     -0.20832366	     -0.00070879	      0.00067055	     55.76827476
      1.90938851	     -0.05106258	     -0.00100862	     -0.19288454	     -0.05516268	      0.88265643	     -0.00072976	     -0.20831437	     -0.00071561	      0.00065775	     55.61200232
      1.91046540	     -0.05105577	     -0.00100746	     -0.19287767	     -0.05516346	      0.88265713	     -0.00073039	     -0.20830524	     -0.00072236	      0.00064288	     55.64447546
      1.91199100	     -0.05104671	     -0.00100460	     -0.19286856	     -0.05516457	      0.88265809	     -0.00073130	     -0.20829252	     -0.00073152	      0.00061865	     55.57682612
      1.91330322	     -0.05104030	     -0.00100331	     -0.19286207	     -0.05516553	      0.88265889	     -0.00073208	     -0.20828177	     -0.00073919	      0.00059503	     55.63670429
      1.91461543	     -0.05103530	     -0.00100024	     -0.19285706	     -0.05516651	      0.88265965	     -0.00073287	     -0.20827121	     -0.00074647	      0.00056915	     55.50411187
      1.91592765	     -0.05103229	     -0.00099963	     -0.19285396	     -0.05516749	      0.88266038	     -0.00073366	     -0.20826085	     -0.00075366	      0.00054117	     55.61571465
      1.91723987	     -0.05102992	     -0.00099598	     -0.19285158	     -0.05516849	      0.88266107	     -0.00073446	     -0.20825069	     -0.00076036	      0.00051146	     55.41801560
      1.91836411	     -0.05102843	     -0.00099531	     -0.19285002	     -0.05516934	      0.88266163	     -0.00073515	     -0.20824216	     -0.00076611	      0.00048478	     55.52587658
      1.91948835	     -0.05102806	     -0.00099278	     -0.19284963	     -0.05517021	      0.88266216	     -0.00073584	     -0.20823377	     -0.00077152	      0.00045723	     55.43043441
      1.92091098	     -0.05102887	     -0.00099166	     -0.19285036	     -0.05517131	      0.88266278	     -0.00073672	     -0.20822340	     -0.00077821	      0.00042137	     55.47512789
      1.92233360	     -0.05103100	     -0.00098875	     -0.19285246	     -0.05517242	      0.88266336	     -0.00073760	     -0.20821328	     -0.00078448	      0.00038481	     55.31003459
      1.92345964	     -0.05103400	     -0.00098874	     -0.19285536	     -0.05517331	      0.88266377	     -0.00073830	     -0.20820545	     -0.00078944	      0.00035550	     55.41253367
      1.92458567	     -0.05103743	     -0.00098689	     -0.19285876	     -0.05517420	      0.88266416	     -0.00073900	     -0.20819779	     -0.00079407	      0.00032606	     55.32130733
      1.92603558	     -0.05104218	     -0.00098583	     -0.19286343	     -0.05517535	      0.88266460	     -0.00073991	     -0.20818813	     -0.00079987	      0.00028815	     55.36947984
      1.92748550	     -0.05104752	     -0.00098290	     -0.19286874	     -0.05517652	      0.88266499	     -0.00074082	     -0.20817870	     -0.00080519	      0.00025060	     55.20242434
      1.92856618	     -0.05105212	     -0.00098313	     -0.19287325	     -0.05517739	      0.88266525	     -0.00074150	     -0.20817180	     -0.00080916	      0.00022298	     55.32381393
      1.92964687	     -0.05105676	     -0.00098156	     -0.19287785	     -0.05517827	      0.88266548	     -0.00074219	     -0.20816502	     -0.00081283	      0.00019586	     55.25079396
      1.93117089	     -0.05106400	     -0.00098039	     -0.19288501	     -0.05517951	      0.88266575	     -0.00074315	     -0.20815563	     -0.00081788	      0.00015859	     55.27584321
      1.93248335	     -0.05107124	     -0.00097819	     -0.19289221	     -0.05518059	      0.88266593	     -0.00074399	     -0.20814772	     -0.00082190	      0.00012759	     55.15040722
      1.93379581	     -0.05107958	     -0.00097789	     -0.19290047	     -0.05518167	      0.88266608	     -0.00074482	     -0.20813998	     -0.00082587	      0.00009766	     55.24712264
      1.93510827	     -0.05108772	     -0.00097553	     -0.19290858	     -0.05518275	      0.88266619	     -0.00074566	     -0.20813242	     -0.00082942	      0.00006905	     55.06982137
      1.93642074	     -0.05109747	     -0.00097629	     -0.19291821	     -0.05518384	      0.88266626	     -0.00074650	     -0.20812506	     -0.00083302	      0.00004177	     55.24294533
      1.93754903	     -0.05110628	     -0.00097427	     -0.19292700	     -0.05518479	      0.88266630	     -0.00074722	     -0.20811890	     -0.00083570	      0.00001954	     55.04635420
      1.93867733	     -0.05111570	     -0.00097424	     -0.19293634	     -0.05518573	      0.88266631	     -0.00074794	     -0.20811288	     -0.00083839	     -0.00000159	     55.09702003
      1.94009608	     -0.05112790	     -0.00097281	     -0.19294848	     -0.05518692	      0.88266629	     -0.00074885	     -0.20810551	     -0.00084143	     -0.00002648	     54.99329660
      1.94151484	     -0.05114096	     -0.00097317	     -0.19296142	     -0.05518812	      0.88266623	     -0.00074975	     -0.20809834	     -0.00084438	     -0.00004954	     55.12013844
      1.94264829	     -0.05115171	     -0.00097112	     -0.19297216	     -0.05518908	      0.88266617	     -0.00075048	     -0.20809275	     -0.00084638	     -0.00006652	     54.92466404
      1.94378174	     -0.05116327	     -0.00097093	     -0.19298365	     -0.05519004	      0.88266608	     -0.00075120	     -0.20808728	     -0.00084838	     -0.00008231	     54.96107367
      1.94522180	     -0.05117882	     -0.00096941	     -0.19299915	     -0.05519126	      0.88266595	     -0.00075212	     -0.20808051	     -0.00085059	     -0.00010061	     54.83793256
      1.94666185	     -0.05119581	     -0.00097002	     -0.19301602	     -0.05519249	      0.88266579	     -0.00075304	     -0.20807394	     -0.00085269	     -0.00011706	     54.97897303
      1.94774980	     -0.05120918	     -0.00096817	     -0.19302937	     -0.05519341	      0.88266566	     -0.00075373	     -0.20806912	     -0.00085389	     -0.00012824	     54.75654807
      1.94883774	     -0.05122365	     -0.00096818	     -0.19304377	     -0.05519434	      0.88266552	     -0.00075443	     -0.20806442	     -0.00085507	     -0.00013847	     54.77062003
      1.95034811	     -0.05124549	     -0.00096721	     -0.19306555	     -0.05519564	      0.88266530	     -0.00075538	     -0.20805811	     -0.00085632	     -0.00015111	     54.63928501
      1.95185848	     -0.05126991	     -0.00096838	     -0.19308984	     -0.05519693	      0.88266506	     -0.00075634	     -0.20805208	     -0.00085740	     -0.00016216	     54.77185777
      1.95290027	     -0.05128777	     -0.00096687	     -0.19310768	     -0.05519782	      0.88266489	     -0.00075700	     -0.20804810	     -0.00085770	     -0.00016889	     54.51213029
      1.95394205	     -0.05130697	     -0.00096713	     -0.19312681	     -0.05519872	      0.88266471	     -0.00075766	     -0.20804427	     -0.00085797	     -0.00017505	     54.49220307
      1.95555471	     -0.05133879	     -0.00096672	     -0.19315855	     -0.05520010	      0.88266442	     -0.00075867	     -0.20803864	     -0.00085789	     -0.00018355	     54.33437923
      1.95688204	     -0.05136712	     -0.00096749	     -0.19318678	     -0.05520124	      0.88266417	     -0.00075951	     -0.20803430	     -0.00085751	     -0.00018982	     54.33738198
      1.95820937	     -0.05139692	     -0.00096664	     -0.19321654	     -0.05520238	      0.88266392	     -0.00076033	     -0.20803023	     -0.00085657	     -0.00019555	     54.10602216
      1.95953669	     -0.05142861	     -0.00096820	     -0.19324811	     -0.05520351	      0.88266365	     -0.00076116	     -0.20802643	     -0.00085542	     -0.00020096	     54.18720014
      1.96071831	     -0.05145751	     -0.00096722	     -0.19327699	     -0.05520452	      0.88266341	     -0.00076189	     -0.20802329	     -0.00085379	     -0.00020552	     53.91165992
      1.96189993	     -0.05148747	     -0.00096832	     -0.19330686	     -0.05520553	      0.88266317	     -0.00076263	     -0.20802036	     -0.00085199	     -0.00020999	     53.92259722
      1.96308155	     -0.05151779	     -0.00096820	     -0.19333714	     -0.05520654	      0.88266292	     -0.00076335	     -0.20801764	     -0.00084971	     -0.00021438	     53.74913012
      1.96461077	     -0.05155789	     -0.00096961	     -0.19337714	     -0.05520783	      0.88266258	     -0.00076429	     -0.20801444	     -0.00084636	     -0.00022007	     53.74538685
      1.96581488	     -0.05158944	     -0.00096912	     -0.19340866	     -0.05520885	      0.88266232	     -0.00076502	     -0.20801217	     -0.00084317	     -0.00022454	     53.47599488
      1.96701900	     -0.05162123	     -0.00097051	     -0.19344037	     -0.05520986	      0.88266204	     -0.00076576	     -0.20801011	     -0.00083981	     -0.00022908	     53.49010658
      1.96822311	     -0.05165253	     -0.00097067	     -0.19347164	     -0.05521087	      0.88266176	     -0.00076648	     -0.20800825	     -0.00083601	     -0.00023363	     53.29613358
      1.96973704	     -0.05169141	     -0.00097250	     -0.19351042	     -0.05521214	      0.88266141	     -0.00076739	     -0.20800621	     -0.00083097	     -0.00023945	     53.32674657
      1.97092277	     -0.05172081	     -0.00097224	     -0.19353980	     -0.05521312	      0.88266112	     -0.00076810	     -0.20800482	     -0.00082657	     -0.00024400	     53.03042112
      1.97210850	     -0.05174976	     -0.00097384	     -0.19356868	     -0.05521410	      0.88266083	     -0.00076880	     -0.20800362	     -0.00082210	     -0.00024859	     53.05870484
      1.97329422	     -0.05177767	     -0.00097439	     -0.19359656	     -0.05521507	      0.88266053	     -0.00076950	     -0.20800260	     -0.00081733	     -0.00025313	     52.87850165
      1.97487061	     -0.05181347	     -0.00097665	     -0.19363226	     -0.05521635	      0.88266013	     -0.00077043	     -0.20800152	     -0.00081087	     -0.00025909	     52.92447501
      1.97604877	     -0.05183868	     -0.00097676	     -0.19365746	     -0.05521730	      0.88265982	     -0.00077111	     -0.20800093	     -0.00080572	     -0.00026339	     52.61813008
      1.97722693	     -0.05186295	     -0.00097864	     -0.19368166	     -0.05521825	      0.88265951	     -0.00077180	     -0.20800051	     -0.00080065	     -0.00026756	     52.66101453
      1.97866076	     -0.05189042	     -0.00097948	     -0.19370909	     -0.05521939	      0.88265912	     -0.00077262	     -0.20800023	     -0.00079423	     -0.00027232	     52.39974635
      1.97993990	     -0.05191366	     -0.00098203	     -0.19373225	     -0.05522041	      0.88265877	     -0.00077335	     -0.20800019	     -0.00078865	     -0.00027626	     52.53336890
      1.98121904	     -0.05193514	     -0.00098247	     -0.19375370	     -0.05522141	      0.88265841	     -0.00077407	     -0.20800036	     -0.00078284	     -0.00027980	     52.20019380
      1.98249818	     -0.05195544	     -0.00098521	     -0.19377392	     -0.05522241	      0.88265805	     -0.00077479	     -0.20800072	     -0.00077727	     -0.00028298	     52.36559645
      1.98377732	     -0.05197378	     -0.00098569	     -0.19379224	     -0.05522340	      0.88265769	     -0.00077550	     -0.20800129	     -0.00077146	     -0.00028567	     52.01091664
      1.98505646	     -0.05199098	     -0.00098867	     -0.19380935	     -0.05522438	      0.88265732	     -0.00077621	     -0.20800206	     -0.00076590	     -0.00028790	     52.20932227
      1.98633560	     -0.05200629	     -0.00098918	     -0.19382464	     -0.05522536	      0.88265695	     -0.00077691	     -0.20800302	     -0.00076012	     -0.00028954	     51.83277624
      1.98761474	     -0.05202050	     -0.00099240	     -0.19383874	     -0.05522633	      0.88265658	     -0.00077761	     -0.20800417	     -0.00075463	     -0.00029066	     52.06643697
      1.98889389	     -0.05203286	     -0.00099289	     -0.19385108	     -0.05522729	      0.88265621	     -0.00077829	     -0.20800552	     -0.00074891	     -0.00029113	     51.66794179
      1.99017303	     -0.05204453	     -0.00099634	     -0.19386265	     -0.05522824	      0.88265584	     -0.00077897	     -0.20800705	     -0.00074357	     -0.00029102	     51.93346723
      1.99145217	     -0.05205456	     -0.00099684	     -0.19387266	     -0.05522919	      0.88265546	     -0.00077965	     -0.20800878	     -0.00073804	     -0.00029024	     51.51427076
      1.99273131	     -0.05206363	     -0.00100054	     -0.19388162	     -0.05523013	      0.88265509	     -0.00078031	     -0.20801069	     -0.00073295	     -0.00028885	     51.82038737
      1.99401045	     -0.05207072	     -0.00100095	     -0.19388869	     -0.05523107	      0.88265473	     -0.00078097	     -0.20801279	     -0.00072767	     -0.00028676	     51.38228657
      1.99528959	     -0.05207695	     -0.00100487	     -0.19389480	     -0.05523199	      0.88265436	     -0.00078162	     -0.20801504	     -0.00072288	     -0.00028406	     51.72956543
      1.99642761	     -0.05208116	     -0.00100549	     -0.19389898	     -0.05523281	      0.88265404	     -0.00078219	     -0.20801718	     -0.00071845	     -0.00028107	     51.37433014
      1.99756563	     -0.05208497	     -0.00100817	     -0.19390271	     -0.05523363	      0.88265372	     -0.00078275	     -0.20801945	     -0.00071434	     -0.00027760	     51.47522779
      1.99897157	     -0.05208855	     -0.00101013	     -0.19390623	     -0.05523463	      0.88265333	     -0.00078344	     -0.20802243	     -0.00070933	     -0.00027263	     51.29852411
      2.00037751	     -0.05209134	     -0.00101390	     -0.19390890	     -0.05523562	      0.88265295	     -0.00078412	     -0.20802560	     -0.00070474	     -0.00026699	     51.51814085
      2.00153683	     -0.05209250	     -0.00101489	     -0.19391002	     -0.05523644	      0.88265265	     -0.00078467	     -0.20802835	     -0.00070092	     -0.00026181	     51.22927026
      2.00269616	     -0.05209303	     -0.00101772	     -0.19391046	     -0.05523725	      0.88265235	     -0.00078521	     -0.20803123	     -0.00069744	     -0.00025625	     51.34387444
      2.00410745	     -0.05209237	     -0.00101971	     -0.19390972	     -0.05523823	      0.88265199	     -0.00078586	     -0.20803489	     -0.00069330	     -0.00024892	     51.18123946
      2.00551875	     -0.05209078	     -0.00102373	     -0.19390800	     -0.05523921	      0.88265165	     -0.00078650	     -0.20803871	     -0.00068963	     -0.00024109	     51.45455071
      2.00663236	     -0.05208843	     -0.00102461	     -0.19390562	     -0.05523997	      0.88265138	     -0.00078699	     -0.20804183	     -0.00068670	     -0.00023453	     51.17376473
      2.00774597	     -0.05208560	     -0.00102729	     -0.19390270	     -0.05524074	      0.88265112	     -0.00078748	     -0.20804504	     -0.00068412	     -0.00022773	     51.27401145
      2.00921541	     -0.05208069	     -0.00102962	     -0.19389770	     -0.05524174	      0.88265080	     -0.00078811	     -0.20804941	     -0.00068090	     -0.00021832	     51.16297750
      2.01068485	     -0.05207481	     -0.00103386	     -0.19389167	     -0.05524274	      0.88265048	     -0.00078873	     -0.20805393	     -0.00067823	     -0.00020855	     51.45518485
      2.01175905	     -0.05206975	     -0.00103470	     -0.19388658	     -0.05524346	      0.88265026	     -0.00078918	     -0.20805733	     -0.00067629	     -0.00020114	     51.18306835
      2.01283325	     -0.05206511	     -0.00103730	     -0.19388185	     -0.05524419	      0.88265005	     -0.00078961	     -0.20806081	     -0.00067474	     -0.00019361	     51.26495100
      2.01437588	     -0.05206129	     -0.00104024	     -0.19387790	     -0.05524523	      0.88264976	     -0.00079022	     -0.20806605	     -0.00067282	     -0.00018263	     51.16882134
      2.01568899	     -0.05206264	     -0.00104416	     -0.19387911	     -0.05524611	      0.88264953	     -0.00079073	     -0.20807084	     -0.00067169	     -0.00017338	     51.30353918
      2.01700209	     -0.05206857	     -0.00104649	     -0.19388494	     -0.05524699	      0.88264930	     -0.00079123	     -0.20807609	     -0.00067071	     -0.00016445	     51.08609523
      2.01831520	     -0.05207961	     -0.00105100	     -0.19389581	     -0.05524787	      0.88264909	     -0.00079172	     -0.20808191	     -0.00067020	     -0.00015621	     51.29215157
      2.01962830	     -0.05209503	     -0.00105249	     -0.19391114	     -0.05524875	      0.88264889	     -0.00079219	     -0.20808839	     -0.00066959	     -0.00014893	     50.93493541
      2.02075682	     -0.05211211	     -0.00105617	     -0.19392809	     -0.05524951	      0.88264873	     -0.00079259	     -0.20809454	     -0.00066939	     -0.00014382	     51.13015244
      2.02188534	     -0.05213233	     -0.00105773	     -0.19394824	     -0.05525026	      0.88264857	     -0.00079297	     -0.20810129	     -0.00066898	     -0.00013993	     50.94983280
      2.02330269	     -0.05216236	     -0.00106067	     -0.19397814	     -0.05525121	      0.88264837	     -0.00079344	     -0.20811064	     -0.00066849	     -0.00013719	     50.99201271
      2.02472005	     -0.05219778	     -0.00106145	     -0.19401351	     -0.05525216	      0.88264818	     -0.00079389	     -0.20812104	     -0.00066757	     -0.00013716	     50.65033604
      2.02585406	     -0.05223049	     -0.00106402	     -0.19404612	     -0.05525292	      0.88264802	     -0.00079425	     -0.20813016	     -0.00066675	     -0.00013941	     50.81113989
      2.02698806	     -0.05226651	     -0.00106466	     -0.19408210	     -0.05525367	      0.88264786	     -0.00079459	     -0.20814004	     -0.00066543	     -0.00014381	     50.59069996
      2.02842783	     -0.05231596	     -0.00106647	     -0.19413148	     -0.05525463	      0.88264765	     -0.00079501	     -0.20815369	     -0.00066330	     -0.00015274	     50.60040006
      2.02986759	     -0.05236820	     -0.00106593	     -0.19418374	     -0.05525558	      0.88264742	     -0.00079541	     -0.20816855	     -0.00066023	     -0.00016549	     50.16151814
      2.03096332	     -0.05240989	     -0.00106756	     -0.19422539	     -0.05525630	      0.88264723	     -0.00079570	     -0.20818065	     -0.00065755	     -0.00017784	     50.32353790
      2.03205904	     -0.05245317	     -0.00106737	     -0.19426868	     -0.05525702	      0.88264703	     -0.00079599	     -0.20819343	     -0.00065416	     -0.00019239	     50.08113730
      2.03356430	     -0.05251510	     -0.00106805	     -0.19433062	     -0.05525800	      0.88264672	     -0.00079637	     -0.20821205	     -0.00064871	     -0.00021598	     50.00242578
      2.03506956	     -0.05257949	     -0.00106677	     -0.19439509	     -0.05525897	      0.88264638	     -0.00079673	     -0.20823189	     -0.00064198	     -0.00024349	     49.46442940
      2.03612771	     -0.05262677	     -0.00106817	     -0.19444237	     -0.05525965	      0.88264611	     -0.00079697	     -0.20824655	     -0.00063676	     -0.00026511	     49.60455724
      2.03718585	     -0.05267554	     -0.00106800	     -0.19449119	     -0.05526032	      0.88264582	     -0.00079721	     -0.20826179	     -0.00063077	     -0.00028844	     49.34541866
      2.03878256	     -0.05275134	     -0.00106882	     -0.19456703	     -0.05526132	      0.88264532	     -0.00079755	     -0.20828586	     -0.00062063	     -0.00032668	     49.18135232
      2.04011998	     -0.05281566	     -0.00106858	     -0.19463144	     -0.05526214	      0.88264486	     -0.00079783	     -0.20830698	     -0.00061088	     -0.00036115	     48.78515877
      2.04145741	     -0.05288078	     -0.00107014	     -0.19469662	     -0.05526295	      0.88264436	     -0.00079809	     -0.20832889	     -0.00060022	     -0.00039752	     48.79559408
      2.04279483	     -0.05294524	     -0.00106994	     -0.19476118	     -0.05526375	      0.88264380	     -0.00079834	     -0.20835156	     -0.00058830	     -0.00043530	     48.25617824
      2.04398544	     -0.05300444	     -0.00107217	     -0.19482042	     -0.05526444	      0.88264326	     -0.00079856	     -0.20837239	     -0.00057705	     -0.00046985	     48.31366928
      2.04517604	     -0.05306438	     -0.00107240	     -0.19488047	     -0.05526512	      0.88264268	     -0.00079877	     -0.20839380	     -0.00056482	     -0.00050487	     47.91427782
      2.04636664	     -0.05312477	     -0.00107390	     -0.19494094	     -0.05526579	      0.88264206	     -0.00079897	     -0.20841576	     -0.00055188	     -0.00054021	     47.80302205
      2.04792114	     -0.05320351	     -0.00107455	     -0.19501985	     -0.05526663	      0.88264118	     -0.00079922	     -0.20844517	     -0.00053359	     -0.00058633	     47.37657284
      2.04914214	     -0.05326488	     -0.00107672	     -0.19508131	     -0.05526727	      0.88264045	     -0.00079941	     -0.20846878	     -0.00051834	     -0.00062226	     47.38308442
      2.05036314	     -0.05332525	     -0.00107720	     -0.19514183	     -0.05526790	      0.88263966	     -0.00079959	     -0.20849276	     -0.00050203	     -0.00065751	     47.04622956
      2.05158415	     -0.05338408	     -0.00107895	     -0.19520079	     -0.05526850	      0.88263884	     -0.00079976	     -0.20851703	     -0.00048492	     -0.00069181	     46.96799591
      2.05311639	     -0.05345430	     -0.00107962	     -0.19527123	     -0.05526922	      0.88263775	     -0.00079996	     -0.20854777	     -0.00046206	     -0.00073290	     46.62411377
      2.05432190	     -0.05350650	     -0.00108188	     -0.19532356	     -0.05526977	      0.88263685	     -0.00080012	     -0.20857204	     -0.00044329	     -0.00076332	     46.66272738
      2.05552740	     -0.05355598	     -0.00108248	     -0.19537324	     -0.05527029	      0.88263591	     -0.00080026	     -0.20859631	     -0.00042360	     -0.00079160	     46.43006492
      2.05673290	     -0.05360275	     -0.00108423	     -0.19542018	     -0.05527079	      0.88263494	     -0.00080040	     -0.20862049	     -0.00040329	     -0.00081746	     46.38767463
      2.05832641	     -0.05365956	     -0.00108514	     -0.19547727	     -0.05527141	      0.88263361	     -0.00080058	     -0.20865219	     -0.00037532	     -0.00084731	     46.17261571
      2.05952828	     -0.05369841	     -0.00108742	     -0.19551629	     -0.05527185	      0.88263258	     -0.00080070	     -0.20867579	     -0.00035369	     -0.00086625	     46.23193610
      2.06073016	     -0.05373403	     -0.00108805	     -0.19555214	     -0.05527226	      0.88263153	     -0.00080082	     -0.20869906	     -0.00033139	     -0.00088176	     46.10769816
      2.06218249	     -0.05377271	     -0.00109038	     -0.19559107	     -0.05527272	      0.88263024	     -0.00080095	     -0.20872663	     -0.00030398	     -0.00089566	     46.15521943
      2.06348417	     -0.05380331	     -0.00109117	     -0.19562193	     -0.05527310	      0.88262907	     -0.00080106	     -0.20875076	     -0.00027879	     -0.00090326	     46.05519209
      2.06478585	     -0.05383035	     -0.00109449	     -0.19564916	     -0.05527345	      0.88262789	     -0.00080116	     -0.20877429	     -0.00025346	     -0.00090607	     46.14073344
      2.06608753	     -0.05385427	     -0.00109543	     -0.19567335	     -0.05527376	      0.88262671	     -0.00080126	     -0.20879716	     -0.00022769	     -0.00090391	     46.07307036
      2.06738921	     -0.05387538	     -0.00109855	     -0.19569467	     -0.05527404	      0.88262554	     -0.00080134	     -0.20881935	     -0.00020192	     -0.00089688	     46.15942371
      2.06869089	     -0.05389306	     -0.00109852	     -0.19571264	     -0.05527429	      0.88262438	     -0.00080142	     -0.20884084	     -0.00017581	     -0.00088493	     46.12671302
      2.06999256	     -0.05390926	     -0.00110073	     -0.19572909	     -0.05527450	      0.88262324	     -0.00080150	     -0.20886165	     -0.00014981	     -0.00086823	     46.20062355
      2.07129424	     -0.05392328	     -0.00110025	     -0.19574342	     -0.05527468	      0.88262212	     -0.00080156	     -0.20888178	     -0.00012353	     -0.00084688	     46.18749600
      2.07259592	     -0.05393481	     -0.00110249	     -0.19575519	     -0.05527482	      0.88262104	     -0.00080162	     -0.20890124	     -0.00009742	     -0.00082122	     46.26636025
      2.07389760	     -0.05394420	     -0.00110153	     -0.19576491	     -0.05527493	      0.88261999	     -0.00080167	     -0.20892001	     -0.00007109	     -0.00079136	     46.26680883
      2.07519928	     -0.05395010	     -0.00110330	     -0.19577105	     -0.05527501	      0.88261898	     -0.00080172	     -0.20893806	     -0.00004497	     -0.00075775	     46.35129791
      2.07650096	     -0.05394969	     -0.00110236	     -0.19577099	     -0.05527505	      0.88261801	     -0.00080175	     -0.20895534	     -0.00001864	     -0.00072037	     46.37546286
      2.07780264	     -0.05394699	     -0.00110443	     -0.19576852	     -0.05527506	      0.88261710	     -0.00080178	     -0.20897185	      0.00000735	     -0.00067959	     46.45553530
      2.07910432	     -0.05393975	     -0.00110212	     -0.19576166	     -0.05527503	      0.88261625	     -0.00080181	     -0.20898753	      0.00003348	     -0.00063545	     46.49429670
      2.08040599	     -0.05392865	     -0.00110271	     -0.19575085	     -0.05527497	      0.88261545	     -0.00080183	     -0.20900230	      0.00005919	     -0.00058833	     46.57252795
      2.08157417	     -0.05391554	     -0.00110010	     -0.19573807	     -0.05527489	      0.88261479	     -0.00080184	     -0.20901476	      0.00008233	     -0.00054367	     46.60167182
      2.08274235	     -0.05389981	     -0.00109944	     -0.19572263	     -0.05527478	      0.88261418	     -0.00080185	     -0.20902644	      0.00010516	     -0.00049713	     46.67575574
      2.08416545	     -0.05387610	     -0.00109691	     -0.19569931	     -0.05527461	      0.88261351	     -0.00080185	     -0.20903960	      0.00013282	     -0.00043811	     46.76076889
      2.08558855	     -0.05384687	     -0.00109587	     -0.19567043	     -0.05527440	      0.88261293	     -0.00080185	     -0.20905151	      0.00015998	     -0.00037696	     46.88314312
      2.08678025	     -0.05381883	     -0.00109259	     -0.19564274	     -0.05527419	      0.88261252	     -0.00080184	     -0.20906050	      0.00018258	     -0.00032433	     46.94027378
      2.08797195	     -0.05378934	     -0.00109120	     -0.19561354	     -0.05527396	      0.88261216	     -0.00080183	     -0.20906860	      0.00020469	     -0.00027077	     47.01821904
      2.08916364	     -0.05375973	     -0.00108876	     -0.19558424	     -0.05527371	      0.88261187	     -0.00080182	     -0.20907586	      0.00022652	     -0.00021653	     47.07100881
      2.09079689	     -0.05371806	     -0.00108674	     -0.19554295	     -0.05527331	      0.88261158	     -0.00080180	     -0.20908457	      0.00025573	     -0.00014175	     47.17335670
      2.09200593	     -0.05368523	     -0.00108349	     -0.19551045	     -0.05527299	      0.88261144	     -0.00080178	     -0.20909011	      0.00027705	     -0.00008637	     47.22327888
      2.09321497	     -0.05365113	     -0.00108187	     -0.19547662	     -0.05527264	      0.88261137	     -0.00080176	     -0.20909488	      0.00029791	     -0.00003136	     47.29417251
      2.09467121	     -0.05360915	     -0.00107833	     -0.19543501	     -0.05527219	      0.88261137	     -0.00080173	     -0.20909963	      0.00032268	      0.00003415	     47.35969316
      2.09596217	     -0.05357211	     -0.00107710	     -0.19539823	     -0.05527176	      0.88261145	     -0.00080170	     -0.20910299	      0.00034407	      0.00009109	     47.42932498
      2.09725313	     -0.05353488	     -0.00107356	     -0.19536131	     -0.05527130	      0.88261161	     -0.00080167	     -0.20910559	      0.00036521	      0.00014674	     47.47496870
      2.09854409	     -0.05349545	     -0.00107197	     -0.19532214	     -0.05527082	      0.88261183	     -0.00080164	     -0.20910743	      0.00038585	      0.00020073	     47.55945397
      2.09983505	     -0.05345213	     -0.00106795	     -0.19527914	     -0.05527031	      0.88261212	     -0.00080160	     -0.20910847	      0.00040631	      0.00025302	     47.62799269
      2.10112601	     -0.05340472	     -0.00106566	     -0.19523199	     -0.05526977	      0.88261248	     -0.00080157	     -0.20910863	      0.00042626	      0.00030338	     47.72694527
      2.10241697	     -0.05335213	     -0.00106097	     -0.19517972	     -0.05526921	      0.88261291	     -0.00080153	     -0.20910785	      0.00044597	      0.00035186	     47.81615963
      2.10370793	     -0.05329353	     -0.00105804	     -0.19512140	     -0.05526862	      0.88261339	     -0.00080150	     -0.20910604	      0.00046513	      0.00039841	     47.95481539
      2.10499889	     -0.05322925	     -0.00105301	     -0.19505744	     -0.05526800	      0.88261393	     -0.00080146	     -0.20910314	      0.00048393	      0.00044326	     48.07276544
      2.10628985	     -0.05315932	     -0.00104994	     -0.19498777	     -0.05526737	      0.88261453	     -0.00080142	     -0.20909909	      0.00050199	      0.00048648	     48.24051471
      2.10758081	     -0.05308357	     -0.00104498	     -0.19491231	     -0.05526671	      0.88261519	     -0.00080139	     -0.20909388	      0.00051947	      0.00052841	     48.38915083
      2.10887177	     -0.05300147	     -0.00104188	     -0.19483045	     -0.05526603	      0.88261590	     -0.00080135	     -0.20908745	      0.00053596	      0.00056920	     48.58601699
      2.11016273	     -0.05291289	     -0.00103682	     -0.19474214	     -0.05526533	      0.88261666	     -0.00080131	     -0.20907978	      0.00055159	      0.00060921	     48.75976207
      2.11145369	     -0.05281890	     -0.00103374	     -0.19464835	     -0.05526460	      0.88261747	     -0.00080128	     -0.20907085	      0.00056596	      0.00064858	     48.98250258
      2.11274465	     -0.05271958	     -0.00102892	     -0.19454928	     -0.05526386	      0.88261833	     -0.00080125	     -0.20906068	      0.00057919	      0.00068767	     49.18431049
      2.11403561	     -0.05261476	     -0.00102612	     -0.19444462	     -0.05526311	      0.88261925	     -0.00080122	     -0.20904927	      0.00059089	      0.00072663	     49.44876008
      2.11532657	     -0.05250473	     -0.00102154	     -0.19433478	     -0.05526234	      0.88262021	     -0.00080119	     -0.20903664	      0.00060119	      0.00076578	     49.68365971
      2.11661753	     -0.05238938	     -0.00101887	     -0.19421956	     -0.05526156	      0.88262122	     -0.00080116	     -0.20902279	      0.00060971	      0.00080520	     49.97984880
      2.11790849	     -0.05226828	     -0.00101413	     -0.19409863	     -0.05526077	      0.88262229	     -0.00080113	     -0.20900774	      0.00061660	      0.00084514	     50.24766625
      2.11919945	     -0.05214119	     -0.00101137	     -0.19397163	     -0.05525997	      0.88262341	     -0.00080111	     -0.20899147	      0.00062152	      0.00088563	     50.59870687
      2.12049040	     -0.05200862	     -0.00100659	     -0.19383918	     -0.05525916	      0.88262458	     -0.00080109	     -0.20897399	      0.00062463	      0.00092694	     50.91215523
      2.12178136	     -0.05187215	     -0.00100422	     -0.19370274	     -0.05525835	      0.88262580	     -0.00080107	     -0.20895532	      0.00062555	      0.00096908	     51.30262443
      2.12307232	     -0.05173199	     -0.00099977	     -0.19356265	     -0.05525755	      0.88262708	     -0.00080106	     -0.20893552	      0.00062446	      0.00101223	     51.64480091
      2.12436328	     -0.05158778	     -0.00099779	     -0.19341841	     -0.05525674	      0.88262841	     -0.00080105	     -0.20891464	      0.00062102	      0.00105628	     52.07779824
      2.12565424	     -0.05143978	     -0.00099330	     -0.19327043	     -0.05525595	      0.88262981	     -0.00080104	     -0.20889269	      0.00061545	      0.00110135	     52.45490060
      2.12694520	     -0.05128864	     -0.00099183	     -0.19311921	     -0.05525516	      0.88263126	     -0.00080104	     -0.20886972	      0.00060738	      0.00114728	     52.93882351
      2.12823616	     -0.05113400	     -0.00098735	     -0.19296454	     -0.05525438	      0.88263277	     -0.00080104	     -0.20884577	      0.00059711	      0.00119417	     53.34852288
      2.12939624	     -0.05099325	     -0.00098630	     -0.19282366	     -0.05525369	      0.88263418	     -0.00080104	     -0.20882344	      0.00058561	      0.00123692	     53.79963293
      2.13055631	     -0.05085118	     -0.00098326	     -0.19268150	     -0.05525302	      0.88263564	     -0.00080105	     -0.20880040	      0.00057221	      0.00128026	     54.19527216
      2.13171638	     -0.05070813	     -0.00098143	     -0.19253830	     -0.05525237	      0.88263715	     -0.00080107	     -0.20877669	      0.00055670	      0.00132393	     54.63443051
      2.13329959	     -0.05051148	     -0.00097746	     -0.19234145	     -0.05525150	      0.88263929	     -0.00080109	     -0.20874334	      0.00053231	      0.00138380	     55.19869468
      2.13447887	     -0.05036494	     -0.00097619	     -0.19219469	     -0.05525089	      0.88264095	     -0.00080112	     -0.20871781	      0.00051161	      0.00142819	     55.67813638
      2.13565815	     -0.05021839	     -0.00097323	     -0.19204795	     -0.05525030	      0.88264266	     -0.00080115	     -0.20869177	      0.00048893	      0.00147222	     56.10458993
      2.13683743	     -0.05007280	     -0.00097173	     -0.19190211	     -0.05524973	      0.88264442	     -0.00080119	     -0.20866526	      0.00046416	      0.00151558	     56.58307270
      2.13838953	     -0.04988288	     -0.00096839	     -0.19171185	     -0.05524904	      0.88264682	     -0.00080124	     -0.20862974	      0.00042861	      0.00157131	     57.15213697
      2.13952862	     -0.04974507	     -0.00096831	     -0.19157371	     -0.05524857	      0.88264863	     -0.00080129	     -0.20860331	      0.00040026	      0.00161082	     57.62736005
      2.14066770	     -0.04961136	     -0.00096729	     -0.19143968	     -0.05524813	      0.88265049	     -0.00080135	     -0.20857673	      0.00037016	      0.00164905	     58.01023400
      2.14209423	     -0.04944960	     -0.00096809	     -0.19127743	     -0.05524763	      0.88265287	     -0.00080143	     -0.20854343	      0.00032987	      0.00169445	     58.54791030
      2.14334805	     -0.04931249	     -0.00096706	     -0.19113991	     -0.05524724	      0.88265502	     -0.00080151	     -0.20851428	      0.00029238	      0.00173158	     58.93249943
      2.14460187	     -0.04918033	     -0.00096821	     -0.19100726	     -0.05524690	      0.88265721	     -0.00080159	     -0.20848528	      0.00025289	      0.00176551	     59.40916202
      2.14585569	     -0.04905257	     -0.00096620	     -0.19087908	     -0.05524661	      0.88265945	     -0.00080169	     -0.20845651	      0.00021176	      0.00179595	     59.77097333
      2.14710951	     -0.04892959	     -0.00096645	     -0.19075560	     -0.05524637	      0.88266172	     -0.00080179	     -0.20842800	      0.00016885	      0.00182247	     60.22540848
      2.14836333	     -0.04881090	     -0.00096322	     -0.19063650	     -0.05524618	      0.88266402	     -0.00080191	     -0.20839979	      0.00012455	      0.00184476	     60.52851117
      2.14961715	     -0.04869826	     -0.00096324	     -0.19052334	     -0.05524606	      0.88266634	     -0.00080203	     -0.20837192	      0.00007869	      0.00186233	     60.98605896
      2.15072567	     -0.04860283	     -0.00096033	     -0.19042752	     -0.05524599	      0.88266841	     -0.00080214	     -0.20834762	      0.00003725	      0.00187376	     61.21226483
      2.15183419	     -0.04851193	     -0.00095965	     -0.19033616	     -0.05524597	      0.88267049	     -0.00080227	     -0.20832367	     -0.00000516	      0.00188103	     61.55521505
      2.15319049	     -0.04840646	     -0.00095737	     -0.19023016	     -0.05524602	      0.88267305	     -0.00080243	     -0.20829488	     -0.00005805	      0.00188419	     61.86884369
      2.15454678	     -0.04830960	     -0.00095729	     -0.19013268	     -0.05524613	      0.88267560	     -0.00080261	     -0.20826673	     -0.00011213	      0.00188070	     62.26908530
      2.15565835	     -0.04823550	     -0.00095494	     -0.19005813	     -0.05524628	      0.88267769	     -0.00080276	     -0.20824421	     -0.00015706	      0.00187281	     62.42310847
      2.15676992	     -0.04816659	     -0.00095463	     -0.18998872	     -0.05524648	      0.88267976	     -0.00080293	     -0.20822221	     -0.00020262	      0.00186020	     62.69254631
      2.15814066	     -0.04808794	     -0.00095276	     -0.18990947	     -0.05524680	      0.88268230	     -0.00080314	     -0.20819583	     -0.00025936	      0.00183820	     62.90720969
      2.15951140	     -0.04801804	     -0.00095330	     -0.18983890	     -0.05524719	      0.88268480	     -0.00080337	     -0.20817033	     -0.00031679	      0.00180898	     63.24608790
      2.16057641	     -0.04796882	     -0.00095131	     -0.18978921	     -0.05524755	      0.88268671	     -0.00080356	     -0.20815117	     -0.00036162	      0.00178142	     63.30026096
      2.16164142	     -0.04792474	     -0.00095138	     -0.18974461	     -0.05524796	      0.88268859	     -0.00080375	     -0.20813261	     -0.00040675	      0.00174957	     63.48395120
      2.16307218	     -0.04787210	     -0.00095019	     -0.18969131	     -0.05524859	      0.88269106	     -0.00080403	     -0.20810863	     -0.00046759	      0.00170031	     63.61802064
      2.16450295	     -0.04782710	     -0.00095118	     -0.18964557	     -0.05524930	      0.88269345	     -0.00080433	     -0.20808576	     -0.00052873	      0.00164382	     63.91061030
      2.16552508	     -0.04779828	     -0.00094936	     -0.18961629	     -0.05524986	      0.88269511	     -0.00080455	     -0.20807010	     -0.00057235	      0.00159933	     63.88817633
      2.16654721	     -0.04777308	     -0.00094942	     -0.18959059	     -0.05525047	      0.88269672	     -0.00080478	     -0.20805499	     -0.00061605	      0.00155153	     64.01208732
      2.16806011	     -0.04774103	     -0.00094845	     -0.18955782	     -0.05525145	      0.88269901	     -0.00080514	     -0.20803362	     -0.00068065	      0.00147518	     64.10198373
      2.16933082	     -0.04771933	     -0.00094890	     -0.18953548	     -0.05525235	      0.88270084	     -0.00080545	     -0.20801659	     -0.00073486	      0.00140631	     64.26053906
      2.17060152	     -0.04770142	     -0.00094749	     -0.18951698	     -0.05525332	      0.88270258	     -0.00080578	     -0.20800037	     -0.00078885	      0.00133365	     64.26232209
      2.17187223	     -0.04768852	     -0.00094871	     -0.18950342	     -0.05525436	      0.88270423	     -0.00080613	     -0.20798496	     -0.00084279	      0.00125759	     64.45232400
      2.17314294	     -0.04767895	     -0.00094674	     -0.18949327	     -0.05525546	      0.88270578	     -0.00080648	     -0.20797035	     -0.00089638	      0.00117872	     64.37768834
      2.17421735	     -0.04767505	     -0.00094825	     -0.18948880	     -0.05525645	      0.88270701	     -0.00080680	     -0.20795861	     -0.00094164	      0.00111010	     64.53234610
      2.17529176	     -0.04767341	     -0.00094769	     -0.18948666	     -0.05525748	      0.88270816	     -0.00080712	     -0.20794745	     -0.00098663	      0.00104012	     64.52310918
      2.17667735	     -0.04767582	     -0.00094855	     -0.18948836	     -0.05525889	      0.88270954	     -0.00080756	     -0.20793387	     -0.00104441	      0.00094827	     64.62734257
      2.17806294	     -0.04768193	     -0.00094749	     -0.18949383	     -0.05526038	      0.88271079	     -0.00080801	     -0.20792122	     -0.00110174	      0.00085528	     64.57161648
      2.17914082	     -0.04769040	     -0.00094921	     -0.18950173	     -0.05526159	      0.88271167	     -0.00080838	     -0.20791200	     -0.00114618	      0.00078248	     64.70430872
      2.18021869	     -0.04770082	     -0.00094902	     -0.18951163	     -0.05526285	      0.88271248	     -0.00080875	     -0.20790332	     -0.00119028	      0.00070968	     64.68031990
      2.18162937	     -0.04771883	     -0.00095031	     -0.18952894	     -0.05526457	      0.88271341	     -0.00080926	     -0.20789277	     -0.00124768	      0.00061475	     64.76407419
      2.18304004	     -0.04774034	     -0.00094948	     -0.18954980	     -0.05526637	      0.88271421	     -0.00080978	     -0.20788313	     -0.00130449	      0.00052082	     64.67210178
      2.18406877	     -0.04775956	     -0.00095160	     -0.18956847	     -0.05526773	      0.88271471	     -0.00081018	     -0.20787666	     -0.00134571	      0.00045318	     64.79071846
      2.18509749	     -0.04778029	     -0.00095182	     -0.18958872	     -0.05526914	      0.88271515	     -0.00081058	     -0.20787067	     -0.00138654	      0.00038657	     64.75975632
      2.18659030	     -0.04781461	     -0.00095327	     -0.18962231	     -0.05527125	      0.88271565	     -0.00081119	     -0.20786280	     -0.00144529	      0.00029202	     64.81118557
      2.18785989	     -0.04784694	     -0.00095326	     -0.18965406	     -0.05527312	      0.88271597	     -0.00081172	     -0.20785687	     -0.00149467	      0.00021400	     64.74198239
      2.18912948	     -0.04788303	     -0.00095545	     -0.18968951	     -0.05527505	      0.88271620	     -0.00081226	     -0.20785164	     -0.00154363	      0.00013841	     64.83336403
      2.19039907	     -0.04792178	     -0.00095526	     -0.18972769	     -0.05527704	      0.88271633	     -0.00081282	     -0.20784713	     -0.00159194	      0.00006557	     64.69040809
      2.19166866	     -0.04796547	     -0.00095854	     -0.18977073	     -0.05527909	      0.88271636	     -0.00081339	     -0.20784335	     -0.00163984	     -0.00000449	     64.83765973
      2.19273972	     -0.04800382	     -0.00095822	     -0.18980863	     -0.05528087	      0.88271633	     -0.00081389	     -0.20784072	     -0.00167962	     -0.00006123	     64.66389828
      2.19381077	     -0.04804544	     -0.00096014	     -0.18984972	     -0.05528269	      0.88271623	     -0.00081440	     -0.20783859	     -0.00171904	     -0.00011584	     64.68756296
      2.19520037	     -0.04810252	     -0.00096128	     -0.18990619	     -0.05528511	      0.88271603	     -0.00081507	     -0.20783657	     -0.00176939	     -0.00018336	     64.58559175
      2.19658997	     -0.04816449	     -0.00096436	     -0.18996748	     -0.05528760	      0.88271573	     -0.00081576	     -0.20783538	     -0.00181897	     -0.00024714	     64.66143374
      2.19766672	     -0.04821472	     -0.00096422	     -0.19001728	     -0.05528958	      0.88271543	     -0.00081630	     -0.20783502	     -0.00185666	     -0.00029384	     64.46286286
      2.19874348	     -0.04826837	     -0.00096624	     -0.19007043	     -0.05529160	      0.88271509	     -0.00081686	     -0.20783514	     -0.00189388	     -0.00033821	     64.44970986
      2.20015826	     -0.04834175	     -0.00096755	     -0.19014322	     -0.05529432	      0.88271458	     -0.00081760	     -0.20783601	     -0.00194181	     -0.00039293	     64.29211628
      2.20157305	     -0.04842004	     -0.00097121	     -0.19022085	     -0.05529710	      0.88271398	     -0.00081837	     -0.20783766	     -0.00198874	     -0.00044377	     64.34621564
      2.20260242	     -0.04847859	     -0.00097131	     -0.19027900	     -0.05529916	      0.88271351	     -0.00081893	     -0.20783937	     -0.00202203	     -0.00047834	     64.08872872
      2.20363180	     -0.04854017	     -0.00097347	     -0.19034014	     -0.05530126	      0.88271300	     -0.00081951	     -0.20784148	     -0.00205479	     -0.00051102	     64.02752549
      2.20513003	     -0.04863362	     -0.00097582	     -0.19043298	     -0.05530437	      0.88271220	     -0.00082036	     -0.20784530	     -0.00210123	     -0.00055525	     63.81234037
      2.20640460	     -0.04871704	     -0.00097917	     -0.19051585	     -0.05530708	      0.88271147	     -0.00082111	     -0.20784921	     -0.00213966	     -0.00058997	     63.74553700
      2.20767918	     -0.04880223	     -0.00098019	     -0.19060057	     -0.05530983	      0.88271070	     -0.00082186	     -0.20785374	     -0.00217685	     -0.00062214	     63.46167003
      2.20895376	     -0.04889175	     -0.00098367	     -0.19068957	     -0.05531262	      0.88270989	     -0.00082263	     -0.20785887	     -0.00221304	     -0.00065201	     63.42333398
      2.21022834	     -0.04898327	     -0.00098386	     -0.19078068	     -0.05531547	      0.88270904	     -0.00082342	     -0.20786462	     -0.00224783	     -0.00067969	     63.02499226
      2.21130546	     -0.04906406	     -0.00098742	     -0.19086103	     -0.05531790	      0.88270829	     -0.00082409	     -0.20786995	     -0.00227643	     -0.00070165	     62.98957203
      2.21238258	     -0.04914624	     -0.00098905	     -0.19094284	     -0.05532037	      0.88270753	     -0.00082477	     -0.20787569	     -0.00230399	     -0.00072231	     62.71979499
      2.21377957	     -0.04925632	     -0.00099254	     -0.19105241	     -0.05532361	      0.88270650	     -0.00082567	     -0.20788374	     -0.00233840	     -0.00074747	     62.51690367
      2.21517657	     -0.04936900	     -0.00099411	     -0.19116465	     -0.05532690	      0.88270544	     -0.00082658	     -0.20789246	     -0.00237104	     -0.00077101	     62.09258804
      2.21626806	     -0.04945997	     -0.00099770	     -0.19125524	     -0.05532950	      0.88270459	     -0.00082731	     -0.20789971	     -0.00239549	     -0.00078852	     61.99938392
      2.21735955	     -0.04955227	     -0.00099937	     -0.19134720	     -0.05533213	      0.88270372	     -0.00082804	     -0.20790734	     -0.00241872	     -0.00080532	     61.68541121
      2.21877753	     -0.04967540	     -0.00100296	     -0.19146989	     -0.05533558	      0.88270256	     -0.00082901	     -0.20791780	     -0.00244734	     -0.00082637	     61.43059937
      2.22019551	     -0.04980099	     -0.00100445	     -0.19159512	     -0.05533907	      0.88270137	     -0.00082999	     -0.20792887	     -0.00247388	     -0.00084671	     60.92269637
      2.22124843	     -0.04989690	     -0.00100808	     -0.19169070	     -0.05534169	      0.88270047	     -0.00083073	     -0.20793746	     -0.00249247	     -0.00086156	     60.80773494
      2.22230136	     -0.04999396	     -0.00100987	     -0.19178750	     -0.05534432	      0.88269956	     -0.00083147	     -0.20794637	     -0.00250980	     -0.00087622	     60.47395277
      2.22379343	     -0.05013458	     -0.00101356	     -0.19192772	     -0.05534808	      0.88269824	     -0.00083254	     -0.20795953	     -0.00253249	     -0.00089690	     60.13128344
      2.22508333	     -0.05025806	     -0.00101548	     -0.19205092	     -0.05535136	      0.88269707	     -0.00083348	     -0.20797139	     -0.00255014	     -0.00091479	     59.66734215
      2.22637323	     -0.05038372	     -0.00101928	     -0.19217627	     -0.05535466	      0.88269588	     -0.00083443	     -0.20798368	     -0.00256614	     -0.00093286	     59.43832477
      2.22766313	     -0.05051025	     -0.00102060	     -0.19230257	     -0.05535798	      0.88269466	     -0.00083539	     -0.20799636	     -0.00258014	     -0.00095111	     58.89209026
      2.22895302	     -0.05063870	     -0.00102503	     -0.19243073	     -0.05536132	      0.88269342	     -0.00083636	     -0.20800942	     -0.00259253	     -0.00096969	     58.74476827
      2.23005751	     -0.05074895	     -0.00102595	     -0.19254083	     -0.05536418	      0.88269234	     -0.00083719	     -0.20802088	     -0.00260145	     -0.00098577	     58.21880646
      2.23116199	     -0.05086037	     -0.00102893	     -0.19265204	     -0.05536706	      0.88269125	     -0.00083804	     -0.20803257	     -0.00260916	     -0.00100209	     57.96669740
      2.23256833	     -0.05100268	     -0.00103145	     -0.19279416	     -0.05537074	      0.88268982	     -0.00083913	     -0.20804778	     -0.00261690	     -0.00102312	     57.46465023
      2.23397467	     -0.05114566	     -0.00103593	     -0.19293691	     -0.05537442	      0.88268837	     -0.00084022	     -0.20806331	     -0.00262258	     -0.00104443	     57.22332794
      2.23510265	     -0.05125981	     -0.00103742	     -0.19305095	     -0.05537738	      0.88268718	     -0.00084111	     -0.20807597	     -0.00262537	     -0.00106160	     56.69977281
      2.23623063	     -0.05137381	     -0.00104087	     -0.19316481	     -0.05538034	      0.88268597	     -0.00084201	     -0.20808879	     -0.00262692	     -0.00107884	     56.45277552
      2.23765121	     -0.05151621	     -0.00104398	     -0.19330707	     -0.05538408	      0.88268442	     -0.00084315	     -0.20810513	     -0.00262681	     -0.00110043	     55.93728508
      2.23907179	     -0.05165757	     -0.00104933	     -0.19344826	     -0.05538781	      0.88268285	     -0.00084430	     -0.20812165	     -0.00262477	     -0.00112181	     55.75699647
      2.24016822	     -0.05176515	     -0.00105129	     -0.19355578	     -0.05539068	      0.88268161	     -0.00084519	     -0.20813450	     -0.00262158	     -0.00113797	     55.21604819
      2.24126465	     -0.05187168	     -0.00105519	     -0.19366222	     -0.05539355	      0.88268035	     -0.00084610	     -0.20814742	     -0.00261737	     -0.00115381	     54.99110786
      2.24274665	     -0.05201304	     -0.00105947	     -0.19380349	     -0.05539743	      0.88267863	     -0.00084732	     -0.20816498	     -0.00260975	     -0.00117445	     54.48984592
      2.24422866	     -0.05215120	     -0.00106588	     -0.19394153	     -0.05540129	      0.88267687	     -0.00084856	     -0.20818259	     -0.00260031	     -0.00119405	     54.37496490
      2.24529539	     -0.05224793	     -0.00106829	     -0.19403825	     -0.05540406	      0.88267559	     -0.00084946	     -0.20819529	     -0.00259211	     -0.00120731	     53.82713605
      2.24636211	     -0.05234269	     -0.00107252	     -0.19413295	     -0.05540682	      0.88267429	     -0.00085037	     -0.20820798	     -0.00258313	     -0.00121983	     53.63790712
      2.24792207	     -0.05247715	     -0.00107782	     -0.19426738	     -0.05541084	      0.88267238	     -0.00085170	     -0.20822652	     -0.00256828	     -0.00123655	     53.16762603
      2.24924579	     -0.05258745	     -0.00108356	     -0.19437764	     -0.05541423	      0.88267073	     -0.00085284	     -0.20824221	     -0.00255437	     -0.00124914	     53.02484400
      2.25056951	     -0.05269384	     -0.00108764	     -0.19448404	     -0.05541760	      0.88266907	     -0.00085398	     -0.20825785	     -0.00253907	     -0.00126007	     52.50476806
      2.25189323	     -0.05279634	     -0.00109405	     -0.19458650	     -0.05542095	      0.88266740	     -0.00085514	     -0.20827342	     -0.00252287	     -0.00126929	     52.51415601
      2.25321694	     -0.05289455	     -0.00109763	     -0.19468478	     -0.05542428	      0.88266571	     -0.00085630	     -0.20828892	     -0.00250532	     -0.00127655	     51.85696315
      2.25434663	     -0.05297530	     -0.00110341	     -0.19476550	     -0.05542710	      0.88266427	     -0.00085729	     -0.20830207	     -0.00248986	     -0.00128123	     51.92835850
      2.25547631	     -0.05305297	     -0.00110730	     -0.19484322	     -0.05542990	      0.88266282	     -0.00085829	     -0.20831514	     -0.00247355	     -0.00128435	     51.55778166
      2.25691676	     -0.05314790	     -0.00111354	     -0.19493818	     -0.05543345	      0.88266097	     -0.00085957	     -0.20833171	     -0.00245203	     -0.00128610	     51.41493591
      2.25835722	     -0.05323776	     -0.00111798	     -0.19502813	     -0.05543697	      0.88265911	     -0.00086085	     -0.20834815	     -0.00242945	     -0.00128520	     50.85916999
      2.25950194	     -0.05330562	     -0.00112354	     -0.19509601	     -0.05543974	      0.88265764	     -0.00086188	     -0.20836110	     -0.00241115	     -0.00128265	     50.93815100
      2.26064666	     -0.05337012	     -0.00112727	     -0.19516060	     -0.05544249	      0.88265618	     -0.00086290	     -0.20837396	     -0.00239220	     -0.00127837	     50.59279627
      2.26210531	     -0.05344769	     -0.00113318	     -0.19523825	     -0.05544596	      0.88265432	     -0.00086421	     -0.20839017	     -0.00236758	     -0.00127050	     50.49589532
      2.26356396	     -0.05352016	     -0.00113698	     -0.19531088	     -0.05544939	      0.88265247	     -0.00086553	     -0.20840619	     -0.00234213	     -0.00125988	     49.93819269
      2.26466705	     -0.05357185	     -0.00114201	     -0.19536263	     -0.05545197	      0.88265109	     -0.00086653	     -0.20841816	     -0.00232276	     -0.00125012	     50.06678313
      2.26577014	     -0.05362080	     -0.00114525	     -0.19541169	     -0.05545452	      0.88264972	     -0.00086753	     -0.20843002	     -0.00230291	     -0.00123883	     49.78921346
      2.26729867	     -0.05368429	     -0.00115063	     -0.19547532	     -0.05545802	      0.88264784	     -0.00086891	     -0.20844624	     -0.00227510	     -0.00122079	     49.68864957
      2.26882720	     -0.05374293	     -0.00115393	     -0.19553417	     -0.05546147	      0.88264599	     -0.00087030	     -0.20846223	     -0.00224666	     -0.00120001	     49.16145886
      2.26988803	     -0.05378092	     -0.00115831	     -0.19557225	     -0.05546384	      0.88264472	     -0.00087126	     -0.20847319	     -0.00222697	     -0.00118414	     49.32053420
      2.27094887	     -0.05381666	     -0.00116091	     -0.19560812	     -0.05546620	      0.88264347	     -0.00087222	     -0.20848402	     -0.00220694	     -0.00116706	     49.10407558
      2.27257584	     -0.05386699	     -0.00116548	     -0.19565866	     -0.05546976	      0.88264160	     -0.00087370	     -0.20850039	     -0.00217607	     -0.00113877	     48.99930574
      2.27392210	     -0.05390463	     -0.00116800	     -0.19569651	     -0.05547267	      0.88264008	     -0.00087492	     -0.20851371	     -0.00215020	     -0.00111351	     48.68971047
      2.27526836	     -0.05393913	     -0.00117196	     -0.19573119	     -0.05547555	      0.88263860	     -0.00087614	     -0.20852681	     -0.00212438	     -0.00108679	     48.77012410
      2.27661462	     -0.05397187	     -0.00117364	     -0.19576416	     -0.05547839	      0.88263716	     -0.00087736	     -0.20853971	     -0.00209820	     -0.00105868	     48.35050741
      2.27781451	     -0.05400181	     -0.00117749	     -0.19579425	     -0.05548090	      0.88263590	     -0.00087844	     -0.20855111	     -0.00207508	     -0.00103274	     48.48288237
      2.27901440	     -0.05403368	     -0.00117945	     -0.19582631	     -0.05548337	      0.88263468	     -0.00087953	     -0.20856252	     -0.00205171	     -0.00100613	     48.18078948
      2.28021430	     -0.05406745	     -0.00118255	     -0.19586025	     -0.05548582	      0.88263349	     -0.00088061	     -0.20857404	     -0.00202843	     -0.00097925	     48.15090070
      2.28176517	     -0.05411385	     -0.00118486	     -0.19590691	     -0.05548894	      0.88263199	     -0.00088200	     -0.20858919	     -0.00199802	     -0.00094458	     47.80549734
      2.28299089	     -0.05415345	     -0.00118804	     -0.19594669	     -0.05549138	      0.88263085	     -0.00088310	     -0.20860148	     -0.00197397	     -0.00091779	     47.88171804
      2.28421662	     -0.05419560	     -0.00118924	     -0.19598907	     -0.05549378	      0.88262974	     -0.00088419	     -0.20861411	     -0.00194945	     -0.00089194	     47.56729762
      2.28544235	     -0.05423956	     -0.00119139	     -0.19603324	     -0.05549616	      0.88262867	     -0.00088529	     -0.20862715	     -0.00192471	     -0.00086747	     47.54248011
      2.28697234	     -0.05429551	     -0.00119216	     -0.19608951	     -0.05549908	      0.88262736	     -0.00088664	     -0.20864401	     -0.00189295	     -0.00083926	     47.17611387
      2.28818108	     -0.05433990	     -0.00119415	     -0.19613412	     -0.05550135	      0.88262636	     -0.00088771	     -0.20865777	     -0.00186743	     -0.00081913	     47.27973040
      2.28938982	     -0.05438365	     -0.00119414	     -0.19617816	     -0.05550359	      0.88262538	     -0.00088877	     -0.20867190	     -0.00184109	     -0.00080101	     46.98077510
      2.29059856	     -0.05442718	     -0.00119502	     -0.19622197	     -0.05550580	      0.88262442	     -0.00088983	     -0.20868638	     -0.00181423	     -0.00078505	     46.94071677
      2.29219186	     -0.05448476	     -0.00119460	     -0.19627995	     -0.05550866	      0.88262319	     -0.00089122	     -0.20870599	     -0.00177767	     -0.00076739	     46.55490313
      2.29339984	     -0.05452857	     -0.00119578	     -0.19632404	     -0.05551079	      0.88262227	     -0.00089227	     -0.20872125	     -0.00174929	     -0.00075669	     46.64513185
      2.29460782	     -0.05457281	     -0.00119526	     -0.19636861	     -0.05551289	      0.88262136	     -0.00089331	     -0.20873687	     -0.00172000	     -0.00074828	     46.32334087
      2.29606053	     -0.05462595	     -0.00119616	     -0.19642211	     -0.05551536	      0.88262027	     -0.00089456	     -0.20875612	     -0.00168393	     -0.00074126	     46.31683818
      2.29751324	     -0.05467772	     -0.00119490	     -0.19647431	     -0.05551778	      0.88261920	     -0.00089580	     -0.20877590	     -0.00164653	     -0.00073736	     45.75234584
      2.29861292	     -0.05471633	     -0.00119616	     -0.19651319	     -0.05551957	      0.88261839	     -0.00089674	     -0.20879121	     -0.00161781	     -0.00073640	     45.90346899
      2.29971260	     -0.05475349	     -0.00119557	     -0.19655069	     -0.05552134	      0.88261758	     -0.00089767	     -0.20880679	     -0.00158831	     -0.00073699	     45.64309753
      2.30128862	     -0.05480467	     -0.00119568	     -0.19660232	     -0.05552381	      0.88261642	     -0.00089900	     -0.20882948	     -0.00154510	     -0.00074034	     45.52711121
      2.30265861	     -0.05484751	     -0.00119462	     -0.19664560	     -0.05552590	      0.88261540	     -0.00090015	     -0.20884953	     -0.00150645	     -0.00074530	     45.14928654
      2.30402860	     -0.05488820	     -0.00119525	     -0.19668669	     -0.05552793	      0.88261437	     -0.00090129	     -0.20886982	     -0.00146714	     -0.00075192	     45.20534256
      2.30539859	     -0.05492662	     -0.00119341	     -0.19672559	     -0.05552992	      0.88261334	     -0.00090242	     -0.20889029	     -0.00142673	     -0.00075981	     44.69445445
      2.30658665	     -0.05495843	     -0.00119429	     -0.19675775	     -0.05553159	      0.88261243	     -0.00090340	     -0.20890816	     -0.00139128	     -0.00076751	     44.81194783
      2.30777471	     -0.05498892	     -0.00119331	     -0.19678866	     -0.05553322	      0.88261152	     -0.00090437	     -0.20892612	     -0.00135503	     -0.00077571	     44.50851935
      2.30921844	     -0.05502449	     -0.00119368	     -0.19682468	     -0.05553515	      0.88261039	     -0.00090554	     -0.20894804	     -0.00131035	     -0.00078613	     44.47639119
      2.31066217	     -0.05505800	     -0.00119232	     -0.19685871	     -0.05553701	      0.88260925	     -0.00090671	     -0.20897004	     -0.00126464	     -0.00079663	     44.07434299
      2.31185359	     -0.05508403	     -0.00119336	     -0.19688511	     -0.05553849	      0.88260829	     -0.00090766	     -0.20898822	     -0.00122654	     -0.00080518	     44.18301615
      2.31304500	     -0.05510834	     -0.00119253	     -0.19690985	     -0.05553993	      0.88260733	     -0.00090861	     -0.20900639	     -0.00118776	     -0.00081333	     43.93501427
      2.31451136	     -0.05513615	     -0.00119288	     -0.19693815	     -0.05554163	      0.88260613	     -0.00090977	     -0.20902872	     -0.00113952	     -0.00082266	     43.92292326
      2.31597771	     -0.05515958	     -0.00119103	     -0.19696215	     -0.05554327	      0.88260491	     -0.00091092	     -0.20905093	     -0.00109039	     -0.00083086	     43.58177361
      2.31713875	     -0.05517357	     -0.00119153	     -0.19697653	     -0.05554451	      0.88260395	     -0.00091182	     -0.20906835	     -0.00105121	     -0.00083639	     43.72459720
      2.31829979	     -0.05518309	     -0.00118997	     -0.19698651	     -0.05554571	      0.88260297	     -0.00091272	     -0.20908554	     -0.00101146	     -0.00084075	     43.56836615
      2.31981852	     -0.05518999	     -0.00118890	     -0.19699399	     -0.05554721	      0.88260169	     -0.00091388	     -0.20910758	     -0.00095906	     -0.00084450	     43.60082574
      2.32133724	     -0.05518960	     -0.00118562	     -0.19699424	     -0.05554862	      0.88260041	     -0.00091503	     -0.20912903	     -0.00090597	     -0.00084554	     43.35833495
      2.32246554	     -0.05518384	     -0.00118517	     -0.19698891	     -0.05554962	      0.88259946	     -0.00091588	     -0.20914452	     -0.00086650	     -0.00084436	     43.53595408
      2.32359385	     -0.05517300	     -0.00118273	     -0.19697855	     -0.05555058	      0.88259850	     -0.00091672	     -0.20915956	     -0.00082672	     -0.00084122	     43.46442195
      2.32518143	     -0.05514931	     -0.00118012	     -0.19695552	     -0.05555185	      0.88259717	     -0.00091789	     -0.20917988	     -0.00077071	     -0.00083320	     43.56405310
      2.32655018	     -0.05512315	     -0.00117673	     -0.19692995	     -0.05555287	      0.88259604	     -0.00091889	     -0.20919654	     -0.00072232	     -0.00082245	     43.48836187
      2.32791893	     -0.05509302	     -0.00117527	     -0.19690035	     -0.05555382	      0.88259493	     -0.00091987	     -0.20921244	     -0.00067430	     -0.00080794	     43.67674704
      2.32928768	     -0.05505792	     -0.00117150	     -0.19686584	     -0.05555471	      0.88259383	     -0.00092085	     -0.20922758	     -0.00062634	     -0.00078936	     43.59296506
      2.33065643	     -0.05501833	     -0.00117053	     -0.19682676	     -0.05555554	      0.88259277	     -0.00092181	     -0.20924194	     -0.00057905	     -0.00076658	     43.88187888
      2.33183504	     -0.05498096	     -0.00116673	     -0.19678990	     -0.05555620	      0.88259188	     -0.00092263	     -0.20925367	     -0.00053850	     -0.00074335	     43.80636169
      2.33301365	     -0.05494054	     -0.00116543	     -0.19674991	     -0.05555681	      0.88259102	     -0.00092344	     -0.20926482	     -0.00049863	     -0.00071681	     43.96870041
      2.33448562	     -0.05488501	     -0.00116248	     -0.19669495	     -0.05555751	      0.88258999	     -0.00092443	     -0.20927790	     -0.00044949	     -0.00067889	     44.06705273
      2.33595759	     -0.05482579	     -0.00116144	     -0.19663625	     -0.05555813	      0.88258902	     -0.00092541	     -0.20929007	     -0.00040148	     -0.00063575	     44.33954021
      2.33714468	     -0.05477481	     -0.00115815	     -0.19658573	     -0.05555859	      0.88258829	     -0.00092619	     -0.20929922	     -0.00036334	     -0.00059717	     44.38597869
      2.33833176	     -0.05472038	     -0.00115583	     -0.19653174	     -0.05555899	      0.88258760	     -0.00092696	     -0.20930774	     -0.00032610	     -0.00055542	     44.58341519
      2.33982353	     -0.05464646	     -0.00114983	     -0.19645845	     -0.05555945	      0.88258682	     -0.00092791	     -0.20931751	     -0.00028035	     -0.00049841	     44.72462936
      2.34131530	     -0.05456608	     -0.00114501	     -0.19637863	     -0.05555983	      0.88258612	     -0.00092885	     -0.20932622	     -0.00023614	     -0.00043679	     45.03161253
      2.34243817	     -0.05450407	     -0.00113927	     -0.19631711	     -0.05556008	      0.88258565	     -0.00092954	     -0.20933212	     -0.00020357	     -0.00038746	     45.09928557
      2.34356105	     -0.05444298	     -0.00113543	     -0.19625643	     -0.05556029	      0.88258525	     -0.00093022	     -0.20933751	     -0.00017195	     -0.00033601	     45.27863693
      2.34513855	     -0.05435898	     -0.00112914	     -0.19617302	     -0.05556053	      0.88258478	     -0.00093116	     -0.20934435	     -0.00012872	     -0.00026067	     45.48962111
      2.34671605	     -0.05427651	     -0.00112498	     -0.19609106	     -0.05556070	      0.88258443	     -0.00093208	     -0.20935039	     -0.00008705	     -0.00018265	     45.80931625
      2.34778329	     -0.05422081	     -0.00111977	     -0.19603576	     -0.05556077	      0.88258426	     -0.00093270	     -0.20935406	     -0.00005940	     -0.00012869	     45.90552505
      2.34885053	     -0.05416418	     -0.00111615	     -0.19597948	     -0.05556082	      0.88258415	     -0.00093330	     -0.20935736	     -0.00003245	     -0.00007416	     46.09181983
      2.35054730	     -0.05407030	     -0.00110897	     -0.19588619	     -0.05556084	      0.88258410	     -0.00093425	     -0.20936176	      0.00000928	      0.00001336	     46.36603108
      2.35191854	     -0.05399223	     -0.00110379	     -0.19580856	     -0.05556081	      0.88258417	     -0.00093500	     -0.20936447	      0.00004185	      0.00008433	     46.60578988
      2.35328978	     -0.05391403	     -0.00109680	     -0.19573085	     -0.05556073	      0.88258433	     -0.00093573	     -0.20936642	      0.00007356	      0.00015509	     46.79087004
      2.35466102	     -0.05383663	     -0.00109203	     -0.19565385	     -0.05556061	      0.88258459	     -0.00093645	     -0.20936765	      0.00010414	      0.00022508	     47.02584026
      2.35588170	     -0.05376866	     -0.00108539	     -0.19558629	     -0.05556046	      0.88258491	     -0.00093708	     -0.20936818	      0.00013076	      0.00028645	     47.16994163
      2.35710239	     -0.05370064	     -0.00108081	     -0.19551862	     -0.05556029	      0.88258529	     -0.00093770	     -0.20936818	      0.00015654	      0.00034652	     47.37082620
      2.35832308	     -0.05363242	     -0.00107483	     -0.19545078	     -0.05556008	      0.88258575	     -0.00093832	     -0.20936766	      0.00018176	      0.00040515	     47.54215717
      2.35988460	     -0.05354624	     -0.00106871	     -0.19536502	     -0.05555977	      0.88258644	     -0.00093908	     -0.20936623	      0.00021297	      0.00047757	     47.78494856
      2.36112041	     -0.05347853	     -0.00106210	     -0.19529769	     -0.05555949	      0.88258707	     -0.00093968	     -0.20936452	      0.00023705	      0.00053261	     47.94018571
      2.36235622	     -0.05341097	     -0.00105744	     -0.19523043	     -0.05555919	      0.88258776	     -0.00094027	     -0.20936229	      0.00026037	      0.00058536	     48.12122383
      2.36359203	     -0.05334234	     -0.00105130	     -0.19516214	     -0.05555885	      0.88258851	     -0.00094084	     -0.20935954	      0.00028319	      0.00063581	     48.28713527
      2.36514563	     -0.05325441	     -0.00104508	     -0.19507459	     -0.05555839	      0.88258955	     -0.00094156	     -0.20935526	      0.00031090	      0.00069574	     48.52884089
      2.36635841	     -0.05318334	     -0.00103833	     -0.19500386	     -0.05555800	      0.88259042	     -0.00094211	     -0.20935126	      0.00033202	      0.00073989	     48.70037874
      2.36757119	     -0.05310964	     -0.00103331	     -0.19493044	     -0.05555758	      0.88259134	     -0.00094264	     -0.20934662	      0.00035241	      0.00078172	     48.89677053
      2.36878397	     -0.05303264	     -0.00102702	     -0.19485375	     -0.05555715	      0.88259231	     -0.00094318	     -0.20934130	      0.00037224	      0.00082142	     49.09556525
      2.37040487	     -0.05292469	     -0.00101999	     -0.19474615	     -0.05555652	      0.88259368	     -0.00094387	     -0.20933303	      0.00039753	      0.00087141	     49.39419754
      2.37160514	     -0.05284236	     -0.00101332	     -0.19466411	     -0.05555603	      0.88259475	     -0.00094438	     -0.20932603	      0.00041543	      0.00090650	     49.58405726
      2.37280542	     -0.05275920	     -0.00100866	     -0.19458117	     -0.05555552	      0.88259586	     -0.00094488	     -0.20931832	      0.00043230	      0.00094004	     49.79284801
      2.37427610	     -0.05265610	     -0.00100180	     -0.19447836	     -0.05555487	      0.88259727	     -0.00094548	     -0.20930796	      0.00045177	      0.00097928	     50.04404768
      2.37557743	     -0.05256226	     -0.00099774	     -0.19438470	     -0.05555428	      0.88259857	     -0.00094601	     -0.20929797	      0.00046761	      0.00101242	     50.31046975
      2.37687877	     -0.05246499	     -0.00099158	     -0.19428766	     -0.05555366	      0.88259991	     -0.00094652	     -0.20928719	      0.00048235	      0.00104442	     50.55706190
      2.37818011	     -0.05236460	     -0.00098782	     -0.19418741	     -0.05555302	      0.88260129	     -0.00094703	     -0.20927560	      0.00049560	      0.00107536	     50.85154852
      2.37948145	     -0.05226129	     -0.00098162	     -0.19408430	     -0.05555237	      0.88260270	     -0.00094753	     -0.20926318	      0.00050759	      0.00110554	     51.09924780
      2.38078279	     -0.05215612	     -0.00097797	     -0.19397925	     -0.05555170	      0.88260416	     -0.00094803	     -0.20924997	      0.00051788	      0.00113493	     51.40025349
      2.38208413	     -0.05204899	     -0.00097166	     -0.19387228	     -0.05555102	      0.88260566	     -0.00094852	     -0.20923598	      0.00052680	      0.00116370	     51.65509389
      2.38338547	     -0.05194013	     -0.00096840	     -0.19376348	     -0.05555033	      0.88260719	     -0.00094900	     -0.20922126	      0.00053395	      0.00119179	     51.99480646
      2.38468681	     -0.05182965	     -0.00096225	     -0.19365313	     -0.05554963	      0.88260876	     -0.00094947	     -0.20920583	      0.00053969	      0.00121946	     52.26533714
      2.38598814	     -0.05171797	     -0.00095977	     -0.19354146	     -0.05554893	      0.88261036	     -0.00094994	     -0.20918972	      0.00054354	      0.00124662	     52.64044528
      2.38713996	     -0.05161819	     -0.00095492	     -0.19344175	     -0.05554830	      0.88261181	     -0.00095035	     -0.20917493	      0.00054570	      0.00127048	     52.87409557
      2.38829177	     -0.05151923	     -0.00095250	     -0.19334277	     -0.05554767	      0.88261329	     -0.00095076	     -0.20915969	      0.00054632	      0.00129407	     53.17352257
      2.38970685	     -0.05139923	     -0.00094848	     -0.19322276	     -0.05554690	      0.88261514	     -0.00095125	     -0.20914041	      0.00054522	      0.00132279	     53.49450323
      2.39112192	     -0.05128105	     -0.00094676	     -0.19310448	     -0.05554613	      0.88261703	     -0.00095173	     -0.20912064	      0.00054184	      0.00135106	     53.89332682
      2.39227264	     -0.05118625	     -0.00094336	     -0.19300963	     -0.05554551	      0.88261860	     -0.00095212	     -0.20910426	      0.00053765	      0.00137374	     54.12167911
      2.39342336	     -0.05109232	     -0.00094207	     -0.19291559	     -0.05554489	      0.88262020	     -0.00095251	     -0.20908765	      0.00053196	      0.00139598	     54.43436981
      2.39485427	     -0.05097506	     -0.00093904	     -0.19279821	     -0.05554414	      0.88262221	     -0.00095298	     -0.20906668	      0.00052307	      0.00142307	     54.78667965
      2.39628517	     -0.05085831	     -0.00093835	     -0.19268125	     -0.05554340	      0.88262427	     -0.00095345	     -0.20904537	      0.00051195	      0.00144936	     55.24026180
      2.39737519	     -0.05077022	     -0.00093555	     -0.19259306	     -0.05554284	      0.88262586	     -0.00095381	     -0.20902892	      0.00050222	      0.00146890	     55.45870613
      2.39846521	     -0.05068392	     -0.00093487	     -0.19250658	     -0.05554230	      0.88262747	     -0.00095416	     -0.20901233	      0.00049118	      0.00148783	     55.76575086
      2.39996764	     -0.05056793	     -0.00093312	     -0.19239035	     -0.05554158	      0.88262972	     -0.00095464	     -0.20898929	      0.00047408	      0.00151290	     56.13884712
      2.40147007	     -0.05045655	     -0.00093401	     -0.19227863	     -0.05554088	      0.88263202	     -0.00095511	     -0.20896614	      0.00045465	      0.00153650	     56.62548452
      2.40249830	     -0.05038338	     -0.00093243	     -0.19220529	     -0.05554042	      0.88263360	     -0.00095543	     -0.20895031	      0.00044025	      0.00155176	     56.79355990
      2.40352654	     -0.05031307	     -0.00093282	     -0.19213473	     -0.05553997	      0.88263521	     -0.00095575	     -0.20893452	      0.00042476	      0.00156607	     57.06201707
      2.40514035	     -0.05020868	     -0.00093285	     -0.19202996	     -0.05553931	      0.88263775	     -0.00095625	     -0.20890993	      0.00039859	      0.00158643	     57.42398508
      2.40644889	     -0.05013000	     -0.00093412	     -0.19195091	     -0.05553880	      0.88263984	     -0.00095665	     -0.20889023	      0.00037568	      0.00160068	     57.75169838
      2.40775742	     -0.05005677	     -0.00093382	     -0.19187736	     -0.05553833	      0.88264194	     -0.00095704	     -0.20887084	      0.00035152	      0.00161262	     57.97718947
      2.40906596	     -0.04998995	     -0.00093604	     -0.19181012	     -0.05553788	      0.88264405	     -0.00095743	     -0.20885181	      0.00032601	      0.00162183	     58.31242084
      2.41023465	     -0.04993624	     -0.00093592	     -0.19175610	     -0.05553751	      0.88264595	     -0.00095778	     -0.20883520	      0.00030242	      0.00162759	     58.45803480
      2.41140334	     -0.04988907	     -0.00093825	     -0.19170854	     -0.05553718	      0.88264786	     -0.00095812	     -0.20881902	      0.00027793	      0.00163069	     58.70597023
      2.41257203	     -0.04984792	     -0.00093950	     -0.19166703	     -0.05553687	      0.88264976	     -0.00095846	     -0.20880335	      0.00025283	      0.00163101	     58.86769192
      2.41404722	     -0.04980372	     -0.00094280	     -0.19162231	     -0.05553652	      0.88265217	     -0.00095889	     -0.20878432	      0.00022023	      0.00162711	     59.14573136
      2.41522399	     -0.04977364	     -0.00094355	     -0.19159187	     -0.05553627	      0.88265408	     -0.00095923	     -0.20876979	      0.00019375	      0.00162041	     59.23220775
      2.41640075	     -0.04974768	     -0.00094599	     -0.19156550	     -0.05553606	      0.88265598	     -0.00095956	     -0.20875580	      0.00016679	      0.00161028	     59.42325008
      2.41757751	     -0.04972521	     -0.00094685	     -0.19154266	     -0.05553588	      0.88265787	     -0.00095990	     -0.20874235	      0.00013962	      0.00159667	     59.51502266
      2.41905193	     -0.04970190	     -0.00094923	     -0.19151886	     -0.05553570	      0.88266021	     -0.00096031	     -0.20872621	      0.00010522	      0.00157451	     59.73193483
      2.42020590	     -0.04968710	     -0.00094855	     -0.19150374	     -0.05553559	      0.88266201	     -0.00096064	     -0.20871413	      0.00007828	      0.00155330	     59.74638044
      2.42135987	     -0.04967496	     -0.00094943	     -0.19149126	     -0.05553552	      0.88266379	     -0.00096096	     -0.20870249	      0.00005119	      0.00152868	     59.87425935
      2.42251384	     -0.04966574	     -0.00094915	     -0.19148171	     -0.05553548	      0.88266554	     -0.00096128	     -0.20869131	      0.00002419	      0.00150072	     59.91482487
      2.42405506	     -0.04965803	     -0.00095034	     -0.19147353	     -0.05553547	      0.88266782	     -0.00096170	     -0.20867706	     -0.00001176	      0.00145821	     60.08647135
      2.42519874	     -0.04965546	     -0.00094950	     -0.19147066	     -0.05553549	      0.88266947	     -0.00096201	     -0.20866698	     -0.00003813	      0.00142310	     60.05668314
      2.42634242	     -0.04965478	     -0.00095070	     -0.19146963	     -0.05553555	      0.88267107	     -0.00096232	     -0.20865732	     -0.00006438	      0.00138507	     60.16353248
      2.42774308	     -0.04965831	     -0.00095095	     -0.19147276	     -0.05553567	      0.88267298	     -0.00096270	     -0.20864609	     -0.00009610	      0.00133493	     60.15747051
      2.42898882	     -0.04966489	     -0.00095308	     -0.19147894	     -0.05553580	      0.88267461	     -0.00096304	     -0.20863665	     -0.00012405	      0.00128721	     60.29739503
      2.43023456	     -0.04967430	     -0.00095314	     -0.19148801	     -0.05553597	      0.88267618	     -0.00096337	     -0.20862772	     -0.00015149	      0.00123693	     60.24150376
      2.43148031	     -0.04968636	     -0.00095558	     -0.19149967	     -0.05553618	      0.88267769	     -0.00096371	     -0.20861929	     -0.00017866	      0.00118426	     60.38235690
      2.43272605	     -0.04970095	     -0.00095571	     -0.19151392	     -0.05553642	      0.88267913	     -0.00096404	     -0.20861132	     -0.00020526	      0.00112966	     60.29935260
      2.43397180	     -0.04971819	     -0.00095847	     -0.19153076	     -0.05553669	      0.88268051	     -0.00096437	     -0.20860382	     -0.00023157	      0.00107329	     60.43936452
      2.43521754	     -0.04973800	     -0.00095867	     -0.19155025	     -0.05553700	      0.88268181	     -0.00096470	     -0.20859677	     -0.00025726	      0.00101560	     60.32646533
      2.43646328	     -0.04976052	     -0.00096176	     -0.19157237	     -0.05553733	      0.88268304	     -0.00096502	     -0.20859018	     -0.00028264	      0.00095676	     60.46878231
      2.43770903	     -0.04978567	     -0.00096206	     -0.19159720	     -0.05553770	      0.88268419	     -0.00096535	     -0.20858403	     -0.00030736	      0.00089721	     60.32800477
      2.43895477	     -0.04981363	     -0.00096551	     -0.19162476	     -0.05553810	      0.88268527	     -0.00096567	     -0.20857834	     -0.00033174	      0.00083708	     60.47428094
      2.44020051	     -0.04984418	     -0.00096587	     -0.19165500	     -0.05553853	      0.88268628	     -0.00096600	     -0.20857310	     -0.00035539	      0.00077681	     60.30278130
      2.44144626	     -0.04987724	     -0.00096958	     -0.19168767	     -0.05553898	      0.88268721	     -0.00096632	     -0.20856832	     -0.00037870	      0.00071649	     60.45449689
      2.44269200	     -0.04991254	     -0.00096992	     -0.19172268	     -0.05553947	      0.88268806	     -0.00096664	     -0.20856398	     -0.00040122	      0.00065654	     60.25777659
      2.44381059	     -0.04994627	     -0.00097322	     -0.19175607	     -0.05553993	      0.88268877	     -0.00096692	     -0.20856045	     -0.00042112	      0.00060307	     60.36225284
      2.44492918	     -0.04998184	     -0.00097453	     -0.19179135	     -0.05554041	      0.88268941	     -0.00096721	     -0.20855728	     -0.00044039	      0.00055025	     60.26150417
      2.44628963	     -0.05002753	     -0.00097767	     -0.19183667	     -0.05554103	      0.88269012	     -0.00096756	     -0.20855388	     -0.00046327	      0.00048699	     60.29303913
      2.44765009	     -0.05007568	     -0.00097903	     -0.19188450	     -0.05554167	      0.88269074	     -0.00096790	     -0.20855099	     -0.00048530	      0.00042512	     60.13258660
      2.44879407	     -0.05011813	     -0.00098236	     -0.19192663	     -0.05554224	      0.88269119	     -0.00096819	     -0.20854893	     -0.00050338	      0.00037426	     60.21008411
      2.44993805	     -0.05016235	     -0.00098381	     -0.19197059	     -0.05554282	      0.88269159	     -0.00096848	     -0.20854722	     -0.00052079	      0.00032465	     60.08456176
      2.45108203	     -0.05020841	     -0.00098642	     -0.19201637	     -0.05554343	      0.88269194	     -0.00096877	     -0.20854585	     -0.00053773	      0.00027632	     60.07676822
      2.45263715	     -0.05027408	     -0.00098869	     -0.19208170	     -0.05554428	      0.88269232	     -0.00096916	     -0.20854452	     -0.00055974	      0.00021287	     59.91806781
      2.45379906	     -0.05032591	     -0.00099219	     -0.19213322	     -0.05554494	      0.88269254	     -0.00096946	     -0.20854393	     -0.00057557	      0.00016718	     59.96222974
      2.45496098	     -0.05037986	     -0.00099417	     -0.19218693	     -0.05554562	      0.88269271	     -0.00096975	     -0.20854369	     -0.00059064	      0.00012313	     59.81661360
      2.45612290	     -0.05043544	     -0.00099720	     -0.19224225	     -0.05554631	      0.88269282	     -0.00097004	     -0.20854376	     -0.00060513	      0.00008069	     59.78957915
      2.45767196	     -0.05051219	     -0.00099969	     -0.19231870	     -0.05554727	      0.88269291	     -0.00097044	     -0.20854437	     -0.00062330	      0.00002677	     59.58874258
      2.45881589	     -0.05057084	     -0.00100321	     -0.19237709	     -0.05554799	      0.88269292	     -0.00097073	     -0.20854517	     -0.00063605	     -0.00001115	     59.61411652
      2.45995983	     -0.05063119	     -0.00100508	     -0.19243723	     -0.05554872	      0.88269288	     -0.00097102	     -0.20854627	     -0.00064800	     -0.00004742	     59.44091651
      2.46137381	     -0.05070815	     -0.00100890	     -0.19251391	     -0.05554965	      0.88269279	     -0.00097138	     -0.20854805	     -0.00066190	     -0.00009010	     59.39693607
      2.46263316	     -0.05077887	     -0.00101066	     -0.19258445	     -0.05555049	      0.88269265	     -0.00097170	     -0.20855001	     -0.00067323	     -0.00012610	     59.14416691
      2.46389252	     -0.05085161	     -0.00101460	     -0.19265694	     -0.05555134	      0.88269247	     -0.00097203	     -0.20855232	     -0.00068385	     -0.00016038	     59.14456361
      2.46515187	     -0.05092633	     -0.00101626	     -0.19273149	     -0.05555221	      0.88269225	     -0.00097235	     -0.20855497	     -0.00069338	     -0.00019288	     58.84869731
      2.46641123	     -0.05100322	     -0.00102044	     -0.19280816	     -0.05555309	      0.88269198	     -0.00097268	     -0.20855797	     -0.00070216	     -0.00022385	     58.85082876
      2.46767058	     -0.05108275	     -0.00102227	     -0.19288754	     -0.05555398	      0.88269168	     -0.00097302	     -0.20856132	     -0.00070977	     -0.00025323	     58.50802114
      2.46892994	     -0.05116426	     -0.00102695	     -0.19296883	     -0.05555488	      0.88269135	     -0.00097335	     -0.20856500	     -0.00071660	     -0.00028123	     58.51877880
      2.47018930	     -0.05124754	     -0.00102862	     -0.19305200	     -0.05555578	      0.88269097	     -0.00097369	     -0.20856901	     -0.00072219	     -0.00030783	     58.13175979
      2.47144865	     -0.05133250	     -0.00103345	     -0.19313676	     -0.05555669	      0.88269057	     -0.00097403	     -0.20857335	     -0.00072698	     -0.00033330	     58.14753749
      2.47270801	     -0.05141892	     -0.00103488	     -0.19322309	     -0.05555761	      0.88269014	     -0.00097438	     -0.20857798	     -0.00073044	     -0.00035760	     57.71487440
      2.47383753	     -0.05149752	     -0.00103899	     -0.19330155	     -0.05555844	      0.88268972	     -0.00097469	     -0.20858239	     -0.00073285	     -0.00037863	     57.68606918
      2.47496705	     -0.05157649	     -0.00104070	     -0.19338045	     -0.05555927	      0.88268928	     -0.00097501	     -0.20858701	     -0.00073421	     -0.00039889	     57.39552083
      2.47634403	     -0.05167450	     -0.00104402	     -0.19347835	     -0.05556028	      0.88268872	     -0.00097540	     -0.20859293	     -0.00073478	     -0.00042270	     57.22142971
      2.47772101	     -0.05177421	     -0.00104555	     -0.19357803	     -0.05556129	      0.88268812	     -0.00097579	     -0.20859918	     -0.00073385	     -0.00044564	     56.80969316
      2.47888410	     -0.05185957	     -0.00104892	     -0.19366331	     -0.05556214	      0.88268759	     -0.00097613	     -0.20860470	     -0.00073216	     -0.00046451	     56.72960948
      2.48004719	     -0.05194577	     -0.00105036	     -0.19374950	     -0.05556299	      0.88268704	     -0.00097647	     -0.20861041	     -0.00072929	     -0.00048293	     56.39291779
      2.48121028	     -0.05203276	     -0.00105324	     -0.19383645	     -0.05556384	      0.88268646	     -0.00097682	     -0.20861631	     -0.00072549	     -0.00050103	     56.20671253
      2.48277157	     -0.05215038	     -0.00105578	     -0.19395408	     -0.05556497	      0.88268566	     -0.00097729	     -0.20862449	     -0.00071866	     -0.00052479	     55.76163190
      2.48395825	     -0.05224046	     -0.00105919	     -0.19404413	     -0.05556582	      0.88268503	     -0.00097766	     -0.20863089	     -0.00071233	     -0.00054262	     55.63325446
      2.48514492	     -0.05233117	     -0.00106084	     -0.19413488	     -0.05556666	      0.88268438	     -0.00097803	     -0.20863742	     -0.00070473	     -0.00056026	     55.26784970
      2.48633160	     -0.05242258	     -0.00106358	     -0.19422631	     -0.05556749	      0.88268370	     -0.00097841	     -0.20864409	     -0.00069610	     -0.00057784	     55.05654453
      2.48788557	     -0.05254283	     -0.00106560	     -0.19434665	     -0.05556856	      0.88268278	     -0.00097891	     -0.20865300	     -0.00068291	     -0.00060078	     54.58424303
      2.48906064	     -0.05263391	     -0.00106868	     -0.19443777	     -0.05556936	      0.88268207	     -0.00097929	     -0.20865985	     -0.00067175	     -0.00061819	     54.44823384
      2.49023571	     -0.05272504	     -0.00106998	     -0.19452900	     -0.05557014	      0.88268133	     -0.00097968	     -0.20866678	     -0.00065927	     -0.00063561	     54.07549376
      2.49166206	     -0.05283556	     -0.00107295	     -0.19463962	     -0.05557107	      0.88268041	     -0.00098016	     -0.20867528	     -0.00064268	     -0.00065688	     53.83952844
      2.49308841	     -0.05294568	     -0.00107355	     -0.19474992	     -0.05557197	      0.88267946	     -0.00098065	     -0.20868384	     -0.00062416	     -0.00067818	     53.29196609
      2.49416523	     -0.05302850	     -0.00107638	     -0.19483283	     -0.05557263	      0.88267872	     -0.00098103	     -0.20869033	     -0.00060926	     -0.00069436	     53.20239316
      2.49524206	     -0.05311091	     -0.00107735	     -0.19491538	     -0.05557328	      0.88267796	     -0.00098141	     -0.20869683	     -0.00059323	     -0.00071053	     52.87371772
      2.49678635	     -0.05322816	     -0.00107961	     -0.19503284	     -0.05557418	      0.88267685	     -0.00098197	     -0.20870613	     -0.00056863	     -0.00073375	     52.55379219
      2.49812780	     -0.05332898	     -0.00108027	     -0.19513388	     -0.05557493	      0.88267585	     -0.00098246	     -0.20871418	     -0.00054552	     -0.00075385	     52.11104278
      2.49946925	     -0.05342873	     -0.00108263	     -0.19523383	     -0.05557564	      0.88267483	     -0.00098296	     -0.20872216	     -0.00052107	     -0.00077389	     51.93481936
      2.50081071	     -0.05352723	     -0.00108248	     -0.19533261	     -0.05557632	      0.88267377	     -0.00098347	     -0.20873006	     -0.00049487	     -0.00079370	     51.40564835
      2.50198248	     -0.05361222	     -0.00108481	     -0.19541780	     -0.05557689	      0.88267283	     -0.00098392	     -0.20873688	     -0.00047100	     -0.00081085	     51.29786190
      2.50315426	     -0.05369614	     -0.00108527	     -0.19550196	     -0.05557743	      0.88267187	     -0.00098438	     -0.20874361	     -0.00044580	     -0.00082768	     50.91450565
      2.50456364	     -0.05379561	     -0.00108749	     -0.19560171	     -0.05557803	      0.88267069	     -0.00098494	     -0.20875156	     -0.00041416	     -0.00084751	     50.69075980
      2.50597302	     -0.05389332	     -0.00108812	     -0.19569974	     -0.05557859	      0.88266948	     -0.00098552	     -0.20875934	     -0.00038077	     -0.00086667	     50.19224723
      2.50715486	     -0.05397378	     -0.00109109	     -0.19578042	     -0.05557903	      0.88266845	     -0.00098601	     -0.20876573	     -0.00035184	     -0.00088221	     50.10963240
      2.50833669	     -0.05405264	     -0.00109249	     -0.19585957	     -0.05557942	      0.88266740	     -0.00098651	     -0.20877197	     -0.00032168	     -0.00089708	     49.74129569
      2.50976362	     -0.05414552	     -0.00109605	     -0.19595274	     -0.05557986	      0.88266611	     -0.00098712	     -0.20877930	     -0.00028411	     -0.00091414	     49.55654178
      2.51119055	     -0.05423551	     -0.00109813	     -0.19604308	     -0.05558023	      0.88266479	     -0.00098775	     -0.20878637	     -0.00024497	     -0.00092999	     49.05126723
      2.51234994	     -0.05430632	     -0.00110243	     -0.19611411	     -0.05558050	      0.88266371	     -0.00098827	     -0.20879193	     -0.00021247	     -0.00094196	     49.03355384
      2.51350933	     -0.05437470	     -0.00110523	     -0.19618276	     -0.05558073	      0.88266261	     -0.00098880	     -0.20879729	     -0.00017896	     -0.00095294	     48.70271192
      2.51497858	     -0.05445756	     -0.00111048	     -0.19626593	     -0.05558096	      0.88266120	     -0.00098948	     -0.20880380	     -0.00013555	     -0.00096542	     48.55277915
      2.51644782	     -0.05453580	     -0.00111419	     -0.19634454	     -0.05558112	      0.88265977	     -0.00099018	     -0.20880996	     -0.00009083	     -0.00097609	     48.04837931
      2.51758352	     -0.05459348	     -0.00111953	     -0.19640244	     -0.05558121	      0.88265866	     -0.00099074	     -0.20881449	     -0.00005583	     -0.00098308	     48.09867986
      2.51871921	     -0.05464849	     -0.00112336	     -0.19645772	     -0.05558125	      0.88265754	     -0.00099130	     -0.20881882	     -0.00002009	     -0.00098887	     47.80701076
      2.52024021	     -0.05471765	     -0.00112991	     -0.19652721	     -0.05558124	      0.88265603	     -0.00099206	     -0.20882429	      0.00002841	     -0.00099477	     47.69051444
      2.52176121	     -0.05478092	     -0.00113476	     -0.19659087	     -0.05558116	      0.88265451	     -0.00099285	     -0.20882938	      0.00007793	     -0.00099842	     47.17787482
      2.52285830	     -0.05482295	     -0.00114061	     -0.19663312	     -0.05558106	      0.88265342	     -0.00099342	     -0.20883280	      0.00011380	     -0.00099970	     47.30813899
      2.52395539	     -0.05486190	     -0.00114485	     -0.19667235	     -0.05558091	      0.88265232	     -0.00099401	     -0.20883602	      0.00015018	     -0.00099975	     47.07126864
      2.52555895	     -0.05491357	     -0.00115210	     -0.19672438	     -0.05558063	      0.88265072	     -0.00099487	     -0.20884034	      0.00020367	     -0.00099765	     46.96924334
      2.52691793	     -0.05495230	     -0.00115716	     -0.19676346	     -0.05558032	      0.88264937	     -0.00099562	     -0.20884366	      0.00024945	     -0.00099382	     46.62696518
      2.52827691	     -0.05498647	     -0.00116390	     -0.19679795	     -0.05557995	      0.88264802	     -0.00099639	     -0.20884668	      0.00029524	     -0.00098816	     46.71048374
      2.52963590	     -0.05501605	     -0.00116832	     -0.19682789	     -0.05557952	      0.88264668	     -0.00099716	     -0.20884939	      0.00034142	     -0.00098061	     46.25316908
      2.53099488	     -0.05504104	     -0.00117547	     -0.19685318	     -0.05557902	      0.88264535	     -0.00099795	     -0.20885181	      0.00038732	     -0.00097131	     46.51790715
      2.53214546	     -0.05505865	     -0.00117871	     -0.19687113	     -0.05557856	      0.88264424	     -0.00099862	     -0.20885363	      0.00042651	     -0.00096200	     46.06250374
      2.53329604	     -0.05507294	     -0.00118371	     -0.19688571	     -0.05557804	      0.88264314	     -0.00099930	     -0.20885526	      0.00046541	     -0.00095150	     46.08810232
      2.53477963	     -0.05508668	     -0.00118867	     -0.19689986	     -0.05557732	      0.88264174	     -0.00100020	     -0.20885705	      0.00051559	     -0.00093619	     45.82412713
      2.53626322	     -0.05509511	     -0.00119503	     -0.19690866	     -0.05557651	      0.88264036	     -0.00100110	     -0.20885851	      0.00056533	     -0.00091903	     46.00328271
      2.53742082	     -0.05509806	     -0.00119766	     -0.19691196	     -0.05557584	      0.88263931	     -0.00100181	     -0.20885940	      0.00060420	     -0.00090436	     45.61206902
      2.53857841	     -0.05509804	     -0.00120180	     -0.19691224	     -0.05557512	      0.88263827	     -0.00100253	     -0.20886009	      0.00064264	     -0.00088870	     45.65178767
      2.54008640	     -0.05509382	     -0.00120567	     -0.19690847	     -0.05557411	      0.88263695	     -0.00100348	     -0.20886066	      0.00069250	     -0.00086683	     45.41540275
      2.54159438	     -0.05508498	     -0.00121119	     -0.19690002	     -0.05557303	      0.88263566	     -0.00100444	     -0.20886088	      0.00074167	     -0.00084351	     45.66291697
      2.54269990	     -0.05507561	     -0.00121280	     -0.19689100	     -0.05557219	      0.88263473	     -0.00100515	     -0.20886082	      0.00077769	     -0.00082550	     45.28579513
      2.54380541	     -0.05506396	     -0.00121593	     -0.19687966	     -0.05557131	      0.88263383	     -0.00100587	     -0.20886057	      0.00081320	     -0.00080686	     45.32333602
      2.54539896	     -0.05504331	     -0.00121920	     -0.19685947	     -0.05556997	      0.88263257	     -0.00100691	     -0.20885989	      0.00086395	     -0.00077894	     45.15906703
      2.54675735	     -0.05502222	     -0.00122290	     -0.19683875	     -0.05556877	      0.88263153	     -0.00100781	     -0.20885902	      0.00090652	     -0.00075433	     45.28554140
      2.54811573	     -0.05499793	     -0.00122471	     -0.19681487	     -0.05556751	      0.88263052	     -0.00100872	     -0.20885787	      0.00094876	     -0.00072904	     45.03290231
      2.54947412	     -0.05497065	     -0.00122854	     -0.19678795	     -0.05556619	      0.88262955	     -0.00100963	     -0.20885646	      0.00099019	     -0.00070327	     45.28243148
      2.55083251	     -0.05494052	     -0.00122935	     -0.19675824	     -0.05556482	      0.88262861	     -0.00101056	     -0.20885479	      0.00103137	     -0.00067704	     44.91346386
      2.55198418	     -0.05491282	     -0.00123258	     -0.19673083	     -0.05556361	      0.88262784	     -0.00101134	     -0.20885316	      0.00106548	     -0.00065462	     45.17021612
      2.55313585	     -0.05488309	     -0.00123384	     -0.19670143	     -0.05556236	      0.88262710	     -0.00101214	     -0.20885135	      0.00109935	     -0.00063202	     45.04163022
      2.55461629	     -0.05484208	     -0.00123658	     -0.19666082	     -0.05556071	      0.88262619	     -0.00101317	     -0.20884875	      0.00114200	     -0.00060288	     45.15972667
      2.55609673	     -0.05479805	     -0.00123741	     -0.19661722	     -0.05555898	      0.88262532	     -0.00101420	     -0.20884586	      0.00118398	     -0.00057368	     44.93122624
      2.55724982	     -0.05476176	     -0.00123996	     -0.19658121	     -0.05555760	      0.88262467	     -0.00101501	     -0.20884340	      0.00121579	     -0.00055103	     45.16750765
      2.55840291	     -0.05472372	     -0.00124061	     -0.19654349	     -0.05555618	      0.88262405	     -0.00101583	     -0.20884076	      0.00124721	     -0.00052850	     45.06200092
      2.55991049	     -0.05467140	     -0.00124247	     -0.19649156	     -0.05555427	      0.88262327	     -0.00101691	     -0.20883707	      0.00128727	     -0.00049947	     45.18733370
      2.56141807	     -0.05461551	     -0.00124217	     -0.19643611	     -0.05555230	      0.88262254	     -0.00101800	     -0.20883310	      0.00132656	     -0.00047105	     44.94401494
      2.56251668	     -0.05457122	     -0.00124400	     -0.19639207	     -0.05555083	      0.88262203	     -0.00101879	     -0.20882999	      0.00135433	     -0.00045087	     45.21894814
      2.56361530	     -0.05452283	     -0.00124383	     -0.19634399	     -0.05554932	      0.88262155	     -0.00101960	     -0.20882667	      0.00138179	     -0.00043109	     45.17028194
      2.56521275	     -0.05444414	     -0.00124405	     -0.19626571	     -0.05554708	      0.88262088	     -0.00102077	     -0.20882132	      0.00142070	     -0.00040315	     45.32691838
      2.56657460	     -0.05436853	     -0.00124270	     -0.19619048	     -0.05554513	      0.88262035	     -0.00102178	     -0.20881616	      0.00145310	     -0.00038001	     45.24007348
      2.56793645	     -0.05428690	     -0.00124295	     -0.19610918	     -0.05554313	      0.88261985	     -0.00102280	     -0.20881036	      0.00148440	     -0.00035746	     45.51986363
      2.56929831	     -0.05420108	     -0.00124099	     -0.19602374	     -0.05554109	      0.88261938	     -0.00102382	     -0.20880396	      0.00151499	     -0.00033539	     45.30530081
      2.57050577	     -0.05412138	     -0.00124170	     -0.19594429	     -0.05553924	      0.88261898	     -0.00102474	     -0.20879779	      0.00154098	     -0.00031633	     45.61944500
      2.57171323	     -0.05403781	     -0.00124055	     -0.19586101	     -0.05553736	      0.88261861	     -0.00102566	     -0.20879118	      0.00156638	     -0.00029764	     45.52387670
      2.57292069	     -0.05395101	     -0.00124074	     -0.19577445	     -0.05553546	      0.88261826	     -0.00102659	     -0.20878412	      0.00159082	     -0.00027935	     45.68724535
      2.57451805	     -0.05383226	     -0.00124021	     -0.19565601	     -0.05553289	      0.88261784	     -0.00102783	     -0.20877414	      0.00162199	     -0.00025567	     45.63228511
      2.57575395	     -0.05373677	     -0.00124198	     -0.19556069	     -0.05553087	      0.88261753	     -0.00102879	     -0.20876596	      0.00164492	     -0.00023767	     45.95431523
      2.57698984	     -0.05363854	     -0.00124265	     -0.19546264	     -0.05552883	      0.88261725	     -0.00102977	     -0.20875738	      0.00166711	     -0.00021969	     45.91015346
      2.57822573	     -0.05353921	     -0.00124525	     -0.19536342	     -0.05552675	      0.88261699	     -0.00103075	     -0.20874847	      0.00168815	     -0.00020162	     46.13130924
      2.57979158	     -0.05341373	     -0.00124813	     -0.19523805	     -0.05552409	      0.88261669	     -0.00103200	     -0.20873680	      0.00171341	     -0.00017833	     46.09970187
      2.58100116	     -0.05331834	     -0.00125283	     -0.19514267	     -0.05552201	      0.88261649	     -0.00103297	     -0.20872763	      0.00173146	     -0.00016003	     46.42630478
      2.58221075	     -0.05322500	     -0.00125630	     -0.19504935	     -0.05551990	      0.88261630	     -0.00103395	     -0.20871843	      0.00174854	     -0.00014137	     46.39130711
      2.58366696	     -0.05311641	     -0.00126243	     -0.19494071	     -0.05551734	      0.88261611	     -0.00103513	     -0.20870746	      0.00176738	     -0.00011865	     46.65748059
      2.58512317	     -0.05301190	     -0.00126677	     -0.19483618	     -0.05551475	      0.88261596	     -0.00103632	     -0.20869677	      0.00178480	     -0.00009575	     46.50109625
      2.58622605	     -0.05293525	     -0.00127276	     -0.19475943	     -0.05551278	      0.88261586	     -0.00103723	     -0.20868893	      0.00179671	     -0.00007849	     46.84406932
      2.58732893	     -0.05286088	     -0.00127715	     -0.19468499	     -0.05551079	      0.88261578	     -0.00103813	     -0.20868136	      0.00180795	     -0.00006127	     46.86454480
      2.58890008	     -0.05276020	     -0.00128476	     -0.19458415	     -0.05550794	      0.88261571	     -0.00103943	     -0.20867115	      0.00182241	     -0.00003707	     47.09635249
      2.59025555	     -0.05267733	     -0.00129022	     -0.19450117	     -0.05550546	      0.88261567	     -0.00104055	     -0.20866296	      0.00183370	     -0.00001656	     47.09083046
      2.59161101	     -0.05259800	     -0.00129732	     -0.19442167	     -0.05550297	      0.88261566	     -0.00104166	     -0.20865541	      0.00184363	      0.00000342	     47.39860108
      2.59296648	     -0.05252063	     -0.00130162	     -0.19434419	     -0.05550046	      0.88261568	     -0.00104278	     -0.20864851	      0.00185266	      0.00002286	     47.30867084
      2.59416386	     -0.05245334	     -0.00130739	     -0.19427674	     -0.05549824	      0.88261572	     -0.00104377	     -0.20864292	      0.00185951	      0.00003946	     47.61807360
      2.59536125	     -0.05238631	     -0.00131060	     -0.19420962	     -0.05549601	      0.88261577	     -0.00104475	     -0.20863779	      0.00186568	      0.00005562	     47.61336155
      2.59655863	     -0.05232015	     -0.00131448	     -0.19414334	     -0.05549377	      0.88261585	     -0.00104574	     -0.20863308	      0.00187092	      0.00007128	     47.79012385
      2.59815724	     -0.05223370	     -0.00131771	     -0.19405677	     -0.05549078	      0.88261598	     -0.00104704	     -0.20862744	      0.00187677	      0.00009152	     47.84807647
      2.59937655	     -0.05216921	     -0.00132150	     -0.19399214	     -0.05548849	      0.88261610	     -0.00104804	     -0.20862362	      0.00188012	      0.00010655	     48.11600195
      2.60059585	     -0.05210536	     -0.00132315	     -0.19392821	     -0.05548619	      0.88261624	     -0.00104903	     -0.20862021	      0.00188277	      0.00012143	     48.15878339
      2.60181516	     -0.05204188	     -0.00132551	     -0.19386462	     -0.05548390	      0.88261640	     -0.00105001	     -0.20861717	      0.00188444	      0.00013624	     48.34986237
      2.60338975	     -0.05195865	     -0.00132660	     -0.19378128	     -0.05548093	      0.88261663	     -0.00105128	     -0.20861372	      0.00188538	      0.00015557	     48.45269594
      2.60457716	     -0.05189559	     -0.00132901	     -0.19371810	     -0.05547869	      0.88261682	     -0.00105223	     -0.20861138	      0.00188489	      0.00017049	     48.69459380
      2.60576458	     -0.05183214	     -0.00132913	     -0.19365457	     -0.05547645	      0.88261703	     -0.00105317	     -0.20860923	      0.00188360	      0.00018589	     48.78298941
      2.60722047	     -0.05175263	     -0.00133000	     -0.19357494	     -0.05547371	      0.88261732	     -0.00105432	     -0.20860678	      0.00188061	      0.00020552	     49.04711717
      2.60852024	     -0.05167837	     -0.00132820	     -0.19350064	     -0.05547127	      0.88261760	     -0.00105535	     -0.20860463	      0.00187688	      0.00022400	     49.17088420
      2.60982001	     -0.05160350	     -0.00132823	     -0.19342566	     -0.05546883	      0.88261790	     -0.00105636	     -0.20860245	      0.00187181	      0.00024349	     49.44586320
      2.61111978	     -0.05152780	     -0.00132535	     -0.19334992	     -0.05546640	      0.88261823	     -0.00105737	     -0.20860018	      0.00186570	      0.00026421	     49.58037749
      2.61241954	     -0.05145348	     -0.00132487	     -0.19327548	     -0.05546398	      0.88261859	     -0.00105837	     -0.20859783	      0.00185816	      0.00028606	     49.85103522
      2.61371931	     -0.05137918	     -0.00132114	     -0.19320113	     -0.05546157	      0.88261897	     -0.00105937	     -0.20859539	      0.00184962	      0.00030910	     50.00437517
      2.61501908	     -0.05130605	     -0.00132049	     -0.19312787	     -0.05545918	      0.88261939	     -0.00106036	     -0.20859285	      0.00183967	      0.00033317	     50.28998522
      2.61617660	     -0.05124046	     -0.00131659	     -0.19306223	     -0.05545705	      0.88261979	     -0.00106124	     -0.20859049	      0.00183002	      0.00035553	     50.42961457
      2.61733411	     -0.05117545	     -0.00131402	     -0.19299713	     -0.05545494	      0.88262021	     -0.00106212	     -0.20858803	      0.00181932	      0.00037862	     50.64535408
      2.61873506	     -0.05109856	     -0.00130921	     -0.19292016	     -0.05545240	      0.88262077	     -0.00106317	     -0.20858495	      0.00180527	      0.00040757	     50.86353799
      2.62013600	     -0.05102482	     -0.00130654	     -0.19284628	     -0.05544988	      0.88262136	     -0.00106422	     -0.20858177	      0.00178983	      0.00043737	     51.13481705
      2.62129700	     -0.05096529	     -0.00130203	     -0.19278667	     -0.05544781	      0.88262188	     -0.00106509	     -0.20857908	      0.00177627	      0.00046263	     51.29380339
      2.62245800	     -0.05090822	     -0.00129971	     -0.19272945	     -0.05544576	      0.88262243	     -0.00106595	     -0.20857634	      0.00176182	      0.00048820	     51.49932106
      2.62387215	     -0.05083918	     -0.00129526	     -0.19266027	     -0.05544328	      0.88262314	     -0.00106700	     -0.20857295	      0.00174333	      0.00051974	     51.72981726
      2.62528631	     -0.05077228	     -0.00129303	     -0.19259316	     -0.05544083	      0.88262390	     -0.00106804	     -0.20856943	      0.00172368	      0.00055152	     51.98255449
      2.62639675	     -0.05072049	     -0.00128860	     -0.19254127	     -0.05543892	      0.88262453	     -0.00106885	     -0.20856659	      0.00170767	      0.00057658	     52.11012443
      2.62750720	     -0.05067082	     -0.00128609	     -0.19249144	     -0.05543704	      0.88262518	     -0.00106966	     -0.20856368	      0.00169095	      0.00060151	     52.26316816
      2.62898106	     -0.05060749	     -0.00128132	     -0.19242791	     -0.05543456	      0.88262609	     -0.00107073	     -0.20855974	      0.00166793	      0.00063423	     52.43801842
      2.63045492	     -0.05054838	     -0.00127865	     -0.19236855	     -0.05543212	      0.88262705	     -0.00107180	     -0.20855574	      0.00164388	      0.00066624	     52.66572029
      2.63151931	     -0.05050704	     -0.00127420	     -0.19232708	     -0.05543038	      0.88262777	     -0.00107256	     -0.20855284	      0.00162613	      0.00068896	     52.74186489
      2.63258371	     -0.05046842	     -0.00127169	     -0.19228828	     -0.05542866	      0.88262852	     -0.00107333	     -0.20854993	      0.00160786	      0.00071120	     52.86657397
      2.63413912	     -0.05041566	     -0.00126714	     -0.19223527	     -0.05542618	      0.88262965	     -0.00107444	     -0.20854573	      0.00158055	      0.00074283	     53.02356517
      2.63544810	     -0.05037545	     -0.00126474	     -0.19219479	     -0.05542413	      0.88263064	     -0.00107536	     -0.20854227	      0.00155690	      0.00076842	     53.15909476
      2.63675709	     -0.05033720	     -0.00126032	     -0.19215632	     -0.05542210	      0.88263166	     -0.00107628	     -0.20853890	      0.00153285	      0.00079293	     53.26271466
      2.63806607	     -0.05030268	     -0.00125855	     -0.19212151	     -0.05542011	      0.88263271	     -0.00107720	     -0.20853563	      0.00150828	      0.00081616	     53.39968611
      2.63937506	     -0.05026965	     -0.00125350	     -0.19208828	     -0.05541815	      0.88263380	     -0.00107811	     -0.20853246	      0.00148348	      0.00083807	     53.47688924
      2.64049914	     -0.05024541	     -0.00125249	     -0.19206376	     -0.05541650	      0.88263475	     -0.00107888	     -0.20852983	      0.00146176	      0.00085566	     53.57136051
      2.64162321	     -0.05022201	     -0.00124922	     -0.19204015	     -0.05541487	      0.88263572	     -0.00107966	     -0.20852730	      0.00143993	      0.00087216	     53.63413906
      2.64303224	     -0.05019554	     -0.00124682	     -0.19201336	     -0.05541286	      0.88263696	     -0.00108062	     -0.20852426	      0.00141220	      0.00089116	     53.74384093
      2.64444126	     -0.05017137	     -0.00124250	     -0.19198893	     -0.05541089	      0.88263823	     -0.00108157	     -0.20852134	      0.00138428	      0.00090836	     53.81636511
      2.64556307	     -0.05015633	     -0.00124202	     -0.19197358	     -0.05540935	      0.88263926	     -0.00108232	     -0.20851914	      0.00136174	      0.00092069	     53.89738832
      2.64668488	     -0.05014299	     -0.00123971	     -0.19195999	     -0.05540783	      0.88264030	     -0.00108307	     -0.20851706	      0.00133913	      0.00093190	     53.94598829
      2.64811850	     -0.05013074	     -0.00123887	     -0.19194735	     -0.05540593	      0.88264164	     -0.00108401	     -0.20851461	      0.00130997	      0.00094458	     54.03625541
      2.64955211	     -0.05012189	     -0.00123632	     -0.19193817	     -0.05540408	      0.88264300	     -0.00108495	     -0.20851242	      0.00128066	      0.00095558	     54.09050561
      2.65062405	     -0.05011904	     -0.00123751	     -0.19193498	     -0.05540272	      0.88264403	     -0.00108564	     -0.20851094	      0.00125847	      0.00096272	     54.15234386
      2.65169598	     -0.05011708	     -0.00123682	     -0.19193274	     -0.05540138	      0.88264507	     -0.00108633	     -0.20850962	      0.00123623	      0.00096907	     54.18663277
      2.65320298	     -0.05011823	     -0.00123781	     -0.19193342	     -0.05539954	      0.88264653	     -0.00108729	     -0.20850801	      0.00120472	      0.00097670	     54.27349025
      2.65470997	     -0.05012191	     -0.00123720	     -0.19193669	     -0.05539775	      0.88264801	     -0.00108824	     -0.20850668	      0.00117307	      0.00098310	     54.33192204
      2.65572671	     -0.05012791	     -0.00123997	     -0.19194233	     -0.05539657	      0.88264901	     -0.00108888	     -0.20850595	      0.00115146	      0.00098677	     54.39422529
      2.65674345	     -0.05013468	     -0.00124098	     -0.19194879	     -0.05539541	      0.88265002	     -0.00108951	     -0.20850535	      0.00112980	      0.00099005	     54.43260864
      2.65836633	     -0.05014934	     -0.00124407	     -0.19196290	     -0.05539360	      0.88265163	     -0.00109050	     -0.20850468	      0.00109492	      0.00099450	     54.51929974
      2.65967620	     -0.05016353	     -0.00124573	     -0.19197668	     -0.05539219	      0.88265293	     -0.00109129	     -0.20850439	      0.00106655	      0.00099750	     54.55352176
      2.66098607	     -0.05018091	     -0.00124947	     -0.19199359	     -0.05539081	      0.88265424	     -0.00109207	     -0.20850432	      0.00103785	      0.00099998	     54.63491054
      2.66229595	     -0.05019955	     -0.00125077	     -0.19201183	     -0.05538947	      0.88265555	     -0.00109285	     -0.20850447	      0.00100903	      0.00100203	     54.64225550
      2.66345338	     -0.05021884	     -0.00125474	     -0.19203070	     -0.05538831	      0.88265671	     -0.00109352	     -0.20850477	      0.00098328	      0.00100340	     54.71241320
      2.66461081	     -0.05023867	     -0.00125638	     -0.19205017	     -0.05538719	      0.88265787	     -0.00109419	     -0.20850523	      0.00095748	      0.00100442	     54.70857696
      2.66576824	     -0.05026004	     -0.00125939	     -0.19207115	     -0.05538610	      0.88265904	     -0.00109485	     -0.20850582	      0.00093150	      0.00100500	     54.75214120
      2.66727549	     -0.05028893	     -0.00126173	     -0.19209958	     -0.05538472	      0.88266055	     -0.00109570	     -0.20850678	      0.00089759	      0.00100516	     54.75974262
      2.66844710	     -0.05031300	     -0.00126538	     -0.19212325	     -0.05538368	      0.88266173	     -0.00109635	     -0.20850764	      0.00087107	      0.00100475	     54.82134663
      2.66961871	     -0.05033737	     -0.00126706	     -0.19214727	     -0.05538268	      0.88266291	     -0.00109699	     -0.20850860	      0.00084460	      0.00100394	     54.80563690
      2.67079032	     -0.05036268	     -0.00127007	     -0.19217219	     -0.05538170	      0.88266408	     -0.00109762	     -0.20850964	      0.00081805	      0.00100266	     54.84675512
      2.67228823	     -0.05039528	     -0.00127231	     -0.19220436	     -0.05538050	      0.88266558	     -0.00109842	     -0.20851106	      0.00078419	      0.00100045	     54.83605993
      2.67343552	     -0.05042082	     -0.00127594	     -0.19222952	     -0.05537962	      0.88266673	     -0.00109902	     -0.20851219	      0.00075817	      0.00099830	     54.90609156
      2.67458280	     -0.05044611	     -0.00127778	     -0.19225448	     -0.05537877	      0.88266787	     -0.00109961	     -0.20851334	      0.00073227	      0.00099589	     54.89287084
      2.67596975	     -0.05047679	     -0.00128167	     -0.19228471	     -0.05537777	      0.88266925	     -0.00110032	     -0.20851473	      0.00070091	      0.00099262	     54.96083769
      2.67721602	     -0.05050380	     -0.00128297	     -0.19231140	     -0.05537692	      0.88267049	     -0.00110095	     -0.20851595	      0.00067282	      0.00098949	     54.91711797
      2.67846229	     -0.05052961	     -0.00128617	     -0.19233684	     -0.05537609	      0.88267172	     -0.00110156	     -0.20851712	      0.00064461	      0.00098617	     54.99397539
      2.67970857	     -0.05055234	     -0.00128657	     -0.19235927	     -0.05537531	      0.88267294	     -0.00110217	     -0.20851815	      0.00061657	      0.00098279	     54.94863806
      2.68095484	     -0.05057190	     -0.00128906	     -0.19237849	     -0.05537456	      0.88267417	     -0.00110276	     -0.20851898	      0.00058846	      0.00097929	     55.05396306
      2.68220112	     -0.05058898	     -0.00128858	     -0.19239530	     -0.05537384	      0.88267538	     -0.00110335	     -0.20851953	      0.00056056	      0.00097585	     54.99594500
      2.68344739	     -0.05060429	     -0.00129077	     -0.19241028	     -0.05537316	      0.88267660	     -0.00110393	     -0.20851979	      0.00053255	      0.00097235	     55.11407802
      2.68469366	     -0.05061688	     -0.00128962	     -0.19242264	     -0.05537251	      0.88267781	     -0.00110449	     -0.20851974	      0.00050477	      0.00096897	     55.04613423
      2.68593994	     -0.05062756	     -0.00129157	     -0.19243299	     -0.05537190	      0.88267901	     -0.00110505	     -0.20851936	      0.00047688	      0.00096560	     55.18629211
      2.68705664	     -0.05063603	     -0.00129015	     -0.19244126	     -0.05537138	      0.88268009	     -0.00110554	     -0.20851872	      0.00045207	      0.00096273	     55.09504815
      2.68817334	     -0.05064456	     -0.00129075	     -0.19244954	     -0.05537089	      0.88268116	     -0.00110602	     -0.20851785	      0.00042715	      0.00095984	     55.14458605
      2.68952424	     -0.05065561	     -0.00128993	     -0.19246033	     -0.05537034	      0.88268246	     -0.00110660	     -0.20851651	      0.00039715	      0.00095628	     55.09947979
      2.69087515	     -0.05066729	     -0.00129097	     -0.19247168	     -0.05536982	      0.88268375	     -0.00110716	     -0.20851493	      0.00036718	      0.00095242	     55.19531807
      2.69200997	     -0.05067694	     -0.00128963	     -0.19248114	     -0.05536942	      0.88268483	     -0.00110762	     -0.20851345	      0.00034229	      0.00094895	     55.10891057
      2.69314479	     -0.05068673	     -0.00129026	     -0.19249067	     -0.05536904	      0.88268590	     -0.00110808	     -0.20851182	      0.00031747	      0.00094512	     55.16033432
      2.69427961	     -0.05069711	     -0.00128979	     -0.19250082	     -0.05536870	      0.88268697	     -0.00110852	     -0.20851007	      0.00029292	      0.00094094	     55.12943537
      2.69583333	     -0.05071446	     -0.00129080	     -0.19251781	     -0.05536827	      0.88268843	     -0.00110912	     -0.20850754	      0.00025961	      0.00093443	     55.17948802
      2.69698685	     -0.05072972	     -0.00129022	     -0.19253285	     -0.05536798	      0.88268950	     -0.00110956	     -0.20850563	      0.00023531	      0.00092896	     55.09197667
      2.69814038	     -0.05074683	     -0.00129151	     -0.19254969	     -0.05536772	      0.88269057	     -0.00110999	     -0.20850372	      0.00021125	      0.00092278	     55.12976063
      2.69952607	     -0.05076986	     -0.00129165	     -0.19257243	     -0.05536745	      0.88269184	     -0.00111049	     -0.20850149	      0.00018294	      0.00091444	     55.05619262
      2.70075755	     -0.05079264	     -0.00129373	     -0.19259490	     -0.05536724	      0.88269297	     -0.00111093	     -0.20849958	      0.00015816	      0.00090600	     55.12026381
      2.70198903	     -0.05081733	     -0.00129380	     -0.19261935	     -0.05536706	      0.88269408	     -0.00111136	     -0.20849777	      0.00013401	      0.00089662	     55.01733987
      2.70322051	     -0.05084349	     -0.00129605	     -0.19264521	     -0.05536691	      0.88269517	     -0.00111178	     -0.20849607	      0.00011026	      0.00088615	     55.07820016
      2.70445199	     -0.05087070	     -0.00129623	     -0.19267218	     -0.05536679	      0.88269626	     -0.00111219	     -0.20849448	      0.00008719	      0.00087466	     54.97367276
      2.70568347	     -0.05089884	     -0.00129845	     -0.19270003	     -0.05536670	      0.88269733	     -0.00111259	     -0.20849297	      0.00006457	      0.00086205	     55.03003074
      2.70691495	     -0.05092770	     -0.00129865	     -0.19272867	     -0.05536663	      0.88269838	     -0.00111299	     -0.20849154	      0.00004267	      0.00084843	     54.92182050
      2.70814643	     -0.05095720	     -0.00130076	     -0.19275790	     -0.05536659	      0.88269942	     -0.00111337	     -0.20849018	      0.00002126	      0.00083372	     54.96973507
      2.70937791	     -0.05098729	     -0.00130089	     -0.19278778	     -0.05536658	      0.88270043	     -0.00111375	     -0.20848887	      0.00000057	      0.00081805	     54.85517318
      2.71060939	     -0.05101793	     -0.00130282	     -0.19281817	     -0.05536659	      0.88270143	     -0.00111412	     -0.20848762	     -0.00001966	      0.00080136	     54.89314225
      2.71184087	     -0.05104908	     -0.00130290	     -0.19284913	     -0.05536663	      0.88270241	     -0.00111448	     -0.20848640	     -0.00003919	      0.00078380	     54.77632383
      2.71307235	     -0.05108075	     -0.00130468	     -0.19288056	     -0.05536669	      0.88270336	     -0.00111483	     -0.20848523	     -0.00005824	      0.00076532	     54.80780683
      2.71430383	     -0.05111282	     -0.00130472	     -0.19291246	     -0.05536677	      0.88270429	     -0.00111518	     -0.20848409	     -0.00007659	      0.00074607	     54.69190862
      2.71553531	     -0.05114523	     -0.00130634	     -0.19294466	     -0.05536687	      0.88270520	     -0.00111552	     -0.20848297	     -0.00009445	      0.00072602	     54.71712305
      2.71676679	     -0.05117797	     -0.00130632	     -0.19297723	     -0.05536700	      0.88270608	     -0.00111585	     -0.20848188	     -0.00011162	      0.00070531	     54.60073621
      2.71799827	     -0.05121091	     -0.00130771	     -0.19300998	     -0.05536715	      0.88270693	     -0.00111617	     -0.20848081	     -0.00012830	      0.00068393	     54.61854474
      2.71922975	     -0.05124384	     -0.00130757	     -0.19304277	     -0.05536732	      0.88270776	     -0.00111649	     -0.20847976	     -0.00014431	      0.00066201	     54.50422390
      2.72046123	     -0.05127682	     -0.00130871	     -0.19307557	     -0.05536750	      0.88270857	     -0.00111679	     -0.20847870	     -0.00015984	      0.00063954	     54.51461076
      2.72169271	     -0.05131002	     -0.00130854	     -0.19310865	     -0.05536771	      0.88270934	     -0.00111710	     -0.20847765	     -0.00017471	      0.00061668	     54.40033368
      2.72292419	     -0.05134349	     -0.00130964	     -0.19314196	     -0.05536793	      0.88271008	     -0.00111739	     -0.20847659	     -0.00018912	      0.00059346	     54.40240352
      2.72415566	     -0.05137697	     -0.00130951	     -0.19317533	     -0.05536818	      0.88271080	     -0.00111768	     -0.20847553	     -0.00020289	      0.00057001	     54.29050684
      2.72564463	     -0.05141740	     -0.00131102	     -0.19321558	     -0.05536849	      0.88271163	     -0.00111802	     -0.20847423	     -0.00021895	      0.00054137	     54.34089756
      2.72673621	     -0.05144701	     -0.00130994	     -0.19324513	     -0.05536873	      0.88271221	     -0.00111827	     -0.20847326	     -0.00023009	      0.00052032	     54.15854913
      2.72782780	     -0.05147660	     -0.00131049	     -0.19327461	     -0.05536899	      0.88271276	     -0.00111851	     -0.20847228	     -0.00024095	      0.00049921	     54.15237525
      2.72929932	     -0.05151618	     -0.00130992	     -0.19331411	     -0.05536936	      0.88271348	     -0.00111882	     -0.20847093	     -0.00025485	      0.00047081	     54.02594224
      2.73061623	     -0.05155120	     -0.00131076	     -0.19334901	     -0.05536970	      0.88271408	     -0.00111910	     -0.20846969	     -0.00026675	      0.00044544	     54.06447690
      2.73193314	     -0.05158585	     -0.00130913	     -0.19338363	     -0.05537006	      0.88271465	     -0.00111937	     -0.20846840	     -0.00027789	      0.00042027	     53.85859052
      2.73307053	     -0.05161544	     -0.00131008	     -0.19341313	     -0.05537038	      0.88271512	     -0.00111960	     -0.20846724	     -0.00028720	      0.00039861	     53.92535042
      2.73420792	     -0.05164460	     -0.00130900	     -0.19344226	     -0.05537071	      0.88271556	     -0.00111983	     -0.20846603	     -0.00029592	      0.00037715	     53.79202507
      2.73558189	     -0.05167921	     -0.00130904	     -0.19347680	     -0.05537113	      0.88271606	     -0.00112010	     -0.20846450	     -0.00030596	      0.00035142	     53.79664223
      2.73695585	     -0.05171269	     -0.00130661	     -0.19351030	     -0.05537155	      0.88271652	     -0.00112036	     -0.20846289	     -0.00031521	      0.00032604	     53.59715836
      2.73808763	     -0.05174037	     -0.00130674	     -0.19353792	     -0.05537191	      0.88271688	     -0.00112058	     -0.20846151	     -0.00032252	      0.00030533	     53.65502039
      2.73921941	     -0.05176781	     -0.00130493	     -0.19356538	     -0.05537228	      0.88271721	     -0.00112079	     -0.20846008	     -0.00032926	      0.00028488	     53.51876450
      2.74061944	     -0.05180082	     -0.00130399	     -0.19359838	     -0.05537275	      0.88271760	     -0.00112104	     -0.20845824	     -0.00033709	      0.00025985	     53.51979503
      2.74201946	     -0.05183186	     -0.00130082	     -0.19362948	     -0.05537323	      0.88271794	     -0.00112130	     -0.20845628	     -0.00034409	      0.00023524	     53.30898495
      2.74312167	     -0.05185448	     -0.00130038	     -0.19365209	     -0.05537361	      0.88271819	     -0.00112149	     -0.20845462	     -0.00034931	      0.00021611	     53.38529528
      2.74422387	     -0.05187508	     -0.00129792	     -0.19367275	     -0.05537400	      0.88271842	     -0.00112169	     -0.20845281	     -0.00035399	      0.00019733	     53.26736470
      2.74567450	     -0.05190003	     -0.00129565	     -0.19369776	     -0.05537451	      0.88271869	     -0.00112194	     -0.20845018	     -0.00035967	      0.00017309	     53.25270987
      2.74712513	     -0.05192309	     -0.00129121	     -0.19372094	     -0.05537504	      0.88271892	     -0.00112219	     -0.20844725	     -0.00036460	      0.00014948	     53.02680727
      2.74819446	     -0.05193949	     -0.00129014	     -0.19373736	     -0.05537543	      0.88271907	     -0.00112237	     -0.20844490	     -0.00036803	      0.00013238	     53.09729927
      2.74926379	     -0.05195515	     -0.00128725	     -0.19375310	     -0.05537583	      0.88271920	     -0.00112256	     -0.20844240	     -0.00037099	      0.00011562	     52.97950830
      2.75078400	     -0.05197649	     -0.00128406	     -0.19377453	     -0.05537639	      0.88271936	     -0.00112281	     -0.20843861	     -0.00037471	      0.00009225	     52.93813050
      2.75209016	     -0.05199399	     -0.00128000	     -0.19379215	     -0.05537688	      0.88271947	     -0.00112303	     -0.20843514	     -0.00037728	      0.00007263	     52.76021971
      2.75339632	     -0.05201063	     -0.00127761	     -0.19380887	     -0.05537738	      0.88271955	     -0.00112325	     -0.20843148	     -0.00037951	      0.00005333	     52.80067897
      2.75470248	     -0.05202617	     -0.00127279	     -0.19382456	     -0.05537787	      0.88271961	     -0.00112346	     -0.20842764	     -0.00038106	      0.00003444	     52.56388356
      2.75600863	     -0.05204040	     -0.00127108	     -0.19383886	     -0.05537837	      0.88271964	     -0.00112368	     -0.20842360	     -0.00038239	      0.00001583	     52.69027942
      2.75713237	     -0.05205100	     -0.00126683	     -0.19384959	     -0.05537880	      0.88271965	     -0.00112387	     -0.20841996	     -0.00038295	      0.00000020	     52.44209362
      2.75825610	     -0.05206071	     -0.00126440	     -0.19385939	     -0.05537923	      0.88271964	     -0.00112405	     -0.20841615	     -0.00038336	     -0.00001517	     52.44395337
      2.75967075	     -0.05207365	     -0.00126003	     -0.19387247	     -0.05537978	      0.88271961	     -0.00112429	     -0.20841114	     -0.00038331	     -0.00003414	     52.27042303
      2.76108539	     -0.05208821	     -0.00125756	     -0.19388712	     -0.05538032	      0.88271955	     -0.00112452	     -0.20840599	     -0.00038291	     -0.00005288	     52.32556799
      2.76222320	     -0.05210030	     -0.00125342	     -0.19389935	     -0.05538075	      0.88271948	     -0.00112471	     -0.20840178	     -0.00038204	     -0.00006778	     52.08197725
      2.76336100	     -0.05211342	     -0.00125113	     -0.19391256	     -0.05538119	      0.88271939	     -0.00112490	     -0.20839753	     -0.00038099	     -0.00008266	     52.06900553
      2.76479296	     -0.05213134	     -0.00124699	     -0.19393063	     -0.05538173	      0.88271926	     -0.00112514	     -0.20839216	     -0.00037905	     -0.00010138	     51.88059050
      2.76622491	     -0.05215049	     -0.00124483	     -0.19394986	     -0.05538227	      0.88271910	     -0.00112538	     -0.20838682	     -0.00037670	     -0.00012026	     51.95234394
      2.76732526	     -0.05216585	     -0.00124090	     -0.19396536	     -0.05538269	      0.88271896	     -0.00112557	     -0.20838274	     -0.00037428	     -0.00013485	     51.68524954
[truncated: 324,633 more chars]
