# Supplementary material for: A Neural Controller Model Considering the Vestibulospinal Tract in Human Postural Control
Source: Front Comput Neurosci. 2022 Feb 25;16:785099. doi: 10.3389/fncom.2022.785099 (PMC8913724; doi:10.3389/fncom.2022.785099)
Supplement: Supplementary file 8 [file Data_Sheet_3.zip › SimulationResults/VST+/1.931/opt_8/jiang_CoPpositon_pos.sto]

CoP
version=1
nRows=3893
nColumns=11
inDegrees=no

This file contains CoP trajectory (of origin) and orientations.

Units are S.I. units (seconds, meters, Newtons, ...)
Angles are in degrees.

endheader
time	cop-x	cop-z	cop-x-calcn-r	com-x	com-y	com-z	com-x-calcn-r	com-x-vel	com-y-vel	s_torques
      0.00043833	     -0.06239207	     -0.00113036	     -0.20421158	     -0.06098363	      0.88292365	     -0.00064778	     -0.21546861	     -0.00000974	      0.00004806	    115.76674765
      0.00097443	     -0.06171257	     -0.00110494	     -0.20353248	     -0.06098364	      0.88292370	     -0.00064777	     -0.21545221	     -0.00004060	      0.00011603	    128.36207418
      0.00163146	     -0.06112751	     -0.00108523	     -0.20294746	     -0.06098369	      0.88292380	     -0.00064775	     -0.21542212	     -0.00010049	      0.00020769	    105.80585131
      0.00248630	     -0.06070519	     -0.00107114	     -0.20252461	     -0.06098382	      0.88292403	     -0.00064770	     -0.21537557	     -0.00020475	      0.00033049	     83.66895919
      0.00367881	     -0.06055393	     -0.00106404	     -0.20237198	     -0.06098416	      0.88292452	     -0.00064762	     -0.21531100	     -0.00037613	      0.00048933	     67.16521323
      0.00564673	     -0.06081841	     -0.00106968	     -0.20263376	     -0.06098519	      0.88292569	     -0.00064743	     -0.21522844	     -0.00065773	      0.00067674	     44.67522132
      0.00714621	     -0.06112863	     -0.00107621	     -0.20294224	     -0.06098631	      0.88292676	     -0.00064725	     -0.21518828	     -0.00083581	      0.00074238	     30.14440981
      0.00864568	     -0.06139358	     -0.00108070	     -0.20320592	     -0.06098767	      0.88292788	     -0.00064705	     -0.21516235	     -0.00097237	      0.00074472	     19.02315807
      0.01014516	     -0.06160001	     -0.00108252	     -0.20341156	     -0.06098921	      0.88292897	     -0.00064684	     -0.21514504	     -0.00106692	      0.00069416	     13.08295240
      0.01164464	     -0.06175010	     -0.00108339	     -0.20356124	     -0.06099085	      0.88292994	     -0.00064661	     -0.21513262	     -0.00112404	      0.00060246	     10.79301714
      0.01314411	     -0.06186831	     -0.00108333	     -0.20367939	     -0.06099256	      0.88293076	     -0.00064636	     -0.21512295	     -0.00114650	      0.00048117	     11.09860680
      0.01464359	     -0.06195583	     -0.00108404	     -0.20376712	     -0.06099428	      0.88293138	     -0.00064610	     -0.21511517	     -0.00113958	      0.00034037	     13.96592501
      0.01614306	     -0.06202736	     -0.00108430	     -0.20383912	     -0.06099596	      0.88293178	     -0.00064583	     -0.21510880	     -0.00110544	      0.00018911	     16.75103712
      0.01764254	     -0.06207228	     -0.00108453	     -0.20388473	     -0.06099758	      0.88293194	     -0.00064554	     -0.21510380	     -0.00104958	      0.00003494	     21.44277538
      0.01914202	     -0.06210571	     -0.00108527	     -0.20391903	     -0.06099910	      0.88293188	     -0.00064524	     -0.21510005	     -0.00097398	     -0.00011550	     24.01029175
      0.02064149	     -0.06211614	     -0.00108761	     -0.20393044	     -0.06100050	      0.88293160	     -0.00064493	     -0.21509751	     -0.00088434	     -0.00025723	     28.26374981
      0.02214097	     -0.06211692	     -0.00108924	     -0.20393234	     -0.06100175	      0.88293112	     -0.00064460	     -0.21509591	     -0.00078210	     -0.00038643	     29.33575266
      0.02348370	     -0.06209900	     -0.00109123	     -0.20391548	     -0.06100273	      0.88293053	     -0.00064430	     -0.21509519	     -0.00068427	     -0.00048951	     31.87521888
      0.02482643	     -0.06207559	     -0.00109285	     -0.20389320	     -0.06100358	      0.88292981	     -0.00064398	     -0.21509491	     -0.00058112	     -0.00057926	     32.32830517
      0.02644619	     -0.06203487	     -0.00109540	     -0.20385387	     -0.06100442	      0.88292879	     -0.00064359	     -0.21509510	     -0.00045346	     -0.00066903	     33.40668156
      0.02806594	     -0.06199069	     -0.00109759	     -0.20381111	     -0.06100505	      0.88292765	     -0.00064319	     -0.21509561	     -0.00032351	     -0.00073831	     32.77058911
      0.02942356	     -0.06194582	     -0.00109990	     -0.20376744	     -0.06100541	      0.88292662	     -0.00064284	     -0.21509623	     -0.00021546	     -0.00078109	     33.37182513
      0.03078118	     -0.06190352	     -0.00110170	     -0.20372634	     -0.06100563	      0.88292554	     -0.00064248	     -0.21509687	     -0.00010793	     -0.00081046	     32.70775747
      0.03213879	     -0.06185896	     -0.00110361	     -0.20368297	     -0.06100571	      0.88292442	     -0.00064211	     -0.21509750	     -0.00000258	     -0.00082735	     32.56812504
      0.03398538	     -0.06180309	     -0.00110559	     -0.20362869	     -0.06100558	      0.88292289	     -0.00064159	     -0.21509818	      0.00013723	     -0.00083196	     31.70708998
      0.03534545	     -0.06176114	     -0.00110715	     -0.20358789	     -0.06100533	      0.88292176	     -0.00064120	     -0.21509851	      0.00023635	     -0.00082333	     31.64923452
      0.03670551	     -0.06172528	     -0.00110818	     -0.20355316	     -0.06100494	      0.88292065	     -0.00064079	     -0.21509858	      0.00033283	     -0.00080570	     30.97817708
      0.03836055	     -0.06168233	     -0.00110949	     -0.20351155	     -0.06100430	      0.88291935	     -0.00064029	     -0.21509832	      0.00044526	     -0.00077387	     30.62053350
      0.03981739	     -0.06165196	     -0.00111001	     -0.20348234	     -0.06100358	      0.88291824	     -0.00063983	     -0.21509768	      0.00054055	     -0.00073782	     29.80664910
      0.04127423	     -0.06162037	     -0.00111068	     -0.20345186	     -0.06100272	      0.88291720	     -0.00063936	     -0.21509665	      0.00063117	     -0.00069579	     29.47130150
      0.04273107	     -0.06159557	     -0.00111065	     -0.20342815	     -0.06100174	      0.88291622	     -0.00063888	     -0.21509513	      0.00071848	     -0.00064894	     28.66627398
      0.04418791	     -0.06156831	     -0.00111074	     -0.20340195	     -0.06100063	      0.88291531	     -0.00063839	     -0.21509313	      0.00080119	     -0.00059861	     28.25946283
      0.04564475	     -0.06154845	     -0.00111026	     -0.20338311	     -0.06099941	      0.88291448	     -0.00063789	     -0.21509058	      0.00088071	     -0.00054579	     27.43767878
      0.04710159	     -0.06152671	     -0.00110973	     -0.20336237	     -0.06099807	      0.88291372	     -0.00063737	     -0.21508759	      0.00095574	     -0.00049172	     27.00127184
      0.04855843	     -0.06151239	     -0.00110865	     -0.20334902	     -0.06099662	      0.88291304	     -0.00063685	     -0.21508415	      0.00102782	     -0.00043735	     26.20131178
      0.05001527	     -0.06149438	     -0.00110760	     -0.20333194	     -0.06099508	      0.88291245	     -0.00063631	     -0.21508034	      0.00109574	     -0.00038376	     25.82996703
      0.05147211	     -0.06148164	     -0.00110604	     -0.20332011	     -0.06099343	      0.88291192	     -0.00063577	     -0.21507608	      0.00116112	     -0.00033163	     25.07697550
      0.05292895	     -0.06146360	     -0.00110466	     -0.20330294	     -0.06099170	      0.88291148	     -0.00063521	     -0.21507145	      0.00122266	     -0.00028176	     24.80816273
      0.05438579	     -0.06145142	     -0.00110307	     -0.20329162	     -0.06098987	      0.88291110	     -0.00063464	     -0.21506638	      0.00128199	     -0.00023453	     24.08950973
      0.05584263	     -0.06143388	     -0.00110205	     -0.20327489	     -0.06098796	      0.88291079	     -0.00063407	     -0.21506100	      0.00133767	     -0.00019059	     23.92225756
      0.05729947	     -0.06142200	     -0.00110082	     -0.20326380	     -0.06098597	      0.88291054	     -0.00063349	     -0.21505527	      0.00139144	     -0.00015014	     23.24466606
      0.05875631	     -0.06140358	     -0.00109982	     -0.20324614	     -0.06098391	      0.88291035	     -0.00063290	     -0.21504929	      0.00144187	     -0.00011366	     23.19646941
      0.06021315	     -0.06139076	     -0.00109873	     -0.20323405	     -0.06098177	      0.88291021	     -0.00063230	     -0.21504303	      0.00149077	     -0.00008119	     22.56376345
      0.06166999	     -0.06136978	     -0.00109780	     -0.20321378	     -0.06097957	      0.88291011	     -0.00063169	     -0.21503658	      0.00153661	     -0.00005300	     22.63019840
      0.06312683	     -0.06135395	     -0.00109675	     -0.20319864	     -0.06097730	      0.88291006	     -0.00063108	     -0.21502984	      0.00158126	     -0.00002892	     22.02333334
      0.06458367	     -0.06133036	     -0.00109585	     -0.20317572	     -0.06097496	      0.88291003	     -0.00063046	     -0.21502293	      0.00162299	     -0.00000912	     22.16535551
      0.06604051	     -0.06131322	     -0.00109495	     -0.20315924	     -0.06097257	      0.88291003	     -0.00062984	     -0.21501580	      0.00166380	      0.00000664	     21.57293463
      0.06749735	     -0.06128841	     -0.00109412	     -0.20313504	     -0.06097012	      0.88291005	     -0.00062921	     -0.21500858	      0.00170190	      0.00001825	     21.77752331
      0.06895419	     -0.06127213	     -0.00109344	     -0.20311938	     -0.06096761	      0.88291008	     -0.00062857	     -0.21500121	      0.00173942	      0.00002600	     21.20185983
      0.07041103	     -0.06124854	     -0.00109285	     -0.20309638	     -0.06096505	      0.88291012	     -0.00062793	     -0.21499386	      0.00177446	      0.00002979	     21.46250623
      0.07186787	     -0.06123436	     -0.00109248	     -0.20308277	     -0.06096244	      0.88291016	     -0.00062728	     -0.21498647	      0.00180932	      0.00003000	     20.91111397
      0.07332471	     -0.06121252	     -0.00109222	     -0.20306149	     -0.06095978	      0.88291020	     -0.00062663	     -0.21497918	      0.00184194	      0.00002657	     21.22441166
      0.07463175	     -0.06120161	     -0.00109230	     -0.20305108	     -0.06095735	      0.88291024	     -0.00062604	     -0.21497267	      0.00187131	      0.00002077	     20.80802231
      0.07593879	     -0.06118622	     -0.00109229	     -0.20303617	     -0.06095489	      0.88291026	     -0.00062545	     -0.21496628	      0.00189930	      0.00001245	     20.88359459
      0.07753248	     -0.06117217	     -0.00109228	     -0.20302270	     -0.06095183	      0.88291027	     -0.00062472	     -0.21495857	      0.00193304	     -0.00000073	     20.66002497
      0.07912617	     -0.06115518	     -0.00109206	     -0.20300629	     -0.06094873	      0.88291025	     -0.00062398	     -0.21495105	      0.00196541	     -0.00001706	     20.84934983
      0.08045861	     -0.06114862	     -0.00109216	     -0.20300020	     -0.06094609	      0.88291022	     -0.00062337	     -0.21494488	      0.00199266	     -0.00003278	     20.54913028
      0.08179106	     -0.06116074	     -0.00109250	     -0.20301277	     -0.06094342	      0.88291017	     -0.00062274	     -0.21493912	      0.00201866	     -0.00005065	     20.50387207
      0.08342873	     -0.06132583	     -0.00109520	     -0.20317830	     -0.06094009	      0.88291006	     -0.00062197	     -0.21493572	      0.00204872	     -0.00008074	     19.63513861
      0.08506640	     -0.06170514	     -0.00109995	     -0.20355794	     -0.06093671	      0.88290989	     -0.00062119	     -0.21494319	      0.00207718	     -0.00013362	     20.21514291
      0.08631176	     -0.06212324	     -0.00110434	     -0.20397627	     -0.06093411	      0.88290968	     -0.00062060	     -0.21495974	      0.00210375	     -0.00019850	     20.51255514
      0.08755711	     -0.06260203	     -0.00110805	     -0.20445536	     -0.06093147	      0.88290938	     -0.00062000	     -0.21498696	      0.00213725	     -0.00029020	     22.66835288
      0.08942074	     -0.06337304	     -0.00111205	     -0.20522704	     -0.06092742	      0.88290867	     -0.00061910	     -0.21504693	      0.00220716	     -0.00048160	     26.26536363
      0.09094730	     -0.06399964	     -0.00111362	     -0.20585440	     -0.06092400	      0.88290779	     -0.00061836	     -0.21511110	      0.00228339	     -0.00068587	     31.15127047
      0.09247385	     -0.06460502	     -0.00111435	     -0.20646073	     -0.06092044	      0.88290656	     -0.00061762	     -0.21518611	      0.00237742	     -0.00092824	     33.44720171
      0.09400041	     -0.06516411	     -0.00111453	     -0.20702092	     -0.06091673	      0.88290494	     -0.00061689	     -0.21526969	      0.00248632	     -0.00120246	     37.12795287
      0.09552697	     -0.06568451	     -0.00111472	     -0.20754255	     -0.06091284	      0.88290288	     -0.00061616	     -0.21535981	      0.00260956	     -0.00150057	     37.02796419
      0.09705352	     -0.06615047	     -0.00111496	     -0.20800986	     -0.06090876	      0.88290035	     -0.00061544	     -0.21545483	      0.00274388	     -0.00181491	     37.12367604
      0.09858008	     -0.06655798	     -0.00111555	     -0.20841881	     -0.06090446	      0.88289733	     -0.00061473	     -0.21555335	      0.00288823	     -0.00213533	     33.93719478
      0.10045935	     -0.06699439	     -0.00111703	     -0.20885708	     -0.06089886	      0.88289295	     -0.00061386	     -0.21567810	      0.00307540	     -0.00252575	     29.74901480
      0.10192506	     -0.06728889	     -0.00111855	     -0.20915311	     -0.06089424	      0.88288903	     -0.00061320	     -0.21577664	      0.00322903	     -0.00281875	     24.08694082
      0.10339077	     -0.06752793	     -0.00112137	     -0.20939371	     -0.06088939	      0.88288470	     -0.00061255	     -0.21587492	      0.00338630	     -0.00309589	     19.71767997
      0.10485649	     -0.06771864	     -0.00112301	     -0.20958605	     -0.06088431	      0.88287997	     -0.00061190	     -0.21597198	      0.00354771	     -0.00334883	     15.30201998
      0.10632220	     -0.06787511	     -0.00112512	     -0.20974418	     -0.06087899	      0.88287489	     -0.00061127	     -0.21606722	      0.00371016	     -0.00357325	     12.06480230
      0.10778791	     -0.06800276	     -0.00112799	     -0.20987351	     -0.06087343	      0.88286951	     -0.00061065	     -0.21615997	      0.00387493	     -0.00376425	      9.95127700
      0.10925362	     -0.06810512	     -0.00113001	     -0.20997756	     -0.06086763	      0.88286388	     -0.00061004	     -0.21624986	      0.00403892	     -0.00392023	      9.21800148
      0.11071933	     -0.06820437	     -0.00113215	     -0.21007853	     -0.06086159	      0.88285804	     -0.00060943	     -0.21633677	      0.00420461	     -0.00403798	      9.18508479
      0.11192347	     -0.06828087	     -0.00113378	     -0.21015644	     -0.06085645	      0.88285313	     -0.00060895	     -0.21640580	      0.00433939	     -0.00410841	     10.23809482
      0.11312760	     -0.06835562	     -0.00113528	     -0.21023261	     -0.06085114	      0.88284816	     -0.00060846	     -0.21647253	      0.00447568	     -0.00415388	     11.21507755
      0.11466336	     -0.06844386	     -0.00113735	     -0.21032268	     -0.06084413	      0.88284175	     -0.00060786	     -0.21655428	      0.00464924	     -0.00417839	     12.91054279
      0.11636774	     -0.06855153	     -0.00113868	     -0.21043239	     -0.06083604	      0.88283464	     -0.00060720	     -0.21664078	      0.00484363	     -0.00416291	     14.11583716
      0.11760414	     -0.06863488	     -0.00113945	     -0.21051722	     -0.06082997	      0.88282951	     -0.00060673	     -0.21670079	      0.00498442	     -0.00412717	     15.38639651
      0.11884054	     -0.06872335	     -0.00114011	     -0.21060720	     -0.06082372	      0.88282444	     -0.00060626	     -0.21675842	      0.00512747	     -0.00407101	     15.73262390
      0.12040541	     -0.06883224	     -0.00114069	     -0.21071801	     -0.06081555	      0.88281814	     -0.00060568	     -0.21682789	      0.00530981	     -0.00397492	     16.16385394
      0.12201480	     -0.06895110	     -0.00114089	     -0.21083888	     -0.06080685	      0.88281184	     -0.00060510	     -0.21689535	      0.00550087	     -0.00384933	     15.38142138
      0.12319079	     -0.06903730	     -0.00114080	     -0.21092655	     -0.06080030	      0.88280738	     -0.00060467	     -0.21694215	      0.00564105	     -0.00374438	     15.25174929
      0.12436677	     -0.06912571	     -0.00114052	     -0.21101645	     -0.06079358	      0.88280304	     -0.00060425	     -0.21698683	      0.00578374	     -0.00362867	     14.35923552
      0.12593784	     -0.06924096	     -0.00113977	     -0.21113373	     -0.06078435	      0.88279747	     -0.00060370	     -0.21704329	      0.00597644	     -0.00346156	     13.36342525
      0.12773434	     -0.06936838	     -0.00113886	     -0.21126349	     -0.06077341	      0.88279143	     -0.00060309	     -0.21710339	      0.00620130	     -0.00325590	     11.69929479
      0.12872269	     -0.06943222	     -0.00113813	     -0.21132864	     -0.06076722	      0.88278827	     -0.00060275	     -0.21713456	      0.00632548	     -0.00313845	     11.25680782
      0.12996015	     -0.06951238	     -0.00113714	     -0.21141043	     -0.06075929	      0.88278448	     -0.00060234	     -0.21717184	      0.00648303	     -0.00298722	     10.40753730
      0.13210954	     -0.06964047	     -0.00113511	     -0.21154141	     -0.06074506	      0.88277835	     -0.00060163	     -0.21723223	      0.00675959	     -0.00271948	      9.44244070
      0.13346995	     -0.06971411	     -0.00113420	     -0.21161689	     -0.06073575	      0.88277477	     -0.00060120	     -0.21726771	      0.00693753	     -0.00254832	      8.74305256
      0.13483036	     -0.06977706	     -0.00113315	     -0.21168168	     -0.06072619	      0.88277141	     -0.00060077	     -0.21730115	      0.00711566	     -0.00237864	      8.56332783
      0.13619077	     -0.06983281	     -0.00113146	     -0.21173929	     -0.06071638	      0.88276829	     -0.00060035	     -0.21733260	      0.00729603	     -0.00220977	      8.19564220
      0.13755118	     -0.06987862	     -0.00112952	     -0.21178697	     -0.06070634	      0.88276540	     -0.00059994	     -0.21736222	      0.00747601	     -0.00204474	      8.18402824
      0.13891160	     -0.06992009	     -0.00112771	     -0.21183033	     -0.06069604	      0.88276273	     -0.00059954	     -0.21739009	      0.00765804	     -0.00188253	      7.98475862
      0.14027201	     -0.06995212	     -0.00112579	     -0.21186423	     -0.06068550	      0.88276027	     -0.00059914	     -0.21741639	      0.00783921	     -0.00172610	      8.07232460
      0.14163242	     -0.06998040	     -0.00112413	     -0.21189439	     -0.06067471	      0.88275803	     -0.00059876	     -0.21744119	      0.00802201	     -0.00157431	      8.01445634
      0.14299283	     -0.07000008	     -0.00112256	     -0.21191595	     -0.06066367	      0.88275599	     -0.00059839	     -0.21746461	      0.00820404	     -0.00142950	      8.02780646
      0.14435324	     -0.07001628	     -0.00112149	     -0.21193401	     -0.06065239	      0.88275414	     -0.00059802	     -0.21748671	      0.00838749	     -0.00129033	      7.96673623
      0.14571365	     -0.07002474	     -0.00112051	     -0.21194432	     -0.06064085	      0.88275247	     -0.00059767	     -0.21750759	      0.00856981	     -0.00115926	      7.93201793
      0.14707406	     -0.07003158	     -0.00111995	     -0.21195302	     -0.06062907	      0.88275098	     -0.00059733	     -0.21752729	      0.00875353	     -0.00103462	      7.80511811
      0.14843448	     -0.07003270	     -0.00111949	     -0.21195598	     -0.06061704	      0.88274965	     -0.00059700	     -0.21754595	      0.00893589	     -0.00091883	      7.75282877
      0.14979489	     -0.07003330	     -0.00111943	     -0.21195841	     -0.06060476	      0.88274848	     -0.00059668	     -0.21756358	      0.00911947	     -0.00081023	      7.61101502
      0.15115530	     -0.07002858	     -0.00111935	     -0.21195552	     -0.06059223	      0.88274745	     -0.00059637	     -0.21758026	      0.00930193	     -0.00071092	      7.50188830
      0.15251571	     -0.07002389	     -0.00111966	     -0.21195266	     -0.06057945	      0.88274654	     -0.00059607	     -0.21759595	      0.00948568	     -0.00061900	      7.32632245
      0.15387612	     -0.07001496	     -0.00111993	     -0.21194554	     -0.06056642	      0.88274576	     -0.00059579	     -0.21761073	      0.00966814	     -0.00053654	      7.28224577
      0.15523653	     -0.07000732	     -0.00112050	     -0.21193971	     -0.06055314	      0.88274508	     -0.00059551	     -0.21762458	      0.00985186	     -0.00046159	      7.12965474
      0.15659695	     -0.06999619	     -0.00112086	     -0.21193040	     -0.06053961	      0.88274450	     -0.00059525	     -0.21763755	      0.01003442	     -0.00039603	      7.11394729
      0.15795736	     -0.06998661	     -0.00112128	     -0.21192262	     -0.06052584	      0.88274400	     -0.00059499	     -0.21764959	      0.01021834	     -0.00033775	      6.95419126
      0.15931777	     -0.06997439	     -0.00112137	     -0.21191222	     -0.06051181	      0.88274357	     -0.00059475	     -0.21766077	      0.01040105	     -0.00028870	      7.02542234
      0.16067818	     -0.06996540	     -0.00112154	     -0.21190504	     -0.06049754	      0.88274321	     -0.00059452	     -0.21767107	      0.01058507	     -0.00024685	      6.91085765
      0.16203859	     -0.06995555	     -0.00112145	     -0.21189701	     -0.06048301	      0.88274290	     -0.00059429	     -0.21768060	      0.01076819	     -0.00021391	      7.00386259
      0.16339900	     -0.06994823	     -0.00112282	     -0.21189148	     -0.06046824	      0.88274262	     -0.00059408	     -0.21768934	      0.01095279	     -0.00018764	      6.88020693
      0.16475941	     -0.06993598	     -0.00112308	     -0.21188103	     -0.06045321	      0.88274238	     -0.00059388	     -0.21769738	      0.01113638	     -0.00016933	      7.02948107
      0.16611983	     -0.06992587	     -0.00112265	     -0.21187276	     -0.06043794	      0.88274216	     -0.00059368	     -0.21770473	      0.01132148	     -0.00015638	      6.92037336
      0.16748024	     -0.06990949	     -0.00112184	     -0.21185821	     -0.06042241	      0.88274195	     -0.00059350	     -0.21771135	      0.01150578	     -0.00015050	      7.13768561
      0.16884065	     -0.06988666	     -0.00112105	     -0.21183722	     -0.06040663	      0.88274175	     -0.00059333	     -0.21771692	      0.01169191	     -0.00014903	      7.08354141
      0.17020106	     -0.06984247	     -0.00111966	     -0.21179490	     -0.06039060	      0.88274155	     -0.00059317	     -0.21772103	      0.01187732	     -0.00015296	      7.43936400
      0.17156147	     -0.06974875	     -0.00111663	     -0.21170310	     -0.06037432	      0.88274133	     -0.00059301	     -0.21772246	      0.01206461	     -0.00015832	      7.70486660
      0.17292188	     -0.06956346	     -0.00111193	     -0.21151981	     -0.06035778	      0.88274111	     -0.00059287	     -0.21771899	      0.01225127	     -0.00016337	      8.56459333
      0.17428230	     -0.06926880	     -0.00110605	     -0.21122718	     -0.06034098	      0.88274089	     -0.00059273	     -0.21770778	      0.01243802	     -0.00016044	      9.21373797
      0.17564271	     -0.06886262	     -0.00109956	     -0.21082302	     -0.06032394	      0.88274068	     -0.00059261	     -0.21768643	      0.01261915	     -0.00014513	     10.31983041
      0.17700312	     -0.06836456	     -0.00109370	     -0.21032692	     -0.06030665	      0.88274051	     -0.00059250	     -0.21765340	      0.01279328	     -0.00010942	     10.93472765
      0.17836353	     -0.06779118	     -0.00108831	     -0.20975536	     -0.06028913	      0.88274040	     -0.00059239	     -0.21760828	      0.01295456	     -0.00005016	     11.93712413
      0.17972394	     -0.06716839	     -0.00108385	     -0.20913424	     -0.06027141	      0.88274038	     -0.00059230	     -0.21755142	      0.01310245	      0.00003809	     12.29989165
      0.18108435	     -0.06650937	     -0.00107949	     -0.20847671	     -0.06025349	      0.88274051	     -0.00059221	     -0.21748386	      0.01323258	      0.00015500	     13.32426768
      0.18244477	     -0.06583236	     -0.00107556	     -0.20780102	     -0.06023541	      0.88274082	     -0.00059213	     -0.21740678	      0.01334670	      0.00030272	     13.67790421
      0.18380518	     -0.06514244	     -0.00107126	     -0.20711223	     -0.06021719	      0.88274135	     -0.00059206	     -0.21732150	      0.01344224	      0.00047810	     14.89367053
      0.18516559	     -0.06445286	     -0.00106741	     -0.20642361	     -0.06019885	      0.88274213	     -0.00059199	     -0.21722919	      0.01352240	      0.00068105	     15.28056594
      0.18652600	     -0.06376642	     -0.00106285	     -0.20573798	     -0.06018040	      0.88274321	     -0.00059193	     -0.21713117	      0.01358524	      0.00090659	     16.55579010
      0.18788641	     -0.06309732	     -0.00105877	     -0.20506952	     -0.06016189	      0.88274461	     -0.00059188	     -0.21702858	      0.01363475	      0.00115269	     17.05309008
      0.18924682	     -0.06244214	     -0.00105422	     -0.20441486	     -0.06014331	      0.88274635	     -0.00059183	     -0.21692248	      0.01366996	      0.00141300	     18.47613218
      0.19060723	     -0.06180854	     -0.00104988	     -0.20378165	     -0.06012470	      0.88274846	     -0.00059179	     -0.21681365	      0.01369511	      0.00168498	     18.97394357
      0.19196765	     -0.06119150	     -0.00104531	     -0.20316490	     -0.06010606	      0.88275094	     -0.00059175	     -0.21670287	      0.01370897	      0.00196203	     20.45351030
      0.19332806	     -0.06059952	     -0.00104118	     -0.20257311	     -0.06008740	      0.88275380	     -0.00059172	     -0.21659071	      0.01371583	      0.00224178	     21.14797680
      0.19468847	     -0.06002622	     -0.00103676	     -0.20199991	     -0.06006874	      0.88275704	     -0.00059169	     -0.21647778	      0.01371430	      0.00251805	     22.82874375
      0.19604888	     -0.05947831	     -0.00103262	     -0.20145205	     -0.06005009	      0.88276065	     -0.00059167	     -0.21636448	      0.01370839	      0.00278908	     23.63562240
      0.19740929	     -0.05894657	     -0.00102779	     -0.20092030	     -0.06003145	      0.88276462	     -0.00059164	     -0.21625123	      0.01369607	      0.00304933	     25.43379694
      0.19876970	     -0.05843644	     -0.00102324	     -0.20041011	     -0.06001283	      0.88276894	     -0.00059162	     -0.21613822	      0.01368104	      0.00329784	     26.54333456
      0.20013012	     -0.05794120	     -0.00101816	     -0.19991477	     -0.05999423	      0.88277359	     -0.00059161	     -0.21602577	      0.01366121	      0.00353008	     28.45937752
      0.20149053	     -0.05746838	     -0.00101365	     -0.19944182	     -0.05997566	      0.88277854	     -0.00059159	     -0.21591404	      0.01363973	      0.00374568	     29.59168066
      0.20285094	     -0.05701025	     -0.00100974	     -0.19898348	     -0.05995712	      0.88278377	     -0.00059158	     -0.21580328	      0.01361393	      0.00394055	     31.60587472
      0.20421135	     -0.05657413	     -0.00100607	     -0.19854713	     -0.05993862	      0.88278925	     -0.00059157	     -0.21569354	      0.01358720	      0.00411557	     32.68693283
      0.20557176	     -0.05614670	     -0.00100104	     -0.19811945	     -0.05992015	      0.88279496	     -0.00059157	     -0.21558498	      0.01355633	      0.00426753	     34.65141346
      0.20693217	     -0.05573945	     -0.00099677	     -0.19771191	     -0.05990173	      0.88280085	     -0.00059156	     -0.21547762	      0.01352454	      0.00439766	     35.67840754
      0.20829259	     -0.05533910	     -0.00099181	     -0.19731124	     -0.05988336	      0.88280691	     -0.00059156	     -0.21537161	      0.01348860	      0.00450311	     37.49050877
      0.20950652	     -0.05499882	     -0.00098818	     -0.19697063	     -0.05986700	      0.88281242	     -0.00059156	     -0.21527814	      0.01345564	      0.00457804	     38.26571406
      0.21072045	     -0.05466437	     -0.00098408	     -0.19663583	     -0.05985069	      0.88281802	     -0.00059156	     -0.21518585	      0.01341943	      0.00463285	     39.55282459
      0.21224556	     -0.05425805	     -0.00097974	     -0.19622902	     -0.05983026	      0.88282512	     -0.00059156	     -0.21507158	      0.01337138	      0.00467523	     40.58991294
      0.21377066	     -0.05386475	     -0.00097638	     -0.19583514	     -0.05980991	      0.88283226	     -0.00059157	     -0.21495938	      0.01331837	      0.00468806	     42.00868465
      0.21494489	     -0.05357643	     -0.00097515	     -0.19554632	     -0.05979429	      0.88283776	     -0.00059158	     -0.21487438	      0.01327560	      0.00467943	     42.49724912
      0.21611912	     -0.05328927	     -0.00097196	     -0.19525867	     -0.05977873	      0.88284324	     -0.00059158	     -0.21479065	      0.01322966	      0.00465450	     43.35840067
      0.21767963	     -0.05292566	     -0.00096758	     -0.19489436	     -0.05975814	      0.88285047	     -0.00059160	     -0.21468132	      0.01316481	      0.00459900	     44.18111926
      0.21904039	     -0.05261266	     -0.00096347	     -0.19458071	     -0.05974026	      0.88285668	     -0.00059161	     -0.21458779	      0.01310425	      0.00453061	     45.06296919
      0.22040114	     -0.05231144	     -0.00096110	     -0.19427876	     -0.05972247	      0.88286279	     -0.00059163	     -0.21449585	      0.01304026	      0.00444565	     45.67889787
      0.22176190	     -0.05201139	     -0.00095757	     -0.19397797	     -0.05970478	      0.88286877	     -0.00059164	     -0.21440561	      0.01297229	      0.00434513	     46.48786824
      0.22291386	     -0.05177078	     -0.00095613	     -0.19373666	     -0.05968987	      0.88287372	     -0.00059166	     -0.21433045	      0.01291194	      0.00424905	     46.95459128
      0.22406582	     -0.05152943	     -0.00095390	     -0.19349461	     -0.05967503	      0.88287856	     -0.00059168	     -0.21425644	      0.01284881	      0.00414355	     47.56985158
      0.22553116	     -0.05123129	     -0.00095166	     -0.19319552	     -0.05965626	      0.88288453	     -0.00059170	     -0.21416381	      0.01276467	      0.00399735	     48.26077671
      0.22699650	     -0.05093326	     -0.00094829	     -0.19289652	     -0.05963762	      0.88289027	     -0.00059172	     -0.21407280	      0.01267603	      0.00383941	     49.08131646
      0.22811434	     -0.05071579	     -0.00094646	     -0.19267827	     -0.05962349	      0.88289449	     -0.00059174	     -0.21400434	      0.01260550	      0.00371254	     49.54961111
      0.22923218	     -0.05049818	     -0.00094368	     -0.19245986	     -0.05960944	      0.88289857	     -0.00059176	     -0.21393674	      0.01253227	      0.00358099	     50.12207447
      0.23073778	     -0.05021605	     -0.00094071	     -0.19217660	     -0.05959065	      0.88290382	     -0.00059179	     -0.21384698	      0.01242949	      0.00339832	     50.84027822
      0.23224338	     -0.04993541	     -0.00093740	     -0.19189480	     -0.05957202	      0.88290880	     -0.00059182	     -0.21375876	      0.01232184	      0.00321128	     51.69392347
      0.23328625	     -0.04975068	     -0.00093626	     -0.19170920	     -0.05955921	      0.88291208	     -0.00059184	     -0.21369848	      0.01224457	      0.00308045	     52.14081777
      0.23432912	     -0.04956435	     -0.00093479	     -0.19152200	     -0.05954648	      0.88291522	     -0.00059186	     -0.21363893	      0.01216495	      0.00294917	     52.69291233
      0.23593780	     -0.04928388	     -0.00093264	     -0.19124013	     -0.05952701	      0.88291980	     -0.00059190	     -0.21354839	      0.01203770	      0.00274741	     53.51736826
      0.23724515	     -0.04905758	     -0.00093037	     -0.19101267	     -0.05951134	      0.88292329	     -0.00059193	     -0.21347598	      0.01193027	      0.00258519	     54.23849789
      0.23855250	     -0.04883920	     -0.00092833	     -0.19079309	     -0.05949582	      0.88292656	     -0.00059195	     -0.21340457	      0.01181939	      0.00242565	     54.89138004
      0.23985984	     -0.04861964	     -0.00092566	     -0.19057232	     -0.05948044	      0.88292963	     -0.00059198	     -0.21333418	      0.01170498	      0.00226948	     55.66557149
      0.24103106	     -0.04843241	     -0.00092387	     -0.19038396	     -0.05946679	      0.88293221	     -0.00059201	     -0.21327195	      0.01159969	      0.00213325	     56.24297696
      0.24220228	     -0.04824448	     -0.00092186	     -0.19019488	     -0.05945327	      0.88293463	     -0.00059204	     -0.21321054	      0.01149167	      0.00200087	     56.93988792
      0.24337349	     -0.04806340	     -0.00092024	     -0.19001261	     -0.05943987	      0.88293690	     -0.00059207	     -0.21314995	      0.01138108	      0.00187298	     57.57317075
      0.24481847	     -0.04784029	     -0.00091784	     -0.18978803	     -0.05942353	      0.88293950	     -0.00059210	     -0.21307631	      0.01124106	      0.00172190	     58.47039283
      0.24597575	     -0.04766652	     -0.00091596	     -0.18961304	     -0.05941059	      0.88294142	     -0.00059213	     -0.21301814	      0.01112617	      0.00160700	     59.08170386
      0.24713304	     -0.04749177	     -0.00091395	     -0.18943707	     -0.05939778	      0.88294322	     -0.00059215	     -0.21296071	      0.01100874	      0.00149778	     59.80542863
      0.24829032	     -0.04732260	     -0.00091145	     -0.18926666	     -0.05938511	      0.88294489	     -0.00059218	     -0.21290397	      0.01088888	      0.00139466	     60.46270238
      0.24975395	     -0.04710511	     -0.00090888	     -0.18904755	     -0.05936928	      0.88294684	     -0.00059222	     -0.21283330	      0.01073354	      0.00127373	     61.38376351
      0.25088230	     -0.04694858	     -0.00090722	     -0.18888975	     -0.05935724	      0.88294823	     -0.00059224	     -0.21277973	      0.01061107	      0.00118795	     61.90452917
      0.25201065	     -0.04679454	     -0.00090584	     -0.18873441	     -0.05934534	      0.88294953	     -0.00059227	     -0.21272704	      0.01048623	      0.00110830	     62.59097537
      0.25313900	     -0.04665078	     -0.00090468	     -0.18858932	     -0.05933358	      0.88295073	     -0.00059230	     -0.21267527	      0.01035923	      0.00103464	     63.15116153
      0.25464341	     -0.04647431	     -0.00090368	     -0.18841103	     -0.05931812	      0.88295222	     -0.00059233	     -0.21260794	      0.01018665	      0.00094483	     63.93871427
      0.25574001	     -0.04636289	     -0.00090285	     -0.18829827	     -0.05930702	      0.88295322	     -0.00059236	     -0.21256024	      0.01005879	      0.00088466	     64.29467360
      0.25683662	     -0.04626108	     -0.00090232	     -0.18819509	     -0.05929606	      0.88295416	     -0.00059238	     -0.21251390	      0.00992938	      0.00082798	     64.77608720
      0.25820804	     -0.04615458	     -0.00090155	     -0.18808687	     -0.05928256	      0.88295525	     -0.00059242	     -0.21245800	      0.00976585	      0.00076104	     65.16820279
      0.25940997	     -0.04607582	     -0.00090082	     -0.18800660	     -0.05927091	      0.88295613	     -0.00059244	     -0.21241108	      0.00962125	      0.00070476	     65.63529586
      0.26061190	     -0.04601448	     -0.00089998	     -0.18794374	     -0.05925943	      0.88295695	     -0.00059247	     -0.21236624	      0.00947578	      0.00065006	     65.76038832
      0.26181383	     -0.04596970	     -0.00090008	     -0.18789740	     -0.05924813	      0.88295770	     -0.00059249	     -0.21232372	      0.00932962	      0.00059566	     66.08434824
      0.26301576	     -0.04594747	     -0.00089970	     -0.18787363	     -0.05923700	      0.88295838	     -0.00059252	     -0.21228364	      0.00918334	      0.00054062	     66.03853819
      0.26421769	     -0.04593949	     -0.00090022	     -0.18786409	     -0.05922605	      0.88295900	     -0.00059254	     -0.21224612	      0.00903717	      0.00048371	     66.28193874
      0.26541962	     -0.04595388	     -0.00089995	     -0.18787694	     -0.05921528	      0.88295954	     -0.00059256	     -0.21221119	      0.00889167	      0.00042423	     66.05169936
      0.26662155	     -0.04598194	     -0.00090085	     -0.18790345	     -0.05920468	      0.88296001	     -0.00059258	     -0.21217895	      0.00874695	      0.00036111	     66.18603110
      0.26782348	     -0.04603227	     -0.00090063	     -0.18795226	     -0.05919425	      0.88296041	     -0.00059260	     -0.21214940	      0.00860354	      0.00029390	     65.75386906
      0.26890456	     -0.04608818	     -0.00090160	     -0.18800680	     -0.05918502	      0.88296069	     -0.00059262	     -0.21212517	      0.00847571	      0.00022921	     65.72796760
      0.26998564	     -0.04615937	     -0.00090176	     -0.18807663	     -0.05917592	      0.88296090	     -0.00059264	     -0.21210315	      0.00834937	      0.00016034	     65.34679545
      0.27128895	     -0.04625778	     -0.00090264	     -0.18817343	     -0.05916514	      0.88296105	     -0.00059265	     -0.21207948	      0.00819914	      0.00007134	     65.08523968
      0.27259225	     -0.04637174	     -0.00090267	     -0.18828582	     -0.05915455	      0.88296108	     -0.00059267	     -0.21205883	      0.00805161	     -0.00002408	     64.49538276
      0.27370785	     -0.04647570	     -0.00090380	     -0.18838843	     -0.05914564	      0.88296101	     -0.00059268	     -0.21204345	      0.00792746	     -0.00011085	     64.30023196
      0.27482344	     -0.04658903	     -0.00090398	     -0.18850046	     -0.05913686	      0.88296084	     -0.00059269	     -0.21203004	      0.00780555	     -0.00020185	     63.77032913
      0.27593904	     -0.04670733	     -0.00090485	     -0.18861747	     -0.05912822	      0.88296056	     -0.00059270	     -0.21201851	      0.00768578	     -0.00029686	     63.41550315
      0.27740872	     -0.04687310	     -0.00090526	     -0.18878158	     -0.05911704	      0.88296003	     -0.00059271	     -0.21200597	      0.00753147	     -0.00042728	     62.70001041
      0.27855092	     -0.04700618	     -0.00090659	     -0.18891338	     -0.05910850	      0.88295948	     -0.00059272	     -0.21199818	      0.00741416	     -0.00053222	     62.38101757
      0.27969311	     -0.04714564	     -0.00090692	     -0.18905161	     -0.05910010	      0.88295881	     -0.00059272	     -0.21199196	      0.00729929	     -0.00063957	     61.76980309
      0.28083531	     -0.04728813	     -0.00090806	     -0.18919287	     -0.05909183	      0.88295802	     -0.00059272	     -0.21198723	      0.00718673	     -0.00074887	     61.34432174
      0.28229622	     -0.04747717	     -0.00090862	     -0.18938040	     -0.05908143	      0.88295682	     -0.00059273	     -0.21198319	      0.00704628	     -0.00089044	     60.56774087
      0.28343381	     -0.04762664	     -0.00091024	     -0.18952869	     -0.05907348	      0.88295574	     -0.00059273	     -0.21198152	      0.00693951	     -0.00100146	     60.21894827
      0.28457140	     -0.04777966	     -0.00091018	     -0.18968060	     -0.05906564	      0.88295454	     -0.00059273	     -0.21198105	      0.00683516	     -0.00111240	     59.60458362
      0.28570899	     -0.04793452	     -0.00091101	     -0.18983434	     -0.05905793	      0.88295321	     -0.00059272	     -0.21198173	      0.00673306	     -0.00122272	     59.15912243
      0.28721851	     -0.04814550	     -0.00091067	     -0.19004393	     -0.05904786	      0.88295126	     -0.00059272	     -0.21198435	      0.00660120	     -0.00136703	     58.36872283
      0.28835870	     -0.04830615	     -0.00091216	     -0.19020351	     -0.05904039	      0.88294964	     -0.00059271	     -0.21198754	      0.00650421	     -0.00147384	     58.02559452
      0.28949890	     -0.04846942	     -0.00091231	     -0.19036577	     -0.05903303	      0.88294790	     -0.00059271	     -0.21199169	      0.00640966	     -0.00157814	     57.44807300
      0.29087643	     -0.04866644	     -0.00091209	     -0.19056160	     -0.05902428	      0.88294564	     -0.00059270	     -0.21199792	      0.00629848	     -0.00170021	     56.99351667
      0.29225396	     -0.04886836	     -0.00091133	     -0.19076239	     -0.05901567	      0.88294322	     -0.00059269	     -0.21200538	      0.00619086	     -0.00181703	     56.23351043
      0.29330435	     -0.04902167	     -0.00091323	     -0.19091481	     -0.05900921	      0.88294126	     -0.00059268	     -0.21201185	      0.00611094	     -0.00190218	     55.99179095
      0.29435474	     -0.04917644	     -0.00091375	     -0.19106873	     -0.05900284	      0.88293922	     -0.00059266	     -0.21201892	      0.00603311	     -0.00198355	     55.52259531
      0.29584164	     -0.04939548	     -0.00091562	     -0.19128659	     -0.05899395	      0.88293619	     -0.00059265	     -0.21202986	      0.00592630	     -0.00209201	     55.02906364
      0.29714512	     -0.04958833	     -0.00091660	     -0.19147846	     -0.05898628	      0.88293341	     -0.00059263	     -0.21204024	      0.00583602	     -0.00218009	     54.44363105
      0.29844861	     -0.04977962	     -0.00091892	     -0.19166877	     -0.05897873	      0.88293051	     -0.00059261	     -0.21205128	      0.00574866	     -0.00226142	     54.12607503
      0.29975209	     -0.04997154	     -0.00091876	     -0.19185979	     -0.05897129	      0.88292751	     -0.00059259	     -0.21206289	      0.00566446	     -0.00233543	     53.46351564
      0.30089053	     -0.05013701	     -0.00092068	     -0.19202446	     -0.05896488	      0.88292482	     -0.00059257	     -0.21207345	      0.00559317	     -0.00239404	     53.22928705
      0.30202897	     -0.05030255	     -0.00092101	     -0.19218926	     -0.05895856	      0.88292206	     -0.00059255	     -0.21208435	      0.00552424	     -0.00244682	     52.72872599
      0.30340303	     -0.05050017	     -0.00092267	     -0.19238599	     -0.05895102	      0.88291866	     -0.00059253	     -0.21209789	      0.00544384	     -0.00250284	     52.34329522
      0.30477709	     -0.05069681	     -0.00092245	     -0.19258182	     -0.05894359	      0.88291519	     -0.00059250	     -0.21211179	      0.00536670	     -0.00255032	     51.70285602
      0.30593269	     -0.05086084	     -0.00092447	     -0.19274514	     -0.05893743	      0.88291222	     -0.00059247	     -0.21212371	      0.00530404	     -0.00258366	     51.46572396
      0.30708829	     -0.05102439	     -0.00092503	     -0.19290804	     -0.05893133	      0.88290922	     -0.00059245	     -0.21213579	      0.00524365	     -0.00261077	     50.96750678
      0.30847744	     -0.05121714	     -0.00092675	     -0.19310001	     -0.05892410	      0.88290558	     -0.00059241	     -0.21215047	      0.00517369	     -0.00263536	     50.59411165
      0.30986660	     -0.05140944	     -0.00092751	     -0.19329158	     -0.05891696	      0.88290190	     -0.00059238	     -0.21216530	      0.00510679	     -0.00265123	     49.93208997
      0.31100633	     -0.05156416	     -0.00093012	     -0.19344568	     -0.05891117	      0.88289888	     -0.00059234	     -0.21217753	      0.00505388	     -0.00265808	     49.71392763
      0.31214607	     -0.05171749	     -0.00093111	     -0.19359845	     -0.05890544	      0.88289585	     -0.00059231	     -0.21218977	      0.00500303	     -0.00265946	     49.23824616
      0.31357521	     -0.05190605	     -0.00093275	     -0.19378633	     -0.05889833	      0.88289205	     -0.00059227	     -0.21220507	      0.00494184	     -0.00265384	     48.85082867
      0.31500435	     -0.05209168	     -0.00093279	     -0.19397134	     -0.05889131	      0.88288827	     -0.00059222	     -0.21222026	      0.00488374	     -0.00264029	     48.20545033
      0.31613707	     -0.05223539	     -0.00093478	     -0.19411454	     -0.05888580	      0.88288528	     -0.00059218	     -0.21223218	      0.00483955	     -0.00262437	     48.00087032
      0.31726979	     -0.05237757	     -0.00093524	     -0.19425627	     -0.05888035	      0.88288232	     -0.00059214	     -0.21224396	      0.00479727	     -0.00260408	     47.54248099
      0.31873605	     -0.05255961	     -0.00093771	     -0.19443770	     -0.05887335	      0.88287853	     -0.00059209	     -0.21225894	      0.00474501	     -0.00257179	     47.14450421
      0.32020231	     -0.05273754	     -0.00093820	     -0.19461510	     -0.05886643	      0.88287478	     -0.00059203	     -0.21227356	      0.00469577	     -0.00253313	     46.48587896
      0.32131201	     -0.05286887	     -0.00094045	     -0.19474601	     -0.05886124	      0.88287199	     -0.00059198	     -0.21228435	      0.00466012	     -0.00250010	     46.29056338
      0.32242171	     -0.05299830	     -0.00094097	     -0.19487507	     -0.05885609	      0.88286924	     -0.00059193	     -0.21229489	      0.00462618	     -0.00246407	     45.85527757
      0.32394949	     -0.05317248	     -0.00094232	     -0.19504876	     -0.05884905	      0.88286551	     -0.00059186	     -0.21230896	      0.00458184	     -0.00241018	     45.42963402
      0.32547727	     -0.05334274	     -0.00094196	     -0.19521859	     -0.05884209	      0.88286187	     -0.00059178	     -0.21232250	      0.00454051	     -0.00235194	     44.75251466
      0.32655896	     -0.05346020	     -0.00094387	     -0.19533572	     -0.05883719	      0.88285935	     -0.00059172	     -0.21233174	      0.00451271	     -0.00230861	     44.57965924
      0.32764066	     -0.05357590	     -0.00094419	     -0.19545114	     -0.05883232	      0.88285688	     -0.00059166	     -0.21234070	      0.00448644	     -0.00226377	     44.17679430
      0.32925236	     -0.05374497	     -0.00094606	     -0.19561978	     -0.05882512	      0.88285329	     -0.00059157	     -0.21235348	      0.00444968	     -0.00219479	     43.72153619
      0.33061312	     -0.05388434	     -0.00094660	     -0.19575883	     -0.05881909	      0.88285034	     -0.00059149	     -0.21236374	      0.00442100	     -0.00213498	     43.18498777
      0.33197387	     -0.05401952	     -0.00094908	     -0.19589367	     -0.05881309	      0.88284748	     -0.00059140	     -0.21237351	      0.00439414	     -0.00207431	     42.89953644
      0.33333462	     -0.05415270	     -0.00094936	     -0.19602659	     -0.05880713	      0.88284469	     -0.00059131	     -0.21238282	      0.00436946	     -0.00201312	     42.28026787
      0.33455435	     -0.05426944	     -0.00095193	     -0.19614304	     -0.05880181	      0.88284227	     -0.00059123	     -0.21239078	      0.00434870	     -0.00195834	     42.06584354
      0.33577407	     -0.05438393	     -0.00095247	     -0.19625732	     -0.05879652	      0.88283992	     -0.00059114	     -0.21239836	      0.00432966	     -0.00190386	     41.57387950
      0.33699380	     -0.05449565	     -0.00095416	     -0.19636880	     -0.05879125	      0.88283763	     -0.00059106	     -0.21240557	      0.00431198	     -0.00185004	     41.27156425
      0.33857120	     -0.05463603	     -0.00095479	     -0.19650895	     -0.05878446	      0.88283476	     -0.00059094	     -0.21241431	      0.00429141	     -0.00178176	     40.69175287
      0.33982843	     -0.05474419	     -0.00095676	     -0.19661690	     -0.05877908	      0.88283256	     -0.00059084	     -0.21242080	      0.00427653	     -0.00172875	     40.47074529
      0.34108567	     -0.05484920	     -0.00095683	     -0.19672177	     -0.05877371	      0.88283042	     -0.00059074	     -0.21242686	      0.00426327	     -0.00167710	     39.99317223
      0.34234291	     -0.05495069	     -0.00095810	     -0.19682309	     -0.05876836	      0.88282834	     -0.00059063	     -0.21243249	      0.00425125	     -0.00162704	     39.72302869
      0.34389108	     -0.05507091	     -0.00095795	     -0.19694318	     -0.05876178	      0.88282587	     -0.00059050	     -0.21243883	      0.00423844	     -0.00156767	     39.16742252
      0.34513808	     -0.05516359	     -0.00095945	     -0.19703572	     -0.05875651	      0.88282394	     -0.00059038	     -0.21244347	      0.00422930	     -0.00152186	     39.00389347
      0.34638509	     -0.05525232	     -0.00095893	     -0.19712437	     -0.05875124	      0.88282207	     -0.00059027	     -0.21244769	      0.00422154	     -0.00147781	     38.56216379
      0.34763209	     -0.05533719	     -0.00095965	     -0.19720915	     -0.05874598	      0.88282025	     -0.00059015	     -0.21245153	      0.00421471	     -0.00143553	     38.32881445
      0.34923351	     -0.05544140	     -0.00095896	     -0.19731329	     -0.05873923	      0.88281800	     -0.00059000	     -0.21245593	      0.00420758	     -0.00138380	     37.79867221
      0.35048456	     -0.05551843	     -0.00095995	     -0.19739024	     -0.05873397	      0.88281629	     -0.00058987	     -0.21245897	      0.00420291	     -0.00134548	     37.69682030
      0.35173562	     -0.05559175	     -0.00095911	     -0.19746354	     -0.05872872	      0.88281463	     -0.00058975	     -0.21246167	      0.00419935	     -0.00130891	     37.29065252
      0.35298668	     -0.05566105	     -0.00095933	     -0.19753279	     -0.05872346	      0.88281301	     -0.00058962	     -0.21246404	      0.00419651	     -0.00127413	     37.11462572
      0.35462021	     -0.05574557	     -0.00095809	     -0.19761732	     -0.05871661	      0.88281097	     -0.00058945	     -0.21246666	      0.00419415	     -0.00123122	     36.63317494
      0.35586627	     -0.05580610	     -0.00095874	     -0.19767781	     -0.05871139	      0.88280945	     -0.00058932	     -0.21246834	      0.00419297	     -0.00120039	     36.58952244
      0.35711232	     -0.05586323	     -0.00095764	     -0.19773496	     -0.05870616	      0.88280798	     -0.00058918	     -0.21246976	      0.00419264	     -0.00117108	     36.22375693
      0.35860915	     -0.05592733	     -0.00095781	     -0.19779905	     -0.05869989	      0.88280625	     -0.00058902	     -0.21247114	      0.00419288	     -0.00113790	     36.11976785
      0.36010599	     -0.05598680	     -0.00095567	     -0.19785857	     -0.05869361	      0.88280457	     -0.00058886	     -0.21247219	      0.00419421	     -0.00110672	     35.56081058
      0.36124484	     -0.05602900	     -0.00095653	     -0.19790076	     -0.05868883	      0.88280332	     -0.00058873	     -0.21247278	      0.00419540	     -0.00108435	     35.64104849
      0.36238369	     -0.05606879	     -0.00095558	     -0.19794058	     -0.05868405	      0.88280210	     -0.00058861	     -0.21247323	      0.00419721	     -0.00106299	     35.36611759
      0.36400203	     -0.05612122	     -0.00095528	     -0.19799305	     -0.05867726	      0.88280040	     -0.00058843	     -0.21247360	      0.00420026	     -0.00103434	     35.21282708
      0.36541022	     -0.05616324	     -0.00095383	     -0.19803513	     -0.05867134	      0.88279896	     -0.00058827	     -0.21247372	      0.00420358	     -0.00101083	     34.84240029
      0.36681841	     -0.05620202	     -0.00095423	     -0.19807393	     -0.05866542	      0.88279755	     -0.00058812	     -0.21247366	      0.00420712	     -0.00098861	     34.86876877
      0.36822660	     -0.05623793	     -0.00095220	     -0.19810993	     -0.05865949	      0.88279618	     -0.00058796	     -0.21247344	      0.00421137	     -0.00096743	     34.39206695
      0.36946023	     -0.05626714	     -0.00095292	     -0.19813916	     -0.05865429	      0.88279499	     -0.00058783	     -0.21247315	      0.00421509	     -0.00094977	     34.48762253
      0.37069386	     -0.05629440	     -0.00095170	     -0.19816648	     -0.05864909	      0.88279383	     -0.00058769	     -0.21247277	      0.00421932	     -0.00093276	     34.19169795
      0.37192749	     -0.05631977	     -0.00095159	     -0.19819190	     -0.05864388	      0.88279269	     -0.00058756	     -0.21247232	      0.00422365	     -0.00091641	     34.12882522
      0.37363343	     -0.05635199	     -0.00095020	     -0.19822422	     -0.05863667	      0.88279115	     -0.00058738	     -0.21247158	      0.00423014	     -0.00089463	     33.80233194
      0.37490434	     -0.05637397	     -0.00095073	     -0.19824623	     -0.05863129	      0.88279002	     -0.00058725	     -0.21247095	      0.00423502	     -0.00087898	     33.86635642
      0.37617525	     -0.05639424	     -0.00094962	     -0.19826658	     -0.05862591	      0.88278891	     -0.00058712	     -0.21247028	      0.00424028	     -0.00086364	     33.61171397
      0.37744617	     -0.05641300	     -0.00094968	     -0.19828539	     -0.05862052	      0.88278783	     -0.00058699	     -0.21246957	      0.00424555	     -0.00084859	     33.58454528
      0.37910947	     -0.05643534	     -0.00094830	     -0.19830785	     -0.05861345	      0.88278643	     -0.00058683	     -0.21246859	      0.00425283	     -0.00082911	     33.29553266
      0.38035517	     -0.05645057	     -0.00094897	     -0.19832312	     -0.05860815	      0.88278541	     -0.00058671	     -0.21246783	      0.00425818	     -0.00081466	     33.39120776
      0.38160087	     -0.05646457	     -0.00094798	     -0.19833721	     -0.05860284	      0.88278440	     -0.00058659	     -0.21246706	      0.00426383	     -0.00080015	     33.18838176
      0.38313103	     -0.05648024	     -0.00094830	     -0.19835294	     -0.05859631	      0.88278319	     -0.00058645	     -0.21246611	      0.00427068	     -0.00078223	     33.22449915
      0.38449977	     -0.05649284	     -0.00094694	     -0.19836565	     -0.05859046	      0.88278213	     -0.00058633	     -0.21246526	      0.00427710	     -0.00076595	     32.96600155
      0.38586851	     -0.05650406	     -0.00094784	     -0.19837691	     -0.05858460	      0.88278109	     -0.00058622	     -0.21246442	      0.00428330	     -0.00074939	     33.09872355
      0.38723725	     -0.05651329	     -0.00094646	     -0.19838625	     -0.05857873	      0.88278008	     -0.00058610	     -0.21246358	      0.00428984	     -0.00073231	     32.83908294
      0.38860599	     -0.05652037	     -0.00094768	     -0.19839337	     -0.05857286	      0.88277909	     -0.00058600	     -0.21246273	      0.00429606	     -0.00071468	     33.02476415
      0.38997473	     -0.05652488	     -0.00094613	     -0.19839800	     -0.05856697	      0.88277812	     -0.00058589	     -0.21246184	      0.00430258	     -0.00069620	     32.75637484
      0.39134348	     -0.05652677	     -0.00094756	     -0.19839994	     -0.05856108	      0.88277718	     -0.00058579	     -0.21246088	      0.00430865	     -0.00067686	     32.99760201
      0.39271222	     -0.05652598	     -0.00094569	     -0.19839927	     -0.05855518	      0.88277627	     -0.00058570	     -0.21245982	      0.00431496	     -0.00065635	     32.71186692
      0.39393316	     -0.05652328	     -0.00094689	     -0.19839661	     -0.05854991	      0.88277548	     -0.00058562	     -0.21245879	      0.00432007	     -0.00063709	     32.91553092
      0.39515410	     -0.05651862	     -0.00094606	     -0.19839204	     -0.05854463	      0.88277472	     -0.00058555	     -0.21245767	      0.00432524	     -0.00061672	     32.80920103
      0.39664074	     -0.05651050	     -0.00094652	     -0.19838400	     -0.05853820	      0.88277382	     -0.00058546	     -0.21245618	      0.00433103	     -0.00059041	     32.92744365
      0.39812739	     -0.05649969	     -0.00094511	     -0.19837330	     -0.05853175	      0.88277296	     -0.00058538	     -0.21245454	      0.00433665	     -0.00056227	     32.77176714
      0.39936465	     -0.05648884	     -0.00094610	     -0.19836249	     -0.05852638	      0.88277228	     -0.00058532	     -0.21245306	      0.00434074	     -0.00053750	     32.97671522
      0.40060192	     -0.05647626	     -0.00094518	     -0.19835000	     -0.05852101	      0.88277163	     -0.00058527	     -0.21245148	      0.00434475	     -0.00051142	     32.90459862
      0.40209693	     -0.05645899	     -0.00094560	     -0.19833279	     -0.05851451	      0.88277089	     -0.00058521	     -0.21244943	      0.00434899	     -0.00047828	     33.06525157
      0.40359193	     -0.05643930	     -0.00094390	     -0.19831322	     -0.05850801	      0.88277020	     -0.00058516	     -0.21244722	      0.00435301	     -0.00044333	     32.93444068
      0.40478129	     -0.05642231	     -0.00094492	     -0.19829626	     -0.05850283	      0.88276969	     -0.00058512	     -0.21244536	      0.00435559	     -0.00041438	     33.16743790
      0.40597065	     -0.05640420	     -0.00094414	     -0.19827823	     -0.05849765	      0.88276922	     -0.00058509	     -0.21244340	      0.00435808	     -0.00038440	     33.14481771
      0.40752425	     -0.05637906	     -0.00094443	     -0.19825315	     -0.05849087	      0.88276865	     -0.00058506	     -0.21244072	      0.00436072	     -0.00034390	     33.31608749
      0.40907785	     -0.05635197	     -0.00094276	     -0.19822617	     -0.05848410	      0.88276815	     -0.00058504	     -0.21243788	      0.00436307	     -0.00030196	     33.22596679
      0.41022367	     -0.05633101	     -0.00094392	     -0.19820523	     -0.05847910	      0.88276782	     -0.00058504	     -0.21243570	      0.00436419	     -0.00027028	     33.47310950
      0.41136950	     -0.05630923	     -0.00094336	     -0.19818350	     -0.05847410	      0.88276753	     -0.00058504	     -0.21243344	      0.00436522	     -0.00023794	     33.48655092
      0.41299867	     -0.05627729	     -0.00094373	     -0.19815161	     -0.05846698	      0.88276718	     -0.00058505	     -0.21243011	      0.00436602	     -0.00019110	     33.66461367
      0.41439068	     -0.05624884	     -0.00094284	     -0.19812323	     -0.05846091	      0.88276694	     -0.00058507	     -0.21242716	      0.00436634	     -0.00015035	     33.65454077
      0.41578268	     -0.05621952	     -0.00094381	     -0.19809392	     -0.05845483	      0.88276676	     -0.00058510	     -0.21242411	      0.00436600	     -0.00010917	     33.89690726
      0.41717469	     -0.05618904	     -0.00094259	     -0.19806352	     -0.05844875	      0.88276664	     -0.00058513	     -0.21242098	      0.00436545	     -0.00006759	     33.83675368
      0.41856670	     -0.05615763	     -0.00094452	     -0.19803208	     -0.05844267	      0.88276657	     -0.00058518	     -0.21241779	      0.00436408	     -0.00002584	     34.16131339
      0.41976796	     -0.05613033	     -0.00094349	     -0.19800484	     -0.05843743	      0.88276657	     -0.00058523	     -0.21241501	      0.00436280	      0.00001033	     34.06776946
      0.42096922	     -0.05610273	     -0.00094450	     -0.19797723	     -0.05843219	      0.88276660	     -0.00058529	     -0.21241220	      0.00436096	      0.00004639	     34.24817087
      0.42246564	     -0.05606754	     -0.00094444	     -0.19794207	     -0.05842567	      0.88276670	     -0.00058537	     -0.21240866	      0.00435834	      0.00009115	     34.30233716
      0.42396205	     -0.05603168	     -0.00094646	     -0.19790618	     -0.05841915	      0.88276687	     -0.00058547	     -0.21240506	      0.00435499	      0.00013552	     34.60568569
      0.42516147	     -0.05600243	     -0.00094586	     -0.19787696	     -0.05841393	      0.88276706	     -0.00058556	     -0.21240213	      0.00435213	      0.00017081	     34.54783207
      0.42636089	     -0.05597328	     -0.00094715	     -0.19784779	     -0.05840871	      0.88276728	     -0.00058565	     -0.21239917	      0.00434869	      0.00020565	     34.72348178
      0.42788147	     -0.05593648	     -0.00094767	     -0.19781098	     -0.05840210	      0.88276763	     -0.00058578	     -0.21239537	      0.00434394	      0.00024917	     34.79190031
      0.42940205	     -0.05590015	     -0.00095063	     -0.19777458	     -0.05839550	      0.88276804	     -0.00058592	     -0.21239154	      0.00433838	      0.00029181	     35.11839882
      0.43054896	     -0.05587252	     -0.00095044	     -0.19774695	     -0.05839053	      0.88276839	     -0.00058604	     -0.21238865	      0.00433401	      0.00032344	     35.05880829
      0.43169586	     -0.05584541	     -0.00095205	     -0.19771980	     -0.05838556	      0.88276878	     -0.00058617	     -0.21238576	      0.00432907	      0.00035451	     35.21505792
      0.43329115	     -0.05580841	     -0.00095350	     -0.19768275	     -0.05837866	      0.88276938	     -0.00058635	     -0.21238176	      0.00432163	      0.00039681	     35.31507629
      0.43488644	     -0.05577233	     -0.00095684	     -0.19764657	     -0.05837177	      0.88277005	     -0.00058656	     -0.21237780	      0.00431324	      0.00043788	     35.62251387
      0.43598123	     -0.05574795	     -0.00095676	     -0.19762218	     -0.05836705	      0.88277054	     -0.00058670	     -0.21237510	      0.00430727	      0.00046529	     35.55759893
      0.43707602	     -0.05572409	     -0.00095852	     -0.19759827	     -0.05836234	      0.88277106	     -0.00058686	     -0.21237241	      0.00430081	      0.00049191	     35.69968078
      0.43877766	     -0.05568776	     -0.00096070	     -0.19756185	     -0.05835503	      0.88277194	     -0.00058711	     -0.21236826	      0.00429029	      0.00053174	     35.83738063
      0.44016858	     -0.05565901	     -0.00096377	     -0.19753299	     -0.05834907	      0.88277270	     -0.00058734	     -0.21236490	      0.00428106	      0.00056283	     36.05074469
      0.44155950	     -0.05563080	     -0.00096519	     -0.19750472	     -0.05834312	      0.88277350	     -0.00058757	     -0.21236154	      0.00427149	      0.00059261	     36.09315635
      0.44295042	     -0.05560306	     -0.00096886	     -0.19747684	     -0.05833719	      0.88277435	     -0.00058782	     -0.21235819	      0.00426121	      0.00062091	     36.35252150
      0.44419441	     -0.05557863	     -0.00096972	     -0.19745237	     -0.05833189	      0.88277513	     -0.00058805	     -0.21235519	      0.00425183	      0.00064501	     36.34908740
      0.44543839	     -0.05555529	     -0.00097261	     -0.19742892	     -0.05832661	      0.88277595	     -0.00058829	     -0.21235217	      0.00424188	      0.00066779	     36.52768269
      0.44668238	     -0.05553251	     -0.00097409	     -0.19740607	     -0.05832134	      0.88277679	     -0.00058854	     -0.21234914	      0.00423170	      0.00068926	     36.59166142
      0.44825910	     -0.05550392	     -0.00097746	     -0.19737735	     -0.05831468	      0.88277790	     -0.00058887	     -0.21234527	      0.00421821	      0.00071447	     36.81189930
      0.44951713	     -0.05548178	     -0.00097844	     -0.19735514	     -0.05830938	      0.88277881	     -0.00058915	     -0.21234213	      0.00420728	      0.00073305	     36.83453008
      0.45077516	     -0.05545981	     -0.00098123	     -0.19733305	     -0.05830409	      0.88277974	     -0.00058943	     -0.21233894	      0.00419588	      0.00075021	     37.00576138
      0.45203320	     -0.05543855	     -0.00098275	     -0.19731171	     -0.05829882	      0.88278070	     -0.00058973	     -0.21233569	      0.00418433	      0.00076603	     37.07303072
      0.45360325	     -0.05541229	     -0.00098625	     -0.19728530	     -0.05829226	      0.88278192	     -0.00059011	     -0.21233153	      0.00416939	      0.00078386	     37.28322744
      0.45483867	     -0.05539176	     -0.00098725	     -0.19726470	     -0.05828712	      0.88278289	     -0.00059042	     -0.21232816	      0.00415752	      0.00079656	     37.31546725
      0.45607408	     -0.05537223	     -0.00099017	     -0.19724504	     -0.05828199	      0.88278388	     -0.00059074	     -0.21232468	      0.00414523	      0.00080804	     37.46426701
      0.45730950	     -0.05535295	     -0.00099186	     -0.19722567	     -0.05827688	      0.88278489	     -0.00059107	     -0.21232111	      0.00413279	      0.00081842	     37.53713647
      0.45894461	     -0.05532764	     -0.00099539	     -0.19720020	     -0.05827013	      0.88278624	     -0.00059152	     -0.21231620	      0.00411583	      0.00083046	     37.72370390
      0.46016811	     -0.05530933	     -0.00099629	     -0.19718180	     -0.05826510	      0.88278726	     -0.00059187	     -0.21231237	      0.00410302	      0.00083829	     37.75507323
      0.46139161	     -0.05529340	     -0.00099910	     -0.19716574	     -0.05826009	      0.88278829	     -0.00059222	     -0.21230844	      0.00408986	      0.00084506	     37.87202467
      0.46288137	     -0.05527723	     -0.00100135	     -0.19714943	     -0.05825401	      0.88278955	     -0.00059267	     -0.21230357	      0.00407371	      0.00085198	     37.94640921
      0.46420896	     -0.05526508	     -0.00100528	     -0.19713711	     -0.05824861	      0.88279069	     -0.00059308	     -0.21229921	      0.00405897	      0.00085688	     38.08635565
      0.46553655	     -0.05525385	     -0.00100693	     -0.19712576	     -0.05824323	      0.88279183	     -0.00059349	     -0.21229482	      0.00404427	      0.00086072	     38.12273609
      0.46686413	     -0.05524400	     -0.00101081	     -0.19711574	     -0.05823787	      0.88279297	     -0.00059392	     -0.21229037	      0.00402924	      0.00086341	     38.25337805
      0.46819172	     -0.05523547	     -0.00101231	     -0.19710709	     -0.05823254	      0.88279412	     -0.00059435	     -0.21228588	      0.00401430	      0.00086510	     38.28154180
      0.46951931	     -0.05522770	     -0.00101625	     -0.19709914	     -0.05822722	      0.88279527	     -0.00059480	     -0.21228133	      0.00399908	      0.00086571	     38.41158925
      0.47084690	     -0.05522091	     -0.00101750	     -0.19709225	     -0.05822192	      0.88279642	     -0.00059525	     -0.21227670	      0.00398403	      0.00086543	     38.42757993
      0.47217448	     -0.05521608	     -0.00102159	     -0.19708724	     -0.05821664	      0.88279756	     -0.00059571	     -0.21227202	      0.00396870	      0.00086417	     38.54790007
      0.47350207	     -0.05521234	     -0.00102252	     -0.19708340	     -0.05821138	      0.88279871	     -0.00059618	     -0.21226729	      0.00395359	      0.00086206	     38.53840631
      0.47482966	     -0.05520994	     -0.00102634	     -0.19708082	     -0.05820614	      0.88279985	     -0.00059666	     -0.21226251	      0.00393823	      0.00085890	     38.64912264
      0.47615724	     -0.05520921	     -0.00102675	     -0.19708000	     -0.05820092	      0.88280099	     -0.00059715	     -0.21225770	      0.00392319	      0.00085483	     38.61680359
      0.47748483	     -0.05521043	     -0.00103058	     -0.19708104	     -0.05819572	      0.88280212	     -0.00059764	     -0.21225288	      0.00390797	      0.00084965	     38.72995771
      0.47867069	     -0.05521379	     -0.00103104	     -0.19708432	     -0.05819110	      0.88280313	     -0.00059809	     -0.21224859	      0.00389475	      0.00084421	     38.67818666
      0.47985656	     -0.05521927	     -0.00103358	     -0.19708967	     -0.05818649	      0.88280412	     -0.00059855	     -0.21224435	      0.00388150	      0.00083784	     38.72530207
      0.48130780	     -0.05522702	     -0.00103501	     -0.19709730	     -0.05818087	      0.88280533	     -0.00059911	     -0.21223924	      0.00386569	      0.00082889	     38.72125020
      0.48275905	     -0.05523623	     -0.00103808	     -0.19710635	     -0.05817527	      0.88280653	     -0.00059968	     -0.21223418	      0.00385006	      0.00081864	     38.79783524
      0.48396862	     -0.05524580	     -0.00103841	     -0.19711584	     -0.05817062	      0.88280751	     -0.00060017	     -0.21223002	      0.00383750	      0.00080919	     38.73637146
      0.48517819	     -0.05525692	     -0.00104068	     -0.19712685	     -0.05816598	      0.88280849	     -0.00060066	     -0.21222592	      0.00382506	      0.00079883	     38.77581992
      0.48663459	     -0.05527176	     -0.00104177	     -0.19714159	     -0.05816042	      0.88280964	     -0.00060125	     -0.21222107	      0.00381064	      0.00078532	     38.74052790
      0.48809099	     -0.05528842	     -0.00104484	     -0.19715810	     -0.05815488	      0.88281077	     -0.00060186	     -0.21221632	      0.00379653	      0.00077063	     38.81885496
      0.48925954	     -0.05530312	     -0.00104481	     -0.19717275	     -0.05815045	      0.88281167	     -0.00060235	     -0.21221257	      0.00378576	      0.00075810	     38.72310856
      0.49042810	     -0.05531893	     -0.00104655	     -0.19718846	     -0.05814604	      0.88281254	     -0.00060284	     -0.21220889	      0.00377519	      0.00074484	     38.74003292
      0.49193886	     -0.05534063	     -0.00104731	     -0.19721008	     -0.05814034	      0.88281366	     -0.00060349	     -0.21220423	      0.00376220	      0.00072675	     38.68625712
      0.49344962	     -0.05536369	     -0.00104994	     -0.19723302	     -0.05813467	      0.88281474	     -0.00060414	     -0.21219965	      0.00374972	      0.00070758	     38.76278060
      0.49458593	     -0.05538172	     -0.00104950	     -0.19725103	     -0.05813041	      0.88281554	     -0.00060464	     -0.21219626	      0.00374101	      0.00069262	     38.65022000
      0.49572224	     -0.05540029	     -0.00105080	     -0.19726953	     -0.05812617	      0.88281631	     -0.00060514	     -0.21219290	      0.00373256	      0.00067716	     38.66042839
      0.49729702	     -0.05542663	     -0.00105134	     -0.19729582	     -0.05812030	      0.88281736	     -0.00060583	     -0.21218829	      0.00372165	      0.00065512	     38.60333365
      0.49887181	     -0.05545379	     -0.00105375	     -0.19732288	     -0.05811444	      0.88281838	     -0.00060654	     -0.21218370	      0.00371137	      0.00063244	     38.68842358
      0.49995886	     -0.05547301	     -0.00105293	     -0.19734211	     -0.05811041	      0.88281906	     -0.00060703	     -0.21218053	      0.00370496	      0.00061657	     38.55246532
      0.50104590	     -0.05549264	     -0.00105378	     -0.19736170	     -0.05810639	      0.88281972	     -0.00060752	     -0.21217737	      0.00369879	      0.00060048	     38.54887220
      0.50272968	     -0.05552362	     -0.00105403	     -0.19739266	     -0.05810017	      0.88282071	     -0.00060828	     -0.21217245	      0.00369011	      0.00057534	     38.48302089
      0.50411705	     -0.05554960	     -0.00105513	     -0.19741860	     -0.05809505	      0.88282149	     -0.00060892	     -0.21216837	      0.00368359	      0.00055445	     38.49885057
      0.50550442	     -0.05557594	     -0.00105435	     -0.19744496	     -0.05808995	      0.88282225	     -0.00060956	     -0.21216427	      0.00367790	      0.00053355	     38.39374390
      0.50689180	     -0.05560268	     -0.00105578	     -0.19747167	     -0.05808485	      0.88282297	     -0.00061020	     -0.21216011	      0.00367269	      0.00051258	     38.45483646
      0.50812295	     -0.05562668	     -0.00105448	     -0.19749571	     -0.05808033	      0.88282359	     -0.00061077	     -0.21215638	      0.00366888	      0.00049406	     38.32342242
      0.50935410	     -0.05565105	     -0.00105514	     -0.19752007	     -0.05807581	      0.88282419	     -0.00061134	     -0.21215260	      0.00366545	      0.00047556	     38.34051366
      0.51058524	     -0.05567570	     -0.00105442	     -0.19754477	     -0.05807130	      0.88282476	     -0.00061191	     -0.21214878	      0.00366272	      0.00045716	     38.26644095
      0.51219456	     -0.05570833	     -0.00105475	     -0.19757742	     -0.05806541	      0.88282548	     -0.00061266	     -0.21214369	      0.00365993	      0.00043320	     38.28171859
      0.51345207	     -0.05573402	     -0.00105320	     -0.19760318	     -0.05806081	      0.88282601	     -0.00061325	     -0.21213965	      0.00365863	      0.00041462	     38.16186278
      0.51470959	     -0.05575978	     -0.00105336	     -0.19762898	     -0.05805621	      0.88282652	     -0.00061383	     -0.21213553	      0.00365783	      0.00039607	     38.17996818
      0.51596710	     -0.05578553	     -0.00105214	     -0.19765480	     -0.05805161	      0.88282701	     -0.00061442	     -0.21213133	      0.00365784	      0.00037764	     38.10143656
      0.51755560	     -0.05581820	     -0.00105207	     -0.19768753	     -0.05804580	      0.88282759	     -0.00061516	     -0.21212588	      0.00365870	      0.00035443	     38.13080885
      0.51879386	     -0.05584377	     -0.00105017	     -0.19771321	     -0.05804127	      0.88282802	     -0.00061574	     -0.21212153	      0.00366031	      0.00033647	     38.00248956
      0.52003212	     -0.05586964	     -0.00105002	     -0.19773915	     -0.05803673	      0.88282842	     -0.00061631	     -0.21211709	      0.00366245	      0.00031853	     38.01772608
      0.52127039	     -0.05589570	     -0.00104871	     -0.19776531	     -0.05803220	      0.88282881	     -0.00061689	     -0.21211254	      0.00366541	      0.00030066	     37.94296736
      0.52292747	     -0.05593077	     -0.00104834	     -0.19780048	     -0.05802612	      0.88282928	     -0.00061766	     -0.21210632	      0.00367035	      0.00027673	     37.96918756
      0.52416046	     -0.05595692	     -0.00104634	     -0.19782677	     -0.05802159	      0.88282961	     -0.00061823	     -0.21210156	      0.00367503	      0.00025896	     37.83520703
      0.52539345	     -0.05598312	     -0.00104601	     -0.19785307	     -0.05801706	      0.88282992	     -0.00061879	     -0.21209671	      0.00368027	      0.00024113	     37.84882980
      0.52689677	     -0.05601482	     -0.00104396	     -0.19788493	     -0.05801152	      0.88283027	     -0.00061948	     -0.21209064	      0.00368781	      0.00021936	     37.73513767
      0.52823817	     -0.05604283	     -0.00104383	     -0.19791305	     -0.05800657	      0.88283055	     -0.00062010	     -0.21208507	      0.00369529	      0.00019980	     37.78787537
      0.52957957	     -0.05607049	     -0.00104146	     -0.19794089	     -0.05800160	      0.88283080	     -0.00062071	     -0.21207934	      0.00370386	      0.00018021	     37.64403735
      0.53092097	     -0.05609795	     -0.00104138	     -0.19796847	     -0.05799663	      0.88283103	     -0.00062131	     -0.21207346	      0.00371309	      0.00016045	     37.70831595
      0.53226238	     -0.05612533	     -0.00103891	     -0.19799605	     -0.05799164	      0.88283124	     -0.00062191	     -0.21206741	      0.00372344	      0.00014063	     37.54961831
      0.53360378	     -0.05615281	     -0.00103899	     -0.19802366	     -0.05798664	      0.88283141	     -0.00062251	     -0.21206121	      0.00373440	      0.00012062	     37.62521214
      0.53494518	     -0.05618024	     -0.00103650	     -0.19805130	     -0.05798162	      0.88283156	     -0.00062311	     -0.21205485	      0.00374649	      0.00010053	     37.45199237
      0.53628658	     -0.05620780	     -0.00103669	     -0.19807900	     -0.05797659	      0.88283168	     -0.00062370	     -0.21204834	      0.00375918	      0.00008020	     37.53579446
      0.53762798	     -0.05623532	     -0.00103414	     -0.19810675	     -0.05797154	      0.88283177	     -0.00062428	     -0.21204169	      0.00377300	      0.00005975	     37.34752277
      0.53896938	     -0.05626231	     -0.00103408	     -0.19813390	     -0.05796647	      0.88283184	     -0.00062486	     -0.21203489	      0.00378738	      0.00003904	     37.44201515
      0.54031078	     -0.05628955	     -0.00103110	     -0.19816140	     -0.05796138	      0.88283188	     -0.00062544	     -0.21202797	      0.00380292	      0.00001821	     37.23753894
      0.54165219	     -0.05631698	     -0.00103102	     -0.19818900	     -0.05795626	      0.88283189	     -0.00062601	     -0.21202093	      0.00381899	     -0.00000292	     37.33924014
      0.54299359	     -0.05634443	     -0.00102771	     -0.19821672	     -0.05795113	      0.88283187	     -0.00062657	     -0.21201377	      0.00383620	     -0.00002416	     37.12188644
      0.54433499	     -0.05637178	     -0.00102770	     -0.19824426	     -0.05794597	      0.88283182	     -0.00062713	     -0.21200648	      0.00385391	     -0.00004566	     37.22681892
      0.54567639	     -0.05639912	     -0.00102454	     -0.19827189	     -0.05794079	      0.88283175	     -0.00062768	     -0.21199907	      0.00387278	     -0.00006732	     37.00087669
      0.54701779	     -0.05642646	     -0.00102454	     -0.19829943	     -0.05793558	      0.88283164	     -0.00062822	     -0.21199153	      0.00389217	     -0.00008933	     37.11828459
      0.54835919	     -0.05645362	     -0.00102138	     -0.19832689	     -0.05793035	      0.88283151	     -0.00062876	     -0.21198387	      0.00391276	     -0.00011156	     36.88976466
      0.54970059	     -0.05648068	     -0.00102143	     -0.19835416	     -0.05792508	      0.88283134	     -0.00062929	     -0.21197609	      0.00393387	     -0.00013419	     37.01357127
      0.55104200	     -0.05650758	     -0.00101828	     -0.19838138	     -0.05791979	      0.88283115	     -0.00062982	     -0.21196818	      0.00395617	     -0.00015705	     36.77669096
      0.55238340	     -0.05653451	     -0.00101830	     -0.19840853	     -0.05791447	      0.88283092	     -0.00063034	     -0.21196014	      0.00397896	     -0.00018032	     36.89760540
      0.55372480	     -0.05656135	     -0.00101517	     -0.19843569	     -0.05790912	      0.88283066	     -0.00063084	     -0.21195198	      0.00400292	     -0.00020384	     36.65564412
      0.55506620	     -0.05658813	     -0.00101517	     -0.19846272	     -0.05790373	      0.88283038	     -0.00063135	     -0.21194370	      0.00402735	     -0.00022775	     36.77545835
      0.55640760	     -0.05661460	     -0.00101207	     -0.19848953	     -0.05789831	      0.88283005	     -0.00063184	     -0.21193530	      0.00405295	     -0.00025188	     36.53190056
      0.55774900	     -0.05664090	     -0.00101199	     -0.19851608	     -0.05789286	      0.88282970	     -0.00063233	     -0.21192677	      0.00407900	     -0.00027639	     36.64742454
      0.55909040	     -0.05666705	     -0.00100894	     -0.19854258	     -0.05788737	      0.88282931	     -0.00063280	     -0.21191812	      0.00410618	     -0.00030110	     36.40559084
      0.56043181	     -0.05669306	     -0.00100881	     -0.19856886	     -0.05788184	      0.88282889	     -0.00063327	     -0.21190935	      0.00413382	     -0.00032614	     36.51709046
      0.56177321	     -0.05671720	     -0.00100603	     -0.19859335	     -0.05787628	      0.88282844	     -0.00063373	     -0.21190046	      0.00416257	     -0.00035130	     36.28943446
      0.56311461	     -0.05674144	     -0.00100629	     -0.19861786	     -0.05787067	      0.88282795	     -0.00063418	     -0.21189146	      0.00419173	     -0.00037658	     36.38887938
      0.56445601	     -0.05676542	     -0.00100386	     -0.19864221	     -0.05786503	      0.88282743	     -0.00063462	     -0.21188238	      0.00422193	     -0.00040181	     36.16390618
      0.56579741	     -0.05678903	     -0.00100393	     -0.19866610	     -0.05785935	      0.88282687	     -0.00063506	     -0.21187320	      0.00425251	     -0.00042709	     36.25924727
      0.56713881	     -0.05681221	     -0.00100143	     -0.19868965	     -0.05785362	      0.88282628	     -0.00063548	     -0.21186392	      0.00428407	     -0.00045228	     36.04063419
      0.56848021	     -0.05683516	     -0.00100135	     -0.19871290	     -0.05784785	      0.88282566	     -0.00063589	     -0.21185452	      0.00431604	     -0.00047749	     36.13052445
      0.56982162	     -0.05685786	     -0.00099896	     -0.19873598	     -0.05784204	      0.88282500	     -0.00063629	     -0.21184501	      0.00434896	     -0.00050259	     35.92353242
      0.57116302	     -0.05688046	     -0.00099884	     -0.19875889	     -0.05783619	      0.88282431	     -0.00063669	     -0.21183539	      0.00438229	     -0.00052766	     36.00419611
      0.57250442	     -0.05690279	     -0.00099664	     -0.19878161	     -0.05783029	      0.88282358	     -0.00063707	     -0.21182567	      0.00441655	     -0.00055259	     35.81189350
      0.57384582	     -0.05692481	     -0.00099651	     -0.19880395	     -0.05782434	      0.88282283	     -0.00063744	     -0.21181583	      0.00445120	     -0.00057744	     35.88403345
      0.57518722	     -0.05694610	     -0.00099446	     -0.19882563	     -0.05781834	      0.88282204	     -0.00063780	     -0.21180588	      0.00448674	     -0.00060208	     35.70504110
      0.57652862	     -0.05696625	     -0.00099423	     -0.19884611	     -0.05781230	      0.88282121	     -0.00063815	     -0.21179580	      0.00452267	     -0.00062655	     35.76885012
      0.57787002	     -0.05698543	     -0.00099237	     -0.19886569	     -0.05780621	      0.88282035	     -0.00063849	     -0.21178557	      0.00455940	     -0.00065070	     35.60064122
      0.57921143	     -0.05700423	     -0.00099217	     -0.19888484	     -0.05780007	      0.88281947	     -0.00063882	     -0.21177522	      0.00459648	     -0.00067457	     35.65076096
      0.58055283	     -0.05702268	     -0.00099047	     -0.19890368	     -0.05779388	      0.88281854	     -0.00063913	     -0.21176473	      0.00463430	     -0.00069805	     35.49212294
      0.58189423	     -0.05704090	     -0.00099027	     -0.19892226	     -0.05778764	      0.88281759	     -0.00063944	     -0.21175412	      0.00467245	     -0.00072119	     35.53045294
      0.58323563	     -0.05705874	     -0.00098875	     -0.19894049	     -0.05778134	      0.88281661	     -0.00063973	     -0.21174339	      0.00471129	     -0.00074391	     35.38401294
      0.58457703	     -0.05707612	     -0.00098852	     -0.19895824	     -0.05777500	      0.88281560	     -0.00064001	     -0.21173254	      0.00475046	     -0.00076625	     35.41393369
      0.58591843	     -0.05709311	     -0.00098715	     -0.19897563	     -0.05776860	      0.88281455	     -0.00064029	     -0.21172157	      0.00479027	     -0.00078813	     35.27892121
      0.58754245	     -0.05711300	     -0.00098733	     -0.19899595	     -0.05776078	      0.88281325	     -0.00064060	     -0.21170812	      0.00483887	     -0.00081406	     35.38282248
      0.58873533	     -0.05712690	     -0.00098547	     -0.19901024	     -0.05775498	      0.88281227	     -0.00064082	     -0.21169813	      0.00487526	     -0.00083263	     35.16003434
      0.58992822	     -0.05714026	     -0.00098533	     -0.19902393	     -0.05774915	      0.88281127	     -0.00064103	     -0.21168803	      0.00491179	     -0.00085083	     35.18593302
      0.59152913	     -0.05715764	     -0.00098393	     -0.19904180	     -0.05774124	      0.88280989	     -0.00064129	     -0.21167430	      0.00496150	     -0.00087460	     35.04536703
      0.59296086	     -0.05717281	     -0.00098419	     -0.19905736	     -0.05773411	      0.88280862	     -0.00064151	     -0.21166187	      0.00500624	     -0.00089529	     35.13441371
      0.59439259	     -0.05718737	     -0.00098209	     -0.19907240	     -0.05772691	      0.88280732	     -0.00064172	     -0.21164929	      0.00505177	     -0.00091540	     34.88714642
      0.59563728	     -0.05719945	     -0.00098276	     -0.19908482	     -0.05772060	      0.88280617	     -0.00064189	     -0.21163823	      0.00509140	     -0.00093251	     35.02061583
      0.59688198	     -0.05721084	     -0.00098149	     -0.19909661	     -0.05771423	      0.88280500	     -0.00064205	     -0.21162704	      0.00513163	     -0.00094919	     34.87207285
      0.59812668	     -0.05722169	     -0.00098137	     -0.19910783	     -0.05770782	      0.88280381	     -0.00064220	     -0.21161573	      0.00517203	     -0.00096551	     34.88787319
      0.59984612	     -0.05723560	     -0.00098005	     -0.19912228	     -0.05769888	      0.88280213	     -0.00064239	     -0.21159991	      0.00522851	     -0.00098739	     34.72417393
      0.60112316	     -0.05724487	     -0.00098073	     -0.19913191	     -0.05769218	      0.88280086	     -0.00064252	     -0.21158800	      0.00527057	     -0.00100319	     34.83759081
      0.60240020	     -0.05725300	     -0.00097987	     -0.19914045	     -0.05768542	      0.88279957	     -0.00064263	     -0.21157596	      0.00531313	     -0.00101853	     34.69516469
      0.60367723	     -0.05726005	     -0.00098026	     -0.19914787	     -0.05767861	      0.88279826	     -0.00064274	     -0.21156378	      0.00535576	     -0.00103345	     34.73320329
      0.60536172	     -0.05726711	     -0.00097954	     -0.19915547	     -0.05766954	      0.88279650	     -0.00064286	     -0.21154750	      0.00541248	     -0.00105239	     34.55997635
      0.60661198	     -0.05727046	     -0.00098086	     -0.19915916	     -0.05766274	      0.88279518	     -0.00064294	     -0.21153526	      0.00545449	     -0.00106593	     34.71391190
      0.60786224	     -0.05727213	     -0.00098065	     -0.19916122	     -0.05765590	      0.88279384	     -0.00064301	     -0.21152287	      0.00549683	     -0.00107891	     34.58359566
      0.60940751	     -0.05727187	     -0.00098206	     -0.19916140	     -0.05764736	      0.88279216	     -0.00064308	     -0.21150738	      0.00554898	     -0.00109423	     34.69705344
      0.61078343	     -0.05726936	     -0.00098181	     -0.19915932	     -0.05763970	      0.88279064	     -0.00064313	     -0.21149342	      0.00559563	     -0.00110709	     34.48627135
      0.61215935	     -0.05726453	     -0.00098389	     -0.19915484	     -0.05763196	      0.88278911	     -0.00064317	     -0.21147931	      0.00564186	     -0.00111924	     34.69618578
      0.61353527	     -0.05725746	     -0.00098383	     -0.19914820	     -0.05762417	      0.88278756	     -0.00064320	     -0.21146506	      0.00568828	     -0.00113054	     34.44454798
      0.61491119	     -0.05724824	     -0.00098648	     -0.19913931	     -0.05761631	      0.88278600	     -0.00064321	     -0.21145069	      0.00573409	     -0.00114107	     34.71473015
      0.61628711	     -0.05723669	     -0.00098653	     -0.19912818	     -0.05760839	      0.88278442	     -0.00064322	     -0.21143621	      0.00578003	     -0.00115069	     34.41124239
      0.61766303	     -0.05722254	     -0.00098969	     -0.19911435	     -0.05760041	      0.88278283	     -0.00064321	     -0.21142164	      0.00582519	     -0.00115949	     34.75823890
      0.61903895	     -0.05720522	     -0.00098960	     -0.19909745	     -0.05759236	      0.88278123	     -0.00064319	     -0.21140697	      0.00587044	     -0.00116729	     34.39152957
      0.62025599	     -0.05718740	     -0.00099238	     -0.19907990	     -0.05758519	      0.88277981	     -0.00064317	     -0.21139391	      0.00590967	     -0.00117345	     34.68821425
      0.62147304	     -0.05716744	     -0.00099320	     -0.19906028	     -0.05757798	      0.88277838	     -0.00064313	     -0.21138078	      0.00594880	     -0.00117877	     34.55032279
      0.62297575	     -0.05714029	     -0.00099572	     -0.19903348	     -0.05756900	      0.88277660	     -0.00064308	     -0.21136447	      0.00599629	     -0.00118429	     34.70871947
      0.62447847	     -0.05711019	     -0.00099647	     -0.19900379	     -0.05755995	      0.88277482	     -0.00064301	     -0.21134808	      0.00604333	     -0.00118853	     34.46139490
      0.62570968	     -0.05708327	     -0.00099924	     -0.19897714	     -0.05755249	      0.88277335	     -0.00064295	     -0.21133461	      0.00608096	     -0.00119113	     34.74615713
      0.62694088	     -0.05705383	     -0.00100013	     -0.19894801	     -0.05754498	      0.88277189	     -0.00064288	     -0.21132109	      0.00611831	     -0.00119283	     34.61814574
      0.62845459	     -0.05701366	     -0.00100252	     -0.19890818	     -0.05753569	      0.88277008	     -0.00064277	     -0.21130439	      0.00616323	     -0.00119374	     34.80848852
      0.62996831	     -0.05697045	     -0.00100290	     -0.19886536	     -0.05752632	      0.88276827	     -0.00064266	     -0.21128758	      0.00620748	     -0.00119322	     34.53770231
      0.63114659	     -0.05693619	     -0.00100571	     -0.19883132	     -0.05751899	      0.88276687	     -0.00064256	     -0.21127445	      0.00624088	     -0.00119189	     34.84517107
      0.63232488	     -0.05690089	     -0.00100692	     -0.19879629	     -0.05751162	      0.88276546	     -0.00064245	     -0.21126133	      0.00627390	     -0.00118966	     34.76444867
      0.63390521	     -0.05684862	     -0.00100954	     -0.19874434	     -0.05750167	      0.88276359	     -0.00064230	     -0.21124370	      0.00631698	     -0.00118527	     34.94850559
      0.63548553	     -0.05678965	     -0.00100990	     -0.19868574	     -0.05749165	      0.88276172	     -0.00064213	     -0.21122592	      0.00635907	     -0.00117903	     34.72216028
      0.63661343	     -0.05674521	     -0.00101239	     -0.19864149	     -0.05748446	      0.88276039	     -0.00064200	     -0.21121310	      0.00638793	     -0.00117344	     35.04726076
      0.63774132	     -0.05670011	     -0.00101329	     -0.19859662	     -0.05747724	      0.88275907	     -0.00064186	     -0.21120020	      0.00641626	     -0.00116682	     35.00845043
      0.63941294	     -0.05663162	     -0.00101572	     -0.19852842	     -0.05746648	      0.88275713	     -0.00064165	     -0.21118099	      0.00645665	     -0.00115521	     35.18803525
      0.64081077	     -0.05657230	     -0.00101673	     -0.19846937	     -0.05745743	      0.88275552	     -0.00064146	     -0.21116487	      0.00648925	     -0.00114379	     35.10621969
      0.64220860	     -0.05651088	     -0.00101934	     -0.19840815	     -0.05744834	      0.88275393	     -0.00064125	     -0.21114870	      0.00652031	     -0.00113086	     35.39944872
      0.64360643	     -0.05644689	     -0.00101957	     -0.19834442	     -0.05743920	      0.88275236	     -0.00064104	     -0.21113248	      0.00655038	     -0.00111636	     35.22979831
      0.64500426	     -0.05638071	     -0.00102250	     -0.19827841	     -0.05743003	      0.88275081	     -0.00064081	     -0.21111619	      0.00657872	     -0.00110042	     35.67630715
      0.64618490	     -0.05632340	     -0.00102222	     -0.19822132	     -0.05742225	      0.88274952	     -0.00064061	     -0.21110238	      0.00660198	     -0.00108576	     35.47741667
      0.64736554	     -0.05626539	     -0.00102382	     -0.19816346	     -0.05741444	      0.88274825	     -0.00064041	     -0.21108854	      0.00662403	     -0.00107016	     35.68665736
      0.64888492	     -0.05619013	     -0.00102464	     -0.19808841	     -0.05740435	      0.88274664	     -0.00064013	     -0.21107072	      0.00665116	     -0.00104867	     35.70399561
      0.65040429	     -0.05611380	     -0.00102722	     -0.19801224	     -0.05739423	      0.88274507	     -0.00063984	     -0.21105293	      0.00667645	     -0.00102578	     36.10299977
      0.65157502	     -0.05605399	     -0.00102694	     -0.19795259	     -0.05738640	      0.88274387	     -0.00063960	     -0.21103924	      0.00669514	     -0.00100717	     35.95497252
      0.65274574	     -0.05599348	     -0.00102826	     -0.19789220	     -0.05737855	      0.88274271	     -0.00063936	     -0.21102558	      0.00671265	     -0.00098787	     36.16361037
      0.65429981	     -0.05591207	     -0.00102862	     -0.19781096	     -0.05736810	      0.88274119	     -0.00063903	     -0.21100749	      0.00673458	     -0.00096119	     36.20912253
      0.65585388	     -0.05583067	     -0.00103093	     -0.19772967	     -0.05735762	      0.88273972	     -0.00063868	     -0.21098949	      0.00675460	     -0.00093353	     36.66306642
      0.65695855	     -0.05577471	     -0.00103035	     -0.19767384	     -0.05735015	      0.88273870	     -0.00063843	     -0.21097680	      0.00676813	     -0.00091333	     36.48597156
      0.65806322	     -0.05572138	     -0.00103154	     -0.19762058	     -0.05734267	      0.88273770	     -0.00063816	     -0.21096427	      0.00678060	     -0.00089293	     36.64887558
      0.65972260	     -0.05564683	     -0.00103241	     -0.19754614	     -0.05733140	      0.88273625	     -0.00063776	     -0.21094593	      0.00679796	     -0.00086226	     36.70098999
      0.66110501	     -0.05558930	     -0.00103413	     -0.19748866	     -0.05732200	      0.88273507	     -0.00063740	     -0.21093120	      0.00681105	     -0.00083720	     36.95651134
      0.66248742	     -0.05553428	     -0.00103409	     -0.19743374	     -0.05731257	      0.88273393	     -0.00063704	     -0.21091706	      0.00682340	     -0.00081292	     36.89022261
      0.66386983	     -0.05548166	     -0.00103616	     -0.19738113	     -0.05730313	      0.88273282	     -0.00063667	     -0.21090352	      0.00683463	     -0.00078971	     37.26797480
      0.66510749	     -0.05543732	     -0.00103555	     -0.19733688	     -0.05729467	      0.88273186	     -0.00063632	     -0.21089194	      0.00684428	     -0.00076996	     37.10630431
      0.66634515	     -0.05539640	     -0.00103681	     -0.19729598	     -0.05728619	      0.88273092	     -0.00063597	     -0.21088092	      0.00685307	     -0.00075149	     37.34530205
      0.66758280	     -0.05535853	     -0.00103678	     -0.19725816	     -0.05727770	      0.88273000	     -0.00063560	     -0.21087051	      0.00686149	     -0.00073440	     37.31870490
      0.66915666	     -0.05531452	     -0.00103809	     -0.19721418	     -0.05726690	      0.88272886	     -0.00063513	     -0.21085821	      0.00687137	     -0.00071496	     37.58695409
      0.67041097	     -0.05528264	     -0.00103737	     -0.19718237	     -0.05725827	      0.88272797	     -0.00063473	     -0.21084920	      0.00687899	     -0.00070140	     37.42377248
      0.67166529	     -0.05525317	     -0.00103839	     -0.19715291	     -0.05724964	      0.88272710	     -0.00063433	     -0.21084090	      0.00688606	     -0.00068972	     37.64481458
      0.67291961	     -0.05522543	     -0.00103812	     -0.19712522	     -0.05724100	      0.88272624	     -0.00063392	     -0.21083331	      0.00689301	     -0.00067983	     37.58168616
      0.67448142	     -0.05519487	     -0.00103919	     -0.19709468	     -0.05723023	      0.88272518	     -0.00063340	     -0.21082487	      0.00690113	     -0.00067014	     37.81510438
      0.67571489	     -0.05517330	     -0.00103810	     -0.19707318	     -0.05722171	      0.88272436	     -0.00063297	     -0.21081901	      0.00690749	     -0.00066452	     37.59291352
      0.67694837	     -0.05515353	     -0.00103858	     -0.19705344	     -0.05721319	      0.88272354	     -0.00063254	     -0.21081386	      0.00691351	     -0.00066077	     37.75375517
      0.67818184	     -0.05513389	     -0.00103769	     -0.19703386	     -0.05720465	      0.88272273	     -0.00063210	     -0.21080938	      0.00691959	     -0.00065877	     37.66761584
      0.67980668	     -0.05510813	     -0.00103780	     -0.19700815	     -0.05719340	      0.88272166	     -0.00063150	     -0.21080442	      0.00692743	     -0.00065865	     37.87039809
      0.68103102	     -0.05508977	     -0.00103630	     -0.19698988	     -0.05718492	      0.88272085	     -0.00063104	     -0.21080133	      0.00693351	     -0.00066017	     37.64018830
      0.68225536	     -0.05507443	     -0.00103681	     -0.19697456	     -0.05717643	      0.88272004	     -0.00063057	     -0.21079883	      0.00693939	     -0.00066296	     37.77013571
      0.68373933	     -0.05505868	     -0.00103618	     -0.19695888	     -0.05716612	      0.88271906	     -0.00063000	     -0.21079663	      0.00694667	     -0.00066775	     37.59782857
      0.68506611	     -0.05504761	     -0.00103757	     -0.19694782	     -0.05715690	      0.88271817	     -0.00062947	     -0.21079542	      0.00695301	     -0.00067318	     37.79438885
      0.68639289	     -0.05503908	     -0.00103707	     -0.19693934	     -0.05714767	      0.88271727	     -0.00062894	     -0.21079496	      0.00695959	     -0.00067937	     37.55138169
      0.68771967	     -0.05503189	     -0.00103882	     -0.19693214	     -0.05713844	      0.88271636	     -0.00062839	     -0.21079522	      0.00696600	     -0.00068615	     37.75696635
      0.68904645	     -0.05502494	     -0.00103811	     -0.19692527	     -0.05712919	      0.88271545	     -0.00062784	     -0.21079613	      0.00697272	     -0.00069315	     37.50629462
      0.69037324	     -0.05501718	     -0.00103949	     -0.19691753	     -0.05711993	      0.88271452	     -0.00062728	     -0.21079761	      0.00697926	     -0.00070020	     37.72057554
      0.69170002	     -0.05500871	     -0.00103795	     -0.19690916	     -0.05711067	      0.88271359	     -0.00062671	     -0.21079958	      0.00698614	     -0.00070691	     37.46022723
      0.69302680	     -0.05500043	     -0.00103885	     -0.19690093	     -0.05710139	      0.88271265	     -0.00062613	     -0.21080197	      0.00699283	     -0.00071318	     37.67991533
      0.69435358	     -0.05499203	     -0.00103716	     -0.19689264	     -0.05709211	      0.88271170	     -0.00062555	     -0.21080474	      0.00699994	     -0.00071857	     37.46037231
      0.69568036	     -0.05498208	     -0.00103836	     -0.19688273	     -0.05708282	      0.88271074	     -0.00062495	     -0.21080783	      0.00700689	     -0.00072279	     37.71544771
      0.69700714	     -0.05496843	     -0.00103634	     -0.19686922	     -0.05707352	      0.88270978	     -0.00062435	     -0.21081112	      0.00701423	     -0.00072523	     37.53728381
      0.69833393	     -0.05495180	     -0.00103736	     -0.19685263	     -0.05706421	      0.88270882	     -0.00062373	     -0.21081445	      0.00702123	     -0.00072556	     37.81116747
      0.69966071	     -0.05493361	     -0.00103512	     -0.19683460	     -0.05705489	      0.88270786	     -0.00062311	     -0.21081776	      0.00702844	     -0.00072320	     37.66079288
      0.70098749	     -0.05491263	     -0.00103609	     -0.19681367	     -0.05704556	      0.88270690	     -0.00062249	     -0.21082098	      0.00703508	     -0.00071799	     37.94105931
      0.70217310	     -0.05489021	     -0.00103376	     -0.19679140	     -0.05703721	      0.88270605	     -0.00062192	     -0.21082370	      0.00704108	     -0.00071050	     37.87532006
      0.70335871	     -0.05486482	     -0.00103321	     -0.19676610	     -0.05702886	      0.88270522	     -0.00062134	     -0.21082617	      0.00704660	     -0.00070021	     38.03542494
      0.70480923	     -0.05483051	     -0.00103086	     -0.19673195	     -0.05701864	      0.88270421	     -0.00062063	     -0.21082880	      0.00705304	     -0.00068348	     38.11770422
      0.70625974	     -0.05479322	     -0.00103013	     -0.19669477	     -0.05700840	      0.88270324	     -0.00061991	     -0.21083092	      0.00705871	     -0.00066207	     38.35725760
      0.70746208	     -0.05476006	     -0.00102712	     -0.19666178	     -0.05699991	      0.88270245	     -0.00061931	     -0.21083226	      0.00706310	     -0.00064061	     38.39694542
      0.70866443	     -0.05472438	     -0.00102573	     -0.19662621	     -0.05699142	      0.88270170	     -0.00061870	     -0.21083318	      0.00706683	     -0.00061588	     38.57521356
      0.71012152	     -0.05467830	     -0.00102231	     -0.19658030	     -0.05698112	      0.88270083	     -0.00061796	     -0.21083368	      0.00707080	     -0.00058142	     38.71570224
      0.71157862	     -0.05463097	     -0.00102115	     -0.19653308	     -0.05697081	      0.88270001	     -0.00061721	     -0.21083351	      0.00707380	     -0.00054224	     38.96583370
      0.71273108	     -0.05459321	     -0.00101847	     -0.19649544	     -0.05696266	      0.88269940	     -0.00061662	     -0.21083293	      0.00707576	     -0.00050790	     39.03682209
      0.71388353	     -0.05455602	     -0.00101750	     -0.19645833	     -0.05695450	      0.88269884	     -0.00061601	     -0.21083200	      0.00707701	     -0.00047084	     39.18650490
      0.71540045	     -0.05450771	     -0.00101440	     -0.19641015	     -0.05694377	      0.88269816	     -0.00061522	     -0.21083030	      0.00707794	     -0.00041818	     39.35167668
      0.71691738	     -0.05446188	     -0.00101339	     -0.19636439	     -0.05693303	      0.88269757	     -0.00061442	     -0.21082814	      0.00707787	     -0.00036160	     39.58958228
      0.71802308	     -0.05442787	     -0.00101013	     -0.19633050	     -0.05692520	      0.88269719	     -0.00061383	     -0.21082631	      0.00707753	     -0.00031811	     39.67323830
      0.71912877	     -0.05439284	     -0.00100841	     -0.19629555	     -0.05691738	      0.88269687	     -0.00061324	     -0.21082420	      0.00707667	     -0.00027306	     39.82515289
      0.72072587	     -0.05433916	     -0.00100472	     -0.19624199	     -0.05690608	      0.88269648	     -0.00061239	     -0.21082062	      0.00707491	     -0.00020548	     40.02158851
      0.72208095	     -0.05429228	     -0.00100300	     -0.19619518	     -0.05689649	      0.88269625	     -0.00061166	     -0.21081706	      0.00707270	     -0.00014610	     40.21883913
      0.72343602	     -0.05424459	     -0.00099923	     -0.19614761	     -0.05688691	      0.88269609	     -0.00061093	     -0.21081304	      0.00707010	     -0.00008515	     40.36049861
      0.72479109	     -0.05419603	     -0.00099763	     -0.19609909	     -0.05687733	      0.88269602	     -0.00061019	     -0.21080852	      0.00706679	     -0.00002307	     40.57301050
      0.72614617	     -0.05414646	     -0.00099282	     -0.19604967	     -0.05686776	      0.88269603	     -0.00060946	     -0.21080348	      0.00706321	      0.00003991	     40.69591766
      0.72730537	     -0.05410413	     -0.00099107	     -0.19600738	     -0.05685957	      0.88269610	     -0.00060883	     -0.21079876	      0.00705950	      0.00009416	     40.85838569
      0.72846457	     -0.05406232	     -0.00098722	     -0.19596567	     -0.05685139	      0.88269625	     -0.00060820	     -0.21079367	      0.00705556	      0.00014865	     40.96366291
      0.72992895	     -0.05401142	     -0.00098389	     -0.19591484	     -0.05684106	      0.88269651	     -0.00060740	     -0.21078677	      0.00704997	      0.00021730	     41.14043000
      0.73139333	     -0.05396208	     -0.00097877	     -0.19586562	     -0.05683074	      0.88269688	     -0.00060661	     -0.21077940	      0.00704404	      0.00028532	     41.27170874
      0.73255422	     -0.05392407	     -0.00097706	     -0.19582763	     -0.05682257	      0.88269724	     -0.00060598	     -0.21077324	      0.00703888	      0.00033841	     41.42200029
      0.73371510	     -0.05388659	     -0.00097350	     -0.19579022	     -0.05681440	      0.88269767	     -0.00060535	     -0.21076682	      0.00703363	      0.00039062	     41.52633643
      0.73520378	     -0.05383995	     -0.00097042	     -0.19574362	     -0.05680394	      0.88269830	     -0.00060454	     -0.21075820	      0.00702650	      0.00045586	     41.69801414
      0.73669245	     -0.05379492	     -0.00096532	     -0.19569869	     -0.05679348	      0.88269902	     -0.00060374	     -0.21074918	      0.00701923	      0.00051892	     41.81238096
      0.73780358	     -0.05376253	     -0.00096395	     -0.19566629	     -0.05678569	      0.88269962	     -0.00060315	     -0.21074220	      0.00701344	      0.00056424	     41.93422343
      0.73891472	     -0.05373055	     -0.00096076	     -0.19563436	     -0.05677790	      0.88270028	     -0.00060255	     -0.21073501	      0.00700766	      0.00060801	     42.01980250
      0.74048097	     -0.05368591	     -0.00095754	     -0.19558975	     -0.05676693	      0.88270128	     -0.00060172	     -0.21072450	      0.00699929	      0.00066680	     42.18264163
      0.74182984	     -0.05364734	     -0.00095366	     -0.19555122	     -0.05675749	      0.88270221	     -0.00060100	     -0.21071509	      0.00699204	      0.00071470	     42.28928571
      0.74317871	     -0.05360678	     -0.00095162	     -0.19551066	     -0.05674806	      0.88270320	     -0.00060029	     -0.21070528	      0.00698453	      0.00075998	     42.46144127
      0.74452758	     -0.05356266	     -0.00094701	     -0.19546661	     -0.05673865	      0.88270426	     -0.00059959	     -0.21069498	      0.00697705	      0.00080286	     42.57055783
      0.74587646	     -0.05351510	     -0.00094548	     -0.19541903	     -0.05672924	      0.88270537	     -0.00059889	     -0.21068410	      0.00696916	      0.00084336	     42.79147054
      0.74703481	     -0.05347184	     -0.00094151	     -0.19537583	     -0.05672117	      0.88270636	     -0.00059829	     -0.21067424	      0.00696239	      0.00087655	     42.88212317
      0.74819316	     -0.05342715	     -0.00093979	     -0.19533112	     -0.05671311	      0.88270740	     -0.00059770	     -0.21066389	      0.00695519	      0.00090830	     43.04413156
      0.74965134	     -0.05336749	     -0.00093626	     -0.19527148	     -0.05670298	      0.88270875	     -0.00059696	     -0.21065016	      0.00694574	      0.00094653	     43.21553036
      0.75110953	     -0.05330216	     -0.00093458	     -0.19520610	     -0.05669286	      0.88271016	     -0.00059623	     -0.21063556	      0.00693551	      0.00098306	     43.47835110
      0.75226836	     -0.05324572	     -0.00093094	     -0.19514969	     -0.05668482	      0.88271131	     -0.00059566	     -0.21062327	      0.00692700	      0.00101124	     43.60061051
      0.75342719	     -0.05318572	     -0.00092908	     -0.19508967	     -0.05667680	      0.88271250	     -0.00059510	     -0.21061033	      0.00691777	      0.00103880	     43.79409976
      0.75490877	     -0.05310422	     -0.00092523	     -0.19500817	     -0.05666656	      0.88271406	     -0.00059438	     -0.21059281	      0.00690512	      0.00107342	     44.00944674
      0.75639035	     -0.05301771	     -0.00092358	     -0.19492158	     -0.05665634	      0.88271568	     -0.00059368	     -0.21057418	      0.00689114	      0.00110753	     44.33156267
      0.75749450	     -0.05294982	     -0.00092004	     -0.19485370	     -0.05664874	      0.88271692	     -0.00059316	     -0.21055958	      0.00688007	      0.00113291	     44.47448306
      0.75859864	     -0.05287954	     -0.00091853	     -0.19478334	     -0.05664115	      0.88271818	     -0.00059266	     -0.21054436	      0.00686810	      0.00115830	     44.70625087
      0.76015830	     -0.05277698	     -0.00091568	     -0.19468070	     -0.05663045	      0.88272002	     -0.00059195	     -0.21052185	      0.00684983	      0.00119454	     45.00315582
      0.76149420	     -0.05268657	     -0.00091479	     -0.19459016	     -0.05662131	      0.88272163	     -0.00059136	     -0.21050167	      0.00683263	      0.00122601	     45.31257562
      0.76283010	     -0.05259201	     -0.00091194	     -0.19449551	     -0.05661220	      0.88272329	     -0.00059078	     -0.21048068	      0.00681413	      0.00125805	     45.56549728
      0.76416600	     -0.05249316	     -0.00091136	     -0.19439649	     -0.05660311	      0.88272500	     -0.00059021	     -0.21045885	      0.00679397	      0.00129063	     45.92501816
      0.76550190	     -0.05239017	     -0.00090769	     -0.19429341	     -0.05659404	      0.88272674	     -0.00058965	     -0.21043616	      0.00677246	      0.00132396	     46.18405902
      0.76664563	     -0.05229998	     -0.00090753	     -0.19420304	     -0.05658631	      0.88272827	     -0.00058919	     -0.21041607	      0.00675256	      0.00135300	     46.50875093
      0.76778936	     -0.05220779	     -0.00090548	     -0.19411072	     -0.05657860	      0.88272984	     -0.00058873	     -0.21039539	      0.00673155	      0.00138262	     46.77014377
      0.76922960	     -0.05208833	     -0.00090437	     -0.19399103	     -0.05656892	      0.88273186	     -0.00058817	     -0.21036853	      0.00670320	      0.00142063	     47.17680036
      0.77066984	     -0.05196508	     -0.00090125	     -0.19386759	     -0.05655929	      0.88273393	     -0.00058763	     -0.21034075	      0.00667289	      0.00145948	     47.51403214
      0.77180012	     -0.05186652	     -0.00090111	     -0.19376881	     -0.05655176	      0.88273560	     -0.00058721	     -0.21031832	      0.00664743	      0.00149039	     47.86143648
      0.77293041	     -0.05176557	     -0.00089900	     -0.19366767	     -0.05654426	      0.88273730	     -0.00058681	     -0.21029536	      0.00662074	      0.00152169	     48.14640592
      0.77440072	     -0.05163278	     -0.00089768	     -0.19353458	     -0.05653456	      0.88273957	     -0.00058630	     -0.21026470	      0.00658390	      0.00156274	     48.57860121
      0.77587103	     -0.05149909	     -0.00089436	     -0.19340063	     -0.05652491	      0.88274189	     -0.00058581	     -0.21023325	      0.00654485	      0.00160401	     48.93440917
      0.77693721	     -0.05140255	     -0.00089470	     -0.19330380	     -0.05651794	      0.88274362	     -0.00058546	     -0.21021000	      0.00651492	      0.00163381	     49.28068260
      0.77800339	     -0.05130632	     -0.00089324	     -0.19320732	     -0.05651101	      0.88274538	     -0.00058513	     -0.21018641	      0.00648389	      0.00166346	     49.55317118
      0.77956478	     -0.05116546	     -0.00089217	     -0.19306604	     -0.05650093	      0.88274801	     -0.00058466	     -0.21015140	      0.00643605	      0.00170639	     49.99487505
      0.78087802	     -0.05105124	     -0.00089024	     -0.19295148	     -0.05649250	      0.88275027	     -0.00058428	     -0.21012168	      0.00639383	      0.00174174	     50.25139884
      0.78219126	     -0.05094010	     -0.00089022	     -0.19283992	     -0.05648413	      0.88275258	     -0.00058392	     -0.21009183	      0.00634969	      0.00177573	     50.63514715
      0.78350450	     -0.05083035	     -0.00088778	     -0.19272981	     -0.05647583	      0.88275494	     -0.00058357	     -0.21006190	      0.00630407	      0.00180804	     50.90456225
      0.78481774	     -0.05072449	     -0.00088861	     -0.19262348	     -0.05646758	      0.88275733	     -0.00058324	     -0.21003195	      0.00625673	      0.00183818	     51.32176603
      0.78592154	     -0.05063818	     -0.00088642	     -0.19253684	     -0.05646069	      0.88275937	     -0.00058298	     -0.21000683	      0.00621598	      0.00186162	     51.49588037
      0.78702534	     -0.05055589	     -0.00088644	     -0.19245415	     -0.05645386	      0.88276144	     -0.00058273	     -0.20998179	      0.00617418	      0.00188294	     51.77601390
      0.78845778	     -0.05045420	     -0.00088500	     -0.19235197	     -0.05644505	      0.88276415	     -0.00058242	     -0.20994953	      0.00611870	      0.00190707	     52.04821374
      0.78989022	     -0.05035869	     -0.00088553	     -0.19225589	     -0.05643633	      0.88276690	     -0.00058214	     -0.20991758	      0.00606183	      0.00192657	     52.43439953
      0.79098540	     -0.05028948	     -0.00088351	     -0.19218631	     -0.05642971	      0.88276902	     -0.00058193	     -0.20989343	      0.00601774	      0.00193810	     52.55643625
      0.79208058	     -0.05022548	     -0.00088364	     -0.19212186	     -0.05642315	      0.88277114	     -0.00058174	     -0.20986954	      0.00597298	      0.00194639	     52.78743987
      0.79354731	     -0.05014731	     -0.00088282	     -0.19204313	     -0.05641443	      0.88277400	     -0.00058151	     -0.20983810	      0.00591236	      0.00195217	     53.00432942
      0.79501405	     -0.05007866	     -0.00088454	     -0.19197380	     -0.05640580	      0.88277687	     -0.00058130	     -0.20980737	      0.00585092	      0.00195143	     53.34287510
      0.79605022	     -0.05003368	     -0.00088303	     -0.19192845	     -0.05639976	      0.88277889	     -0.00058116	     -0.20978614	      0.00580732	      0.00194688	     53.38463197
      0.79708638	     -0.04999233	     -0.00088344	     -0.19188664	     -0.05639377	      0.88278090	     -0.00058104	     -0.20976530	      0.00576344	      0.00193882	     53.55360596
      0.79865393	     -0.04993517	     -0.00088305	     -0.19182883	     -0.05638479	      0.88278393	     -0.00058087	     -0.20973451	      0.00569688	      0.00192002	     53.73978540
      0.79995885	     -0.04989416	     -0.00088418	     -0.19178723	     -0.05637739	      0.88278642	     -0.00058075	     -0.20970957	      0.00564130	      0.00189827	     53.94970647
      0.80126378	     -0.04985834	     -0.00088352	     -0.19175087	     -0.05637006	      0.88278888	     -0.00058065	     -0.20968530	      0.00558576	      0.00187111	     54.02555386
      0.80256870	     -0.04982875	     -0.00088562	     -0.19172065	     -0.05636281	      0.88279130	     -0.00058057	     -0.20966171	      0.00553012	      0.00183854	     54.24836772
      0.80373133	     -0.04980472	     -0.00088469	     -0.19169616	     -0.05635641	      0.88279342	     -0.00058052	     -0.20964127	      0.00548076	      0.00180518	     54.26717285
      0.80489396	     -0.04978473	     -0.00088604	     -0.19167563	     -0.05635007	      0.88279550	     -0.00058048	     -0.20962135	      0.00543141	      0.00176781	     54.41335456
      0.80605659	     -0.04976701	     -0.00088581	     -0.19165743	     -0.05634378	      0.88279753	     -0.00058045	     -0.20960194	      0.00538227	      0.00172665	     54.46366296
      0.80755915	     -0.04974907	     -0.00088712	     -0.19163881	     -0.05633574	      0.88280008	     -0.00058044	     -0.20957757	      0.00531896	      0.00166809	     54.62228803
      0.80874189	     -0.04973716	     -0.00088612	     -0.19162644	     -0.05632948	      0.88280202	     -0.00058045	     -0.20955897	      0.00526948	      0.00161807	     54.61709059
      0.80992463	     -0.04972898	     -0.00088727	     -0.19161772	     -0.05632328	      0.88280391	     -0.00058048	     -0.20954084	      0.00522017	      0.00156482	     54.73218036
      0.81110737	     -0.04972254	     -0.00088693	     -0.19161081	     -0.05631713	      0.88280572	     -0.00058052	     -0.20952319	      0.00517121	      0.00150867	     54.75594396
      0.81259547	     -0.04971885	     -0.00088845	     -0.19160646	     -0.05630948	      0.88280791	     -0.00058059	     -0.20950164	      0.00510997	      0.00143432	     54.89499048
      0.81375840	     -0.04971726	     -0.00088756	     -0.19160441	     -0.05630357	      0.88280955	     -0.00058067	     -0.20948531	      0.00506255	      0.00137380	     54.86686400
      0.81492133	     -0.04971903	     -0.00088888	     -0.19160567	     -0.05629771	      0.88281111	     -0.00058076	     -0.20946940	      0.00501535	      0.00131143	     54.95823564
      0.81608426	     -0.04972217	     -0.00088888	     -0.19160834	     -0.05629190	      0.88281260	     -0.00058086	     -0.20945391	      0.00496851	      0.00124757	     54.96880049
      0.81763578	     -0.04973058	     -0.00089068	     -0.19161607	     -0.05628424	      0.88281446	     -0.00058103	     -0.20943390	      0.00490646	      0.00116052	     55.08264178
      0.81879064	     -0.04973755	     -0.00089000	     -0.19162261	     -0.05627860	      0.88281577	     -0.00058117	     -0.20941948	      0.00486074	      0.00109478	     55.04350647
      0.81994550	     -0.04974754	     -0.00089144	     -0.19163210	     -0.05627301	      0.88281699	     -0.00058133	     -0.20940544	      0.00481528	      0.00102849	     55.11860997
      0.82135470	     -0.04976062	     -0.00089133	     -0.19164463	     -0.05626627	      0.88281838	     -0.00058154	     -0.20938883	      0.00476037	      0.00094735	     55.11129993
      0.82260919	     -0.04977581	     -0.00089346	     -0.19165927	     -0.05626032	      0.88281953	     -0.00058174	     -0.20937450	      0.00471187	      0.00087518	     55.21249228
      0.82386368	     -0.04979085	     -0.00089290	     -0.19167386	     -0.05625444	      0.88282058	     -0.00058197	     -0.20936061	      0.00466392	      0.00080345	     55.17148962
      0.82511817	     -0.04980980	     -0.00089517	     -0.19169226	     -0.05624862	      0.88282154	     -0.00058221	     -0.20934713	      0.00461632	      0.00073239	     55.26985214
      0.82637266	     -0.04982839	     -0.00089446	     -0.19171040	     -0.05624286	      0.88282242	     -0.00058247	     -0.20933407	      0.00456929	      0.00066236	     55.21821334
      0.82762715	     -0.04985138	     -0.00089701	     -0.19173285	     -0.05623716	      0.88282321	     -0.00058274	     -0.20932140	      0.00452263	      0.00059355	     55.31612228
      0.82888164	     -0.04987351	     -0.00089631	     -0.19175454	     -0.05623151	      0.88282391	     -0.00058304	     -0.20930913	      0.00447654	      0.00052626	     55.25593319
      0.83013613	     -0.04990027	     -0.00089914	     -0.19178076	     -0.05622593	      0.88282453	     -0.00058335	     -0.20929725	      0.00443084	      0.00046059	     55.35154283
      0.83139063	     -0.04992564	     -0.00089835	     -0.19180571	     -0.05622040	      0.88282506	     -0.00058368	     -0.20928577	      0.00438574	      0.00039677	     55.27807863
      0.83264512	     -0.04995605	     -0.00090143	     -0.19183558	     -0.05621492	      0.88282552	     -0.00058402	     -0.20927465	      0.00434104	      0.00033486	     55.36660198
      0.83389961	     -0.04998457	     -0.00090052	     -0.19186370	     -0.05620950	      0.88282591	     -0.00058438	     -0.20926393	      0.00429699	      0.00027501	     55.27995692
      0.83515410	     -0.05001881	     -0.00090389	     -0.19189741	     -0.05620414	      0.88282621	     -0.00058476	     -0.20925355	      0.00425337	      0.00021722	     55.36308890
      0.83640859	     -0.05005062	     -0.00090290	     -0.19192883	     -0.05619883	      0.88282645	     -0.00058516	     -0.20924357	      0.00421043	      0.00016162	     55.26481863
      0.83766308	     -0.05008873	     -0.00090659	     -0.19196640	     -0.05619358	      0.88282662	     -0.00058557	     -0.20923392	      0.00416796	      0.00010814	     55.33918582
      0.83878408	     -0.05012041	     -0.00090610	     -0.19199773	     -0.05618893	      0.88282672	     -0.00058596	     -0.20922562	      0.00413063	      0.00006219	     55.24083242
      0.83990508	     -0.05015633	     -0.00090865	     -0.19203321	     -0.05618432	      0.88282676	     -0.00058635	     -0.20921759	      0.00409373	      0.00001795	     55.24084260
      0.84127986	     -0.05020061	     -0.00090981	     -0.19207702	     -0.05617872	      0.88282675	     -0.00058686	     -0.20920814	      0.00404920	     -0.00003399	     55.16843812
      0.84265464	     -0.05024994	     -0.00091346	     -0.19212581	     -0.05617318	      0.88282667	     -0.00058738	     -0.20919911	      0.00400542	     -0.00008354	     55.17366389
      0.84380196	     -0.05028909	     -0.00091328	     -0.19216462	     -0.05616861	      0.88282655	     -0.00058783	     -0.20919192	      0.00396960	     -0.00012311	     55.07035038
      0.84494927	     -0.05033271	     -0.00091544	     -0.19220783	     -0.05616407	      0.88282639	     -0.00058829	     -0.20918501	      0.00393434	     -0.00016112	     55.03693581
      0.84632819	     -0.05038428	     -0.00091597	     -0.19225898	     -0.05615868	      0.88282613	     -0.00058887	     -0.20917713	      0.00389280	     -0.00020480	     54.92754697
      0.84770711	     -0.05044204	     -0.00091942	     -0.19231624	     -0.05615334	      0.88282582	     -0.00058946	     -0.20916969	      0.00385214	     -0.00024651	     54.88783890
      0.84881263	     -0.05048643	     -0.00091899	     -0.19236034	     -0.05614910	      0.88282553	     -0.00058995	     -0.20916407	      0.00382030	     -0.00027866	     54.75321280
      0.84991815	     -0.05053524	     -0.00092109	     -0.19240879	     -0.05614489	      0.88282521	     -0.00059045	     -0.20915873	      0.00378908	     -0.00030979	     54.68214277
      0.85135187	     -0.05059846	     -0.00092202	     -0.19247160	     -0.05613949	      0.88282473	     -0.00059111	     -0.20915221	      0.00374964	     -0.00034880	     54.54503430
      0.85278559	     -0.05066729	     -0.00092563	     -0.19253994	     -0.05613414	      0.88282421	     -0.00059179	     -0.20914613	      0.00371133	     -0.00038649	     54.46100234
      0.85386330	     -0.05071679	     -0.00092519	     -0.19258920	     -0.05613015	      0.88282378	     -0.00059232	     -0.20914185	      0.00368340	     -0.00041408	     54.30156940
      0.85494101	     -0.05077071	     -0.00092718	     -0.19264280	     -0.05612620	      0.88282332	     -0.00059285	     -0.20913781	      0.00365613	     -0.00044115	     54.19374775
      0.85643462	     -0.05084576	     -0.00092841	     -0.19271745	     -0.05612077	      0.88282263	     -0.00059361	     -0.20913261	      0.00361957	     -0.00047799	     54.00964774
      0.85792824	     -0.05092685	     -0.00093232	     -0.19279809	     -0.05611539	      0.88282189	     -0.00059439	     -0.20912784	      0.00358442	     -0.00051426	     53.87034074
      0.85896238	     -0.05098037	     -0.00093174	     -0.19285141	     -0.05611169	      0.88282134	     -0.00059493	     -0.20912482	      0.00356100	     -0.00053917	     53.68094313
      0.85999652	     -0.05103803	     -0.00093353	     -0.19290880	     -0.05610802	      0.88282077	     -0.00059549	     -0.20912200	      0.00353829	     -0.00056399	     53.54235087
      0.86159153	     -0.05112725	     -0.00093501	     -0.19299766	     -0.05610240	      0.88281984	     -0.00059637	     -0.20911805	      0.00350474	     -0.00060225	     53.30493966
      0.86291145	     -0.05120473	     -0.00093767	     -0.19307480	     -0.05609779	      0.88281903	     -0.00059710	     -0.20911512	      0.00347833	     -0.00063400	     53.11782770
      0.86423138	     -0.05128078	     -0.00093797	     -0.19315060	     -0.05609322	      0.88281817	     -0.00059785	     -0.20911251	      0.00345319	     -0.00066593	     52.89282092
      0.86555130	     -0.05136286	     -0.00094152	     -0.19323235	     -0.05608868	      0.88281727	     -0.00059862	     -0.20911018	      0.00342929	     -0.00069811	     52.69633057
      0.86672319	     -0.05143240	     -0.00094133	     -0.19330170	     -0.05608467	      0.88281643	     -0.00059931	     -0.20910839	      0.00340919	     -0.00072695	     52.47123212
      0.86789508	     -0.05150666	     -0.00094392	     -0.19337570	     -0.05608069	      0.88281556	     -0.00060000	     -0.20910680	      0.00339010	     -0.00075606	     52.27186099
      0.86906696	     -0.05157942	     -0.00094482	     -0.19344827	     -0.05607673	      0.88281466	     -0.00060071	     -0.20910544	      0.00337206	     -0.00078546	     52.05525994
      0.87060536	     -0.05167871	     -0.00094801	     -0.19354726	     -0.05607156	      0.88281342	     -0.00060165	     -0.20910395	      0.00334996	     -0.00082449	     51.79026560
      0.87180794	     -0.05175393	     -0.00094833	     -0.19362232	     -0.05606754	      0.88281241	     -0.00060239	     -0.20910301	      0.00333395	     -0.00085531	     51.55518042
      0.87301053	     -0.05183291	     -0.00095122	     -0.19370107	     -0.05606354	      0.88281137	     -0.00060315	     -0.20910225	      0.00331903	     -0.00088637	     51.34432614
      0.87421311	     -0.05190955	     -0.00095249	     -0.19377755	     -0.05605955	      0.88281028	     -0.00060391	     -0.20910166	      0.00330521	     -0.00091763	     51.12105465
      0.87572703	     -0.05200831	     -0.00095639	     -0.19387605	     -0.05605456	      0.88280886	     -0.00060488	     -0.20910110	      0.00328933	     -0.00095715	     50.87304401
      0.87691460	     -0.05208157	     -0.00095710	     -0.19394919	     -0.05605066	      0.88280771	     -0.00060565	     -0.20910080	      0.00327806	     -0.00098817	     50.64274647
      0.87810217	     -0.05215743	     -0.00096038	     -0.19402486	     -0.05604678	      0.88280651	     -0.00060643	     -0.20910057	      0.00326776	     -0.00101911	     50.44416255
      0.87928974	     -0.05223015	     -0.00096224	     -0.19409744	     -0.05604290	      0.88280529	     -0.00060721	     -0.20910042	      0.00325842	     -0.00104988	     50.23108790
      0.88086704	     -0.05232731	     -0.00096686	     -0.19419437	     -0.05603777	      0.88280360	     -0.00060826	     -0.20910029	      0.00324743	     -0.00109031	     49.99148049
      0.88205322	     -0.05239540	     -0.00096820	     -0.19426236	     -0.05603392	      0.88280229	     -0.00060906	     -0.20910024	      0.00324019	     -0.00112023	     49.77144617
      0.88323939	     -0.05246489	     -0.00097198	     -0.19433169	     -0.05603008	      0.88280094	     -0.00060987	     -0.20910020	      0.00323374	     -0.00114963	     49.59621994
      0.88467361	     -0.05254350	     -0.00097454	     -0.19441018	     -0.05602545	      0.88279927	     -0.00061085	     -0.20910016	      0.00322698	     -0.00118431	     49.35758620
      0.88596060	     -0.05261456	     -0.00097931	     -0.19448106	     -0.05602130	      0.88279772	     -0.00061174	     -0.20910012	      0.00322177	     -0.00121451	     49.19785815
      0.88724759	     -0.05267878	     -0.00098118	     -0.19454520	     -0.05601716	      0.88279614	     -0.00061264	     -0.20910006	      0.00321738	     -0.00124369	     48.98220335
      0.88853458	     -0.05274422	     -0.00098619	     -0.19461047	     -0.05601302	      0.88279452	     -0.00061354	     -0.20909996	      0.00321369	     -0.00127176	     48.84695676
      0.88982157	     -0.05280250	     -0.00098806	     -0.19466869	     -0.05600888	      0.88279287	     -0.00061445	     -0.20909984	      0.00321069	     -0.00129859	     48.63823313
      0.89110856	     -0.05286203	     -0.00099332	     -0.19472807	     -0.05600475	      0.88279118	     -0.00061536	     -0.20909965	      0.00320826	     -0.00132407	     48.52957540
      0.89239555	     -0.05291389	     -0.00099519	     -0.19477988	     -0.05600063	      0.88278946	     -0.00061628	     -0.20909944	      0.00320642	     -0.00134808	     48.32595746
      0.89368254	     -0.05296693	     -0.00100061	     -0.19483277	     -0.05599650	      0.88278771	     -0.00061720	     -0.20909915	      0.00320500	     -0.00137053	     48.24280236
      0.89496953	     -0.05301201	     -0.00100242	     -0.19487782	     -0.05599238	      0.88278593	     -0.00061813	     -0.20909882	      0.00320405	     -0.00139131	     48.03949984
      0.89625652	     -0.05305827	     -0.00100791	     -0.19492394	     -0.05598825	      0.88278413	     -0.00061906	     -0.20909841	      0.00320337	     -0.00141034	     47.98078005
      0.89754352	     -0.05309639	     -0.00100959	     -0.19496204	     -0.05598413	      0.88278230	     -0.00061999	     -0.20909794	      0.00320305	     -0.00142755	     47.77608399
      0.89883051	     -0.05313561	     -0.00101506	     -0.19500113	     -0.05598001	      0.88278046	     -0.00062092	     -0.20909739	      0.00320288	     -0.00144291	     47.74473048
      0.90011750	     -0.05316673	     -0.00101656	     -0.19503225	     -0.05597589	      0.88277859	     -0.00062186	     -0.20909678	      0.00320296	     -0.00145636	     47.53631019
      0.90140449	     -0.05319928	     -0.00102198	     -0.19506467	     -0.05597176	      0.88277671	     -0.00062280	     -0.20909607	      0.00320307	     -0.00146789	     47.53093913
      0.90269148	     -0.05322405	     -0.00102331	     -0.19508944	     -0.05596764	      0.88277481	     -0.00062374	     -0.20909531	      0.00320336	     -0.00147750	     47.31521567
      0.90397847	     -0.05325024	     -0.00102863	     -0.19511552	     -0.05596352	      0.88277291	     -0.00062468	     -0.20909446	      0.00320356	     -0.00148523	     47.33823244
      0.90526546	     -0.05326868	     -0.00102972	     -0.19513398	     -0.05595940	      0.88277099	     -0.00062561	     -0.20909356	      0.00320390	     -0.00149110	     47.11910465
      0.90655245	     -0.05328874	     -0.00103495	     -0.19515393	     -0.05595527	      0.88276907	     -0.00062655	     -0.20909256	      0.00320408	     -0.00149519	     47.17514420
      0.90783944	     -0.05330148	     -0.00103589	     -0.19516669	     -0.05595115	      0.88276714	     -0.00062749	     -0.20909150	      0.00320435	     -0.00149753	     46.95325947
      0.90912643	     -0.05331571	     -0.00104106	     -0.19518081	     -0.05594702	      0.88276522	     -0.00062843	     -0.20909035	      0.00320440	     -0.00149823	     47.04413860
      0.91041342	     -0.05332257	     -0.00104177	     -0.19518770	     -0.05594290	      0.88276329	     -0.00062936	     -0.20908913	      0.00320450	     -0.00149733	     46.81830667
      0.91170041	     -0.05333096	     -0.00104682	     -0.19519598	     -0.05593878	      0.88276136	     -0.00063030	     -0.20908779	      0.00320429	     -0.00149497	     46.94232232
      0.91298740	     -0.05333230	     -0.00104726	     -0.19519737	     -0.05593465	      0.88275944	     -0.00063123	     -0.20908638	      0.00320410	     -0.00149120	     46.70861121
      0.91414317	     -0.05333467	     -0.00105131	     -0.19519966	     -0.05593095	      0.88275772	     -0.00063206	     -0.20908501	      0.00320360	     -0.00148675	     46.80613728
      0.91529893	     -0.05333265	     -0.00105273	     -0.19519764	     -0.05592725	      0.88275600	     -0.00063289	     -0.20908356	      0.00320304	     -0.00148133	     46.69425704
      0.91671026	     -0.05332889	     -0.00105619	     -0.19519383	     -0.05592273	      0.88275392	     -0.00063391	     -0.20908167	      0.00320199	     -0.00147354	     46.73794312
      0.91812159	     -0.05332026	     -0.00105735	     -0.19518522	     -0.05591821	      0.88275185	     -0.00063492	     -0.20907964	      0.00320071	     -0.00146454	     46.58023451
      0.91930015	     -0.05331308	     -0.00106095	     -0.19517796	     -0.05591444	      0.88275012	     -0.00063576	     -0.20907783	      0.00319922	     -0.00145623	     46.70172299
      0.92047871	     -0.05330226	     -0.00106221	     -0.19516714	     -0.05591067	      0.88274841	     -0.00063659	     -0.20907593	      0.00319756	     -0.00144724	     46.60002501
      0.92165727	     -0.05329071	     -0.00106477	     -0.19515555	     -0.05590690	      0.88274671	     -0.00063743	     -0.20907393	      0.00319551	     -0.00143770	     46.64105617
      0.92327817	     -0.05327100	     -0.00106670	     -0.19513583	     -0.05590172	      0.88274439	     -0.00063857	     -0.20907105	      0.00319222	     -0.00142376	     46.53896599
      0.92447189	     -0.05325593	     -0.00107001	     -0.19512068	     -0.05589791	      0.88274270	     -0.00063940	     -0.20906881	      0.00318925	     -0.00141304	     46.67034243
      0.92566560	     -0.05323788	     -0.00107134	     -0.19510262	     -0.05589411	      0.88274102	     -0.00064023	     -0.20906650	      0.00318600	     -0.00140198	     46.58346756
      0.92710854	     -0.05321493	     -0.00107474	     -0.19507958	     -0.05588952	      0.88273901	     -0.00064123	     -0.20906360	      0.00318141	     -0.00138828	     46.70699659
      0.92838258	     -0.05319138	     -0.00107567	     -0.19505603	     -0.05588547	      0.88273725	     -0.00064211	     -0.20906095	      0.00317694	     -0.00137593	     46.56848768
      0.92965662	     -0.05316741	     -0.00107898	     -0.19503197	     -0.05588142	      0.88273550	     -0.00064299	     -0.20905820	      0.00317178	     -0.00136344	     46.73541548
      0.93093066	     -0.05314030	     -0.00107989	     -0.19500484	     -0.05587738	      0.88273377	     -0.00064386	     -0.20905537	      0.00316623	     -0.00135082	     46.60742336
      0.93220470	     -0.05311311	     -0.00108315	     -0.19497754	     -0.05587335	      0.88273206	     -0.00064472	     -0.20905246	      0.00315995	     -0.00133817	     46.78129857
      0.93347874	     -0.05308437	     -0.00108419	     -0.19494876	     -0.05586933	      0.88273036	     -0.00064558	     -0.20904951	      0.00315319	     -0.00132548	     46.65227255
      0.93475277	     -0.05305611	     -0.00108748	     -0.19492039	     -0.05586532	      0.88272868	     -0.00064643	     -0.20904655	      0.00314564	     -0.00131288	     46.82624482
      0.93602681	     -0.05302682	     -0.00108853	     -0.19489105	     -0.05586132	      0.88272702	     -0.00064728	     -0.20904363	      0.00313758	     -0.00130038	     46.69011021
      0.93730085	     -0.05299994	     -0.00109174	     -0.19486404	     -0.05585732	      0.88272537	     -0.00064812	     -0.20904079	      0.00312866	     -0.00128817	     46.84246339
      0.93857489	     -0.05297427	     -0.00109274	     -0.19483830	     -0.05585334	      0.88272374	     -0.00064896	     -0.20903814	      0.00311922	     -0.00127640	     46.68278230
      0.93984893	     -0.05295192	     -0.00109588	     -0.19481580	     -0.05584938	      0.88272212	     -0.00064979	     -0.20903575	      0.00310900	     -0.00126538	     46.83129716
      0.94112297	     -0.05293108	     -0.00109681	     -0.19479488	     -0.05584542	      0.88272051	     -0.00065061	     -0.20903371	      0.00309837	     -0.00125526	     46.65931796
      0.94239700	     -0.05291365	     -0.00109978	     -0.19477730	     -0.05584148	      0.88271892	     -0.00065143	     -0.20903208	      0.00308711	     -0.00124630	     46.80508584
      0.94367104	     -0.05289838	     -0.00110054	     -0.19476194	     -0.05583756	      0.88271733	     -0.00065224	     -0.20903093	      0.00307559	     -0.00123868	     46.61197042
      0.94494508	     -0.05288571	     -0.00110333	     -0.19474911	     -0.05583365	      0.88271576	     -0.00065304	     -0.20903030	      0.00306359	     -0.00123265	     46.77082222
      0.94621912	     -0.05287323	     -0.00110389	     -0.19473655	     -0.05582975	      0.88271419	     -0.00065383	     -0.20903021	      0.00305156	     -0.00122822	     46.58044626
      0.94749316	     -0.05286141	     -0.00110659	     -0.19472457	     -0.05582587	      0.88271263	     -0.00065462	     -0.20903064	      0.00303924	     -0.00122545	     46.77130595
      0.94876720	     -0.05284824	     -0.00110716	     -0.19471131	     -0.05582201	      0.88271107	     -0.00065539	     -0.20903156	      0.00302698	     -0.00122410	     46.59208180
      0.95004123	     -0.05283347	     -0.00110966	     -0.19469638	     -0.05581816	      0.88270951	     -0.00065616	     -0.20903291	      0.00301445	     -0.00122404	     46.79548832
      0.95131527	     -0.05281474	     -0.00110968	     -0.19467759	     -0.05581433	      0.88270795	     -0.00065692	     -0.20903460	      0.00300193	     -0.00122495	     46.61832012
      0.95258931	     -0.05279268	     -0.00111156	     -0.19465539	     -0.05581051	      0.88270639	     -0.00065767	     -0.20903656	      0.00298908	     -0.00122659	     46.83803355
      0.95386335	     -0.05276702	     -0.00111112	     -0.19462967	     -0.05580671	      0.88270482	     -0.00065842	     -0.20903870	      0.00297618	     -0.00122859	     46.66797731
      0.95513739	     -0.05273980	     -0.00111279	     -0.19460233	     -0.05580293	      0.88270326	     -0.00065915	     -0.20904100	      0.00296282	     -0.00123074	     46.89347422
      0.95641143	     -0.05271161	     -0.00111232	     -0.19457407	     -0.05579916	      0.88270169	     -0.00065987	     -0.20904347	      0.00294930	     -0.00123271	     46.71628384
      0.95768546	     -0.05268328	     -0.00111403	     -0.19454559	     -0.05579541	      0.88270012	     -0.00066058	     -0.20904616	      0.00293523	     -0.00123442	     46.94211623
      0.95895950	     -0.05265265	     -0.00111348	     -0.19451489	     -0.05579168	      0.88269854	     -0.00066128	     -0.20904906	      0.00292098	     -0.00123556	     46.78738315
      0.96023354	     -0.05261900	     -0.00111494	     -0.19448110	     -0.05578797	      0.88269697	     -0.00066197	     -0.20905212	      0.00290621	     -0.00123593	     47.04118483
      0.96150758	     -0.05257999	     -0.00111396	     -0.19444203	     -0.05578427	      0.88269539	     -0.00066265	     -0.20905527	      0.00289120	     -0.00123505	     46.92310063
      0.96278162	     -0.05253784	     -0.00111513	     -0.19439975	     -0.05578060	      0.88269382	     -0.00066332	     -0.20905847	      0.00287553	     -0.00123261	     47.19186669
      0.96405566	     -0.05249197	     -0.00111382	     -0.19435382	     -0.05577695	      0.88269225	     -0.00066398	     -0.20906165	      0.00285949	     -0.00122824	     47.08729674
      0.96532969	     -0.05244383	     -0.00111458	     -0.19430554	     -0.05577332	      0.88269069	     -0.00066462	     -0.20906478	      0.00284266	     -0.00122181	     47.36125855
      0.96660373	     -0.05239258	     -0.00111281	     -0.19425424	     -0.05576970	      0.88268914	     -0.00066526	     -0.20906783	      0.00282538	     -0.00121307	     47.28799145
      0.96787777	     -0.05233861	     -0.00111325	     -0.19420013	     -0.05576612	      0.88268760	     -0.00066588	     -0.20907077	      0.00280729	     -0.00120193	     47.58835241
      0.96915181	     -0.05228256	     -0.00111109	     -0.19414403	     -0.05576255	      0.88268608	     -0.00066649	     -0.20907356	      0.00278872	     -0.00118815	     47.54680418
      0.97042585	     -0.05222771	     -0.00111168	     -0.19408902	     -0.05575901	      0.88268458	     -0.00066709	     -0.20907624	      0.00276927	     -0.00117176	     47.85239387
      0.97169989	     -0.05217332	     -0.00110977	     -0.19403454	     -0.05575550	      0.88268310	     -0.00066767	     -0.20907887	      0.00274932	     -0.00115264	     47.84637903
      0.97297392	     -0.05211805	     -0.00111050	     -0.19397909	     -0.05575201	      0.88268164	     -0.00066824	     -0.20908144	      0.00272850	     -0.00113086	     48.17850463
      0.97424796	     -0.05205975	     -0.00110811	     -0.19392071	     -0.05574854	      0.88268022	     -0.00066880	     -0.20908390	      0.00270723	     -0.00110623	     48.23354077
      0.97552200	     -0.05199825	     -0.00110835	     -0.19385904	     -0.05574511	      0.88267882	     -0.00066935	     -0.20908616	      0.00268506	     -0.00107875	     48.59217515
      0.97679604	     -0.05193397	     -0.00110507	     -0.19379469	     -0.05574170	      0.88267747	     -0.00066988	     -0.20908813	      0.00266237	     -0.00104826	     48.68165185
      0.97807008	     -0.05186868	     -0.00110490	     -0.19372922	     -0.05573832	      0.88267615	     -0.00067039	     -0.20908978	      0.00263865	     -0.00101492	     49.03467756
      0.97921327	     -0.05180866	     -0.00110228	     -0.19366912	     -0.05573532	      0.88267501	     -0.00067084	     -0.20909097	      0.00261687	     -0.00098250	     49.14126719
      0.98035646	     -0.05174785	     -0.00110142	     -0.19360816	     -0.05573234	      0.88267391	     -0.00067128	     -0.20909188	      0.00259427	     -0.00094790	     49.38851275
      0.98173687	     -0.05167365	     -0.00109862	     -0.19353383	     -0.05572878	      0.88267263	     -0.00067180	     -0.20909258	      0.00256622	     -0.00090329	     49.62312694
      0.98311728	     -0.05159873	     -0.00109734	     -0.19345872	     -0.05572526	      0.88267142	     -0.00067230	     -0.20909285	      0.00253712	     -0.00085592	     49.95458986
      0.98426871	     -0.05153503	     -0.00109328	     -0.19339494	     -0.05572235	      0.88267045	     -0.00067270	     -0.20909276	      0.00251229	     -0.00081433	     50.13287189
      0.98542014	     -0.05147169	     -0.00109105	     -0.19333147	     -0.05571947	      0.88266954	     -0.00067309	     -0.20909240	      0.00248669	     -0.00077109	     50.38200106
      0.98681044	     -0.05139411	     -0.00108658	     -0.19325377	     -0.05571604	      0.88266851	     -0.00067354	     -0.20909157	      0.00245503	     -0.00071683	     50.64919397
      0.98820073	     -0.05131558	     -0.00108413	     -0.19317503	     -0.05571265	      0.88266755	     -0.00067398	     -0.20909029	      0.00242233	     -0.00066060	     50.98614379
      0.98930352	     -0.05125230	     -0.00107967	     -0.19311167	     -0.05570999	      0.88266685	     -0.00067432	     -0.20908893	      0.00239589	     -0.00061466	     51.17203912
      0.99040632	     -0.05118908	     -0.00107700	     -0.19304830	     -0.05570736	      0.88266619	     -0.00067464	     -0.20908726	      0.00236874	     -0.00056774	     51.39959451
      0.99185287	     -0.05110687	     -0.00107208	     -0.19296593	     -0.05570396	      0.88266542	     -0.00067505	     -0.20908461	      0.00233227	     -0.00050493	     51.66060995
      0.99329943	     -0.05102648	     -0.00106908	     -0.19288529	     -0.05570062	      0.88266473	     -0.00067543	     -0.20908151	      0.00229464	     -0.00044118	     51.95234497
      0.99435725	     -0.05096831	     -0.00106440	     -0.19282701	     -0.05569820	      0.88266429	     -0.00067571	     -0.20907897	      0.00226663	     -0.00039417	     52.09832274
      0.99541508	     -0.05091047	     -0.00106143	     -0.19276902	     -0.05569582	      0.88266390	     -0.00067597	     -0.20907621	      0.00223803	     -0.00034710	     52.28533507
      0.99693716	     -0.05082863	     -0.00105601	     -0.19268695	     -0.05569245	      0.88266342	     -0.00067633	     -0.20907188	      0.00219610	     -0.00027949	     52.52734161
      0.99822901	     -0.05076098	     -0.00105270	     -0.19261907	     -0.05568963	      0.88266310	     -0.00067662	     -0.20906791	      0.00215970	     -0.00022260	     52.74962294
      0.99952086	     -0.05069433	     -0.00104769	     -0.19255223	     -0.05568687	      0.88266285	     -0.00067689	     -0.20906368	      0.00212278	     -0.00016632	     52.94286789
      1.00081271	     -0.05062910	     -0.00104496	     -0.19248673	     -0.05568415	      0.88266267	     -0.00067715	     -0.20905921	      0.00208511	     -0.00011094	     53.15877868
      1.00210456	     -0.05056390	     -0.00103921	     -0.19242134	     -0.05568148	      0.88266256	     -0.00067740	     -0.20905452	      0.00204701	     -0.00005658	     53.32833220
      1.00321705	     -0.05050860	     -0.00103700	     -0.19236578	     -0.05567922	      0.88266252	     -0.00067760	     -0.20905027	      0.00201357	     -0.00001080	     53.48978639
      1.00432955	     -0.05045397	     -0.00103255	     -0.19231096	     -0.05567700	      0.88266254	     -0.00067779	     -0.20904585	      0.00197981	      0.00003401	     53.62103997
      1.00571793	     -0.05038787	     -0.00102834	     -0.19224457	     -0.05567428	      0.88266262	     -0.00067801	     -0.20904011	      0.00193704	      0.00008830	     53.80197060
      1.00710631	     -0.05032476	     -0.00102233	     -0.19218122	     -0.05567162	      0.88266278	     -0.00067821	     -0.20903419	      0.00189380	      0.00014061	     53.94860502
      1.00822026	     -0.05027693	     -0.00101986	     -0.19213312	     -0.05566953	      0.88266296	     -0.00067836	     -0.20902934	      0.00185859	      0.00018090	     54.07598363
      1.00933421	     -0.05023090	     -0.00101555	     -0.19208686	     -0.05566748	      0.88266318	     -0.00067850	     -0.20902446	      0.00182317	      0.00021967	     54.17630564
      1.01074341	     -0.05017489	     -0.00101145	     -0.19203051	     -0.05566494	      0.88266353	     -0.00067867	     -0.20901823	      0.00177790	      0.00026632	     54.32306902
      1.01215262	     -0.05011961	     -0.00100514	     -0.19197496	     -0.05566247	      0.88266393	     -0.00067881	     -0.20901193	      0.00173237	      0.00031029	     54.45561192
      1.01322080	     -0.05007885	     -0.00100278	     -0.19193392	     -0.05566064	      0.88266428	     -0.00067891	     -0.20900709	      0.00169752	      0.00034177	     54.56142118
      1.01428897	     -0.05003984	     -0.00099872	     -0.19189466	     -0.05565884	      0.88266466	     -0.00067900	     -0.20900220	      0.00166258	      0.00037172	     54.64296887
      1.01576557	     -0.04998948	     -0.00099447	     -0.19184392	     -0.05565642	      0.88266524	     -0.00067911	     -0.20899542	      0.00161391	      0.00041049	     54.76568879
      1.01724217	     -0.04994262	     -0.00098841	     -0.19179672	     -0.05565408	      0.88266587	     -0.00067919	     -0.20898864	      0.00156506	      0.00044626	     54.87320557
      1.01826369	     -0.04991202	     -0.00098672	     -0.19176581	     -0.05565249	      0.88266634	     -0.00067924	     -0.20898398	      0.00153100	      0.00046918	     54.94835833
      1.01928522	     -0.04988252	     -0.00098333	     -0.19173605	     -0.05565095	      0.88266683	     -0.00067928	     -0.20897933	      0.00149693	      0.00049072	     55.01586270
      1.02086062	     -0.04983848	     -0.00097918	     -0.19169157	     -0.05564863	      0.88266763	     -0.00067933	     -0.20897216	      0.00144421	      0.00052127	     55.14477200
      1.02215788	     -0.04980161	     -0.00097465	     -0.19165436	     -0.05564679	      0.88266832	     -0.00067935	     -0.20896621	      0.00140077	      0.00054423	     55.25647109
      1.02345514	     -0.04976411	     -0.00097180	     -0.19161647	     -0.05564500	      0.88266904	     -0.00067936	     -0.20896014	      0.00135714	      0.00056539	     55.39248097
      1.02475240	     -0.04972526	     -0.00096639	     -0.19157731	     -0.05564326	      0.88266979	     -0.00067935	     -0.20895391	      0.00131349	      0.00058506	     55.49090056
      1.02590877	     -0.04968980	     -0.00096387	     -0.19154150	     -0.05564177	      0.88267047	     -0.00067933	     -0.20894819	      0.00127429	      0.00060142	     55.60581580
      1.02706514	     -0.04965346	     -0.00095916	     -0.19150487	     -0.05564032	      0.88267118	     -0.00067930	     -0.20894228	      0.00123504	      0.00061693	     55.69067484
      1.02822151	     -0.04961571	     -0.00095569	     -0.19146679	     -0.05563891	      0.88267190	     -0.00067926	     -0.20893617	      0.00119555	      0.00063169	     55.81493209
      1.02970795	     -0.04956503	     -0.00094982	     -0.19141573	     -0.05563717	      0.88267285	     -0.00067920	     -0.20892795	      0.00114462	      0.00064993	     55.97385244
      1.03088232	     -0.04952367	     -0.00094724	     -0.19137400	     -0.05563585	      0.88267362	     -0.00067913	     -0.20892117	      0.00110407	      0.00066402	     56.15090134
      1.03205669	     -0.04948123	     -0.00094302	     -0.19133123	     -0.05563458	      0.88267441	     -0.00067905	     -0.20891411	      0.00106336	      0.00067818	     56.28955919
      1.03323106	     -0.04943804	     -0.00094025	     -0.19128766	     -0.05563336	      0.88267522	     -0.00067897	     -0.20890678	      0.00102226	      0.00069253	     56.45877143
      1.03470307	     -0.04938272	     -0.00093518	     -0.19123191	     -0.05563189	      0.88267625	     -0.00067884	     -0.20889721	      0.00097030	      0.00071108	     56.64003021
      1.03585443	     -0.04933893	     -0.00093305	     -0.19118772	     -0.05563080	      0.88267708	     -0.00067873	     -0.20888945	      0.00092911	      0.00072605	     56.82365936
      1.03700579	     -0.04929446	     -0.00092919	     -0.19114290	     -0.05562975	      0.88267792	     -0.00067861	     -0.20888145	      0.00088763	      0.00074161	     56.97161402
      1.03815714	     -0.04925057	     -0.00092674	     -0.19109861	     -0.05562875	      0.88267878	     -0.00067848	     -0.20887323	      0.00084567	      0.00075776	     57.15228154
      1.03969343	     -0.04919291	     -0.00092235	     -0.19104044	     -0.05562750	      0.88267996	     -0.00067829	     -0.20886198	      0.00078907	      0.00078038	     57.36173906
      1.04083233	     -0.04915104	     -0.00092097	     -0.19099813	     -0.05562662	      0.88268086	     -0.00067813	     -0.20885347	      0.00074651	      0.00079788	     57.55406355
      1.04197124	     -0.04911035	     -0.00091794	     -0.19095703	     -0.05562580	      0.88268178	     -0.00067797	     -0.20884485	      0.00070357	      0.00081604	     57.68384633
      1.04336674	     -0.04906194	     -0.00091579	     -0.19090808	     -0.05562485	      0.88268294	     -0.00067776	     -0.20883418	      0.00065028	      0.00083895	     57.90087781
      1.04460385	     -0.04902007	     -0.00091213	     -0.19086578	     -0.05562408	      0.88268399	     -0.00067756	     -0.20882464	      0.00060263	      0.00085978	     58.02983492
      1.04584095	     -0.04898063	     -0.00091084	     -0.19082583	     -0.05562336	      0.88268506	     -0.00067735	     -0.20881507	      0.00055443	      0.00088086	     58.23228263
      1.04707805	     -0.04894440	     -0.00090746	     -0.19078914	     -0.05562270	      0.88268617	     -0.00067713	     -0.20880553	      0.00050596	      0.00090208	     58.33532295
      1.04831516	     -0.04891166	     -0.00090676	     -0.19075586	     -0.05562211	      0.88268730	     -0.00067690	     -0.20879608	      0.00045704	      0.00092308	     58.53641278
      1.04955226	     -0.04888187	     -0.00090363	     -0.19072559	     -0.05562157	      0.88268845	     -0.00067665	     -0.20878677	      0.00040797	      0.00094378	     58.61588497
      1.05078936	     -0.04885495	     -0.00090322	     -0.19069812	     -0.05562110	      0.88268963	     -0.00067640	     -0.20877763	      0.00035856	      0.00096381	     58.80942201
      1.05202647	     -0.04882948	     -0.00089988	     -0.19067218	     -0.05562069	      0.88269084	     -0.00067614	     -0.20876866	      0.00030916	      0.00098310	     58.87008884
      1.05326357	     -0.04880705	     -0.00089948	     -0.19064918	     -0.05562033	      0.88269206	     -0.00067587	     -0.20875987	      0.00025951	      0.00100130	     59.04767287
      1.05450067	     -0.04878801	     -0.00089602	     -0.19062968	     -0.05562004	      0.88269331	     -0.00067558	     -0.20875129	      0.00020999	      0.00101828	     59.06501777
      1.05573778	     -0.04877268	     -0.00089605	     -0.19061377	     -0.05561981	      0.88269458	     -0.00067529	     -0.20874295	      0.00016038	      0.00103364	     59.24655290
      1.05697488	     -0.04876018	     -0.00089257	     -0.19060080	     -0.05561965	      0.88269587	     -0.00067499	     -0.20873489	      0.00011110	      0.00104734	     59.23108748
      1.05807484	     -0.04875199	     -0.00089259	     -0.19059210	     -0.05561955	      0.88269703	     -0.00067471	     -0.20872796	      0.00006732	      0.00105780	     59.36338448
      1.05917479	     -0.04874586	     -0.00089053	     -0.19058551	     -0.05561950	      0.88269820	     -0.00067443	     -0.20872126	      0.00002388	      0.00106663	     59.38126125
      1.06053146	     -0.04874190	     -0.00088957	     -0.19058095	     -0.05561950	      0.88269965	     -0.00067407	     -0.20871333	     -0.00002937	      0.00107498	     59.48359139
      1.06188813	     -0.04874167	     -0.00088687	     -0.19058018	     -0.05561958	      0.88270111	     -0.00067370	     -0.20870578	     -0.00008202	      0.00108041	     59.46979255
      1.06301103	     -0.04874438	     -0.00088697	     -0.19058237	     -0.05561969	      0.88270233	     -0.00067339	     -0.20869982	     -0.00012525	      0.00108251	     59.57984043
      1.06413392	     -0.04874912	     -0.00088524	     -0.19058665	     -0.05561986	      0.88270354	     -0.00067307	     -0.20869413	     -0.00016793	      0.00108250	     59.56825209
      1.06549575	     -0.04875778	     -0.00088490	     -0.19059470	     -0.05562012	      0.88270501	     -0.00067268	     -0.20868759	     -0.00021912	      0.00107954	     59.65583418
      1.06685759	     -0.04876903	     -0.00088260	     -0.19060542	     -0.05562046	      0.88270648	     -0.00067227	     -0.20868142	     -0.00026946	      0.00107346	     59.59860464
      1.06794221	     -0.04878014	     -0.00088332	     -0.19061602	     -0.05562077	      0.88270764	     -0.00067195	     -0.20867677	     -0.00030913	      0.00106635	     59.69244802
      1.06902683	     -0.04879283	     -0.00088226	     -0.19062827	     -0.05562113	      0.88270879	     -0.00067161	     -0.20867235	     -0.00034820	      0.00105737	     59.65717768
      1.07044147	     -0.04881220	     -0.00088237	     -0.19064702	     -0.05562165	      0.88271028	     -0.00067117	     -0.20866693	     -0.00039850	      0.00104282	     59.70271379
      1.07185610	     -0.04883416	     -0.00088062	     -0.19066843	     -0.05562225	      0.88271174	     -0.00067073	     -0.20866189	     -0.00044782	      0.00102529	     59.60486242
      1.07291024	     -0.04885243	     -0.00088180	     -0.19068622	     -0.05562274	      0.88271281	     -0.00067039	     -0.20865838	     -0.00048414	      0.00101029	     59.67872636
      1.07396438	     -0.04887192	     -0.00088121	     -0.19070528	     -0.05562327	      0.88271387	     -0.00067005	     -0.20865508	     -0.00051986	      0.00099380	     59.62496488
      1.07544194	     -0.04890170	     -0.00088160	     -0.19073443	     -0.05562408	      0.88271532	     -0.00066956	     -0.20865079	     -0.00056917	      0.00096826	     59.63378058
      1.07691951	     -0.04893407	     -0.00088006	     -0.19076625	     -0.05562495	      0.88271673	     -0.00066907	     -0.20864690	     -0.00061738	      0.00094013	     59.49407379
      1.07792705	     -0.04895811	     -0.00088157	     -0.19078984	     -0.05562559	      0.88271767	     -0.00066873	     -0.20864448	     -0.00064982	      0.00091951	     59.55398053
      1.07893458	     -0.04898335	     -0.00088137	     -0.19081469	     -0.05562626	      0.88271858	     -0.00066838	     -0.20864224	     -0.00068170	      0.00089789	     59.49064452
      1.08052048	     -0.04902571	     -0.00088208	     -0.19085640	     -0.05562738	      0.88271998	     -0.00066783	     -0.20863911	     -0.00073095	      0.00086195	     59.46226454
      1.08181789	     -0.04906235	     -0.00088171	     -0.19089255	     -0.05562836	      0.88272108	     -0.00066738	     -0.20863689	     -0.00077029	      0.00083105	     59.35003314
      1.08311531	     -0.04910113	     -0.00088319	     -0.19093080	     -0.05562938	      0.88272214	     -0.00066692	     -0.20863497	     -0.00080891	      0.00079892	     59.37957637
      1.08441272	     -0.04914166	     -0.00088238	     -0.19097088	     -0.05563046	      0.88272315	     -0.00066646	     -0.20863336	     -0.00084657	      0.00076586	     59.20574663
      1.08555770	     -0.04917927	     -0.00088426	     -0.19100801	     -0.05563144	      0.88272401	     -0.00066605	     -0.20863220	     -0.00087926	      0.00073593	     59.25265349
      1.08670269	     -0.04921809	     -0.00088414	     -0.19104642	     -0.05563247	      0.88272484	     -0.00066564	     -0.20863126	     -0.00091116	      0.00070553	     59.12263833
      1.08784767	     -0.04925847	     -0.00088534	     -0.19108637	     -0.05563353	      0.88272563	     -0.00066522	     -0.20863057	     -0.00094247	      0.00067469	     59.10040240
      1.08936599	     -0.04931390	     -0.00088559	     -0.19114127	     -0.05563499	      0.88272662	     -0.00066467	     -0.20863001	     -0.00098286	      0.00063336	     58.94912954
      1.09053837	     -0.04935822	     -0.00088753	     -0.19118514	     -0.05563616	      0.88272734	     -0.00066424	     -0.20862984	     -0.00101332	      0.00060119	     58.97648308
      1.09171075	     -0.04940358	     -0.00088771	     -0.19123011	     -0.05563737	      0.88272803	     -0.00066380	     -0.20862991	     -0.00104293	      0.00056901	     58.83716087
      1.09288312	     -0.04945066	     -0.00088928	     -0.19127676	     -0.05563861	      0.88272868	     -0.00066337	     -0.20863020	     -0.00107188	      0.00053690	     58.81558741
      1.09437854	     -0.04951201	     -0.00088975	     -0.19133763	     -0.05564024	      0.88272945	     -0.00066281	     -0.20863087	     -0.00110761	      0.00049633	     58.64560218
      1.09553249	     -0.04956074	     -0.00089198	     -0.19138595	     -0.05564153	      0.88273000	     -0.00066238	     -0.20863162	     -0.00113446	      0.00046533	     58.67611560
      1.09668644	     -0.04961016	     -0.00089243	     -0.19143501	     -0.05564286	      0.88273052	     -0.00066195	     -0.20863256	     -0.00116044	      0.00043477	     58.53457324
      1.09807294	     -0.04967070	     -0.00089464	     -0.19149508	     -0.05564449	      0.88273110	     -0.00066143	     -0.20863393	     -0.00119078	      0.00039861	     58.52828289
      1.09945944	     -0.04973193	     -0.00089450	     -0.19155593	     -0.05564616	      0.88273163	     -0.00066090	     -0.20863555	     -0.00121987	      0.00036328	     58.29547453
      1.10051888	     -0.04977977	     -0.00089703	     -0.19160341	     -0.05564746	      0.88273200	     -0.00066051	     -0.20863695	     -0.00124153	      0.00033680	     58.34750539
      1.10157832	     -0.04982789	     -0.00089769	     -0.19165123	     -0.05564879	      0.88273234	     -0.00066010	     -0.20863848	     -0.00126243	      0.00031089	     58.22496493
      1.10307074	     -0.04989628	     -0.00089971	     -0.19171918	     -0.05565069	      0.88273278	     -0.00065954	     -0.20864085	     -0.00129086	      0.00027531	     58.17201108
      1.10437199	     -0.04995618	     -0.00090020	     -0.19177875	     -0.05565239	      0.88273312	     -0.00065905	     -0.20864308	     -0.00131453	      0.00024528	     57.99501252
      1.10567323	     -0.05001735	     -0.00090285	     -0.19183953	     -0.05565411	      0.88273342	     -0.00065855	     -0.20864546	     -0.00133736	      0.00021614	     58.01648646
      1.10697448	     -0.05007905	     -0.00090299	     -0.19190093	     -0.05565587	      0.88273368	     -0.00065806	     -0.20864799	     -0.00135906	      0.00018805	     57.76872077
      1.10812433	     -0.05013456	     -0.00090573	     -0.19195610	     -0.05565744	      0.88273388	     -0.00065763	     -0.20865034	     -0.00137760	      0.00016398	     57.81055771
      1.10927418	     -0.05019033	     -0.00090642	     -0.19201161	     -0.05565904	      0.88273406	     -0.00065719	     -0.20865280	     -0.00139524	      0.00014071	     57.63529663
      1.11042402	     -0.05024697	     -0.00090837	     -0.19206796	     -0.05566065	      0.88273421	     -0.00065676	     -0.20865537	     -0.00141220	      0.00011813	     57.58736900
      1.11197697	     -0.05032475	     -0.00090969	     -0.19214540	     -0.05566286	      0.88273437	     -0.00065618	     -0.20865901	     -0.00143382	      0.00008876	     57.37065144
      1.11315950	     -0.05038542	     -0.00091243	     -0.19220576	     -0.05566457	      0.88273446	     -0.00065573	     -0.20866193	     -0.00144947	      0.00006715	     57.37492982
      1.11434204	     -0.05044678	     -0.00091341	     -0.19226689	     -0.05566629	      0.88273453	     -0.00065529	     -0.20866497	     -0.00146419	      0.00004619	     57.17909815
      1.11552457	     -0.05050920	     -0.00091598	     -0.19232902	     -0.05566803	      0.88273457	     -0.00065485	     -0.20866815	     -0.00147818	      0.00002578	     57.12034494
      1.11704338	     -0.05058981	     -0.00091733	     -0.19240935	     -0.05567029	      0.88273459	     -0.00065429	     -0.20867242	     -0.00149486	      0.00000042	     56.86547678
      1.11820662	     -0.05065343	     -0.00092025	     -0.19247271	     -0.05567203	      0.88273458	     -0.00065386	     -0.20867586	     -0.00150686	     -0.00001851	     56.85434902
      1.11936986	     -0.05071764	     -0.00092137	     -0.19253672	     -0.05567379	      0.88273455	     -0.00065343	     -0.20867945	     -0.00151791	     -0.00003706	     56.64823860
      1.12077602	     -0.05079666	     -0.00092441	     -0.19261545	     -0.05567593	      0.88273448	     -0.00065292	     -0.20868398	     -0.00153027	     -0.00005915	     56.58541765
      1.12218218	     -0.05087631	     -0.00092508	     -0.19269491	     -0.05567809	      0.88273438	     -0.00065242	     -0.20868871	     -0.00154121	     -0.00008094	     56.25550616
      1.12324987	     -0.05093801	     -0.00092827	     -0.19275639	     -0.05567974	      0.88273429	     -0.00065204	     -0.20869242	     -0.00154884	     -0.00009743	     56.27538634
      1.12431757	     -0.05100009	     -0.00092959	     -0.19281832	     -0.05568140	      0.88273417	     -0.00065166	     -0.20869623	     -0.00155559	     -0.00011386	     56.08759142
      1.12583417	     -0.05108961	     -0.00093263	     -0.19290760	     -0.05568377	      0.88273398	     -0.00065113	     -0.20870182	     -0.00156391	     -0.00013729	     55.94967945
      1.12715331	     -0.05116819	     -0.00093406	     -0.19298602	     -0.05568583	      0.88273379	     -0.00065067	     -0.20870685	     -0.00156977	     -0.00015779	     55.67736522
      1.12847245	     -0.05124790	     -0.00093746	     -0.19306553	     -0.05568791	      0.88273357	     -0.00065022	     -0.20871202	     -0.00157456	     -0.00017855	     55.63065259
      1.12979159	     -0.05132760	     -0.00093828	     -0.19314512	     -0.05568999	      0.88273332	     -0.00064978	     -0.20871733	     -0.00157796	     -0.00019950	     55.26954188
      1.13095250	     -0.05139896	     -0.00094162	     -0.19321630	     -0.05569182	      0.88273307	     -0.00064939	     -0.20872212	     -0.00158016	     -0.00021824	     55.25029265
      1.13211340	     -0.05147039	     -0.00094288	     -0.19328764	     -0.05569366	      0.88273281	     -0.00064901	     -0.20872702	     -0.00158125	     -0.00023722	     54.98373062
      1.13327431	     -0.05154244	     -0.00094532	     -0.19335957	     -0.05569549	      0.88273252	     -0.00064864	     -0.20873202	     -0.00158147	     -0.00025653	     54.86256985
      1.13486265	     -0.05164137	     -0.00094728	     -0.19345839	     -0.05569800	      0.88273209	     -0.00064814	     -0.20873899	     -0.00158010	     -0.00028349	     54.53153971
      1.13606080	     -0.05171648	     -0.00095038	     -0.19353339	     -0.05569989	      0.88273174	     -0.00064777	     -0.20874434	     -0.00157798	     -0.00030432	     54.48036066
      1.13725895	     -0.05179133	     -0.00095168	     -0.19360819	     -0.05570178	      0.88273137	     -0.00064741	     -0.20874976	     -0.00157468	     -0.00032550	     54.20655476
      1.13845710	     -0.05186641	     -0.00095420	     -0.19368319	     -0.05570367	      0.88273096	     -0.00064705	     -0.20875524	     -0.00157044	     -0.00034709	     54.08661766
      1.14000732	     -0.05196317	     -0.00095587	     -0.19377992	     -0.05570610	      0.88273040	     -0.00064661	     -0.20876238	     -0.00156328	     -0.00037553	     53.74017416
      1.14118701	     -0.05203709	     -0.00095890	     -0.19385377	     -0.05570794	      0.88272995	     -0.00064627	     -0.20876785	     -0.00155683	     -0.00039761	     53.69216411
      1.14236670	     -0.05211061	     -0.00096012	     -0.19392730	     -0.05570977	      0.88272946	     -0.00064595	     -0.20877335	     -0.00154924	     -0.00041995	     53.41728282
      1.14379803	     -0.05220004	     -0.00096318	     -0.19401669	     -0.05571198	      0.88272884	     -0.00064557	     -0.20878004	     -0.00153886	     -0.00044749	     53.29381084
      1.14522936	     -0.05228887	     -0.00096391	     -0.19410558	     -0.05571417	      0.88272818	     -0.00064520	     -0.20878675	     -0.00152686	     -0.00047535	     52.87511009
      1.14631188	     -0.05235633	     -0.00096714	     -0.19417301	     -0.05571582	      0.88272766	     -0.00064493	     -0.20879182	     -0.00151707	     -0.00049667	     52.87377830
      1.14739440	     -0.05242320	     -0.00096860	     -0.19423991	     -0.05571746	      0.88272711	     -0.00064467	     -0.20879689	     -0.00150634	     -0.00051808	     52.64524768
      1.14894013	     -0.05251815	     -0.00097196	     -0.19433488	     -0.05571977	      0.88272628	     -0.00064431	     -0.20880412	     -0.00148980	     -0.00054877	     52.47129132
      1.15028226	     -0.05259941	     -0.00097383	     -0.19441621	     -0.05572176	      0.88272553	     -0.00064400	     -0.20881036	     -0.00147410	     -0.00057541	     52.15580478
      1.15162439	     -0.05267985	     -0.00097776	     -0.19449666	     -0.05572373	      0.88272474	     -0.00064372	     -0.20881655	     -0.00145746	     -0.00060200	     52.11315089
      1.15296651	     -0.05275841	     -0.00097930	     -0.19457532	     -0.05572567	      0.88272391	     -0.00064344	     -0.20882268	     -0.00143949	     -0.00062836	     51.70873859
      1.15414338	     -0.05282647	     -0.00098338	     -0.19464339	     -0.05572736	      0.88272316	     -0.00064322	     -0.20882799	     -0.00142312	     -0.00065130	     51.72798287
      1.15532025	     -0.05289299	     -0.00098559	     -0.19470999	     -0.05572902	      0.88272238	     -0.00064300	     -0.20883323	     -0.00140579	     -0.00067393	     51.44799490
      1.15649712	     -0.05295833	     -0.00098910	     -0.19477538	     -0.05573067	      0.88272157	     -0.00064279	     -0.20883841	     -0.00138786	     -0.00069624	     51.35313502
      1.15812181	     -0.05304535	     -0.00099286	     -0.19486252	     -0.05573290	      0.88272042	     -0.00064253	     -0.20884544	     -0.00136187	     -0.00072632	     51.02237459
      1.15933593	     -0.05310815	     -0.00099741	     -0.19492536	     -0.05573454	      0.88271952	     -0.00064234	     -0.20885058	     -0.00134180	     -0.00074819	     51.04669376
      1.16055005	     -0.05316843	     -0.00100033	     -0.19498574	     -0.05573616	      0.88271860	     -0.00064217	     -0.20885563	     -0.00132097	     -0.00076938	     50.77469557
      1.16176417	     -0.05322670	     -0.00100452	     -0.19504408	     -0.05573775	      0.88271765	     -0.00064201	     -0.20886059	     -0.00129971	     -0.00078989	     50.71954593
      1.16334767	     -0.05329899	     -0.00100860	     -0.19511651	     -0.05573979	      0.88271638	     -0.00064183	     -0.20886692	     -0.00127112	     -0.00081541	     50.38438909
      1.16453908	     -0.05335099	     -0.00101347	     -0.19516857	     -0.05574129	      0.88271540	     -0.00064170	     -0.20887157	     -0.00124927	     -0.00083370	     50.46407759
      1.16573049	     -0.05340038	     -0.00101665	     -0.19521808	     -0.05574276	      0.88271440	     -0.00064159	     -0.20887615	     -0.00122687	     -0.00085109	     50.21452711
      1.16718932	     -0.05345796	     -0.00102212	     -0.19527576	     -0.05574453	      0.88271314	     -0.00064147	     -0.20888166	     -0.00119911	     -0.00087116	     50.23053572
      1.16849860	     -0.05350598	     -0.00102524	     -0.19532394	     -0.05574609	      0.88271199	     -0.00064137	     -0.20888652	     -0.00117365	     -0.00088791	     49.89093939
      1.16980787	     -0.05355093	     -0.00103046	     -0.19536898	     -0.05574761	      0.88271082	     -0.00064130	     -0.20889128	     -0.00114810	     -0.00090350	     50.02304677
      1.17111714	     -0.05359205	     -0.00103312	     -0.19541029	     -0.05574909	      0.88270962	     -0.00064123	     -0.20889594	     -0.00112202	     -0.00091780	     49.64740430
      1.17242642	     -0.05363044	     -0.00103828	     -0.19544878	     -0.05575054	      0.88270841	     -0.00064119	     -0.20890051	     -0.00109600	     -0.00093088	     49.84089080
      1.17373569	     -0.05366539	     -0.00104049	     -0.19548394	     -0.05575196	      0.88270719	     -0.00064115	     -0.20890499	     -0.00106951	     -0.00094260	     49.42199905
      1.17504496	     -0.05369779	     -0.00104560	     -0.19551645	     -0.05575334	      0.88270595	     -0.00064114	     -0.20890939	     -0.00104321	     -0.00095308	     49.67913021
      1.17635424	     -0.05372656	     -0.00104724	     -0.19554545	     -0.05575469	      0.88270469	     -0.00064113	     -0.20891371	     -0.00101649	     -0.00096218	     49.21350835
      1.17752342	     -0.05375022	     -0.00105142	     -0.19556922	     -0.05575587	      0.88270356	     -0.00064115	     -0.20891750	     -0.00099288	     -0.00096926	     49.42210317
      1.17869261	     -0.05377123	     -0.00105339	     -0.19559043	     -0.05575701	      0.88270243	     -0.00064117	     -0.20892123	     -0.00096905	     -0.00097527	     49.19320291
      1.18011623	     -0.05379404	     -0.00105704	     -0.19561343	     -0.05575837	      0.88270103	     -0.00064121	     -0.20892570	     -0.00094021	     -0.00098127	     49.25302377
      1.18153985	     -0.05381353	     -0.00105865	     -0.19563318	     -0.05575969	      0.88269963	     -0.00064127	     -0.20893010	     -0.00091123	     -0.00098582	     48.92126082
      1.18273046	     -0.05382802	     -0.00106200	     -0.19564783	     -0.05576076	      0.88269846	     -0.00064134	     -0.20893371	     -0.00088729	     -0.00098862	     49.11318043
      1.18392107	     -0.05384028	     -0.00106332	     -0.19566031	     -0.05576180	      0.88269728	     -0.00064141	     -0.20893729	     -0.00086324	     -0.00099050	     48.90162344
      1.18535015	     -0.05385261	     -0.00106625	     -0.19567286	     -0.05576302	      0.88269586	     -0.00064152	     -0.20894152	     -0.00083466	     -0.00099167	     48.99701104
      1.18677923	     -0.05386195	     -0.00106693	     -0.19568249	     -0.05576419	      0.88269445	     -0.00064164	     -0.20894568	     -0.00080600	     -0.00099168	     48.66378700
      1.18792946	     -0.05386799	     -0.00106968	     -0.19568870	     -0.05576510	      0.88269330	     -0.00064176	     -0.20894898	     -0.00078328	     -0.00099098	     48.88201578
      1.18907968	     -0.05387223	     -0.00107050	     -0.19569317	     -0.05576599	      0.88269217	     -0.00064188	     -0.20895224	     -0.00076050	     -0.00098965	     48.72356147
      1.19056053	     -0.05387551	     -0.00107273	     -0.19569670	     -0.05576710	      0.88269070	     -0.00064206	     -0.20895636	     -0.00073149	     -0.00098715	     48.81125352
      1.19204138	     -0.05387621	     -0.00107288	     -0.19569771	     -0.05576816	      0.88268924	     -0.00064225	     -0.20896042	     -0.00070254	     -0.00098380	     48.50823947
      1.19315706	     -0.05387572	     -0.00107521	     -0.19569738	     -0.05576893	      0.88268815	     -0.00064241	     -0.20896342	     -0.00068113	     -0.00098086	     48.73840586
      1.19427274	     -0.05387393	     -0.00107571	     -0.19569582	     -0.05576968	      0.88268705	     -0.00064258	     -0.20896640	     -0.00065970	     -0.00097755	     48.62096440
      1.19581642	     -0.05386977	     -0.00107743	     -0.19569193	     -0.05577067	      0.88268555	     -0.00064283	     -0.20897047	     -0.00063046	     -0.00097256	     48.70349554
      1.19736010	     -0.05386329	     -0.00107703	     -0.19568579	     -0.05577162	      0.88268405	     -0.00064311	     -0.20897448	     -0.00060136	     -0.00096714	     48.41056086
      1.19842392	     -0.05385782	     -0.00107895	     -0.19568048	     -0.05577225	      0.88268302	     -0.00064331	     -0.20897722	     -0.00058178	     -0.00096331	     48.65166038
      1.19948775	     -0.05385110	     -0.00107897	     -0.19567398	     -0.05577286	      0.88268200	     -0.00064352	     -0.20897993	     -0.00056221	     -0.00095942	     48.56570879
      1.20114028	     -0.05383921	     -0.00107950	     -0.19566241	     -0.05577377	      0.88268042	     -0.00064386	     -0.20898408	     -0.00053231	     -0.00095358	     48.60411043
      1.20249980	     -0.05382954	     -0.00107866	     -0.19565304	     -0.05577447	      0.88267913	     -0.00064416	     -0.20898748	     -0.00050795	     -0.00094927	     48.41632657
      1.20385932	     -0.05382254	     -0.00107959	     -0.19564627	     -0.05577515	      0.88267784	     -0.00064448	     -0.20899097	     -0.00048399	     -0.00094587	     48.56546595
      1.20521885	     -0.05381999	     -0.00107851	     -0.19564401	     -0.05577579	      0.88267656	     -0.00064482	     -0.20899468	     -0.00045994	     -0.00094371	     48.23254444
      1.20642310	     -0.05382236	     -0.00108025	     -0.19564655	     -0.05577633	      0.88267542	     -0.00064513	     -0.20899829	     -0.00043891	     -0.00094329	     48.42290867
      1.20762735	     -0.05382866	     -0.00108020	     -0.19565307	     -0.05577685	      0.88267428	     -0.00064545	     -0.20900230	     -0.00041759	     -0.00094451	     48.18912649
      1.20883160	     -0.05383954	     -0.00108162	     -0.19566413	     -0.05577734	      0.88267314	     -0.00064579	     -0.20900681	     -0.00039624	     -0.00094773	     48.21545053
      1.21041453	     -0.05385927	     -0.00108235	     -0.19568413	     -0.05577794	      0.88267164	     -0.00064626	     -0.20901360	     -0.00036760	     -0.00095535	     47.94694424
      1.21164781	     -0.05387811	     -0.00108470	     -0.19570312	     -0.05577838	      0.88267045	     -0.00064663	     -0.20901963	     -0.00034500	     -0.00096423	     48.09759728
      1.21288109	     -0.05389922	     -0.00108530	     -0.19572444	     -0.05577879	      0.88266926	     -0.00064702	     -0.20902631	     -0.00032177	     -0.00097576	     47.83566284
      1.21411437	     -0.05392296	     -0.00108722	     -0.19574835	     -0.05577917	      0.88266805	     -0.00064743	     -0.20903366	     -0.00029816	     -0.00099006	     47.85611074
      1.21567435	     -0.05395680	     -0.00108828	     -0.19578246	     -0.05577962	      0.88266649	     -0.00064796	     -0.20904395	     -0.00026731	     -0.00101208	     47.51454991
      1.21689120	     -0.05398678	     -0.00109095	     -0.19581260	     -0.05577993	      0.88266524	     -0.00064839	     -0.20905279	     -0.00024277	     -0.00103236	     47.63745463
      1.21810805	     -0.05401901	     -0.00109185	     -0.19584504	     -0.05578021	      0.88266397	     -0.00064883	     -0.20906235	     -0.00021744	     -0.00105525	     47.33539021
      1.21932491	     -0.05405296	     -0.00109385	     -0.19587918	     -0.05578045	      0.88266267	     -0.00064928	     -0.20907264	     -0.00019156	     -0.00108069	     47.29526635
      1.22095388	     -0.05410036	     -0.00109502	     -0.19592688	     -0.05578074	      0.88266088	     -0.00064991	     -0.20908751	     -0.00015571	     -0.00111833	     46.89715501
      1.22216909	     -0.05413877	     -0.00109740	     -0.19596548	     -0.05578091	      0.88265951	     -0.00065039	     -0.20909944	     -0.00012835	     -0.00114892	     46.95506257
      1.22338431	     -0.05417956	     -0.00109774	     -0.19600654	     -0.05578105	      0.88265809	     -0.00065088	     -0.20911209	     -0.00010019	     -0.00118137	     46.60874262
      1.22486266	     -0.05423288	     -0.00109948	     -0.19606014	     -0.05578117	      0.88265631	     -0.00065149	     -0.20912850	     -0.00006515	     -0.00122320	     46.53423846
      1.22618763	     -0.05428105	     -0.00109926	     -0.19610864	     -0.05578124	      0.88265467	     -0.00065206	     -0.20914415	     -0.00003267	     -0.00126256	     46.06821354
      1.22751261	     -0.05433172	     -0.00110117	     -0.19615956	     -0.05578126	      0.88265297	     -0.00065263	     -0.20916070	      0.00000054	     -0.00130344	     46.08598208
      1.22883759	     -0.05438388	     -0.00110073	     -0.19621207	     -0.05578123	      0.88265121	     -0.00065322	     -0.20917811	      0.00003495	     -0.00134545	     45.60234592
      1.23016256	     -0.05443849	     -0.00110276	     -0.19626696	     -0.05578117	      0.88264940	     -0.00065382	     -0.20919638	      0.00007018	     -0.00138834	     45.64254504
      1.23148754	     -0.05449493	     -0.00110228	     -0.19632377	     -0.05578105	      0.88264753	     -0.00065443	     -0.20921548	      0.00010669	     -0.00143164	     45.15375968
      1.23281251	     -0.05455372	     -0.00110435	     -0.19638286	     -0.05578088	      0.88264561	     -0.00065505	     -0.20923538	      0.00014402	     -0.00147507	     45.19471587
      1.23413749	     -0.05461302	     -0.00110350	     -0.19644256	     -0.05578067	      0.88264362	     -0.00065568	     -0.20925606	      0.00018269	     -0.00151820	     44.71420542
      1.23546247	     -0.05467388	     -0.00110520	     -0.19650376	     -0.05578040	      0.88264158	     -0.00065633	     -0.20927746	      0.00022219	     -0.00156077	     44.75344370
      1.23678744	     -0.05473483	     -0.00110392	     -0.19656514	     -0.05578008	      0.88263949	     -0.00065698	     -0.20929952	      0.00026307	     -0.00160231	     44.29732530
      1.23811242	     -0.05479710	     -0.00110528	     -0.19662779	     -0.05577970	      0.88263734	     -0.00065764	     -0.20932219	      0.00030482	     -0.00164257	     44.33545406
      1.23943739	     -0.05486034	     -0.00110380	     -0.19669149	     -0.05577927	      0.88263514	     -0.00065831	     -0.20934544	      0.00034796	     -0.00168110	     43.91178513
      1.24076237	     -0.05492553	     -0.00110493	     -0.19675708	     -0.05577878	      0.88263288	     -0.00065899	     -0.20936925	      0.00039197	     -0.00171770	     43.93837202
      1.24208734	     -0.05499108	     -0.00110315	     -0.19682314	     -0.05577823	      0.88263058	     -0.00065968	     -0.20939360	      0.00043733	     -0.00175198	     43.55509012
      1.24341232	     -0.05505673	     -0.00110376	     -0.19688922	     -0.05577762	      0.88262824	     -0.00066038	     -0.20941842	      0.00048358	     -0.00178371	     43.58232111
      1.24473730	     -0.05511982	     -0.00110131	     -0.19695286	     -0.05577695	      0.88262586	     -0.00066108	     -0.20944360	      0.00053118	     -0.00181244	     43.26054135
      1.24606227	     -0.05518063	     -0.00110097	     -0.19701418	     -0.05577621	      0.88262344	     -0.00066179	     -0.20946902	      0.00057966	     -0.00183792	     43.29097530
      1.24738725	     -0.05523838	     -0.00109785	     -0.19707253	     -0.05577541	      0.88262099	     -0.00066251	     -0.20949455	      0.00062941	     -0.00185970	     43.03384089
      1.24871222	     -0.05529373	     -0.00109683	     -0.19712842	     -0.05577454	      0.88261851	     -0.00066323	     -0.20952009	      0.00067995	     -0.00187750	     43.07229664
      1.25003720	     -0.05534572	     -0.00109330	     -0.19718105	     -0.05577361	      0.88261602	     -0.00066396	     -0.20954556	      0.00073162	     -0.00189089	     42.88229137
      1.25136218	     -0.05539451	     -0.00109169	     -0.19723043	     -0.05577260	      0.88261351	     -0.00066469	     -0.20957083	      0.00078396	     -0.00189963	     42.93164114
      1.25268715	     -0.05543843	     -0.00108748	     -0.19727502	     -0.05577153	      0.88261099	     -0.00066543	     -0.20959581	      0.00083725	     -0.00190330	     42.81478988
      1.25401213	     -0.05547851	     -0.00108468	     -0.19731575	     -0.05577038	      0.88260846	     -0.00066618	     -0.20962035	      0.00089102	     -0.00190169	     42.86121945
      1.25533710	     -0.05551339	     -0.00107971	     -0.19735134	     -0.05576917	      0.88260595	     -0.00066693	     -0.20964438	      0.00094550	     -0.00189457	     42.78749325
      1.25666208	     -0.05554380	     -0.00107644	     -0.19738243	     -0.05576788	      0.88260345	     -0.00066769	     -0.20966782	      0.00100030	     -0.00188191	     42.84693897
      1.25798706	     -0.05557016	     -0.00107099	     -0.19740954	     -0.05576652	      0.88260096	     -0.00066845	     -0.20969060	      0.00105566	     -0.00186360	     42.81393269
      1.25931203	     -0.05559327	     -0.00106638	     -0.19743337	     -0.05576508	      0.88259851	     -0.00066921	     -0.20971266	      0.00111115	     -0.00183957	     42.86806277
      1.26063701	     -0.05561095	     -0.00106074	     -0.19745181	     -0.05576357	      0.88259609	     -0.00066998	     -0.20973395	      0.00116696	     -0.00180979	     42.84489860
      1.26196198	     -0.05562632	     -0.00105719	     -0.19746788	     -0.05576199	      0.88259372	     -0.00067076	     -0.20975451	      0.00122276	     -0.00177439	     42.89056283
      1.26328696	     -0.05563986	     -0.00105156	     -0.19748218	     -0.05576033	      0.88259139	     -0.00067154	     -0.20977441	      0.00127878	     -0.00173362	     42.88735122
      1.26461194	     -0.05565296	     -0.00104735	     -0.19749599	     -0.05575860	      0.88258913	     -0.00067233	     -0.20979365	      0.00133486	     -0.00168794	     42.94644307
      1.26620589	     -0.05566531	     -0.00104029	     -0.19750927	     -0.05575642	      0.88258648	     -0.00067328	     -0.20981589	      0.00140274	     -0.00162700	     42.97285583
      1.26737987	     -0.05567273	     -0.00103732	     -0.19751730	     -0.05575474	      0.88258460	     -0.00067399	     -0.20983157	      0.00145274	     -0.00157837	     43.05396226
      1.26855385	     -0.05567768	     -0.00103249	     -0.19752292	     -0.05575301	      0.88258278	     -0.00067470	     -0.20984662	      0.00150301	     -0.00152677	     43.07851691
      1.27012973	     -0.05568173	     -0.00102736	     -0.19752783	     -0.05575059	      0.88258043	     -0.00067566	     -0.20986577	      0.00157054	     -0.00145339	     43.15419653
      1.27153930	     -0.05568215	     -0.00102114	     -0.19752906	     -0.05574833	      0.88257843	     -0.00067653	     -0.20988186	      0.00163116	     -0.00138415	     43.16621870
      1.27294887	     -0.05568107	     -0.00101762	     -0.19752871	     -0.05574599	      0.88257653	     -0.00067740	     -0.20989692	      0.00169163	     -0.00131207	     43.25934101
      1.27417064	     -0.05567786	     -0.00101190	     -0.19752623	     -0.05574389	      0.88257496	     -0.00067816	     -0.20990916	      0.00174424	     -0.00124757	     43.23840710
      1.27539241	     -0.05567373	     -0.00100851	     -0.19752273	     -0.05574173	      0.88257348	     -0.00067892	     -0.20992063	      0.00179669	     -0.00118158	     43.29731913
      1.27685868	     -0.05566604	     -0.00100295	     -0.19751587	     -0.05573904	      0.88257181	     -0.00067984	     -0.20993337	      0.00185973	     -0.00110069	     43.32818296
      1.27832496	     -0.05565652	     -0.00099992	     -0.19750708	     -0.05573627	      0.88257025	     -0.00068077	     -0.20994498	      0.00192253	     -0.00101839	     43.43160072
      1.27953117	     -0.05564641	     -0.00099519	     -0.19749764	     -0.05573392	      0.88256907	     -0.00068153	     -0.20995369	      0.00197427	     -0.00094976	     43.43913756
      1.28073738	     -0.05563504	     -0.00099270	     -0.19748687	     -0.05573151	      0.88256796	     -0.00068230	     -0.20996163	      0.00202573	     -0.00088057	     43.51269638
      1.28223473	     -0.05561812	     -0.00098816	     -0.19747074	     -0.05572843	      0.88256671	     -0.00068325	     -0.20997039	      0.00208944	     -0.00079405	     43.56486310
      1.28373207	     -0.05559947	     -0.00098584	     -0.19745280	     -0.05572525	      0.88256558	     -0.00068421	     -0.20997795	      0.00215259	     -0.00070726	     43.67134798
      1.28489611	     -0.05558298	     -0.00098134	     -0.19743695	     -0.05572272	      0.88256480	     -0.00068496	     -0.20998299	      0.00220156	     -0.00063975	     43.67853390
      1.28606015	     -0.05556431	     -0.00097890	     -0.19741885	     -0.05572013	      0.88256409	     -0.00068571	     -0.20998728	      0.00225014	     -0.00057247	     43.76677541
      1.28761708	     -0.05553301	     -0.00097439	     -0.19738835	     -0.05571657	      0.88256327	     -0.00068672	     -0.20999176	      0.00231481	     -0.00048280	     43.88983792
      1.28917401	     -0.05549427	     -0.00097219	     -0.19735033	     -0.05571292	      0.88256259	     -0.00068773	     -0.20999466	      0.00237872	     -0.00039353	     44.09467861
      1.29028572	     -0.05546149	     -0.00096814	     -0.19731814	     -0.05571025	      0.88256219	     -0.00068845	     -0.20999570	      0.00242407	     -0.00032988	     44.16802892
      1.29139744	     -0.05542563	     -0.00096612	     -0.19728281	     -0.05570753	      0.88256186	     -0.00068918	     -0.20999584	      0.00246877	     -0.00026636	     44.29437018
      1.29304671	     -0.05536495	     -0.00096216	     -0.19722292	     -0.05570340	      0.88256150	     -0.00069025	     -0.20999437	      0.00253408	     -0.00017223	     44.48407181
      1.29442428	     -0.05530668	     -0.00096014	     -0.19716526	     -0.05569988	      0.88256131	     -0.00069116	     -0.20999152	      0.00258741	     -0.00009365	     44.68817103
      1.29580185	     -0.05523949	     -0.00095620	     -0.19709874	     -0.05569628	      0.88256124	     -0.00069206	     -0.20998712	      0.00263970	     -0.00001487	     44.88378620
      1.29717942	     -0.05516406	     -0.00095471	     -0.19702389	     -0.05569260	      0.88256127	     -0.00069296	     -0.20998108	      0.00269044	      0.00006422	     45.13910243
      1.29855700	     -0.05508030	     -0.00095005	     -0.19694079	     -0.05568886	      0.88256142	     -0.00069386	     -0.20997335	      0.00273984	      0.00014393	     45.34596167
      1.29971589	     -0.05500434	     -0.00094927	     -0.19686528	     -0.05568567	      0.88256162	     -0.00069463	     -0.20996552	      0.00277985	      0.00021142	     45.57508288
      1.30087478	     -0.05492292	     -0.00094649	     -0.19678437	     -0.05568242	      0.88256191	     -0.00069539	     -0.20995648	      0.00281869	      0.00027950	     45.78396438
      1.30237261	     -0.05480920	     -0.00094427	     -0.19667123	     -0.05567816	      0.88256239	     -0.00069637	     -0.20994299	      0.00286668	      0.00036835	     46.11169889
      1.30387043	     -0.05468558	     -0.00093984	     -0.19654824	     -0.05567384	      0.88256301	     -0.00069736	     -0.20992748	      0.00291228	      0.00045826	     46.41538538
      1.30500955	     -0.05458513	     -0.00093870	     -0.19644818	     -0.05567050	      0.88256357	     -0.00069811	     -0.20991430	      0.00294497	      0.00052725	     46.70742596
      1.30614866	     -0.05447927	     -0.00093571	     -0.19634276	     -0.05566713	      0.88256421	     -0.00069886	     -0.20989994	      0.00297616	      0.00059688	     46.97627110
      1.30768536	     -0.05432982	     -0.00093318	     -0.19619382	     -0.05566252	      0.88256520	     -0.00069987	     -0.20987873	      0.00301545	      0.00069168	     47.39579897
      1.30906605	     -0.05418782	     -0.00092945	     -0.19605230	     -0.05565834	      0.88256622	     -0.00070077	     -0.20985793	      0.00304807	      0.00077776	     47.76054623
      1.31044674	     -0.05403876	     -0.00092837	     -0.19590362	     -0.05565411	      0.88256735	     -0.00070168	     -0.20983547	      0.00307783	      0.00086458	     48.23375442
      1.31160413	     -0.05390781	     -0.00092473	     -0.19577305	     -0.05565053	      0.88256839	     -0.00070243	     -0.20981540	      0.00310080	      0.00093802	     48.53369156
      1.31276152	     -0.05377236	     -0.00092303	     -0.19563789	     -0.05564693	      0.88256952	     -0.00070319	     -0.20979419	      0.00312157	      0.00101189	     48.92063985
      1.31421248	     -0.05359636	     -0.00091930	     -0.19546229	     -0.05564238	      0.88257106	     -0.00070413	     -0.20976603	      0.00314474	      0.00110508	     49.36998120
      1.31566344	     -0.05341431	     -0.00091748	     -0.19528053	     -0.05563781	      0.88257273	     -0.00070508	     -0.20973619	      0.00316440	      0.00119862	     49.94240345
      1.31677623	     -0.05327111	     -0.00091374	     -0.19513761	     -0.05563428	      0.88257410	     -0.00070580	     -0.20971219	      0.00317733	      0.00127056	     50.26810286
      1.31788902	     -0.05312563	     -0.00091193	     -0.19499232	     -0.05563074	      0.88257556	     -0.00070651	     -0.20968729	      0.00318810	      0.00134241	     50.69232435
      1.31939328	     -0.05292482	     -0.00090830	     -0.19479178	     -0.05562593	      0.88257765	     -0.00070748	     -0.20965226	      0.00319951	      0.00143923	     51.23547945
      1.32074670	     -0.05274007	     -0.00090635	     -0.19460720	     -0.05562160	      0.88257965	     -0.00070834	     -0.20961946	      0.00320648	      0.00152570	     51.80493718
      1.32210013	     -0.05255139	     -0.00090155	     -0.19441874	     -0.05561725	      0.88258178	     -0.00070920	     -0.20958548	      0.00321056	      0.00161133	     52.27469435
      1.32322549	     -0.05239214	     -0.00090010	     -0.19425957	     -0.05561364	      0.88258363	     -0.00070992	     -0.20955637	      0.00321149	      0.00168153	     52.78274787
      1.32435086	     -0.05223125	     -0.00089671	     -0.19409879	     -0.05561002	      0.88258556	     -0.00071062	     -0.20952651	      0.00321045	      0.00175077	     53.21118646
      1.32577801	     -0.05202555	     -0.00089386	     -0.19389317	     -0.05560545	      0.88258812	     -0.00071152	     -0.20948765	      0.00320604	      0.00183677	     53.83619600
      1.32720516	     -0.05181740	     -0.00088883	     -0.19368512	     -0.05560088	      0.88259080	     -0.00071240	     -0.20944774	      0.00319842	      0.00192049	     54.38060061
      1.32828770	     -0.05165845	     -0.00088734	     -0.19352614	     -0.05559742	      0.88259292	     -0.00071307	     -0.20941681	      0.00319029	      0.00198215	     54.89435783
      1.32937024	     -0.05149951	     -0.00088406	     -0.19336722	     -0.05559397	      0.88259509	     -0.00071373	     -0.20938536	      0.00318036	      0.00204213	     55.32367478
      1.33085146	     -0.05128393	     -0.00088087	     -0.19315158	     -0.05558927	      0.88259818	     -0.00071463	     -0.20934160	      0.00316364	      0.00212099	     55.96252230
      1.33218122	     -0.05109265	     -0.00087625	     -0.19296027	     -0.05558507	      0.88260104	     -0.00071543	     -0.20930173	      0.00314572	      0.00218825	     56.44678773
      1.33351099	     -0.05090407	     -0.00087310	     -0.19277158	     -0.05558091	      0.88260400	     -0.00071623	     -0.20926142	      0.00312488	      0.00225172	     57.05076308
      1.33460424	     -0.05075168	     -0.00086771	     -0.19261916	     -0.05557750	      0.88260648	     -0.00071687	     -0.20922804	      0.00310589	      0.00230079	     57.37001062
      1.33569750	     -0.05060192	     -0.00086420	     -0.19246930	     -0.05557411	      0.88260902	     -0.00071751	     -0.20919451	      0.00308513	      0.00234660	     57.81435213
      1.33710876	     -0.05041274	     -0.00085825	     -0.19228000	     -0.05556978	      0.88261238	     -0.00071833	     -0.20915111	      0.00305607	      0.00240060	     58.30700203
      1.33852003	     -0.05022889	     -0.00085412	     -0.19209593	     -0.05556549	      0.88261580	     -0.00071914	     -0.20910768	      0.00302442	      0.00244828	     58.91997182
      1.33957781	     -0.05009531	     -0.00084897	     -0.19196223	     -0.05556230	      0.88261840	     -0.00071974	     -0.20907518	      0.00299931	      0.00247971	     59.19878111
      1.34063559	     -0.04996494	     -0.00084572	     -0.19183167	     -0.05555915	      0.88262104	     -0.00072034	     -0.20904277	      0.00297289	      0.00250722	     59.59922864
      1.34210186	     -0.04979096	     -0.00084044	     -0.19165743	     -0.05555481	      0.88262474	     -0.00072116	     -0.20899809	      0.00293441	      0.00253875	     60.06161565
      1.34341604	     -0.04964074	     -0.00083810	     -0.19150687	     -0.05555098	      0.88262809	     -0.00072188	     -0.20895842	      0.00289803	      0.00256026	     60.56345539
      1.34473021	     -0.04949842	     -0.00083451	     -0.19136422	     -0.05554720	      0.88263147	     -0.00072259	     -0.20891932	      0.00286012	      0.00257552	     60.84382553
      1.34580200	     -0.04938848	     -0.00083436	     -0.19125392	     -0.05554415	      0.88263423	     -0.00072317	     -0.20888795	      0.00282790	      0.00258309	     61.22839658
      1.34687378	     -0.04928269	     -0.00083227	     -0.19114782	     -0.05554114	      0.88263700	     -0.00072374	     -0.20885709	      0.00279485	      0.00258627	     61.48349607
      1.34827570	     -0.04915036	     -0.00083073	     -0.19101502	     -0.05553725	      0.88264063	     -0.00072447	     -0.20881748	      0.00275029	      0.00258362	     61.90139794
      1.34967762	     -0.04902494	     -0.00082722	     -0.19088917	     -0.05553343	      0.88264425	     -0.00072520	     -0.20877874	      0.00270455	      0.00257329	     62.17072285
      1.35072187	     -0.04893616	     -0.00082698	     -0.19079999	     -0.05553062	      0.88264693	     -0.00072573	     -0.20875046	      0.00266961	      0.00256054	     62.51516992
      1.35176613	     -0.04885145	     -0.00082507	     -0.19071493	     -0.05552785	      0.88264959	     -0.00072626	     -0.20872269	      0.00263418	      0.00254366	     62.72385525
      1.35322126	     -0.04874135	     -0.00082369	     -0.19060427	     -0.05552405	      0.88265327	     -0.00072698	     -0.20868487	      0.00258385	      0.00251325	     63.07319815
      1.35452721	     -0.04865110	     -0.00082127	     -0.19051355	     -0.05552071	      0.88265653	     -0.00072761	     -0.20865189	      0.00253794	      0.00247932	     63.25117640
      1.35583317	     -0.04856803	     -0.00082148	     -0.19042992	     -0.05551742	      0.88265974	     -0.00072824	     -0.20861986	      0.00249123	      0.00243919	     63.63282444
      1.35689107	     -0.04850588	     -0.00081913	     -0.19036738	     -0.05551481	      0.88266231	     -0.00072874	     -0.20859464	      0.00245312	      0.00240240	     63.68362710
      1.35794897	     -0.04844853	     -0.00081871	     -0.19030957	     -0.05551223	      0.88266483	     -0.00072923	     -0.20857007	      0.00241458	      0.00236182	     63.89205067
      1.35934883	     -0.04837980	     -0.00081697	     -0.19024028	     -0.05550889	      0.88266809	     -0.00072987	     -0.20853860	      0.00236325	      0.00230264	     64.05024429
      1.36074870	     -0.04831914	     -0.00081724	     -0.19017898	     -0.05550562	      0.88267127	     -0.00073050	     -0.20850835	      0.00231147	      0.00223754	     64.36690732
      1.36178532	     -0.04827934	     -0.00081523	     -0.19013878	     -0.05550324	      0.88267356	     -0.00073096	     -0.20848674	      0.00227307	      0.00218585	     64.35295596
      1.36282194	     -0.04824321	     -0.00081493	     -0.19010219	     -0.05550091	      0.88267580	     -0.00073141	     -0.20846580	      0.00223447	      0.00213129	     64.50695345
      1.36427421	     -0.04819813	     -0.00081337	     -0.19005649	     -0.05549770	      0.88267884	     -0.00073203	     -0.20843759	      0.00218040	      0.00205053	     64.61121448
      1.36557766	     -0.04816311	     -0.00081340	     -0.19002088	     -0.05549489	      0.88268146	     -0.00073257	     -0.20841335	      0.00213178	      0.00197419	     64.83176563
      1.36688110	     -0.04813315	     -0.00081099	     -0.18999039	     -0.05549214	      0.88268398	     -0.00073311	     -0.20839011	      0.00208334	      0.00189478	     64.80210355
      1.36793215	     -0.04811258	     -0.00081170	     -0.18996932	     -0.05548997	      0.88268594	     -0.00073353	     -0.20837210	      0.00204420	      0.00182876	     65.00387812
      1.36898320	     -0.04809513	     -0.00081059	     -0.18995143	     -0.05548785	      0.88268783	     -0.00073394	     -0.20835472	      0.00200524	      0.00176135	     65.02548504
      1.37038497	     -0.04807651	     -0.00081040	     -0.18993217	     -0.05548507	      0.88269023	     -0.00073449	     -0.20833250	      0.00195335	      0.00166966	     65.17152599
      1.37178674	     -0.04806303	     -0.00080839	     -0.18991811	     -0.05548237	      0.88269251	     -0.00073502	     -0.20831138	      0.00190177	      0.00157658	     65.12771867
      1.37282067	     -0.04805635	     -0.00080914	     -0.18991093	     -0.05548042	      0.88269410	     -0.00073540	     -0.20829648	      0.00186374	      0.00150734	     65.29515273
      1.37385461	     -0.04805235	     -0.00080821	     -0.18990649	     -0.05547852	      0.88269562	     -0.00073577	     -0.20828216	      0.00182596	      0.00143797	     65.28964124
      1.37530732	     -0.04805111	     -0.00080800	     -0.18990459	     -0.05547590	      0.88269764	     -0.00073629	     -0.20826300	      0.00177306	      0.00134061	     65.38991661
      1.37661000	     -0.04805442	     -0.00080620	     -0.18990737	     -0.05547362	      0.88269933	     -0.00073674	     -0.20824675	      0.00172600	      0.00125395	     65.32034328
      1.37791269	     -0.04806195	     -0.00080683	     -0.18991430	     -0.05547140	      0.88270091	     -0.00073718	     -0.20823137	      0.00167910	      0.00116824	     65.50818046
      1.37896298	     -0.04807108	     -0.00080480	     -0.18992302	     -0.05546966	      0.88270210	     -0.00073753	     -0.20821960	      0.00164169	      0.00110015	     65.35260277
      1.38001327	     -0.04808294	     -0.00080465	     -0.18993441	     -0.05546796	      0.88270322	     -0.00073787	     -0.20820839	      0.00160443	      0.00103305	     65.40777873
      1.38141457	     -0.04810319	     -0.00080334	     -0.18995408	     -0.05546574	      0.88270461	     -0.00073831	     -0.20819431	      0.00155528	      0.00094541	     65.34094851
      1.38281586	     -0.04812859	     -0.00080395	     -0.18997885	     -0.05546360	      0.88270587	     -0.00073874	     -0.20818121	      0.00150659	      0.00086013	     65.48191528
      1.38385115	     -0.04815055	     -0.00080223	     -0.19000040	     -0.05546206	      0.88270673	     -0.00073905	     -0.20817218	      0.00147118	      0.00079886	     65.29598033
      1.38488644	     -0.04817522	     -0.00080213	     -0.19002463	     -0.05546055	      0.88270753	     -0.00073935	     -0.20816368	      0.00143607	      0.00073909	     65.31245875
      1.38633936	     -0.04821432	     -0.00080088	     -0.19006315	     -0.05545850	      0.88270854	     -0.00073976	     -0.20815264	      0.00138762	      0.00065798	     65.19991254
      1.38764329	     -0.04825391	     -0.00080120	     -0.19010217	     -0.05545672	      0.88270935	     -0.00074012	     -0.20814363	      0.00134487	      0.00058797	     65.25197210
      1.38894722	     -0.04829703	     -0.00079927	     -0.19014481	     -0.05545499	      0.88271008	     -0.00074047	     -0.20813545	      0.00130312	      0.00052079	     65.00106560
      1.39000021	     -0.04833527	     -0.00080043	     -0.19018258	     -0.05545364	      0.88271060	     -0.00074075	     -0.20812946	      0.00126988	      0.00046854	     65.06788153
      1.39105319	     -0.04837651	     -0.00079983	     -0.19022341	     -0.05545232	      0.88271106	     -0.00074102	     -0.20812403	      0.00123735	      0.00041817	     64.91651155
      1.39245628	     -0.04843582	     -0.00080035	     -0.19028213	     -0.05545061	      0.88271160	     -0.00074136	     -0.20811764	      0.00119494	      0.00035386	     64.85802065
      1.39385936	     -0.04850039	     -0.00079941	     -0.19034618	     -0.05544896	      0.88271206	     -0.00074170	     -0.20811221	      0.00115388	      0.00029285	     64.56823958
      1.39490234	     -0.04855116	     -0.00080090	     -0.19039650	     -0.05544778	      0.88271234	     -0.00074194	     -0.20810876	      0.00112406	      0.00024954	     64.59828276
      1.39594532	     -0.04860439	     -0.00080073	     -0.19044934	     -0.05544662	      0.88271258	     -0.00074218	     -0.20810580	      0.00109511	      0.00020801	     64.41169677
      1.39739518	     -0.04868235	     -0.00080159	     -0.19052674	     -0.05544506	      0.88271284	     -0.00074250	     -0.20810249	      0.00105609	      0.00015304	     64.28272304
      1.39884503	     -0.04876493	     -0.00080061	     -0.19060882	     -0.05544355	      0.88271302	     -0.00074281	     -0.20810010	      0.00101878	      0.00010120	     63.90107936
      1.39984004	     -0.04882466	     -0.00080287	     -0.19066813	     -0.05544255	      0.88271311	     -0.00074302	     -0.20809898	      0.00099395	      0.00006730	     63.89812887
      1.40083504	     -0.04888667	     -0.00080348	     -0.19072978	     -0.05544158	      0.88271316	     -0.00074321	     -0.20809828	      0.00097004	      0.00003481	     63.68263902
      1.40239298	     -0.04898762	     -0.00080498	     -0.19083016	     -0.05544009	      0.88271317	     -0.00074352	     -0.20809800	      0.00093424	     -0.00001355	     63.44776286
      1.40367539	     -0.04907493	     -0.00080500	     -0.19091706	     -0.05543891	      0.88271313	     -0.00074376	     -0.20809854	      0.00090644	     -0.00005114	     63.10575126
      1.40495780	     -0.04916610	     -0.00080675	     -0.19100777	     -0.05543777	      0.88271304	     -0.00074399	     -0.20809977	      0.00088005	     -0.00008702	     62.97451740
      1.40624021	     -0.04926042	     -0.00080623	     -0.19110172	     -0.05543666	      0.88271291	     -0.00074421	     -0.20810167	      0.00085538	     -0.00012127	     62.52648608
      1.40736767	     -0.04934576	     -0.00080814	     -0.19118668	     -0.05543570	      0.88271276	     -0.00074440	     -0.20810388	      0.00083484	     -0.00015027	     62.43392103
      1.40849513	     -0.04943334	     -0.00080813	     -0.19127395	     -0.05543477	      0.88271257	     -0.00074458	     -0.20810657	      0.00081573	     -0.00017825	     62.06947846
      1.40962259	     -0.04952335	     -0.00080928	     -0.19136362	     -0.05543386	      0.88271236	     -0.00074475	     -0.20810972	      0.00079783	     -0.00020540	     61.85108786
      1.41114409	     -0.04964878	     -0.00080959	     -0.19148865	     -0.05543267	      0.88271202	     -0.00074498	     -0.20811469	      0.00077588	     -0.00024088	     61.36125907
      1.41230706	     -0.04974760	     -0.00081141	     -0.19158714	     -0.05543177	      0.88271172	     -0.00074515	     -0.20811904	      0.00076064	     -0.00026732	     61.18563286
      1.41347002	     -0.04984879	     -0.00081157	     -0.19168806	     -0.05543090	      0.88271139	     -0.00074531	     -0.20812385	      0.00074700	     -0.00029323	     60.76364323
      1.41463298	     -0.04995235	     -0.00081296	     -0.19179132	     -0.05543003	      0.88271104	     -0.00074547	     -0.20812912	      0.00073475	     -0.00031880	     60.50084244
      1.41612287	     -0.05008815	     -0.00081335	     -0.19192681	     -0.05542895	      0.88271054	     -0.00074566	     -0.20813651	      0.00072146	     -0.00035115	     59.95260353
      1.41727323	     -0.05019518	     -0.00081540	     -0.19203356	     -0.05542813	      0.88271012	     -0.00074580	     -0.20814268	      0.00071283	     -0.00037598	     59.75670254
      1.41842360	     -0.05030394	     -0.00081583	     -0.19214211	     -0.05542731	      0.88270967	     -0.00074593	     -0.20814925	      0.00070592	     -0.00040069	     59.31066561
      1.41957396	     -0.05041432	     -0.00081739	     -0.19225225	     -0.05542650	      0.88270920	     -0.00074606	     -0.20815618	      0.00070050	     -0.00042536	     59.01446591
      1.42112916	     -0.05056585	     -0.00081839	     -0.19240352	     -0.05542542	      0.88270851	     -0.00074623	     -0.20816613	      0.00069582	     -0.00045869	     58.41872020
      1.42228280	     -0.05067974	     -0.00082093	     -0.19251718	     -0.05542461	      0.88270797	     -0.00074635	     -0.20817389	      0.00069412	     -0.00048345	     58.20420339
      1.42343644	     -0.05079464	     -0.00082210	     -0.19263191	     -0.05542381	      0.88270740	     -0.00074646	     -0.20818196	      0.00069417	     -0.00050820	     57.74278494
      1.42484173	     -0.05093575	     -0.00082535	     -0.19277279	     -0.05542284	      0.88270666	     -0.00074659	     -0.20819218	      0.00069627	     -0.00053838	     57.41189776
      1.42610135	     -0.05106303	     -0.00082700	     -0.19289990	     -0.05542196	      0.88270597	     -0.00074671	     -0.20820166	      0.00070032	     -0.00056537	     56.84502283
      1.42736098	     -0.05119071	     -0.00083116	     -0.19302737	     -0.05542107	      0.88270524	     -0.00074682	     -0.20821142	      0.00070605	     -0.00059234	     56.62386638
      1.42862061	     -0.05131825	     -0.00083357	     -0.19315477	     -0.05542018	      0.88270447	     -0.00074692	     -0.20822143	      0.00071384	     -0.00061913	     56.03165477
      1.42988023	     -0.05144515	     -0.00083870	     -0.19328147	     -0.05541927	      0.88270368	     -0.00074703	     -0.20823164	      0.00072323	     -0.00064576	     55.84789819
      1.43113986	     -0.05157092	     -0.00084191	     -0.19340711	     -0.05541835	      0.88270285	     -0.00074713	     -0.20824202	      0.00073464	     -0.00067205	     55.24121504
      1.43239949	     -0.05169549	     -0.00084801	     -0.19353148	     -0.05541742	      0.88270198	     -0.00074723	     -0.20825252	      0.00074756	     -0.00069799	     55.09484241
      1.43365911	     -0.05181850	     -0.00085215	     -0.19365438	     -0.05541647	      0.88270109	     -0.00074732	     -0.20826313	      0.00076240	     -0.00072337	     54.48062437
      1.43491874	     -0.05193956	     -0.00085916	     -0.19377525	     -0.05541550	      0.88270016	     -0.00074742	     -0.20827380	      0.00077862	     -0.00074818	     54.37045754
      1.43617837	     -0.05205832	     -0.00086419	     -0.19389390	     -0.05541451	      0.88269920	     -0.00074751	     -0.20828452	      0.00079664	     -0.00077219	     53.76127418
      1.43743799	     -0.05217468	     -0.00087199	     -0.19401008	     -0.05541349	      0.88269822	     -0.00074760	     -0.20829525	      0.00081591	     -0.00079540	     53.67660384
      1.43869762	     -0.05228842	     -0.00087785	     -0.19412373	     -0.05541245	      0.88269720	     -0.00074769	     -0.20830598	      0.00083686	     -0.00081758	     53.08167676
      1.43995725	     -0.05239931	     -0.00088625	     -0.19423445	     -0.05541138	      0.88269616	     -0.00074778	     -0.20831670	      0.00085894	     -0.00083875	     53.01299518
      1.44121687	     -0.05250698	     -0.00089276	     -0.19434203	     -0.05541029	      0.88269509	     -0.00074787	     -0.20832738	      0.00088255	     -0.00085871	     52.44719451
      1.44247650	     -0.05261127	     -0.00090154	     -0.19444618	     -0.05540916	      0.88269399	     -0.00074795	     -0.20833800	      0.00090717	     -0.00087744	     52.38630528
      1.44373613	     -0.05271184	     -0.00090853	     -0.19454667	     -0.05540800	      0.88269288	     -0.00074804	     -0.20834855	      0.00093317	     -0.00089478	     51.85854377
      1.44499575	     -0.05280850	     -0.00091746	     -0.19464321	     -0.05540681	      0.88269174	     -0.00074812	     -0.20835900	      0.00096010	     -0.00091069	     51.79593305
      1.44625538	     -0.05290117	     -0.00092476	     -0.19473583	     -0.05540558	      0.88269058	     -0.00074820	     -0.20836933	      0.00098826	     -0.00092502	     51.31063832
      1.44751501	     -0.05298984	     -0.00093370	     -0.19482441	     -0.05540432	      0.88268941	     -0.00074828	     -0.20837954	      0.00101721	     -0.00093774	     51.23869348
      1.44877464	     -0.05307457	     -0.00094122	     -0.19490910	     -0.05540302	      0.88268822	     -0.00074836	     -0.20838961	      0.00104724	     -0.00094874	     50.79900310
      1.45003426	     -0.05315536	     -0.00095008	     -0.19498982	     -0.05540168	      0.88268702	     -0.00074843	     -0.20839953	      0.00107793	     -0.00095800	     50.71173123
      1.45129389	     -0.05323207	     -0.00095766	     -0.19506651	     -0.05540030	      0.88268581	     -0.00074851	     -0.20840928	      0.00110951	     -0.00096544	     50.31593231
      1.45255352	     -0.05330486	     -0.00096628	     -0.19513926	     -0.05539888	      0.88268459	     -0.00074858	     -0.20841887	      0.00114168	     -0.00097110	     50.21614516
      1.45409003	     -0.05338835	     -0.00097502	     -0.19522277	     -0.05539710	      0.88268309	     -0.00074866	     -0.20843033	      0.00118197	     -0.00097552	     49.68955592
      1.45522393	     -0.05344622	     -0.00098326	     -0.19528060	     -0.05539574	      0.88268199	     -0.00074872	     -0.20843861	      0.00121204	     -0.00097708	     49.77279353
      1.45635783	     -0.05350095	     -0.00098981	     -0.19533535	     -0.05539435	      0.88268088	     -0.00074877	     -0.20844673	      0.00124271	     -0.00097715	     49.46095424
      1.45786158	     -0.05356877	     -0.00099953	     -0.19540318	     -0.05539245	      0.88267941	     -0.00074884	     -0.20845726	      0.00128384	     -0.00097505	     49.36473842
      1.45921085	     -0.05362511	     -0.00100666	     -0.19545958	     -0.05539069	      0.88267810	     -0.00074890	     -0.20846645	      0.00132140	     -0.00097104	     48.93269958
      1.46056011	     -0.05367727	     -0.00101585	     -0.19551175	     -0.05538889	      0.88267679	     -0.00074895	     -0.20847539	      0.00135912	     -0.00096519	     49.06686322
      1.46174662	     -0.05371967	     -0.00102145	     -0.19555423	     -0.05538725	      0.88267565	     -0.00074900	     -0.20848305	      0.00139284	     -0.00095851	     48.61300770
      1.46293312	     -0.05375892	     -0.00102874	     -0.19559352	     -0.05538558	      0.88267452	     -0.00074904	     -0.20849051	      0.00142658	     -0.00095057	     48.62677630
      1.46411963	     -0.05379527	     -0.00103475	     -0.19562995	     -0.05538387	      0.88267340	     -0.00074908	     -0.20849776	      0.00146064	     -0.00094142	     48.38022813
      1.46571551	     -0.05383978	     -0.00104384	     -0.19567453	     -0.05538150	      0.88267190	     -0.00074912	     -0.20850718	      0.00150656	     -0.00092750	     48.36769566
      1.46693177	     -0.05387019	     -0.00104894	     -0.19570507	     -0.05537965	      0.88267078	     -0.00074916	     -0.20851412	      0.00154189	     -0.00091584	     47.99112638
      1.46814803	     -0.05389764	     -0.00105546	     -0.19573260	     -0.05537775	      0.88266968	     -0.00074919	     -0.20852083	      0.00157715	     -0.00090357	     48.00942488
      1.46936428	     -0.05392208	     -0.00106067	     -0.19575716	     -0.05537581	      0.88266858	     -0.00074922	     -0.20852730	      0.00161267	     -0.00089086	     47.76679001
      1.47093425	     -0.05394924	     -0.00106869	     -0.19578444	     -0.05537324	      0.88266720	     -0.00074926	     -0.20853530	      0.00165860	     -0.00087423	     47.81086006
      1.47213293	     -0.05396690	     -0.00107322	     -0.19580224	     -0.05537123	      0.88266616	     -0.00074929	     -0.20854113	      0.00169406	     -0.00086155	     47.44822128
      1.47333161	     -0.05398254	     -0.00107958	     -0.19581797	     -0.05536918	      0.88266513	     -0.00074932	     -0.20854673	      0.00172952	     -0.00084915	     47.48917309
      1.47478124	     -0.05399936	     -0.00108607	     -0.19583493	     -0.05536664	      0.88266391	     -0.00074935	     -0.20855323	      0.00177281	     -0.00083468	     47.18173613
      1.47623086	     -0.05401435	     -0.00109510	     -0.19584998	     -0.05536404	      0.88266271	     -0.00074939	     -0.20855946	      0.00181610	     -0.00082120	     47.42521102
      1.47733023	     -0.05402487	     -0.00109985	     -0.19586062	     -0.05536203	      0.88266182	     -0.00074942	     -0.20856404	      0.00184939	     -0.00081174	     46.98859431
      1.47842960	     -0.05403544	     -0.00110670	     -0.19587124	     -0.05535997	      0.88266093	     -0.00074946	     -0.20856853	      0.00188265	     -0.00080314	     46.99297075
      1.47999326	     -0.05405180	     -0.00111617	     -0.19588768	     -0.05535699	      0.88265968	     -0.00074951	     -0.20857487	      0.00193035	     -0.00079251	     46.74843107
      1.48135104	     -0.05406782	     -0.00112621	     -0.19590370	     -0.05535434	      0.88265861	     -0.00074956	     -0.20858044	      0.00197193	     -0.00078505	     46.81709214
      1.48270882	     -0.05408539	     -0.00113497	     -0.19592133	     -0.05535164	      0.88265755	     -0.00074961	     -0.20858615	      0.00201396	     -0.00077934	     46.44605872
      1.48406661	     -0.05410362	     -0.00114636	     -0.19593953	     -0.05534887	      0.88265649	     -0.00074966	     -0.20859206	      0.00205601	     -0.00077559	     46.66113296
      1.48526705	     -0.05411956	     -0.00115420	     -0.19595551	     -0.05534638	      0.88265556	     -0.00074971	     -0.20859747	      0.00209370	     -0.00077385	     46.25923493
      1.48646749	     -0.05413524	     -0.00116398	     -0.19597119	     -0.05534385	      0.88265463	     -0.00074977	     -0.20860306	      0.00213140	     -0.00077366	     46.32626827
      1.48766794	     -0.05415049	     -0.00117246	     -0.19598647	     -0.05534127	      0.88265371	     -0.00074982	     -0.20860882	      0.00216941	     -0.00077494	     46.12394078
      1.48928939	     -0.05417043	     -0.00118473	     -0.19600643	     -0.05533771	      0.88265245	     -0.00074990	     -0.20861689	      0.00222085	     -0.00077893	     46.15826020
      1.49052105	     -0.05418515	     -0.00119233	     -0.19602123	     -0.05533495	      0.88265148	     -0.00074996	     -0.20862324	      0.00226029	     -0.00078361	     45.82244433
      1.49175271	     -0.05419907	     -0.00120142	     -0.19603518	     -0.05533214	      0.88265051	     -0.00075002	     -0.20862978	      0.00229973	     -0.00078968	     45.87960931
      1.49298437	     -0.05421061	     -0.00120928	     -0.19604679	     -0.05532928	      0.88264954	     -0.00075009	     -0.20863650	      0.00233943	     -0.00079694	     45.68517188
      1.49458142	     -0.05422393	     -0.00122054	     -0.19606018	     -0.05532551	      0.88264826	     -0.00075017	     -0.20864547	      0.00239093	     -0.00080796	     45.75795971
      1.49579331	     -0.05423246	     -0.00122714	     -0.19606882	     -0.05532258	      0.88264727	     -0.00075024	     -0.20865245	      0.00243033	     -0.00081731	     45.46207947
      1.49700520	     -0.05423945	     -0.00123518	     -0.19607589	     -0.05531961	      0.88264628	     -0.00075030	     -0.20865955	      0.00246966	     -0.00082741	     45.52600893
      1.49847729	     -0.05424583	     -0.00124319	     -0.19608242	     -0.05531594	      0.88264505	     -0.00075038	     -0.20866831	      0.00251772	     -0.00084034	     45.32038167
      1.49980125	     -0.05424874	     -0.00125186	     -0.19608542	     -0.05531258	      0.88264393	     -0.00075046	     -0.20867628	      0.00256084	     -0.00085235	     45.48357118
      1.50112521	     -0.05424817	     -0.00125838	     -0.19608501	     -0.05530916	      0.88264279	     -0.00075053	     -0.20868427	      0.00260420	     -0.00086425	     45.27546738
      1.50244917	     -0.05424155	     -0.00126694	     -0.19607849	     -0.05530569	      0.88264164	     -0.00075061	     -0.20869218	      0.00264724	     -0.00087564	     45.51735033
      1.50377312	     -0.05422883	     -0.00127275	     -0.19606595	     -0.05530215	      0.88264047	     -0.00075069	     -0.20869988	      0.00269030	     -0.00088592	     45.33551861
      1.50509708	     -0.05420884	     -0.00128082	     -0.19604609	     -0.05529856	      0.88263929	     -0.00075077	     -0.20870726	      0.00273271	     -0.00089469	     45.63922865
      1.50642104	     -0.05417995	     -0.00128555	     -0.19601743	     -0.05529492	      0.88263810	     -0.00075085	     -0.20871417	      0.00277489	     -0.00090132	     45.49917980
      1.50774500	     -0.05414271	     -0.00129288	     -0.19598033	     -0.05529122	      0.88263691	     -0.00075093	     -0.20872048	      0.00281604	     -0.00090539	     45.86769889
      1.50906895	     -0.05409849	     -0.00129650	     -0.19593636	     -0.05528746	      0.88263571	     -0.00075101	     -0.20872612	      0.00285657	     -0.00090634	     45.73454938
      1.51023759	     -0.05405408	     -0.00130228	     -0.19589209	     -0.05528410	      0.88263465	     -0.00075108	     -0.20873051	      0.00289117	     -0.00090445	     46.05086023
      1.51140623	     -0.05400448	     -0.00130580	     -0.19584269	     -0.05528070	      0.88263360	     -0.00075116	     -0.20873432	      0.00292501	     -0.00089969	     46.10175304
      1.51285667	     -0.05393546	     -0.00131103	     -0.19577388	     -0.05527643	      0.88263230	     -0.00075125	     -0.20873823	      0.00296546	     -0.00088969	     46.38797533
      1.51430711	     -0.05385759	     -0.00131381	     -0.19569629	     -0.05527210	      0.88263102	     -0.00075135	     -0.20874115	      0.00300434	     -0.00087490	     46.47102097
      1.51548538	     -0.05379061	     -0.00131805	     -0.19562947	     -0.05526854	      0.88263000	     -0.00075143	     -0.20874278	      0.00303436	     -0.00085934	     46.80994071
      1.51666366	     -0.05372242	     -0.00132057	     -0.19556147	     -0.05526495	      0.88262899	     -0.00075151	     -0.20874382	      0.00306321	     -0.00084055	     46.93565941
      1.51812489	     -0.05363549	     -0.00132513	     -0.19547471	     -0.05526045	      0.88262778	     -0.00075162	     -0.20874439	      0.00309700	     -0.00081296	     47.29663873
      1.51958613	     -0.05354496	     -0.00132734	     -0.19538442	     -0.05525590	      0.88262662	     -0.00075172	     -0.20874421	      0.00312885	     -0.00078065	     47.45505442
      1.52070386	     -0.05347227	     -0.00133092	     -0.19531184	     -0.05525239	      0.88262576	     -0.00075181	     -0.20874357	      0.00315153	     -0.00075297	     47.81915924
      1.52182159	     -0.05339579	     -0.00133269	     -0.19523551	     -0.05524886	      0.88262494	     -0.00075189	     -0.20874245	      0.00317308	     -0.00072273	     48.02327889
      1.52335677	     -0.05328628	     -0.00133599	     -0.19512618	     -0.05524396	      0.88262386	     -0.00075201	     -0.20874009	      0.00320038	     -0.00067724	     48.42054019
      1.52489195	     -0.05317169	     -0.00133670	     -0.19501182	     -0.05523903	      0.88262286	     -0.00075213	     -0.20873677	      0.00322527	     -0.00062747	     48.70433443
      1.52594631	     -0.05309012	     -0.00133924	     -0.19493033	     -0.05523562	      0.88262222	     -0.00075221	     -0.20873392	      0.00324069	     -0.00059107	     49.07083813
      1.52700067	     -0.05300634	     -0.00133977	     -0.19484669	     -0.05523220	      0.88262161	     -0.00075229	     -0.20873060	      0.00325500	     -0.00055295	     49.32528279
      1.52864767	     -0.05287306	     -0.00134099	     -0.19471358	     -0.05522682	      0.88262075	     -0.00075243	     -0.20872447	      0.00327476	     -0.00049043	     49.78352793
      1.52998879	     -0.05276267	     -0.00134051	     -0.19460335	     -0.05522242	      0.88262013	     -0.00075254	     -0.20871869	      0.00328860	     -0.00043723	     50.10271402
      1.53132991	     -0.05265082	     -0.00134128	     -0.19449162	     -0.05521800	      0.88261958	     -0.00075265	     -0.20871221	      0.00330028	     -0.00038247	     50.52196824
      1.53267104	     -0.05253887	     -0.00133940	     -0.19437983	     -0.05521357	      0.88261911	     -0.00075277	     -0.20870509	      0.00331007	     -0.00032649	     50.81520126
      1.53386063	     -0.05243949	     -0.00133930	     -0.19428053	     -0.05520963	      0.88261875	     -0.00075288	     -0.20869830	      0.00331692	     -0.00027627	     51.19251814
      1.53505021	     -0.05234152	     -0.00133715	     -0.19418269	     -0.05520568	      0.88261845	     -0.00075298	     -0.20869113	      0.00332239	     -0.00022569	     51.47993798
      1.53623980	     -0.05224447	     -0.00133620	     -0.19408573	     -0.05520172	      0.88261821	     -0.00075309	     -0.20868362	      0.00332628	     -0.00017512	     51.82616508
      1.53777030	     -0.05211940	     -0.00133309	     -0.19396079	     -0.05519663	      0.88261799	     -0.00075323	     -0.20867348	      0.00332923	     -0.00011043	     52.22431394
      1.53896704	     -0.05202029	     -0.00133179	     -0.19386175	     -0.05519264	      0.88261789	     -0.00075335	     -0.20866513	      0.00332977	     -0.00006053	     52.58370159
      1.54016379	     -0.05192038	     -0.00132826	     -0.19376195	     -0.05518866	      0.88261785	     -0.00075346	     -0.20865639	      0.00332901	     -0.00001142	     52.88220637
      1.54136053	     -0.05181983	     -0.00132559	     -0.19366147	     -0.05518468	      0.88261786	     -0.00075358	     -0.20864725	      0.00332678	      0.00003659	     53.21846341
      1.54289003	     -0.05169078	     -0.00132022	     -0.19353255	     -0.05517959	      0.88261797	     -0.00075373	     -0.20863495	      0.00332202	      0.00009613	     53.61390778
      1.54405839	     -0.05159301	     -0.00131771	     -0.19343482	     -0.05517571	      0.88261810	     -0.00075385	     -0.20862512	      0.00331678	      0.00013994	     53.93747453
      1.54522675	     -0.05149671	     -0.00131343	     -0.19333859	     -0.05517184	      0.88261829	     -0.00075397	     -0.20861495	      0.00331037	      0.00018219	     54.22138244
      1.54664321	     -0.05138314	     -0.00130999	     -0.19322505	     -0.05516716	      0.88261858	     -0.00075412	     -0.20860223	      0.00330083	      0.00023100	     54.59744310
      1.54791117	     -0.05128386	     -0.00130490	     -0.19312583	     -0.05516298	      0.88261890	     -0.00075426	     -0.20859057	      0.00329091	      0.00027239	     54.89372231
      1.54917912	     -0.05118596	     -0.00130181	     -0.19302791	     -0.05515882	      0.88261927	     -0.00075440	     -0.20857866	      0.00327947	      0.00031139	     55.21964139
      1.55044708	     -0.05109025	     -0.00129632	     -0.19293225	     -0.05515466	      0.88261969	     -0.00075454	     -0.20856653	      0.00326682	      0.00034797	     55.50079334
      1.55171503	     -0.05099715	     -0.00129312	     -0.19283911	     -0.05515053	      0.88262016	     -0.00075469	     -0.20855423	      0.00325268	      0.00038192	     55.80579289
      1.55298299	     -0.05090718	     -0.00128725	     -0.19274916	     -0.05514642	      0.88262066	     -0.00075483	     -0.20854177	      0.00323739	      0.00041332	     56.05502399
      1.55425094	     -0.05082042	     -0.00128434	     -0.19266232	     -0.05514232	      0.88262120	     -0.00075499	     -0.20852923	      0.00322069	      0.00044189	     56.34280530
      1.55551890	     -0.05073715	     -0.00127853	     -0.19257905	     -0.05513825	      0.88262178	     -0.00075514	     -0.20851663	      0.00320300	      0.00046776	     56.59989697
      1.55665519	     -0.05066546	     -0.00127642	     -0.19250725	     -0.05513462	      0.88262232	     -0.00075528	     -0.20850533	      0.00318602	      0.00048852	     56.84498160
      1.55779147	     -0.05059595	     -0.00127247	     -0.19243768	     -0.05513101	      0.88262289	     -0.00075542	     -0.20849405	      0.00316828	      0.00050716	     57.07645299
      1.55892776	     -0.05052826	     -0.00126983	     -0.19236989	     -0.05512742	      0.88262347	     -0.00075556	     -0.20848279	      0.00314959	      0.00052371	     57.32167011
      1.56051704	     -0.05043676	     -0.00126528	     -0.19227825	     -0.05512244	      0.88262432	     -0.00075577	     -0.20846706	      0.00312206	      0.00054363	     57.65817808
      1.56168381	     -0.05037215	     -0.00126387	     -0.19221347	     -0.05511881	      0.88262496	     -0.00075592	     -0.20845554	      0.00310065	      0.00055598	     57.90852737
      1.56285058	     -0.05030863	     -0.00126097	     -0.19214982	     -0.05511520	      0.88262562	     -0.00075608	     -0.20844404	      0.00307836	      0.00056666	     58.14661049
      1.56401735	     -0.05024507	     -0.00125942	     -0.19208608	     -0.05511162	      0.88262629	     -0.00075624	     -0.20843253	      0.00305504	      0.00057580	     58.39903302
      1.56555835	     -0.05016035	     -0.00125575	     -0.19200116	     -0.05510694	      0.88262718	     -0.00075645	     -0.20841722	      0.00302277	      0.00058599	     58.72693660
      1.56668915	     -0.05009786	     -0.00125463	     -0.19193847	     -0.05510354	      0.88262785	     -0.00075661	     -0.20840587	      0.00299784	      0.00059235	     58.97191461
      1.56781994	     -0.05003575	     -0.00125210	     -0.19187619	     -0.05510016	      0.88262852	     -0.00075677	     -0.20839439	      0.00297198	      0.00059810	     59.20294973
      1.56923444	     -0.04995752	     -0.00125046	     -0.19179770	     -0.05509598	      0.88262937	     -0.00075698	     -0.20837981	      0.00293811	      0.00060464	     59.51783575
      1.57048058	     -0.04988812	     -0.00124728	     -0.19172810	     -0.05509234	      0.88263013	     -0.00075716	     -0.20836676	      0.00290698	      0.00061011	     59.76211168
      1.57172672	     -0.04981821	     -0.00124619	     -0.19165793	     -0.05508874	      0.88263089	     -0.00075735	     -0.20835349	      0.00287443	      0.00061538	     60.04176732
      1.57297286	     -0.04974791	     -0.00124273	     -0.19158742	     -0.05508517	      0.88263166	     -0.00075754	     -0.20834000	      0.00284070	      0.00062069	     60.28631151
      1.57421900	     -0.04967689	     -0.00124168	     -0.19151612	     -0.05508166	      0.88263244	     -0.00075774	     -0.20832629	      0.00280555	      0.00062607	     60.58949402
      1.57546514	     -0.04960495	     -0.00123749	     -0.19144397	     -0.05507818	      0.88263322	     -0.00075793	     -0.20831233	      0.00276922	      0.00063185	     60.82697349
      1.57671128	     -0.04953160	     -0.00123627	     -0.19137032	     -0.05507476	      0.88263401	     -0.00075813	     -0.20829812	      0.00273141	      0.00063797	     61.14429945
      1.57781122	     -0.04946558	     -0.00123220	     -0.19130411	     -0.05507177	      0.88263472	     -0.00075831	     -0.20828533	      0.00269710	      0.00064386	     61.34786094
      1.57891117	     -0.04939908	     -0.00123006	     -0.19123736	     -0.05506882	      0.88263543	     -0.00075849	     -0.20827231	      0.00266168	      0.00065016	     61.61005936
      1.58026093	     -0.04931751	     -0.00122590	     -0.19115551	     -0.05506526	      0.88263631	     -0.00075871	     -0.20825605	      0.00261688	      0.00065862	     61.89250777
      1.58161068	     -0.04923552	     -0.00122352	     -0.19107318	     -0.05506176	      0.88263721	     -0.00075894	     -0.20823948	      0.00257048	      0.00066783	     62.23822473
      1.58270870	     -0.04916882	     -0.00121929	     -0.19100625	     -0.05505896	      0.88263795	     -0.00075912	     -0.20822579	      0.00253172	      0.00067596	     62.43070221
      1.58380672	     -0.04910296	     -0.00121689	     -0.19094011	     -0.05505620	      0.88263869	     -0.00075931	     -0.20821194	      0.00249190	      0.00068451	     62.67915849
      1.58517356	     -0.04902269	     -0.00121240	     -0.19085952	     -0.05505283	      0.88263964	     -0.00075954	     -0.20819450	      0.00244105	      0.00069572	     62.93032498
      1.58654040	     -0.04894455	     -0.00120984	     -0.19078098	     -0.05504953	      0.88264060	     -0.00075978	     -0.20817693	      0.00238868	      0.00070727	     63.25440893
      1.58758554	     -0.04888667	     -0.00120549	     -0.19072286	     -0.05504705	      0.88264134	     -0.00075996	     -0.20816344	      0.00234783	      0.00071628	     63.38041267
      1.58863068	     -0.04883078	     -0.00120290	     -0.19066666	     -0.05504462	      0.88264209	     -0.00076015	     -0.20814994	      0.00230616	      0.00072522	     63.57607159
      1.59006384	     -0.04875785	     -0.00119808	     -0.19059334	     -0.05504136	      0.88264314	     -0.00076040	     -0.20813147	      0.00224795	      0.00073720	     63.77986027
      1.59149701	     -0.04869090	     -0.00119528	     -0.19052593	     -0.05503818	      0.88264421	     -0.00076065	     -0.20811316	      0.00218847	      0.00074836	     64.06222520
      1.59249170	     -0.04864897	     -0.00119107	     -0.19048373	     -0.05503602	      0.88264495	     -0.00076083	     -0.20810061	      0.00214670	      0.00075546	     64.09769920
      1.59348640	     -0.04861113	     -0.00118866	     -0.19044557	     -0.05503391	      0.88264571	     -0.00076100	     -0.20808827	      0.00210443	      0.00076172	     64.21586797
      1.59501679	     -0.04856068	     -0.00118409	     -0.19039463	     -0.05503074	      0.88264688	     -0.00076128	     -0.20806977	      0.00203876	      0.00076942	     64.32850357
      1.59627676	     -0.04852614	     -0.00118144	     -0.19035965	     -0.05502820	      0.88264785	     -0.00076150	     -0.20805507	      0.00198423	      0.00077352	     64.45847948
      1.59753673	     -0.04849827	     -0.00117727	     -0.19033138	     -0.05502574	      0.88264883	     -0.00076172	     -0.20804093	      0.00192957	      0.00077533	     64.48422506
      1.59879670	     -0.04847662	     -0.00117560	     -0.19030926	     -0.05502334	      0.88264981	     -0.00076195	     -0.20802739	      0.00187473	      0.00077451	     64.62553142
      1.59992471	     -0.04846183	     -0.00117182	     -0.19029411	     -0.05502125	      0.88265068	     -0.00076215	     -0.20801580	      0.00182579	      0.00077154	     64.59662385
      1.60105272	     -0.04845074	     -0.00117016	     -0.19028260	     -0.05501922	      0.88265155	     -0.00076235	     -0.20800471	      0.00177688	      0.00076626	     64.68128468
      1.60218073	     -0.04844276	     -0.00116721	     -0.19027424	     -0.05501724	      0.88265241	     -0.00076255	     -0.20799411	      0.00172822	      0.00075877	     64.68153519
      1.60361449	     -0.04843674	     -0.00116499	     -0.19026769	     -0.05501481	      0.88265348	     -0.00076281	     -0.20798131	      0.00166664	      0.00074598	     64.76745789
      1.60476066	     -0.04843510	     -0.00116155	     -0.19026567	     -0.05501293	      0.88265433	     -0.00076301	     -0.20797159	      0.00161782	      0.00073328	     64.70833591
      1.60590684	     -0.04843614	     -0.00115997	     -0.19026629	     -0.05501110	      0.88265516	     -0.00076321	     -0.20796231	      0.00156922	      0.00071840	     64.75636584
      1.60705301	     -0.04843975	     -0.00115710	     -0.19026951	     -0.05500933	      0.88265598	     -0.00076341	     -0.20795345	      0.00152103	      0.00070153	     64.70790838
      1.60847599	     -0.04844774	     -0.00115515	     -0.19027698	     -0.05500721	      0.88265696	     -0.00076366	     -0.20794301	      0.00146162	      0.00067790	     64.74792840
      1.60960548	     -0.04845683	     -0.00115184	     -0.19028572	     -0.05500558	      0.88265771	     -0.00076386	     -0.20793515	      0.00141496	      0.00065726	     64.63667959
      1.61073497	     -0.04846828	     -0.00115037	     -0.19029675	     -0.05500401	      0.88265844	     -0.00076406	     -0.20792767	      0.00136862	      0.00063502	     64.64575728
      1.61186446	     -0.04848207	     -0.00114776	     -0.19031017	     -0.05500249	      0.88265915	     -0.00076425	     -0.20792055	      0.00132276	      0.00061137	     64.56706393
      1.61334425	     -0.04850369	     -0.00114587	     -0.19033127	     -0.05500058	      0.88266003	     -0.00076451	     -0.20791177	      0.00126328	      0.00057842	     64.56876896
      1.61446813	     -0.04852258	     -0.00114279	     -0.19034981	     -0.05499918	      0.88266066	     -0.00076470	     -0.20790552	      0.00121874	      0.00055213	     64.43262290
      1.61559201	     -0.04854347	     -0.00114145	     -0.19037030	     -0.05499784	      0.88266127	     -0.00076489	     -0.20789960	      0.00117462	      0.00052484	     64.42320234
      1.61694469	     -0.04857128	     -0.00113852	     -0.19039768	     -0.05499629	      0.88266196	     -0.00076512	     -0.20789293	      0.00112229	      0.00049094	     64.29409381
      1.61829737	     -0.04860187	     -0.00113800	     -0.19042778	     -0.05499480	      0.88266260	     -0.00076534	     -0.20788674	      0.00107062	      0.00045605	     64.34642835
      1.61931813	     -0.04862672	     -0.00113507	     -0.19045234	     -0.05499373	      0.88266305	     -0.00076551	     -0.20788238	      0.00103231	      0.00042929	     64.15339918
      1.62033888	     -0.04865307	     -0.00113397	     -0.19047835	     -0.05499269	      0.88266347	     -0.00076568	     -0.20787828	      0.00099438	      0.00040218	     64.11717910
      1.62180622	     -0.04869351	     -0.00113139	     -0.19051834	     -0.05499127	      0.88266404	     -0.00076592	     -0.20787284	      0.00094081	      0.00036289	     63.98051274
      1.62307464	     -0.04873080	     -0.00113039	     -0.19055521	     -0.05499011	      0.88266447	     -0.00076613	     -0.20786855	      0.00089531	      0.00032875	     63.95736096
      1.62434307	     -0.04877020	     -0.00112760	     -0.19059425	     -0.05498900	      0.88266487	     -0.00076633	     -0.20786465	      0.00085075	      0.00029470	     63.77555093
      1.62561149	     -0.04881167	     -0.00112733	     -0.19063530	     -0.05498795	      0.88266522	     -0.00076653	     -0.20786113	      0.00080691	      0.00026080	     63.80551372
      1.62672103	     -0.04884947	     -0.00112464	     -0.19067281	     -0.05498708	      0.88266549	     -0.00076670	     -0.20785835	      0.00076942	      0.00023148	     63.59727538
      1.62783056	     -0.04888868	     -0.00112395	     -0.19071167	     -0.05498624	      0.88266574	     -0.00076688	     -0.20785584	      0.00073252	      0.00020246	     63.56761646
      1.62894010	     -0.04892925	     -0.00112223	     -0.19075193	     -0.05498545	      0.88266594	     -0.00076704	     -0.20785360	      0.00069639	      0.00017389	     63.43945086
      1.63047742	     -0.04898754	     -0.00112123	     -0.19080978	     -0.05498442	      0.88266618	     -0.00076728	     -0.20785092	      0.00064747	      0.00013514	     63.38588434
      1.63162124	     -0.04903242	     -0.00111899	     -0.19085436	     -0.05498370	      0.88266632	     -0.00076745	     -0.20784923	      0.00061207	      0.00010708	     63.18673893
      1.63276505	     -0.04907843	     -0.00111848	     -0.19090005	     -0.05498302	      0.88266643	     -0.00076762	     -0.20784781	      0.00057737	      0.00007968	     63.14884416
      1.63390886	     -0.04912552	     -0.00111688	     -0.19094685	     -0.05498238	      0.88266650	     -0.00076778	     -0.20784662	      0.00054355	      0.00005309	     62.99690714
      1.63540862	     -0.04918867	     -0.00111626	     -0.19100960	     -0.05498159	      0.88266656	     -0.00076800	     -0.20784542	      0.00050036	      0.00001945	     62.94664681
      1.63653174	     -0.04923688	     -0.00111404	     -0.19105757	     -0.05498105	      0.88266656	     -0.00076815	     -0.20784477	      0.00046904	     -0.00000469	     62.72372700
      1.63765486	     -0.04928579	     -0.00111336	     -0.19110619	     -0.05498054	      0.88266655	     -0.00076831	     -0.20784432	      0.00043844	     -0.00002791	     62.67409530
      1.63903426	     -0.04934674	     -0.00111106	     -0.19116685	     -0.05497996	      0.88266649	     -0.00076850	     -0.20784401	      0.00040205	     -0.00005499	     62.45724942
      1.64027004	     -0.04940208	     -0.00111071	     -0.19122189	     -0.05497948	      0.88266641	     -0.00076867	     -0.20784396	      0.00037037	     -0.00007795	     62.43596391
      1.64150583	     -0.04945871	     -0.00110843	     -0.19127829	     -0.05497905	      0.88266630	     -0.00076883	     -0.20784410	      0.00033983	     -0.00009953	     62.17612522
      1.64274162	     -0.04951587	     -0.00110856	     -0.19133515	     -0.05497864	      0.88266616	     -0.00076899	     -0.20784441	      0.00031014	     -0.00011979	     62.17273001
      1.64397740	     -0.04957358	     -0.00110615	     -0.19139264	     -0.05497828	      0.88266600	     -0.00076914	     -0.20784487	      0.00028163	     -0.00013863	     61.88087422
      1.64521319	     -0.04963174	     -0.00110648	     -0.19145053	     -0.05497795	      0.88266582	     -0.00076930	     -0.20784549	      0.00025397	     -0.00015618	     61.89299493
      1.64644897	     -0.04969025	     -0.00110388	     -0.19150886	     -0.05497765	      0.88266562	     -0.00076945	     -0.20784625	      0.00022753	     -0.00017234	     61.56621819
      1.64768476	     -0.04974911	     -0.00110428	     -0.19156745	     -0.05497739	      0.88266539	     -0.00076960	     -0.20784713	      0.00020190	     -0.00018728	     61.59513419
      1.64892054	     -0.04980833	     -0.00110124	     -0.19162652	     -0.05497715	      0.88266515	     -0.00076974	     -0.20784812	      0.00017751	     -0.00020082	     61.22940636
      1.65003027	     -0.04986185	     -0.00110136	     -0.19167983	     -0.05497697	      0.88266492	     -0.00076987	     -0.20784911	      0.00015627	     -0.00021198	     61.22116431
      1.65113999	     -0.04991575	     -0.00109948	     -0.19173358	     -0.05497680	      0.88266468	     -0.00076999	     -0.20785018	      0.00013598	     -0.00022212	     60.97596372
      1.65248670	     -0.04998175	     -0.00109878	     -0.19179937	     -0.05497664	      0.88266438	     -0.00077014	     -0.20785159	      0.00011236	     -0.00023324	     60.85776618
      1.65383342	     -0.05004833	     -0.00109644	     -0.19186579	     -0.05497650	      0.88266406	     -0.00077028	     -0.20785311	      0.00009009	     -0.00024298	     60.52022158
      1.65497409	     -0.05010509	     -0.00109660	     -0.19192236	     -0.05497641	      0.88266377	     -0.00077039	     -0.20785448	      0.00007203	     -0.00025032	     60.48267342
      1.65611475	     -0.05016226	     -0.00109490	     -0.19197941	     -0.05497634	      0.88266349	     -0.00077051	     -0.20785592	      0.00005498	     -0.00025680	     60.20961839
      1.65725542	     -0.05021999	     -0.00109437	     -0.19203699	     -0.05497628	      0.88266319	     -0.00077062	     -0.20785743	      0.00003875	     -0.00026257	     60.07768552
      1.65878472	     -0.05029832	     -0.00109237	     -0.19211517	     -0.05497624	      0.88266278	     -0.00077076	     -0.20785957	      0.00001850	     -0.00026927	     59.73300075
      1.65994712	     -0.05035841	     -0.00109248	     -0.19217511	     -0.05497623	      0.88266247	     -0.00077086	     -0.20786129	      0.00000409	     -0.00027373	     59.66570785
      1.66110952	     -0.05041829	     -0.00109046	     -0.19223491	     -0.05497623	      0.88266215	     -0.00077097	     -0.20786309	     -0.00000923	     -0.00027765	     59.37883289
      1.66227192	     -0.05047904	     -0.00108961	     -0.19229555	     -0.05497625	      0.88266182	     -0.00077106	     -0.20786498	     -0.00002167	     -0.00028115	     59.23280347
      1.66379345	     -0.05055939	     -0.00108709	     -0.19237583	     -0.05497629	      0.88266139	     -0.00077119	     -0.20786760	     -0.00003637	     -0.00028519	     58.86244347
      1.66494331	     -0.05062074	     -0.00108690	     -0.19243707	     -0.05497634	      0.88266106	     -0.00077128	     -0.20786967	     -0.00004651	     -0.00028800	     58.78875183
      1.66609317	     -0.05068258	     -0.00108504	     -0.19249886	     -0.05497640	      0.88266073	     -0.00077136	     -0.20787182	     -0.00005554	     -0.00029060	     58.49414977
      1.66748994	     -0.05075844	     -0.00108433	     -0.19257464	     -0.05497648	      0.88266032	     -0.00077146	     -0.20787454	     -0.00006531	     -0.00029370	     58.33749209
      1.66888672	     -0.05083482	     -0.00108139	     -0.19265101	     -0.05497658	      0.88265991	     -0.00077155	     -0.20787737	     -0.00007344	     -0.00029672	     57.89047928
      1.66993772	     -0.05089276	     -0.00108209	     -0.19270886	     -0.05497666	      0.88265959	     -0.00077162	     -0.20787957	     -0.00007879	     -0.00029909	     57.85705986
      1.67098872	     -0.05095096	     -0.00108112	     -0.19276703	     -0.05497674	      0.88265928	     -0.00077168	     -0.20788182	     -0.00008318	     -0.00030147	     57.59632365
      1.67250248	     -0.05103497	     -0.00108075	     -0.19285098	     -0.05497687	      0.88265882	     -0.00077177	     -0.20788514	     -0.00008814	     -0.00030509	     57.36860906
      1.67381485	     -0.05110756	     -0.00107941	     -0.19292356	     -0.05497699	      0.88265842	     -0.00077184	     -0.20788809	     -0.00009095	     -0.00030841	     57.02128336
      1.67512722	     -0.05118056	     -0.00107996	     -0.19299651	     -0.05497711	      0.88265801	     -0.00077190	     -0.20789110	     -0.00009263	     -0.00031197	     56.91675312
      1.67643959	     -0.05125362	     -0.00107802	     -0.19306961	     -0.05497723	      0.88265760	     -0.00077197	     -0.20789417	     -0.00009283	     -0.00031569	     56.47679992
      1.67758133	     -0.05131704	     -0.00107882	     -0.19313299	     -0.05497734	      0.88265724	     -0.00077201	     -0.20789688	     -0.00009217	     -0.00031920	     56.42543204
      1.67872307	     -0.05138004	     -0.00107770	     -0.19319603	     -0.05497744	      0.88265687	     -0.00077206	     -0.20789962	     -0.00009036	     -0.00032286	     56.11706621
      1.68010367	     -0.05145560	     -0.00107784	     -0.19327159	     -0.05497757	      0.88265642	     -0.00077211	     -0.20790293	     -0.00008705	     -0.00032752	     55.95780531
      1.68148427	     -0.05153038	     -0.00107616	     -0.19334646	     -0.05497768	      0.88265597	     -0.00077216	     -0.20790622	     -0.00008222	     -0.00033234	     55.54439965
      1.68263332	     -0.05159200	     -0.00107695	     -0.19340808	     -0.05497778	      0.88265558	     -0.00077219	     -0.20790894	     -0.00007738	     -0.00033651	     55.49649335
      1.68378238	     -0.05165285	     -0.00107592	     -0.19346900	     -0.05497786	      0.88265519	     -0.00077222	     -0.20791162	     -0.00007148	     -0.00034070	     55.19579876
      1.68518186	     -0.05172603	     -0.00107611	     -0.19354223	     -0.05497796	      0.88265471	     -0.00077225	     -0.20791482	     -0.00006323	     -0.00034588	     55.04395677
      1.68658135	     -0.05179817	     -0.00107438	     -0.19361450	     -0.05497804	      0.88265422	     -0.00077228	     -0.20791794	     -0.00005353	     -0.00035100	     54.62341240
      1.68770582	     -0.05185539	     -0.00107526	     -0.19367176	     -0.05497809	      0.88265383	     -0.00077230	     -0.20792038	     -0.00004505	     -0.00035512	     54.59469476
      1.68883030	     -0.05191187	     -0.00107438	     -0.19372834	     -0.05497814	      0.88265343	     -0.00077231	     -0.20792275	     -0.00003561	     -0.00035913	     54.31766343
      1.69027512	     -0.05198320	     -0.00107459	     -0.19379976	     -0.05497818	      0.88265290	     -0.00077233	     -0.20792568	     -0.00002250	     -0.00036416	     54.16225518
      1.69171994	     -0.05205267	     -0.00107297	     -0.19386940	     -0.05497820	      0.88265237	     -0.00077234	     -0.20792848	     -0.00000799	     -0.00036889	     53.74640972
      1.69281873	     -0.05210432	     -0.00107406	     -0.19392112	     -0.05497821	      0.88265197	     -0.00077234	     -0.20793050	      0.00000363	     -0.00037231	     53.74594261
      1.69391752	     -0.05215484	     -0.00107349	     -0.19397177	     -0.05497819	      0.88265156	     -0.00077234	     -0.20793241	      0.00001605	     -0.00037548	     53.50206662
      1.69541989	     -0.05222175	     -0.00107396	     -0.19403882	     -0.05497816	      0.88265099	     -0.00077234	     -0.20793486	      0.00003392	     -0.00037941	     53.35798595
      1.69692226	     -0.05228571	     -0.00107268	     -0.19410298	     -0.05497809	      0.88265042	     -0.00077234	     -0.20793709	      0.00005307	     -0.00038272	     52.93697463
      1.69798177	     -0.05232888	     -0.00107413	     -0.19414623	     -0.05497803	      0.88265001	     -0.00077233	     -0.20793851	      0.00006696	     -0.00038472	     52.99166352
      1.69904129	     -0.05237033	     -0.00107401	     -0.19418781	     -0.05497795	      0.88264960	     -0.00077232	     -0.20793981	      0.00008151	     -0.00038633	     52.79304509
      1.70063422	     -0.05242913	     -0.00107492	     -0.19424679	     -0.05497780	      0.88264898	     -0.00077230	     -0.20794151	      0.00010408	     -0.00038800	     52.67307455
      1.70196838	     -0.05247506	     -0.00107479	     -0.19429291	     -0.05497765	      0.88264847	     -0.00077228	     -0.20794270	      0.00012375	     -0.00038859	     52.39173258
      1.70330254	     -0.05251785	     -0.00107650	     -0.19433583	     -0.05497747	      0.88264795	     -0.00077226	     -0.20794367	      0.00014378	     -0.00038845	     52.44223245
      1.70463671	     -0.05255723	     -0.00107610	     -0.19437542	     -0.05497727	      0.88264743	     -0.00077224	     -0.20794443	      0.00016449	     -0.00038742	     52.06505537
      1.70582691	     -0.05258942	     -0.00107816	     -0.19440772	     -0.05497706	      0.88264697	     -0.00077222	     -0.20794492	      0.00018305	     -0.00038581	     52.19824462
      1.70701712	     -0.05261876	     -0.00107835	     -0.19443723	     -0.05497683	      0.88264651	     -0.00077219	     -0.20794524	      0.00020205	     -0.00038344	     51.93948422
      1.70820733	     -0.05264531	     -0.00107982	     -0.19446392	     -0.05497658	      0.88264606	     -0.00077217	     -0.20794538	      0.00022112	     -0.00038034	     51.95148553
      1.70974908	     -0.05267540	     -0.00108044	     -0.19449424	     -0.05497622	      0.88264547	     -0.00077213	     -0.20794533	      0.00024616	     -0.00037517	     51.68051095
      1.71096385	     -0.05269584	     -0.00108261	     -0.19451480	     -0.05497591	      0.88264502	     -0.00077210	     -0.20794511	      0.00026580	     -0.00037021	     51.83144221
      1.71217862	     -0.05271326	     -0.00108308	     -0.19453240	     -0.05497557	      0.88264457	     -0.00077207	     -0.20794474	      0.00028565	     -0.00036437	     51.59224078
      1.71339338	     -0.05272763	     -0.00108478	     -0.19454691	     -0.05497521	      0.88264414	     -0.00077204	     -0.20794421	      0.00030533	     -0.00035774	     51.65029284
      1.71491504	     -0.05274131	     -0.00108540	     -0.19456083	     -0.05497473	      0.88264360	     -0.00077199	     -0.20794336	      0.00033002	     -0.00034821	     51.37972401
      1.71610902	     -0.05274878	     -0.00108757	     -0.19456842	     -0.05497433	      0.88264319	     -0.00077196	     -0.20794254	      0.00034906	     -0.00033987	     51.57841234
      1.71730300	     -0.05275339	     -0.00108800	     -0.19457321	     -0.05497390	      0.88264279	     -0.00077192	     -0.20794160	      0.00036810	     -0.00033070	     51.36758529
      1.71849699	     -0.05275526	     -0.00108945	     -0.19457523	     -0.05497345	      0.88264240	     -0.00077188	     -0.20794053	      0.00038680	     -0.00032081	     51.42945159
      1.72008498	     -0.05275364	     -0.00108996	     -0.19457384	     -0.05497281	      0.88264190	     -0.00077183	     -0.20793894	      0.00041141	     -0.00030649	     51.19297435
      1.72127149	     -0.05274967	     -0.00109190	     -0.19457000	     -0.05497231	      0.88264154	     -0.00077178	     -0.20793763	      0.00042928	     -0.00029502	     51.40720052
      1.72245800	     -0.05274344	     -0.00109220	     -0.19456395	     -0.05497179	      0.88264120	     -0.00077174	     -0.20793622	      0.00044699	     -0.00028289	     51.22726634
      1.72390085	     -0.05273291	     -0.00109399	     -0.19455359	     -0.05497113	      0.88264080	     -0.00077169	     -0.20793441	      0.00046789	     -0.00026738	     51.38639304
      1.72518685	     -0.05272077	     -0.00109389	     -0.19454164	     -0.05497052	      0.88264047	     -0.00077164	     -0.20793269	      0.00048622	     -0.00025286	     51.12339656
      1.72647286	     -0.05270618	     -0.00109579	     -0.19452718	     -0.05496988	      0.88264015	     -0.00077159	     -0.20793089	      0.00050385	     -0.00023783	     51.37260968
      1.72775886	     -0.05268914	     -0.00109549	     -0.19451034	     -0.05496922	      0.88263986	     -0.00077154	     -0.20792901	      0.00052121	     -0.00022227	     51.10586268
      1.72904487	     -0.05266985	     -0.00109734	     -0.19449118	     -0.05496854	      0.88263958	     -0.00077149	     -0.20792704	      0.00053779	     -0.00020634	     51.38478233
      1.73033087	     -0.05264835	     -0.00109677	     -0.19446988	     -0.05496784	      0.88263933	     -0.00077143	     -0.20792500	      0.00055409	     -0.00019003	     51.11120085
      1.73161688	     -0.05262485	     -0.00109855	     -0.19444650	     -0.05496712	      0.88263909	     -0.00077138	     -0.20792287	      0.00056955	     -0.00017353	     51.42218681
      1.73290288	     -0.05259933	     -0.00109773	     -0.19442117	     -0.05496638	      0.88263888	     -0.00077132	     -0.20792068	      0.00058472	     -0.00015683	     51.14476722
      1.73418889	     -0.05257201	     -0.00109955	     -0.19439397	     -0.05496562	      0.88263869	     -0.00077127	     -0.20791842	      0.00059901	     -0.00014012	     51.49520973
      1.73547489	     -0.05254316	     -0.00109857	     -0.19436530	     -0.05496484	      0.88263852	     -0.00077121	     -0.20791609	      0.00061300	     -0.00012335	     51.20844358
      1.73676090	     -0.05251319	     -0.00110057	     -0.19433543	     -0.05496404	      0.88263837	     -0.00077115	     -0.20791371	      0.00062606	     -0.00010674	     51.59619472
      1.73804690	     -0.05248186	     -0.00109943	     -0.19430428	     -0.05496323	      0.88263825	     -0.00077109	     -0.20791130	      0.00063881	     -0.00009024	     51.29356620
      1.73933291	     -0.05244928	     -0.00110159	     -0.19427178	     -0.05496240	      0.88263814	     -0.00077104	     -0.20790885	      0.00065057	     -0.00007405	     51.72640116
      1.74047543	     -0.05241918	     -0.00110067	     -0.19424183	     -0.05496165	      0.88263806	     -0.00077098	     -0.20790666	      0.00066076	     -0.00005989	     51.49028217
      1.74161795	     -0.05238817	     -0.00110166	     -0.19421091	     -0.05496089	      0.88263800	     -0.00077093	     -0.20790445	      0.00067023	     -0.00004608	     51.68344295
      1.74302877	     -0.05234866	     -0.00110149	     -0.19417155	     -0.05495993	      0.88263795	     -0.00077087	     -0.20790169	      0.00068133	     -0.00002950	     51.64183421
      1.74443960	     -0.05230798	     -0.00110308	     -0.19413095	     -0.05495896	      0.88263792	     -0.00077081	     -0.20789892	      0.00069143	     -0.00001358	     51.97634241
      1.74560006	     -0.05227365	     -0.00110232	     -0.19409674	     -0.05495816	      0.88263791	     -0.00077076	     -0.20789665	      0.00069933	     -0.00000096	     51.80744758
      1.74676053	     -0.05223865	     -0.00110335	     -0.19406181	     -0.05495734	      0.88263792	     -0.00077071	     -0.20789437	      0.00070645	      0.00001113	     52.01518168
      1.74817844	     -0.05219470	     -0.00110320	     -0.19401799	     -0.05495633	      0.88263794	     -0.00077064	     -0.20789160	      0.00071451	      0.00002523	     51.98924956
      1.74959636	     -0.05214947	     -0.00110501	     -0.19397280	     -0.05495532	      0.88263799	     -0.00077058	     -0.20788883	      0.00072147	      0.00003851	     52.37535673
      1.75070837	     -0.05211312	     -0.00110417	     -0.19393656	     -0.05495451	      0.88263804	     -0.00077054	     -0.20788668	      0.00072650	      0.00004840	     52.20602637
      1.75182039	     -0.05207630	     -0.00110504	     -0.19389979	     -0.05495370	      0.88263810	     -0.00077049	     -0.20788453	      0.00073079	      0.00005775	     52.39366058
      1.75329872	     -0.05202662	     -0.00110500	     -0.19385019	     -0.05495262	      0.88263819	     -0.00077043	     -0.20788171	      0.00073569	      0.00006939	     52.41671422
      1.75477705	     -0.05197618	     -0.00110682	     -0.19379978	     -0.05495153	      0.88263830	     -0.00077038	     -0.20787895	      0.00073937	      0.00008002	     52.82511899
      1.75584550	     -0.05193914	     -0.00110588	     -0.19376282	     -0.05495074	      0.88263839	     -0.00077034	     -0.20787699	      0.00074159	      0.00008715	     52.65889707
      1.75691396	     -0.05190171	     -0.00110661	     -0.19372542	     -0.05494994	      0.88263849	     -0.00077030	     -0.20787506	      0.00074310	      0.00009374	     52.83164950
      1.75847182	     -0.05184609	     -0.00110668	     -0.19366985	     -0.05494878	      0.88263864	     -0.00077024	     -0.20787233	      0.00074439	      0.00010250	     52.90951125
      1.75978767	     -0.05179827	     -0.00110791	     -0.19362204	     -0.05494780	      0.88263878	     -0.00077020	     -0.20787009	      0.00074444	      0.00010912	     53.18898305
      1.76110352	     -0.05174974	     -0.00110746	     -0.19357356	     -0.05494682	      0.88263893	     -0.00077015	     -0.20786791	      0.00074376	      0.00011516	     53.14977680
      1.76241938	     -0.05170046	     -0.00110928	     -0.19352426	     -0.05494585	      0.88263908	     -0.00077012	     -0.20786579	      0.00074195	      0.00012059	     53.53422059
      1.76373523	     -0.05165072	     -0.00110841	     -0.19347457	     -0.05494487	      0.88263924	     -0.00077008	     -0.20786375	      0.00073947	      0.00012562	     53.39691110
      1.76485177	     -0.05160857	     -0.00111040	     -0.19343236	     -0.05494405	      0.88263939	     -0.00077005	     -0.20786209	      0.00073636	      0.00012953	     53.75022475
      1.76596831	     -0.05156615	     -0.00111052	     -0.19338995	     -0.05494323	      0.88263953	     -0.00077002	     -0.20786050	      0.00073268	      0.00013322	     53.77110173
      1.76739725	     -0.05151202	     -0.00111192	     -0.19333577	     -0.05494218	      0.88263973	     -0.00076998	     -0.20785859	      0.00072679	      0.00013754	     54.03568651
      1.76882620	     -0.05145941	     -0.00111163	     -0.19328316	     -0.05494115	      0.88263993	     -0.00076995	     -0.20785686	      0.00071984	      0.00014143	     53.98771950
      1.76993725	     -0.05142066	     -0.00111362	     -0.19324434	     -0.05494035	      0.88264008	     -0.00076993	     -0.20785570	      0.00071341	      0.00014404	     54.30859487
      1.77104830	     -0.05138462	     -0.00111394	     -0.19320827	     -0.05493957	      0.88264025	     -0.00076991	     -0.20785477	      0.00070640	      0.00014624	     54.31986814
      1.77250709	     -0.05134241	     -0.00111553	     -0.19316597	     -0.05493854	      0.88264046	     -0.00076989	     -0.20785400	      0.00069599	      0.00014819	     54.53415855
      1.77396588	     -0.05130611	     -0.00111494	     -0.19312964	     -0.05493754	      0.88264068	     -0.00076987	     -0.20785391	      0.00068458	      0.00014869	     54.39271831
      1.77501907	     -0.05128358	     -0.00111663	     -0.19310702	     -0.05493682	      0.88264083	     -0.00076986	     -0.20785432	      0.00067553	      0.00014779	     54.66953420
      1.77607227	     -0.05126400	     -0.00111654	     -0.19308740	     -0.05493611	      0.88264099	     -0.00076985	     -0.20785519	      0.00066618	      0.00014570	     54.65351051
      1.77762481	     -0.05124069	     -0.00111733	     -0.19306400	     -0.05493509	      0.88264121	     -0.00076985	     -0.20785737	      0.00065167	      0.00014010	     54.80777043
      1.77893324	     -0.05122646	     -0.00111682	     -0.19304973	     -0.05493425	      0.88264139	     -0.00076984	     -0.20786009	      0.00063904	      0.00013283	     54.70819873
      1.78024167	     -0.05121688	     -0.00111796	     -0.19304005	     -0.05493342	      0.88264156	     -0.00076984	     -0.20786368	      0.00062592	      0.00012296	     54.93495467
      1.78155010	     -0.05121126	     -0.00111682	     -0.19303440	     -0.05493261	      0.88264171	     -0.00076985	     -0.20786818	      0.00061277	      0.00011043	     54.71335907
      1.78285852	     -0.05120881	     -0.00111849	     -0.19303183	     -0.05493181	      0.88264184	     -0.00076986	     -0.20787357	      0.00059925	      0.00009511	     55.06862977
      1.78396184	     -0.05120901	     -0.00111724	     -0.19303202	     -0.05493116	      0.88264194	     -0.00076987	     -0.20787881	      0.00058803	      0.00008017	     54.80212917
      1.78506516	     -0.05121141	     -0.00111802	     -0.19303435	     -0.05493052	      0.88264202	     -0.00076989	     -0.20788467	      0.00057665	      0.00006340	     54.92237868
      1.78649614	     -0.05121665	     -0.00111783	     -0.19303953	     -0.05492970	      0.88264209	     -0.00076991	     -0.20789316	      0.00056202	      0.00003925	     54.82168365
      1.78792713	     -0.05122283	     -0.00111882	     -0.19304562	     -0.05492891	      0.88264213	     -0.00076994	     -0.20790259	      0.00054723	      0.00001270	     55.04944439
      1.78903353	     -0.05122756	     -0.00111707	     -0.19305036	     -0.05492831	      0.88264213	     -0.00076997	     -0.20791045	      0.00053594	     -0.00000919	     54.78143843
      1.79013993	     -0.05123258	     -0.00111689	     -0.19305535	     -0.05492772	      0.88264211	     -0.00077000	     -0.20791876	      0.00052451	     -0.00003218	     54.85129885
      1.79159924	     -0.05123861	     -0.00111576	     -0.19306137	     -0.05492697	      0.88264204	     -0.00077005	     -0.20793034	      0.00050953	     -0.00006369	     54.73816169
      1.79305854	     -0.05124616	     -0.00111682	     -0.19306885	     -0.05492624	      0.88264192	     -0.00077011	     -0.20794261	      0.00049443	     -0.00009606	     54.97203908
      1.79411405	     -0.05125130	     -0.00111522	     -0.19307402	     -0.05492572	      0.88264181	     -0.00077015	     -0.20795185	      0.00048368	     -0.00011960	     54.74462828
      1.79516956	     -0.05125560	     -0.00111517	     -0.19307829	     -0.05492521	      0.88264167	     -0.00077021	     -0.20796135	      0.00047278	     -0.00014308	     54.81107712
      1.79671665	     -0.05125975	     -0.00111386	     -0.19308246	     -0.05492450	      0.88264142	     -0.00077029	     -0.20797557	      0.00045684	     -0.00017683	     54.78660014
      1.79802515	     -0.05126164	     -0.00111370	     -0.19308433	     -0.05492391	      0.88264118	     -0.00077036	     -0.20798778	      0.00044320	     -0.00020433	     54.92373217
      1.79933366	     -0.05126165	     -0.00111229	     -0.19308435	     -0.05492334	      0.88264089	     -0.00077045	     -0.20800005	      0.00042957	     -0.00023035	     54.87439775
      1.80064217	     -0.05126012	     -0.00111293	     -0.19308279	     -0.05492278	      0.88264057	     -0.00077054	     -0.20801229	      0.00041562	     -0.00025458	     55.07628039
      1.80181981	     -0.05125803	     -0.00111107	     -0.19308074	     -0.05492230	      0.88264026	     -0.00077063	     -0.20802322	      0.00040309	     -0.00027453	     55.03443875
      1.80299745	     -0.05125583	     -0.00111115	     -0.19307852	     -0.05492183	      0.88263993	     -0.00077073	     -0.20803404	      0.00039026	     -0.00029267	     55.17898481
      1.80417509	     -0.05125315	     -0.00110948	     -0.19307588	     -0.05492138	      0.88263957	     -0.00077083	     -0.20804473	      0.00037737	     -0.00030880	     55.22766624
      1.80565847	     -0.05125101	     -0.00110864	     -0.19307374	     -0.05492083	      0.88263910	     -0.00077097	     -0.20805803	      0.00036079	     -0.00032614	     55.39275343
      1.80685199	     -0.05124988	     -0.00110628	     -0.19307266	     -0.05492041	      0.88263871	     -0.00077109	     -0.20806860	      0.00034739	     -0.00033760	     55.42918029
      1.80804552	     -0.05124898	     -0.00110569	     -0.19307176	     -0.05492000	      0.88263830	     -0.00077122	     -0.20807901	      0.00033375	     -0.00034689	     55.56291180
      1.80923905	     -0.05124808	     -0.00110378	     -0.19307090	     -0.05491961	      0.88263788	     -0.00077135	     -0.20808925	      0.00032009	     -0.00035395	     55.64032474
      1.81071294	     -0.05124746	     -0.00110301	     -0.19307028	     -0.05491916	      0.88263735	     -0.00077153	     -0.20810162	      0.00030302	     -0.00035966	     55.79503735
      1.81188657	     -0.05124750	     -0.00110063	     -0.19307037	     -0.05491881	      0.88263693	     -0.00077168	     -0.20811123	      0.00028947	     -0.00036184	     55.84277346
      1.81306019	     -0.05124806	     -0.00110004	     -0.19307093	     -0.05491848	      0.88263650	     -0.00077184	     -0.20812062	      0.00027575	     -0.00036209	     55.93951468
      1.81423382	     -0.05124892	     -0.00109828	     -0.19307183	     -0.05491816	      0.88263608	     -0.00077201	     -0.20812979	      0.00026207	     -0.00036041	     55.99898269
      1.81576694	     -0.05125097	     -0.00109747	     -0.19307387	     -0.05491777	      0.88263553	     -0.00077224	     -0.20814141	      0.00024409	     -0.00035555	     56.10557895
      1.81693177	     -0.05125343	     -0.00109529	     -0.19307637	     -0.05491750	      0.88263512	     -0.00077242	     -0.20814997	      0.00023053	     -0.00034991	     56.12808090
      1.81809659	     -0.05125674	     -0.00109487	     -0.19307968	     -0.05491724	      0.88263472	     -0.00077262	     -0.20815831	      0.00021688	     -0.00034280	     56.18273590
      1.81949953	     -0.05126183	     -0.00109284	     -0.19308480	     -0.05491694	      0.88263424	     -0.00077287	     -0.20816807	      0.00020056	     -0.00033237	     56.20728106
      1.82075905	     -0.05126768	     -0.00109279	     -0.19309063	     -0.05491670	      0.88263383	     -0.00077310	     -0.20817658	      0.00018585	     -0.00032151	     56.25842164
      1.82201857	     -0.05127472	     -0.00109069	     -0.19309771	     -0.05491647	      0.88263343	     -0.00077334	     -0.20818486	      0.00017137	     -0.00030934	     56.24915929
      1.82327809	     -0.05128281	     -0.00109093	     -0.19310576	     -0.05491627	      0.88263305	     -0.00077360	     -0.20819292	      0.00015687	     -0.00029615	     56.29011388
      1.82453760	     -0.05129171	     -0.00108887	     -0.19311470	     -0.05491608	      0.88263269	     -0.00077386	     -0.20820076	      0.00014266	     -0.00028201	     56.26255007
      1.82579712	     -0.05130151	     -0.00108932	     -0.19312446	     -0.05491591	      0.88263234	     -0.00077414	     -0.20820839	      0.00012846	     -0.00026721	     56.29564508
      1.82705664	     -0.05131210	     -0.00108728	     -0.19313509	     -0.05491576	      0.88263201	     -0.00077442	     -0.20821581	      0.00011460	     -0.00025179	     56.24994912
      1.82831616	     -0.05132367	     -0.00108799	     -0.19314662	     -0.05491562	      0.88263171	     -0.00077472	     -0.20822303	      0.00010079	     -0.00023605	     56.27579974
      1.82957567	     -0.05133629	     -0.00108605	     -0.19315928	     -0.05491550	      0.88263142	     -0.00077503	     -0.20823004	      0.00008736	     -0.00022000	     56.20897352
      1.83083519	     -0.05134990	     -0.00108703	     -0.19317284	     -0.05491540	      0.88263115	     -0.00077535	     -0.20823685	      0.00007399	     -0.00020391	     56.22520957
      1.83209471	     -0.05136435	     -0.00108507	     -0.19318732	     -0.05491531	      0.88263091	     -0.00077568	     -0.20824347	      0.00006102	     -0.00018776	     56.13794984
      1.83335423	     -0.05137975	     -0.00108622	     -0.19320268	     -0.05491525	      0.88263068	     -0.00077602	     -0.20824991	      0.00004811	     -0.00017183	     56.14675191
      1.83461374	     -0.05139588	     -0.00108420	     -0.19321884	     -0.05491519	      0.88263047	     -0.00077638	     -0.20825616	      0.00003565	     -0.00015609	     56.04120952
      1.83587326	     -0.05141269	     -0.00108546	     -0.19323561	     -0.05491516	      0.88263029	     -0.00077674	     -0.20826224	      0.00002328	     -0.00014080	     56.04647231
      1.83713278	     -0.05143011	     -0.00108332	     -0.19325307	     -0.05491513	      0.88263012	     -0.00077712	     -0.20826813	      0.00001142	     -0.00012589	     55.92378858
      1.83839230	     -0.05144830	     -0.00108464	     -0.19327121	     -0.05491513	      0.88262997	     -0.00077750	     -0.20827384	     -0.00000034	     -0.00011162	     55.92360796
      1.83965182	     -0.05146703	     -0.00108239	     -0.19329000	     -0.05491513	      0.88262984	     -0.00077790	     -0.20827937	     -0.00001155	     -0.00009788	     55.78668000
      1.84078137	     -0.05148450	     -0.00108335	     -0.19330743	     -0.05491515	      0.88262973	     -0.00077827	     -0.20828417	     -0.00002150	     -0.00008622	     55.76237123
      1.84191092	     -0.05150259	     -0.00108228	     -0.19332555	     -0.05491518	      0.88262964	     -0.00077864	     -0.20828884	     -0.00003104	     -0.00007511	     55.66385047
      1.84329600	     -0.05152555	     -0.00108241	     -0.19334849	     -0.05491523	      0.88262955	     -0.00077912	     -0.20829439	     -0.00004245	     -0.00006240	     55.60400734
      1.84468109	     -0.05154916	     -0.00108069	     -0.19337215	     -0.05491530	      0.88262947	     -0.00077960	     -0.20829973	     -0.00005328	     -0.00005066	     55.47087350
      1.84584117	     -0.05156939	     -0.00108137	     -0.19339236	     -0.05491537	      0.88262941	     -0.00078002	     -0.20830405	     -0.00006213	     -0.00004168	     55.43205712
      1.84700125	     -0.05158996	     -0.00108009	     -0.19341297	     -0.05491544	      0.88262937	     -0.00078045	     -0.20830823	     -0.00007053	     -0.00003341	     55.31520107
      1.84816133	     -0.05161088	     -0.00107988	     -0.19343390	     -0.05491553	      0.88262934	     -0.00078088	     -0.20831226	     -0.00007865	     -0.00002591	     55.24454367
      1.84974546	     -0.05164004	     -0.00107818	     -0.19346311	     -0.05491566	      0.88262930	     -0.00078150	     -0.20831753	     -0.00008910	     -0.00001684	     55.09386100
      1.85092511	     -0.05166225	     -0.00107849	     -0.19348533	     -0.05491577	      0.88262929	     -0.00078196	     -0.20832129	     -0.00009653	     -0.00001104	     55.04275636
      1.85210477	     -0.05168469	     -0.00107705	     -0.19350781	     -0.05491589	      0.88262928	     -0.00078244	     -0.20832489	     -0.00010347	     -0.00000595	     54.91770908
      1.85328442	     -0.05170722	     -0.00107665	     -0.19353037	     -0.05491602	      0.88262927	     -0.00078292	     -0.20832834	     -0.00011007	     -0.00000163	     54.84336861
      1.85486139	     -0.05173719	     -0.00107459	     -0.19356043	     -0.05491620	      0.88262927	     -0.00078359	     -0.20833271	     -0.00011814	      0.00000308	     54.68777908
      1.85602368	     -0.05175809	     -0.00107459	     -0.19358135	     -0.05491634	      0.88262928	     -0.00078409	     -0.20833572	     -0.00012370	      0.00000575	     54.65327122
      1.85718597	     -0.05177822	     -0.00107285	     -0.19360155	     -0.05491649	      0.88262929	     -0.00078460	     -0.20833852	     -0.00012871	      0.00000793	     54.54214617
      1.85862344	     -0.05180031	     -0.00107194	     -0.19362370	     -0.05491667	      0.88262930	     -0.00078524	     -0.20834166	     -0.00013442	      0.00000998	     54.50020374
      1.85990263	     -0.05181468	     -0.00106905	     -0.19363818	     -0.05491685	      0.88262931	     -0.00078582	     -0.20834405	     -0.00013883	      0.00001153	     54.40548838
      1.86118181	     -0.05182339	     -0.00106806	     -0.19364696	     -0.05491703	      0.88262933	     -0.00078642	     -0.20834593	     -0.00014292	      0.00001307	     54.43921959
      1.86246099	     -0.05182610	     -0.00106443	     -0.19364982	     -0.05491721	      0.88262935	     -0.00078702	     -0.20834719	     -0.00014649	      0.00001509	     54.36434271
      1.86374017	     -0.05182229	     -0.00106314	     -0.19364609	     -0.05491740	      0.88262937	     -0.00078764	     -0.20834773	     -0.00014994	      0.00001783	     54.44824748
      1.86501935	     -0.05181187	     -0.00105908	     -0.19363583	     -0.05491760	      0.88262939	     -0.00078827	     -0.20834747	     -0.00015304	      0.00002186	     54.41135502
      1.86629854	     -0.05179441	     -0.00105787	     -0.19361845	     -0.05491780	      0.88262942	     -0.00078890	     -0.20834634	     -0.00015629	      0.00002747	     54.55083644
      1.86757772	     -0.05177015	     -0.00105336	     -0.19359436	     -0.05491800	      0.88262946	     -0.00078955	     -0.20834427	     -0.00015946	      0.00003521	     54.53071331
      1.86885690	     -0.05173955	     -0.00105213	     -0.19356383	     -0.05491820	      0.88262952	     -0.00079021	     -0.20834121	     -0.00016312	      0.00004524	     54.70952689
      1.86999559	     -0.05170795	     -0.00104806	     -0.19353237	     -0.05491839	      0.88262957	     -0.00079080	     -0.20833766	     -0.00016652	      0.00005643	     54.69815549
      1.87113427	     -0.05167326	     -0.00104603	     -0.19349776	     -0.05491858	      0.88262965	     -0.00079141	     -0.20833334	     -0.00017048	      0.00006972	     54.81056624
      1.87252934	     -0.05162694	     -0.00104205	     -0.19345156	     -0.05491882	      0.88262976	     -0.00079216	     -0.20832705	     -0.00017587	      0.00008901	     54.88227664
      1.87392441	     -0.05157614	     -0.00103991	     -0.19340082	     -0.05491907	      0.88262990	     -0.00079292	     -0.20831971	     -0.00018214	      0.00011151	     55.08996207
      1.87507776	     -0.05153129	     -0.00103599	     -0.19335609	     -0.05491929	      0.88263004	     -0.00079355	     -0.20831287	     -0.00018779	      0.00013262	     55.12701466
      1.87623111	     -0.05148462	     -0.00103399	     -0.19330946	     -0.05491951	      0.88263020	     -0.00079420	     -0.20830537	     -0.00019419	      0.00015582	     55.28255575
      1.87763400	     -0.05142560	     -0.00103002	     -0.19325051	     -0.05491979	      0.88263044	     -0.00079499	     -0.20829542	     -0.00020271	      0.00018677	     55.39540001
      1.87903689	     -0.05136329	     -0.00102778	     -0.19318823	     -0.05492008	      0.88263073	     -0.00079580	     -0.20828459	     -0.00021228	      0.00022029	     55.64417885
      1.88014192	     -0.05131260	     -0.00102344	     -0.19313762	     -0.05492032	      0.88263099	     -0.00079644	     -0.20827547	     -0.00022030	      0.00024834	     55.67247879
      1.88124696	     -0.05126199	     -0.00102087	     -0.19308704	     -0.05492056	      0.88263128	     -0.00079709	     -0.20826586	     -0.00022900	      0.00027746	     55.81494647
      1.88270832	     -0.05119643	     -0.00101626	     -0.19302152	     -0.05492091	      0.88263171	     -0.00079796	     -0.20825254	     -0.00024124	      0.00031724	     55.92312907
      1.88416969	     -0.05113245	     -0.00101375	     -0.19295753	     -0.05492127	      0.88263220	     -0.00079883	     -0.20823862	     -0.00025444	      0.00035775	     56.18456476
      1.88523227	     -0.05108760	     -0.00100968	     -0.19291271	     -0.05492155	      0.88263260	     -0.00079948	     -0.20822821	     -0.00026433	      0.00038742	     56.18528233
      1.88629485	     -0.05104457	     -0.00100755	     -0.19286966	     -0.05492183	      0.88263303	     -0.00080013	     -0.20821760	     -0.00027471	      0.00041691	     56.31627894
      1.88783280	     -0.05098415	     -0.00100340	     -0.19280922	     -0.05492227	      0.88263370	     -0.00080108	     -0.20820199	     -0.00029021	      0.00045888	     56.42850047
      1.88913654	     -0.05093404	     -0.00100095	     -0.19275905	     -0.05492265	      0.88263432	     -0.00080190	     -0.20818854	     -0.00030389	      0.00049327	     56.60811549
      1.89044028	     -0.05088507	     -0.00099667	     -0.19271009	     -0.05492306	      0.88263499	     -0.00080272	     -0.20817492	     -0.00031779	      0.00052625	     56.64576897
      1.89174402	     -0.05083845	     -0.00099466	     -0.19266338	     -0.05492348	      0.88263569	     -0.00080355	     -0.20816116	     -0.00033214	      0.00055732	     56.83942168
      1.89304776	     -0.05079556	     -0.00098987	     -0.19262048	     -0.05492392	      0.88263644	     -0.00080439	     -0.20814733	     -0.00034654	      0.00058619	     56.79067388
      1.89416570	     -0.05076212	     -0.00098873	     -0.19258695	     -0.05492432	      0.88263711	     -0.00080511	     -0.20813549	     -0.00035922	      0.00060877	     56.94975943
      1.89528365	     -0.05073134	     -0.00098582	     -0.19255611	     -0.05492473	      0.88263780	     -0.00080584	     -0.20812371	     -0.00037181	      0.00062924	     56.95409335
      1.89669201	     -0.05069651	     -0.00098375	     -0.19252118	     -0.05492526	      0.88263870	     -0.00080677	     -0.20810900	     -0.00038779	      0.00065166	     57.06605412
      1.89810037	     -0.05066539	     -0.00097999	     -0.19248998	     -0.05492582	      0.88263963	     -0.00080770	     -0.20809450	     -0.00040361	      0.00067012	     57.01898385
      1.89922191	     -0.05064235	     -0.00097923	     -0.19246682	     -0.05492628	      0.88264039	     -0.00080845	     -0.20808311	     -0.00041629	      0.00068179	     57.15682380
      1.90034344	     -0.05062031	     -0.00097666	     -0.19244471	     -0.05492675	      0.88264116	     -0.00080920	     -0.20807184	     -0.00042874	      0.00069079	     57.14197120
      1.90177457	     -0.05059447	     -0.00097509	     -0.19241873	     -0.05492738	      0.88264216	     -0.00081017	     -0.20805762	     -0.00044454	      0.00069836	     57.25769301
      1.90320571	     -0.05057149	     -0.00097172	     -0.19239565	     -0.05492803	      0.88264316	     -0.00081115	     -0.20804361	     -0.00045999	      0.00070169	     57.16938960
      1.90428113	     -0.05055617	     -0.00097160	     -0.19238020	     -0.05492853	      0.88264391	     -0.00081188	     -0.20803323	     -0.00047169	      0.00070133	     57.29255629
      1.90535656	     -0.05054250	     -0.00096979	     -0.19236643	     -0.05492904	      0.88264467	     -0.00081262	     -0.20802298	     -0.00048316	      0.00069865	     57.25638818
      1.90685966	     -0.05052722	     -0.00096860	     -0.19235099	     -0.05492978	      0.88264571	     -0.00081367	     -0.20800893	     -0.00049910	      0.00069096	     57.30360425
      1.90836276	     -0.05051497	     -0.00096562	     -0.19233862	     -0.05493054	      0.88264674	     -0.00081471	     -0.20799523	     -0.00051465	      0.00067887	     57.18123736
      1.90939135	     -0.05050744	     -0.00096591	     -0.19233094	     -0.05493108	      0.88264743	     -0.00081543	     -0.20798604	     -0.00052529	      0.00066811	     57.29746303
      1.91041994	     -0.05050011	     -0.00096446	     -0.19232352	     -0.05493162	      0.88264811	     -0.00081616	     -0.20797699	     -0.00053564	      0.00065551	     57.26671010
      1.91202858	     -0.05049000	     -0.00096320	     -0.19231323	     -0.05493250	      0.88264915	     -0.00081729	     -0.20796307	     -0.00055161	      0.00063237	     57.30693188
      1.91334476	     -0.05048384	     -0.00096123	     -0.19230696	     -0.05493323	      0.88264997	     -0.00081823	     -0.20795190	     -0.00056439	      0.00061061	     57.21735341
      1.91466093	     -0.05047984	     -0.00096107	     -0.19230279	     -0.05493398	      0.88265076	     -0.00081917	     -0.20794097	     -0.00057711	      0.00058647	     57.30584700
      1.91597711	     -0.05047726	     -0.00095869	     -0.19230011	     -0.05493475	      0.88265151	     -0.00082011	     -0.20793027	     -0.00058947	      0.00056029	     57.15290212
      1.91714676	     -0.05047633	     -0.00095900	     -0.19229902	     -0.05493544	      0.88265215	     -0.00082095	     -0.20792096	     -0.00060048	      0.00053541	     57.25980797
      1.91831641	     -0.05047604	     -0.00095728	     -0.19229863	     -0.05493615	      0.88265276	     -0.00082179	     -0.20791184	     -0.00061118	      0.00050930	     57.15439955
      1.91948606	     -0.05047661	     -0.00095686	     -0.19229905	     -0.05493687	      0.88265334	     -0.00082263	     -0.20790290	     -0.00062181	      0.00048207	     57.18900739
      1.92100128	     -0.05047838	     -0.00095446	     -0.19230069	     -0.05493783	      0.88265405	     -0.00082373	     -0.20789159	     -0.00063526	      0.00044555	     57.08119257
      1.92219049	     -0.05048201	     -0.00095470	     -0.19230417	     -0.05493859	      0.88265456	     -0.00082459	     -0.20788295	     -0.00064577	      0.00041610	     57.15912333
      1.92337970	     -0.05048681	     -0.00095323	     -0.19230886	     -0.05493936	      0.88265504	     -0.00082546	     -0.20787454	     -0.00065601	      0.00038620	     57.04650471
      1.92456891	     -0.05049288	     -0.00095318	     -0.19231478	     -0.05494015	      0.88265548	     -0.00082632	     -0.20786636	     -0.00066616	      0.00035596	     57.08462775
      1.92607145	     -0.05050119	     -0.00095159	     -0.19232294	     -0.05494116	      0.88265598	     -0.00082742	     -0.20785634	     -0.00067859	      0.00031760	     56.97283537
      1.92724097	     -0.05050800	     -0.00095204	     -0.19232960	     -0.05494196	      0.88265634	     -0.00082827	     -0.20784874	     -0.00068819	      0.00028778	     57.07021224
      1.92841049	     -0.05051511	     -0.00095062	     -0.19233661	     -0.05494277	      0.88265666	     -0.00082912	     -0.20784132	     -0.00069748	      0.00025819	     56.96699110
      1.92958001	     -0.05052293	     -0.00095031	     -0.19234430	     -0.05494359	      0.88265694	     -0.00082998	     -0.20783405	     -0.00070666	      0.00022889	     56.99222073
      1.93114635	     -0.05053302	     -0.00094868	     -0.19235425	     -0.05494471	      0.88265727	     -0.00083113	     -0.20782457	     -0.00071855	      0.00019041	     56.88181324
      1.93230748	     -0.05054187	     -0.00094940	     -0.19236294	     -0.05494555	      0.88265747	     -0.00083198	     -0.20781774	     -0.00072727	      0.00016258	     56.97824875
      1.93346862	     -0.05055094	     -0.00094853	     -0.19237190	     -0.05494640	      0.88265765	     -0.00083283	     -0.20781108	     -0.00073566	      0.00013557	     56.88985180
      1.93488933	     -0.05056268	     -0.00094903	     -0.19238345	     -0.05494745	      0.88265782	     -0.00083387	     -0.20780314	     -0.00074581	      0.00010372	     56.96180708
      1.93615207	     -0.05057281	     -0.00094749	     -0.19239349	     -0.05494839	      0.88265793	     -0.00083479	     -0.20779626	     -0.00075450	      0.00007677	     56.81517781
      1.93741482	     -0.05058373	     -0.00094812	     -0.19240425	     -0.05494935	      0.88265801	     -0.00083571	     -0.20778953	     -0.00076320	      0.00005110	     56.91929681
      1.93867756	     -0.05059517	     -0.00094652	     -0.19241559	     -0.05495032	      0.88265806	     -0.00083664	     -0.20778295	     -0.00077155	      0.00002685	     56.75334566
      1.93994031	     -0.05060789	     -0.00094740	     -0.19242814	     -0.05495130	      0.88265808	     -0.00083756	     -0.20777654	     -0.00077991	      0.00000397	     56.87193518
      1.94120306	     -0.05062112	     -0.00094587	     -0.19244127	     -0.05495229	      0.88265807	     -0.00083848	     -0.20777029	     -0.00078788	     -0.00001742	     56.68861014
      1.94246580	     -0.05063544	     -0.00094699	     -0.19245542	     -0.05495329	      0.88265804	     -0.00083940	     -0.20776421	     -0.00079586	     -0.00003742	     56.81846405
      1.94372855	     -0.05065021	     -0.00094544	     -0.19247010	     -0.05495430	      0.88265798	     -0.00084032	     -0.20775830	     -0.00080340	     -0.00005591	     56.61147774
      1.94499129	     -0.05066635	     -0.00094681	     -0.19248606	     -0.05495532	      0.88265790	     -0.00084124	     -0.20775255	     -0.00081096	     -0.00007304	     56.75329692
      1.94625404	     -0.05068313	     -0.00094534	     -0.19250274	     -0.05495635	      0.88265779	     -0.00084215	     -0.20774699	     -0.00081806	     -0.00008871	     56.52337635
      1.94751678	     -0.05070138	     -0.00094704	     -0.19252081	     -0.05495739	      0.88265767	     -0.00084307	     -0.20774161	     -0.00082518	     -0.00010308	     56.67639651
      1.94877953	     -0.05072035	     -0.00094559	     -0.19253969	     -0.05495843	      0.88265753	     -0.00084398	     -0.20773641	     -0.00083180	     -0.00011608	     56.41487444
      1.95004227	     -0.05074116	     -0.00094758	     -0.19256031	     -0.05495949	      0.88265738	     -0.00084489	     -0.20773141	     -0.00083846	     -0.00012792	     56.57436685
      1.95130502	     -0.05076292	     -0.00094613	     -0.19258199	     -0.05496055	      0.88265721	     -0.00084580	     -0.20772661	     -0.00084457	     -0.00013854	     56.27863258
      1.95243421	     -0.05078408	     -0.00094789	     -0.19260298	     -0.05496151	      0.88265705	     -0.00084661	     -0.20772250	     -0.00085005	     -0.00014721	     56.37917660
      1.95356341	     -0.05080627	     -0.00094769	     -0.19262506	     -0.05496247	      0.88265688	     -0.00084741	     -0.20771858	     -0.00085513	     -0.00015508	     56.21858933
      1.95494753	     -0.05083545	     -0.00094904	     -0.19265407	     -0.05496366	      0.88265666	     -0.00084840	     -0.20771401	     -0.00086114	     -0.00016382	     56.21282022
      1.95633165	     -0.05086624	     -0.00094878	     -0.19268474	     -0.05496485	      0.88265643	     -0.00084938	     -0.20770974	     -0.00086660	     -0.00017164	     55.96786930
      1.95748674	     -0.05089376	     -0.00095093	     -0.19271209	     -0.05496586	      0.88265622	     -0.00085020	     -0.20770640	     -0.00087102	     -0.00017762	     56.03709998
      1.95864184	     -0.05092243	     -0.00095138	     -0.19274064	     -0.05496687	      0.88265602	     -0.00085101	     -0.20770327	     -0.00087497	     -0.00018312	     55.85061015
      1.96002829	     -0.05095880	     -0.00095377	     -0.19277682	     -0.05496808	      0.88265576	     -0.00085199	     -0.20769980	     -0.00087943	     -0.00018928	     55.84263904
      1.96141475	     -0.05099662	     -0.00095440	     -0.19281452	     -0.05496930	      0.88265549	     -0.00085295	     -0.20769665	     -0.00088323	     -0.00019500	     55.54102393
      1.96253068	     -0.05102850	     -0.00095751	     -0.19284622	     -0.05497029	      0.88265527	     -0.00085373	     -0.20769434	     -0.00088614	     -0.00019946	     55.61986384
      1.96364661	     -0.05106096	     -0.00095903	     -0.19287855	     -0.05497128	      0.88265505	     -0.00085451	     -0.20769224	     -0.00088855	     -0.00020376	     55.43379360
      1.96508452	     -0.05110373	     -0.00096267	     -0.19292111	     -0.05497256	      0.88265475	     -0.00085550	     -0.20768984	     -0.00089131	     -0.00020923	     55.40448052
      1.96652243	     -0.05114655	     -0.00096479	     -0.19296377	     -0.05497384	      0.88265444	     -0.00085649	     -0.20768776	     -0.00089334	     -0.00021460	     55.07243915
      1.96760817	     -0.05117912	     -0.00096895	     -0.19299615	     -0.05497481	      0.88265421	     -0.00085723	     -0.20768639	     -0.00089474	     -0.00021868	     55.18418835
      1.96869391	     -0.05121126	     -0.00097158	     -0.19302815	     -0.05497579	      0.88265397	     -0.00085798	     -0.20768519	     -0.00089570	     -0.00022272	     55.00890884
      1.97019059	     -0.05125522	     -0.00097669	     -0.19307188	     -0.05497713	      0.88265363	     -0.00085899	     -0.20768379	     -0.00089670	     -0.00022829	     54.97678982
      1.97168727	     -0.05129797	     -0.00098018	     -0.19311446	     -0.05497847	      0.88265329	     -0.00086001	     -0.20768269	     -0.00089707	     -0.00023378	     54.59491383
      1.97272599	     -0.05132726	     -0.00098514	     -0.19314355	     -0.05497940	      0.88265304	     -0.00086071	     -0.20768209	     -0.00089732	     -0.00023760	     54.75419279
      1.97376470	     -0.05135571	     -0.00098853	     -0.19317186	     -0.05498033	      0.88265279	     -0.00086140	     -0.20768162	     -0.00089723	     -0.00024134	     54.59972176
      1.97536212	     -0.05139810	     -0.00099485	     -0.19321400	     -0.05498177	      0.88265240	     -0.00086247	     -0.20768116	     -0.00089690	     -0.00024697	     54.55404356
      1.97668201	     -0.05143144	     -0.00099922	     -0.19324717	     -0.05498295	      0.88265207	     -0.00086334	     -0.20768102	     -0.00089629	     -0.00025143	     54.30353870
      1.97800190	     -0.05146357	     -0.00100541	     -0.19327907	     -0.05498413	      0.88265174	     -0.00086421	     -0.20768108	     -0.00089569	     -0.00025571	     54.41750184
      1.97932179	     -0.05149389	     -0.00100943	     -0.19330924	     -0.05498532	      0.88265140	     -0.00086508	     -0.20768136	     -0.00089474	     -0.00025968	     54.03818080
      1.98049544	     -0.05151979	     -0.00101544	     -0.19333493	     -0.05498636	      0.88265109	     -0.00086584	     -0.20768178	     -0.00089402	     -0.00026300	     54.21968966
      1.98166909	     -0.05154408	     -0.00101951	     -0.19335907	     -0.05498741	      0.88265078	     -0.00086660	     -0.20768237	     -0.00089303	     -0.00026602	     53.96111030
      1.98284275	     -0.05156712	     -0.00102485	     -0.19338192	     -0.05498846	      0.88265047	     -0.00086735	     -0.20768312	     -0.00089208	     -0.00026875	     53.98906326
      1.98436639	     -0.05159483	     -0.00103041	     -0.19340944	     -0.05498982	      0.88265006	     -0.00086832	     -0.20768434	     -0.00089064	     -0.00027176	     53.70863474
      1.98556120	     -0.05161503	     -0.00103640	     -0.19342943	     -0.05499088	      0.88264973	     -0.00086907	     -0.20768548	     -0.00088963	     -0.00027370	     53.86493749
      1.98675601	     -0.05163340	     -0.00104060	     -0.19344766	     -0.05499194	      0.88264940	     -0.00086982	     -0.20768679	     -0.00088846	     -0.00027516	     53.61471157
      1.98795082	     -0.05165024	     -0.00104598	     -0.19346432	     -0.05499301	      0.88264907	     -0.00087055	     -0.20768824	     -0.00088742	     -0.00027617	     53.65967260
      1.98945809	     -0.05166903	     -0.00105119	     -0.19348293	     -0.05499434	      0.88264866	     -0.00087148	     -0.20769028	     -0.00088604	     -0.00027669	     53.37228675
      1.99063192	     -0.05168214	     -0.00105689	     -0.19349585	     -0.05499538	      0.88264833	     -0.00087218	     -0.20769203	     -0.00088518	     -0.00027654	     53.54619087
      1.99180575	     -0.05169378	     -0.00106082	     -0.19350736	     -0.05499642	      0.88264801	     -0.00087289	     -0.20769390	     -0.00088422	     -0.00027584	     53.32228734
      1.99297958	     -0.05170437	     -0.00106578	     -0.19351778	     -0.05499746	      0.88264768	     -0.00087358	     -0.20769591	     -0.00088342	     -0.00027464	     53.35620687
      1.99455261	     -0.05171689	     -0.00107102	     -0.19353012	     -0.05499885	      0.88264725	     -0.00087450	     -0.20769882	     -0.00088233	     -0.00027221	     53.09835167
      1.99571745	     -0.05172502	     -0.00107642	     -0.19353807	     -0.05499987	      0.88264694	     -0.00087517	     -0.20770113	     -0.00088180	     -0.00026986	     53.27271729
      1.99688229	     -0.05173190	     -0.00108014	     -0.19354481	     -0.05500090	      0.88264663	     -0.00087583	     -0.20770358	     -0.00088121	     -0.00026701	     53.08224530
      1.99830892	     -0.05173888	     -0.00108608	     -0.19355160	     -0.05500216	      0.88264625	     -0.00087663	     -0.20770674	     -0.00088080	     -0.00026289	     53.19599300
      1.99957601	     -0.05174363	     -0.00108964	     -0.19355622	     -0.05500327	      0.88264592	     -0.00087733	     -0.20770971	     -0.00088042	     -0.00025862	     52.92541993
      2.00084309	     -0.05174736	     -0.00109520	     -0.19355976	     -0.05500439	      0.88264559	     -0.00087801	     -0.20771281	     -0.00088040	     -0.00025385	     53.12227716
      2.00211018	     -0.05174972	     -0.00109854	     -0.19356200	     -0.05500550	      0.88264527	     -0.00087869	     -0.20771605	     -0.00088032	     -0.00024853	     52.84533442
      2.00337727	     -0.05175082	     -0.00110403	     -0.19356292	     -0.05500662	      0.88264496	     -0.00087936	     -0.20771941	     -0.00088064	     -0.00024273	     53.06987886
      2.00464436	     -0.05175052	     -0.00110707	     -0.19356249	     -0.05500774	      0.88264466	     -0.00088001	     -0.20772289	     -0.00088090	     -0.00023641	     52.78374001
      2.00591145	     -0.05174929	     -0.00111249	     -0.19356108	     -0.05500885	      0.88264436	     -0.00088066	     -0.20772647	     -0.00088161	     -0.00022968	     53.03547007
      2.00717854	     -0.05174717	     -0.00111529	     -0.19355884	     -0.05500997	      0.88264408	     -0.00088129	     -0.20773017	     -0.00088227	     -0.00022249	     52.73751897
      2.00844563	     -0.05174458	     -0.00112079	     -0.19355605	     -0.05501109	      0.88264380	     -0.00088191	     -0.20773398	     -0.00088341	     -0.00021497	     53.02299081
      2.00971272	     -0.05174102	     -0.00112341	     -0.19355238	     -0.05501221	      0.88264353	     -0.00088252	     -0.20773792	     -0.00088448	     -0.00020709	     52.71459482
      2.01097981	     -0.05173671	     -0.00112898	     -0.19354788	     -0.05501333	      0.88264328	     -0.00088312	     -0.20774199	     -0.00088607	     -0.00019898	     53.03830459
      2.01224690	     -0.05173149	     -0.00113134	     -0.19354254	     -0.05501445	      0.88264303	     -0.00088371	     -0.20774617	     -0.00088757	     -0.00019058	     52.71069151
      2.01351398	     -0.05172565	     -0.00113699	     -0.19353650	     -0.05501558	      0.88264279	     -0.00088428	     -0.20775047	     -0.00088963	     -0.00018205	     53.07146586
      2.01463952	     -0.05171954	     -0.00113907	     -0.19353030	     -0.05501658	      0.88264259	     -0.00088478	     -0.20775439	     -0.00089139	     -0.00017430	     52.80067286
      2.01576505	     -0.05171261	     -0.00114289	     -0.19352322	     -0.05501759	      0.88264240	     -0.00088527	     -0.20775840	     -0.00089355	     -0.00016653	     52.92535472
      2.01715802	     -0.05170338	     -0.00114600	     -0.19351385	     -0.05501883	      0.88264217	     -0.00088587	     -0.20776348	     -0.00089638	     -0.00015694	     52.79861805
      2.01855099	     -0.05169597	     -0.00115066	     -0.19350625	     -0.05502008	      0.88264196	     -0.00088645	     -0.20776873	     -0.00089971	     -0.00014770	     53.00387344
      2.01969847	     -0.05169281	     -0.00115239	     -0.19350299	     -0.05502112	      0.88264180	     -0.00088692	     -0.20777327	     -0.00090249	     -0.00014056	     52.71672370
      2.02084596	     -0.05169340	     -0.00115593	     -0.19350342	     -0.05502216	      0.88264164	     -0.00088737	     -0.20777810	     -0.00090561	     -0.00013422	     52.79058328
      2.02224489	     -0.05169873	     -0.00115892	     -0.19350860	     -0.05502343	      0.88264146	     -0.00088792	     -0.20778451	     -0.00090935	     -0.00012792	     52.58397049
      2.02364383	     -0.05170919	     -0.00116397	     -0.19351884	     -0.05502470	      0.88264128	     -0.00088845	     -0.20779160	     -0.00091322	     -0.00012369	     52.79785574
      2.02475124	     -0.05172150	     -0.00116585	     -0.19353104	     -0.05502571	      0.88264114	     -0.00088886	     -0.20779775	     -0.00091593	     -0.00012204	     52.44781132
      2.02585865	     -0.05173758	     -0.00116955	     -0.19354696	     -0.05502673	      0.88264101	     -0.00088926	     -0.20780446	     -0.00091862	     -0.00012220	     52.48276722
      2.02731400	     -0.05176356	     -0.00117334	     -0.19357276	     -0.05502807	      0.88264083	     -0.00088978	     -0.20781417	     -0.00092162	     -0.00012540	     52.25364397
      2.02876935	     -0.05179420	     -0.00117910	     -0.19360317	     -0.05502941	      0.88264064	     -0.00089028	     -0.20782496	     -0.00092415	     -0.00013230	     52.46168600
      2.02984794	     -0.05181957	     -0.00118125	     -0.19362844	     -0.05503041	      0.88264050	     -0.00089064	     -0.20783366	     -0.00092533	     -0.00013983	     52.05760353
      2.03092654	     -0.05184718	     -0.00118515	     -0.19365589	     -0.05503141	      0.88264034	     -0.00089099	     -0.20784298	     -0.00092620	     -0.00014951	     52.05738648
      2.03244847	     -0.05188988	     -0.00118965	     -0.19369842	     -0.05503282	      0.88264010	     -0.00089148	     -0.20785716	     -0.00092650	     -0.00016672	     51.78414298
      2.03376180	     -0.05193185	     -0.00119482	     -0.19374020	     -0.05503403	      0.88263987	     -0.00089188	     -0.20787043	     -0.00092607	     -0.00018498	     51.81298280
      2.03507513	     -0.05197843	     -0.00119831	     -0.19378666	     -0.05503525	      0.88263961	     -0.00089227	     -0.20788471	     -0.00092467	     -0.00020633	     51.39311148
      2.03638846	     -0.05202838	     -0.00120393	     -0.19383642	     -0.05503646	      0.88263933	     -0.00089266	     -0.20790002	     -0.00092257	     -0.00023081	     51.51523463
      2.03770179	     -0.05208045	     -0.00120652	     -0.19388842	     -0.05503767	      0.88263901	     -0.00089303	     -0.20791634	     -0.00091925	     -0.00025817	     50.93527116
      2.03883751	     -0.05212678	     -0.00121118	     -0.19393461	     -0.05503871	      0.88263870	     -0.00089334	     -0.20793123	     -0.00091580	     -0.00028411	     51.05823676
      2.03997324	     -0.05217426	     -0.00121378	     -0.19398204	     -0.05503975	      0.88263836	     -0.00089364	     -0.20794681	     -0.00091139	     -0.00031191	     50.72006916
      2.04139298	     -0.05223485	     -0.00121811	     -0.19404253	     -0.05504104	      0.88263789	     -0.00089400	     -0.20796722	     -0.00090488	     -0.00034912	     50.62089122
      2.04281273	     -0.05229560	     -0.00122043	     -0.19410326	     -0.05504232	      0.88263737	     -0.00089435	     -0.20798859	     -0.00089694	     -0.00038859	     50.11871708
      2.04396861	     -0.05234530	     -0.00122395	     -0.19415291	     -0.05504335	      0.88263690	     -0.00089462	     -0.20800663	     -0.00088972	     -0.00042210	     50.18176139
      2.04512449	     -0.05239550	     -0.00122539	     -0.19420312	     -0.05504438	      0.88263639	     -0.00089489	     -0.20802521	     -0.00088151	     -0.00045646	     49.83009529
      2.04655687	     -0.05245772	     -0.00122835	     -0.19426533	     -0.05504563	      0.88263571	     -0.00089520	     -0.20804894	     -0.00087029	     -0.00049992	     49.72077059
      2.04798925	     -0.05251936	     -0.00122924	     -0.19432705	     -0.05504687	      0.88263496	     -0.00089551	     -0.20807337	     -0.00085761	     -0.00054380	     49.21769146
      2.04911567	     -0.05256719	     -0.00123240	     -0.19437488	     -0.05504783	      0.88263433	     -0.00089573	     -0.20809305	     -0.00084698	     -0.00057830	     49.26464800
      2.05024209	     -0.05261594	     -0.00123383	     -0.19442369	     -0.05504878	      0.88263366	     -0.00089595	     -0.20811315	     -0.00083544	     -0.00061243	     48.97816315
      2.05172836	     -0.05267967	     -0.00123677	     -0.19448746	     -0.05505001	      0.88263271	     -0.00089623	     -0.20814025	     -0.00081916	     -0.00065654	     48.85512906
      2.05321463	     -0.05274212	     -0.00123753	     -0.19455005	     -0.05505121	      0.88263171	     -0.00089649	     -0.20816790	     -0.00080145	     -0.00069894	     48.43904636
      2.05431211	     -0.05278740	     -0.00124012	     -0.19459538	     -0.05505208	      0.88263092	     -0.00089668	     -0.20818859	     -0.00078777	     -0.00072890	     48.48855005
      2.05540959	     -0.05283159	     -0.00124080	     -0.19463967	     -0.05505294	      0.88263011	     -0.00089686	     -0.20820947	     -0.00077328	     -0.00075742	     48.29295359
      2.05696430	     -0.05289213	     -0.00124256	     -0.19470036	     -0.05505413	      0.88262890	     -0.00089709	     -0.20823926	     -0.00075172	     -0.00079498	     48.19940129
      2.05830191	     -0.05294149	     -0.00124265	     -0.19474990	     -0.05505512	      0.88262782	     -0.00089729	     -0.20826498	     -0.00073207	     -0.00082411	     47.99863698
      2.05963951	     -0.05298748	     -0.00124419	     -0.19479604	     -0.05505608	      0.88262670	     -0.00089747	     -0.20829068	     -0.00071171	     -0.00084991	     48.03030433
      2.06097711	     -0.05302968	     -0.00124343	     -0.19483847	     -0.05505702	      0.88262554	     -0.00089764	     -0.20831622	     -0.00069040	     -0.00087188	     47.84370355
      2.06231471	     -0.05306766	     -0.00124567	     -0.19487660	     -0.05505793	      0.88262436	     -0.00089780	     -0.20834149	     -0.00066868	     -0.00088967	     47.95336310
      2.06346855	     -0.05309653	     -0.00124452	     -0.19490568	     -0.05505869	      0.88262333	     -0.00089793	     -0.20836298	     -0.00064926	     -0.00090127	     47.81960385
      2.06462240	     -0.05312182	     -0.00124494	     -0.19493116	     -0.05505943	      0.88262229	     -0.00089805	     -0.20838410	     -0.00062963	     -0.00090934	     47.86071322
      2.06606746	     -0.05314907	     -0.00124365	     -0.19495870	     -0.05506032	      0.88262097	     -0.00089819	     -0.20840993	     -0.00060450	     -0.00091417	     47.84031816
      2.06751251	     -0.05317225	     -0.00124369	     -0.19498213	     -0.05506118	      0.88261965	     -0.00089832	     -0.20843500	     -0.00057914	     -0.00091313	     47.92830334
      2.06867538	     -0.05318834	     -0.00124126	     -0.19499851	     -0.05506184	      0.88261859	     -0.00089841	     -0.20845459	     -0.00055833	     -0.00090793	     47.89209098
      2.06983824	     -0.05320241	     -0.00124042	     -0.19501281	     -0.05506247	      0.88261754	     -0.00089850	     -0.20847365	     -0.00053751	     -0.00089899	     47.94092534
      2.07130238	     -0.05321666	     -0.00123693	     -0.19502742	     -0.05506324	      0.88261623	     -0.00089860	     -0.20849687	     -0.00051100	     -0.00088241	     47.96785793
      2.07276652	     -0.05322958	     -0.00123485	     -0.19504067	     -0.05506397	      0.88261496	     -0.00089869	     -0.20851924	     -0.00048456	     -0.00086008	     48.03392619
      2.07388450	     -0.05323747	     -0.00123068	     -0.19504888	     -0.05506450	      0.88261401	     -0.00089875	     -0.20853577	     -0.00046413	     -0.00083932	     48.02456743
      2.07500248	     -0.05324374	     -0.00122817	     -0.19505543	     -0.05506501	      0.88261308	     -0.00089881	     -0.20855179	     -0.00044378	     -0.00081564	     48.06652933
      2.07653474	     -0.05324927	     -0.00122302	     -0.19506138	     -0.05506567	      0.88261186	     -0.00089888	     -0.20857289	     -0.00041569	     -0.00077860	     48.11129982
      2.07806700	     -0.05325151	     -0.00121887	     -0.19506402	     -0.05506628	      0.88261070	     -0.00089895	     -0.20859296	     -0.00038781	     -0.00073654	     48.19746676
      2.07913965	     -0.05325030	     -0.00121334	     -0.19506316	     -0.05506669	      0.88260992	     -0.00089898	     -0.20860636	     -0.00036812	     -0.00070430	     48.19424896
      2.08021230	     -0.05324597	     -0.00120957	     -0.19505913	     -0.05506707	      0.88260919	     -0.00089902	     -0.20861921	     -0.00034858	     -0.00067005	     48.24706938
      2.08184114	     -0.05323329	     -0.00120258	     -0.19504694	     -0.05506762	      0.88260814	     -0.00089907	     -0.20863759	     -0.00031895	     -0.00061438	     48.33079096
      2.08319358	     -0.05321747	     -0.00119759	     -0.19503150	     -0.05506803	      0.88260734	     -0.00089910	     -0.20865174	     -0.00029453	     -0.00056516	     48.41896005
      2.08454603	     -0.05319569	     -0.00119086	     -0.19501015	     -0.05506841	      0.88260661	     -0.00089913	     -0.20866482	     -0.00027019	     -0.00051343	     48.48532920
      2.08589848	     -0.05317270	     -0.00118697	     -0.19498750	     -0.05506876	      0.88260595	     -0.00089916	     -0.20867689	     -0.00024635	     -0.00045947	     48.56181335
      2.08710929	     -0.05315135	     -0.00118104	     -0.19496651	     -0.05506905	      0.88260543	     -0.00089918	     -0.20868692	     -0.00022513	     -0.00040953	     48.59197077
      2.08832010	     -0.05312878	     -0.00117710	     -0.19494425	     -0.05506931	      0.88260496	     -0.00089920	     -0.20869623	     -0.00020431	     -0.00035853	     48.65913612
      2.08953091	     -0.05310462	     -0.00117168	     -0.19492043	     -0.05506954	      0.88260456	     -0.00089922	     -0.20870482	     -0.00018365	     -0.00030669	     48.71368055
      2.09107479	     -0.05307277	     -0.00116618	     -0.19488897	     -0.05506981	      0.88260414	     -0.00089923	     -0.20871475	     -0.00015775	     -0.00023996	     48.80177019
      2.09230549	     -0.05304645	     -0.00115993	     -0.19486302	     -0.05506999	      0.88260388	     -0.00089925	     -0.20872187	     -0.00013728	     -0.00018659	     48.84321819
      2.09353618	     -0.05301934	     -0.00115536	     -0.19483621	     -0.05507014	      0.88260368	     -0.00089926	     -0.20872829	     -0.00011719	     -0.00013350	     48.90600893
      2.09476688	     -0.05299085	     -0.00114935	     -0.19480806	     -0.05507028	      0.88260355	     -0.00089927	     -0.20873402	     -0.00009724	     -0.00008085	     48.95496899
      2.09629800	     -0.05295484	     -0.00114344	     -0.19477242	     -0.05507041	      0.88260347	     -0.00089928	     -0.20874018	     -0.00007283	     -0.00001642	     49.03022978
      2.09750890	     -0.05292650	     -0.00113694	     -0.19474442	     -0.05507048	      0.88260348	     -0.00089929	     -0.20874434	     -0.00005366	      0.00003340	     49.05264503
      2.09871979	     -0.05289813	     -0.00113230	     -0.19471633	     -0.05507054	      0.88260355	     -0.00089930	     -0.20874790	     -0.00003480	      0.00008184	     49.10382026
      2.09993069	     -0.05286849	     -0.00112635	     -0.19468700	     -0.05507057	      0.88260368	     -0.00089930	     -0.20875086	     -0.00001602	      0.00012874	     49.14465352
      2.10152531	     -0.05282782	     -0.00111991	     -0.19464670	     -0.05507057	      0.88260393	     -0.00089932	     -0.20875383	      0.00000837	      0.00018780	     49.22885925
      2.10272900	     -0.05279587	     -0.00111343	     -0.19461507	     -0.05507055	      0.88260419	     -0.00089933	     -0.20875537	      0.00002672	      0.00023023	     49.26525796
      2.10393270	     -0.05276324	     -0.00110901	     -0.19458270	     -0.05507051	      0.88260449	     -0.00089934	     -0.20875633	      0.00004480	      0.00027067	     49.34499416
      2.10538750	     -0.05272047	     -0.00110233	     -0.19454027	     -0.05507043	      0.88260491	     -0.00089936	     -0.20875667	      0.00006652	      0.00031707	     49.44039187
      2.10668989	     -0.05267709	     -0.00109826	     -0.19449714	     -0.05507033	      0.88260535	     -0.00089938	     -0.20875614	      0.00008556	      0.00035640	     49.58556600
      2.10799228	     -0.05262805	     -0.00109203	     -0.19444840	     -0.05507020	      0.88260584	     -0.00089939	     -0.20875473	      0.00010438	      0.00039403	     49.69571017
      2.10929467	     -0.05257460	     -0.00108839	     -0.19439518	     -0.05507006	      0.88260638	     -0.00089942	     -0.20875237	      0.00012251	      0.00043011	     49.87023537
      2.11059706	     -0.05251562	     -0.00108254	     -0.19433647	     -0.05506989	      0.88260696	     -0.00089944	     -0.20874903	      0.00014014	      0.00046508	     50.00741578
      2.11189945	     -0.05245202	     -0.00107956	     -0.19427307	     -0.05506969	      0.88260759	     -0.00089947	     -0.20874465	      0.00015679	      0.00049915	     50.21994905
      2.11320185	     -0.05238303	     -0.00107395	     -0.19420433	     -0.05506948	      0.88260826	     -0.00089951	     -0.20873923	      0.00017262	      0.00053275	     50.36926082
      2.11450424	     -0.05230880	     -0.00107134	     -0.19413026	     -0.05506924	      0.88260898	     -0.00089954	     -0.20873273	      0.00018715	      0.00056599	     50.62027344
      2.11580663	     -0.05222894	     -0.00106576	     -0.19405063	     -0.05506899	      0.88260974	     -0.00089958	     -0.20872513	      0.00020064	      0.00059929	     50.79989213
      2.11710902	     -0.05214351	     -0.00106356	     -0.19396532	     -0.05506872	      0.88261054	     -0.00089963	     -0.20871641	      0.00021258	      0.00063274	     51.10228787
      2.11841141	     -0.05205134	     -0.00105779	     -0.19387337	     -0.05506844	      0.88261138	     -0.00089968	     -0.20870654	      0.00022326	      0.00066675	     51.31820605
      2.11956273	     -0.05196452	     -0.00105578	     -0.19378663	     -0.05506818	      0.88261217	     -0.00089973	     -0.20869682	      0.00023118	      0.00069737	     51.61336279
      2.12071405	     -0.05187311	     -0.00105164	     -0.19369535	     -0.05506791	      0.88261299	     -0.00089978	     -0.20868616	      0.00023787	      0.00072879	     51.85179017
      2.12213654	     -0.05175491	     -0.00104820	     -0.19357726	     -0.05506756	      0.88261406	     -0.00089985	     -0.20867171	      0.00024407	      0.00076872	     52.22869912
      2.12355904	     -0.05163016	     -0.00104302	     -0.19345263	     -0.05506721	      0.88261518	     -0.00089993	     -0.20865586	      0.00024807	      0.00081017	     52.57988141
      2.12471120	     -0.05152537	     -0.00104130	     -0.19334786	     -0.05506693	      0.88261613	     -0.00090000	     -0.20864200	      0.00024940	      0.00084487	     52.93946301
      2.12586337	     -0.05141737	     -0.00103775	     -0.19323992	     -0.05506664	      0.88261713	     -0.00090007	     -0.20862726	      0.00024917	      0.00088068	     53.24805005
      2.12730000	     -0.05127914	     -0.00103502	     -0.19310168	     -0.05506628	      0.88261842	     -0.00090017	     -0.20860771	      0.00024638	      0.00092677	     53.71287218
      2.12873664	     -0.05113684	     -0.00103024	     -0.19295940	     -0.05506593	      0.88261979	     -0.00090028	     -0.20858691	      0.00024098	      0.00097442	     54.12763704
      2.12982307	     -0.05102774	     -0.00102933	     -0.19285022	     -0.05506567	      0.88262087	     -0.00090037	     -0.20857040	      0.00023492	      0.00101130	     54.52274677
      2.13090949	     -0.05091732	     -0.00102670	     -0.19273976	     -0.05506542	      0.88262199	     -0.00090046	     -0.20855325	      0.00022737	      0.00104886	     54.87028333
      2.13242133	     -0.05076110	     -0.00102441	     -0.19258342	     -0.05506509	      0.88262361	     -0.00090060	     -0.20852840	      0.00021415	      0.00110199	     55.43058719
      2.13377847	     -0.05061850	     -0.00102088	     -0.19244073	     -0.05506481	      0.88262514	     -0.00090073	     -0.20850514	      0.00019970	      0.00115032	     55.87361323
      2.13513560	     -0.05047516	     -0.00102009	     -0.19229720	     -0.05506455	      0.88262674	     -0.00090087	     -0.20848105	      0.00018258	      0.00119883	     56.44686128
      2.13622582	     -0.05035926	     -0.00101678	     -0.19218120	     -0.05506436	      0.88262806	     -0.00090099	     -0.20846114	      0.00016716	      0.00123778	     56.76982985
      2.13731604	     -0.05024371	     -0.00101554	     -0.19206548	     -0.05506418	      0.88262943	     -0.00090112	     -0.20844077	      0.00015003	      0.00127641	     57.18873829
      2.13877227	     -0.05008864	     -0.00101246	     -0.19191020	     -0.05506398	      0.88263133	     -0.00090130	     -0.20841289	      0.00012477	      0.00132725	     57.69851409
      2.14022850	     -0.04993349	     -0.00101176	     -0.19175475	     -0.05506382	      0.88263330	     -0.00090150	     -0.20838432	      0.00009666	      0.00137665	     58.31041208
      2.14127888	     -0.04982263	     -0.00100939	     -0.19164370	     -0.05506373	      0.88263476	     -0.00090165	     -0.20836339	      0.00007478	      0.00141127	     58.58947533
      2.14232925	     -0.04971423	     -0.00100912	     -0.19153503	     -0.05506366	      0.88263626	     -0.00090180	     -0.20834229	      0.00005140	      0.00144467	     58.96552173
      2.14385377	     -0.04956044	     -0.00100778	     -0.19138087	     -0.05506361	      0.88263850	     -0.00090204	     -0.20831148	      0.00001517	      0.00149055	     59.46785681
      2.14513268	     -0.04943429	     -0.00100766	     -0.19125436	     -0.05506361	      0.88264043	     -0.00090225	     -0.20828553	     -0.00001732	      0.00152615	     59.94731049
      2.14641158	     -0.04931072	     -0.00100482	     -0.19113048	     -0.05506366	      0.88264240	     -0.00090247	     -0.20825952	     -0.00005152	      0.00155889	     60.30334406
      2.14769049	     -0.04919191	     -0.00100417	     -0.19101129	     -0.05506375	      0.88264442	     -0.00090271	     -0.20823351	     -0.00008755	      0.00158822	     60.76096882
      2.14896940	     -0.04907865	     -0.00100060	     -0.19089771	     -0.05506388	      0.88264646	     -0.00090295	     -0.20820761	     -0.00012501	      0.00161372	     61.04138422
      2.15008226	     -0.04898643	     -0.00100041	     -0.19080512	     -0.05506404	      0.88264827	     -0.00090318	     -0.20818527	     -0.00015893	      0.00163232	     61.41488060
      2.15119511	     -0.04889916	     -0.00099827	     -0.19071751	     -0.05506424	      0.88265010	     -0.00090341	     -0.20816318	     -0.00019374	      0.00164734	     61.66056100
      2.15255460	     -0.04879967	     -0.00099749	     -0.19061755	     -0.05506453	      0.88265235	     -0.00090371	     -0.20813665	     -0.00023750	      0.00166036	     62.05253920
      2.15391409	     -0.04870723	     -0.00099485	     -0.19052468	     -0.05506488	      0.88265461	     -0.00090402	     -0.20811068	     -0.00028229	      0.00166724	     62.29381881
      2.15501611	     -0.04863732	     -0.00099508	     -0.19045435	     -0.05506521	      0.88265645	     -0.00090428	     -0.20809008	     -0.00031941	      0.00166803	     62.62276398
      2.15611812	     -0.04857080	     -0.00099334	     -0.19038745	     -0.05506559	      0.88265828	     -0.00090456	     -0.20806990	     -0.00035699	      0.00166454	     62.81308105
      2.15750303	     -0.04849359	     -0.00099284	     -0.19030972	     -0.05506611	      0.88266058	     -0.00090492	     -0.20804515	     -0.00040498	      0.00165390	     63.14008227
      2.15888794	     -0.04842336	     -0.00099038	     -0.19023900	     -0.05506671	      0.88266286	     -0.00090529	     -0.20802114	     -0.00045354	      0.00163633	     63.28984814
      2.15994347	     -0.04837580	     -0.00099121	     -0.19019100	     -0.05506721	      0.88266458	     -0.00090559	     -0.20800337	     -0.00049106	      0.00161818	     63.54646292
      2.16099900	     -0.04833235	     -0.00099024	     -0.19014715	     -0.05506775	      0.88266628	     -0.00090590	     -0.20798610	     -0.00052876	      0.00159600	     63.65914153
      2.16244865	     -0.04828032	     -0.00099035	     -0.19009453	     -0.05506855	      0.88266856	     -0.00090633	     -0.20796323	     -0.00058095	      0.00155895	     63.89386778
      2.16389830	     -0.04823610	     -0.00098852	     -0.19004976	     -0.05506943	      0.88267079	     -0.00090679	     -0.20794140	     -0.00063332	      0.00151447	     63.95483706
      2.16490595	     -0.04821015	     -0.00098987	     -0.19002336	     -0.05507009	      0.88267230	     -0.00090712	     -0.20792685	     -0.00066995	      0.00147924	     64.16082461
      2.16591360	     -0.04818710	     -0.00098941	     -0.18999990	     -0.05507078	      0.88267377	     -0.00090746	     -0.20791281	     -0.00070650	      0.00144069	     64.22687099
      2.16746000	     -0.04815767	     -0.00098967	     -0.18996982	     -0.05507192	      0.88267595	     -0.00090799	     -0.20789224	     -0.00076261	      0.00137529	     64.39570439
      2.16873645	     -0.04813811	     -0.00098878	     -0.18994976	     -0.05507292	      0.88267767	     -0.00090845	     -0.20787615	     -0.00080878	      0.00131604	     64.42814608
      2.17001289	     -0.04812315	     -0.00098973	     -0.18993425	     -0.05507398	      0.88267931	     -0.00090893	     -0.20786083	     -0.00085491	      0.00125238	     64.60705337
      2.17128933	     -0.04811192	     -0.00098834	     -0.18992253	     -0.05507510	      0.88268086	     -0.00090942	     -0.20784628	     -0.00090075	      0.00118484	     64.56726852
      2.17242946	     -0.04810564	     -0.00098969	     -0.18991575	     -0.05507615	      0.88268218	     -0.00090987	     -0.20783392	     -0.00094165	      0.00112150	     64.74053431
      2.17356959	     -0.04810205	     -0.00098897	     -0.18991172	     -0.05507725	      0.88268342	     -0.00091034	     -0.20782216	     -0.00098225	      0.00105577	     64.71773854
      2.17470972	     -0.04810166	     -0.00098968	     -0.18991084	     -0.05507839	      0.88268459	     -0.00091081	     -0.20781097	     -0.00102270	      0.00098792	     64.81657599
      2.17616939	     -0.04810515	     -0.00098915	     -0.18991376	     -0.05507992	      0.88268596	     -0.00091144	     -0.20779750	     -0.00107406	      0.00089858	     64.79830524
      2.17732803	     -0.04811153	     -0.00099061	     -0.18991963	     -0.05508119	      0.88268696	     -0.00091196	     -0.20778746	     -0.00111464	      0.00082608	     64.93905941
      2.17848668	     -0.04812048	     -0.00099025	     -0.18992813	     -0.05508250	      0.88268788	     -0.00091249	     -0.20777800	     -0.00115484	      0.00075265	     64.89599489
      2.17964532	     -0.04813247	     -0.00099134	     -0.18993963	     -0.05508387	      0.88268871	     -0.00091303	     -0.20776912	     -0.00119482	      0.00067857	     64.98045025
      2.18109258	     -0.04815116	     -0.00099119	     -0.18995777	     -0.05508563	      0.88268962	     -0.00091373	     -0.20775883	     -0.00124423	      0.00058574	     64.92671118
      2.18223234	     -0.04816914	     -0.00099290	     -0.18997525	     -0.05508707	      0.88269025	     -0.00091429	     -0.20775134	     -0.00128290	      0.00051274	     65.05533014
      2.18337210	     -0.04818938	     -0.00099282	     -0.18999505	     -0.05508856	      0.88269079	     -0.00091487	     -0.20774439	     -0.00132115	      0.00044026	     64.99830251
      2.18451186	     -0.04821233	     -0.00099402	     -0.19001754	     -0.05509008	      0.88269125	     -0.00091546	     -0.20773798	     -0.00135913	      0.00036852	     65.05996118
      2.18601870	     -0.04824614	     -0.00099425	     -0.19005077	     -0.05509217	      0.88269173	     -0.00091626	     -0.20773031	     -0.00140874	      0.00027537	     64.99396172
      2.18715010	     -0.04827430	     -0.00099621	     -0.19007846	     -0.05509378	      0.88269201	     -0.00091687	     -0.20772514	     -0.00144567	      0.00020693	     65.11097676
      2.18828149	     -0.04830440	     -0.00099646	     -0.19010814	     -0.05509544	      0.88269220	     -0.00091750	     -0.20772048	     -0.00148213	      0.00014012	     65.04083708
      2.18965463	     -0.04834401	     -0.00099838	     -0.19014719	     -0.05509750	      0.88269234	     -0.00091828	     -0.20771546	     -0.00152596	      0.00006140	     65.12364571
      2.19088172	     -0.04838187	     -0.00099834	     -0.19018462	     -0.05509940	      0.88269238	     -0.00091899	     -0.20771159	     -0.00156450	     -0.00000647	     64.99320096
      2.19210882	     -0.04842265	     -0.00100055	     -0.19022490	     -0.05510134	      0.88269233	     -0.00091972	     -0.20770826	     -0.00160267	     -0.00007190	     65.09887533
      2.19333591	     -0.04846518	     -0.00100073	     -0.19026701	     -0.05510333	      0.88269220	     -0.00092046	     -0.20770550	     -0.00164019	     -0.00013461	     64.93929973
      2.19456301	     -0.04851188	     -0.00100363	     -0.19031321	     -0.05510537	      0.88269200	     -0.00092122	     -0.20770331	     -0.00167731	     -0.00019457	     65.04054453
      2.19579010	     -0.04856072	     -0.00100385	     -0.19036163	     -0.05510745	      0.88269172	     -0.00092199	     -0.20770168	     -0.00171370	     -0.00025153	     64.85271697
      2.19701720	     -0.04861220	     -0.00100651	     -0.19041263	     -0.05510957	      0.88269138	     -0.00092278	     -0.20770060	     -0.00174964	     -0.00030552	     64.96213873
      2.19824429	     -0.04866585	     -0.00100638	     -0.19046589	     -0.05511174	      0.88269098	     -0.00092358	     -0.20770005	     -0.00178478	     -0.00035639	     64.73512435
      2.19947139	     -0.04872233	     -0.00100908	     -0.19052191	     -0.05511395	      0.88269051	     -0.00092440	     -0.20770002	     -0.00181942	     -0.00040432	     64.84081495
      2.20069848	     -0.04878100	     -0.00100888	     -0.19058021	     -0.05511621	      0.88268998	     -0.00092523	     -0.20770050	     -0.00185315	     -0.00044922	     64.58262700
      2.20192558	     -0.04884299	     -0.00101198	     -0.19064174	     -0.05511850	      0.88268941	     -0.00092608	     -0.20770149	     -0.00188632	     -0.00049128	     64.68597664
      2.20315267	     -0.04890729	     -0.00101198	     -0.19070568	     -0.05512084	      0.88268878	     -0.00092694	     -0.20770299	     -0.00191848	     -0.00053042	     64.38686455
      2.20437977	     -0.04897431	     -0.00101522	     -0.19077226	     -0.05512321	      0.88268811	     -0.00092782	     -0.20770497	     -0.00195001	     -0.00056689	     64.48501250
      2.20560687	     -0.04904283	     -0.00101463	     -0.19084046	     -0.05512562	      0.88268739	     -0.00092870	     -0.20770745	     -0.00198044	     -0.00060066	     64.14338091
      2.20683396	     -0.04911478	     -0.00101748	     -0.19091200	     -0.05512807	      0.88268663	     -0.00092961	     -0.20771042	     -0.00201021	     -0.00063200	     64.22413636
      2.20806106	     -0.04918917	     -0.00101683	     -0.19098608	     -0.05513056	      0.88268584	     -0.00093053	     -0.20771389	     -0.00203879	     -0.00066094	     63.83818959
      2.20916458	     -0.04925844	     -0.00101921	     -0.19105501	     -0.05513282	      0.88268510	     -0.00093136	     -0.20771744	     -0.00206386	     -0.00068521	     63.85831937
      2.21026811	     -0.04932947	     -0.00101961	     -0.19112576	     -0.05513511	      0.88268433	     -0.00093221	     -0.20772136	     -0.00208793	     -0.00070784	     63.60918057
      2.21161457	     -0.04941924	     -0.00102218	     -0.19121514	     -0.05513794	      0.88268336	     -0.00093326	     -0.20772667	     -0.00211623	     -0.00073349	     63.49045569
      2.21296103	     -0.04951210	     -0.00102295	     -0.19130768	     -0.05514081	      0.88268235	     -0.00093433	     -0.20773254	     -0.00214306	     -0.00075714	     63.11218434
      2.21409404	     -0.04959266	     -0.00102576	     -0.19138791	     -0.05514325	      0.88268148	     -0.00093524	     -0.20773790	     -0.00216472	     -0.00077577	     63.06738236
      2.21522704	     -0.04967511	     -0.00102668	     -0.19147011	     -0.05514571	      0.88268060	     -0.00093616	     -0.20774364	     -0.00218520	     -0.00079333	     62.75535408
      2.21636005	     -0.04975965	     -0.00102871	     -0.19155437	     -0.05514820	      0.88267969	     -0.00093709	     -0.20774975	     -0.00220470	     -0.00081002	     62.58710837
      2.21790273	     -0.04987800	     -0.00103020	     -0.19167240	     -0.05515162	      0.88267842	     -0.00093838	     -0.20775866	     -0.00222940	     -0.00083153	     62.16247991
      2.21905923	     -0.04996937	     -0.00103293	     -0.19176349	     -0.05515421	      0.88267745	     -0.00093936	     -0.20776578	     -0.00224667	     -0.00084699	     62.04628461
      2.22021573	     -0.05006267	     -0.00103401	     -0.19185657	     -0.05515682	      0.88267646	     -0.00094035	     -0.20777327	     -0.00226257	     -0.00086195	     61.68373850
      2.22137223	     -0.05015805	     -0.00103621	     -0.19195171	     -0.05515944	      0.88267546	     -0.00094135	     -0.20778112	     -0.00227732	     -0.00087661	     61.46911145
      2.22290474	     -0.05028718	     -0.00103773	     -0.19208059	     -0.05516295	      0.88267410	     -0.00094269	     -0.20779207	     -0.00229480	     -0.00089570	     60.97527516
      2.22404896	     -0.05038563	     -0.00104050	     -0.19217882	     -0.05516558	      0.88267307	     -0.00094371	     -0.20780063	     -0.00230648	     -0.00090990	     60.82729703
      2.22519317	     -0.05048556	     -0.00104161	     -0.19227860	     -0.05516822	      0.88267202	     -0.00094473	     -0.20780952	     -0.00231674	     -0.00092407	     60.43085419
      2.22659452	     -0.05061005	     -0.00104443	     -0.19240286	     -0.05517148	      0.88267071	     -0.00094601	     -0.20782083	     -0.00232762	     -0.00094160	     60.15865786
      2.22785312	     -0.05072344	     -0.00104529	     -0.19251612	     -0.05517441	      0.88266951	     -0.00094716	     -0.20783138	     -0.00233553	     -0.00095751	     59.65552408
      2.22911172	     -0.05083823	     -0.00104831	     -0.19263073	     -0.05517736	      0.88266830	     -0.00094833	     -0.20784226	     -0.00234199	     -0.00097370	     59.46762152
      2.23037031	     -0.05095415	     -0.00104912	     -0.19274656	     -0.05518031	      0.88266706	     -0.00094950	     -0.20785347	     -0.00234657	     -0.00099012	     58.92651638
      2.23162891	     -0.05107120	     -0.00105255	     -0.19286345	     -0.05518326	      0.88266581	     -0.00095069	     -0.20786497	     -0.00234969	     -0.00100685	     58.76141184
      2.23288751	     -0.05118883	     -0.00105356	     -0.19298102	     -0.05518622	      0.88266453	     -0.00095189	     -0.20787676	     -0.00235089	     -0.00102377	     58.18771848
      2.23414611	     -0.05130702	     -0.00105756	     -0.19309907	     -0.05518918	      0.88266323	     -0.00095310	     -0.20788880	     -0.00235066	     -0.00104095	     58.05009986
      2.23540470	     -0.05142529	     -0.00105898	     -0.19321729	     -0.05519214	      0.88266191	     -0.00095433	     -0.20790107	     -0.00234848	     -0.00105820	     57.44492715
      2.23666330	     -0.05154336	     -0.00106361	     -0.19333524	     -0.05519509	      0.88266057	     -0.00095556	     -0.20791353	     -0.00234492	     -0.00107559	     57.33920061
      2.23792190	     -0.05166054	     -0.00106555	     -0.19345240	     -0.05519804	      0.88265920	     -0.00095680	     -0.20792617	     -0.00233943	     -0.00109289	     56.71669505
      2.23918049	     -0.05177664	     -0.00107087	     -0.19356840	     -0.05520098	      0.88265781	     -0.00095806	     -0.20793894	     -0.00233261	     -0.00111012	     56.64958612
      2.24043909	     -0.05189130	     -0.00107346	     -0.19368305	     -0.05520391	      0.88265641	     -0.00095933	     -0.20795181	     -0.00232391	     -0.00112702	     56.01561180
      2.24169769	     -0.05200456	     -0.00107946	     -0.19379622	     -0.05520683	      0.88265498	     -0.00096061	     -0.20796476	     -0.00231398	     -0.00114362	     55.97929149
      2.24295628	     -0.05211592	     -0.00108277	     -0.19390759	     -0.05520973	      0.88265353	     -0.00096190	     -0.20797778	     -0.00230225	     -0.00115966	     55.34543536
      2.24421488	     -0.05222511	     -0.00108936	     -0.19401670	     -0.05521262	      0.88265206	     -0.00096320	     -0.20799083	     -0.00228938	     -0.00117512	     55.33604897
      2.24547348	     -0.05233161	     -0.00109331	     -0.19412322	     -0.05521549	      0.88265057	     -0.00096451	     -0.20800389	     -0.00227483	     -0.00118975	     54.71576947
      2.24673207	     -0.05243527	     -0.00110028	     -0.19422682	     -0.05521835	      0.88264906	     -0.00096583	     -0.20801695	     -0.00225925	     -0.00120352	     54.72118289
      2.24799067	     -0.05253580	     -0.00110474	     -0.19432739	     -0.05522118	      0.88264754	     -0.00096716	     -0.20802997	     -0.00224212	     -0.00121620	     54.12615193
      2.24924927	     -0.05263311	     -0.00111192	     -0.19442467	     -0.05522399	      0.88264600	     -0.00096850	     -0.20804295	     -0.00222405	     -0.00122776	     54.13747309
      2.25050786	     -0.05272700	     -0.00111682	     -0.19451860	     -0.05522678	      0.88264445	     -0.00096985	     -0.20805587	     -0.00220459	     -0.00123799	     53.57957042
      2.25176646	     -0.05281756	     -0.00112411	     -0.19460915	     -0.05522954	      0.88264289	     -0.00097120	     -0.20806872	     -0.00218431	     -0.00124686	     53.58495707
      2.25302506	     -0.05290455	     -0.00112935	     -0.19469621	     -0.05523228	      0.88264131	     -0.00097257	     -0.20808149	     -0.00216281	     -0.00125418	     53.07043233
      2.25428365	     -0.05298792	     -0.00113659	     -0.19477959	     -0.05523498	      0.88263973	     -0.00097394	     -0.20809417	     -0.00214060	     -0.00125993	     53.06166002
      2.25554225	     -0.05306758	     -0.00114201	     -0.19485934	     -0.05523766	      0.88263814	     -0.00097532	     -0.20810675	     -0.00211734	     -0.00126392	     52.59342729
      2.25680085	     -0.05314370	     -0.00114910	     -0.19493549	     -0.05524031	      0.88263655	     -0.00097671	     -0.20811923	     -0.00209348	     -0.00126616	     52.56437499
      2.25805944	     -0.05321630	     -0.00115458	     -0.19500819	     -0.05524293	      0.88263496	     -0.00097811	     -0.20813161	     -0.00206875	     -0.00126652	     52.14116608
      2.25931804	     -0.05328535	     -0.00116138	     -0.19507731	     -0.05524552	      0.88263336	     -0.00097951	     -0.20814389	     -0.00204352	     -0.00126503	     52.08944128
      2.26057664	     -0.05335069	     -0.00116675	     -0.19514276	     -0.05524808	      0.88263177	     -0.00098091	     -0.20815605	     -0.00201755	     -0.00126161	     51.71209102
      2.26183523	     -0.05341236	     -0.00117314	     -0.19520453	     -0.05525060	      0.88263019	     -0.00098232	     -0.20816810	     -0.00199116	     -0.00125629	     51.64419803
      2.26335451	     -0.05348180	     -0.00117894	     -0.19527414	     -0.05525360	      0.88262829	     -0.00098403	     -0.20818247	     -0.00195844	     -0.00124728	     51.14896473
      2.26449721	     -0.05353070	     -0.00118502	     -0.19532313	     -0.05525582	      0.88262687	     -0.00098532	     -0.20819314	     -0.00193362	     -0.00123871	     51.24867628
      2.26563991	     -0.05357676	     -0.00118934	     -0.19536934	     -0.05525802	      0.88262546	     -0.00098661	     -0.20820371	     -0.00190828	     -0.00122854	     50.94410445
      2.26712542	     -0.05363277	     -0.00119598	     -0.19542552	     -0.05526083	      0.88262364	     -0.00098829	     -0.20821727	     -0.00187505	     -0.00121308	     50.87732991
      2.26861092	     -0.05368425	     -0.00120036	     -0.19547723	     -0.05526359	      0.88262185	     -0.00098997	     -0.20823064	     -0.00184115	     -0.00119512	     50.33660420
      2.26967945	     -0.05371840	     -0.00120567	     -0.19551149	     -0.05526554	      0.88262058	     -0.00099118	     -0.20824013	     -0.00181679	     -0.00118077	     50.50283561
      2.27074798	     -0.05375012	     -0.00120914	     -0.19554338	     -0.05526747	      0.88261933	     -0.00099240	     -0.20824951	     -0.00179206	     -0.00116520	     50.28018082
      2.27234726	     -0.05379329	     -0.00121497	     -0.19558678	     -0.05527031	      0.88261749	     -0.00099421	     -0.20826331	     -0.00175488	     -0.00113980	     50.18491646
      2.27369463	     -0.05382577	     -0.00121859	     -0.19561950	     -0.05527265	      0.88261597	     -0.00099575	     -0.20827472	     -0.00172322	     -0.00111652	     49.86677348
      2.27504199	     -0.05385501	     -0.00122364	     -0.19564894	     -0.05527495	      0.88261448	     -0.00099728	     -0.20828593	     -0.00169159	     -0.00109170	     49.94898060
      2.27638936	     -0.05388115	     -0.00122606	     -0.19567536	     -0.05527721	      0.88261303	     -0.00099881	     -0.20829692	     -0.00165960	     -0.00106546	     49.49854122
      2.27757723	     -0.05390193	     -0.00123023	     -0.19569632	     -0.05527916	      0.88261177	     -0.00100016	     -0.20830645	     -0.00163158	     -0.00104145	     49.63593939
      2.27876510	     -0.05392098	     -0.00123231	     -0.19571561	     -0.05528109	      0.88261055	     -0.00100151	     -0.20831583	     -0.00160326	     -0.00101675	     49.33798708
      2.27995297	     -0.05393956	     -0.00123539	     -0.19573441	     -0.05528297	      0.88260936	     -0.00100286	     -0.20832509	     -0.00157497	     -0.00099169	     49.29588486
      2.28154685	     -0.05396768	     -0.00123839	     -0.19576285	     -0.05528545	      0.88260780	     -0.00100467	     -0.20833746	     -0.00153667	     -0.00095801	     48.92523137
      2.28276330	     -0.05399307	     -0.00124245	     -0.19578843	     -0.05528731	      0.88260665	     -0.00100605	     -0.20834702	     -0.00150738	     -0.00093286	     48.99450623
      2.28397975	     -0.05402181	     -0.00124507	     -0.19581740	     -0.05528912	      0.88260553	     -0.00100743	     -0.20835682	     -0.00147758	     -0.00090859	     48.67475714
      2.28519619	     -0.05405349	     -0.00124905	     -0.19584928	     -0.05529090	      0.88260444	     -0.00100881	     -0.20836694	     -0.00144748	     -0.00088566	     48.63368564
      2.28677220	     -0.05409818	     -0.00125304	     -0.19589425	     -0.05529315	      0.88260307	     -0.00101060	     -0.20838061	     -0.00140748	     -0.00085839	     48.23910986
      2.28797427	     -0.05413436	     -0.00125788	     -0.19593060	     -0.05529482	      0.88260205	     -0.00101196	     -0.20839152	     -0.00137643	     -0.00083981	     48.34057990
      2.28917633	     -0.05417200	     -0.00126117	     -0.19596847	     -0.05529646	      0.88260105	     -0.00101332	     -0.20840286	     -0.00134448	     -0.00082331	     48.02383799
      2.29062731	     -0.05421924	     -0.00126673	     -0.19601594	     -0.05529838	      0.88259987	     -0.00101496	     -0.20841714	     -0.00130508	     -0.00080641	     48.01937426
      2.29207829	     -0.05426778	     -0.00127008	     -0.19606477	     -0.05530024	      0.88259871	     -0.00101660	     -0.20843208	     -0.00126429	     -0.00079294	     47.44595409
      2.29318337	     -0.05430531	     -0.00127505	     -0.19610246	     -0.05530162	      0.88259784	     -0.00101784	     -0.20844389	     -0.00123268	     -0.00078511	     47.61208891
      2.29428844	     -0.05434305	     -0.00127825	     -0.19614043	     -0.05530297	      0.88259697	     -0.00101908	     -0.20845607	     -0.00120016	     -0.00077930	     47.33549412
      2.29585343	     -0.05439692	     -0.00128343	     -0.19619461	     -0.05530481	      0.88259576	     -0.00102083	     -0.20847393	     -0.00115305	     -0.00077443	     47.20889563
      2.29721773	     -0.05444373	     -0.00128663	     -0.19624173	     -0.05530635	      0.88259470	     -0.00102236	     -0.20849006	     -0.00111071	     -0.00077321	     46.78509139
      2.29858202	     -0.05448991	     -0.00129149	     -0.19628819	     -0.05530784	      0.88259365	     -0.00102387	     -0.20850668	     -0.00106751	     -0.00077470	     46.82941498
      2.29994632	     -0.05453575	     -0.00129383	     -0.19633438	     -0.05530927	      0.88259259	     -0.00102538	     -0.20852376	     -0.00102297	     -0.00077858	     46.26594098
      2.30115051	     -0.05457398	     -0.00129841	     -0.19637286	     -0.05531047	      0.88259165	     -0.00102671	     -0.20853920	     -0.00098304	     -0.00078385	     46.36236680
      2.30235470	     -0.05461177	     -0.00130104	     -0.19641097	     -0.05531163	      0.88259070	     -0.00102803	     -0.20855498	     -0.00094211	     -0.00079052	     45.99110841
      2.30355890	     -0.05464917	     -0.00130476	     -0.19644866	     -0.05531274	      0.88258974	     -0.00102935	     -0.20857106	     -0.00090051	     -0.00079842	     45.89465398
      2.30519711	     -0.05469858	     -0.00130836	     -0.19649851	     -0.05531417	      0.88258842	     -0.00103113	     -0.20859340	     -0.00084256	     -0.00081066	     45.47752942
      2.30644010	     -0.05473465	     -0.00131241	     -0.19653489	     -0.05531519	      0.88258741	     -0.00103248	     -0.20861066	     -0.00079785	     -0.00082085	     45.50856543
      2.30768310	     -0.05476944	     -0.00131466	     -0.19657004	     -0.05531615	      0.88258638	     -0.00103381	     -0.20862813	     -0.00075217	     -0.00083147	     45.18030411
      2.30892610	     -0.05480301	     -0.00131798	     -0.19660396	     -0.05531706	      0.88258534	     -0.00103514	     -0.20864578	     -0.00070586	     -0.00084233	     45.11381998
      2.31052596	     -0.05484501	     -0.00132057	     -0.19664646	     -0.05531814	      0.88258398	     -0.00103684	     -0.20866873	     -0.00064505	     -0.00085622	     44.73814647
      2.31174993	     -0.05487613	     -0.00132408	     -0.19667792	     -0.05531890	      0.88258293	     -0.00103813	     -0.20868645	     -0.00059796	     -0.00086660	     44.79209739
      2.31297391	     -0.05490587	     -0.00132581	     -0.19670807	     -0.05531961	      0.88258186	     -0.00103941	     -0.20870427	     -0.00055003	     -0.00087646	     44.53440571
      2.31445320	     -0.05494048	     -0.00132935	     -0.19674313	     -0.05532038	      0.88258056	     -0.00104095	     -0.20872590	     -0.00049140	     -0.00088747	     44.52322242
      2.31593249	     -0.05497363	     -0.00133049	     -0.19677681	     -0.05532106	      0.88257924	     -0.00104247	     -0.20874762	     -0.00043167	     -0.00089708	     44.13148894
      2.31705565	     -0.05499800	     -0.00133372	     -0.19680152	     -0.05532152	      0.88257823	     -0.00104362	     -0.20876414	     -0.00038606	     -0.00090336	     44.24323676
      2.31817882	     -0.05502073	     -0.00133499	     -0.19682464	     -0.05532193	      0.88257721	     -0.00104476	     -0.20878068	     -0.00033982	     -0.00090854	     44.08092631
      2.31977413	     -0.05504833	     -0.00133740	     -0.19685280	     -0.05532241	      0.88257576	     -0.00104636	     -0.20880409	     -0.00027348	     -0.00091382	     44.05258032
      2.32116175	     -0.05506662	     -0.00133782	     -0.19687162	     -0.05532275	      0.88257449	     -0.00104774	     -0.20882426	     -0.00021499	     -0.00091607	     43.87346104
      2.32254937	     -0.05507928	     -0.00133960	     -0.19688480	     -0.05532301	      0.88257321	     -0.00104911	     -0.20884411	     -0.00015613	     -0.00091588	     43.98842332
      2.32393698	     -0.05508650	     -0.00133850	     -0.19689261	     -0.05532319	      0.88257194	     -0.00105047	     -0.20886356	     -0.00009658	     -0.00091285	     43.76424439
      2.32515256	     -0.05508835	     -0.00133974	     -0.19689491	     -0.05532327	      0.88257084	     -0.00105164	     -0.20888021	     -0.00004441	     -0.00090771	     43.92812788
      2.32636813	     -0.05508466	     -0.00133836	     -0.19689175	     -0.05532329	      0.88256974	     -0.00105281	     -0.20889644	      0.00000813	     -0.00089986	     43.83766355
      2.32758370	     -0.05507578	     -0.00133771	     -0.19688339	     -0.05532325	      0.88256865	     -0.00105396	     -0.20891215	      0.00006058	     -0.00088913	     43.90523644
      2.32926227	     -0.05505683	     -0.00133542	     -0.19686519	     -0.05532309	      0.88256717	     -0.00105553	     -0.20893295	      0.00013304	     -0.00086911	     43.88322239
      2.33050858	     -0.05503839	     -0.00133611	     -0.19684723	     -0.05532289	      0.88256610	     -0.00105669	     -0.20894770	      0.00018647	     -0.00085005	     44.05715006
      2.33175489	     -0.05501515	     -0.00133502	     -0.19682451	     -0.05532263	      0.88256506	     -0.00105783	     -0.20896183	      0.00023974	     -0.00082708	     44.07824161
      2.33300119	     -0.05498645	     -0.00133403	     -0.19679633	     -0.05532229	      0.88256404	     -0.00105895	     -0.20897528	      0.00029243	     -0.00079996	     44.23041092
      2.33465352	     -0.05494059	     -0.00133015	     -0.19675124	     -0.05532175	      0.88256276	     -0.00106043	     -0.20899198	      0.00036142	     -0.00075719	     44.28369217
      2.33585708	     -0.05490300	     -0.00132869	     -0.19671415	     -0.05532129	      0.88256187	     -0.00106148	     -0.20900330	      0.00041067	     -0.00072133	     44.48359885
      2.33706064	     -0.05486144	     -0.00132539	     -0.19667314	     -0.05532076	      0.88256102	     -0.00106253	     -0.20901390	      0.00045934	     -0.00068155	     44.56742300
      2.33858440	     -0.05480417	     -0.00132222	     -0.19661652	     -0.05532002	      0.88256002	     -0.00106383	     -0.20902631	      0.00051968	     -0.00062589	     44.78109595
      2.33993018	     -0.05475003	     -0.00131733	     -0.19656301	     -0.05531928	      0.88255922	     -0.00106497	     -0.20903633	      0.00057200	     -0.00057211	     44.88252142
      2.34127596	     -0.05469425	     -0.00131437	     -0.19650779	     -0.05531848	      0.88255849	     -0.00106608	     -0.20904548	      0.00062309	     -0.00051450	     45.10549720
      2.34262173	     -0.05463655	     -0.00130812	     -0.19645073	     -0.05531761	      0.88255783	     -0.00106718	     -0.20905382	      0.00067334	     -0.00045339	     45.20693590
      2.34396751	     -0.05457582	     -0.00130482	     -0.19639055	     -0.05531667	      0.88255727	     -0.00106827	     -0.20906143	      0.00072229	     -0.00038926	     45.45795672
      2.34531329	     -0.05451471	     -0.00129854	     -0.19633005	     -0.05531566	      0.88255679	     -0.00106934	     -0.20906837	      0.00077050	     -0.00032230	     45.56789606
      2.34648865	     -0.05445996	     -0.00129586	     -0.19627575	     -0.05531473	      0.88255644	     -0.00107026	     -0.20907388	      0.00081152	     -0.00026202	     45.78317648
      2.34766401	     -0.05440292	     -0.00129101	     -0.19621921	     -0.05531376	      0.88255617	     -0.00107116	     -0.20907885	      0.00085197	     -0.00020024	     45.94420429
      2.34913145	     -0.05432938	     -0.00128628	     -0.19614625	     -0.05531247	      0.88255594	     -0.00107228	     -0.20908422	      0.00090133	     -0.00012147	     46.20688596
      2.35059889	     -0.05425548	     -0.00127962	     -0.19607296	     -0.05531111	      0.88255582	     -0.00107338	     -0.20908867	      0.00094966	     -0.00004135	     46.39436861
      2.35177888	     -0.05419645	     -0.00127649	     -0.19601435	     -0.05530997	      0.88255581	     -0.00107425	     -0.20909160	      0.00098745	      0.00002350	     46.59708596
      2.35295886	     -0.05413684	     -0.00127146	     -0.19595521	     -0.05530878	      0.88255587	     -0.00107510	     -0.20909397	      0.00102465	      0.00008849	     46.76675377
      2.35444347	     -0.05406047	     -0.00126638	     -0.19587938	     -0.05530723	      0.88255606	     -0.00107616	     -0.20909615	      0.00107030	      0.00016993	     47.01577715
      2.35592809	     -0.05398225	     -0.00125886	     -0.19580175	     -0.05530560	      0.88255638	     -0.00107721	     -0.20909739	      0.00111494	      0.00025058	     47.23391206
      2.35705472	     -0.05392096	     -0.00125529	     -0.19574084	     -0.05530433	      0.88255669	     -0.00107799	     -0.20909767	      0.00114786	      0.00031085	     47.42586298
      2.35818134	     -0.05385812	     -0.00124981	     -0.19567843	     -0.05530302	      0.88255708	     -0.00107875	     -0.20909736	      0.00118026	      0.00037025	     47.60411226
      2.35973715	     -0.05377148	     -0.00124349	     -0.19559233	     -0.05530115	      0.88255772	     -0.00107980	     -0.20909597	      0.00122379	      0.00045043	     47.84936953
      2.36129296	     -0.05368647	     -0.00123540	     -0.19550788	     -0.05529921	      0.88255848	     -0.00108082	     -0.20909353	      0.00126614	      0.00052811	     48.08910665
      2.36236691	     -0.05362918	     -0.00123249	     -0.19545091	     -0.05529784	      0.88255907	     -0.00108152	     -0.20909131	      0.00129445	      0.00057991	     48.24278231
      2.36344087	     -0.05357215	     -0.00122795	     -0.19539422	     -0.05529643	      0.88255972	     -0.00108221	     -0.20908866	      0.00132231	      0.00063019	     48.40567144
      2.36510077	     -0.05348371	     -0.00122239	     -0.19530626	     -0.05529420	      0.88256083	     -0.00108326	     -0.20908374	      0.00136417	      0.00070463	     48.68649166
      2.36646106	     -0.05341019	     -0.00121698	     -0.19523314	     -0.05529232	      0.88256183	     -0.00108410	     -0.20907893	      0.00139750	      0.00076274	     48.92351188
      2.36782135	     -0.05333423	     -0.00121345	     -0.19515753	     -0.05529040	      0.88256290	     -0.00108493	     -0.20907339	      0.00142970	      0.00081826	     49.18835660
      2.36918163	     -0.05325429	     -0.00120762	     -0.19507799	     -0.05528843	      0.88256405	     -0.00108574	     -0.20906702	      0.00146100	      0.00087143	     49.44795910
      2.37039803	     -0.05317938	     -0.00120495	     -0.19500335	     -0.05528664	      0.88256514	     -0.00108646	     -0.20906058	      0.00148784	      0.00091702	     49.69821549
      2.37161442	     -0.05310039	     -0.00120012	     -0.19492468	     -0.05528481	      0.88256628	     -0.00108717	     -0.20905336	      0.00151381	      0.00096105	     49.94145088
      2.37283081	     -0.05301769	     -0.00119669	     -0.19484226	     -0.05528296	      0.88256748	     -0.00108787	     -0.20904532	      0.00153856	      0.00100359	     50.20539396
      2.37436711	     -0.05290836	     -0.00119120	     -0.19473329	     -0.05528057	      0.88256906	     -0.00108873	     -0.20903396	      0.00156819	      0.00105554	     50.54128145
      2.37559268	     -0.05281766	     -0.00118874	     -0.19464282	     -0.05527863	      0.88257038	     -0.00108942	     -0.20902392	      0.00159020	      0.00109569	     50.82655310
      2.37681825	     -0.05272423	     -0.00118452	     -0.19454964	     -0.05527667	      0.88257175	     -0.00109009	     -0.20901302	      0.00161092	      0.00113492	     51.09682442
      2.37804383	     -0.05262903	     -0.00118186	     -0.19445465	     -0.05527469	      0.88257316	     -0.00109075	     -0.20900130	      0.00163005	      0.00117327	     51.38893375
      2.37956933	     -0.05250725	     -0.00117692	     -0.19433314	     -0.05527218	      0.88257499	     -0.00109156	     -0.20898559	      0.00165178	      0.00121996	     51.74115506
      2.38076233	     -0.05240921	     -0.00117486	     -0.19423525	     -0.05527020	      0.88257646	     -0.00109219	     -0.20897246	      0.00166692	      0.00125562	     52.05037589
      2.38195532	     -0.05230851	     -0.00117093	     -0.19413474	     -0.05526821	      0.88257798	     -0.00109280	     -0.20895860	      0.00168061	      0.00129068	     52.33991280
      2.38314832	     -0.05220581	     -0.00116825	     -0.19403218	     -0.05526619	      0.88257954	     -0.00109341	     -0.20894401	      0.00169266	      0.00132508	     52.66677767
      2.38474623	     -0.05206595	     -0.00116357	     -0.19389250	     -0.05526348	      0.88258170	     -0.00109421	     -0.20892340	      0.00170632	      0.00137028	     53.09904148
      2.38591810	     -0.05196157	     -0.00116205	     -0.19378819	     -0.05526147	      0.88258332	     -0.00109479	     -0.20890754	      0.00171432	      0.00140279	     53.45842986
      2.38708998	     -0.05185440	     -0.00115882	     -0.19368112	     -0.05525946	      0.88258498	     -0.00109536	     -0.20889105	      0.00172077	      0.00143489	     53.79276918
      2.38853951	     -0.05171816	     -0.00115626	     -0.19354495	     -0.05525696	      0.88258709	     -0.00109606	     -0.20886978	      0.00172632	      0.00147402	     54.25977611
      2.38981111	     -0.05159705	     -0.00115232	     -0.19342392	     -0.05525476	      0.88258899	     -0.00109666	     -0.20885034	      0.00172910	      0.00150792	     54.60821846
      2.39108272	     -0.05147647	     -0.00115086	     -0.19330333	     -0.05525257	      0.88259093	     -0.00109726	     -0.20883024	      0.00172962	      0.00154126	     55.02127037
      2.39235432	     -0.05135620	     -0.00114735	     -0.19318309	     -0.05525037	      0.88259291	     -0.00109784	     -0.20880954	      0.00172816	      0.00157409	     55.36554367
      2.39362592	     -0.05123652	     -0.00114636	     -0.19306335	     -0.05524817	      0.88259493	     -0.00109842	     -0.20878832	      0.00172446	      0.00160618	     55.79262043
      2.39489752	     -0.05111759	     -0.00114288	     -0.19294441	     -0.05524598	      0.88259699	     -0.00109899	     -0.20876664	      0.00171884	      0.00163748	     56.12666768
      2.39616912	     -0.05099911	     -0.00114217	     -0.19282582	     -0.05524380	      0.88259909	     -0.00109955	     -0.20874456	      0.00171103	      0.00166769	     56.57109671
      2.39744072	     -0.05088096	     -0.00113847	     -0.19270762	     -0.05524163	      0.88260123	     -0.00110010	     -0.20872210	      0.00170140	      0.00169681	     56.89965312
      2.39871232	     -0.05076401	     -0.00113825	     -0.19259052	     -0.05523947	      0.88260341	     -0.00110065	     -0.20869931	      0.00168964	      0.00172452	     57.36120207
      2.39983387	     -0.05066137	     -0.00113513	     -0.19248780	     -0.05523759	      0.88260536	     -0.00110112	     -0.20867897	      0.00167785	      0.00174784	     57.63451062
      2.40095541	     -0.05055917	     -0.00113399	     -0.19238547	     -0.05523571	      0.88260733	     -0.00110159	     -0.20865842	      0.00166451	      0.00176986	     58.00047212
      2.40233481	     -0.05043414	     -0.00113102	     -0.19226028	     -0.05523343	      0.88260979	     -0.00110216	     -0.20863286	      0.00164625	      0.00179510	     58.39065870
      2.40371420	     -0.05031051	     -0.00113003	     -0.19213643	     -0.05523117	      0.88261228	     -0.00110272	     -0.20860703	      0.00162582	      0.00181806	     58.87512743
      2.40483165	     -0.05021230	     -0.00112717	     -0.19203808	     -0.05522936	      0.88261432	     -0.00110317	     -0.20858595	      0.00160792	      0.00183497	     59.14382665
      2.40594909	     -0.05011683	     -0.00112634	     -0.19194240	     -0.05522758	      0.88261638	     -0.00110361	     -0.20856479	      0.00158862	      0.00185018	     59.49631482
      2.40734603	     -0.05000227	     -0.00112406	     -0.19182759	     -0.05522538	      0.88261898	     -0.00110416	     -0.20853830	      0.00156278	      0.00186676	     59.85014894
      2.40874297	     -0.04989394	     -0.00112416	     -0.19171893	     -0.05522321	      0.88262159	     -0.00110470	     -0.20851191	      0.00153494	      0.00188023	     60.29814743
      2.40980187	     -0.04981575	     -0.00112191	     -0.19164054	     -0.05522160	      0.88262359	     -0.00110510	     -0.20849204	      0.00151277	      0.00188826	     60.47839489
      2.41086077	     -0.04974072	     -0.00112154	     -0.19156524	     -0.05522001	      0.88262559	     -0.00110550	     -0.20847233	      0.00148957	      0.00189414	     60.76125423
      2.41232912	     -0.04964214	     -0.00112001	     -0.19146632	     -0.05521785	      0.88262838	     -0.00110604	     -0.20844532	      0.00145601	      0.00189864	     61.08275420
      2.41379748	     -0.04955062	     -0.00112055	     -0.19137437	     -0.05521573	      0.88263117	     -0.00110658	     -0.20841876	      0.00142080	      0.00189851	     61.50476693
      2.41479993	     -0.04949255	     -0.00111848	     -0.19131607	     -0.05521432	      0.88263307	     -0.00110694	     -0.20840093	      0.00139608	      0.00189567	     61.59659461
      2.41580239	     -0.04943845	     -0.00111819	     -0.19126168	     -0.05521294	      0.88263497	     -0.00110730	     -0.20838338	      0.00137068	      0.00189036	     61.79901721
      2.41737957	     -0.04936098	     -0.00111699	     -0.19118378	     -0.05521081	      0.88263794	     -0.00110785	     -0.20835644	      0.00132975	      0.00187684	     62.03918214
      2.41866228	     -0.04930574	     -0.00111698	     -0.19112814	     -0.05520912	      0.88264033	     -0.00110830	     -0.20833521	      0.00129562	      0.00186096	     62.26855530
      2.41994499	     -0.04925731	     -0.00111469	     -0.19107938	     -0.05520748	      0.88264271	     -0.00110873	     -0.20831467	      0.00126097	      0.00184068	     62.35609363
      2.42122771	     -0.04921474	     -0.00111514	     -0.19103639	     -0.05520589	      0.88264505	     -0.00110917	     -0.20829487	      0.00122573	      0.00181574	     62.57942151
      2.42236569	     -0.04918371	     -0.00111319	     -0.19100506	     -0.05520451	      0.88264711	     -0.00110955	     -0.20827800	      0.00119435	      0.00178974	     62.58622884
      2.42350366	     -0.04915758	     -0.00111322	     -0.19097857	     -0.05520317	      0.88264913	     -0.00110992	     -0.20826181	      0.00116277	      0.00175993	     62.74572563
      2.42464164	     -0.04913554	     -0.00111204	     -0.19095619	     -0.05520186	      0.88265111	     -0.00111029	     -0.20824628	      0.00113128	      0.00172644	     62.81433780
      2.42611815	     -0.04911206	     -0.00111207	     -0.19093224	     -0.05520022	      0.88265362	     -0.00111077	     -0.20822707	      0.00109053	      0.00167758	     63.02014758
      2.42727486	     -0.04909725	     -0.00111047	     -0.19091712	     -0.05519898	      0.88265554	     -0.00111113	     -0.20821272	      0.00105890	      0.00163534	     63.03143114
      2.42843158	     -0.04908555	     -0.00111073	     -0.19090505	     -0.05519777	      0.88265741	     -0.00111150	     -0.20819895	      0.00102739	      0.00158977	     63.17731964
      2.42958829	     -0.04907689	     -0.00110977	     -0.19089605	     -0.05519660	      0.88265922	     -0.00111185	     -0.20818575	      0.00099618	      0.00154118	     63.21243158
      2.43105206	     -0.04907020	     -0.00111022	     -0.19088890	     -0.05519517	      0.88266143	     -0.00111230	     -0.20816980	      0.00095700	      0.00147568	     63.38166635
      2.43218917	     -0.04906825	     -0.00110887	     -0.19088663	     -0.05519410	      0.88266307	     -0.00111264	     -0.20815800	      0.00092697	      0.00142211	     63.34288024
      2.43332628	     -0.04906911	     -0.00110935	     -0.19088714	     -0.05519307	      0.88266466	     -0.00111298	     -0.20814669	      0.00089714	      0.00136637	     63.44979956
      2.43446340	     -0.04907266	     -0.00110878	     -0.19089036	     -0.05519206	      0.88266618	     -0.00111332	     -0.20813586	      0.00086770	      0.00130881	     63.45370891
      2.43599076	     -0.04908153	     -0.00110950	     -0.19089875	     -0.05519077	      0.88266812	     -0.00111377	     -0.20812208	      0.00082860	      0.00122903	     63.57978302
      2.43712098	     -0.04909111	     -0.00110868	     -0.19090803	     -0.05518985	      0.88266947	     -0.00111409	     -0.20811242	      0.00080015	      0.00116860	     63.50314711
      2.43825121	     -0.04910331	     -0.00110954	     -0.19091987	     -0.05518896	      0.88267076	     -0.00111441	     -0.20810322	      0.00077195	      0.00110720	     63.57351341
      2.43963455	     -0.04912161	     -0.00110913	     -0.19093779	     -0.05518791	      0.88267224	     -0.00111480	     -0.20809259	      0.00073802	      0.00103117	     63.52144186
      2.44086399	     -0.04914092	     -0.00111056	     -0.19095671	     -0.05518703	      0.88267347	     -0.00111515	     -0.20808370	      0.00070827	      0.00096305	     63.62979297
      2.44209343	     -0.04916289	     -0.00110989	     -0.19097837	     -0.05518617	      0.88267461	     -0.00111548	     -0.20807534	      0.00067913	      0.00089483	     63.53002943
      2.44332287	     -0.04918753	     -0.00111149	     -0.19100262	     -0.05518536	      0.88267567	     -0.00111582	     -0.20806750	      0.00065038	      0.00082668	     63.63826104
      2.44455231	     -0.04921477	     -0.00111080	     -0.19102956	     -0.05518457	      0.88267664	     -0.00111615	     -0.20806016	      0.00062228	      0.00075901	     63.51347813
      2.44578174	     -0.04924455	     -0.00111256	     -0.19105896	     -0.05518383	      0.88267753	     -0.00111648	     -0.20805333	      0.00059458	      0.00069194	     63.62126452
      2.44701118	     -0.04927666	     -0.00111180	     -0.19109078	     -0.05518311	      0.88267834	     -0.00111680	     -0.20804698	      0.00056758	      0.00062584	     63.47231873
      2.44824062	     -0.04931111	     -0.00111368	     -0.19112488	     -0.05518243	      0.88267907	     -0.00111713	     -0.20804112	      0.00054098	      0.00056080	     63.58054491
      2.44947006	     -0.04934786	     -0.00111286	     -0.19116135	     -0.05518178	      0.88267972	     -0.00111744	     -0.20803573	      0.00051512	      0.00049716	     63.40493613
      2.45069950	     -0.04938683	     -0.00111486	     -0.19119996	     -0.05518116	      0.88268029	     -0.00111776	     -0.20803079	      0.00048968	      0.00043494	     63.51436261
      2.45192894	     -0.04942794	     -0.00111376	     -0.19124082	     -0.05518058	      0.88268079	     -0.00111807	     -0.20802631	      0.00046506	      0.00037447	     63.31157153
      2.45315838	     -0.04947124	     -0.00111565	     -0.19128379	     -0.05518002	      0.88268122	     -0.00111838	     -0.20802227	      0.00044089	      0.00031576	     63.42157896
      2.45438782	     -0.04951679	     -0.00111448	     -0.19132910	     -0.05517949	      0.88268157	     -0.00111869	     -0.20801867	      0.00041759	      0.00025906	     63.18887526
      2.45561725	     -0.04956470	     -0.00111650	     -0.19137669	     -0.05517899	      0.88268185	     -0.00111900	     -0.20801549	      0.00039478	      0.00020428	     63.29533996
      2.45684669	     -0.04961490	     -0.00111532	     -0.19142667	     -0.05517852	      0.88268207	     -0.00111930	     -0.20801275	      0.00037290	      0.00015163	     63.03294820
      2.45807613	     -0.04966735	     -0.00111747	     -0.19147882	     -0.05517807	      0.88268223	     -0.00111961	     -0.20801043	      0.00035155	      0.00010097	     63.13645596
      2.45930557	     -0.04972202	     -0.00111629	     -0.19153328	     -0.05517766	      0.88268232	     -0.00111991	     -0.20800853	      0.00033117	      0.00005249	     62.84400655
      2.46053501	     -0.04977987	     -0.00111886	     -0.19159084	     -0.05517726	      0.88268236	     -0.00112021	     -0.20800704	      0.00031135	      0.00000604	     62.93834770
      2.46176445	     -0.04983976	     -0.00111798	     -0.19165053	     -0.05517689	      0.88268234	     -0.00112052	     -0.20800595	      0.00029257	     -0.00003819	     62.61713335
      2.46299389	     -0.04990169	     -0.00112060	     -0.19171218	     -0.05517654	      0.88268226	     -0.00112082	     -0.20800525	      0.00027442	     -0.00008041	     62.69987378
      2.46422333	     -0.04996558	     -0.00111967	     -0.19177589	     -0.05517621	      0.88268214	     -0.00112112	     -0.20800494	      0.00025735	     -0.00012052	     62.34778437
      2.46545276	     -0.05003150	     -0.00112202	     -0.19184156	     -0.05517591	      0.88268197	     -0.00112142	     -0.20800500	      0.00024093	     -0.00015873	     62.41339106
      2.46668220	     -0.05009931	     -0.00112084	     -0.19190923	     -0.05517562	      0.88268175	     -0.00112173	     -0.20800542	      0.00022566	     -0.00019492	     62.03640895
      2.46791164	     -0.05016897	     -0.00112312	     -0.19197866	     -0.05517535	      0.88268149	     -0.00112203	     -0.20800620	      0.00021109	     -0.00022937	     62.08410997
      2.46914108	     -0.05024058	     -0.00112197	     -0.19205014	     -0.05517510	      0.88268119	     -0.00112234	     -0.20800734	      0.00019774	     -0.00026201	     61.68629914
      2.47037052	     -0.05031420	     -0.00112426	     -0.19212355	     -0.05517487	      0.88268085	     -0.00112264	     -0.20800881	      0.00018515	     -0.00029312	     61.70789703
      2.47159996	     -0.05038985	     -0.00112340	     -0.19219909	     -0.05517465	      0.88268047	     -0.00112295	     -0.20801061	      0.00017384	     -0.00032261	     61.29333846
      2.47282940	     -0.05046720	     -0.00112574	     -0.19227626	     -0.05517444	      0.88268005	     -0.00112326	     -0.20801274	      0.00016334	     -0.00035075	     61.28898290
      2.47405884	     -0.05054629	     -0.00112494	     -0.19235526	     -0.05517424	      0.88267961	     -0.00112358	     -0.20801517	      0.00015417	     -0.00037752	     60.86333230
      2.47528827	     -0.05062683	     -0.00112694	     -0.19243565	     -0.05517406	      0.88267913	     -0.00112389	     -0.20801791	      0.00014590	     -0.00040320	     60.82467406
      2.47651771	     -0.05070873	     -0.00112566	     -0.19251750	     -0.05517388	      0.88267861	     -0.00112421	     -0.20802096	      0.00013897	     -0.00042774	     60.38984649
      2.47774715	     -0.05079252	     -0.00112713	     -0.19260118	     -0.05517372	      0.88267807	     -0.00112454	     -0.20802432	      0.00013298	     -0.00045140	     60.31170915
      2.47897659	     -0.05087794	     -0.00112602	     -0.19268656	     -0.05517356	      0.88267751	     -0.00112486	     -0.20802798	      0.00012837	     -0.00047419	     59.87794389
      2.48020603	     -0.05096479	     -0.00112734	     -0.19277333	     -0.05517340	      0.88267691	     -0.00112519	     -0.20803193	      0.00012477	     -0.00049633	     59.76582076
      2.48143547	     -0.05105273	     -0.00112637	     -0.19286126	     -0.05517325	      0.88267629	     -0.00112552	     -0.20803615	      0.00012257	     -0.00051782	     59.33831155
      2.48266491	     -0.05114160	     -0.00112750	     -0.19295007	     -0.05517310	      0.88267564	     -0.00112586	     -0.20804061	      0.00012145	     -0.00053885	     59.19442206
      2.48389435	     -0.05123161	     -0.00112669	     -0.19304009	     -0.05517295	      0.88267496	     -0.00112621	     -0.20804529	      0.00012176	     -0.00055940	     58.77352591
      2.48512378	     -0.05132282	     -0.00112764	     -0.19313128	     -0.05517280	      0.88267426	     -0.00112655	     -0.20805020	      0.00012321	     -0.00057966	     58.58852129
      2.48635322	     -0.05141514	     -0.00112744	     -0.19322362	     -0.05517265	      0.88267354	     -0.00112691	     -0.20805532	      0.00012609	     -0.00059961	     58.17722518
      2.48758266	     -0.05150839	     -0.00112873	     -0.19331686	     -0.05517249	      0.88267279	     -0.00112727	     -0.20806063	      0.00013018	     -0.00061937	     57.95197857
      2.48881210	     -0.05160248	     -0.00112873	     -0.19341100	     -0.05517233	      0.88267201	     -0.00112763	     -0.20806613	      0.00013574	     -0.00063898	     57.55008604
      2.49004154	     -0.05169737	     -0.00112979	     -0.19350592	     -0.05517215	      0.88267121	     -0.00112800	     -0.20807180	      0.00014260	     -0.00065856	     57.30119818
      2.49156287	     -0.05181574	     -0.00112940	     -0.19362439	     -0.05517193	      0.88267019	     -0.00112847	     -0.20807904	      0.00015320	     -0.00068277	     56.76311171
      2.49267823	     -0.05190312	     -0.00113098	     -0.19371181	     -0.05517175	      0.88266942	     -0.00112882	     -0.20808449	      0.00016221	     -0.00070063	     56.62077456
      2.49379359	     -0.05199077	     -0.00113090	     -0.19379956	     -0.05517157	      0.88266863	     -0.00112918	     -0.20809006	      0.00017257	     -0.00071853	     56.25002435
      2.49527285	     -0.05210724	     -0.00113199	     -0.19391614	     -0.05517130	      0.88266755	     -0.00112966	     -0.20809758	      0.00018810	     -0.00074247	     55.94033095
      2.49660205	     -0.05221180	     -0.00113145	     -0.19402086	     -0.05517104	      0.88266655	     -0.00113010	     -0.20810446	      0.00020405	     -0.00076410	     55.44792178
      2.49793125	     -0.05231612	     -0.00113316	     -0.19412530	     -0.05517076	      0.88266552	     -0.00113055	     -0.20811143	      0.00022154	     -0.00078590	     55.29214467
      2.49910330	     -0.05240770	     -0.00113228	     -0.19421706	     -0.05517049	      0.88266459	     -0.00113096	     -0.20811761	      0.00023865	     -0.00080515	     54.79472204
      2.50027535	     -0.05249874	     -0.00113332	     -0.19430824	     -0.05517020	      0.88266363	     -0.00113137	     -0.20812383	      0.00025694	     -0.00082447	     54.58905768
      2.50144740	     -0.05258909	     -0.00113325	     -0.19439877	     -0.05516989	      0.88266265	     -0.00113179	     -0.20813005	      0.00027669	     -0.00084373	     54.21564339
      2.50302279	     -0.05270903	     -0.00113461	     -0.19451894	     -0.05516943	      0.88266131	     -0.00113236	     -0.20813839	      0.00030521	     -0.00086949	     53.92203720
      2.50423337	     -0.05280017	     -0.00113432	     -0.19461031	     -0.05516904	      0.88266024	     -0.00113282	     -0.20814475	      0.00032887	     -0.00088901	     53.45165628
      2.50544394	     -0.05289023	     -0.00113592	     -0.19470056	     -0.05516863	      0.88265915	     -0.00113328	     -0.20815107	      0.00035372	     -0.00090827	     53.25055104
      2.50665452	     -0.05297906	     -0.00113653	     -0.19478962	     -0.05516819	      0.88265804	     -0.00113375	     -0.20815733	      0.00038001	     -0.00092710	     52.86379830
      2.50819212	     -0.05308974	     -0.00113917	     -0.19490055	     -0.05516758	      0.88265660	     -0.00113436	     -0.20816513	      0.00041508	     -0.00095032	     52.63029422
      2.50938894	     -0.05317381	     -0.00113988	     -0.19498488	     -0.05516706	      0.88265545	     -0.00113485	     -0.20817108	      0.00044394	     -0.00096767	     52.16152148
      2.51058575	     -0.05325583	     -0.00114264	     -0.19506711	     -0.05516651	      0.88265428	     -0.00113535	     -0.20817690	      0.00047377	     -0.00098435	     51.99808330
      2.51178257	     -0.05333545	     -0.00114464	     -0.19514697	     -0.05516593	      0.88265309	     -0.00113586	     -0.20818256	      0.00050481	     -0.00100017	     51.65127193
      2.51338411	     -0.05343785	     -0.00114918	     -0.19524966	     -0.05516508	      0.88265148	     -0.00113656	     -0.20818984	      0.00054784	     -0.00101992	     51.45937751
      2.51458088	     -0.05351119	     -0.00115135	     -0.19532325	     -0.05516441	      0.88265025	     -0.00113710	     -0.20819505	      0.00058129	     -0.00103341	     51.00558834
      2.51577766	     -0.05358168	     -0.00115548	     -0.19539396	     -0.05516369	      0.88264900	     -0.00113765	     -0.20820004	      0.00061546	     -0.00104579	     50.88664807
      2.51723001	     -0.05366340	     -0.00115943	     -0.19547598	     -0.05516277	      0.88264747	     -0.00113833	     -0.20820580	      0.00065818	     -0.00105913	     50.44897892
      2.51853023	     -0.05373295	     -0.00116500	     -0.19554575	     -0.05516189	      0.88264609	     -0.00113895	     -0.20821068	      0.00069717	     -0.00106947	     50.42511299
      2.51983045	     -0.05379871	     -0.00116877	     -0.19561180	     -0.05516095	      0.88264469	     -0.00113959	     -0.20821530	      0.00073718	     -0.00107816	     49.95149314
      2.52113067	     -0.05386047	     -0.00117499	     -0.19567379	     -0.05515997	      0.88264329	     -0.00114025	     -0.20821964	      0.00077765	     -0.00108522	     49.98415007
      2.52243089	     -0.05391796	     -0.00117915	     -0.19573157	     -0.05515893	      0.88264187	     -0.00114091	     -0.20822371	      0.00081901	     -0.00109047	     49.49835081
      2.52373111	     -0.05397094	     -0.00118579	     -0.19578478	     -0.05515784	      0.88264045	     -0.00114160	     -0.20822750	      0.00086063	     -0.00109397	     49.58218420
      2.52503133	     -0.05401930	     -0.00119014	     -0.19583343	     -0.05515669	      0.88263903	     -0.00114229	     -0.20823099	      0.00090299	     -0.00109553	     49.08822398
      2.52633155	     -0.05406324	     -0.00119705	     -0.19587761	     -0.05515549	      0.88263760	     -0.00114300	     -0.20823419	      0.00094542	     -0.00109524	     49.21391434
      2.52763177	     -0.05410283	     -0.00120147	     -0.19591751	     -0.05515423	      0.88263618	     -0.00114373	     -0.20823709	      0.00098843	     -0.00109296	     48.71097365
      2.52893199	     -0.05413817	     -0.00120850	     -0.19595308	     -0.05515292	      0.88263476	     -0.00114447	     -0.20823970	      0.00103133	     -0.00108881	     48.87223903
      2.53023221	     -0.05416910	     -0.00121286	     -0.19598432	     -0.05515155	      0.88263335	     -0.00114522	     -0.20824203	      0.00107467	     -0.00108269	     48.36922701
      2.53153243	     -0.05419561	     -0.00121983	     -0.19601107	     -0.05515013	      0.88263195	     -0.00114598	     -0.20824408	      0.00111776	     -0.00107474	     48.56281300
      2.53283265	     -0.05421770	     -0.00122400	     -0.19603349	     -0.05514865	      0.88263056	     -0.00114676	     -0.20824583	      0.00116118	     -0.00106487	     48.06488859
      2.53413287	     -0.05423570	     -0.00123082	     -0.19605174	     -0.05514711	      0.88262918	     -0.00114755	     -0.20824730	      0.00120421	     -0.00105326	     48.28202265
      2.53543309	     -0.05424966	     -0.00123474	     -0.19606603	     -0.05514551	      0.88262782	     -0.00114835	     -0.20824849	      0.00124744	     -0.00103985	     47.79065198
      2.53673331	     -0.05425967	     -0.00124135	     -0.19607629	     -0.05514386	      0.88262648	     -0.00114917	     -0.20824940	      0.00129014	     -0.00102483	     48.03056301
      2.53803353	     -0.05426569	     -0.00124496	     -0.19608265	     -0.05514216	      0.88262516	     -0.00114999	     -0.20825005	      0.00133296	     -0.00100818	     47.55303095
      2.53933375	     -0.05426808	     -0.00125133	     -0.19608530	     -0.05514040	      0.88262386	     -0.00115083	     -0.20825042	      0.00137515	     -0.00099008	     47.81056224
      2.54063397	     -0.05426699	     -0.00125464	     -0.19608455	     -0.05513858	      0.88262258	     -0.00115168	     -0.20825052	      0.00141735	     -0.00097053	     47.34490005
      2.54193419	     -0.05426243	     -0.00126073	     -0.19608025	     -0.05513671	      0.88262133	     -0.00115254	     -0.20825037	      0.00145882	     -0.00094976	     47.61811655
      2.54323441	     -0.05425441	     -0.00126367	     -0.19607257	     -0.05513479	      0.88262011	     -0.00115341	     -0.20824996	      0.00150023	     -0.00092775	     47.17101852
      2.54453463	     -0.05424316	     -0.00126949	     -0.19606157	     -0.05513281	      0.88261892	     -0.00115429	     -0.20824929	      0.00154084	     -0.00090476	     47.46282704
      2.54583485	     -0.05422848	     -0.00127208	     -0.19604724	     -0.05513078	      0.88261776	     -0.00115519	     -0.20824837	      0.00158136	     -0.00088076	     47.03752824
      2.54713507	     -0.05421064	     -0.00127764	     -0.19602966	     -0.05512870	      0.88261663	     -0.00115609	     -0.20824718	      0.00162103	     -0.00085598	     47.34989842
      2.54843529	     -0.05418980	     -0.00127996	     -0.19600916	     -0.05512657	      0.88261553	     -0.00115700	     -0.20824573	      0.00166053	     -0.00083040	     46.94431805
      2.54973551	     -0.05416616	     -0.00128538	     -0.19598577	     -0.05512438	      0.88261447	     -0.00115793	     -0.20824402	      0.00169910	     -0.00080425	     47.27731021
      2.55103572	     -0.05413960	     -0.00128746	     -0.19595954	     -0.05512215	      0.88261344	     -0.00115886	     -0.20824205	      0.00173745	     -0.00077749	     46.88844218
      2.55233594	     -0.05411056	     -0.00129273	     -0.19593074	     -0.05511987	      0.88261245	     -0.00115980	     -0.20823983	      0.00177478	     -0.00075036	     47.23976809
      2.55363616	     -0.05407897	     -0.00129453	     -0.19589948	     -0.05511753	      0.88261149	     -0.00116076	     -0.20823737	      0.00181182	     -0.00072285	     46.86303667
      2.55493638	     -0.05404510	     -0.00129968	     -0.19586584	     -0.05511515	      0.88261057	     -0.00116172	     -0.20823467	      0.00184778	     -0.00069522	     47.23975312
      2.55609972	     -0.05401286	     -0.00130138	     -0.19583388	     -0.05511299	      0.88260978	     -0.00116259	     -0.20823206	      0.00187967	     -0.00067036	     46.95992283
      2.55726306	     -0.05397889	     -0.00130497	     -0.19580013	     -0.05511078	      0.88260901	     -0.00116347	     -0.20822928	      0.00191076	     -0.00064555	     47.10974979
      2.55869335	     -0.05393459	     -0.00130790	     -0.19575613	     -0.05510802	      0.88260811	     -0.00116456	     -0.20822561	      0.00194833	     -0.00061512	     47.01850969
      2.56012364	     -0.05388715	     -0.00131236	     -0.19570895	     -0.05510521	      0.88260725	     -0.00116566	     -0.20822169	      0.00198475	     -0.00058492	     47.30126738
      2.56130923	     -0.05384477	     -0.00131379	     -0.19566683	     -0.05510284	      0.88260657	     -0.00116657	     -0.20821821	      0.00201442	     -0.00056004	     47.10462198
      2.56249483	     -0.05380015	     -0.00131694	     -0.19562243	     -0.05510043	      0.88260592	     -0.00116750	     -0.20821453	      0.00204319	     -0.00053540	     47.28323744
      2.56392851	     -0.05374268	     -0.00131911	     -0.19556525	     -0.05509748	      0.88260518	     -0.00116863	     -0.20820978	      0.00207714	     -0.00050587	     47.21839452
      2.56536219	     -0.05367897	     -0.00132278	     -0.19550177	     -0.05509448	      0.88260447	     -0.00116977	     -0.20820466	      0.00210973	     -0.00047669	     47.57416280
      2.56649738	     -0.05362405	     -0.00132305	     -0.19544710	     -0.05509207	      0.88260394	     -0.00117068	     -0.20820028	      0.00213494	     -0.00045375	     47.38844672
      2.56763258	     -0.05356553	     -0.00132482	     -0.19538879	     -0.05508963	      0.88260344	     -0.00117160	     -0.20819557	      0.00215916	     -0.00043103	     47.56350102
      2.56912655	     -0.05348096	     -0.00132556	     -0.19530452	     -0.05508638	      0.88260282	     -0.00117281	     -0.20818884	      0.00218994	     -0.00040132	     47.59697769
      2.57062052	     -0.05338734	     -0.00132785	     -0.19521114	     -0.05508309	      0.88260224	     -0.00117404	     -0.20818138	      0.00221906	     -0.00037169	     48.02089129
      2.57171357	     -0.05331360	     -0.00132723	     -0.19513763	     -0.05508065	      0.88260185	     -0.00117494	     -0.20817542	      0.00223958	     -0.00034986	     47.87647738
      2.57280662	     -0.05323663	     -0.00132843	     -0.19506084	     -0.05507819	      0.88260148	     -0.00117585	     -0.20816902	      0.00225900	     -0.00032789	     48.07833962
      2.57437475	     -0.05312186	     -0.00132947	     -0.19494630	     -0.05507463	      0.88260099	     -0.00117717	     -0.20815913	      0.00228523	     -0.00029594	     48.16796974
      2.57570787	     -0.05302003	     -0.00133181	     -0.19484461	     -0.05507157	      0.88260061	     -0.00117830	     -0.20815010	      0.00230574	     -0.00026837	     48.48902706
      2.57704098	     -0.05291349	     -0.00133282	     -0.19473823	     -0.05506848	      0.88260027	     -0.00117943	     -0.20814052	      0.00232485	     -0.00024029	     48.48687154
      2.57837410	     -0.05280307	     -0.00133661	     -0.19462788	     -0.05506537	      0.88259997	     -0.00118058	     -0.20813040	      0.00234213	     -0.00021159	     48.94514323
      2.57970722	     -0.05268979	     -0.00133816	     -0.19451471	     -0.05506224	      0.88259971	     -0.00118174	     -0.20811976	      0.00235796	     -0.00018207	     48.83668285
      2.58085565	     -0.05259000	     -0.00134245	     -0.19441491	     -0.05505952	      0.88259952	     -0.00118274	     -0.20811023	      0.00236990	     -0.00015608	     49.27118410
      2.58200409	     -0.05248934	     -0.00134526	     -0.19431427	     -0.05505679	      0.88259935	     -0.00118375	     -0.20810039	      0.00238067	     -0.00012949	     49.32591912
      2.58343519	     -0.05236226	     -0.00135053	     -0.19418714	     -0.05505338	      0.88259919	     -0.00118502	     -0.20808776	      0.00239203	     -0.00009570	     49.68909828
      2.58486630	     -0.05223306	     -0.00135440	     -0.19405792	     -0.05504995	      0.88259908	     -0.00118630	     -0.20807478	      0.00240145	     -0.00006121	     49.70790964
      2.58600885	     -0.05213011	     -0.00136012	     -0.19395485	     -0.05504720	      0.88259902	     -0.00118733	     -0.20806420	      0.00240723	     -0.00003333	     50.14242710
      2.58715141	     -0.05202820	     -0.00136454	     -0.19385284	     -0.05504445	      0.88259900	     -0.00118836	     -0.20805351	      0.00241181	     -0.00000513	     50.23663618
      2.58860714	     -0.05190069	     -0.00137202	     -0.19372514	     -0.05504093	      0.88259902	     -0.00118969	     -0.20803985	      0.00241556	      0.00003101	     50.61641927
      2.59006287	     -0.05177617	     -0.00137796	     -0.19360044	     -0.05503742	      0.88259909	     -0.00119103	     -0.20802626	      0.00241727	      0.00006723	     50.63187443
      2.59114877	     -0.05168522	     -0.00138477	     -0.19350929	     -0.05503479	      0.88259918	     -0.00119203	     -0.20801624	      0.00241693	      0.00009405	     51.04789601
      2.59223468	     -0.05159564	     -0.00138987	     -0.19341953	     -0.05503217	      0.88259930	     -0.00119304	     -0.20800638	      0.00241557	      0.00012066	     51.16098970
      2.59376810	     -0.05147182	     -0.00139809	     -0.19329541	     -0.05502847	      0.88259951	     -0.00119446	     -0.20799276	      0.00241163	      0.00015760	     51.51781153
      2.59508283	     -0.05136908	     -0.00140389	     -0.19319244	     -0.05502530	      0.88259974	     -0.00119569	     -0.20798145	      0.00240659	      0.00018852	     51.61690896
      2.59639757	     -0.05126968	     -0.00141137	     -0.19309273	     -0.05502214	      0.88260000	     -0.00119692	     -0.20797054	      0.00239984	      0.00021850	     52.02045645
      2.59771230	     -0.05117273	     -0.00141630	     -0.19299554	     -0.05501899	      0.88260031	     -0.00119815	     -0.20796007	      0.00239177	      0.00024757	     52.06624160
      2.59902703	     -0.05107694	     -0.00142349	     -0.19289943	     -0.05501585	      0.88260066	     -0.00119939	     -0.20795006	      0.00238197	      0.00027557	     52.55078559
      2.60015128	     -0.05099534	     -0.00142712	     -0.19281761	     -0.05501318	      0.88260098	     -0.00120044	     -0.20794183	      0.00237263	      0.00029883	     52.55808108
      2.60127552	     -0.05091466	     -0.00143210	     -0.19273668	     -0.05501052	      0.88260133	     -0.00120150	     -0.20793389	      0.00236203	      0.00032140	     52.83447253
      2.60269560	     -0.05081425	     -0.00143639	     -0.19263598	     -0.05500717	      0.88260180	     -0.00120283	     -0.20792427	      0.00234721	      0.00034903	     53.02566119
      2.60411567	     -0.05071468	     -0.00144182	     -0.19253608	     -0.05500385	      0.88260232	     -0.00120416	     -0.20791507	      0.00233055	      0.00037569	     53.45409492
      2.60522930	     -0.05063698	     -0.00144335	     -0.19245818	     -0.05500126	      0.88260275	     -0.00120520	     -0.20790813	      0.00231647	      0.00039612	     53.53284634
      2.60634293	     -0.05055911	     -0.00144605	     -0.19238007	     -0.05499869	      0.88260320	     -0.00120623	     -0.20790139	      0.00230119	      0.00041612	     53.80053916
      2.60779308	     -0.05045649	     -0.00144749	     -0.19227718	     -0.05499537	      0.88260382	     -0.00120758	     -0.20789287	      0.00227975	      0.00044175	     54.04001716
      2.60924323	     -0.05035427	     -0.00145004	     -0.19217464	     -0.05499208	      0.88260448	     -0.00120892	     -0.20788459	      0.00225634	      0.00046694	     54.44759205
      2.61029630	     -0.05028007	     -0.00144904	     -0.19210029	     -0.05498971	      0.88260498	     -0.00120989	     -0.20787869	      0.00223836	      0.00048507	     54.55544585
      2.61134937	     -0.05020627	     -0.00144938	     -0.19202628	     -0.05498737	      0.88260550	     -0.00121086	     -0.20787286	      0.00221932	      0.00050301	     54.79725933
      2.61288859	     -0.05009909	     -0.00144816	     -0.19191883	     -0.05498397	      0.88260630	     -0.00121227	     -0.20786445	      0.00218985	      0.00052900	     55.09295703
      2.61418387	     -0.05001002	     -0.00144773	     -0.19182949	     -0.05498115	      0.88260700	     -0.00121345	     -0.20785746	      0.00216345	      0.00055058	     55.40052208
      2.61547915	     -0.04992172	     -0.00144518	     -0.19174097	     -0.05497837	      0.88260772	     -0.00121463	     -0.20785051	      0.00213579	      0.00057198	     55.63497115
      2.61677443	     -0.04983378	     -0.00144437	     -0.19165275	     -0.05497562	      0.88260848	     -0.00121581	     -0.20784359	      0.00210664	      0.00059318	     55.96377234
      2.61806971	     -0.04974634	     -0.00143988	     -0.19156511	     -0.05497291	      0.88260926	     -0.00121698	     -0.20783669	      0.00207632	      0.00061439	     56.18456000
      2.61917262	     -0.04967392	     -0.00143875	     -0.19149244	     -0.05497064	      0.88260995	     -0.00121798	     -0.20783083	      0.00204928	      0.00063236	     56.43749968
      2.62027553	     -0.04960318	     -0.00143559	     -0.19142149	     -0.05496839	      0.88261065	     -0.00121897	     -0.20782501	      0.00202140	      0.00065031	     56.63182065
      2.62167548	     -0.04951642	     -0.00143279	     -0.19133442	     -0.05496559	      0.88261158	     -0.00122023	     -0.20781769	      0.00198461	      0.00067286	     56.90750209
      2.62307542	     -0.04943343	     -0.00142799	     -0.19125115	     -0.05496284	      0.88261254	     -0.00122148	     -0.20781047	      0.00194654	      0.00069506	     57.13814241
      2.62417101	     -0.04937159	     -0.00142640	     -0.19118902	     -0.05496072	      0.88261331	     -0.00122246	     -0.20780492	      0.00191571	      0.00071207	     57.34679890
      2.62526659	     -0.04931237	     -0.00142306	     -0.19112955	     -0.05495864	      0.88261410	     -0.00122344	     -0.20779949	      0.00188425	      0.00072877	     57.51276269
      2.62669458	     -0.04923963	     -0.00142009	     -0.19105645	     -0.05495598	      0.88261515	     -0.00122471	     -0.20779260	      0.00184214	      0.00074980	     57.74921431
      2.62812256	     -0.04917071	     -0.00141515	     -0.19098719	     -0.05495338	      0.88261624	     -0.00122598	     -0.20778596	      0.00179908	      0.00076993	     57.94856436
      2.62916272	     -0.04912229	     -0.00141392	     -0.19093845	     -0.05495152	      0.88261705	     -0.00122690	     -0.20778127	      0.00176698	      0.00078389	     58.11549921
      2.63020289	     -0.04907506	     -0.00141083	     -0.19089095	     -0.05494970	      0.88261787	     -0.00122783	     -0.20777667	      0.00173451	      0.00079730	     58.25586056
      2.63171521	     -0.04901025	     -0.00140735	     -0.19082571	     -0.05494712	      0.88261909	     -0.00122916	     -0.20777016	      0.00168646	      0.00081566	     58.46276727
      2.63299636	     -0.04895921	     -0.00140315	     -0.19077432	     -0.05494498	      0.88262014	     -0.00123029	     -0.20776485	      0.00164513	      0.00083007	     58.59555494
      2.63427752	     -0.04891194	     -0.00140070	     -0.19072666	     -0.05494290	      0.88262122	     -0.00123141	     -0.20775975	      0.00160313	      0.00084326	     58.75294450
      2.63555867	     -0.04886825	     -0.00139588	     -0.19068262	     -0.05494087	      0.88262230	     -0.00123253	     -0.20775488	      0.00156075	      0.00085523	     58.85456487
      2.63683983	     -0.04882847	     -0.00139414	     -0.19064242	     -0.05493890	      0.88262341	     -0.00123365	     -0.20775027	      0.00151779	      0.00086578	     59.01492632
      2.63792336	     -0.04879704	     -0.00138981	     -0.19061070	     -0.05493728	      0.88262435	     -0.00123460	     -0.20774657	      0.00148130	      0.00087372	     59.06824828
      2.63900690	     -0.04876854	     -0.00138756	     -0.19058184	     -0.05493569	      0.88262530	     -0.00123554	     -0.20774305	      0.00144448	      0.00088064	     59.16185416
      2.64040320	     -0.04873441	     -0.00138291	     -0.19054730	     -0.05493371	      0.88262654	     -0.00123674	     -0.20773877	      0.00139680	      0.00088823	     59.25095175
      2.64179951	     -0.04870399	     -0.00138034	     -0.19051641	     -0.05493179	      0.88262778	     -0.00123795	     -0.20773477	      0.00134876	      0.00089421	     59.37851757
      2.64288117	     -0.04868308	     -0.00137607	     -0.19049519	     -0.05493035	      0.88262875	     -0.00123887	     -0.20773187	      0.00131152	      0.00089783	     59.39669602
      2.64396283	     -0.04866484	     -0.00137364	     -0.19047658	     -0.05492895	      0.88262972	     -0.00123980	     -0.20772916	      0.00127411	      0.00090043	     59.45567421
      2.64538952	     -0.04864358	     -0.00136914	     -0.19045488	     -0.05492717	      0.88263101	     -0.00124101	     -0.20772587	      0.00122474	      0.00090242	     59.51349558
      2.64681621	     -0.04862627	     -0.00136679	     -0.19043707	     -0.05492546	      0.88263230	     -0.00124222	     -0.20772289	      0.00117524	      0.00090274	     59.61404762
      2.64784739	     -0.04861629	     -0.00136276	     -0.19042678	     -0.05492427	      0.88263323	     -0.00124309	     -0.20772095	      0.00113957	      0.00090207	     59.59766027
      2.64887858	     -0.04860917	     -0.00136060	     -0.19041931	     -0.05492311	      0.88263416	     -0.00124396	     -0.20771919	      0.00110381	      0.00090055	     59.62034747
      2.65039121	     -0.04860366	     -0.00135660	     -0.19041330	     -0.05492148	      0.88263552	     -0.00124522	     -0.20771698	      0.00105145	      0.00089688	     59.62504951
      2.65167031	     -0.04860349	     -0.00135470	     -0.19041266	     -0.05492016	      0.88263666	     -0.00124629	     -0.20771548	      0.00100723	      0.00089243	     59.65830530
      2.65294940	     -0.04860684	     -0.00135126	     -0.19041560	     -0.05491890	      0.88263780	     -0.00124735	     -0.20771435	      0.00096325	      0.00088691	     59.64181285
      2.65422850	     -0.04861386	     -0.00135042	     -0.19042213	     -0.05491770	      0.88263893	     -0.00124840	     -0.20771356	      0.00091932	      0.00088033	     59.67529541
      2.65537783	     -0.04862272	     -0.00134729	     -0.19043061	     -0.05491667	      0.88263994	     -0.00124935	     -0.20771316	      0.00088012	      0.00087369	     59.62083281
      2.65652715	     -0.04863422	     -0.00134630	     -0.19044168	     -0.05491568	      0.88264094	     -0.00125029	     -0.20771304	      0.00084096	      0.00086631	     59.61625691
      2.65767647	     -0.04864795	     -0.00134403	     -0.19045502	     -0.05491473	      0.88264193	     -0.00125122	     -0.20771320	      0.00080204	      0.00085834	     59.57111475
      2.65913530	     -0.04866861	     -0.00134280	     -0.19047513	     -0.05491360	      0.88264317	     -0.00125240	     -0.20771378	      0.00075285	      0.00084736	     59.56341058
      2.66030290	     -0.04868737	     -0.00134021	     -0.19049350	     -0.05491274	      0.88264416	     -0.00125334	     -0.20771453	      0.00071383	      0.00083807	     59.49274357
      2.66147051	     -0.04870834	     -0.00133961	     -0.19051403	     -0.05491193	      0.88264513	     -0.00125428	     -0.20771554	      0.00067498	      0.00082833	     59.47769221
      2.66263811	     -0.04873124	     -0.00133777	     -0.19053653	     -0.05491117	      0.88264609	     -0.00125521	     -0.20771680	      0.00063644	      0.00081831	     59.41577131
      2.66408501	     -0.04876248	     -0.00133729	     -0.19056723	     -0.05491028	      0.88264726	     -0.00125635	     -0.20771869	      0.00058900	      0.00080552	     59.40024753
      2.66523378	     -0.04878939	     -0.00133513	     -0.19059377	     -0.05490962	      0.88264818	     -0.00125726	     -0.20772044	      0.00055173	      0.00079523	     59.29775834
      2.66638255	     -0.04881843	     -0.00133481	     -0.19062238	     -0.05490901	      0.88264909	     -0.00125816	     -0.20772242	      0.00051467	      0.00078473	     59.26159575
      2.66753132	     -0.04884923	     -0.00133328	     -0.19065280	     -0.05490844	      0.88264999	     -0.00125905	     -0.20772462	      0.00047800	      0.00077412	     59.17475041
      2.66903724	     -0.04889216	     -0.00133273	     -0.19069519	     -0.05490776	      0.88265114	     -0.00126022	     -0.20772783	      0.00043039	      0.00075994	     59.12660628
      2.67017873	     -0.04892632	     -0.00133061	     -0.19072900	     -0.05490729	      0.88265200	     -0.00126110	     -0.20773049	      0.00039483	      0.00074909	     59.00210442
      2.67132021	     -0.04896195	     -0.00133027	     -0.19076423	     -0.05490686	      0.88265285	     -0.00126197	     -0.20773335	      0.00035960	      0.00073811	     58.95852249
      2.67269669	     -0.04900629	     -0.00132826	     -0.19080814	     -0.05490639	      0.88265386	     -0.00126301	     -0.20773702	      0.00031780	      0.00072482	     58.83219220
      2.67393239	     -0.04904734	     -0.00132832	     -0.19084876	     -0.05490602	      0.88265475	     -0.00126395	     -0.20774052	      0.00028077	      0.00071283	     58.80996581
      2.67516809	     -0.04908923	     -0.00132624	     -0.19089029	     -0.05490570	      0.88265562	     -0.00126488	     -0.20774419	      0.00024442	      0.00070096	     58.67011998
      2.67640379	     -0.04913202	     -0.00132652	     -0.19093266	     -0.05490542	      0.88265648	     -0.00126580	     -0.20774800	      0.00020852	      0.00068918	     58.65244214
      2.67763949	     -0.04917528	     -0.00132447	     -0.19097558	     -0.05490518	      0.88265732	     -0.00126671	     -0.20775193	      0.00017330	      0.00067769	     58.50419597
      2.67887520	     -0.04921915	     -0.00132502	     -0.19101903	     -0.05490499	      0.88265815	     -0.00126762	     -0.20775596	      0.00013852	      0.00066647	     58.49664501
      2.68011090	     -0.04926331	     -0.00132300	     -0.19106285	     -0.05490484	      0.88265897	     -0.00126853	     -0.20776008	      0.00010445	      0.00065572	     58.33654098
      2.68134660	     -0.04930791	     -0.00132368	     -0.19110705	     -0.05490473	      0.88265978	     -0.00126943	     -0.20776426	      0.00007080	      0.00064536	     58.33021061
      2.68258230	     -0.04935257	     -0.00132151	     -0.19115140	     -0.05490466	      0.88266057	     -0.00127032	     -0.20776848	      0.00003786	      0.00063555	     58.15331875
      2.68381800	     -0.04939755	     -0.00132221	     -0.19119598	     -0.05490463	      0.88266135	     -0.00127121	     -0.20777273	      0.00000534	      0.00062618	     58.15283282
      2.68505371	     -0.04944257	     -0.00131991	     -0.19124071	     -0.05490465	      0.88266211	     -0.00127209	     -0.20777700	     -0.00002643	      0.00061740	     57.96608122
      2.68628941	     -0.04948765	     -0.00132067	     -0.19128541	     -0.05490470	      0.88266287	     -0.00127296	     -0.20778127	     -0.00005776	      0.00060907	     57.97883306
      2.68752511	     -0.04953241	     -0.00131824	     -0.19132989	     -0.05490479	      0.88266362	     -0.00127383	     -0.20778552	     -0.00008828	      0.00060135	     57.78623128
      2.68876081	     -0.04957714	     -0.00131905	     -0.19137426	     -0.05490492	      0.88266436	     -0.00127469	     -0.20778974	     -0.00011835	      0.00059407	     57.81111350
      2.68999651	     -0.04962170	     -0.00131653	     -0.19141856	     -0.05490508	      0.88266509	     -0.00127555	     -0.20779392	     -0.00014756	      0.00058739	     57.61061283
      2.69123222	     -0.04966629	     -0.00131743	     -0.19146280	     -0.05490528	      0.88266581	     -0.00127641	     -0.20779804	     -0.00017630	      0.00058112	     57.64622887
      2.69246792	     -0.04971067	     -0.00131494	     -0.19150693	     -0.05490552	      0.88266653	     -0.00127725	     -0.20780210	     -0.00020417	      0.00057539	     57.43889097
      2.69370362	     -0.04975500	     -0.00131611	     -0.19155092	     -0.05490579	      0.88266723	     -0.00127809	     -0.20780610	     -0.00023158	      0.00057004	     57.48456855
      2.69493932	     -0.04979923	     -0.00131370	     -0.19159491	     -0.05490609	      0.88266793	     -0.00127893	     -0.20781002	     -0.00025808	      0.00056518	     57.27045206
      2.69617502	     -0.04984365	     -0.00131497	     -0.19163900	     -0.05490642	      0.88266863	     -0.00127976	     -0.20781386	     -0.00028409	      0.00056058	     57.32453874
      2.69728521	     -0.04988355	     -0.00131307	     -0.19167869	     -0.05490675	      0.88266925	     -0.00128050	     -0.20781725	     -0.00030668	      0.00055677	     57.13691591
      2.69839540	     -0.04992353	     -0.00131311	     -0.19171842	     -0.05490711	      0.88266987	     -0.00128124	     -0.20782057	     -0.00032881	      0.00055313	     57.11224277
      2.69975708	     -0.04997272	     -0.00131173	     -0.19176735	     -0.05490757	      0.88267062	     -0.00128214	     -0.20782456	     -0.00035504	      0.00054893	     56.97384112
      2.70111876	     -0.05002215	     -0.00131216	     -0.19181648	     -0.05490807	      0.88267136	     -0.00128303	     -0.20782846	     -0.00038049	      0.00054483	     56.97954547
      2.70226090	     -0.05006403	     -0.00131052	     -0.19185817	     -0.05490852	      0.88267198	     -0.00128377	     -0.20783165	     -0.00040098	      0.00054153	     56.79987537
      2.70340304	     -0.05010584	     -0.00131081	     -0.19189974	     -0.05490899	      0.88267260	     -0.00128451	     -0.20783477	     -0.00042095	      0.00053822	     56.77680606
      2.70454518	     -0.05014748	     -0.00130996	     -0.19194118	     -0.05490948	      0.88267321	     -0.00128525	     -0.20783781	     -0.00044019	      0.00053496	     56.66176054
      2.70609885	     -0.05020401	     -0.00131012	     -0.19199741	     -0.05491018	      0.88267404	     -0.00128624	     -0.20784181	     -0.00046540	      0.00053040	     56.62337740
      2.70726033	     -0.05024613	     -0.00130862	     -0.19203937	     -0.05491073	      0.88267465	     -0.00128698	     -0.20784469	     -0.00048333	      0.00052691	     56.45185803
      2.70842181	     -0.05028823	     -0.00130884	     -0.19208125	     -0.05491131	      0.88267526	     -0.00128771	     -0.20784749	     -0.00050068	      0.00052320	     56.42811833
      2.70958328	     -0.05033022	     -0.00130798	     -0.19212307	     -0.05491190	      0.88267587	     -0.00128844	     -0.20785019	     -0.00051727	      0.00051931	     56.31182923
      2.71113076	     -0.05038601	     -0.00130828	     -0.19217861	     -0.05491271	      0.88267667	     -0.00128940	     -0.20785363	     -0.00053835	      0.00051368	     56.29018040
      2.71227595	     -0.05042717	     -0.00130684	     -0.19221962	     -0.05491334	      0.88267725	     -0.00129011	     -0.20785608	     -0.00055304	      0.00050921	     56.11485242
      2.71342114	     -0.05046827	     -0.00130708	     -0.19226055	     -0.05491398	      0.88267783	     -0.00129082	     -0.20785843	     -0.00056718	      0.00050436	     56.09195959
      2.71483340	     -0.05051881	     -0.00130591	     -0.19231092	     -0.05491479	      0.88267854	     -0.00129169	     -0.20786119	     -0.00058360	      0.00049791	     55.93427758
      2.71609282	     -0.05056353	     -0.00130656	     -0.19235546	     -0.05491554	      0.88267916	     -0.00129246	     -0.20786354	     -0.00059751	      0.00049159	     55.94943538
      2.71735223	     -0.05060769	     -0.00130502	     -0.19239950	     -0.05491630	      0.88267978	     -0.00129322	     -0.20786577	     -0.00061043	      0.00048482	     55.76337730
      2.71861165	     -0.05065141	     -0.00130583	     -0.19244305	     -0.05491707	      0.88268039	     -0.00129398	     -0.20786786	     -0.00062270	      0.00047746	     55.79930860
      2.71987107	     -0.05069481	     -0.00130415	     -0.19248635	     -0.05491787	      0.88268098	     -0.00129474	     -0.20786981	     -0.00063401	      0.00046964	     55.59277720
      2.72113048	     -0.05073808	     -0.00130529	     -0.19252946	     -0.05491867	      0.88268157	     -0.00129550	     -0.20787164	     -0.00064476	      0.00046123	     55.64633449
      2.72238990	     -0.05078096	     -0.00130349	     -0.19257225	     -0.05491949	      0.88268214	     -0.00129625	     -0.20787333	     -0.00065456	      0.00045243	     55.41879039
      2.72364931	     -0.05082349	     -0.00130473	     -0.19261463	     -0.05492032	      0.88268271	     -0.00129700	     -0.20787488	     -0.00066385	      0.00044313	     55.49347415
      2.72490873	     -0.05086571	     -0.00130280	     -0.19265680	     -0.05492116	      0.88268326	     -0.00129774	     -0.20787630	     -0.00067220	      0.00043346	     55.24366663
      2.72616814	     -0.05090771	     -0.00130431	     -0.19269865	     -0.05492201	      0.88268380	     -0.00129848	     -0.20787759	     -0.00068008	      0.00042327	     55.34125795
      2.72729816	     -0.05094511	     -0.00130281	     -0.19273602	     -0.05492278	      0.88268427	     -0.00129915	     -0.20787864	     -0.00068634	      0.00041382	     55.11553021
      2.72842818	     -0.05098224	     -0.00130336	     -0.19277304	     -0.05492356	      0.88268473	     -0.00129981	     -0.20787959	     -0.00069221	      0.00040397	     55.10996909
      2.72980289	     -0.05102681	     -0.00130254	     -0.19281756	     -0.05492452	      0.88268528	     -0.00130062	     -0.20788061	     -0.00069850	      0.00039155	     54.95109588
      2.73117760	     -0.05107082	     -0.00130350	     -0.19286146	     -0.05492548	      0.88268581	     -0.00130142	     -0.20788148	     -0.00070414	      0.00037856	     54.99089034
      2.73233623	     -0.05110743	     -0.00130216	     -0.19289804	     -0.05492630	      0.88268624	     -0.00130209	     -0.20788209	     -0.00070813	      0.00036727	     54.77686878
      2.73349486	     -0.05114336	     -0.00130260	     -0.19293391	     -0.05492712	      0.88268666	     -0.00130277	     -0.20788259	     -0.00071173	      0.00035559	     54.77700805
      2.73465349	     -0.05117849	     -0.00130159	     -0.19296902	     -0.05492795	      0.88268707	     -0.00130344	     -0.20788299	     -0.00071472	      0.00034364	     54.65120958
      2.73622104	     -0.05122558	     -0.00130159	     -0.19301606	     -0.05492907	      0.88268759	     -0.00130435	     -0.20788337	     -0.00071807	      0.00032699	     54.63991451
      2.73739912	     -0.05126026	     -0.00129997	     -0.19305075	     -0.05492992	      0.88268797	     -0.00130503	     -0.20788354	     -0.00071986	      0.00031418	     54.44522943
      2.73857720	     -0.05129440	     -0.00130003	     -0.19308486	     -0.05493077	      0.88268833	     -0.00130571	     -0.20788359	     -0.00072128	      0.00030107	     54.44589699
      2.73975527	     -0.05132786	     -0.00129895	     -0.19311832	     -0.05493162	      0.88268868	     -0.00130639	     -0.20788353	     -0.00072212	      0.00028773	     54.32108462
      2.74131592	     -0.05137125	     -0.00129891	     -0.19316169	     -0.05493275	      0.88268911	     -0.00130729	     -0.20788326	     -0.00072260	      0.00026966	     54.32929084
      2.74247679	     -0.05140273	     -0.00129717	     -0.19319321	     -0.05493359	      0.88268942	     -0.00130796	     -0.20788292	     -0.00072230	      0.00025601	     54.13054425
      2.74363766	     -0.05143356	     -0.00129705	     -0.19322404	     -0.05493442	      0.88268971	     -0.00130863	     -0.20788246	     -0.00072170	      0.00024212	     54.13165096
      2.74506473	     -0.05147049	     -0.00129537	     -0.19326102	     -0.05493545	      0.88269004	     -0.00130946	     -0.20788171	     -0.00072026	      0.00022484	     53.96288259
      2.74633895	     -0.05150247	     -0.00129550	     -0.19329301	     -0.05493637	      0.88269032	     -0.00131019	     -0.20788087	     -0.00071859	      0.00020917	     54.01568873
      2.74761317	     -0.05153299	     -0.00129339	     -0.19332361	     -0.05493728	      0.88269057	     -0.00131093	     -0.20787987	     -0.00071626	      0.00019340	     53.81262529
      2.74888739	     -0.05156250	     -0.00129352	     -0.19335313	     -0.05493820	      0.88269081	     -0.00131166	     -0.20787868	     -0.00071365	      0.00017746	     53.88956626
      2.75016161	     -0.05159127	     -0.00129116	     -0.19338199	     -0.05493910	      0.88269103	     -0.00131240	     -0.20787731	     -0.00071040	      0.00016147	     53.66242218
      2.75143583	     -0.05161954	     -0.00129143	     -0.19341028	     -0.05494001	      0.88269122	     -0.00131313	     -0.20787577	     -0.00070696	      0.00014532	     53.76180789
      2.75271005	     -0.05164726	     -0.00128887	     -0.19343811	     -0.05494090	      0.88269140	     -0.00131387	     -0.20787407	     -0.00070286	      0.00012914	     53.51081112
      2.75398427	     -0.05167418	     -0.00128927	     -0.19346506	     -0.05494180	      0.88269155	     -0.00131461	     -0.20787222	     -0.00069863	      0.00011280	     53.63912112
      2.75525849	     -0.05169970	     -0.00128664	     -0.19349069	     -0.05494268	      0.88269168	     -0.00131535	     -0.20787021	     -0.00069373	      0.00009647	     53.36826212
      2.75653271	     -0.05172424	     -0.00128755	     -0.19351526	     -0.05494357	      0.88269180	     -0.00131609	     -0.20786802	     -0.00068878	      0.00008008	     53.52257355
      2.75767101	     -0.05174563	     -0.00128546	     -0.19353675	     -0.05494435	      0.88269188	     -0.00131675	     -0.20786592	     -0.00068382	      0.00006552	     53.27824286
      2.75880931	     -0.05176654	     -0.00128536	     -0.19355770	     -0.05494512	      0.88269195	     -0.00131742	     -0.20786369	     -0.00067878	      0.00005092	     53.30293096
      2.76020378	     -0.05178969	     -0.00128365	     -0.19358096	     -0.05494606	      0.88269200	     -0.00131823	     -0.20786077	     -0.00067213	      0.00003312	     53.16586481
[truncated: 328,373 more chars]
