# Supplementary material for: A Neural Controller Model Considering the Vestibulospinal Tract in Human Postural Control
Source: Front Comput Neurosci. 2022 Feb 25;16:785099. doi: 10.3389/fncom.2022.785099 (PMC8913724; doi:10.3389/fncom.2022.785099)
Supplement: Supplementary file 8 [file Data_Sheet_3.zip › SimulationResults/VST+/1.931/opt_9/jiang_CoPpositon_pos.sto]

CoP
version=1
nRows=3890
nColumns=11
inDegrees=no

This file contains CoP trajectory (of origin) and orientations.

Units are S.I. units (seconds, meters, Newtons, ...)
Angles are in degrees.

endheader
time	cop-x	cop-z	cop-x-calcn-r	com-x	com-y	com-z	com-x-calcn-r	com-x-vel	com-y-vel	s_torques
      0.00043833	     -0.06239207	     -0.00113036	     -0.20421158	     -0.06098363	      0.88292365	     -0.00064778	     -0.21546861	     -0.00000974	      0.00004806	    115.76504104
      0.00097443	     -0.06171257	     -0.00110495	     -0.20353249	     -0.06098364	      0.88292370	     -0.00064777	     -0.21545221	     -0.00004060	      0.00011603	    128.35147452
      0.00163145	     -0.06112752	     -0.00108526	     -0.20294747	     -0.06098369	      0.88292380	     -0.00064775	     -0.21542212	     -0.00010049	      0.00020770	    105.78289968
      0.00248629	     -0.06070522	     -0.00107125	     -0.20252463	     -0.06098382	      0.88292403	     -0.00064770	     -0.21537557	     -0.00020474	      0.00033052	     83.63811059
      0.00367880	     -0.06055399	     -0.00106430	     -0.20237203	     -0.06098416	      0.88292452	     -0.00064762	     -0.21531101	     -0.00037611	      0.00048941	     67.14055570
      0.00564667	     -0.06081850	     -0.00107024	     -0.20263385	     -0.06098519	      0.88292569	     -0.00064743	     -0.21522849	     -0.00065774	      0.00067697	     44.68049709
      0.00714553	     -0.06112858	     -0.00107695	     -0.20294218	     -0.06098631	      0.88292676	     -0.00064725	     -0.21518840	     -0.00083586	      0.00074271	     30.17173813
      0.00864439	     -0.06139337	     -0.00108155	     -0.20320570	     -0.06098767	      0.88292788	     -0.00064705	     -0.21516253	     -0.00097257	      0.00074513	     19.06694813
      0.01014325	     -0.06159958	     -0.00108337	     -0.20341111	     -0.06098920	      0.88292897	     -0.00064684	     -0.21514531	     -0.00106735	      0.00069458	     13.13209164
      0.01164212	     -0.06174943	     -0.00108417	     -0.20356056	     -0.06099085	      0.88292995	     -0.00064661	     -0.21513299	     -0.00112474	      0.00060275	     10.85484706
      0.01314098	     -0.06186726	     -0.00108394	     -0.20367834	     -0.06099256	      0.88293076	     -0.00064636	     -0.21512343	     -0.00114748	      0.00048117	     11.17218588
      0.01463984	     -0.06195444	     -0.00108446	     -0.20376574	     -0.06099428	      0.88293138	     -0.00064610	     -0.21511575	     -0.00114084	      0.00033991	     14.06271345
      0.01613870	     -0.06202546	     -0.00108446	     -0.20383725	     -0.06099596	      0.88293177	     -0.00064582	     -0.21510950	     -0.00110697	      0.00018802	     16.87246932
      0.01763756	     -0.06207003	     -0.00108453	     -0.20388252	     -0.06099758	      0.88293194	     -0.00064554	     -0.21510462	     -0.00105133	      0.00003306	     21.59567461
      0.01913643	     -0.06210290	     -0.00108488	     -0.20391627	     -0.06099911	      0.88293188	     -0.00064524	     -0.21510097	     -0.00097593	     -0.00011830	     24.18504032
      0.02063529	     -0.06211289	     -0.00108701	     -0.20392725	     -0.06100050	      0.88293159	     -0.00064493	     -0.21509853	     -0.00088649	     -0.00026109	     28.47215941
      0.02213415	     -0.06211305	     -0.00108842	     -0.20392855	     -0.06100176	      0.88293110	     -0.00064460	     -0.21509703	     -0.00078446	     -0.00039139	     29.55732053
      0.02347317	     -0.06209506	     -0.00109051	     -0.20391163	     -0.06100274	      0.88293050	     -0.00064430	     -0.21509637	     -0.00068708	     -0.00049528	     32.09938109
      0.02481218	     -0.06207135	     -0.00109200	     -0.20388905	     -0.06100359	      0.88292978	     -0.00064400	     -0.21509616	     -0.00058444	     -0.00058591	     32.57015125
      0.02643593	     -0.06203001	     -0.00109462	     -0.20384913	     -0.06100444	      0.88292875	     -0.00064361	     -0.21509641	     -0.00045679	     -0.00067728	     33.64629646
      0.02805968	     -0.06198518	     -0.00109685	     -0.20380574	     -0.06100508	      0.88292759	     -0.00064322	     -0.21509698	     -0.00032691	     -0.00074802	     33.00649287
      0.02940922	     -0.06194059	     -0.00109943	     -0.20376234	     -0.06100545	      0.88292655	     -0.00064288	     -0.21509764	     -0.00021990	     -0.00079161	     33.59813673
      0.03075876	     -0.06189827	     -0.00110136	     -0.20372121	     -0.06100567	      0.88292546	     -0.00064253	     -0.21509832	     -0.00011347	     -0.00082192	     32.94765504
      0.03238599	     -0.06184461	     -0.00110403	     -0.20366897	     -0.06100575	      0.88292410	     -0.00064211	     -0.21509913	      0.00001183	     -0.00084211	     32.86532772
      0.03401322	     -0.06179681	     -0.00110587	     -0.20362259	     -0.06100563	      0.88292273	     -0.00064167	     -0.21509977	      0.00013419	     -0.00084592	     31.80158103
      0.03529640	     -0.06175698	     -0.00110793	     -0.20358384	     -0.06100540	      0.88292165	     -0.00064131	     -0.21510013	      0.00022697	     -0.00083873	     31.86205194
      0.03657959	     -0.06172275	     -0.00110928	     -0.20355067	     -0.06100505	      0.88292058	     -0.00064095	     -0.21510027	      0.00031747	     -0.00082345	     31.24760926
      0.03827691	     -0.06167943	     -0.00111119	     -0.20350873	     -0.06100441	      0.88291921	     -0.00064046	     -0.21510010	      0.00043216	     -0.00079257	     30.79817396
      0.03997424	     -0.06164471	     -0.00111219	     -0.20347536	     -0.06100359	      0.88291789	     -0.00063995	     -0.21509943	      0.00054204	     -0.00075149	     29.83469917
      0.04120013	     -0.06161827	     -0.00111352	     -0.20344984	     -0.06100288	      0.88291699	     -0.00063958	     -0.21509863	      0.00061725	     -0.00071681	     29.62734312
      0.04242602	     -0.06159745	     -0.00111413	     -0.20342994	     -0.06100208	      0.88291614	     -0.00063920	     -0.21509750	      0.00069014	     -0.00067868	     29.03595633
      0.04422139	     -0.06156906	     -0.00111501	     -0.20340284	     -0.06100074	      0.88291497	     -0.00063863	     -0.21509529	      0.00079148	     -0.00061829	     28.34768254
      0.04572264	     -0.06155071	     -0.00111524	     -0.20338554	     -0.06099949	      0.88291408	     -0.00063815	     -0.21509289	      0.00087206	     -0.00056499	     27.56946374
      0.04722389	     -0.06153174	     -0.00111584	     -0.20336757	     -0.06099813	      0.88291328	     -0.00063765	     -0.21509004	      0.00094809	     -0.00051044	     27.07430556
      0.04872514	     -0.06151817	     -0.00111537	     -0.20335498	     -0.06099665	      0.88291255	     -0.00063715	     -0.21508668	      0.00102092	     -0.00045562	     26.24396794
      0.05022639	     -0.06150054	     -0.00111540	     -0.20333829	     -0.06099507	      0.88291191	     -0.00063663	     -0.21508289	      0.00108923	     -0.00040159	     25.88965840
      0.05155804	     -0.06148941	     -0.00111430	     -0.20332798	     -0.06099358	      0.88291141	     -0.00063616	     -0.21507910	      0.00114767	     -0.00035483	     25.14536211
      0.05288970	     -0.06147433	     -0.00111369	     -0.20331369	     -0.06099201	      0.88291096	     -0.00063569	     -0.21507497	      0.00120285	     -0.00030981	     24.80174586
      0.05422135	     -0.06146140	     -0.00111264	     -0.20330154	     -0.06099037	      0.88291058	     -0.00063521	     -0.21507048	      0.00125586	     -0.00026687	     24.28062195
      0.05604138	     -0.06144259	     -0.00111172	     -0.20328372	     -0.06098802	      0.88291014	     -0.00063455	     -0.21506388	      0.00132405	     -0.00021235	     23.89882697
      0.05740721	     -0.06143236	     -0.00111089	     -0.20327423	     -0.06098618	      0.88290988	     -0.00063404	     -0.21505862	      0.00137296	     -0.00017494	     23.31166680
      0.05877304	     -0.06141956	     -0.00111066	     -0.20326211	     -0.06098428	      0.88290966	     -0.00063353	     -0.21505322	      0.00141915	     -0.00014093	     23.12909281
      0.06013887	     -0.06140772	     -0.00110991	     -0.20325095	     -0.06098231	      0.88290949	     -0.00063301	     -0.21504764	      0.00146364	     -0.00011044	     22.72162540
      0.06191896	     -0.06138582	     -0.00110905	     -0.20322992	     -0.06097965	      0.88290933	     -0.00063232	     -0.21504010	      0.00151833	     -0.00007631	     22.60398948
      0.06325952	     -0.06137076	     -0.00110777	     -0.20321549	     -0.06097759	      0.88290924	     -0.00063180	     -0.21503416	      0.00155811	     -0.00005479	     22.11037535
      0.06460008	     -0.06135188	     -0.00110705	     -0.20319722	     -0.06097548	      0.88290918	     -0.00063127	     -0.21502805	      0.00159580	     -0.00003697	     22.06451379
      0.06623654	     -0.06133146	     -0.00110583	     -0.20317752	     -0.06097283	      0.88290913	     -0.00063061	     -0.21502039	      0.00164033	     -0.00002009	     21.65817316
      0.06770169	     -0.06130947	     -0.00110533	     -0.20315616	     -0.06097040	      0.88290911	     -0.00063002	     -0.21501342	      0.00167801	     -0.00000955	     21.74961333
      0.06916683	     -0.06129143	     -0.00110429	     -0.20313873	     -0.06096791	      0.88290910	     -0.00062942	     -0.21500634	      0.00171495	     -0.00000303	     21.30963077
      0.07063198	     -0.06126816	     -0.00110389	     -0.20311605	     -0.06096537	      0.88290910	     -0.00062882	     -0.21499922	      0.00174984	     -0.00000047	     21.46645391
      0.07209712	     -0.06124964	     -0.00110277	     -0.20309812	     -0.06096278	      0.88290910	     -0.00062821	     -0.21499200	      0.00178430	     -0.00000145	     21.02487354
      0.07356226	     -0.06122722	     -0.00110248	     -0.20307627	     -0.06096014	      0.88290910	     -0.00062760	     -0.21498480	      0.00181678	     -0.00000591	     21.23515175
      0.07502741	     -0.06121242	     -0.00110150	     -0.20306204	     -0.06095746	      0.88290908	     -0.00062698	     -0.21497760	      0.00184917	     -0.00001344	     20.79440013
      0.07649255	     -0.06119329	     -0.00110143	     -0.20304344	     -0.06095473	      0.88290905	     -0.00062635	     -0.21497056	      0.00187973	     -0.00002405	     21.06576750
      0.07795770	     -0.06118194	     -0.00110045	     -0.20303265	     -0.06095195	      0.88290901	     -0.00062572	     -0.21496360	      0.00191061	     -0.00003727	     20.62792814
      0.07926223	     -0.06116718	     -0.00110030	     -0.20301836	     -0.06094944	      0.88290895	     -0.00062516	     -0.21495756	      0.00193668	     -0.00005122	     20.84572906
      0.08056677	     -0.06115747	     -0.00109958	     -0.20300912	     -0.06094690	      0.88290888	     -0.00062459	     -0.21495161	      0.00196294	     -0.00006687	     20.66490292
      0.08216506	     -0.06118425	     -0.00109970	     -0.20303644	     -0.06094373	      0.88290875	     -0.00062388	     -0.21494499	      0.00199366	     -0.00008898	     20.49765148
      0.08376335	     -0.06138248	     -0.00110175	     -0.20323510	     -0.06094053	      0.88290859	     -0.00062317	     -0.21494308	      0.00202234	     -0.00012115	     19.52592889
      0.08513709	     -0.06171668	     -0.00110590	     -0.20356956	     -0.06093773	      0.88290839	     -0.00062256	     -0.21495041	      0.00204615	     -0.00016768	     19.99180638
      0.08651083	     -0.06217922	     -0.00111009	     -0.20403237	     -0.06093490	      0.88290811	     -0.00062194	     -0.21496944	      0.00207545	     -0.00024097	     20.71585119
      0.08788457	     -0.06271465	     -0.00111413	     -0.20456815	     -0.06093202	      0.88290771	     -0.00062132	     -0.21500145	      0.00211391	     -0.00034719	     23.28319329
      0.08970979	     -0.06347044	     -0.00111735	     -0.20532464	     -0.06092810	      0.88290691	     -0.00062049	     -0.21506308	      0.00218555	     -0.00054300	     26.65313411
      0.09110513	     -0.06403787	     -0.00111890	     -0.20589277	     -0.06092501	      0.88290602	     -0.00061986	     -0.21512289	      0.00225664	     -0.00073348	     31.34239599
      0.09250048	     -0.06458482	     -0.00111912	     -0.20644060	     -0.06092180	      0.88290485	     -0.00061923	     -0.21519154	      0.00234254	     -0.00095540	     33.85841071
      0.09389582	     -0.06509576	     -0.00111923	     -0.20695254	     -0.06091846	      0.88290335	     -0.00061860	     -0.21526730	      0.00244117	     -0.00120400	     36.62378522
      0.09599670	     -0.06580096	     -0.00111917	     -0.20765946	     -0.06091316	      0.88290039	     -0.00061767	     -0.21539156	      0.00261146	     -0.00161551	     36.53738034
      0.09737765	     -0.06620550	     -0.00111984	     -0.20806522	     -0.06090947	      0.88289796	     -0.00061706	     -0.21547812	      0.00273478	     -0.00190168	     36.79627283
      0.09875860	     -0.06656908	     -0.00112066	     -0.20843011	     -0.06090560	      0.88289514	     -0.00061647	     -0.21556744	      0.00286593	     -0.00219108	     33.67310507
      0.10067966	     -0.06700777	     -0.00112330	     -0.20887069	     -0.06089992	      0.88289054	     -0.00061565	     -0.21569491	      0.00305775	     -0.00258843	     28.82906500
      0.10237926	     -0.06733395	     -0.00112609	     -0.20919863	     -0.06089457	      0.88288586	     -0.00061494	     -0.21580879	      0.00323664	     -0.00292426	     22.35596788
      0.10390847	     -0.06755832	     -0.00113034	     -0.20942461	     -0.06088949	      0.88288117	     -0.00061431	     -0.21591050	      0.00340130	     -0.00320591	     18.24995805
      0.10543769	     -0.06774510	     -0.00113376	     -0.20961307	     -0.06088416	      0.88287607	     -0.00061370	     -0.21601055	      0.00357051	     -0.00345833	     13.69000993
      0.10696690	     -0.06789492	     -0.00113893	     -0.20976455	     -0.06087857	      0.88287060	     -0.00061310	     -0.21610828	      0.00373948	     -0.00367847	     10.98678682
      0.10812541	     -0.06798568	     -0.00114180	     -0.20985663	     -0.06087417	      0.88286626	     -0.00061266	     -0.21618033	      0.00386994	     -0.00381928	      9.65888419
      0.10928392	     -0.06806626	     -0.00114495	     -0.20993851	     -0.06086961	      0.88286176	     -0.00061222	     -0.21625055	      0.00399943	     -0.00393836	      9.17214544
      0.11100438	     -0.06818128	     -0.00114964	     -0.21005548	     -0.06086256	      0.88285487	     -0.00061157	     -0.21635138	      0.00419248	     -0.00407198	      9.48472509
      0.11258910	     -0.06828174	     -0.00115374	     -0.21015775	     -0.06085578	      0.88284834	     -0.00061099	     -0.21644028	      0.00437007	     -0.00415099	     10.91064188
      0.11400392	     -0.06836382	     -0.00115663	     -0.21024147	     -0.06084948	      0.88284244	     -0.00061049	     -0.21651624	      0.00453019	     -0.00418586	     12.05029575
      0.11541874	     -0.06844915	     -0.00115949	     -0.21032843	     -0.06084296	      0.88283651	     -0.00060998	     -0.21658903	      0.00468935	     -0.00419008	     13.90109190
      0.11662270	     -0.06852518	     -0.00116143	     -0.21040588	     -0.06083723	      0.88283148	     -0.00060956	     -0.21664860	      0.00482666	     -0.00416958	     14.47000198
      0.11782667	     -0.06860842	     -0.00116332	     -0.21049054	     -0.06083134	      0.88282648	     -0.00060915	     -0.21670595	      0.00496392	     -0.00413031	     15.45307533
      0.11942118	     -0.06872262	     -0.00116523	     -0.21060664	     -0.06082327	      0.88281996	     -0.00060861	     -0.21677846	      0.00514838	     -0.00404969	     15.85374296
      0.12101570	     -0.06883498	     -0.00116650	     -0.21072094	     -0.06081492	      0.88281358	     -0.00060807	     -0.21684693	      0.00533417	     -0.00394111	     16.33917990
      0.12219462	     -0.06891972	     -0.00116697	     -0.21080714	     -0.06080855	      0.88280899	     -0.00060768	     -0.21689504	      0.00547436	     -0.00384407	     15.45923529
      0.12337354	     -0.06900792	     -0.00116771	     -0.21089679	     -0.06080201	      0.88280452	     -0.00060729	     -0.21694103	      0.00561511	     -0.00373660	     15.03743479
      0.12503090	     -0.06913153	     -0.00116766	     -0.21102249	     -0.06079254	      0.88279847	     -0.00060676	     -0.21700220	      0.00581644	     -0.00356857	     13.83420180
      0.12654495	     -0.06924202	     -0.00116727	     -0.21113492	     -0.06078359	      0.88279319	     -0.00060627	     -0.21705455	      0.00600252	     -0.00340212	     12.97420557
      0.12805899	     -0.06934661	     -0.00116609	     -0.21124150	     -0.06077436	      0.88278817	     -0.00060579	     -0.21710363	      0.00619249	     -0.00322520	     11.48201906
      0.12937907	     -0.06943060	     -0.00116499	     -0.21132722	     -0.06076607	      0.88278402	     -0.00060538	     -0.21714387	      0.00635846	     -0.00306575	     10.89415985
      0.13069915	     -0.06951126	     -0.00116364	     -0.21140963	     -0.06075757	      0.88278008	     -0.00060498	     -0.21718195	      0.00652741	     -0.00290152	      9.85516619
      0.13201923	     -0.06958847	     -0.00116235	     -0.21148860	     -0.06074884	      0.88277636	     -0.00060458	     -0.21721797	      0.00669688	     -0.00273611	      9.39970890
      0.13333931	     -0.06965718	     -0.00116158	     -0.21155908	     -0.06073989	      0.88277285	     -0.00060419	     -0.21725204	      0.00686877	     -0.00256924	      8.77341282
      0.13465939	     -0.06972046	     -0.00116077	     -0.21162412	     -0.06073071	      0.88276957	     -0.00060380	     -0.21728419	      0.00704111	     -0.00240352	      8.53361030
      0.13597946	     -0.06977338	     -0.00115915	     -0.21167885	     -0.06072130	      0.88276651	     -0.00060342	     -0.21731452	      0.00721521	     -0.00223865	      8.23726638
      0.13729954	     -0.06981993	     -0.00115735	     -0.21172720	     -0.06071166	      0.88276366	     -0.00060305	     -0.21734310	      0.00738960	     -0.00207667	      8.15148404
      0.13908207	     -0.06987119	     -0.00115483	     -0.21178091	     -0.06069827	      0.88276015	     -0.00060256	     -0.21737919	      0.00762694	     -0.00186272	      7.97541150
      0.14017441	     -0.06989736	     -0.00115350	     -0.21180857	     -0.06068986	      0.88275819	     -0.00060226	     -0.21739994	      0.00777199	     -0.00173605	      8.02361710
      0.14126674	     -0.06991886	     -0.00115221	     -0.21183156	     -0.06068129	      0.88275636	     -0.00060197	     -0.21741977	      0.00791791	     -0.00161226	      8.00925262
      0.14310671	     -0.06994823	     -0.00115018	     -0.21186345	     -0.06066650	      0.88275358	     -0.00060150	     -0.21745120	      0.00816382	     -0.00141256	      8.00671284
      0.14518280	     -0.06996818	     -0.00114789	     -0.21188624	     -0.06064926	      0.88275087	     -0.00060098	     -0.21748397	      0.00844252	     -0.00120091	      7.83184322
      0.14605444	     -0.06997237	     -0.00114706	     -0.21189160	     -0.06064185	      0.88274986	     -0.00060077	     -0.21749688	      0.00855853	     -0.00111754	      7.86203848
      0.14718192	     -0.06997448	     -0.00114589	     -0.21189525	     -0.06063212	      0.88274865	     -0.00060050	     -0.21751290	      0.00870945	     -0.00101369	      7.80740687
      0.15016948	     -0.06996713	     -0.00114308	     -0.21189195	     -0.06060550	      0.88274601	     -0.00059983	     -0.21755166	      0.00910916	     -0.00076471	      7.57666374
      0.15152986	     -0.06995714	     -0.00114189	     -0.21188380	     -0.06059298	      0.88274504	     -0.00059954	     -0.21756761	      0.00929160	     -0.00066384	      7.41227055
      0.15289024	     -0.06994576	     -0.00114090	     -0.21187425	     -0.06058022	      0.88274420	     -0.00059925	     -0.21758251	      0.00947328	     -0.00057188	      7.33054459
      0.15455596	     -0.06992809	     -0.00113959	     -0.21185883	     -0.06056426	      0.88274333	     -0.00059892	     -0.21759938	      0.00969668	     -0.00046994	      7.12525671
      0.15562478	     -0.06991656	     -0.00113892	     -0.21184873	     -0.06055382	      0.88274286	     -0.00059872	     -0.21760939	      0.00983906	     -0.00041185	      7.12569274
      0.15669360	     -0.06990406	     -0.00113817	     -0.21183765	     -0.06054322	      0.88274245	     -0.00059852	     -0.21761882	      0.00998207	     -0.00035847	      7.06393138
      0.15852046	     -0.06988458	     -0.00113704	     -0.21182062	     -0.06052476	      0.88274187	     -0.00059819	     -0.21763363	      0.01022630	     -0.00027959	      7.01657823
      0.16077979	     -0.06986323	     -0.00113563	     -0.21180229	     -0.06050132	      0.88274133	     -0.00059782	     -0.21764988	      0.01052965	     -0.00020224	      6.80530566
      0.16167963	     -0.06985522	     -0.00113523	     -0.21179546	     -0.06049179	      0.88274116	     -0.00059768	     -0.21765572	      0.01064950	     -0.00017839	      6.94982199
      0.16257947	     -0.06984724	     -0.00113505	     -0.21178867	     -0.06048215	      0.88274101	     -0.00059754	     -0.21766123	      0.01077025	     -0.00015753	      6.96535507
      0.16479066	     -0.06982800	     -0.00113672	     -0.21177231	     -0.06045801	      0.88274070	     -0.00059722	     -0.21767336	      0.01106746	     -0.00012018	      7.01500723
      0.16630028	     -0.06981130	     -0.00113486	     -0.21175765	     -0.06044115	      0.88274053	     -0.00059702	     -0.21768055	      0.01127087	     -0.00010504	      7.04170009
      0.16805994	     -0.06978608	     -0.00113329	     -0.21173480	     -0.06042111	      0.88274036	     -0.00059679	     -0.21768774	      0.01150910	     -0.00009624	      7.02739017
      0.16909038	     -0.06976408	     -0.00113214	     -0.21171418	     -0.06040917	      0.88274026	     -0.00059667	     -0.21769111	      0.01164828	     -0.00009589	      7.22929044
      0.17034217	     -0.06971627	     -0.00112999	     -0.21166808	     -0.06039449	      0.88274014	     -0.00059653	     -0.21769394	      0.01181848	     -0.00009821	      7.40645849
      0.17229038	     -0.06953613	     -0.00112308	     -0.21149073	     -0.06037120	      0.88273994	     -0.00059633	     -0.21769283	      0.01208410	     -0.00010499	      8.21324027
      0.17372093	     -0.06927461	     -0.00111661	     -0.21123134	     -0.06035378	      0.88273979	     -0.00059619	     -0.21768410	      0.01227994	     -0.00010496	      8.86309522
      0.17515147	     -0.06889155	     -0.00110930	     -0.21085041	     -0.06033607	      0.88273964	     -0.00059607	     -0.21766518	      0.01247123	     -0.00009449	     10.07854362
      0.17630968	     -0.06849598	     -0.00110339	     -0.21045653	     -0.06032154	      0.88273955	     -0.00059598	     -0.21764091	      0.01262221	     -0.00007124	     10.55164161
      0.17746788	     -0.06804285	     -0.00109821	     -0.21000501	     -0.06030684	      0.88273948	     -0.00059589	     -0.21760795	      0.01276515	     -0.00003320	     11.32611777
      0.17925949	     -0.06725226	     -0.00109115	     -0.20921670	     -0.06028378	      0.88273950	     -0.00059577	     -0.21754000	      0.01296811	      0.00006351	     12.17585840
      0.18076815	     -0.06653189	     -0.00108625	     -0.20849803	     -0.06026410	      0.88273969	     -0.00059568	     -0.21746785	      0.01311735	      0.00018355	     13.12539553
      0.18227680	     -0.06578250	     -0.00108144	     -0.20775012	     -0.06024421	      0.88274008	     -0.00059560	     -0.21738375	      0.01324658	      0.00034108	     13.58634705
      0.18348094	     -0.06517656	     -0.00107821	     -0.20714518	     -0.06022821	      0.88274058	     -0.00059554	     -0.21730921	      0.01333326	      0.00049153	     14.62578939
      0.18468508	     -0.06456799	     -0.00107465	     -0.20653749	     -0.06021211	      0.88274127	     -0.00059549	     -0.21722911	      0.01340758	      0.00066389	     15.12855170
      0.18614670	     -0.06383480	     -0.00107092	     -0.20580518	     -0.06019245	      0.88274241	     -0.00059543	     -0.21712560	      0.01348021	      0.00089807	     16.19918130
      0.18805089	     -0.06290059	     -0.00106482	     -0.20487189	     -0.06016671	      0.88274444	     -0.00059536	     -0.21698277	      0.01355062	      0.00123909	     17.07004658
      0.18896236	     -0.06246235	     -0.00106207	     -0.20443398	     -0.06015435	      0.88274564	     -0.00059534	     -0.21691191	      0.01357375	      0.00141265	     18.04052859
      0.19018087	     -0.06189084	     -0.00105814	     -0.20386283	     -0.06013780	      0.88274751	     -0.00059530	     -0.21681523	      0.01359761	      0.00165314	     18.92577160
      0.19316012	     -0.06056909	     -0.00104829	     -0.20254164	     -0.06009724	      0.88275334	     -0.00059523	     -0.21657251	      0.01362402	      0.00225992	     21.27797310
      0.19435517	     -0.06006046	     -0.00104426	     -0.20203312	     -0.06008096	      0.88275618	     -0.00059521	     -0.21647382	      0.01362313	      0.00250365	     22.23495808
      0.19555022	     -0.05957506	     -0.00104021	     -0.20154777	     -0.06006468	      0.88275932	     -0.00059519	     -0.21637475	      0.01361790	      0.00274252	     23.50364781
      0.19728990	     -0.05889663	     -0.00103415	     -0.20086934	     -0.06004100	      0.88276439	     -0.00059517	     -0.21623051	      0.01360407	      0.00307838	     25.10465369
      0.19871280	     -0.05836388	     -0.00102962	     -0.20033651	     -0.06002166	      0.88276895	     -0.00059516	     -0.21611288	      0.01358685	      0.00333776	     26.94140715
      0.20013569	     -0.05785151	     -0.00102483	     -0.19982403	     -0.06000234	      0.88277388	     -0.00059515	     -0.21599588	      0.01356692	      0.00358133	     28.21617890
      0.20155859	     -0.05735960	     -0.00102047	     -0.19933194	     -0.05998305	      0.88277913	     -0.00059514	     -0.21587973	      0.01354217	      0.00380450	     30.32909944
      0.20272963	     -0.05696786	     -0.00101692	     -0.19894004	     -0.05996720	      0.88278369	     -0.00059514	     -0.21578493	      0.01352094	      0.00397318	     31.26978559
      0.20390067	     -0.05659187	     -0.00101451	     -0.19856382	     -0.05995138	      0.88278843	     -0.00059513	     -0.21569090	      0.01349676	      0.00412531	     32.79969856
      0.20553778	     -0.05608454	     -0.00100927	     -0.19805618	     -0.05992932	      0.88279534	     -0.00059514	     -0.21556094	      0.01346063	      0.00431118	     34.47412236
      0.20702205	     -0.05564159	     -0.00100508	     -0.19761288	     -0.05990936	      0.88280185	     -0.00059514	     -0.21544469	      0.01342400	      0.00445071	     36.31018062
      0.20850632	     -0.05521594	     -0.00099987	     -0.19718688	     -0.05988947	      0.88280854	     -0.00059515	     -0.21533006	      0.01338543	      0.00456299	     37.38707481
      0.20966792	     -0.05489270	     -0.00099713	     -0.19686330	     -0.05987394	      0.88281388	     -0.00059515	     -0.21524153	      0.01335181	      0.00463018	     38.79114922
      0.21082951	     -0.05457808	     -0.00099371	     -0.19654832	     -0.05985845	      0.88281929	     -0.00059516	     -0.21515410	      0.01331691	      0.00468038	     39.66870896
      0.21238745	     -0.05416901	     -0.00098992	     -0.19613872	     -0.05983774	      0.88282662	     -0.00059518	     -0.21503871	      0.01326607	      0.00472019	     41.02222371
      0.21380470	     -0.05381402	     -0.00098695	     -0.19578318	     -0.05981898	      0.88283332	     -0.00059519	     -0.21493570	      0.01321656	      0.00473017	     41.84234718
      0.21522194	     -0.05346742	     -0.00098619	     -0.19543594	     -0.05980028	      0.88284002	     -0.00059521	     -0.21483462	      0.01316291	      0.00471581	     42.98286007
      0.21644016	     -0.05318332	     -0.00098240	     -0.19515133	     -0.05978428	      0.88284574	     -0.00059523	     -0.21474927	      0.01311416	      0.00468559	     43.54489296
      0.21765837	     -0.05290427	     -0.00097953	     -0.19487172	     -0.05976833	      0.88285142	     -0.00059525	     -0.21466532	      0.01306240	      0.00463951	     44.34034053
      0.21887658	     -0.05263062	     -0.00097631	     -0.19459748	     -0.05975245	      0.88285704	     -0.00059527	     -0.21458268	      0.01300797	      0.00457875	     44.99896177
      0.22049184	     -0.05227493	     -0.00097360	     -0.19424093	     -0.05973150	      0.88286436	     -0.00059529	     -0.21447511	      0.01293118	      0.00447750	     45.94456140
      0.22169116	     -0.05201935	     -0.00097038	     -0.19398470	     -0.05971603	      0.88286968	     -0.00059532	     -0.21439670	      0.01287092	      0.00438826	     46.45291886
      0.22289049	     -0.05176721	     -0.00096861	     -0.19373184	     -0.05970063	      0.88287488	     -0.00059534	     -0.21431951	      0.01280769	      0.00428783	     47.10912330
      0.22435734	     -0.05146536	     -0.00096522	     -0.19342911	     -0.05968190	      0.88288107	     -0.00059537	     -0.21422664	      0.01272653	      0.00415136	     47.80795315
      0.22564327	     -0.05120526	     -0.00096370	     -0.19316817	     -0.05966558	      0.88288633	     -0.00059540	     -0.21414655	      0.01265176	      0.00402062	     48.50585729
      0.22692919	     -0.05095306	     -0.00096013	     -0.19291514	     -0.05964936	      0.88289141	     -0.00059542	     -0.21406766	      0.01257370	      0.00388102	     49.07477694
      0.22821512	     -0.05070514	     -0.00095829	     -0.19266630	     -0.05963325	      0.88289630	     -0.00059545	     -0.21398995	      0.01249220	      0.00373372	     49.76892899
      0.22950104	     -0.05046362	     -0.00095446	     -0.19242389	     -0.05961724	      0.88290101	     -0.00059548	     -0.21391337	      0.01240744	      0.00358039	     50.34991874
      0.23078697	     -0.05022582	     -0.00095265	     -0.19218511	     -0.05960134	      0.88290551	     -0.00059552	     -0.21383788	      0.01231920	      0.00342238	     51.03788125
      0.23207290	     -0.04999487	     -0.00094895	     -0.19195319	     -0.05958556	      0.88290981	     -0.00059555	     -0.21376347	      0.01222763	      0.00326112	     51.59231621
      0.23335882	     -0.04976756	     -0.00094789	     -0.19172482	     -0.05956989	      0.88291390	     -0.00059558	     -0.21369017	      0.01213259	      0.00309759	     52.28727362
      0.23464475	     -0.04954568	     -0.00094411	     -0.19150191	     -0.05955435	      0.88291777	     -0.00059562	     -0.21361794	      0.01203435	      0.00293322	     52.85633873
      0.23577718	     -0.04935285	     -0.00094335	     -0.19130808	     -0.05954078	      0.88292101	     -0.00059565	     -0.21355521	      0.01194505	      0.00278841	     53.48055466
      0.23690961	     -0.04916474	     -0.00094098	     -0.19111899	     -0.05952730	      0.88292409	     -0.00059568	     -0.21349330	      0.01185331	      0.00264447	     54.02880113
      0.23829360	     -0.04893994	     -0.00093958	     -0.19089293	     -0.05951098	      0.88292763	     -0.00059572	     -0.21341877	      0.01173777	      0.00247052	     54.76972162
      0.23967758	     -0.04872164	     -0.00093655	     -0.19067336	     -0.05949481	      0.88293093	     -0.00059576	     -0.21334550	      0.01161862	      0.00229987	     55.44207806
      0.24078546	     -0.04854974	     -0.00093622	     -0.19050038	     -0.05948200	      0.88293340	     -0.00059579	     -0.21328774	      0.01152059	      0.00216621	     56.07578211
      0.24189333	     -0.04838186	     -0.00093431	     -0.19033142	     -0.05946929	      0.88293573	     -0.00059582	     -0.21323077	      0.01142033	      0.00203584	     56.63679189
      0.24330459	     -0.04817277	     -0.00093330	     -0.19012091	     -0.05945326	      0.88293849	     -0.00059586	     -0.21315933	      0.01128933	      0.00187509	     57.43047337
      0.24471585	     -0.04796925	     -0.00093020	     -0.18991599	     -0.05943742	      0.88294103	     -0.00059590	     -0.21308914	      0.01115483	      0.00172126	     58.15054865
      0.24574850	     -0.04782130	     -0.00093018	     -0.18976694	     -0.05942596	      0.88294275	     -0.00059593	     -0.21303855	      0.01105408	      0.00161353	     58.77563236
      0.24678115	     -0.04767636	     -0.00092862	     -0.18962092	     -0.05941460	      0.88294436	     -0.00059596	     -0.21298860	      0.01095149	      0.00151032	     59.33072726
      0.24828069	     -0.04746715	     -0.00092661	     -0.18941011	     -0.05939829	      0.88294652	     -0.00059600	     -0.21291717	      0.01079912	      0.00136901	     60.21162188
      0.24954383	     -0.04729458	     -0.00092443	     -0.18923618	     -0.05938473	      0.88294818	     -0.00059604	     -0.21285809	      0.01066753	      0.00125877	     60.83349252
      0.25080697	     -0.04712706	     -0.00092404	     -0.18906722	     -0.05937134	      0.88294970	     -0.00059607	     -0.21280007	      0.01053301	      0.00115649	     61.60225025
      0.25207011	     -0.04696676	     -0.00092170	     -0.18890551	     -0.05935812	      0.88295110	     -0.00059611	     -0.21274311	      0.01039583	      0.00106221	     62.20306471
      0.25319306	     -0.04683198	     -0.00092217	     -0.18876940	     -0.05934652	      0.88295225	     -0.00059614	     -0.21269344	      0.01027160	      0.00098475	     62.85706074
      0.25431601	     -0.04670851	     -0.00092094	     -0.18864462	     -0.05933505	      0.88295332	     -0.00059617	     -0.21264479	      0.01014544	      0.00091299	     63.30945544
      0.25543896	     -0.04659663	     -0.00092097	     -0.18853138	     -0.05932373	      0.88295430	     -0.00059619	     -0.21259733	      0.01001742	      0.00084615	     63.81813932
      0.25687782	     -0.04647202	     -0.00091973	     -0.18840504	     -0.05930944	      0.88295546	     -0.00059623	     -0.21253848	      0.00985113	      0.00076666	     64.29514758
      0.25800269	     -0.04638923	     -0.00092044	     -0.18832084	     -0.05929843	      0.88295629	     -0.00059625	     -0.21249417	      0.00971960	      0.00070826	     64.75831230
      0.25912756	     -0.04632069	     -0.00091888	     -0.18825093	     -0.05928757	      0.88295706	     -0.00059628	     -0.21245148	      0.00958710	      0.00065242	     65.01887688
      0.26025243	     -0.04626361	     -0.00091889	     -0.18819245	     -0.05927686	      0.88295776	     -0.00059630	     -0.21241055	      0.00945371	      0.00059843	     65.29987539
      0.26169258	     -0.04621609	     -0.00091802	     -0.18814315	     -0.05926337	      0.88295857	     -0.00059633	     -0.21236101	      0.00928211	      0.00053066	     65.42935237
      0.26279479	     -0.04619734	     -0.00091918	     -0.18812298	     -0.05925321	      0.88295913	     -0.00059635	     -0.21232542	      0.00915051	      0.00047860	     65.64919678
      0.26389700	     -0.04619398	     -0.00091876	     -0.18811824	     -0.05924320	      0.88295963	     -0.00059637	     -0.21229191	      0.00901909	      0.00042562	     65.63063027
      0.26522974	     -0.04620977	     -0.00091985	     -0.18813234	     -0.05923128	      0.88296015	     -0.00059639	     -0.21225426	      0.00886073	      0.00035914	     65.70268439
      0.26656248	     -0.04624771	     -0.00091878	     -0.18816865	     -0.05921958	      0.88296058	     -0.00059641	     -0.21221983	      0.00870350	      0.00028908	     65.42471848
      0.26756707	     -0.04629028	     -0.00092053	     -0.18820994	     -0.05921090	      0.88296085	     -0.00059643	     -0.21219604	      0.00858586	      0.00023314	     65.42268832
      0.26857166	     -0.04634488	     -0.00092058	     -0.18826331	     -0.05920233	      0.88296105	     -0.00059644	     -0.21217412	      0.00846929	      0.00017422	     65.17404860
      0.27001623	     -0.04644183	     -0.00092168	     -0.18835848	     -0.05919021	      0.88296124	     -0.00059645	     -0.21214589	      0.00830376	      0.00008358	     64.88129347
      0.27126926	     -0.04654104	     -0.00092149	     -0.18845621	     -0.05917990	      0.88296129	     -0.00059646	     -0.21212446	      0.00816257	     -0.00000097	     64.43660719
      0.27252229	     -0.04665163	     -0.00092310	     -0.18856530	     -0.05916976	      0.88296123	     -0.00059647	     -0.21210575	      0.00802377	     -0.00009117	     64.19238829
      0.27377532	     -0.04677219	     -0.00092227	     -0.18868444	     -0.05915979	      0.88296106	     -0.00059647	     -0.21208960	      0.00788767	     -0.00018670	     63.59474771
      0.27487245	     -0.04688439	     -0.00092406	     -0.18879537	     -0.05915120	      0.88296081	     -0.00059648	     -0.21207743	      0.00777064	     -0.00027457	     63.36021632
      0.27596958	     -0.04700237	     -0.00092392	     -0.18891214	     -0.05914274	      0.88296046	     -0.00059648	     -0.21206699	      0.00765582	     -0.00036591	     62.85131244
      0.27706671	     -0.04712528	     -0.00092488	     -0.18903383	     -0.05913440	      0.88296000	     -0.00059648	     -0.21205816	      0.00754310	     -0.00046040	     62.46687770
      0.27859930	     -0.04730453	     -0.00092503	     -0.18921146	     -0.05912296	      0.88295919	     -0.00059647	     -0.21204834	      0.00738930	     -0.00059675	     61.74368667
      0.27974241	     -0.04744318	     -0.00092671	     -0.18934889	     -0.05911458	      0.88295845	     -0.00059647	     -0.21204279	      0.00727727	     -0.00070114	     61.38278936
      0.28088551	     -0.04758584	     -0.00092677	     -0.18949039	     -0.05910632	      0.88295759	     -0.00059646	     -0.21203865	      0.00716765	     -0.00080711	     60.79421289
      0.28202862	     -0.04773192	     -0.00092802	     -0.18963531	     -0.05909819	      0.88295661	     -0.00059646	     -0.21203583	      0.00706033	     -0.00091421	     60.35254103
      0.28351435	     -0.04792554	     -0.00092753	     -0.18982750	     -0.05908780	      0.88295514	     -0.00059644	     -0.21203401	      0.00692438	     -0.00105403	     59.59736840
      0.28464452	     -0.04807610	     -0.00092883	     -0.18997697	     -0.05908003	      0.88295389	     -0.00059643	     -0.21203397	      0.00682349	     -0.00116018	     59.22041989
      0.28577470	     -0.04822974	     -0.00092812	     -0.19012958	     -0.05907238	      0.88295252	     -0.00059642	     -0.21203503	      0.00672493	     -0.00126542	     58.63267554
      0.28714406	     -0.04841879	     -0.00092966	     -0.19031736	     -0.05906325	      0.88295070	     -0.00059640	     -0.21203771	      0.00660845	     -0.00139108	     58.13617956
      0.28851342	     -0.04860973	     -0.00092845	     -0.19050713	     -0.05905427	      0.88294871	     -0.00059638	     -0.21204179	      0.00649542	     -0.00151379	     57.38101160
      0.28956222	     -0.04875714	     -0.00092915	     -0.19065363	     -0.05904751	      0.88294708	     -0.00059636	     -0.21204581	      0.00641098	     -0.00160535	     57.09393496
      0.29061101	     -0.04890702	     -0.00092876	     -0.19080266	     -0.05904083	      0.88294535	     -0.00059634	     -0.21205057	      0.00632858	     -0.00169427	     56.60857520
      0.29208320	     -0.04911862	     -0.00093038	     -0.19101303	     -0.05903159	      0.88294276	     -0.00059631	     -0.21205840	      0.00621616	     -0.00181399	     56.08206146
      0.29337113	     -0.04930439	     -0.00093052	     -0.19119779	     -0.05902365	      0.88294036	     -0.00059628	     -0.21206623	      0.00612104	     -0.00191333	     55.48147122
      0.29465906	     -0.04949113	     -0.00093298	     -0.19138350	     -0.05901582	      0.88293784	     -0.00059625	     -0.21207489	      0.00602880	     -0.00200726	     55.12856530
      0.29594699	     -0.04967774	     -0.00093303	     -0.19156917	     -0.05900812	      0.88293520	     -0.00059622	     -0.21208429	      0.00593965	     -0.00209528	     54.49396787
      0.29723492	     -0.04986393	     -0.00093613	     -0.19175438	     -0.05900052	      0.88293244	     -0.00059618	     -0.21209434	      0.00585327	     -0.00217724	     54.23977376
      0.29833424	     -0.05002246	     -0.00093544	     -0.19191218	     -0.05899413	      0.88293001	     -0.00059615	     -0.21210338	      0.00578199	     -0.00224197	     53.66518815
      0.29943357	     -0.05018038	     -0.00093669	     -0.19206934	     -0.05898781	      0.88292752	     -0.00059612	     -0.21211280	      0.00571270	     -0.00230179	     53.34310792
      0.30084609	     -0.05038221	     -0.00093699	     -0.19227027	     -0.05897980	      0.88292421	     -0.00059607	     -0.21212541	      0.00562678	     -0.00237120	     52.77700680
      0.30225861	     -0.05058248	     -0.00093902	     -0.19246962	     -0.05897191	      0.88292082	     -0.00059602	     -0.21213848	      0.00554410	     -0.00243221	     52.43909234
      0.30338797	     -0.05074135	     -0.00093832	     -0.19262784	     -0.05896569	      0.88291805	     -0.00059598	     -0.21214923	      0.00548050	     -0.00247481	     51.88637590
      0.30451733	     -0.05090039	     -0.00093974	     -0.19278620	     -0.05895953	      0.88291523	     -0.00059594	     -0.21216019	      0.00541885	     -0.00251186	     51.56758664
      0.30594239	     -0.05109871	     -0.00093998	     -0.19298374	     -0.05895187	      0.88291162	     -0.00059589	     -0.21217427	      0.00534406	     -0.00255048	     50.99928073
      0.30736746	     -0.05129415	     -0.00094215	     -0.19317837	     -0.05894430	      0.88290797	     -0.00059583	     -0.21218857	      0.00527228	     -0.00258021	     50.69428232
      0.30846679	     -0.05144404	     -0.00094204	     -0.19332771	     -0.05893853	      0.88290512	     -0.00059578	     -0.21219972	      0.00521917	     -0.00259702	     50.13366795
      0.30956613	     -0.05159213	     -0.00094366	     -0.19347523	     -0.05893283	      0.88290226	     -0.00059573	     -0.21221094	      0.00516772	     -0.00260875	     49.82061286
      0.31105323	     -0.05178944	     -0.00094461	     -0.19367183	     -0.05892519	      0.88289837	     -0.00059566	     -0.21222616	      0.00510106	     -0.00261673	     49.25427499
      0.31254033	     -0.05198309	     -0.00094677	     -0.19386476	     -0.05891765	      0.88289448	     -0.00059559	     -0.21224136	      0.00503748	     -0.00261605	     48.94812399
      0.31361866	     -0.05212119	     -0.00094593	     -0.19400243	     -0.05891224	      0.88289166	     -0.00059553	     -0.21225232	      0.00499351	     -0.00261023	     48.40946871
      0.31469699	     -0.05225729	     -0.00094682	     -0.19413807	     -0.05890688	      0.88288885	     -0.00059547	     -0.21226320	      0.00495106	     -0.00260024	     48.10657539
      0.31625390	     -0.05245118	     -0.00094738	     -0.19433135	     -0.05889922	      0.88288482	     -0.00059538	     -0.21227872	      0.00489265	     -0.00257882	     47.53599132
      0.31758685	     -0.05261468	     -0.00094944	     -0.19449430	     -0.05889273	      0.88288140	     -0.00059530	     -0.21229176	      0.00484515	     -0.00255428	     47.20585924
      0.31891979	     -0.05277464	     -0.00094939	     -0.19465380	     -0.05888630	      0.88287801	     -0.00059522	     -0.21230453	      0.00480013	     -0.00252436	     46.64049452
      0.32025274	     -0.05293136	     -0.00095153	     -0.19481003	     -0.05887993	      0.88287467	     -0.00059513	     -0.21231699	      0.00475718	     -0.00248963	     46.37503319
      0.32158569	     -0.05308480	     -0.00095064	     -0.19496307	     -0.05887362	      0.88287138	     -0.00059504	     -0.21232910	      0.00471670	     -0.00245049	     45.72647905
      0.32273145	     -0.05321415	     -0.00095232	     -0.19509204	     -0.05886823	      0.88286859	     -0.00059496	     -0.21233923	      0.00468343	     -0.00241380	     45.52498435
      0.32387721	     -0.05334108	     -0.00095204	     -0.19521866	     -0.05886289	      0.88286585	     -0.00059488	     -0.21234908	      0.00465192	     -0.00237449	     45.07246856
      0.32532638	     -0.05349827	     -0.00095309	     -0.19537543	     -0.05885617	      0.88286245	     -0.00059477	     -0.21236111	      0.00461419	     -0.00232164	     44.69006904
      0.32677556	     -0.05365183	     -0.00095247	     -0.19552865	     -0.05884951	      0.88285912	     -0.00059465	     -0.21237264	      0.00457906	     -0.00226581	     44.07820996
      0.32794916	     -0.05377399	     -0.00095446	     -0.19565049	     -0.05884415	      0.88285649	     -0.00059455	     -0.21238160	      0.00455217	     -0.00221889	     43.86278268
      0.32912276	     -0.05389369	     -0.00095458	     -0.19576992	     -0.05883883	      0.88285391	     -0.00059445	     -0.21239022	      0.00452699	     -0.00217067	     43.40756389
      0.33058451	     -0.05403906	     -0.00095627	     -0.19591496	     -0.05883223	      0.88285078	     -0.00059432	     -0.21240045	      0.00449761	     -0.00210938	     43.03915272
      0.33204626	     -0.05418096	     -0.00095618	     -0.19605658	     -0.05882568	      0.88284775	     -0.00059419	     -0.21241016	      0.00447066	     -0.00204713	     42.41149833
      0.33319285	     -0.05429032	     -0.00095844	     -0.19616568	     -0.05882056	      0.88284543	     -0.00059408	     -0.21241741	      0.00445085	     -0.00199810	     42.21345497
      0.33433944	     -0.05439755	     -0.00095884	     -0.19627271	     -0.05881547	      0.88284317	     -0.00059397	     -0.21242435	      0.00443254	     -0.00194910	     41.78615479
      0.33585798	     -0.05453615	     -0.00096051	     -0.19641104	     -0.05880875	      0.88284025	     -0.00059381	     -0.21243304	      0.00441022	     -0.00188476	     41.40067174
      0.33737652	     -0.05467043	     -0.00096010	     -0.19654512	     -0.05880207	      0.88283744	     -0.00059365	     -0.21244114	      0.00439034	     -0.00182145	     40.77724436
      0.33850181	     -0.05476708	     -0.00096200	     -0.19664159	     -0.05879714	      0.88283542	     -0.00059353	     -0.21244676	      0.00437678	     -0.00177552	     40.61260884
      0.33962709	     -0.05486113	     -0.00096204	     -0.19673551	     -0.05879222	      0.88283344	     -0.00059341	     -0.21245204	      0.00436457	     -0.00173050	     40.22391262
      0.34121163	     -0.05498910	     -0.00096304	     -0.19686329	     -0.05878532	      0.88283075	     -0.00059323	     -0.21245889	      0.00434916	     -0.00166898	     39.84421517
      0.34258442	     -0.05509551	     -0.00096252	     -0.19696959	     -0.05877936	      0.88282850	     -0.00059306	     -0.21246428	      0.00433764	     -0.00161756	     39.34966435
      0.34395721	     -0.05519772	     -0.00096372	     -0.19707167	     -0.05877341	      0.88282631	     -0.00059290	     -0.21246917	      0.00432743	     -0.00156809	     39.13906847
      0.34533000	     -0.05529490	     -0.00096227	     -0.19716880	     -0.05876747	      0.88282419	     -0.00059272	     -0.21247356	      0.00431888	     -0.00152052	     38.58253297
      0.34670279	     -0.05538816	     -0.00096385	     -0.19726193	     -0.05876155	      0.88282213	     -0.00059255	     -0.21247750	      0.00431130	     -0.00147491	     38.49905527
      0.34788940	     -0.05546541	     -0.00096236	     -0.19733917	     -0.05875644	      0.88282041	     -0.00059239	     -0.21248056	      0.00430604	     -0.00143700	     37.97787457
      0.34907602	     -0.05553942	     -0.00096278	     -0.19741311	     -0.05875133	      0.88281872	     -0.00059223	     -0.21248330	      0.00430144	     -0.00140065	     37.80557157
      0.35056335	     -0.05562732	     -0.00096182	     -0.19750099	     -0.05874494	      0.88281667	     -0.00059203	     -0.21248631	      0.00429702	     -0.00135716	     37.37057486
      0.35205068	     -0.05570955	     -0.00096255	     -0.19758316	     -0.05873855	      0.88281468	     -0.00059182	     -0.21248885	      0.00429362	     -0.00131602	     37.28071059
      0.35325999	     -0.05577255	     -0.00096092	     -0.19764618	     -0.05873336	      0.88281311	     -0.00059165	     -0.21249060	      0.00429193	     -0.00128414	     36.80063421
      0.35446930	     -0.05583230	     -0.00096112	     -0.19770591	     -0.05872817	      0.88281158	     -0.00059147	     -0.21249208	      0.00429070	     -0.00125370	     36.67754996
      0.35597003	     -0.05590179	     -0.00095982	     -0.19777542	     -0.05872173	      0.88280972	     -0.00059125	     -0.21249356	      0.00429021	     -0.00121775	     36.26614897
      0.35747076	     -0.05596636	     -0.00096049	     -0.19783998	     -0.05871529	      0.88280792	     -0.00059103	     -0.21249466	      0.00429039	     -0.00118384	     36.27273455
      0.35864480	     -0.05601341	     -0.00095863	     -0.19788708	     -0.05871025	      0.88280655	     -0.00059085	     -0.21249529	      0.00429140	     -0.00115858	     35.80353114
      0.35981885	     -0.05605770	     -0.00095858	     -0.19793138	     -0.05870521	      0.88280520	     -0.00059068	     -0.21249571	      0.00429268	     -0.00113446	     35.71236811
      0.36138013	     -0.05611246	     -0.00095726	     -0.19798619	     -0.05869851	      0.88280345	     -0.00059044	     -0.21249599	      0.00429522	     -0.00110397	     35.35635006
      0.36294141	     -0.05616276	     -0.00095786	     -0.19803651	     -0.05869180	      0.88280175	     -0.00059020	     -0.21249598	      0.00429826	     -0.00107527	     35.41917684
      0.36408130	     -0.05619669	     -0.00095594	     -0.19807051	     -0.05868690	      0.88280054	     -0.00059002	     -0.21249580	      0.00430118	     -0.00105527	     34.96999394
      0.36522119	     -0.05622837	     -0.00095573	     -0.19810222	     -0.05868200	      0.88279935	     -0.00058984	     -0.21249550	      0.00430422	     -0.00103610	     34.89597715
      0.36685995	     -0.05627043	     -0.00095437	     -0.19814436	     -0.05867494	      0.88279767	     -0.00058959	     -0.21249486	      0.00430923	     -0.00100979	     34.58747676
      0.36826024	     -0.05630332	     -0.00095439	     -0.19817730	     -0.05866890	      0.88279627	     -0.00058937	     -0.21249415	      0.00431383	     -0.00098843	     34.57332365
      0.36966052	     -0.05633349	     -0.00095258	     -0.19820757	     -0.05866286	      0.88279490	     -0.00058916	     -0.21249331	      0.00431902	     -0.00096796	     34.20537207
      0.37106081	     -0.05636125	     -0.00095308	     -0.19823536	     -0.05865681	      0.88279356	     -0.00058894	     -0.21249236	      0.00432428	     -0.00094837	     34.31023446
      0.37246110	     -0.05638656	     -0.00095063	     -0.19826080	     -0.05865075	      0.88279225	     -0.00058872	     -0.21249131	      0.00433021	     -0.00092943	     33.84097018
      0.37365806	     -0.05640653	     -0.00095128	     -0.19828080	     -0.05864556	      0.88279114	     -0.00058854	     -0.21249035	      0.00433515	     -0.00091379	     33.97025240
      0.37485502	     -0.05642493	     -0.00094998	     -0.19829929	     -0.05864037	      0.88279006	     -0.00058836	     -0.21248934	      0.00434052	     -0.00089849	     33.73680728
      0.37637590	     -0.05644623	     -0.00094967	     -0.19832067	     -0.05863376	      0.88278871	     -0.00058813	     -0.21248799	      0.00434740	     -0.00087953	     33.71261330
      0.37789678	     -0.05646522	     -0.00094754	     -0.19833978	     -0.05862714	      0.88278738	     -0.00058790	     -0.21248660	      0.00435471	     -0.00086091	     33.36723291
      0.37910351	     -0.05647895	     -0.00094803	     -0.19835356	     -0.05862189	      0.88278635	     -0.00058772	     -0.21248547	      0.00436036	     -0.00084637	     33.48945569
      0.38031025	     -0.05649138	     -0.00094670	     -0.19836609	     -0.05861662	      0.88278534	     -0.00058754	     -0.21248432	      0.00436631	     -0.00083187	     33.29359313
      0.38185312	     -0.05650567	     -0.00094634	     -0.19838047	     -0.05860988	      0.88278407	     -0.00058731	     -0.21248286	      0.00437385	     -0.00081337	     33.29901467
      0.38339598	     -0.05651813	     -0.00094394	     -0.19839307	     -0.05860312	      0.88278283	     -0.00058709	     -0.21248139	      0.00438171	     -0.00079472	     32.97244465
      0.38455432	     -0.05652642	     -0.00094451	     -0.19840141	     -0.05859804	      0.88278192	     -0.00058693	     -0.21248030	      0.00438734	     -0.00078062	     33.12272047
      0.38571266	     -0.05653357	     -0.00094335	     -0.19840866	     -0.05859296	      0.88278102	     -0.00058677	     -0.21247922	      0.00439320	     -0.00076626	     32.98708000
      0.38733323	     -0.05654181	     -0.00094295	     -0.19841699	     -0.05858583	      0.88277980	     -0.00058654	     -0.21247772	      0.00440126	     -0.00074568	     33.00315407
      0.38895380	     -0.05654729	     -0.00094069	     -0.19842263	     -0.05857869	      0.88277861	     -0.00058632	     -0.21247623	      0.00440949	     -0.00072420	     32.72612048
      0.39006102	     -0.05654916	     -0.00094155	     -0.19842454	     -0.05857381	      0.88277781	     -0.00058618	     -0.21247519	      0.00441475	     -0.00070895	     32.90795646
      0.39116824	     -0.05654917	     -0.00094068	     -0.19842463	     -0.05856892	      0.88277704	     -0.00058603	     -0.21247412	      0.00442014	     -0.00069304	     32.83256733
      0.39290397	     -0.05654575	     -0.00094023	     -0.19842133	     -0.05856124	      0.88277586	     -0.00058581	     -0.21247233	      0.00442825	     -0.00066668	     32.87334205
      0.39432159	     -0.05653979	     -0.00093881	     -0.19841548	     -0.05855496	      0.88277493	     -0.00058564	     -0.21247075	      0.00443472	     -0.00064361	     32.75687226
      0.39573922	     -0.05653143	     -0.00093913	     -0.19840720	     -0.05854866	      0.88277403	     -0.00058547	     -0.21246903	      0.00444070	     -0.00061912	     32.91743999
      0.39715685	     -0.05652062	     -0.00093720	     -0.19839652	     -0.05854237	      0.88277317	     -0.00058530	     -0.21246719	      0.00444664	     -0.00059301	     32.73426421
      0.39841482	     -0.05650940	     -0.00093795	     -0.19838535	     -0.05853677	      0.88277244	     -0.00058516	     -0.21246544	      0.00445135	     -0.00056859	     32.94273107
      0.39967280	     -0.05649669	     -0.00093674	     -0.19837274	     -0.05853117	      0.88277174	     -0.00058502	     -0.21246360	      0.00445601	     -0.00054288	     32.85320656
      0.40093077	     -0.05648264	     -0.00093685	     -0.19835875	     -0.05852556	      0.88277108	     -0.00058489	     -0.21246166	      0.00446025	     -0.00051599	     32.96703524
      0.40256224	     -0.05646199	     -0.00093558	     -0.19833822	     -0.05851828	      0.88277026	     -0.00058472	     -0.21245900	      0.00446547	     -0.00047934	     32.91498637
      0.40383943	     -0.05644416	     -0.00093630	     -0.19832043	     -0.05851257	      0.88276967	     -0.00058460	     -0.21245680	      0.00446902	     -0.00044937	     33.12457958
      0.40511663	     -0.05642496	     -0.00093528	     -0.19830131	     -0.05850686	      0.88276912	     -0.00058449	     -0.21245450	      0.00447246	     -0.00041825	     33.07590780
      0.40639382	     -0.05640463	     -0.00093557	     -0.19828103	     -0.05850115	      0.88276860	     -0.00058438	     -0.21245211	      0.00447541	     -0.00038612	     33.21805806
      0.40801045	     -0.05637707	     -0.00093443	     -0.19825357	     -0.05849391	      0.88276801	     -0.00058425	     -0.21244893	      0.00447885	     -0.00034404	     33.18886363
      0.40926247	     -0.05635468	     -0.00093538	     -0.19823121	     -0.05848830	      0.88276760	     -0.00058415	     -0.21244637	      0.00448091	     -0.00031054	     33.41334959
      0.41051449	     -0.05633139	     -0.00093461	     -0.19820799	     -0.05848269	      0.88276723	     -0.00058407	     -0.21244373	      0.00448283	     -0.00027625	     33.39287594
      0.41176652	     -0.05630742	     -0.00093502	     -0.19818406	     -0.05847708	      0.88276691	     -0.00058399	     -0.21244101	      0.00448426	     -0.00024130	     33.53028780
      0.41345544	     -0.05627374	     -0.00093426	     -0.19815045	     -0.05846950	      0.88276654	     -0.00058389	     -0.21243723	      0.00448575	     -0.00019319	     33.53532632
      0.41469533	     -0.05624801	     -0.00093538	     -0.19812473	     -0.05846394	      0.88276633	     -0.00058383	     -0.21243437	      0.00448623	     -0.00015735	     33.75906867
      0.41593523	     -0.05622145	     -0.00093483	     -0.19809822	     -0.05845838	      0.88276615	     -0.00058377	     -0.21243144	      0.00448653	     -0.00012109	     33.76104521
      0.41746329	     -0.05618696	     -0.00093593	     -0.19806374	     -0.05845152	      0.88276600	     -0.00058371	     -0.21242774	      0.00448619	     -0.00007605	     33.97974324
      0.41881332	     -0.05615613	     -0.00093543	     -0.19803296	     -0.05844546	      0.88276593	     -0.00058367	     -0.21242442	      0.00448559	     -0.00003593	     33.94322733
      0.42016336	     -0.05612490	     -0.00093725	     -0.19800171	     -0.05843941	      0.88276591	     -0.00058364	     -0.21242106	      0.00448429	      0.00000428	     34.19655241
      0.42151339	     -0.05609311	     -0.00093694	     -0.19796995	     -0.05843336	      0.88276594	     -0.00058361	     -0.21241766	      0.00448275	      0.00004460	     34.16320067
      0.42286343	     -0.05606117	     -0.00093913	     -0.19793797	     -0.05842731	      0.88276603	     -0.00058360	     -0.21241422	      0.00448047	      0.00008482	     34.43150191
      0.42421347	     -0.05602875	     -0.00093879	     -0.19790558	     -0.05842126	      0.88276617	     -0.00058359	     -0.21241076	      0.00447792	      0.00012491	     34.38258005
      0.42556350	     -0.05599620	     -0.00094110	     -0.19787298	     -0.05841522	      0.88276636	     -0.00058359	     -0.21240726	      0.00447458	      0.00016461	     34.66487356
      0.42691354	     -0.05596342	     -0.00094080	     -0.19784022	     -0.05840918	      0.88276661	     -0.00058360	     -0.21240374	      0.00447102	      0.00020394	     34.61368483
      0.42826357	     -0.05593089	     -0.00094363	     -0.19780761	     -0.05840314	      0.88276691	     -0.00058363	     -0.21240020	      0.00446666	      0.00024272	     34.91822069
      0.42961361	     -0.05589825	     -0.00094333	     -0.19777499	     -0.05839712	      0.88276727	     -0.00058366	     -0.21239665	      0.00446209	      0.00028097	     34.84545330
      0.43096365	     -0.05586565	     -0.00094632	     -0.19774230	     -0.05839110	      0.88276767	     -0.00058370	     -0.21239309	      0.00445666	      0.00031846	     35.17879888
      0.43216421	     -0.05583731	     -0.00094624	     -0.19771396	     -0.05838575	      0.88276807	     -0.00058375	     -0.21238994	      0.00445170	      0.00035128	     35.12222724
      0.43336477	     -0.05580945	     -0.00094848	     -0.19768603	     -0.05838041	      0.88276852	     -0.00058380	     -0.21238681	      0.00444610	      0.00038347	     35.31059552
      0.43483796	     -0.05577472	     -0.00094958	     -0.19765125	     -0.05837386	      0.88276911	     -0.00058387	     -0.21238299	      0.00443879	      0.00042219	     35.38053455
      0.43631114	     -0.05574001	     -0.00095253	     -0.19761645	     -0.05836733	      0.88276976	     -0.00058396	     -0.21237916	      0.00443066	      0.00045982	     35.66021949
      0.43752252	     -0.05571075	     -0.00095257	     -0.19758717	     -0.05836197	      0.88277033	     -0.00058405	     -0.21237597	      0.00442374	      0.00048991	     35.64400981
      0.43873390	     -0.05568170	     -0.00095443	     -0.19755804	     -0.05835661	      0.88277094	     -0.00058414	     -0.21237274	      0.00441623	      0.00051906	     35.82396612
      0.44021931	     -0.05564738	     -0.00095548	     -0.19752367	     -0.05835006	      0.88277174	     -0.00058426	     -0.21236874	      0.00440666	      0.00055349	     35.90710949
      0.44170472	     -0.05561435	     -0.00095893	     -0.19749052	     -0.05834352	      0.88277259	     -0.00058439	     -0.21236471	      0.00439635	      0.00058631	     36.20222527
      0.44286636	     -0.05558970	     -0.00095940	     -0.19746582	     -0.05833842	      0.88277328	     -0.00058451	     -0.21236156	      0.00438813	      0.00061091	     36.18043035
      0.44402801	     -0.05556566	     -0.00096176	     -0.19744169	     -0.05833333	      0.88277401	     -0.00058463	     -0.21235841	      0.00437942	      0.00063442	     36.34080233
      0.44557615	     -0.05553347	     -0.00096362	     -0.19740940	     -0.05832656	      0.88277501	     -0.00058481	     -0.21235420	      0.00436743	      0.00066415	     36.44795328
      0.44712430	     -0.05550197	     -0.00096743	     -0.19737775	     -0.05831980	      0.88277606	     -0.00058500	     -0.21234992	      0.00435470	      0.00069192	     36.72497534
      0.44823889	     -0.05548104	     -0.00096799	     -0.19735677	     -0.05831496	      0.88277684	     -0.00058514	     -0.21234682	      0.00434541	      0.00071076	     36.69788522
      0.44935347	     -0.05546178	     -0.00097048	     -0.19733740	     -0.05831012	      0.88277765	     -0.00058530	     -0.21234373	      0.00433569	      0.00072849	     36.82647944
      0.45098701	     -0.05543647	     -0.00097342	     -0.19731194	     -0.05830305	      0.88277886	     -0.00058553	     -0.21233924	      0.00432110	      0.00075254	     36.93728263
      0.45236320	     -0.05541677	     -0.00097719	     -0.19729209	     -0.05829711	      0.88277991	     -0.00058575	     -0.21233551	      0.00430833	      0.00077094	     37.11639628
      0.45373940	     -0.05539787	     -0.00097909	     -0.19727308	     -0.05829119	      0.88278098	     -0.00058597	     -0.21233181	      0.00429541	      0.00078772	     37.16352485
      0.45511559	     -0.05537884	     -0.00098325	     -0.19725388	     -0.05828529	      0.88278207	     -0.00058620	     -0.21232808	      0.00428200	      0.00080281	     37.37755474
      0.45649178	     -0.05535990	     -0.00098442	     -0.19723485	     -0.05827940	      0.88278319	     -0.00058645	     -0.21232426	      0.00426858	      0.00081644	     37.39705969
      0.45766046	     -0.05534525	     -0.00098840	     -0.19722004	     -0.05827442	      0.88278415	     -0.00058666	     -0.21232096	      0.00425672	      0.00082681	     37.56375338
      0.45882914	     -0.05533120	     -0.00099045	     -0.19720588	     -0.05826945	      0.88278512	     -0.00058689	     -0.21231759	      0.00424482	      0.00083623	     37.62375147
      0.46032333	     -0.05531253	     -0.00099425	     -0.19718704	     -0.05826312	      0.88278638	     -0.00058718	     -0.21231317	      0.00422920	      0.00084690	     37.78258423
      0.46181752	     -0.05529367	     -0.00099612	     -0.19716806	     -0.05825682	      0.88278765	     -0.00058749	     -0.21230854	      0.00421344	      0.00085624	     37.85114746
      0.46298568	     -0.05528023	     -0.00099994	     -0.19715445	     -0.05825190	      0.88278865	     -0.00058774	     -0.21230477	      0.00420069	      0.00086261	     37.98952088
      0.46415384	     -0.05526747	     -0.00100189	     -0.19714158	     -0.05824700	      0.88278966	     -0.00058800	     -0.21230090	      0.00418789	      0.00086829	     38.04304335
      0.46567521	     -0.05525288	     -0.00100550	     -0.19712681	     -0.05824064	      0.88279099	     -0.00058835	     -0.21229571	      0.00417080	      0.00087451	     38.15146202
      0.46719657	     -0.05524231	     -0.00100713	     -0.19711611	     -0.05823431	      0.88279232	     -0.00058870	     -0.21229043	      0.00415359	      0.00087937	     38.18450658
      0.46831057	     -0.05523643	     -0.00101076	     -0.19711008	     -0.05822969	      0.88279331	     -0.00058897	     -0.21228654	      0.00414070	      0.00088190	     38.28412711
      0.46942456	     -0.05523088	     -0.00101255	     -0.19710441	     -0.05822508	      0.88279429	     -0.00058925	     -0.21228263	      0.00412794	      0.00088366	     38.33185086
      0.47103275	     -0.05522330	     -0.00101613	     -0.19709664	     -0.05821846	      0.88279571	     -0.00058966	     -0.21227692	      0.00410946	      0.00088482	     38.44971688
      0.47240170	     -0.05521795	     -0.00101785	     -0.19709117	     -0.05821285	      0.88279692	     -0.00059001	     -0.21227196	      0.00409384	      0.00088464	     38.48318734
      0.47377064	     -0.05521498	     -0.00102131	     -0.19708803	     -0.05820725	      0.88279813	     -0.00059038	     -0.21226694	      0.00407808	      0.00088326	     38.57777965
      0.47513958	     -0.05521372	     -0.00102225	     -0.19708666	     -0.05820168	      0.88279934	     -0.00059075	     -0.21226189	      0.00406258	      0.00088074	     38.57370662
      0.47650852	     -0.05521564	     -0.00102635	     -0.19708839	     -0.05819613	      0.88280054	     -0.00059113	     -0.21225684	      0.00404696	      0.00087689	     38.69340441
      0.47767190	     -0.05521872	     -0.00102712	     -0.19709139	     -0.05819143	      0.88280156	     -0.00059146	     -0.21225258	      0.00403408	      0.00087271	     38.66618154
      0.47883527	     -0.05522215	     -0.00102984	     -0.19709467	     -0.05818674	      0.88280257	     -0.00059180	     -0.21224834	      0.00402121	      0.00086762	     38.73681046
      0.48032523	     -0.05522735	     -0.00103191	     -0.19709974	     -0.05818076	      0.88280386	     -0.00059223	     -0.21224291	      0.00400509	      0.00086002	     38.75800795
      0.48181518	     -0.05523406	     -0.00103570	     -0.19710627	     -0.05817481	      0.88280514	     -0.00059268	     -0.21223746	      0.00398905	      0.00085118	     38.86287458
      0.48298246	     -0.05524019	     -0.00103622	     -0.19711232	     -0.05817016	      0.88280613	     -0.00059303	     -0.21223319	      0.00397686	      0.00084350	     38.80677155
      0.48414974	     -0.05524662	     -0.00103840	     -0.19711863	     -0.05816552	      0.88280710	     -0.00059339	     -0.21222892	      0.00396467	      0.00083507	     38.85133639
      0.48566602	     -0.05525583	     -0.00103961	     -0.19712775	     -0.05815952	      0.88280836	     -0.00059387	     -0.21222333	      0.00394924	      0.00082317	     38.82746434
      0.48718229	     -0.05526790	     -0.00104265	     -0.19713965	     -0.05815355	      0.88280960	     -0.00059435	     -0.21221774	      0.00393394	      0.00081005	     38.90807441
      0.48829839	     -0.05527884	     -0.00104245	     -0.19715055	     -0.05814916	      0.88281050	     -0.00059471	     -0.21221366	      0.00392313	      0.00079967	     38.80475870
      0.48941450	     -0.05529140	     -0.00104405	     -0.19716302	     -0.05814479	      0.88281139	     -0.00059508	     -0.21220965	      0.00391243	      0.00078857	     38.81741787
      0.49101628	     -0.05531172	     -0.00104534	     -0.19718324	     -0.05813854	      0.88281263	     -0.00059561	     -0.21220402	      0.00389770	      0.00077149	     38.77750821
      0.49238689	     -0.05533070	     -0.00104775	     -0.19720210	     -0.05813320	      0.88281368	     -0.00059607	     -0.21219932	      0.00388553	      0.00075585	     38.82388040
      0.49375751	     -0.05535066	     -0.00104828	     -0.19722198	     -0.05812788	      0.88281471	     -0.00059653	     -0.21219473	      0.00387406	      0.00073946	     38.74586520
      0.49512812	     -0.05537153	     -0.00105103	     -0.19724273	     -0.05812258	      0.88281571	     -0.00059700	     -0.21219021	      0.00386291	      0.00072229	     38.81447458
      0.49649873	     -0.05539315	     -0.00105057	     -0.19726432	     -0.05811730	      0.88281669	     -0.00059748	     -0.21218575	      0.00385256	      0.00070454	     38.68443780
      0.49766211	     -0.05541206	     -0.00105291	     -0.19728314	     -0.05811282	      0.88281750	     -0.00059788	     -0.21218200	      0.00384397	      0.00068894	     38.74051839
      0.49882549	     -0.05543132	     -0.00105315	     -0.19730236	     -0.05810835	      0.88281829	     -0.00059829	     -0.21217828	      0.00383595	      0.00067301	     38.67554237
      0.50032137	     -0.05545664	     -0.00105466	     -0.19732761	     -0.05810262	      0.88281928	     -0.00059883	     -0.21217350	      0.00382615	      0.00065200	     38.68501751
      0.50181725	     -0.05548261	     -0.00105419	     -0.19735357	     -0.05809690	      0.88282024	     -0.00059936	     -0.21216873	      0.00381724	      0.00063058	     38.57416166
      0.50299011	     -0.05550344	     -0.00105596	     -0.19737434	     -0.05809243	      0.88282097	     -0.00059979	     -0.21216498	      0.00381058	      0.00061347	     38.62293969
      0.50416297	     -0.05552450	     -0.00105581	     -0.19739539	     -0.05808796	      0.88282168	     -0.00060021	     -0.21216122	      0.00380455	      0.00059623	     38.55320918
      0.50568232	     -0.05555216	     -0.00105681	     -0.19742302	     -0.05808219	      0.88282257	     -0.00060077	     -0.21215632	      0.00379732	      0.00057366	     38.56109942
      0.50720167	     -0.05558033	     -0.00105563	     -0.19745122	     -0.05807643	      0.88282342	     -0.00060133	     -0.21215136	      0.00379111	      0.00055097	     38.43456664
      0.50832631	     -0.05560152	     -0.00105707	     -0.19747237	     -0.05807216	      0.88282403	     -0.00060174	     -0.21214765	      0.00378683	      0.00053404	     38.48693279
      0.50945094	     -0.05562279	     -0.00105662	     -0.19749366	     -0.05806791	      0.88282462	     -0.00060216	     -0.21214391	      0.00378318	      0.00051712	     38.42495887
      0.51105223	     -0.05565327	     -0.00105692	     -0.19752415	     -0.05806185	      0.88282543	     -0.00060275	     -0.21213850	      0.00377872	      0.00049297	     38.42065960
      0.51242778	     -0.05567970	     -0.00105585	     -0.19755064	     -0.05805666	      0.88282610	     -0.00060326	     -0.21213376	      0.00377580	      0.00047226	     38.32662698
      0.51380332	     -0.05570648	     -0.00105654	     -0.19757743	     -0.05805147	      0.88282673	     -0.00060377	     -0.21212894	      0.00377346	      0.00045153	     38.36941872
      0.51517887	     -0.05573357	     -0.00105478	     -0.19760460	     -0.05804628	      0.88282734	     -0.00060429	     -0.21212403	      0.00377210	      0.00043090	     38.23509722
      0.51655442	     -0.05576096	     -0.00105597	     -0.19763200	     -0.05804109	      0.88282792	     -0.00060480	     -0.21211902	      0.00377125	      0.00041024	     38.33376394
      0.51772962	     -0.05578442	     -0.00105410	     -0.19765555	     -0.05803666	      0.88282839	     -0.00060524	     -0.21211467	      0.00377142	      0.00039269	     38.18411376
      0.51890482	     -0.05580804	     -0.00105418	     -0.19767922	     -0.05803222	      0.88282884	     -0.00060568	     -0.21211024	      0.00377200	      0.00037512	     38.19755329
      0.52040012	     -0.05583824	     -0.00105285	     -0.19770953	     -0.05802658	      0.88282938	     -0.00060623	     -0.21210448	      0.00377374	      0.00035285	     38.10931865
      0.52189543	     -0.05586863	     -0.00105329	     -0.19773998	     -0.05802094	      0.88282989	     -0.00060679	     -0.21209859	      0.00377629	      0.00033055	     38.17874627
      0.52308147	     -0.05589277	     -0.00105136	     -0.19776423	     -0.05801646	      0.88283028	     -0.00060723	     -0.21209381	      0.00377924	      0.00031292	     38.03169704
      0.52426751	     -0.05591696	     -0.00105122	     -0.19778849	     -0.05801197	      0.88283064	     -0.00060766	     -0.21208894	      0.00378265	      0.00029524	     38.04374225
      0.52578430	     -0.05594779	     -0.00104959	     -0.19781947	     -0.05800623	      0.88283107	     -0.00060822	     -0.21208256	      0.00378809	      0.00027263	     37.94661438
      0.52730108	     -0.05597867	     -0.00104993	     -0.19785044	     -0.05800048	      0.88283146	     -0.00060878	     -0.21207602	      0.00379440	      0.00024989	     38.03603371
      0.52844234	     -0.05600184	     -0.00104776	     -0.19787376	     -0.05799615	      0.88283174	     -0.00060919	     -0.21207098	      0.00380009	      0.00023277	     37.86868081
      0.52958361	     -0.05602501	     -0.00104737	     -0.19789703	     -0.05799181	      0.88283199	     -0.00060961	     -0.21206584	      0.00380623	      0.00021553	     37.87316464
      0.53117535	     -0.05605720	     -0.00104566	     -0.19792941	     -0.05798574	      0.88283232	     -0.00061018	     -0.21205850	      0.00381593	      0.00019137	     37.78012516
      0.53276709	     -0.05608940	     -0.00104590	     -0.19796174	     -0.05797966	      0.88283260	     -0.00061075	     -0.21205097	      0.00382665	      0.00016697	     37.88410197
      0.53386352	     -0.05611141	     -0.00104363	     -0.19798392	     -0.05797546	      0.88283278	     -0.00061114	     -0.21204566	      0.00383499	      0.00015010	     37.69799377
      0.53495996	     -0.05613336	     -0.00104307	     -0.19800599	     -0.05797125	      0.88283293	     -0.00061153	     -0.21204025	      0.00384372	      0.00013305	     37.69343470
      0.53665854	     -0.05616701	     -0.00104120	     -0.19803988	     -0.05796471	      0.88283314	     -0.00061212	     -0.21203168	      0.00385849	      0.00010640	     37.59882327
      0.53805832	     -0.05619448	     -0.00104066	     -0.19806751	     -0.05795930	      0.88283327	     -0.00061261	     -0.21202442	      0.00387159	      0.00008414	     37.62395235
      0.53945809	     -0.05622118	     -0.00103794	     -0.19809446	     -0.05795387	      0.88283337	     -0.00061309	     -0.21201701	      0.00388579	      0.00006170	     37.47449553
      0.54085787	     -0.05624844	     -0.00103723	     -0.19812191	     -0.05794842	      0.88283344	     -0.00061356	     -0.21200944	      0.00390065	      0.00003903	     37.55783529
      0.54210173	     -0.05627281	     -0.00103407	     -0.19814653	     -0.05794356	      0.88283348	     -0.00061398	     -0.21200261	      0.00391485	      0.00001879	     37.36705232
      0.54334560	     -0.05629725	     -0.00103302	     -0.19817116	     -0.05793868	      0.88283349	     -0.00061439	     -0.21199568	      0.00392956	     -0.00000169	     37.39652547
      0.54458947	     -0.05632146	     -0.00103093	     -0.19819560	     -0.05793378	      0.88283347	     -0.00061480	     -0.21198864	      0.00394514	     -0.00002232	     37.29427083
      0.54621272	     -0.05635275	     -0.00102958	     -0.19822716	     -0.05792736	      0.88283342	     -0.00061532	     -0.21197929	      0.00396640	     -0.00004959	     37.32157679
      0.54748267	     -0.05637687	     -0.00102677	     -0.19825154	     -0.05792231	      0.88283334	     -0.00061572	     -0.21197182	      0.00398410	     -0.00007115	     37.15503471
      0.54875263	     -0.05640073	     -0.00102575	     -0.19827563	     -0.05791724	      0.88283324	     -0.00061612	     -0.21196424	      0.00400236	     -0.00009297	     37.18614532
      0.55002259	     -0.05642446	     -0.00102343	     -0.19829963	     -0.05791215	      0.88283310	     -0.00061651	     -0.21195652	      0.00402152	     -0.00011501	     37.07595443
      0.55162669	     -0.05645457	     -0.00102210	     -0.19833003	     -0.05790567	      0.88283290	     -0.00061700	     -0.21194661	      0.00404663	     -0.00014322	     37.11769909
      0.55287823	     -0.05647793	     -0.00101929	     -0.19835368	     -0.05790060	      0.88283270	     -0.00061737	     -0.21193874	      0.00406724	     -0.00016546	     36.94005506
      0.55412977	     -0.05650129	     -0.00101829	     -0.19837729	     -0.05789549	      0.88283248	     -0.00061774	     -0.21193077	      0.00408838	     -0.00018798	     36.96696366
      0.55538131	     -0.05652465	     -0.00101616	     -0.19840092	     -0.05789036	      0.88283223	     -0.00061810	     -0.21192269	      0.00411035	     -0.00021070	     36.86237585
      0.55705327	     -0.05655591	     -0.00101475	     -0.19843253	     -0.05788347	      0.88283185	     -0.00061856	     -0.21191174	      0.00414062	     -0.00024144	     36.89231601
      0.55829969	     -0.05657902	     -0.00101197	     -0.19845596	     -0.05787829	      0.88283154	     -0.00061891	     -0.21190345	      0.00416419	     -0.00026459	     36.70666212
      0.55954612	     -0.05660189	     -0.00101087	     -0.19847909	     -0.05787309	      0.88283119	     -0.00061924	     -0.21189507	      0.00418824	     -0.00028800	     36.72717485
      0.56106384	     -0.05662814	     -0.00100829	     -0.19850572	     -0.05786671	      0.88283074	     -0.00061964	     -0.21188473	      0.00421859	     -0.00031670	     36.57446140
      0.56241982	     -0.05665238	     -0.00100791	     -0.19853023	     -0.05786097	      0.88283029	     -0.00061999	     -0.21187541	      0.00424630	     -0.00034249	     36.63185053
      0.56377581	     -0.05667642	     -0.00100527	     -0.19855463	     -0.05785519	      0.88282981	     -0.00062032	     -0.21186603	      0.00427501	     -0.00036834	     36.42721899
      0.56513180	     -0.05670003	     -0.00100486	     -0.19857852	     -0.05784937	      0.88282929	     -0.00062065	     -0.21185657	      0.00430418	     -0.00039434	     36.51212846
      0.56648779	     -0.05672302	     -0.00100205	     -0.19860188	     -0.05784352	      0.88282874	     -0.00062097	     -0.21184702	      0.00433438	     -0.00042036	     36.29694462
      0.56784378	     -0.05674565	     -0.00100174	     -0.19862481	     -0.05783762	      0.88282815	     -0.00062128	     -0.21183736	      0.00436501	     -0.00044649	     36.39714771
      0.56919977	     -0.05676796	     -0.00099887	     -0.19864751	     -0.05783168	      0.88282753	     -0.00062158	     -0.21182759	      0.00439667	     -0.00047255	     36.16553834
      0.57055576	     -0.05678991	     -0.00099875	     -0.19866977	     -0.05782569	      0.88282687	     -0.00062187	     -0.21181770	      0.00442868	     -0.00049864	     36.28240711
      0.57191174	     -0.05681110	     -0.00099583	     -0.19869135	     -0.05781967	      0.88282617	     -0.00062215	     -0.21180769	      0.00446172	     -0.00052458	     36.03787079
      0.57326773	     -0.05683171	     -0.00099582	     -0.19871228	     -0.05781359	      0.88282545	     -0.00062242	     -0.21179755	      0.00449506	     -0.00055043	     36.17020466
      0.57462372	     -0.05685187	     -0.00099290	     -0.19873284	     -0.05780748	      0.88282468	     -0.00062267	     -0.21178727	      0.00452939	     -0.00057603	     35.91029965
      0.57597971	     -0.05687128	     -0.00099317	     -0.19875257	     -0.05780131	      0.88282388	     -0.00062292	     -0.21177686	      0.00456394	     -0.00060145	     36.05460921
      0.57733570	     -0.05689036	     -0.00099040	     -0.19877206	     -0.05779510	      0.88282305	     -0.00062316	     -0.21176634	      0.00459945	     -0.00062649	     35.77854499
      0.57869169	     -0.05690889	     -0.00099083	     -0.19879090	     -0.05778884	      0.88282218	     -0.00062339	     -0.21175570	      0.00463511	     -0.00065128	     35.93565447
      0.58004768	     -0.05692698	     -0.00098806	     -0.19880941	     -0.05778253	      0.88282128	     -0.00062360	     -0.21174494	      0.00467172	     -0.00067562	     35.65009033
      0.58140367	     -0.05694491	     -0.00098867	     -0.19882766	     -0.05777617	      0.88282035	     -0.00062381	     -0.21173406	      0.00470844	     -0.00069964	     35.81763992
      0.58275965	     -0.05696253	     -0.00098599	     -0.19884570	     -0.05776976	      0.88281939	     -0.00062401	     -0.21172308	      0.00474610	     -0.00072315	     35.52184733
      0.58411564	     -0.05697995	     -0.00098674	     -0.19886344	     -0.05776330	      0.88281839	     -0.00062419	     -0.21171199	      0.00478381	     -0.00074628	     35.69690759
      0.58547163	     -0.05699681	     -0.00098406	     -0.19888074	     -0.05775678	      0.88281736	     -0.00062436	     -0.21170079	      0.00482246	     -0.00076887	     35.39411175
      0.58682762	     -0.05701325	     -0.00098486	     -0.19889750	     -0.05775022	      0.88281631	     -0.00062453	     -0.21168949	      0.00486113	     -0.00079104	     35.57915916
      0.58818361	     -0.05702918	     -0.00098219	     -0.19891387	     -0.05774360	      0.88281522	     -0.00062468	     -0.21167807	      0.00490074	     -0.00081262	     35.27260881
      0.58953960	     -0.05704482	     -0.00098303	     -0.19892984	     -0.05773693	      0.88281410	     -0.00062481	     -0.21166654	      0.00494034	     -0.00083378	     35.46368207
      0.59089559	     -0.05705982	     -0.00098035	     -0.19894528	     -0.05773020	      0.88281296	     -0.00062494	     -0.21165490	      0.00498089	     -0.00085433	     35.15685329
      0.59225158	     -0.05707426	     -0.00098121	     -0.19896007	     -0.05772342	      0.88281179	     -0.00062506	     -0.21164314	      0.00502142	     -0.00087445	     35.35683754
      0.59360756	     -0.05708811	     -0.00097860	     -0.19897436	     -0.05771658	      0.88281059	     -0.00062516	     -0.21163125	      0.00506288	     -0.00089394	     35.05288866
      0.59496355	     -0.05710173	     -0.00097960	     -0.19898832	     -0.05770969	      0.88280936	     -0.00062525	     -0.21161925	      0.00510430	     -0.00091298	     35.25718444
      0.59631954	     -0.05711468	     -0.00097712	     -0.19900173	     -0.05770274	      0.88280811	     -0.00062533	     -0.21160712	      0.00514663	     -0.00093141	     34.95438535
      0.59767553	     -0.05712691	     -0.00097818	     -0.19901431	     -0.05769573	      0.88280684	     -0.00062540	     -0.21159486	      0.00518888	     -0.00094938	     35.16584913
      0.59903152	     -0.05713797	     -0.00097578	     -0.19902582	     -0.05768867	      0.88280554	     -0.00062546	     -0.21158247	      0.00523202	     -0.00096674	     34.86654981
      0.60038751	     -0.05714800	     -0.00097690	     -0.19903621	     -0.05768154	      0.88280421	     -0.00062550	     -0.21156994	      0.00527503	     -0.00098362	     35.08847780
      0.60174350	     -0.05715669	     -0.00097466	     -0.19904536	     -0.05767436	      0.88280287	     -0.00062553	     -0.21155725	      0.00531886	     -0.00099987	     34.78970647
      0.60309948	     -0.05716398	     -0.00097588	     -0.19905300	     -0.05766712	      0.88280150	     -0.00062555	     -0.21154441	      0.00536250	     -0.00101561	     35.02543187
      0.60445547	     -0.05716956	     -0.00097379	     -0.19905904	     -0.05765982	      0.88280012	     -0.00062556	     -0.21153141	      0.00540687	     -0.00103067	     34.72438942
      0.60581146	     -0.05717354	     -0.00097511	     -0.19906338	     -0.05765246	      0.88279871	     -0.00062555	     -0.21151825	      0.00545096	     -0.00104518	     34.97587940
      0.60716745	     -0.05717557	     -0.00097319	     -0.19906588	     -0.05764503	      0.88279728	     -0.00062554	     -0.21150493	      0.00549568	     -0.00105900	     34.67222777
      0.60852344	     -0.05717583	     -0.00097461	     -0.19906649	     -0.05763755	      0.88279584	     -0.00062551	     -0.21149146	      0.00554002	     -0.00107226	     34.94354262
      0.60987943	     -0.05717410	     -0.00097291	     -0.19906522	     -0.05763001	      0.88279437	     -0.00062547	     -0.21147785	      0.00558487	     -0.00108481	     34.63601266
      0.61123542	     -0.05717025	     -0.00097453	     -0.19906172	     -0.05762241	      0.88279289	     -0.00062542	     -0.21146411	      0.00562925	     -0.00109675	     34.93074635
      0.61259141	     -0.05716320	     -0.00097300	     -0.19905512	     -0.05761474	      0.88279140	     -0.00062535	     -0.21145022	      0.00567402	     -0.00110790	     34.62310238
      0.61394739	     -0.05715383	     -0.00097469	     -0.19904611	     -0.05760702	      0.88278989	     -0.00062528	     -0.21143619	      0.00571818	     -0.00111834	     34.93573785
      0.61530338	     -0.05714208	     -0.00097332	     -0.19903479	     -0.05759923	      0.88278837	     -0.00062519	     -0.21142203	      0.00576258	     -0.00112791	     34.61449388
      0.61665937	     -0.05712819	     -0.00097512	     -0.19902125	     -0.05759139	      0.88278683	     -0.00062509	     -0.21140775	      0.00580623	     -0.00113672	     34.94272575
      0.61801536	     -0.05711171	     -0.00097388	     -0.19900521	     -0.05758349	      0.88278529	     -0.00062498	     -0.21139338	      0.00585001	     -0.00114465	     34.61641642
      0.61937135	     -0.05709263	     -0.00097580	     -0.19898645	     -0.05757553	      0.88278373	     -0.00062486	     -0.21137892	      0.00589296	     -0.00115179	     34.96540590
      0.62072734	     -0.05707132	     -0.00097476	     -0.19896557	     -0.05756751	      0.88278216	     -0.00062473	     -0.21136438	      0.00593594	     -0.00115799	     34.63172536
      0.62208333	     -0.05704733	     -0.00097687	     -0.19894190	     -0.05755943	      0.88278059	     -0.00062459	     -0.21134976	      0.00597797	     -0.00116338	     34.99882213
      0.62343931	     -0.05702007	     -0.00097589	     -0.19891505	     -0.05755129	      0.88277901	     -0.00062444	     -0.21133507	      0.00601995	     -0.00116778	     34.66209910
      0.62479530	     -0.05699108	     -0.00097822	     -0.19888637	     -0.05754310	      0.88277742	     -0.00062428	     -0.21132030	      0.00606089	     -0.00117129	     35.04279366
      0.62615129	     -0.05696022	     -0.00097757	     -0.19885589	     -0.05753486	      0.88277583	     -0.00062410	     -0.21130549	      0.00610165	     -0.00117378	     34.69759070
      0.62750728	     -0.05692622	     -0.00098021	     -0.19882217	     -0.05752656	      0.88277424	     -0.00062392	     -0.21129063	      0.00614130	     -0.00117533	     35.10954746
      0.62886327	     -0.05688840	     -0.00097956	     -0.19878473	     -0.05751820	      0.88277264	     -0.00062373	     -0.21127570	      0.00618072	     -0.00117573	     34.76441035
      0.63021926	     -0.05684798	     -0.00098217	     -0.19874458	     -0.05750979	      0.88277105	     -0.00062353	     -0.21126066	      0.00621885	     -0.00117507	     35.18628740
      0.63157525	     -0.05680575	     -0.00098142	     -0.19870272	     -0.05750134	      0.88276946	     -0.00062332	     -0.21124555	      0.00625663	     -0.00117326	     34.81914223
      0.63279536	     -0.05676649	     -0.00098372	     -0.19866368	     -0.05749368	      0.88276803	     -0.00062312	     -0.21123190	      0.00628946	     -0.00117076	     35.15015210
      0.63401548	     -0.05672590	     -0.00098414	     -0.19862337	     -0.05748599	      0.88276660	     -0.00062291	     -0.21121823	      0.00632187	     -0.00116734	     35.03298181
      0.63549528	     -0.05667474	     -0.00098609	     -0.19857249	     -0.05747661	      0.88276488	     -0.00062265	     -0.21120163	      0.00635996	     -0.00116207	     35.23001089
      0.63697509	     -0.05662166	     -0.00098620	     -0.19851975	     -0.05746717	      0.88276316	     -0.00062238	     -0.21118500	      0.00639717	     -0.00115554	     35.02814751
      0.63821217	     -0.05657661	     -0.00098842	     -0.19847490	     -0.05745923	      0.88276174	     -0.00062215	     -0.21117112	      0.00642708	     -0.00114925	     35.32709253
      0.63944926	     -0.05652892	     -0.00098868	     -0.19842746	     -0.05745126	      0.88276032	     -0.00062190	     -0.21115723	      0.00645645	     -0.00114215	     35.24045947
      0.64093452	     -0.05646891	     -0.00099063	     -0.19836769	     -0.05744165	      0.88275863	     -0.00062160	     -0.21114051	      0.00649045	     -0.00113256	     35.48863296
      0.64241977	     -0.05640661	     -0.00099073	     -0.19830569	     -0.05743199	      0.88275696	     -0.00062129	     -0.21112373	      0.00652349	     -0.00112161	     35.30762492
      0.64360384	     -0.05635606	     -0.00099330	     -0.19825528	     -0.05742425	      0.88275563	     -0.00062103	     -0.21111032	      0.00654854	     -0.00111192	     35.64242278
      0.64478791	     -0.05630381	     -0.00099409	     -0.19820323	     -0.05741648	      0.88275432	     -0.00062076	     -0.21109690	      0.00657295	     -0.00110125	     35.61014579
      0.64633209	     -0.05623284	     -0.00099628	     -0.19813246	     -0.05740630	      0.88275263	     -0.00062041	     -0.21107934	      0.00660320	     -0.00108590	     35.84562662
      0.64787627	     -0.05615965	     -0.00099638	     -0.19805952	     -0.05739609	      0.88275097	     -0.00062004	     -0.21106171	      0.00663204	     -0.00106882	     35.68767249
      0.64901124	     -0.05610578	     -0.00099870	     -0.19800575	     -0.05738855	      0.88274977	     -0.00061976	     -0.21104874	      0.00665181	     -0.00105528	     36.01435013
      0.65014622	     -0.05605079	     -0.00099919	     -0.19795092	     -0.05738099	      0.88274858	     -0.00061947	     -0.21103577	      0.00667088	     -0.00104089	     36.01776001
      0.65176830	     -0.05597031	     -0.00100085	     -0.19787061	     -0.05737014	      0.88274690	     -0.00061905	     -0.21101725	      0.00669641	     -0.00101898	     36.25319126
      0.65314669	     -0.05589930	     -0.00100089	     -0.19779978	     -0.05736090	      0.88274551	     -0.00061869	     -0.21100151	      0.00671680	     -0.00099907	     36.23000105
      0.65452507	     -0.05582717	     -0.00100261	     -0.19772777	     -0.05735163	      0.88274415	     -0.00061831	     -0.21098574	      0.00673559	     -0.00097804	     36.55513677
      0.65590346	     -0.05575656	     -0.00100235	     -0.19765731	     -0.05734233	      0.88274282	     -0.00061792	     -0.21097002	      0.00675324	     -0.00095588	     36.44330273
      0.65728184	     -0.05568668	     -0.00100468	     -0.19758750	     -0.05733301	      0.88274152	     -0.00061752	     -0.21095444	      0.00676909	     -0.00093284	     36.86879210
      0.65847181	     -0.05562682	     -0.00100390	     -0.19752777	     -0.05732495	      0.88274042	     -0.00061717	     -0.21094113	      0.00678199	     -0.00091230	     36.71254899
      0.65966177	     -0.05556808	     -0.00100489	     -0.19746910	     -0.05731687	      0.88273935	     -0.00061681	     -0.21092799	      0.00679364	     -0.00089142	     36.93371067
      0.66113930	     -0.05550000	     -0.00100478	     -0.19740113	     -0.05730682	      0.88273805	     -0.00061635	     -0.21091201	      0.00680694	     -0.00086524	     36.92538058
      0.66261682	     -0.05543937	     -0.00100663	     -0.19734053	     -0.05729676	      0.88273679	     -0.00061588	     -0.21089663	      0.00681861	     -0.00083941	     37.27587381
      0.66379924	     -0.05539580	     -0.00100603	     -0.19729703	     -0.05728869	      0.88273581	     -0.00061549	     -0.21088488	      0.00682737	     -0.00081931	     37.10953449
      0.66498166	     -0.05535657	     -0.00100731	     -0.19725782	     -0.05728061	      0.88273485	     -0.00061510	     -0.21087372	      0.00683527	     -0.00080009	     37.30615542
      0.66648623	     -0.05531010	     -0.00100761	     -0.19721139	     -0.05727032	      0.88273366	     -0.00061459	     -0.21086041	      0.00684472	     -0.00077715	     37.30443252
      0.66799080	     -0.05526639	     -0.00100966	     -0.19716768	     -0.05726002	      0.88273251	     -0.00061407	     -0.21084809	      0.00685323	     -0.00075619	     37.70880855
      0.66912123	     -0.05523549	     -0.00100873	     -0.19713685	     -0.05725227	      0.88273166	     -0.00061366	     -0.21083948	      0.00685945	     -0.00074183	     37.49362651
      0.67025165	     -0.05520655	     -0.00100938	     -0.19710792	     -0.05724451	      0.88273083	     -0.00061325	     -0.21083142	      0.00686513	     -0.00072883	     37.64777781
      0.67183215	     -0.05516849	     -0.00100904	     -0.19706991	     -0.05723365	      0.88272969	     -0.00061267	     -0.21082109	      0.00687273	     -0.00071299	     37.63107643
      0.67341264	     -0.05513289	     -0.00101041	     -0.19703431	     -0.05722278	      0.88272858	     -0.00061207	     -0.21081182	      0.00687966	     -0.00070002	     38.03002978
      0.67448970	     -0.05510875	     -0.00100885	     -0.19701025	     -0.05721537	      0.88272783	     -0.00061165	     -0.21080610	      0.00688443	     -0.00069274	     37.76121454
      0.67556676	     -0.05508665	     -0.00100901	     -0.19698818	     -0.05720795	      0.88272709	     -0.00061123	     -0.21080083	      0.00688884	     -0.00068675	     37.86137217
      0.67726261	     -0.05505527	     -0.00100847	     -0.19695685	     -0.05719627	      0.88272593	     -0.00061055	     -0.21079354	      0.00689559	     -0.00067984	     37.81911826
      0.67864084	     -0.05503151	     -0.00100897	     -0.19693310	     -0.05718676	      0.88272499	     -0.00060999	     -0.21078850	      0.00690076	     -0.00067640	     37.99892689
      0.68001906	     -0.05501005	     -0.00100772	     -0.19691171	     -0.05717724	      0.88272406	     -0.00060941	     -0.21078425	      0.00690594	     -0.00067474	     37.79253105
      0.68139729	     -0.05499067	     -0.00100852	     -0.19689234	     -0.05716772	      0.88272313	     -0.00060883	     -0.21078078	      0.00691073	     -0.00067488	     38.06719628
      0.68263625	     -0.05497471	     -0.00100697	     -0.19687645	     -0.05715916	      0.88272229	     -0.00060830	     -0.21077832	      0.00691526	     -0.00067635	     37.80014404
      0.68387521	     -0.05495979	     -0.00100753	     -0.19686154	     -0.05715059	      0.88272146	     -0.00060776	     -0.21077647	      0.00691956	     -0.00067898	     37.97258578
      0.68511417	     -0.05494597	     -0.00100690	     -0.19684777	     -0.05714201	      0.88272061	     -0.00060721	     -0.21077520	      0.00692403	     -0.00068247	     37.85338577
      0.68666474	     -0.05493066	     -0.00100772	     -0.19683248	     -0.05713127	      0.88271955	     -0.00060651	     -0.21077440	      0.00692945	     -0.00068780	     38.00822761
      0.68792035	     -0.05492000	     -0.00100670	     -0.19682188	     -0.05712257	      0.88271868	     -0.00060594	     -0.21077438	      0.00693401	     -0.00069265	     37.77810719
      0.68917596	     -0.05491031	     -0.00100746	     -0.19681220	     -0.05711386	      0.88271781	     -0.00060536	     -0.21077491	      0.00693838	     -0.00069786	     37.91036306
      0.69043156	     -0.05490204	     -0.00100691	     -0.19680398	     -0.05710514	      0.88271693	     -0.00060477	     -0.21077596	      0.00694292	     -0.00070317	     37.78271375
      0.69197347	     -0.05489376	     -0.00100766	     -0.19679573	     -0.05709443	      0.88271584	     -0.00060404	     -0.21077793	      0.00694837	     -0.00070965	     37.91284016
      0.69321118	     -0.05488764	     -0.00100639	     -0.19678969	     -0.05708583	      0.88271496	     -0.00060345	     -0.21078002	      0.00695299	     -0.00071456	     37.70999466
      0.69444888	     -0.05488091	     -0.00100699	     -0.19678299	     -0.05707722	      0.88271407	     -0.00060285	     -0.21078251	      0.00695755	     -0.00071901	     37.83706954
      0.69568658	     -0.05487224	     -0.00100644	     -0.19677439	     -0.05706861	      0.88271318	     -0.00060224	     -0.21078531	      0.00696236	     -0.00072257	     37.78389123
      0.69728554	     -0.05485897	     -0.00100720	     -0.19676115	     -0.05705747	      0.88271202	     -0.00060144	     -0.21078921	      0.00696851	     -0.00072532	     37.94193995
      0.69851322	     -0.05484557	     -0.00100597	     -0.19674786	     -0.05704891	      0.88271113	     -0.00060083	     -0.21079233	      0.00697338	     -0.00072556	     37.84516975
      0.69974090	     -0.05482862	     -0.00100637	     -0.19673095	     -0.05704035	      0.88271024	     -0.00060020	     -0.21079543	      0.00697804	     -0.00072383	     37.99927339
      0.70096859	     -0.05480880	     -0.00100568	     -0.19671121	     -0.05703178	      0.88270936	     -0.00059957	     -0.21079842	      0.00698269	     -0.00071971	     38.02955755
      0.70261148	     -0.05477787	     -0.00100599	     -0.19668036	     -0.05702030	      0.88270818	     -0.00059872	     -0.21080211	      0.00698841	     -0.00070997	     38.24435114
      0.70382338	     -0.05475231	     -0.00100445	     -0.19665491	     -0.05701183	      0.88270733	     -0.00059809	     -0.21080453	      0.00699240	     -0.00069932	     38.24098171
      0.70503528	     -0.05472503	     -0.00100454	     -0.19662769	     -0.05700336	      0.88270649	     -0.00059745	     -0.21080666	      0.00699585	     -0.00068561	     38.40577248
      0.70652787	     -0.05468840	     -0.00100298	     -0.19659117	     -0.05699291	      0.88270548	     -0.00059665	     -0.21080882	      0.00699964	     -0.00066426	     38.50769138
      0.70784763	     -0.05465277	     -0.00100305	     -0.19655560	     -0.05698367	      0.88270462	     -0.00059594	     -0.21081025	      0.00700221	     -0.00064123	     38.72778440
      0.70916738	     -0.05461510	     -0.00100082	     -0.19651805	     -0.05697443	      0.88270379	     -0.00059523	     -0.21081117	      0.00700437	     -0.00061420	     38.81371838
      0.71048713	     -0.05457579	     -0.00100060	     -0.19647881	     -0.05696518	      0.88270300	     -0.00059451	     -0.21081158	      0.00700565	     -0.00058333	     39.02664846
      0.71180689	     -0.05453662	     -0.00099810	     -0.19643976	     -0.05695594	      0.88270225	     -0.00059378	     -0.21081148	      0.00700645	     -0.00054870	     39.11314275
      0.71312664	     -0.05450007	     -0.00099916	     -0.19640321	     -0.05694669	      0.88270155	     -0.00059305	     -0.21081098	      0.00700630	     -0.00051060	     39.30500628
      0.71444640	     -0.05446456	     -0.00099719	     -0.19636779	     -0.05693744	      0.88270090	     -0.00059232	     -0.21081017	      0.00700573	     -0.00046920	     39.39886534
      0.71576615	     -0.05442853	     -0.00099762	     -0.19633177	     -0.05692820	      0.88270031	     -0.00059158	     -0.21080906	      0.00700431	     -0.00042478	     39.61108085
      0.71708591	     -0.05438984	     -0.00099468	     -0.19629319	     -0.05691896	      0.88269978	     -0.00059084	     -0.21080760	      0.00700260	     -0.00037747	     39.73060970
      0.71840566	     -0.05434853	     -0.00099479	     -0.19625189	     -0.05690972	      0.88269932	     -0.00059010	     -0.21080568	      0.00700010	     -0.00032761	     39.96672018
      0.71958708	     -0.05431047	     -0.00099212	     -0.19621393	     -0.05690145	      0.88269896	     -0.00058943	     -0.21080353	      0.00699766	     -0.00028085	     40.08159549
      0.72076850	     -0.05427154	     -0.00099179	     -0.19617502	     -0.05689318	      0.88269866	     -0.00058876	     -0.21080098	      0.00699461	     -0.00023235	     40.26205432
      0.72219834	     -0.05422389	     -0.00099028	     -0.19612742	     -0.05688318	      0.88269837	     -0.00058795	     -0.21079740	      0.00699037	     -0.00017136	     40.43393804
      0.72362818	     -0.05417445	     -0.00099034	     -0.19607797	     -0.05687319	      0.88269817	     -0.00058713	     -0.21079328	      0.00698525	     -0.00010833	     40.66609770
      0.72482067	     -0.05413114	     -0.00098786	     -0.19603473	     -0.05686486	      0.88269807	     -0.00058645	     -0.21078938	      0.00698062	     -0.00005438	     40.78857244
      0.72601315	     -0.05408671	     -0.00098708	     -0.19599031	     -0.05685654	      0.88269804	     -0.00058577	     -0.21078502	      0.00697533	      0.00000049	     40.96334380
      0.72745275	     -0.05403318	     -0.00098442	     -0.19593683	     -0.05684651	      0.88269809	     -0.00058495	     -0.21077916	      0.00696838	      0.00006774	     41.11737659
      0.72889234	     -0.05398116	     -0.00098368	     -0.19588481	     -0.05683648	      0.88269823	     -0.00058412	     -0.21077270	      0.00696050	      0.00013547	     41.31989366
      0.73003810	     -0.05394024	     -0.00098035	     -0.19584395	     -0.05682851	      0.88269842	     -0.00058346	     -0.21076717	      0.00695393	      0.00018951	     41.40060415
      0.73118385	     -0.05389976	     -0.00097873	     -0.19580349	     -0.05682055	      0.88269867	     -0.00058281	     -0.21076132	      0.00694682	      0.00024336	     41.53358155
      0.73268111	     -0.05384852	     -0.00097532	     -0.19575229	     -0.05681015	      0.88269908	     -0.00058195	     -0.21075320	      0.00693707	      0.00031313	     41.67296717
      0.73417837	     -0.05379917	     -0.00097393	     -0.19570293	     -0.05679977	      0.88269960	     -0.00058109	     -0.21074463	      0.00692665	      0.00038161	     41.87806381
      0.73528377	     -0.05376280	     -0.00097048	     -0.19566661	     -0.05679212	      0.88270005	     -0.00058046	     -0.21073800	      0.00691887	      0.00043115	     41.94423923
      0.73638917	     -0.05372640	     -0.00096878	     -0.19563020	     -0.05678448	      0.88270056	     -0.00057983	     -0.21073112	      0.00691076	      0.00047959	     42.07342794
      0.73795901	     -0.05367472	     -0.00096526	     -0.19557855	     -0.05677364	      0.88270136	     -0.00057894	     -0.21072089	      0.00689904	      0.00054629	     42.23017185
      0.73930327	     -0.05363059	     -0.00096345	     -0.19553439	     -0.05676437	      0.88270213	     -0.00057818	     -0.21071168	      0.00688865	      0.00060119	     42.39108605
      0.74064752	     -0.05358706	     -0.00095975	     -0.19549090	     -0.05675512	      0.88270298	     -0.00057742	     -0.21070208	      0.00687816	      0.00065391	     42.49315424
      0.74199177	     -0.05354478	     -0.00095856	     -0.19544857	     -0.05674588	      0.88270389	     -0.00057667	     -0.21069210	      0.00686729	      0.00070413	     42.66213592
      0.74333603	     -0.05350309	     -0.00095458	     -0.19540691	     -0.05673665	      0.88270487	     -0.00057592	     -0.21068176	      0.00685647	      0.00075184	     42.75240970
      0.74449707	     -0.05346664	     -0.00095395	     -0.19537040	     -0.05672870	      0.88270576	     -0.00057527	     -0.21067254	      0.00684680	      0.00079085	     42.90283608
      0.74565812	     -0.05342860	     -0.00095129	     -0.19533235	     -0.05672076	      0.88270670	     -0.00057463	     -0.21066302	      0.00683717	      0.00082795	     43.01197231
      0.74710496	     -0.05337716	     -0.00094928	     -0.19528087	     -0.05671087	      0.88270793	     -0.00057384	     -0.21065064	      0.00682491	      0.00087152	     43.21385541
      0.74855180	     -0.05332060	     -0.00094523	     -0.19522433	     -0.05670101	      0.88270923	     -0.00057306	     -0.21063755	      0.00681253	      0.00091249	     43.37236597
      0.74971577	     -0.05327173	     -0.00094425	     -0.19517541	     -0.05669308	      0.88271031	     -0.00057243	     -0.21062645	      0.00680212	      0.00094367	     43.56338362
      0.75087974	     -0.05321946	     -0.00094147	     -0.19512313	     -0.05668517	      0.88271142	     -0.00057181	     -0.21061480	      0.00679154	      0.00097360	     43.71193873
      0.75234764	     -0.05314900	     -0.00093943	     -0.19505261	     -0.05667521	      0.88271288	     -0.00057103	     -0.21059925	      0.00677749	      0.00100976	     43.95078725
      0.75381554	     -0.05307357	     -0.00093548	     -0.19497717	     -0.05666527	      0.88271439	     -0.00057027	     -0.21058271	      0.00676278	      0.00104462	     44.14775029
      0.75493025	     -0.05301276	     -0.00093498	     -0.19491627	     -0.05665774	      0.88271556	     -0.00056969	     -0.21056947	      0.00675081	      0.00107038	     44.36628690
      0.75604496	     -0.05294892	     -0.00093273	     -0.19485239	     -0.05665022	      0.88271677	     -0.00056912	     -0.21055563	      0.00673835	      0.00109581	     44.54048656
      0.75758207	     -0.05285693	     -0.00093091	     -0.19476029	     -0.05663988	      0.88271848	     -0.00056835	     -0.21053556	      0.00671993	      0.00113049	     44.82880956
      0.75911918	     -0.05275950	     -0.00092704	     -0.19466280	     -0.05662957	      0.88272025	     -0.00056759	     -0.21051434	      0.00670015	      0.00116505	     45.08332082
      0.76017873	     -0.05269023	     -0.00092690	     -0.19459340	     -0.05662248	      0.88272149	     -0.00056707	     -0.21049905	      0.00668543	      0.00118884	     45.31289693
      0.76123827	     -0.05261864	     -0.00092504	     -0.19452173	     -0.05661540	      0.88272277	     -0.00056656	     -0.21048324	      0.00667002	      0.00121277	     45.51210741
      0.76288188	     -0.05250408	     -0.00092316	     -0.19440699	     -0.05660446	      0.88272479	     -0.00056578	     -0.21045769	      0.00664438	      0.00125021	     45.87073880
      0.76422755	     -0.05240750	     -0.00092099	     -0.19431027	     -0.05659553	      0.88272649	     -0.00056516	     -0.21043589	      0.00662188	      0.00128135	     46.15267755
      0.76557322	     -0.05230793	     -0.00092078	     -0.19421049	     -0.05658664	      0.88272824	     -0.00056454	     -0.21041332	      0.00659778	      0.00131302	     46.50981126
      0.76691888	     -0.05220493	     -0.00091820	     -0.19410733	     -0.05657778	      0.88273003	     -0.00056394	     -0.21038997	      0.00657222	      0.00134539	     46.78105636
      0.76811013	     -0.05211180	     -0.00091832	     -0.19401397	     -0.05656996	      0.88273165	     -0.00056342	     -0.21036866	      0.00654802	      0.00137452	     47.10462761
      0.76930138	     -0.05201692	     -0.00091627	     -0.19391892	     -0.05656218	      0.88273330	     -0.00056291	     -0.21034678	      0.00652259	      0.00140413	     47.35371445
      0.77049263	     -0.05192060	     -0.00091557	     -0.19382238	     -0.05655442	      0.88273499	     -0.00056241	     -0.21032436	      0.00649572	      0.00143405	     47.67048587
      0.77203798	     -0.05179264	     -0.00091325	     -0.19369415	     -0.05654441	      0.88273724	     -0.00056178	     -0.21029447	      0.00645892	      0.00147335	     48.04673225
      0.77323832	     -0.05169195	     -0.00091331	     -0.19359318	     -0.05653668	      0.88273903	     -0.00056130	     -0.21027065	      0.00642861	      0.00150412	     48.40534502
      0.77443866	     -0.05159030	     -0.00091165	     -0.19349128	     -0.05652898	      0.88274085	     -0.00056083	     -0.21024633	      0.00639697	      0.00153511	     48.69157462
      0.77563901	     -0.05148749	     -0.00091123	     -0.19338818	     -0.05652132	      0.88274271	     -0.00056038	     -0.21022155	      0.00636380	      0.00156614	     49.03730000
      0.77717815	     -0.05135297	     -0.00090884	     -0.19325332	     -0.05651156	      0.88274515	     -0.00055981	     -0.21018911	      0.00631920	      0.00160589	     49.41231269
      0.77834769	     -0.05125001	     -0.00090882	     -0.19315003	     -0.05650419	      0.88274705	     -0.00055940	     -0.21016401	      0.00628350	      0.00163597	     49.75504209
      0.77951724	     -0.05114868	     -0.00090709	     -0.19304841	     -0.05649686	      0.88274898	     -0.00055899	     -0.21013861	      0.00624644	      0.00166581	     50.01328860
      0.78094057	     -0.05102705	     -0.00090671	     -0.19292636	     -0.05648800	      0.88275138	     -0.00055851	     -0.21010739	      0.00619938	      0.00170133	     50.42575609
      0.78221179	     -0.05091930	     -0.00090454	     -0.19281827	     -0.05648015	      0.88275356	     -0.00055810	     -0.21007928	      0.00615580	      0.00173207	     50.69364639
      0.78348300	     -0.05081416	     -0.00090463	     -0.19271270	     -0.05647235	      0.88275578	     -0.00055771	     -0.21005100	      0.00611054	      0.00176147	     51.05891083
      0.78475421	     -0.05071229	     -0.00090223	     -0.19261046	     -0.05646462	      0.88275804	     -0.00055733	     -0.21002266	      0.00606395	      0.00178920	     51.28305126
      0.78602543	     -0.05061476	     -0.00090250	     -0.19251247	     -0.05645694	      0.88276033	     -0.00055697	     -0.20999434	      0.00601587	      0.00181467	     51.64483944
      0.78729664	     -0.05052107	     -0.00090005	     -0.19241839	     -0.05644932	      0.88276265	     -0.00055662	     -0.20996612	      0.00596675	      0.00183760	     51.84741310
      0.78856785	     -0.05043258	     -0.00090094	     -0.19232938	     -0.05644177	      0.88276500	     -0.00055629	     -0.20993806	      0.00591638	      0.00185749	     52.21643390
      0.78983907	     -0.05034892	     -0.00089853	     -0.19224530	     -0.05643428	      0.88276737	     -0.00055597	     -0.20991024	      0.00586521	      0.00187412	     52.36695491
      0.79096864	     -0.05027930	     -0.00089944	     -0.19217521	     -0.05642768	      0.88276949	     -0.00055570	     -0.20988579	      0.00581884	      0.00188574	     52.65402891
      0.79209822	     -0.05021377	     -0.00089818	     -0.19210926	     -0.05642113	      0.88277163	     -0.00055545	     -0.20986163	      0.00577197	      0.00189422	     52.80009919
      0.79347625	     -0.05014035	     -0.00089825	     -0.19203526	     -0.05641322	      0.88277424	     -0.00055516	     -0.20983261	      0.00571400	      0.00189986	     53.06553435
      0.79485428	     -0.05007283	     -0.00089651	     -0.19196722	     -0.05640539	      0.88277686	     -0.00055489	     -0.20980416	      0.00565555	      0.00190010	     53.21174479
      0.79599387	     -0.05002161	     -0.00089759	     -0.19191548	     -0.05639897	      0.88277903	     -0.00055468	     -0.20978108	      0.00560675	      0.00189603	     53.46166956
      0.79713345	     -0.04997362	     -0.00089670	     -0.19186704	     -0.05639261	      0.88278118	     -0.00055448	     -0.20975842	      0.00555782	      0.00188811	     53.57447500
      0.79852282	     -0.04992050	     -0.00089728	     -0.19181331	     -0.05638493	      0.88278380	     -0.00055427	     -0.20973136	      0.00549781	      0.00187314	     53.80452507
      0.79991219	     -0.04987248	     -0.00089570	     -0.19176474	     -0.05637733	      0.88278638	     -0.00055407	     -0.20970495	      0.00543772	      0.00185238	     53.88053968
      0.80100838	     -0.04983900	     -0.00089701	     -0.19173074	     -0.05637140	      0.88278840	     -0.00055393	     -0.20968459	      0.00539009	      0.00183188	     54.07450562
      0.80210457	     -0.04980866	     -0.00089632	     -0.19169995	     -0.05636551	      0.88279040	     -0.00055380	     -0.20966466	      0.00534253	      0.00180784	     54.13227257
      0.80355029	     -0.04977485	     -0.00089678	     -0.19166549	     -0.05635784	      0.88279299	     -0.00055365	     -0.20963905	      0.00527976	      0.00177069	     54.28777481
      0.80499602	     -0.04974627	     -0.00089508	     -0.19163634	     -0.05635025	      0.88279552	     -0.00055352	     -0.20961424	      0.00521725	      0.00172755	     54.30740398
      0.80605475	     -0.04972955	     -0.00089646	     -0.19161912	     -0.05634475	      0.88279733	     -0.00055345	     -0.20959659	      0.00517152	      0.00169221	     54.46135150
      0.80711348	     -0.04971493	     -0.00089593	     -0.19160405	     -0.05633930	      0.88279910	     -0.00055338	     -0.20957936	      0.00512608	      0.00165395	     54.49755264
      0.80863118	     -0.04969863	     -0.00089641	     -0.19158708	     -0.05633157	      0.88280156	     -0.00055331	     -0.20955541	      0.00506124	      0.00159421	     54.62426811
      0.80992635	     -0.04968796	     -0.00089554	     -0.19157588	     -0.05632505	      0.88280359	     -0.00055327	     -0.20953564	      0.00500637	      0.00153909	     54.63791629
      0.81122151	     -0.04968124	     -0.00089676	     -0.19156857	     -0.05631860	      0.88280555	     -0.00055325	     -0.20951647	      0.00495179	      0.00148047	     54.77981107
      0.81251667	     -0.04967656	     -0.00089541	     -0.19156339	     -0.05631222	      0.88280743	     -0.00055324	     -0.20949788	      0.00489773	      0.00141881	     54.74706896
      0.81381184	     -0.04967603	     -0.00089745	     -0.19156225	     -0.05630591	      0.88280922	     -0.00055326	     -0.20947986	      0.00484395	      0.00135441	     54.92942852
      0.81492439	     -0.04967624	     -0.00089609	     -0.19156204	     -0.05630055	      0.88281070	     -0.00055328	     -0.20946482	      0.00479824	      0.00129731	     54.86536661
      0.81603694	     -0.04967917	     -0.00089703	     -0.19156448	     -0.05629523	      0.88281211	     -0.00055332	     -0.20945017	      0.00475276	      0.00123877	     54.95166690
      0.81743648	     -0.04968460	     -0.00089664	     -0.19156935	     -0.05628862	      0.88281379	     -0.00055339	     -0.20943228	      0.00469608	      0.00116355	     54.95777633
      0.81883602	     -0.04969413	     -0.00089851	     -0.19157825	     -0.05628209	      0.88281537	     -0.00055349	     -0.20941498	      0.00463982	      0.00108699	     55.09906722
      0.81995349	     -0.04970264	     -0.00089742	     -0.19158635	     -0.05627693	      0.88281655	     -0.00055358	     -0.20940160	      0.00459539	      0.00102526	     55.02752492
      0.82107097	     -0.04971420	     -0.00089855	     -0.19159743	     -0.05627182	      0.88281766	     -0.00055368	     -0.20938858	      0.00455120	      0.00096318	     55.09427284
      0.82249174	     -0.04973029	     -0.00089838	     -0.19161296	     -0.05626539	      0.88281897	     -0.00055383	     -0.20937257	      0.00449562	      0.00088414	     55.08539146
      0.82391250	     -0.04975034	     -0.00090072	     -0.19163238	     -0.05625904	      0.88282017	     -0.00055400	     -0.20935712	      0.00444055	      0.00080532	     55.22804125
      0.82498501	     -0.04976559	     -0.00089974	     -0.19164725	     -0.05625430	      0.88282100	     -0.00055415	     -0.20934585	      0.00439953	      0.00074629	     55.14109932
      0.82605751	     -0.04978370	     -0.00090091	     -0.19166491	     -0.05624961	      0.88282177	     -0.00055431	     -0.20933488	      0.00435879	      0.00068781	     55.18975534
      0.82754831	     -0.04981022	     -0.00090122	     -0.19169086	     -0.05624315	      0.88282274	     -0.00055455	     -0.20932015	      0.00430284	      0.00060780	     55.18033012
      0.82903911	     -0.04984102	     -0.00090405	     -0.19172101	     -0.05623678	      0.88282358	     -0.00055481	     -0.20930601	      0.00424758	      0.00052955	     55.31531180
      0.83006401	     -0.04986127	     -0.00090301	     -0.19174092	     -0.05623244	      0.88282410	     -0.00055501	     -0.20929662	      0.00421014	      0.00047699	     55.21273962
      0.83108891	     -0.04988429	     -0.00090416	     -0.19176353	     -0.05622815	      0.88282456	     -0.00055521	     -0.20928749	      0.00417298	      0.00042549	     55.23775900
      0.83268359	     -0.04992128	     -0.00090483	     -0.19179992	     -0.05622154	      0.88282518	     -0.00055556	     -0.20927379	      0.00411594	      0.00034770	     55.21818921
      0.83399160	     -0.04995461	     -0.00090677	     -0.19183273	     -0.05621619	      0.88282559	     -0.00055586	     -0.20926300	      0.00406981	      0.00028614	     55.25882416
      0.83529960	     -0.04998766	     -0.00090654	     -0.19186534	     -0.05621089	      0.88282593	     -0.00055618	     -0.20925261	      0.00402437	      0.00022676	     55.19575079
      0.83660761	     -0.05002528	     -0.00090940	     -0.19190242	     -0.05620566	      0.88282619	     -0.00055652	     -0.20924259	      0.00397950	      0.00016957	     55.25613327
      0.83777120	     -0.05005746	     -0.00090882	     -0.19193422	     -0.05620105	      0.88282635	     -0.00055684	     -0.20923400	      0.00394022	      0.00012063	     55.16215738
      0.83893479	     -0.05009374	     -0.00091131	     -0.19197004	     -0.05619649	      0.88282647	     -0.00055717	     -0.20922571	      0.00390139	      0.00007347	     55.17326195
      0.84009838	     -0.05012996	     -0.00091217	     -0.19200586	     -0.05619197	      0.88282653	     -0.00055752	     -0.20921773	      0.00386315	      0.00002813	     55.10959798
      0.84160091	     -0.05018104	     -0.00091526	     -0.19205636	     -0.05618620	      0.88282653	     -0.00055798	     -0.20920786	      0.00381455	     -0.00002783	     55.09909759
      0.84278698	     -0.05022074	     -0.00091540	     -0.19209568	     -0.05618170	      0.88282647	     -0.00055837	     -0.20920043	      0.00377693	     -0.00007000	     55.00102666
      0.84397306	     -0.05026401	     -0.00091762	     -0.19213852	     -0.05617724	      0.88282636	     -0.00055877	     -0.20919331	      0.00373989	     -0.00011049	     54.97289191
      0.84515914	     -0.05030747	     -0.00091827	     -0.19218160	     -0.05617283	      0.88282621	     -0.00055918	     -0.20918653	      0.00370352	     -0.00014934	     54.88282313
      0.84664524	     -0.05036725	     -0.00092110	     -0.19224085	     -0.05616736	      0.88282595	     -0.00055972	     -0.20917852	      0.00365886	     -0.00019586	     54.82811367
      0.84781213	     -0.05041339	     -0.00092088	     -0.19228666	     -0.05616311	      0.88282570	     -0.00056015	     -0.20917262	      0.00362462	     -0.00023084	     54.70385803
      0.84897902	     -0.05046396	     -0.00092312	     -0.19233683	     -0.05615890	      0.88282541	     -0.00056060	     -0.20916703	      0.00359106	     -0.00026462	     54.63719533
      0.85014591	     -0.05051406	     -0.00092381	     -0.19238659	     -0.05615473	      0.88282508	     -0.00056106	     -0.20916176	      0.00355826	     -0.00029727	     54.53274071
      0.85169584	     -0.05058536	     -0.00092671	     -0.19245738	     -0.05614925	      0.88282459	     -0.00056169	     -0.20915520	      0.00351584	     -0.00033910	     54.42465935
      0.85285791	     -0.05063775	     -0.00092661	     -0.19250947	     -0.05614518	      0.88282418	     -0.00056218	     -0.20915063	      0.00348498	     -0.00036946	     54.28779705
      0.85401998	     -0.05069479	     -0.00092889	     -0.19256615	     -0.05614115	      0.88282373	     -0.00056268	     -0.20914633	      0.00345490	     -0.00039909	     54.17917089
      0.85542978	     -0.05076330	     -0.00092953	     -0.19263429	     -0.05613630	      0.88282314	     -0.00056331	     -0.20914149	      0.00341954	     -0.00043424	     54.01539222
      0.85669187	     -0.05082980	     -0.00093255	     -0.19270040	     -0.05613200	      0.88282258	     -0.00056388	     -0.20913749	      0.00338891	     -0.00046511	     53.88118897
      0.85795396	     -0.05089393	     -0.00093258	     -0.19276425	     -0.05612774	      0.88282197	     -0.00056446	     -0.20913382	      0.00335933	     -0.00049555	     53.71342607
      0.85921606	     -0.05096410	     -0.00093577	     -0.19283404	     -0.05612352	      0.88282133	     -0.00056506	     -0.20913044	      0.00333078	     -0.00052570	     53.55694336
      0.86047815	     -0.05103134	     -0.00093571	     -0.19290101	     -0.05611934	      0.88282064	     -0.00056567	     -0.20912738	      0.00330331	     -0.00055567	     53.37613115
      0.86174024	     -0.05110493	     -0.00093903	     -0.19297424	     -0.05611518	      0.88281992	     -0.00056630	     -0.20912459	      0.00327692	     -0.00058556	     53.19605842
      0.86300233	     -0.05117509	     -0.00093886	     -0.19304416	     -0.05611106	      0.88281917	     -0.00056693	     -0.20912212	      0.00325165	     -0.00061546	     53.00309835
      0.86426442	     -0.05125204	     -0.00094227	     -0.19312077	     -0.05610698	      0.88281837	     -0.00056758	     -0.20911990	      0.00322751	     -0.00064548	     52.79838036
      0.86552652	     -0.05132508	     -0.00094203	     -0.19319360	     -0.05610292	      0.88281754	     -0.00056824	     -0.20911798	      0.00320452	     -0.00067570	     52.59713221
      0.86678861	     -0.05140504	     -0.00094552	     -0.19327324	     -0.05609889	      0.88281666	     -0.00056891	     -0.20911631	      0.00318269	     -0.00070616	     52.37407904
      0.86805070	     -0.05148056	     -0.00094529	     -0.19334857	     -0.05609488	      0.88281575	     -0.00056959	     -0.20911493	      0.00316206	     -0.00073694	     52.16827534
      0.86931279	     -0.05156260	     -0.00094883	     -0.19343031	     -0.05609091	      0.88281480	     -0.00057028	     -0.20911377	      0.00314262	     -0.00076802	     51.93320059
      0.87057488	     -0.05163946	     -0.00094865	     -0.19350700	     -0.05608695	      0.88281381	     -0.00057098	     -0.20911286	      0.00312437	     -0.00079942	     51.72491319
      0.87183698	     -0.05172237	     -0.00095220	     -0.19358965	     -0.05608302	      0.88281279	     -0.00057169	     -0.20911212	      0.00310733	     -0.00083110	     51.48059787
      0.87309907	     -0.05179987	     -0.00095219	     -0.19366699	     -0.05607911	      0.88281172	     -0.00057241	     -0.20911159	      0.00309147	     -0.00086303	     51.27040489
      0.87436116	     -0.05188300	     -0.00095583	     -0.19374987	     -0.05607521	      0.88281061	     -0.00057314	     -0.20911121	      0.00307679	     -0.00089513	     51.02226092
      0.87562325	     -0.05196043	     -0.00095610	     -0.19382717	     -0.05607134	      0.88280946	     -0.00057388	     -0.20911099	      0.00306324	     -0.00092736	     50.81354981
      0.87688535	     -0.05204257	     -0.00095980	     -0.19390908	     -0.05606748	      0.88280827	     -0.00057463	     -0.20911088	      0.00305085	     -0.00095960	     50.56894147
      0.87814744	     -0.05211884	     -0.00096041	     -0.19398522	     -0.05606364	      0.88280704	     -0.00057539	     -0.20911090	      0.00303955	     -0.00099178	     50.36710879
      0.87940953	     -0.05219894	     -0.00096419	     -0.19406512	     -0.05605981	      0.88280576	     -0.00057615	     -0.20911100	      0.00302934	     -0.00102378	     50.13025627
      0.88067162	     -0.05227307	     -0.00096519	     -0.19413914	     -0.05605599	      0.88280445	     -0.00057692	     -0.20911118	      0.00302014	     -0.00105551	     49.93787339
      0.88193371	     -0.05235010	     -0.00096905	     -0.19421598	     -0.05605218	      0.88280310	     -0.00057770	     -0.20911141	      0.00301196	     -0.00108684	     49.71332129
      0.88319581	     -0.05242133	     -0.00097047	     -0.19428710	     -0.05604839	      0.88280171	     -0.00057849	     -0.20911171	      0.00300471	     -0.00111766	     49.53213210
      0.88445790	     -0.05249440	     -0.00097439	     -0.19435999	     -0.05604460	      0.88280028	     -0.00057928	     -0.20911202	      0.00299836	     -0.00114784	     49.32398915
      0.88571999	     -0.05256148	     -0.00097616	     -0.19442699	     -0.05604082	      0.88279881	     -0.00058008	     -0.20911237	      0.00299285	     -0.00117727	     49.15799297
      0.88698208	     -0.05262928	     -0.00098005	     -0.19449463	     -0.05603705	      0.88279731	     -0.00058089	     -0.20911272	      0.00298813	     -0.00120582	     48.96744115
      0.88824417	     -0.05269135	     -0.00098210	     -0.19455662	     -0.05603328	      0.88279577	     -0.00058170	     -0.20911308	      0.00298412	     -0.00123337	     48.81317521
      0.88950627	     -0.05275342	     -0.00098594	     -0.19461855	     -0.05602951	      0.88279419	     -0.00058252	     -0.20911341	      0.00298078	     -0.00125979	     48.63927713
      0.89076836	     -0.05281007	     -0.00098824	     -0.19467512	     -0.05602575	      0.88279259	     -0.00058334	     -0.20911373	      0.00297803	     -0.00128498	     48.49564940
      0.89231207	     -0.05287925	     -0.00099349	     -0.19474415	     -0.05602116	      0.88279058	     -0.00058435	     -0.20911408	      0.00297539	     -0.00131396	     48.30238456
      0.89344220	     -0.05292285	     -0.00099466	     -0.19478772	     -0.05601780	      0.88278909	     -0.00058510	     -0.20911433	      0.00297388	     -0.00133382	     48.18862540
      0.89457234	     -0.05296753	     -0.00099811	     -0.19483230	     -0.05601444	      0.88278757	     -0.00058585	     -0.20911454	      0.00297271	     -0.00135246	     48.05686505
      0.89608495	     -0.05302064	     -0.00100103	     -0.19488534	     -0.05600994	      0.88278550	     -0.00058685	     -0.20911478	      0.00297157	     -0.00137542	     47.91381854
      0.89743703	     -0.05306744	     -0.00100564	     -0.19493203	     -0.05600592	      0.88278363	     -0.00058775	     -0.20911494	      0.00297093	     -0.00139393	     47.77146181
      0.89878911	     -0.05310550	     -0.00100698	     -0.19497008	     -0.05600191	      0.88278174	     -0.00058866	     -0.20911507	      0.00297054	     -0.00141049	     47.66733640
      0.89997156	     -0.05314078	     -0.00101144	     -0.19500525	     -0.05599839	      0.88278006	     -0.00058945	     -0.20911510	      0.00297039	     -0.00142334	     47.54569131
      0.90115401	     -0.05316920	     -0.00101316	     -0.19503366	     -0.05599488	      0.88277837	     -0.00059025	     -0.20911510	      0.00297036	     -0.00143465	     47.44820218
      0.90233647	     -0.05319734	     -0.00101642	     -0.19506173	     -0.05599137	      0.88277667	     -0.00059104	     -0.20911504	      0.00297042	     -0.00144441	     47.35329876
      0.90394499	     -0.05322890	     -0.00101903	     -0.19509327	     -0.05598659	      0.88277434	     -0.00059213	     -0.20911488	      0.00297060	     -0.00145524	     47.23648077
      0.90515634	     -0.05325253	     -0.00102310	     -0.19511681	     -0.05598299	      0.88277257	     -0.00059295	     -0.20911468	      0.00297075	     -0.00146156	     47.15804441
      0.90636770	     -0.05327005	     -0.00102479	     -0.19513432	     -0.05597939	      0.88277079	     -0.00059376	     -0.20911443	      0.00297092	     -0.00146633	     47.07222245
      0.90757905	     -0.05328713	     -0.00102801	     -0.19515134	     -0.05597579	      0.88276902	     -0.00059458	     -0.20911409	      0.00297104	     -0.00146960	     47.00999019
      0.90915740	     -0.05330267	     -0.00103013	     -0.19516688	     -0.05597110	      0.88276670	     -0.00059564	     -0.20911355	      0.00297114	     -0.00147171	     46.91697573
      0.91034335	     -0.05331459	     -0.00103398	     -0.19517873	     -0.05596758	      0.88276495	     -0.00059644	     -0.20911304	      0.00297109	     -0.00147178	     46.88640730
      0.91152931	     -0.05332104	     -0.00103547	     -0.19518518	     -0.05596406	      0.88276320	     -0.00059724	     -0.20911245	      0.00297096	     -0.00147062	     46.81573846
      0.91298302	     -0.05332852	     -0.00103925	     -0.19519260	     -0.05595974	      0.88276107	     -0.00059822	     -0.20911160	      0.00297058	     -0.00146762	     46.79349751
      0.91428265	     -0.05332958	     -0.00104027	     -0.19519368	     -0.05595588	      0.88275916	     -0.00059909	     -0.20911075	      0.00297008	     -0.00146360	     46.70777331
      0.91558227	     -0.05333169	     -0.00104412	     -0.19519572	     -0.05595202	      0.88275727	     -0.00059995	     -0.20910976	      0.00296931	     -0.00145844	     46.72716550
      0.91688190	     -0.05332739	     -0.00104474	     -0.19519145	     -0.05594816	      0.88275537	     -0.00060082	     -0.20910869	      0.00296836	     -0.00145223	     46.63482889
      0.91818153	     -0.05332459	     -0.00104867	     -0.19518858	     -0.05594430	      0.88275349	     -0.00060168	     -0.20910747	      0.00296708	     -0.00144512	     46.69078258
      0.91948115	     -0.05331506	     -0.00104888	     -0.19517908	     -0.05594045	      0.88275162	     -0.00060254	     -0.20910616	      0.00296559	     -0.00143718	     46.58617312
      0.92078078	     -0.05330766	     -0.00105296	     -0.19517159	     -0.05593660	      0.88274976	     -0.00060340	     -0.20910470	      0.00296368	     -0.00142855	     46.68148976
      0.92208041	     -0.05329347	     -0.00105273	     -0.19515746	     -0.05593275	      0.88274790	     -0.00060426	     -0.20910314	      0.00296152	     -0.00141930	     46.54923726
      0.92323899	     -0.05328304	     -0.00105620	     -0.19514695	     -0.05592932	      0.88274627	     -0.00060502	     -0.20910163	      0.00295916	     -0.00141063	     46.63864366
      0.92439758	     -0.05326830	     -0.00105704	     -0.19513221	     -0.05592589	      0.88274464	     -0.00060577	     -0.20910005	      0.00295656	     -0.00140159	     46.57855423
      0.92580770	     -0.05325022	     -0.00105999	     -0.19511408	     -0.05592172	      0.88274267	     -0.00060669	     -0.20909801	      0.00295284	     -0.00139021	     46.64514384
      0.92721782	     -0.05322777	     -0.00106057	     -0.19509164	     -0.05591756	      0.88274072	     -0.00060760	     -0.20909586	      0.00294865	     -0.00137844	     46.54849253
      0.92838965	     -0.05321011	     -0.00106383	     -0.19507390	     -0.05591411	      0.88273911	     -0.00060835	     -0.20909398	      0.00294460	     -0.00136846	     46.67069306
      0.92956148	     -0.05318892	     -0.00106471	     -0.19505269	     -0.05591066	      0.88273751	     -0.00060910	     -0.20909205	      0.00294022	     -0.00135830	     46.61369209
      0.93098045	     -0.05316314	     -0.00106762	     -0.19502683	     -0.05590649	      0.88273559	     -0.00061000	     -0.20908962	      0.00293420	     -0.00134586	     46.71319371
      0.93239942	     -0.05313482	     -0.00106802	     -0.19499850	     -0.05590233	      0.88273369	     -0.00061090	     -0.20908714	      0.00292759	     -0.00133328	     46.58849199
      0.93352498	     -0.05311549	     -0.00107131	     -0.19497907	     -0.05589904	      0.88273219	     -0.00061160	     -0.20908519	      0.00292166	     -0.00132335	     46.73038751
      0.93465053	     -0.05309606	     -0.00107245	     -0.19495959	     -0.05589576	      0.88273071	     -0.00061230	     -0.20908332	      0.00291535	     -0.00131353	     46.66763830
      0.93612636	     -0.05307497	     -0.00107557	     -0.19493838	     -0.05589146	      0.88272878	     -0.00061322	     -0.20908112	      0.00290628	     -0.00130107	     46.73581062
      0.93760218	     -0.05305608	     -0.00107629	     -0.19491943	     -0.05588718	      0.88272687	     -0.00061412	     -0.20907933	      0.00289654	     -0.00128938	     46.56340767
      0.93868645	     -0.05304606	     -0.00107943	     -0.19490928	     -0.05588404	      0.88272548	     -0.00061478	     -0.20907834	      0.00288878	     -0.00128153	     46.70478838
      0.93977071	     -0.05303644	     -0.00108035	     -0.19489960	     -0.05588091	      0.88272409	     -0.00061544	     -0.20907768	      0.00288080	     -0.00127439	     46.62933162
      0.94131962	     -0.05302634	     -0.00108260	     -0.19488938	     -0.05587646	      0.88272212	     -0.00061636	     -0.20907735	      0.00286880	     -0.00126577	     46.66952045
      0.94264191	     -0.05301907	     -0.00108287	     -0.19488205	     -0.05587267	      0.88272045	     -0.00061714	     -0.20907770	      0.00285827	     -0.00126009	     46.53333011
      0.94396420	     -0.05301429	     -0.00108501	     -0.19487715	     -0.05586890	      0.88271879	     -0.00061791	     -0.20907863	      0.00284738	     -0.00125614	     46.67055949
      0.94528649	     -0.05300962	     -0.00108441	     -0.19487245	     -0.05586514	      0.88271713	     -0.00061868	     -0.20908016	      0.00283649	     -0.00125391	     46.45128345
      0.94660878	     -0.05300729	     -0.00108686	     -0.19486999	     -0.05586140	      0.88271547	     -0.00061943	     -0.20908230	      0.00282525	     -0.00125352	     46.69416134
      0.94774869	     -0.05300428	     -0.00108579	     -0.19486697	     -0.05585819	      0.88271404	     -0.00062007	     -0.20908462	      0.00281571	     -0.00125455	     46.43801253
      0.94888861	     -0.05300264	     -0.00108679	     -0.19486525	     -0.05585498	      0.88271261	     -0.00062071	     -0.20908737	      0.00280599	     -0.00125689	     46.51682962
      0.95031383	     -0.05299981	     -0.00108643	     -0.19486237	     -0.05585099	      0.88271082	     -0.00062149	     -0.20909140	      0.00279391	     -0.00126147	     46.38566166
      0.95173906	     -0.05299458	     -0.00108777	     -0.19485704	     -0.05584702	      0.88270902	     -0.00062227	     -0.20909602	      0.00278171	     -0.00126761	     46.60297612
      0.95288347	     -0.05298554	     -0.00108624	     -0.19484802	     -0.05584384	      0.88270756	     -0.00062288	     -0.20910004	      0.00277207	     -0.00127329	     46.37804119
      0.95402788	     -0.05297395	     -0.00108664	     -0.19483637	     -0.05584067	      0.88270610	     -0.00062349	     -0.20910426	      0.00276226	     -0.00127933	     46.49515566
      0.95547441	     -0.05295535	     -0.00108569	     -0.19481775	     -0.05583669	      0.88270425	     -0.00062424	     -0.20910980	      0.00274979	     -0.00128695	     46.39408990
      0.95692094	     -0.05293351	     -0.00108683	     -0.19479581	     -0.05583272	      0.88270238	     -0.00062498	     -0.20911550	      0.00273685	     -0.00129411	     46.67563711
      0.95801792	     -0.05291343	     -0.00108524	     -0.19477574	     -0.05582972	      0.88270096	     -0.00062554	     -0.20911992	      0.00272696	     -0.00129885	     46.43746054
      0.95911490	     -0.05289188	     -0.00108561	     -0.19475414	     -0.05582674	      0.88269953	     -0.00062608	     -0.20912440	      0.00271664	     -0.00130283	     46.53669198
      0.96063154	     -0.05285893	     -0.00108483	     -0.19472115	     -0.05582263	      0.88269755	     -0.00062683	     -0.20913071	      0.00270196	     -0.00130676	     46.48650775
      0.96214818	     -0.05282283	     -0.00108564	     -0.19468495	     -0.05581854	      0.88269557	     -0.00062756	     -0.20913709	      0.00268652	     -0.00130849	     46.81455740
      0.96319604	     -0.05279608	     -0.00108372	     -0.19465821	     -0.05581573	      0.88269420	     -0.00062805	     -0.20914153	      0.00267567	     -0.00130816	     46.59481406
      0.96424390	     -0.05276818	     -0.00108350	     -0.19463026	     -0.05581293	      0.88269283	     -0.00062854	     -0.20914600	      0.00266438	     -0.00130655	     46.70427693
      0.96586329	     -0.05272220	     -0.00108210	     -0.19458423	     -0.05580863	      0.88269071	     -0.00062928	     -0.20915289	      0.00264644	     -0.00130129	     46.73743095
      0.96719629	     -0.05268136	     -0.00108187	     -0.19454331	     -0.05580512	      0.88268898	     -0.00062988	     -0.20915853	      0.00263106	     -0.00129430	     46.95739702
      0.96852929	     -0.05263745	     -0.00107977	     -0.19449939	     -0.05580162	      0.88268726	     -0.00063046	     -0.20916407	      0.00261533	     -0.00128465	     46.92818483
      0.96986229	     -0.05259115	     -0.00107990	     -0.19445299	     -0.05579814	      0.88268556	     -0.00063103	     -0.20916947	      0.00259892	     -0.00127223	     47.24678741
      0.97103964	     -0.05254779	     -0.00107752	     -0.19440963	     -0.05579509	      0.88268407	     -0.00063153	     -0.20917410	      0.00258415	     -0.00125873	     47.21053583
      0.97221699	     -0.05250302	     -0.00107717	     -0.19436478	     -0.05579206	      0.88268260	     -0.00063201	     -0.20917855	      0.00256879	     -0.00124278	     47.44369329
      0.97339434	     -0.05245617	     -0.00107547	     -0.19431789	     -0.05578904	      0.88268114	     -0.00063248	     -0.20918281	      0.00255302	     -0.00122423	     47.54453345
      0.97494443	     -0.05239124	     -0.00107437	     -0.19425287	     -0.05578510	      0.88267927	     -0.00063309	     -0.20918807	      0.00253134	     -0.00119574	     47.84368638
      0.97613885	     -0.05233798	     -0.00107158	     -0.19419959	     -0.05578209	      0.88267785	     -0.00063354	     -0.20919178	      0.00251406	     -0.00117048	     47.93438054
      0.97733327	     -0.05228353	     -0.00107045	     -0.19414506	     -0.05577910	      0.88267647	     -0.00063398	     -0.20919516	      0.00249604	     -0.00114237	     48.17773769
      0.97852769	     -0.05222811	     -0.00106804	     -0.19408960	     -0.05577613	      0.88267513	     -0.00063441	     -0.20919821	      0.00247745	     -0.00111139	     48.34121161
      0.98006297	     -0.05215588	     -0.00106698	     -0.19401724	     -0.05577234	      0.88267345	     -0.00063495	     -0.20920164	      0.00245246	     -0.00106751	     48.66818985
      0.98122630	     -0.05209959	     -0.00106437	     -0.19396090	     -0.05576950	      0.88267223	     -0.00063534	     -0.20920386	      0.00243290	     -0.00103124	     48.80823169
      0.98238964	     -0.05204179	     -0.00106327	     -0.19390300	     -0.05576668	      0.88267105	     -0.00063572	     -0.20920573	      0.00241258	     -0.00099259	     49.06016045
      0.98381354	     -0.05196788	     -0.00105939	     -0.19382903	     -0.05576327	      0.88266968	     -0.00063617	     -0.20920750	      0.00238696	     -0.00094208	     49.31513090
      0.98508624	     -0.05190179	     -0.00105742	     -0.19376283	     -0.05576024	      0.88266851	     -0.00063655	     -0.20920861	      0.00236312	     -0.00089417	     49.59224204
      0.98635893	     -0.05183470	     -0.00105298	     -0.19369570	     -0.05575725	      0.88266740	     -0.00063693	     -0.20920929	      0.00233863	     -0.00084386	     49.80054076
      0.98763163	     -0.05176742	     -0.00105075	     -0.19362831	     -0.05575429	      0.88266636	     -0.00063728	     -0.20920954	      0.00231322	     -0.00079153	     50.07418374
      0.98890433	     -0.05169923	     -0.00104565	     -0.19356008	     -0.05575136	      0.88266539	     -0.00063763	     -0.20920934	      0.00228723	     -0.00073738	     50.28267438
      0.99017703	     -0.05163076	     -0.00104331	     -0.19349147	     -0.05574847	      0.88266448	     -0.00063796	     -0.20920870	      0.00226036	     -0.00068180	     50.55887375
      0.99144973	     -0.05156164	     -0.00103774	     -0.19342231	     -0.05574561	      0.88266365	     -0.00063827	     -0.20920760	      0.00223299	     -0.00062491	     50.76636364
      0.99272242	     -0.05149262	     -0.00103554	     -0.19335313	     -0.05574278	      0.88266289	     -0.00063857	     -0.20920607	      0.00220471	     -0.00056713	     51.03328229
      0.99383867	     -0.05143159	     -0.00103054	     -0.19329205	     -0.05574034	      0.88266229	     -0.00063882	     -0.20920436	      0.00217953	     -0.00051580	     51.19690472
      0.99495493	     -0.05137102	     -0.00102759	     -0.19323136	     -0.05573792	      0.88266174	     -0.00063907	     -0.20920232	      0.00215371	     -0.00046415	     51.39841269
      0.99635194	     -0.05129530	     -0.00102246	     -0.19315552	     -0.05573493	      0.88266114	     -0.00063935	     -0.20919932	      0.00212076	     -0.00039923	     51.63022386
      0.99774895	     -0.05121906	     -0.00101902	     -0.19307910	     -0.05573199	      0.88266063	     -0.00063962	     -0.20919583	      0.00208692	     -0.00033439	     51.89267538
      0.99887604	     -0.05115779	     -0.00101397	     -0.19301774	     -0.05572966	      0.88266028	     -0.00063983	     -0.20919265	      0.00205918	     -0.00028226	     52.03981229
      1.00000312	     -0.05109812	     -0.00101090	     -0.19295792	     -0.05572735	      0.88265999	     -0.00064002	     -0.20918918	      0.00203081	     -0.00023056	     52.21517130
      1.00141328	     -0.05102660	     -0.00100584	     -0.19288623	     -0.05572451	      0.88265971	     -0.00064025	     -0.20918452	      0.00199470	     -0.00016671	     52.39698635
      1.00282343	     -0.05095933	     -0.00100305	     -0.19281870	     -0.05572173	      0.88265952	     -0.00064047	     -0.20917960	      0.00195772	     -0.00010427	     52.60596732
      1.00389917	     -0.05091003	     -0.00099868	     -0.19276927	     -0.05571964	      0.88265943	     -0.00064062	     -0.20917571	      0.00192919	     -0.00005774	     52.69664113
      1.00497490	     -0.05086262	     -0.00099619	     -0.19272167	     -0.05571758	      0.88265940	     -0.00064076	     -0.20917174	      0.00190021	     -0.00001238	     52.82770224
      1.00645457	     -0.05079915	     -0.00099149	     -0.19265796	     -0.05571480	      0.88265942	     -0.00064093	     -0.20916615	      0.00185992	      0.00004795	     52.99448671
      1.00793423	     -0.05073617	     -0.00098850	     -0.19259468	     -0.05571207	      0.88265954	     -0.00064109	     -0.20916037	      0.00181901	      0.00010570	     53.21451172
      1.00896275	     -0.05069248	     -0.00098391	     -0.19255086	     -0.05571022	      0.88265967	     -0.00064119	     -0.20915623	      0.00179042	      0.00014437	     53.28772567
      1.00999127	     -0.05064968	     -0.00098108	     -0.19250787	     -0.05570839	      0.88265983	     -0.00064128	     -0.20915197	      0.00176149	      0.00018169	     53.40283161
      1.01156794	     -0.05058764	     -0.00097598	     -0.19244554	     -0.05570565	      0.88266016	     -0.00064140	     -0.20914525	      0.00171672	      0.00023631	     53.54046707
      1.01286890	     -0.05053900	     -0.00097271	     -0.19239663	     -0.05570344	      0.88266050	     -0.00064149	     -0.20913960	      0.00167929	      0.00027881	     53.65578721
      1.01416986	     -0.05049265	     -0.00096754	     -0.19235006	     -0.05570128	      0.88266089	     -0.00064156	     -0.20913388	      0.00164164	      0.00031890	     53.73154463
      1.01547081	     -0.05044878	     -0.00096463	     -0.19230589	     -0.05569917	      0.88266133	     -0.00064161	     -0.20912810	      0.00160361	      0.00035634	     53.84336860
      1.01663528	     -0.05041145	     -0.00095961	     -0.19226837	     -0.05569732	      0.88266176	     -0.00064165	     -0.20912290	      0.00156957	      0.00038766	     53.89301683
      1.01779976	     -0.05037447	     -0.00095649	     -0.19223113	     -0.05569551	      0.88266223	     -0.00064168	     -0.20911767	      0.00153532	      0.00041677	     53.98671317
      1.01896423	     -0.05033619	     -0.00095182	     -0.19219264	     -0.05569374	      0.88266273	     -0.00064169	     -0.20911236	      0.00150111	      0.00044383	     54.07330288
      1.02044632	     -0.05028529	     -0.00094717	     -0.19214143	     -0.05569155	      0.88266341	     -0.00064170	     -0.20910538	      0.00145743	      0.00047550	     54.22358212
      1.02162898	     -0.05024342	     -0.00094167	     -0.19209936	     -0.05568985	      0.88266399	     -0.00064169	     -0.20909957	      0.00142260	      0.00049885	     54.30760861
      1.02281164	     -0.05020002	     -0.00093791	     -0.19205570	     -0.05568819	      0.88266459	     -0.00064167	     -0.20909352	      0.00138756	      0.00052061	     54.42671800
      1.02399431	     -0.05015542	     -0.00093289	     -0.19201088	     -0.05568657	      0.88266522	     -0.00064163	     -0.20908719	      0.00135246	      0.00054109	     54.52840810
      1.02546456	     -0.05009756	     -0.00092819	     -0.19195270	     -0.05568461	      0.88266603	     -0.00064158	     -0.20907888	      0.00130848	      0.00056506	     54.70244532
      1.02662743	     -0.05005019	     -0.00092274	     -0.19190511	     -0.05568311	      0.88266670	     -0.00064152	     -0.20907194	      0.00127357	      0.00058319	     54.80693661
      1.02779030	     -0.05000165	     -0.00091929	     -0.19185630	     -0.05568165	      0.88266739	     -0.00064145	     -0.20906467	      0.00123831	      0.00060075	     54.95859958
      1.02895317	     -0.04995103	     -0.00091470	     -0.19180543	     -0.05568023	      0.88266810	     -0.00064137	     -0.20905706	      0.00120281	      0.00061807	     55.09929760
      1.03048299	     -0.04988009	     -0.00091006	     -0.19173411	     -0.05567843	      0.88266906	     -0.00064125	     -0.20904647	      0.00115552	      0.00064080	     55.34408483
      1.03163494	     -0.04982392	     -0.00090494	     -0.19167769	     -0.05567712	      0.88266981	     -0.00064115	     -0.20903803	      0.00111953	      0.00065826	     55.49247218
      1.03278689	     -0.04976598	     -0.00090162	     -0.19161946	     -0.05567585	      0.88267058	     -0.00064104	     -0.20902917	      0.00108298	      0.00067619	     55.68368227
      1.03418342	     -0.04969409	     -0.00089610	     -0.19154723	     -0.05567437	      0.88267154	     -0.00064089	     -0.20901789	      0.00103802	      0.00069885	     55.88576735
      1.03542939	     -0.04962881	     -0.00089297	     -0.19148159	     -0.05567310	      0.88267242	     -0.00064074	     -0.20900736	      0.00099708	      0.00071997	     56.10887580
      1.03667537	     -0.04956273	     -0.00088763	     -0.19141521	     -0.05567188	      0.88267333	     -0.00064058	     -0.20899641	      0.00095555	      0.00074209	     56.27583928
      1.03792134	     -0.04949707	     -0.00088458	     -0.19134916	     -0.05567072	      0.88267427	     -0.00064041	     -0.20898509	      0.00091316	      0.00076509	     56.49852047
      1.03916732	     -0.04943216	     -0.00087917	     -0.19128392	     -0.05566961	      0.88267524	     -0.00064023	     -0.20897345	      0.00087017	      0.00078896	     56.65395236
      1.04041330	     -0.04936821	     -0.00087638	     -0.19121956	     -0.05566855	      0.88267624	     -0.00064004	     -0.20896156	      0.00082636	      0.00081348	     56.89251004
      1.04165927	     -0.04930609	     -0.00087105	     -0.19115709	     -0.05566755	      0.88267727	     -0.00063983	     -0.20894946	      0.00078204	      0.00083867	     57.03159046
      1.04290525	     -0.04924634	     -0.00086870	     -0.19109688	     -0.05566660	      0.88267833	     -0.00063962	     -0.20893724	      0.00073693	      0.00086418	     57.26966262
      1.04415122	     -0.04918800	     -0.00086360	     -0.19103817	     -0.05566571	      0.88267942	     -0.00063939	     -0.20892493	      0.00069144	      0.00089003	     57.41507962
      1.04539720	     -0.04913150	     -0.00086185	     -0.19098119	     -0.05566488	      0.88268054	     -0.00063916	     -0.20891257	      0.00064529	      0.00091592	     57.67296893
      1.04664317	     -0.04907741	     -0.00085696	     -0.19092670	     -0.05566410	      0.88268170	     -0.00063891	     -0.20890020	      0.00059882	      0.00094186	     57.79446472
      1.04775969	     -0.04903137	     -0.00085567	     -0.19088020	     -0.05566346	      0.88268277	     -0.00063868	     -0.20888915	      0.00055665	      0.00096484	     58.00289099
      1.04887621	     -0.04898711	     -0.00085239	     -0.19083555	     -0.05566286	      0.88268386	     -0.00063844	     -0.20887814	      0.00051425	      0.00098754	     58.12850933
      1.05022758	     -0.04893634	     -0.00085006	     -0.19078424	     -0.05566220	      0.88268521	     -0.00063814	     -0.20886493	      0.00046247	      0.00101433	     58.34393492
      1.05157894	     -0.04888820	     -0.00084595	     -0.19073560	     -0.05566161	      0.88268660	     -0.00063783	     -0.20885185	      0.00041041	      0.00104023	     58.47726997
      1.05270956	     -0.04885051	     -0.00084490	     -0.19069742	     -0.05566117	      0.88268779	     -0.00063757	     -0.20884103	      0.00036651	      0.00106094	     58.67170036
      1.05384019	     -0.04881518	     -0.00084206	     -0.19066165	     -0.05566078	      0.88268900	     -0.00063729	     -0.20883035	      0.00032253	      0.00108074	     58.77311218
      1.05519882	     -0.04877748	     -0.00084052	     -0.19062336	     -0.05566038	      0.88269048	     -0.00063695	     -0.20881773	      0.00026943	      0.00110298	     58.95836120
      1.05655746	     -0.04874556	     -0.00083716	     -0.19059091	     -0.05566005	      0.88269199	     -0.00063660	     -0.20880545	      0.00021630	      0.00112329	     59.02104547
      1.05764705	     -0.04872478	     -0.00083707	     -0.19056961	     -0.05565984	      0.88269322	     -0.00063631	     -0.20879590	      0.00017353	      0.00113781	     59.16508346
      1.05873664	     -0.04870813	     -0.00083520	     -0.19055250	     -0.05565967	      0.88269447	     -0.00063601	     -0.20878666	      0.00013090	      0.00115064	     59.19874516
      1.06014617	     -0.04869241	     -0.00083426	     -0.19053613	     -0.05565953	      0.88269610	     -0.00063562	     -0.20877523	      0.00007586	      0.00116427	     59.31829117
      1.06155569	     -0.04868185	     -0.00083147	     -0.19052498	     -0.05565946	      0.88269775	     -0.00063522	     -0.20876442	      0.00002130	      0.00117433	     59.32592043
      1.06261173	     -0.04867700	     -0.00083183	     -0.19051962	     -0.05565946	      0.88269899	     -0.00063491	     -0.20875672	     -0.00001938	      0.00117932	     59.44868743
      1.06366777	     -0.04867421	     -0.00083040	     -0.19051638	     -0.05565950	      0.88270024	     -0.00063460	     -0.20874934	     -0.00005963	      0.00118214	     59.46600582
      1.06513993	     -0.04867374	     -0.00082960	     -0.19051525	     -0.05565963	      0.88270198	     -0.00063415	     -0.20873958	     -0.00011518	      0.00118227	     59.56232690
      1.06661209	     -0.04867676	     -0.00082685	     -0.19051767	     -0.05565984	      0.88270372	     -0.00063370	     -0.20873039	     -0.00016983	      0.00117802	     59.52918452
      1.06762063	     -0.04868111	     -0.00082751	     -0.19052153	     -0.05566003	      0.88270491	     -0.00063338	     -0.20872441	     -0.00020691	      0.00117253	     59.63443946
      1.06862916	     -0.04868696	     -0.00082646	     -0.19052696	     -0.05566025	      0.88270608	     -0.00063306	     -0.20871868	     -0.00024349	      0.00116505	     59.63188126
      1.07020765	     -0.04869945	     -0.00082589	     -0.19053875	     -0.05566068	      0.88270791	     -0.00063255	     -0.20871019	     -0.00029994	      0.00114935	     59.68775997
      1.07150156	     -0.04871246	     -0.00082451	     -0.19055123	     -0.05566110	      0.88270939	     -0.00063213	     -0.20870366	     -0.00034537	      0.00113305	     59.64696304
      1.07279547	     -0.04872819	     -0.00082502	     -0.19056637	     -0.05566158	      0.88271084	     -0.00063170	     -0.20869750	     -0.00039017	      0.00111373	     59.72921381
      1.07408937	     -0.04874611	     -0.00082325	     -0.19058379	     -0.05566211	      0.88271227	     -0.00063127	     -0.20869172	     -0.00043410	      0.00109167	     59.62490573
      1.07523508	     -0.04876436	     -0.00082430	     -0.19060151	     -0.05566263	      0.88271351	     -0.00063088	     -0.20868690	     -0.00047253	      0.00106987	     59.70752712
      1.07638079	     -0.04878438	     -0.00082337	     -0.19062107	     -0.05566319	      0.88271472	     -0.00063049	     -0.20868238	     -0.00051025	      0.00104618	     59.62663527
      1.07752650	     -0.04880653	     -0.00082382	     -0.19064273	     -0.05566380	      0.88271590	     -0.00063010	     -0.20867814	     -0.00054746	      0.00102065	     59.64228222
      1.07903151	     -0.04883845	     -0.00082310	     -0.19067405	     -0.05566466	      0.88271741	     -0.00062957	     -0.20867301	     -0.00059534	      0.00098464	     59.54573157
      1.08020294	     -0.04886575	     -0.00082438	     -0.19070083	     -0.05566538	      0.88271855	     -0.00062916	     -0.20866937	     -0.00063199	      0.00095478	     59.59775856
      1.08137436	     -0.04889469	     -0.00082390	     -0.19072931	     -0.05566614	      0.88271965	     -0.00062875	     -0.20866603	     -0.00066790	      0.00092359	     59.49499717
      1.08254579	     -0.04892563	     -0.00082482	     -0.19075976	     -0.05566694	      0.88272071	     -0.00062833	     -0.20866299	     -0.00070324	      0.00089116	     59.49623310
      1.08402967	     -0.04896722	     -0.00082450	     -0.19080078	     -0.05566802	      0.88272200	     -0.00062780	     -0.20865957	     -0.00074700	      0.00084862	     59.36422812
      1.08518323	     -0.04900166	     -0.00082617	     -0.19083473	     -0.05566890	      0.88272296	     -0.00062738	     -0.20865725	     -0.00078039	      0.00081456	     59.40500709
      1.08633679	     -0.04903735	     -0.00082607	     -0.19086999	     -0.05566982	      0.88272388	     -0.00062697	     -0.20865520	     -0.00081305	      0.00077988	     59.28711930
      1.08749035	     -0.04907467	     -0.00082720	     -0.19090684	     -0.05567077	      0.88272476	     -0.00062655	     -0.20865343	     -0.00084513	      0.00074467	     59.26882368
      1.08903879	     -0.04912670	     -0.00082736	     -0.19095830	     -0.05567212	      0.88272588	     -0.00062598	     -0.20865149	     -0.00088709	      0.00069689	     59.11964623
      1.09018777	     -0.04916709	     -0.00082925	     -0.19099822	     -0.05567315	      0.88272666	     -0.00062556	     -0.20865035	     -0.00091756	      0.00066120	     59.15078445
      1.09133674	     -0.04920853	     -0.00082931	     -0.19103926	     -0.05567422	      0.88272740	     -0.00062514	     -0.20864947	     -0.00094727	      0.00062554	     59.02318449
      1.09273962	     -0.04926111	     -0.00083109	     -0.19109131	     -0.05567558	      0.88272825	     -0.00062462	     -0.20864873	     -0.00098274	      0.00058214	     59.01943981
      1.09399076	     -0.04930957	     -0.00083105	     -0.19113935	     -0.05567683	      0.88272895	     -0.00062416	     -0.20864839	     -0.00101342	      0.00054382	     58.84404854
      1.09524190	     -0.04936004	     -0.00083349	     -0.19118933	     -0.05567811	      0.88272961	     -0.00062370	     -0.20864833	     -0.00104342	      0.00050596	     58.88022499
      1.09649304	     -0.04941130	     -0.00083359	     -0.19124020	     -0.05567944	      0.88273022	     -0.00062323	     -0.20864853	     -0.00107245	      0.00046880	     58.68933388
      1.09774419	     -0.04946412	     -0.00083623	     -0.19129254	     -0.05568080	      0.88273078	     -0.00062277	     -0.20864900	     -0.00110081	      0.00043235	     58.73402533
      1.09899533	     -0.04951746	     -0.00083630	     -0.19134550	     -0.05568219	      0.88273130	     -0.00062230	     -0.20864971	     -0.00112816	      0.00039681	     58.52862969
      1.10024647	     -0.04957224	     -0.00083911	     -0.19139983	     -0.05568362	      0.88273177	     -0.00062184	     -0.20865066	     -0.00115484	      0.00036216	     58.58233137
      1.10149761	     -0.04962745	     -0.00083915	     -0.19145468	     -0.05568508	      0.88273221	     -0.00062137	     -0.20865184	     -0.00118049	      0.00032858	     58.36153760
      1.10274876	     -0.04968415	     -0.00084215	     -0.19151094	     -0.05568657	      0.88273260	     -0.00062091	     -0.20865323	     -0.00120546	      0.00029601	     58.42245290
      1.10399990	     -0.04974127	     -0.00084222	     -0.19156771	     -0.05568810	      0.88273295	     -0.00062045	     -0.20865483	     -0.00122939	      0.00026461	     58.18657342
      1.10525104	     -0.04980009	     -0.00084545	     -0.19162610	     -0.05568965	      0.88273326	     -0.00061999	     -0.20865664	     -0.00125264	      0.00023428	     58.25335471
      1.10650218	     -0.04985964	     -0.00084581	     -0.19168533	     -0.05569123	      0.88273353	     -0.00061953	     -0.20865865	     -0.00127481	      0.00020515	     58.00600649
      1.10775332	     -0.04992107	     -0.00084952	     -0.19174633	     -0.05569284	      0.88273377	     -0.00061907	     -0.20866086	     -0.00129630	      0.00017715	     58.07773676
      1.10900447	     -0.04998290	     -0.00085006	     -0.19180785	     -0.05569447	      0.88273398	     -0.00061861	     -0.20866326	     -0.00131669	      0.00015036	     57.81711985
      1.11025561	     -0.05004688	     -0.00085399	     -0.19187142	     -0.05569613	      0.88273415	     -0.00061815	     -0.20866586	     -0.00133639	      0.00012461	     57.88574936
      1.11150675	     -0.05011139	     -0.00085469	     -0.19193563	     -0.05569782	      0.88273429	     -0.00061770	     -0.20866866	     -0.00135498	      0.00009996	     57.61191168
      1.11275789	     -0.05017793	     -0.00085881	     -0.19200178	     -0.05569952	      0.88273440	     -0.00061725	     -0.20867165	     -0.00137286	      0.00007624	     57.67716820
      1.11400904	     -0.05024496	     -0.00085996	     -0.19206852	     -0.05570125	      0.88273448	     -0.00061680	     -0.20867485	     -0.00138961	      0.00005348	     57.39136053
      1.11526018	     -0.05031426	     -0.00086468	     -0.19213742	     -0.05570300	      0.88273453	     -0.00061635	     -0.20867825	     -0.00140565	      0.00003153	     57.43946541
      1.11651132	     -0.05038412	     -0.00086608	     -0.19220701	     -0.05570477	      0.88273456	     -0.00061591	     -0.20868185	     -0.00142056	      0.00001038	     57.13774636
      1.11776246	     -0.05045555	     -0.00087028	     -0.19227809	     -0.05570655	      0.88273456	     -0.00061547	     -0.20868566	     -0.00143473	     -0.00001020	     57.17498821
      1.11901361	     -0.05052802	     -0.00087132	     -0.19235031	     -0.05570836	      0.88273453	     -0.00061503	     -0.20868969	     -0.00144773	     -0.00003017	     56.86308443
      1.12026475	     -0.05060275	     -0.00087560	     -0.19242472	     -0.05571018	      0.88273448	     -0.00061460	     -0.20869395	     -0.00145995	     -0.00004976	     56.88535694
      1.12151589	     -0.05067792	     -0.00087679	     -0.19249967	     -0.05571201	      0.88273441	     -0.00061417	     -0.20869843	     -0.00147096	     -0.00006899	     56.57338341
      1.12276703	     -0.05075526	     -0.00088106	     -0.19257670	     -0.05571386	      0.88273431	     -0.00061375	     -0.20870312	     -0.00148113	     -0.00008807	     56.57810466
      1.12401818	     -0.05083301	     -0.00088243	     -0.19265424	     -0.05571572	      0.88273419	     -0.00061333	     -0.20870802	     -0.00149003	     -0.00010700	     56.26473392
      1.12526932	     -0.05091275	     -0.00088668	     -0.19273370	     -0.05571759	      0.88273404	     -0.00061291	     -0.20871311	     -0.00149804	     -0.00012598	     56.24901848
      1.12652046	     -0.05099231	     -0.00088831	     -0.19281308	     -0.05571946	      0.88273387	     -0.00061250	     -0.20871839	     -0.00150475	     -0.00014498	     55.93637620
      1.12777160	     -0.05107393	     -0.00089254	     -0.19289444	     -0.05572135	      0.88273368	     -0.00061210	     -0.20872387	     -0.00151052	     -0.00016417	     55.89546823
      1.12902274	     -0.05115586	     -0.00089423	     -0.19297621	     -0.05572324	      0.88273346	     -0.00061170	     -0.20872953	     -0.00151500	     -0.00018352	     55.58082537
      1.13027389	     -0.05123953	     -0.00089829	     -0.19305966	     -0.05572514	      0.88273322	     -0.00061131	     -0.20873537	     -0.00151849	     -0.00020321	     55.51730130
      1.13152503	     -0.05132334	     -0.00090014	     -0.19314333	     -0.05572704	      0.88273296	     -0.00061092	     -0.20874138	     -0.00152065	     -0.00022321	     55.20934980
      1.13277617	     -0.05140855	     -0.00090404	     -0.19322835	     -0.05572895	      0.88273266	     -0.00061054	     -0.20874754	     -0.00152179	     -0.00024368	     55.12360926
      1.13402731	     -0.05149372	     -0.00090602	     -0.19331340	     -0.05573085	      0.88273235	     -0.00061017	     -0.20875385	     -0.00152159	     -0.00026457	     54.82486643
      1.13527846	     -0.05157991	     -0.00090979	     -0.19339943	     -0.05573275	      0.88273200	     -0.00060980	     -0.20876029	     -0.00152032	     -0.00028597	     54.72076589
      1.13652960	     -0.05166597	     -0.00091193	     -0.19348539	     -0.05573465	      0.88273163	     -0.00060945	     -0.20876684	     -0.00151773	     -0.00030784	     54.43150380
      1.13778074	     -0.05175287	     -0.00091554	     -0.19357217	     -0.05573655	      0.88273123	     -0.00060910	     -0.20877350	     -0.00151406	     -0.00033022	     54.30484966
      1.13903188	     -0.05183962	     -0.00091776	     -0.19365884	     -0.05573844	      0.88273080	     -0.00060875	     -0.20878026	     -0.00150911	     -0.00035308	     54.02165546
      1.14053468	     -0.05194461	     -0.00092232	     -0.19376370	     -0.05574070	      0.88273025	     -0.00060835	     -0.20878848	     -0.00150177	     -0.00038123	     53.90877117
      1.14167527	     -0.05202349	     -0.00092357	     -0.19384256	     -0.05574241	      0.88272980	     -0.00060806	     -0.20879478	     -0.00149490	     -0.00040300	     53.56120312
      1.14281587	     -0.05210290	     -0.00092670	     -0.19392191	     -0.05574411	      0.88272933	     -0.00060777	     -0.20880112	     -0.00148719	     -0.00042517	     53.43391134
      1.14428628	     -0.05220454	     -0.00092931	     -0.19402353	     -0.05574629	      0.88272869	     -0.00060741	     -0.20880935	     -0.00147570	     -0.00045421	     53.10833129
      1.14575670	     -0.05230650	     -0.00093426	     -0.19412542	     -0.05574845	      0.88272800	     -0.00060707	     -0.20881760	     -0.00146279	     -0.00048374	     53.06310462
      1.14683040	     -0.05237959	     -0.00093526	     -0.19419855	     -0.05575002	      0.88272746	     -0.00060682	     -0.20882364	     -0.00145217	     -0.00050547	     52.69013790
      1.14790411	     -0.05245302	     -0.00093827	     -0.19427196	     -0.05575157	      0.88272691	     -0.00060659	     -0.20882968	     -0.00144088	     -0.00052736	     52.55778483
      1.14947874	     -0.05255952	     -0.00094175	     -0.19437848	     -0.05575383	      0.88272605	     -0.00060625	     -0.20883852	     -0.00142281	     -0.00055958	     52.23741274
      1.15082118	     -0.05264951	     -0.00094613	     -0.19446846	     -0.05575573	      0.88272528	     -0.00060598	     -0.20884602	     -0.00140619	     -0.00058707	     52.12248038
      1.15216362	     -0.05273728	     -0.00094874	     -0.19455629	     -0.05575760	      0.88272448	     -0.00060573	     -0.20885347	     -0.00138826	     -0.00061440	     51.76784005
      1.15350606	     -0.05282415	     -0.00095416	     -0.19464314	     -0.05575945	      0.88272364	     -0.00060548	     -0.20886084	     -0.00136943	     -0.00064152	     51.76115156
      1.15469564	     -0.05289861	     -0.00095643	     -0.19471768	     -0.05576107	      0.88272286	     -0.00060528	     -0.20886731	     -0.00135165	     -0.00066518	     51.38880995
      1.15588522	     -0.05297231	     -0.00096102	     -0.19479139	     -0.05576267	      0.88272205	     -0.00060509	     -0.20887369	     -0.00133326	     -0.00068850	     51.32312495
      1.15707480	     -0.05304407	     -0.00096446	     -0.19486321	     -0.05576424	      0.88272122	     -0.00060491	     -0.20888000	     -0.00131402	     -0.00071135	     51.07909146
      1.15865892	     -0.05313742	     -0.00097074	     -0.19495661	     -0.05576630	      0.88272007	     -0.00060469	     -0.20888829	     -0.00128740	     -0.00074101	     50.99384503
      1.15988090	     -0.05320632	     -0.00097398	     -0.19502559	     -0.05576786	      0.88271915	     -0.00060453	     -0.20889458	     -0.00126589	     -0.00076314	     50.65888294
      1.16110288	     -0.05327349	     -0.00097919	     -0.19509281	     -0.05576940	      0.88271821	     -0.00060438	     -0.20890079	     -0.00124389	     -0.00078457	     50.62936172
      1.16232486	     -0.05333772	     -0.00098314	     -0.19515713	     -0.05577090	      0.88271723	     -0.00060425	     -0.20890690	     -0.00122119	     -0.00080518	     50.39044375
      1.16387810	     -0.05341626	     -0.00098987	     -0.19523573	     -0.05577278	      0.88271596	     -0.00060410	     -0.20891453	     -0.00119168	     -0.00083013	     50.37925908
      1.16508104	     -0.05347346	     -0.00099324	     -0.19529305	     -0.05577420	      0.88271495	     -0.00060400	     -0.20892034	     -0.00116811	     -0.00084837	     50.04106103
      1.16628399	     -0.05352847	     -0.00099845	     -0.19534813	     -0.05577559	      0.88271392	     -0.00060391	     -0.20892606	     -0.00114428	     -0.00086565	     50.04156054
      1.16748693	     -0.05358033	     -0.00100245	     -0.19540010	     -0.05577695	      0.88271287	     -0.00060383	     -0.20893168	     -0.00111996	     -0.00088188	     49.83548341
      1.16910759	     -0.05364637	     -0.00100926	     -0.19546626	     -0.05577874	      0.88271143	     -0.00060375	     -0.20893911	     -0.00108683	     -0.00090205	     49.84775326
      1.17030454	     -0.05369150	     -0.00101248	     -0.19551154	     -0.05578002	      0.88271034	     -0.00060371	     -0.20894450	     -0.00106191	     -0.00091560	     49.51994643
      1.17150148	     -0.05373454	     -0.00101739	     -0.19555469	     -0.05578128	      0.88270923	     -0.00060367	     -0.20894980	     -0.00103693	     -0.00092805	     49.53773162
      1.17296868	     -0.05378303	     -0.00102165	     -0.19560336	     -0.05578278	      0.88270786	     -0.00060365	     -0.20895621	     -0.00100590	     -0.00094170	     49.25773622
      1.17427273	     -0.05382312	     -0.00102707	     -0.19564357	     -0.05578407	      0.88270663	     -0.00060364	     -0.20896180	     -0.00097830	     -0.00095239	     49.36796620
      1.17557678	     -0.05385928	     -0.00103004	     -0.19567993	     -0.05578533	      0.88270538	     -0.00060365	     -0.20896729	     -0.00095034	     -0.00096167	     49.03352275
      1.17688082	     -0.05389307	     -0.00103519	     -0.19571386	     -0.05578655	      0.88270412	     -0.00060367	     -0.20897270	     -0.00092249	     -0.00096961	     49.17534904
      1.17818487	     -0.05392329	     -0.00103768	     -0.19574430	     -0.05578774	      0.88270285	     -0.00060370	     -0.20897802	     -0.00089435	     -0.00097617	     48.82659220
      1.17948891	     -0.05395154	     -0.00104259	     -0.19577270	     -0.05578888	      0.88270157	     -0.00060375	     -0.20898326	     -0.00086642	     -0.00098146	     49.00168225
      1.18079296	     -0.05397635	     -0.00104465	     -0.19579774	     -0.05578999	      0.88270029	     -0.00060382	     -0.20898842	     -0.00083823	     -0.00098545	     48.64338323
      1.18209700	     -0.05399915	     -0.00104929	     -0.19582070	     -0.05579107	      0.88269900	     -0.00060390	     -0.20899351	     -0.00081033	     -0.00098828	     48.85127877
      1.18340105	     -0.05401855	     -0.00105083	     -0.19584036	     -0.05579211	      0.88269771	     -0.00060399	     -0.20899851	     -0.00078221	     -0.00098989	     48.48148264
      1.18470509	     -0.05403612	     -0.00105516	     -0.19585811	     -0.05579311	      0.88269642	     -0.00060409	     -0.20900343	     -0.00075445	     -0.00099048	     48.72059992
      1.18600914	     -0.05405047	     -0.00105613	     -0.19587273	     -0.05579408	      0.88269513	     -0.00060421	     -0.20900827	     -0.00072647	     -0.00099000	     48.34003979
      1.18731319	     -0.05406337	     -0.00106018	     -0.19588582	     -0.05579500	      0.88269384	     -0.00060434	     -0.20901302	     -0.00069891	     -0.00098866	     48.61215891
      1.18861723	     -0.05407321	     -0.00106064	     -0.19589595	     -0.05579590	      0.88269255	     -0.00060449	     -0.20901769	     -0.00067114	     -0.00098643	     48.22185082
      1.18992128	     -0.05408157	     -0.00106443	     -0.19590450	     -0.05579676	      0.88269127	     -0.00060465	     -0.20902227	     -0.00064383	     -0.00098351	     48.52925825
      1.19109148	     -0.05408662	     -0.00106466	     -0.19590982	     -0.05579749	      0.88269012	     -0.00060481	     -0.20902631	     -0.00061915	     -0.00098028	     48.21452809
      1.19226168	     -0.05409064	     -0.00106685	     -0.19591405	     -0.05579820	      0.88268898	     -0.00060497	     -0.20903027	     -0.00059483	     -0.00097660	     48.31517167
      1.19368626	     -0.05409333	     -0.00106786	     -0.19591704	     -0.05579903	      0.88268759	     -0.00060519	     -0.20903501	     -0.00056527	     -0.00097156	     48.15798761
      1.19511084	     -0.05409434	     -0.00107056	     -0.19591830	     -0.05579982	      0.88268621	     -0.00060542	     -0.20903966	     -0.00053614	     -0.00096605	     48.36496559
      1.19630465	     -0.05409309	     -0.00107046	     -0.19591733	     -0.05580044	      0.88268506	     -0.00060563	     -0.20904349	     -0.00051171	     -0.00096109	     48.10973025
      1.19749846	     -0.05409079	     -0.00107215	     -0.19591525	     -0.05580104	      0.88268391	     -0.00060585	     -0.20904725	     -0.00048767	     -0.00095596	     48.22482184
      1.19869227	     -0.05408721	     -0.00107256	     -0.19591193	     -0.05580161	      0.88268277	     -0.00060608	     -0.20905095	     -0.00046374	     -0.00095068	     48.12751898
      1.20032497	     -0.05408341	     -0.00107428	     -0.19590845	     -0.05580234	      0.88268123	     -0.00060641	     -0.20905598	     -0.00043152	     -0.00094354	     48.23189754
      1.20153511	     -0.05408241	     -0.00107381	     -0.19590773	     -0.05580284	      0.88268009	     -0.00060668	     -0.20905977	     -0.00040777	     -0.00093861	     47.98186032
      1.20274524	     -0.05408389	     -0.00107487	     -0.19590945	     -0.05580332	      0.88267896	     -0.00060695	     -0.20906370	     -0.00038438	     -0.00093438	     48.04870427
      1.20420391	     -0.05408929	     -0.00107443	     -0.19591517	     -0.05580386	      0.88267760	     -0.00060729	     -0.20906875	     -0.00035620	     -0.00093065	     47.81360162
      1.20550023	     -0.05409916	     -0.00107587	     -0.19592527	     -0.05580431	      0.88267639	     -0.00060761	     -0.20907364	     -0.00033137	     -0.00092914	     47.95369422
      1.20679655	     -0.05411310	     -0.00107531	     -0.19593951	     -0.05580472	      0.88267519	     -0.00060795	     -0.20907904	     -0.00030619	     -0.00092969	     47.65610625
      1.20809287	     -0.05413099	     -0.00107692	     -0.19595762	     -0.05580510	      0.88267398	     -0.00060830	     -0.20908501	     -0.00028097	     -0.00093270	     47.79957179
      1.20938919	     -0.05415121	     -0.00107637	     -0.19597814	     -0.05580545	      0.88267277	     -0.00060866	     -0.20909161	     -0.00025519	     -0.00093838	     47.48398199
      1.21068551	     -0.05417451	     -0.00107791	     -0.19600167	     -0.05580576	      0.88267155	     -0.00060904	     -0.20909885	     -0.00022917	     -0.00094701	     47.61912496
      1.21198183	     -0.05420069	     -0.00107755	     -0.19602814	     -0.05580604	      0.88267031	     -0.00060943	     -0.20910677	     -0.00020241	     -0.00095867	     47.28756351
      1.21327815	     -0.05422981	     -0.00107927	     -0.19605748	     -0.05580629	      0.88266906	     -0.00060983	     -0.20911541	     -0.00017524	     -0.00097349	     47.40362319
      1.21457447	     -0.05426082	     -0.00107910	     -0.19608880	     -0.05580650	      0.88266779	     -0.00061025	     -0.20912478	     -0.00014724	     -0.00099142	     47.05636950
      1.21587078	     -0.05429459	     -0.00108087	     -0.19612281	     -0.05580667	      0.88266649	     -0.00061068	     -0.20913488	     -0.00011874	     -0.00101251	     47.13741670
      1.21716710	     -0.05433035	     -0.00108084	     -0.19615887	     -0.05580681	      0.88266516	     -0.00061112	     -0.20914574	     -0.00008935	     -0.00103661	     46.77481912
      1.21846342	     -0.05436817	     -0.00108252	     -0.19619694	     -0.05580690	      0.88266380	     -0.00061158	     -0.20915736	     -0.00005936	     -0.00106368	     46.81401300
      1.21975974	     -0.05440699	     -0.00108251	     -0.19623608	     -0.05580696	      0.88266240	     -0.00061205	     -0.20916972	     -0.00002841	     -0.00109349	     46.45110132
      1.22105606	     -0.05444756	     -0.00108399	     -0.19627693	     -0.05580698	      0.88266096	     -0.00061253	     -0.20918281	      0.00000317	     -0.00112586	     46.44105208
      1.22235238	     -0.05448849	     -0.00108395	     -0.19631819	     -0.05580695	      0.88265948	     -0.00061302	     -0.20919662	      0.00003567	     -0.00116045	     46.08202316
      1.22364870	     -0.05453135	     -0.00108529	     -0.19636134	     -0.05580688	      0.88265795	     -0.00061353	     -0.20921118	      0.00006881	     -0.00119693	     46.01270054
      1.22494502	     -0.05457537	     -0.00108537	     -0.19640571	     -0.05580677	      0.88265638	     -0.00061405	     -0.20922648	      0.00010287	     -0.00123500	     45.65766433
      1.22624134	     -0.05462160	     -0.00108662	     -0.19645225	     -0.05580662	      0.88265475	     -0.00061458	     -0.20924251	      0.00013765	     -0.00127441	     45.56284510
      1.22782657	     -0.05468032	     -0.00108635	     -0.19651143	     -0.05580636	      0.88265269	     -0.00061525	     -0.20926311	      0.00018156	     -0.00132399	     45.05872313
      1.22898747	     -0.05472434	     -0.00108804	     -0.19655573	     -0.05580613	      0.88265113	     -0.00061575	     -0.20927885	      0.00021440	     -0.00136104	     45.12074853
      1.23014837	     -0.05476910	     -0.00108805	     -0.19660082	     -0.05580586	      0.88264953	     -0.00061626	     -0.20929513	      0.00024817	     -0.00139840	     44.82189595
      1.23170365	     -0.05483137	     -0.00108935	     -0.19666352	     -0.05580544	      0.88264732	     -0.00061695	     -0.20931776	      0.00029446	     -0.00144856	     44.68495460
      1.23310017	     -0.05488957	     -0.00108904	     -0.19672217	     -0.05580500	      0.88264526	     -0.00061759	     -0.20933886	      0.00033733	     -0.00149323	     44.25896935
      1.23449669	     -0.05494997	     -0.00109111	     -0.19678295	     -0.05580450	      0.88264315	     -0.00061824	     -0.20936070	      0.00038107	     -0.00153722	     44.31516731
      1.23570840	     -0.05500289	     -0.00109022	     -0.19683629	     -0.05580401	      0.88264126	     -0.00061881	     -0.20938022	      0.00042017	     -0.00157445	     43.87600894
      1.23692011	     -0.05505655	     -0.00109110	     -0.19689034	     -0.05580348	      0.88263933	     -0.00061939	     -0.20940022	      0.00045993	     -0.00161063	     43.81708110
      1.23837667	     -0.05512098	     -0.00109031	     -0.19695528	     -0.05580278	      0.88263695	     -0.00062009	     -0.20942486	      0.00050905	     -0.00165236	     43.48988308
      1.23983322	     -0.05518543	     -0.00109122	     -0.19702022	     -0.05580200	      0.88263452	     -0.00062081	     -0.20945006	      0.00055930	     -0.00169178	     43.51184271
      1.24104678	     -0.05523792	     -0.00108942	     -0.19707321	     -0.05580129	      0.88263245	     -0.00062141	     -0.20947144	      0.00060237	     -0.00172245	     43.15755400
      1.24226035	     -0.05528958	     -0.00108930	     -0.19712533	     -0.05580054	      0.88263034	     -0.00062202	     -0.20949308	      0.00064615	     -0.00175091	     43.11973792
      1.24373986	     -0.05535060	     -0.00108724	     -0.19718697	     -0.05579954	      0.88262772	     -0.00062277	     -0.20951974	      0.00070085	     -0.00178214	     42.86802387
      1.24521937	     -0.05540938	     -0.00108680	     -0.19724634	     -0.05579846	      0.88262507	     -0.00062353	     -0.20954660	      0.00075659	     -0.00180921	     42.92223089
      1.24640588	     -0.05545427	     -0.00108373	     -0.19729180	     -0.05579754	      0.88262291	     -0.00062415	     -0.20956821	      0.00080237	     -0.00182752	     42.65111437
      1.24759239	     -0.05549780	     -0.00108231	     -0.19733586	     -0.05579656	      0.88262073	     -0.00062477	     -0.20958980	      0.00084868	     -0.00184268	     42.63784540
      1.24911937	     -0.05555052	     -0.00107883	     -0.19738931	     -0.05579522	      0.88261791	     -0.00062557	     -0.20961750	      0.00090942	     -0.00185713	     42.49979893
      1.25064635	     -0.05559820	     -0.00107691	     -0.19743770	     -0.05579378	      0.88261506	     -0.00062638	     -0.20964494	      0.00097108	     -0.00186554	     42.60654264
      1.25179873	     -0.05562944	     -0.00107260	     -0.19746957	     -0.05579263	      0.88261291	     -0.00062700	     -0.20966536	      0.00101846	     -0.00186753	     42.45904551
      1.25295111	     -0.05565682	     -0.00106958	     -0.19749755	     -0.05579143	      0.88261076	     -0.00062761	     -0.20968542	      0.00106614	     -0.00186563	     42.49313088
      1.25454387	     -0.05568780	     -0.00106395	     -0.19752941	     -0.05578968	      0.88260780	     -0.00062847	     -0.20971247	      0.00113271	     -0.00185628	     42.45910947
      1.25613663	     -0.05571409	     -0.00105988	     -0.19755653	     -0.05578782	      0.88260485	     -0.00062934	     -0.20973864	      0.00119965	     -0.00183916	     42.58768852
      1.25723780	     -0.05572869	     -0.00105425	     -0.19757179	     -0.05578648	      0.88260284	     -0.00062994	     -0.20975617	      0.00124641	     -0.00182272	     42.50349892
      1.25833898	     -0.05574111	     -0.00104948	     -0.19758486	     -0.05578508	      0.88260084	     -0.00063055	     -0.20977319	      0.00129317	     -0.00180253	     42.54392321
      1.26004340	     -0.05575121	     -0.00104251	     -0.19759595	     -0.05578281	      0.88259780	     -0.00063149	     -0.20979853	      0.00136562	     -0.00176353	     42.58007049
      1.26145934	     -0.05575845	     -0.00103758	     -0.19760398	     -0.05578084	      0.88259533	     -0.00063228	     -0.20981869	      0.00142584	     -0.00172428	     42.59641479
      1.26287528	     -0.05576153	     -0.00103004	     -0.19760793	     -0.05577878	      0.88259292	     -0.00063307	     -0.20983804	      0.00148618	     -0.00167914	     42.61427820
      1.26429122	     -0.05576216	     -0.00102516	     -0.19760934	     -0.05577663	      0.88259058	     -0.00063387	     -0.20985653	      0.00154642	     -0.00162862	     42.74021615
      1.26549072	     -0.05575923	     -0.00101819	     -0.19760717	     -0.05577474	      0.88258865	     -0.00063454	     -0.20987146	      0.00159774	     -0.00158181	     42.73801432
      1.26669022	     -0.05575507	     -0.00101332	     -0.19760370	     -0.05577280	      0.88258678	     -0.00063523	     -0.20988569	      0.00164892	     -0.00153173	     42.81257781
      1.26818769	     -0.05574694	     -0.00100568	     -0.19759647	     -0.05577028	      0.88258454	     -0.00063608	     -0.20990244	      0.00171296	     -0.00146494	     42.85655691
      1.26968517	     -0.05573732	     -0.00100026	     -0.19758768	     -0.05576767	      0.88258240	     -0.00063694	     -0.20991807	      0.00177681	     -0.00139405	     42.97329995
      1.27087291	     -0.05572721	     -0.00099368	     -0.19757830	     -0.05576552	      0.88258078	     -0.00063763	     -0.20992965	      0.00182763	     -0.00133519	     42.98021724
      1.27206066	     -0.05571631	     -0.00098931	     -0.19756806	     -0.05576332	      0.88257923	     -0.00063832	     -0.20994051	      0.00187826	     -0.00127434	     43.05653532
      1.27359340	     -0.05570035	     -0.00098256	     -0.19755297	     -0.05576039	      0.88257733	     -0.00063921	     -0.20995348	      0.00194359	     -0.00119320	     43.11237314
      1.27512613	     -0.05568208	     -0.00097817	     -0.19753550	     -0.05575737	      0.88257557	     -0.00064011	     -0.20996524	      0.00200856	     -0.00110969	     43.25231013
      1.27626480	     -0.05566485	     -0.00097215	     -0.19751895	     -0.05575505	      0.88257434	     -0.00064078	     -0.20997318	      0.00205685	     -0.00104633	     43.25005494
      1.27740346	     -0.05564584	     -0.00096803	     -0.19750056	     -0.05575268	      0.88257319	     -0.00064145	     -0.20998038	      0.00210482	     -0.00098213	     43.32220026
      1.27901490	     -0.05561585	     -0.00096127	     -0.19747147	     -0.05574924	      0.88257168	     -0.00064240	     -0.20998932	      0.00217245	     -0.00089006	     43.39445056
      1.28039888	     -0.05558769	     -0.00095673	     -0.19744403	     -0.05574619	      0.88257050	     -0.00064323	     -0.20999583	      0.00223003	     -0.00081024	     43.48886369
      1.28178286	     -0.05555538	     -0.00094987	     -0.19741251	     -0.05574306	      0.88256944	     -0.00064405	     -0.21000123	      0.00228737	     -0.00073003	     43.53890413
      1.28316683	     -0.05551991	     -0.00094540	     -0.19737776	     -0.05573986	      0.88256848	     -0.00064488	     -0.21000546	      0.00234411	     -0.00064980	     43.67300229
      1.28455081	     -0.05547962	     -0.00093781	     -0.19733827	     -0.05573657	      0.88256764	     -0.00064571	     -0.21000850	      0.00240068	     -0.00056960	     43.75184161
      1.28573286	     -0.05544198	     -0.00093445	     -0.19730121	     -0.05573371	      0.88256700	     -0.00064643	     -0.21001010	      0.00244838	     -0.00050134	     43.88496834
      1.28691490	     -0.05540010	     -0.00092908	     -0.19725996	     -0.05573079	      0.88256645	     -0.00064714	     -0.21001076	      0.00249583	     -0.00043322	     43.99311426
      1.28841489	     -0.05534271	     -0.00092411	     -0.19720332	     -0.05572700	      0.88256587	     -0.00064804	     -0.21001020	      0.00255522	     -0.00034708	     44.17048081
      1.28991488	     -0.05527931	     -0.00091741	     -0.19714071	     -0.05572312	      0.88256541	     -0.00064895	     -0.21000806	      0.00261380	     -0.00026118	     44.33262168
      1.29109344	     -0.05522549	     -0.00091481	     -0.19708742	     -0.05572001	      0.88256514	     -0.00064967	     -0.21000523	      0.00265886	     -0.00019392	     44.49935030
      1.29227201	     -0.05516694	     -0.00091050	     -0.19702945	     -0.05571685	      0.88256495	     -0.00065038	     -0.21000138	      0.00270329	     -0.00012669	     44.65864471
      1.29379835	     -0.05508406	     -0.00090669	     -0.19694725	     -0.05571269	      0.88256483	     -0.00065131	     -0.20999481	      0.00275943	     -0.00003956	     44.91219167
      1.29532470	     -0.05499189	     -0.00090081	     -0.19685580	     -0.05570843	      0.88256483	     -0.00065224	     -0.20998638	      0.00281400	      0.00004796	     45.15453874
      1.29643877	     -0.05491930	     -0.00089917	     -0.19678365	     -0.05570527	      0.88256492	     -0.00065291	     -0.20997902	      0.00285241	      0.00011212	     45.35270570
      1.29755284	     -0.05484216	     -0.00089587	     -0.19670699	     -0.05570208	      0.88256508	     -0.00065359	     -0.20997061	      0.00288980	      0.00017671	     45.54617334
      1.29916876	     -0.05472096	     -0.00089216	     -0.19658643	     -0.05569736	      0.88256544	     -0.00065457	     -0.20995656	      0.00294178	      0.00027118	     45.88026834
      1.30053220	     -0.05461051	     -0.00088779	     -0.19647654	     -0.05569332	      0.88256587	     -0.00065540	     -0.20994294	      0.00298354	      0.00035176	     46.14960739
      1.30189564	     -0.05449455	     -0.00088548	     -0.19636106	     -0.05568923	      0.88256640	     -0.00065623	     -0.20992773	      0.00302301	      0.00043307	     46.47119238
      1.30325908	     -0.05437254	     -0.00088084	     -0.19623957	     -0.05568508	      0.88256705	     -0.00065706	     -0.20991097	      0.00306036	      0.00051518	     46.75798868
      1.30462252	     -0.05424491	     -0.00087947	     -0.19611235	     -0.05568089	      0.88256781	     -0.00065788	     -0.20989269	      0.00309512	      0.00059791	     47.14707857
      1.30577003	     -0.05413208	     -0.00087533	     -0.19599993	     -0.05567732	      0.88256854	     -0.00065858	     -0.20987615	      0.00312267	      0.00066810	     47.39456982
      1.30691754	     -0.05401445	     -0.00087319	     -0.19588263	     -0.05567372	      0.88256934	     -0.00065927	     -0.20985854	      0.00314828	      0.00073867	     47.72514943
      1.30839865	     -0.05385562	     -0.00086899	     -0.19572425	     -0.05566903	      0.88257050	     -0.00066016	     -0.20983422	      0.00317870	      0.00083034	     48.13385468
      1.30987975	     -0.05368983	     -0.00086692	     -0.19555882	     -0.05566431	      0.88257180	     -0.00066106	     -0.20980815	      0.00320581	      0.00092250	     48.65023656
      1.31100128	     -0.05356047	     -0.00086315	     -0.19542977	     -0.05566070	      0.88257288	     -0.00066173	     -0.20978728	      0.00322435	      0.00099264	     48.94144569
      1.31212281	     -0.05342892	     -0.00086131	     -0.19529845	     -0.05565707	      0.88257403	     -0.00066240	     -0.20976548	      0.00324083	      0.00106288	     49.31599256
      1.31364671	     -0.05324561	     -0.00085758	     -0.19511547	     -0.05565212	      0.88257572	     -0.00066331	     -0.20973444	      0.00326019	      0.00115840	     49.80377386
      1.31500983	     -0.05307758	     -0.00085588	     -0.19494765	     -0.05564767	      0.88257736	     -0.00066412	     -0.20970534	      0.00327433	      0.00124363	     50.32212680
      1.31637295	     -0.05290610	     -0.00085180	     -0.19477642	     -0.05564319	      0.88257911	     -0.00066493	     -0.20967505	      0.00328568	      0.00132857	     50.75012784
      1.31751416	     -0.05275979	     -0.00085107	     -0.19463021	     -0.05563944	      0.88258067	     -0.00066560	     -0.20964881	      0.00329270	      0.00139919	     51.21597678
      1.31865536	     -0.05261014	     -0.00084824	     -0.19448071	     -0.05563568	      0.88258231	     -0.00066627	     -0.20962178	      0.00329773	      0.00146937	     51.61595755
      1.32008715	     -0.05241807	     -0.00084600	     -0.19428876	     -0.05563096	      0.88258447	     -0.00066710	     -0.20958676	      0.00330094	      0.00155647	     52.20131633
      1.32151894	     -0.05222173	     -0.00084151	     -0.19409257	     -0.05562623	      0.88258676	     -0.00066793	     -0.20955052	      0.00330090	      0.00164241	     52.71776753
      1.32261531	     -0.05206924	     -0.00084038	     -0.19394010	     -0.05562261	      0.88258860	     -0.00066857	     -0.20952198	      0.00329842	      0.00170717	     53.20360955
      1.32371167	     -0.05191528	     -0.00083731	     -0.19378620	     -0.05561900	      0.88259050	     -0.00066919	     -0.20949278	      0.00329405	      0.00177093	     53.61658874
      1.32519652	     -0.05170601	     -0.00083447	     -0.19357693	     -0.05561411	      0.88259320	     -0.00067004	     -0.20945228	      0.00328489	      0.00185527	     54.24855601
      1.32653155	     -0.05151804	     -0.00083057	     -0.19338897	     -0.05560973	      0.88259572	     -0.00067079	     -0.20941503	      0.00327366	      0.00192884	     54.74787249
      1.32786659	     -0.05133073	     -0.00082927	     -0.19320156	     -0.05560537	      0.88259835	     -0.00067154	     -0.20937709	      0.00325941	      0.00199980	     55.38261718
      1.32897635	     -0.05117559	     -0.00082556	     -0.19304639	     -0.05560176	      0.88260060	     -0.00067215	     -0.20934510	      0.00324556	      0.00205665	     55.75243337
      1.33008612	     -0.05102155	     -0.00082359	     -0.19289225	     -0.05559817	      0.88260291	     -0.00067276	     -0.20931275	      0.00322968	      0.00211120	     56.22241236
      1.33149361	     -0.05082822	     -0.00081854	     -0.19269883	     -0.05559364	      0.88260593	     -0.00067352	     -0.20927128	      0.00320686	      0.00217696	     56.73542925
      1.33290110	     -0.05063703	     -0.00081523	     -0.19250747	     -0.05558914	      0.88260904	     -0.00067428	     -0.20922943	      0.00318098	      0.00223837	     57.36122424
      1.33397177	     -0.05049317	     -0.00081021	     -0.19236354	     -0.05558575	      0.88261146	     -0.00067485	     -0.20919738	      0.00315954	      0.00228194	     57.68028281
      1.33504244	     -0.05035232	     -0.00080724	     -0.19222253	     -0.05558238	      0.88261392	     -0.00067542	     -0.20916520	      0.00313647	      0.00232249	     58.11257655
      1.33650198	     -0.05016462	     -0.00080179	     -0.19203462	     -0.05557783	      0.88261735	     -0.00067618	     -0.20912121	      0.00310271	      0.00237273	     58.61735552
      1.33796153	     -0.04998361	     -0.00079852	     -0.19185332	     -0.05557332	      0.88262084	     -0.00067693	     -0.20907722	      0.00306622	      0.00241659	     59.23892717
      1.33896600	     -0.04986353	     -0.00079390	     -0.19173308	     -0.05557026	      0.88262329	     -0.00067744	     -0.20904705	      0.00303982	      0.00244283	     59.46186762
      1.33997047	     -0.04974741	     -0.00079117	     -0.19161673	     -0.05556722	      0.88262575	     -0.00067794	     -0.20901702	      0.00301225	      0.00246557	     59.81170368
      1.34154177	     -0.04957334	     -0.00078636	     -0.19144230	     -0.05556252	      0.88262965	     -0.00067872	     -0.20897046	      0.00296720	      0.00249390	     60.29328272
      1.34282034	     -0.04943477	     -0.00078447	     -0.19130335	     -0.05555875	      0.88263285	     -0.00067935	     -0.20893303	      0.00292884	      0.00251030	     60.75641037
      1.34409891	     -0.04930319	     -0.00078165	     -0.19117140	     -0.05555503	      0.88263607	     -0.00067996	     -0.20889616	      0.00288913	      0.00252088	     61.05336009
      1.34537748	     -0.04917816	     -0.00078130	     -0.19104591	     -0.05555136	      0.88263929	     -0.00068057	     -0.20885992	      0.00284794	      0.00252540	     61.51236450
      1.34651548	     -0.04907211	     -0.00077866	     -0.19093949	     -0.05554814	      0.88264217	     -0.00068110	     -0.20882823	      0.00281038	      0.00252437	     61.71984344
      1.34765348	     -0.04897130	     -0.00077811	     -0.19083825	     -0.05554497	      0.88264504	     -0.00068163	     -0.20879711	      0.00277180	      0.00251845	     62.06399536
      1.34879148	     -0.04887604	     -0.00077632	     -0.19074259	     -0.05554183	      0.88264790	     -0.00068215	     -0.20876657	      0.00273246	      0.00250768	     62.29053406
      1.35024508	     -0.04876258	     -0.00077572	     -0.19062854	     -0.05553790	      0.88265153	     -0.00068280	     -0.20872850	      0.00268107	      0.00248680	     62.68946589
      1.35139317	     -0.04867846	     -0.00077366	     -0.19054398	     -0.05553484	      0.88265437	     -0.00068330	     -0.20869918	      0.00263984	      0.00246483	     62.85417591
      1.35254126	     -0.04859966	     -0.00077348	     -0.19046469	     -0.05553184	      0.88265718	     -0.00068380	     -0.20867054	      0.00259794	      0.00243808	     63.14148689
      1.35368935	     -0.04852621	     -0.00077203	     -0.19039078	     -0.05552888	      0.88265997	     -0.00068428	     -0.20864260	      0.00255558	      0.00240672	     63.30446247
      1.35513978	     -0.04844042	     -0.00077177	     -0.19030435	     -0.05552521	      0.88266342	     -0.00068489	     -0.20860834	      0.00250135	      0.00236061	     63.64191940
      1.35626495	     -0.04837861	     -0.00076985	     -0.19024208	     -0.05552242	      0.88266606	     -0.00068535	     -0.20858255	      0.00245897	      0.00232016	     63.73600323
      1.35739011	     -0.04832089	     -0.00076974	     -0.19018385	     -0.05551968	      0.88266864	     -0.00068580	     -0.20855745	      0.00241621	      0.00227578	     63.97346831
      1.35851528	     -0.04826815	     -0.00076863	     -0.19013062	     -0.05551698	      0.88267118	     -0.00068624	     -0.20853304	      0.00237324	      0.00222776	     64.09358930
      1.36003057	     -0.04820615	     -0.00076874	     -0.19006791	     -0.05551343	      0.88267450	     -0.00068682	     -0.20850132	      0.00231494	      0.00215760	     64.35785031
      1.36114451	     -0.04816699	     -0.00076726	     -0.19002827	     -0.05551088	      0.88267687	     -0.00068724	     -0.20847890	      0.00227198	      0.00210231	     64.37435363
      1.36225844	     -0.04813290	     -0.00076753	     -0.18999364	     -0.05550837	      0.88267918	     -0.00068764	     -0.20845725	      0.00222884	      0.00204401	     64.54020316
      1.36363071	     -0.04809716	     -0.00076648	     -0.18995728	     -0.05550535	      0.88268194	     -0.00068814	     -0.20843166	      0.00217573	      0.00196849	     64.60162085
      1.36484516	     -0.04807070	     -0.00076734	     -0.18993021	     -0.05550273	      0.88268429	     -0.00068856	     -0.20841000	      0.00212869	      0.00189854	     64.81129917
      1.36605961	     -0.04804868	     -0.00076615	     -0.18990765	     -0.05550018	      0.88268655	     -0.00068898	     -0.20838925	      0.00208188	      0.00182614	     64.80531146
      1.36727405	     -0.04803097	     -0.00076727	     -0.18988933	     -0.05549768	      0.88268872	     -0.00068938	     -0.20836939	      0.00203508	      0.00175157	     65.01189353
      1.36848850	     -0.04801741	     -0.00076611	     -0.18987522	     -0.05549523	      0.88269080	     -0.00068977	     -0.20835039	      0.00198855	      0.00167537	     64.97355320
      1.36970294	     -0.04800786	     -0.00076747	     -0.18986505	     -0.05549285	      0.88269279	     -0.00069016	     -0.20833224	      0.00194207	      0.00159785	     65.17525303
      1.37091739	     -0.04800223	     -0.00076634	     -0.18985888	     -0.05549052	      0.88269468	     -0.00069053	     -0.20831493	      0.00189591	      0.00151952	     65.10173190
      1.37213183	     -0.04800051	     -0.00076797	     -0.18985653	     -0.05548824	      0.88269648	     -0.00069089	     -0.20829843	      0.00184980	      0.00144067	     65.30002765
      1.37334628	     -0.04800262	     -0.00076675	     -0.18985811	     -0.05548602	      0.88269818	     -0.00069125	     -0.20828274	      0.00180408	      0.00136179	     65.18755438
      1.37456073	     -0.04800859	     -0.00076833	     -0.18986346	     -0.05548386	      0.88269979	     -0.00069159	     -0.20826785	      0.00175841	      0.00128311	     65.37979438
      1.37577517	     -0.04801824	     -0.00076675	     -0.18987259	     -0.05548175	      0.88270130	     -0.00069192	     -0.20825374	      0.00171321	      0.00120509	     65.22306766
      1.37698962	     -0.04803147	     -0.00076851	     -0.18988520	     -0.05547970	      0.88270272	     -0.00069224	     -0.20824041	      0.00166813	      0.00112785	     65.42417737
      1.37807913	     -0.04804641	     -0.00076727	     -0.18989968	     -0.05547790	      0.88270391	     -0.00069252	     -0.20822910	      0.00162815	      0.00105957	     65.27193523
      1.37916865	     -0.04806434	     -0.00076806	     -0.18991708	     -0.05547615	      0.88270502	     -0.00069280	     -0.20821839	      0.00158838	      0.00099232	     65.34161581
      1.38049131	     -0.04809004	     -0.00076760	     -0.18994220	     -0.05547408	      0.88270628	     -0.00069311	     -0.20820621	      0.00154066	      0.00091236	     65.25616923
      1.38181396	     -0.04812013	     -0.00076896	     -0.18997166	     -0.05547208	      0.88270744	     -0.00069342	     -0.20819491	      0.00149341	      0.00083440	     65.36731853
      1.38292489	     -0.04814884	     -0.00076790	     -0.18999990	     -0.05547044	      0.88270833	     -0.00069367	     -0.20818609	      0.00145436	      0.00077069	     65.19029511
      1.38403582	     -0.04818070	     -0.00076868	     -0.19003125	     -0.05546885	      0.88270915	     -0.00069391	     -0.20817789	      0.00141569	      0.00070863	     65.22399066
      1.38514675	     -0.04821563	     -0.00076841	     -0.19006570	     -0.05546729	      0.88270991	     -0.00069414	     -0.20817031	      0.00137762	      0.00064838	     65.12335717
      1.38666435	     -0.04826816	     -0.00076943	     -0.19011754	     -0.05546524	      0.88271083	     -0.00069445	     -0.20816092	      0.00132649	      0.00056905	     65.13593336
      1.38779361	     -0.04831076	     -0.00076868	     -0.19015969	     -0.05546376	      0.88271144	     -0.00069466	     -0.20815467	      0.00128929	      0.00051237	     64.93545695
      1.38892287	     -0.04835602	     -0.00076963	     -0.19020445	     -0.05546233	      0.88271199	     -0.00069487	     -0.20814902	      0.00125266	      0.00045767	     64.92673864
      1.39005213	     -0.04840384	     -0.00076969	     -0.19025180	     -0.05546094	      0.88271247	     -0.00069507	     -0.20814398	      0.00121681	      0.00040504	     64.77389130
      1.39156272	     -0.04847296	     -0.00077122	     -0.19032027	     -0.05545913	      0.88271303	     -0.00069533	     -0.20813820	      0.00116992	      0.00033780	     64.73189299
      1.39267505	     -0.04852777	     -0.00077089	     -0.19037464	     -0.05545785	      0.88271338	     -0.00069551	     -0.20813463	      0.00113641	      0.00029061	     64.47446720
      1.39378738	     -0.04858577	     -0.00077236	     -0.19043217	     -0.05545660	      0.88271368	     -0.00069568	     -0.20813164	      0.00110361	      0.00024531	     64.41727240
      1.39516449	     -0.04866124	     -0.00077274	     -0.19050710	     -0.05545511	      0.88271398	     -0.00069588	     -0.20812870	      0.00106432	      0.00019187	     64.15311617
      1.39639049	     -0.04873172	     -0.00077471	     -0.19057706	     -0.05545383	      0.88271419	     -0.00069605	     -0.20812679	      0.00103042	      0.00014659	     64.11597136
      1.39761649	     -0.04880532	     -0.00077463	     -0.19065022	     -0.05545258	      0.88271434	     -0.00069621	     -0.20812552	      0.00099783	      0.00010346	     63.78765061
      1.39884250	     -0.04888204	     -0.00077732	     -0.19072642	     -0.05545138	      0.88271444	     -0.00069636	     -0.20812487	      0.00096628	      0.00006229	     63.74545573
      1.40006850	     -0.04896223	     -0.00077776	     -0.19080617	     -0.05545021	      0.88271450	     -0.00069650	     -0.20812483	      0.00093615	      0.00002312	     63.35938484
      1.40129450	     -0.04904529	     -0.00078080	     -0.19088873	     -0.05544909	      0.88271450	     -0.00069664	     -0.20812540	      0.00090710	     -0.00001426	     63.31522809
      1.40252051	     -0.04913051	     -0.00078060	     -0.19097356	     -0.05544799	      0.88271446	     -0.00069676	     -0.20812654	      0.00087960	     -0.00004985	     62.88447426
      1.40374651	     -0.04921908	     -0.00078325	     -0.19106166	     -0.05544693	      0.88271438	     -0.00069688	     -0.20812827	      0.00085324	     -0.00008388	     62.82836490
      1.40497251	     -0.04931076	     -0.00078282	     -0.19115298	     -0.05544590	      0.88271426	     -0.00069698	     -0.20813058	      0.00082850	     -0.00011637	     62.34300879
      1.40619851	     -0.04940541	     -0.00078563	     -0.19124720	     -0.05544490	      0.88271409	     -0.00069708	     -0.20813347	      0.00080498	     -0.00014764	     62.28670430
      1.40742452	     -0.04950267	     -0.00078510	     -0.19134413	     -0.05544392	      0.88271390	     -0.00069718	     -0.20813691	      0.00078322	     -0.00017770	     61.76364650
      1.40865052	     -0.04960246	     -0.00078798	     -0.19144351	     -0.05544297	      0.88271366	     -0.00069726	     -0.20814088	      0.00076274	     -0.00020682	     61.70157339
      1.40987652	     -0.04970473	     -0.00078738	     -0.19154548	     -0.05544205	      0.88271339	     -0.00069733	     -0.20814537	      0.00074412	     -0.00023502	     61.14303317
      1.41110253	     -0.04980946	     -0.00079029	     -0.19164983	     -0.05544115	      0.88271308	     -0.00069740	     -0.20815035	      0.00072683	     -0.00026257	     61.06521379
      1.41232853	     -0.04991642	     -0.00078967	     -0.19175652	     -0.05544027	      0.88271274	     -0.00069746	     -0.20815581	      0.00071148	     -0.00028947	     60.48172429
      1.41355453	     -0.05002565	     -0.00079257	     -0.19186540	     -0.05543940	      0.88271237	     -0.00069751	     -0.20816173	      0.00069750	     -0.00031597	     60.38379720
      1.41478054	     -0.05013701	     -0.00079207	     -0.19197653	     -0.05543856	      0.88271197	     -0.00069755	     -0.20816810	      0.00068551	     -0.00034205	     59.78633513
      1.41600654	     -0.05025042	     -0.00079499	     -0.19208962	     -0.05543772	      0.88271153	     -0.00069759	     -0.20817489	      0.00067497	     -0.00036792	     59.66322989
      1.41723254	     -0.05036570	     -0.00079472	     -0.19220468	     -0.05543690	      0.88271107	     -0.00069762	     -0.20818210	      0.00066646	     -0.00039354	     59.06374426
      1.41845854	     -0.05048267	     -0.00079765	     -0.19232137	     -0.05543609	      0.88271057	     -0.00069764	     -0.20818969	      0.00065946	     -0.00041909	     58.91268380
      1.41968455	     -0.05060110	     -0.00079777	     -0.19243962	     -0.05543528	      0.88271004	     -0.00069766	     -0.20819765	      0.00065451	     -0.00044450	     58.32326545
      1.42091055	     -0.05072092	     -0.00080086	     -0.19255918	     -0.05543448	      0.88270948	     -0.00069767	     -0.20820597	      0.00065112	     -0.00046991	     58.14313092
      1.42213655	     -0.05084177	     -0.00080160	     -0.19267986	     -0.05543369	      0.88270889	     -0.00069767	     -0.20821461	      0.00064977	     -0.00049522	     57.57078060
      1.42336256	     -0.05096354	     -0.00080502	     -0.19280140	     -0.05543289	      0.88270827	     -0.00069767	     -0.20822354	      0.00064998	     -0.00052050	     57.36180656
      1.42458856	     -0.05108603	     -0.00080663	     -0.19292373	     -0.05543209	      0.88270761	     -0.00069767	     -0.20823276	      0.00065216	     -0.00054565	     56.80970780
      1.42581456	     -0.05120899	     -0.00081058	     -0.19304647	     -0.05543129	      0.88270693	     -0.00069765	     -0.20824222	      0.00065593	     -0.00057073	     56.57634695
      1.42704057	     -0.05133190	     -0.00081319	     -0.19316924	     -0.05543048	      0.88270621	     -0.00069764	     -0.20825191	      0.00066161	     -0.00059562	     56.05479978
      1.42826657	     -0.05145436	     -0.00081778	     -0.19329150	     -0.05542967	      0.88270547	     -0.00069762	     -0.20826179	      0.00066887	     -0.00062031	     55.80670153
      1.42949257	     -0.05157612	     -0.00082146	     -0.19341311	     -0.05542884	      0.88270469	     -0.00069759	     -0.20827183	      0.00067795	     -0.00064468	     55.32064175
      1.43071857	     -0.05169676	     -0.00082674	     -0.19353357	     -0.05542800	      0.88270389	     -0.00069756	     -0.20828199	      0.00068858	     -0.00066870	     55.05808879
      1.43220920	     -0.05184159	     -0.00083208	     -0.19367824	     -0.05542697	      0.88270287	     -0.00069753	     -0.20829448	      0.00070381	     -0.00069726	     54.43729304
      1.43334509	     -0.05195025	     -0.00083841	     -0.19378672	     -0.05542616	      0.88270206	     -0.00069750	     -0.20830406	      0.00071678	     -0.00071851	     54.32964064
      1.43448099	     -0.05205711	     -0.00084342	     -0.19389346	     -0.05542534	      0.88270124	     -0.00069746	     -0.20831368	      0.00073122	     -0.00073918	     53.89726762
      1.43592473	     -0.05219003	     -0.00085157	     -0.19402619	     -0.05542427	      0.88270015	     -0.00069742	     -0.20832592	      0.00075122	     -0.00076457	     53.64368836
      1.43736847	     -0.05231932	     -0.00085818	     -0.19415537	     -0.05542317	      0.88269903	     -0.00069737	     -0.20833814	      0.00077332	     -0.00078873	     52.96481452
      1.43843964	     -0.05241272	     -0.00086566	     -0.19424862	     -0.05542233	      0.88269818	     -0.00069734	     -0.20834718	      0.00079064	     -0.00080585	     52.96874586
      1.43951081	     -0.05250383	     -0.00087166	     -0.19433963	     -0.05542147	      0.88269730	     -0.00069730	     -0.20835618	      0.00080907	     -0.00082213	     52.60565893
      1.44105181	     -0.05263064	     -0.00088161	     -0.19446628	     -0.05542020	      0.88269602	     -0.00069725	     -0.20836904	      0.00083706	     -0.00084404	     52.33807393
      1.44238038	     -0.05273566	     -0.00088933	     -0.19457121	     -0.05541908	      0.88269489	     -0.00069720	     -0.20838003	      0.00086273	     -0.00086134	     51.85039066
      1.44370895	     -0.05283666	     -0.00089897	     -0.19467208	     -0.05541791	      0.88269373	     -0.00069714	     -0.20839089	      0.00088942	     -0.00087712	     51.80287889
      1.44503751	     -0.05293346	     -0.00090641	     -0.19476882	     -0.05541671	      0.88269256	     -0.00069709	     -0.20840163	      0.00091750	     -0.00089120	     51.18913128
      1.44621620	     -0.05301569	     -0.00091539	     -0.19485094	     -0.05541562	      0.88269150	     -0.00069704	     -0.20841104	      0.00094305	     -0.00090229	     51.23632781
      1.44739488	     -0.05309436	     -0.00092245	     -0.19492957	     -0.05541449	      0.88269043	     -0.00069699	     -0.20842033	      0.00096959	     -0.00091194	     50.81051039
      1.44857357	     -0.05316932	     -0.00093060	     -0.19500447	     -0.05541333	      0.88268935	     -0.00069693	     -0.20842948	      0.00099674	     -0.00092016	     50.68612181
      1.45014507	     -0.05326330	     -0.00094001	     -0.19509842	     -0.05541173	      0.88268790	     -0.00069685	     -0.20844144	      0.00103413	     -0.00092878	     50.20764962
      1.45135721	     -0.05333137	     -0.00094868	     -0.19516643	     -0.05541046	      0.88268677	     -0.00069679	     -0.20845046	      0.00106355	     -0.00093361	     50.23194425
      1.45256936	     -0.05339567	     -0.00095556	     -0.19523074	     -0.05540916	      0.88268563	     -0.00069672	     -0.20845931	      0.00109374	     -0.00093678	     49.84089134
      1.45378151	     -0.05345628	     -0.00096348	     -0.19529134	     -0.05540781	      0.88268450	     -0.00069666	     -0.20846797	      0.00112434	     -0.00093837	     49.75773078
      1.45532153	     -0.05352802	     -0.00097189	     -0.19536312	     -0.05540605	      0.88268305	     -0.00069656	     -0.20847870	      0.00116407	     -0.00093805	     49.30758228
      1.45651495	     -0.05357961	     -0.00097989	     -0.19541470	     -0.05540464	      0.88268193	     -0.00069649	     -0.20848680	      0.00119516	     -0.00093610	     49.37608598
      1.45770836	     -0.05362787	     -0.00098609	     -0.19546301	     -0.05540320	      0.88268082	     -0.00069641	     -0.20849471	      0.00122683	     -0.00093265	     49.04188903
      1.45890177	     -0.05367300	     -0.00099319	     -0.19550818	     -0.05540171	      0.88267971	     -0.00069633	     -0.20850242	      0.00125872	     -0.00092781	     48.97228257
      1.46051072	     -0.05372869	     -0.00100119	     -0.19556396	     -0.05539965	      0.88267822	     -0.00069621	     -0.20851251	      0.00130232	     -0.00091911	     48.58363890
      1.46169986	     -0.05376611	     -0.00100847	     -0.19560141	     -0.05539809	      0.88267713	     -0.00069612	     -0.20851973	      0.00133463	     -0.00091123	     48.67089332
      1.46288901	     -0.05380041	     -0.00101396	     -0.19563580	     -0.05539648	      0.88267606	     -0.00069603	     -0.20852674	      0.00136731	     -0.00090213	     48.38653905
      1.46434427	     -0.05383819	     -0.00102177	     -0.19567367	     -0.05539446	      0.88267475	     -0.00069591	     -0.20853504	      0.00140731	     -0.00088960	     48.38914451
      1.46563868	     -0.05386796	     -0.00102678	     -0.19570358	     -0.05539261	      0.88267361	     -0.00069581	     -0.20854215	      0.00144319	     -0.00087731	     48.01356928
      1.46693309	     -0.05389415	     -0.00103354	     -0.19572985	     -0.05539072	      0.88267248	     -0.00069570	     -0.20854900	      0.00147896	     -0.00086422	     48.11871110
      1.46822750	     -0.05391694	     -0.00103793	     -0.19575280	     -0.05538879	      0.88267137	     -0.00069558	     -0.20855556	      0.00151508	     -0.00085051	     47.73214299
      1.46952191	     -0.05393651	     -0.00104435	     -0.19577247	     -0.05538680	      0.88267028	     -0.00069547	     -0.20856185	      0.00155107	     -0.00083651	     47.86691342
      1.47081632	     -0.05395282	     -0.00104839	     -0.19578895	     -0.05538477	      0.88266921	     -0.00069535	     -0.20856786	      0.00158743	     -0.00082238	     47.47332033
      1.47211073	     -0.05396607	     -0.00105480	     -0.19580230	     -0.05538269	      0.88266815	     -0.00069524	     -0.20857358	      0.00162366	     -0.00080846	     47.64140049
      1.47340514	     -0.05397635	     -0.00105885	     -0.19581275	     -0.05538057	      0.88266711	     -0.00069512	     -0.20857902	      0.00166031	     -0.00079490	     47.23812365
      1.47469955	     -0.05398365	     -0.00106556	     -0.19582014	     -0.05537839	      0.88266609	     -0.00069501	     -0.20858416	      0.00169683	     -0.00078199	     47.43862902
      1.47599396	     -0.05398829	     -0.00107001	     -0.19582495	     -0.05537617	      0.88266509	     -0.00069489	     -0.20858902	      0.00173382	     -0.00076983	     47.03273569
      1.47728837	     -0.05399173	     -0.00107746	     -0.19582845	     -0.05537391	      0.88266410	     -0.00069478	     -0.20859363	      0.00177067	     -0.00075867	     47.24444119
      1.47858278	     -0.05399489	     -0.00108290	     -0.19583174	     -0.05537159	      0.88266312	     -0.00069468	     -0.20859804	      0.00180796	     -0.00074860	     46.83063670
      1.47987719	     -0.05399789	     -0.00109144	     -0.19583477	     -0.05536923	      0.88266216	     -0.00069457	     -0.20860232	      0.00184512	     -0.00073985	     47.04590273
      1.48117160	     -0.05400154	     -0.00109798	     -0.19583851	     -0.05536681	      0.88266121	     -0.00069447	     -0.20860654	      0.00188272	     -0.00073247	     46.63177861
      1.48246601	     -0.05400671	     -0.00110768	     -0.19584366	     -0.05536435	      0.88266026	     -0.00069438	     -0.20861077	      0.00192019	     -0.00072669	     46.83751914
      1.48376042	     -0.05401310	     -0.00111538	     -0.19585011	     -0.05536184	      0.88265933	     -0.00069428	     -0.20861510	      0.00195809	     -0.00072251	     46.43652358
      1.48505482	     -0.05402007	     -0.00112588	     -0.19585705	     -0.05535928	      0.88265839	     -0.00069420	     -0.20861958	      0.00199590	     -0.00072008	     46.62945953
      1.48634923	     -0.05402677	     -0.00113419	     -0.19586379	     -0.05535667	      0.88265746	     -0.00069411	     -0.20862422	      0.00203415	     -0.00071931	     46.25746651
      1.48764364	     -0.05403293	     -0.00114490	     -0.19586991	     -0.05535402	      0.88265653	     -0.00069403	     -0.20862902	      0.00207233	     -0.00072028	     46.43472858
      1.48893805	     -0.05403793	     -0.00115306	     -0.19587495	     -0.05535131	      0.88265560	     -0.00069396	     -0.20863398	      0.00211089	     -0.00072276	     46.09560575
      1.49023246	     -0.05404201	     -0.00116320	     -0.19587902	     -0.05534855	      0.88265466	     -0.00069388	     -0.20863909	      0.00214932	     -0.00072675	     46.23976080
      1.49152687	     -0.05404482	     -0.00117110	     -0.19588189	     -0.05534574	      0.88265371	     -0.00069381	     -0.20864433	      0.00218806	     -0.00073209	     45.93623022
      1.49282128	     -0.05404616	     -0.00118100	     -0.19588323	     -0.05534289	      0.88265276	     -0.00069375	     -0.20864971	      0.00222664	     -0.00073871	     46.06361179
      1.49411569	     -0.05404746	     -0.00118898	     -0.19588459	     -0.05533998	      0.88265180	     -0.00069368	     -0.20865527	      0.00226544	     -0.00074642	     45.80022740
      1.49541010	     -0.05404772	     -0.00119863	     -0.19588485	     -0.05533702	      0.88265083	     -0.00069362	     -0.20866100	      0.00230409	     -0.00075511	     45.92406439
      1.49670451	     -0.05404620	     -0.00120637	     -0.19588341	     -0.05533401	      0.88264985	     -0.00069356	     -0.20866689	      0.00234293	     -0.00076447	     45.71788583
      1.49799892	     -0.05404085	     -0.00121515	     -0.19587810	     -0.05533096	      0.88264885	     -0.00069350	     -0.20867287	      0.00238156	     -0.00077431	     45.83772130
      1.49929333	     -0.05402967	     -0.00122176	     -0.19586704	     -0.05532785	      0.88264784	     -0.00069344	     -0.20867883	      0.00242026	     -0.00078425	     45.70285236
      1.50058774	     -0.05401180	     -0.00122906	     -0.19584926	     -0.05532469	      0.88264682	     -0.00069339	     -0.20868464	      0.00245866	     -0.00079396	     45.84423954
      1.50188215	     -0.05398808	     -0.00123462	     -0.19582568	     -0.05532148	      0.88264579	     -0.00069334	     -0.20869018	      0.00249694	     -0.00080296	     45.77603965
      1.50317656	     -0.05395873	     -0.00124103	     -0.19579645	     -0.05531823	      0.88264474	     -0.00069328	     -0.20869540	      0.00253470	     -0.00081086	     45.93767346
      1.50447097	     -0.05392281	     -0.00124581	     -0.19576070	     -0.05531492	      0.88264369	     -0.00069323	     -0.20870021	      0.00257205	     -0.00081718	     45.92863330
      1.50604239	     -0.05387234	     -0.00125309	     -0.19571038	     -0.05531085	      0.88264240	     -0.00069317	     -0.20870545	      0.00261629	     -0.00082222	     46.23337236
      1.50718534	     -0.05383183	     -0.00125637	     -0.19567003	     -0.05530784	      0.88264146	     -0.00069313	     -0.20870883	      0.00264789	     -0.00082368	     46.14886989
      1.50832829	     -0.05378795	     -0.00126120	     -0.19562627	     -0.05530479	      0.88264052	     -0.00069309	     -0.20871186	      0.00267858	     -0.00082312	     46.33853751
      1.50987905	     -0.05372284	     -0.00126611	     -0.19556135	     -0.05530061	      0.88263924	     -0.00069304	     -0.20871539	      0.00271898	     -0.00081875	     46.42944145
      1.51125177	     -0.05365942	     -0.00127126	     -0.19549807	     -0.05529685	      0.88263812	     -0.00069299	     -0.20871793	      0.00275317	     -0.00081134	     46.73572951
      1.51262448	     -0.05359132	     -0.00127366	     -0.19543018	     -0.05529305	      0.88263702	     -0.00069295	     -0.20871989	      0.00278615	     -0.00080041	     46.74967803
      1.51382218	     -0.05352904	     -0.00127804	     -0.19536801	     -0.05528970	      0.88263607	     -0.00069291	     -0.20872115	      0.00281348	     -0.00078802	     47.09215656
      1.51501987	     -0.05346362	     -0.00128027	     -0.19530274	     -0.05528631	      0.88263513	     -0.00069288	     -0.20872198	      0.00283981	     -0.00077283	     47.20165103
      1.51621757	     -0.05339469	     -0.00128333	     -0.19523394	     -0.05528289	      0.88263422	     -0.00069285	     -0.20872239	      0.00286480	     -0.00075487	     47.47012306
      1.51784093	     -0.05329548	     -0.00128552	     -0.19513494	     -0.05527822	      0.88263301	     -0.00069281	     -0.20872221	      0.00289673	     -0.00072605	     47.70615324
      1.51905419	     -0.05321823	     -0.00128824	     -0.19505780	     -0.05527469	      0.88263215	     -0.00069278	     -0.20872152	      0.00291882	     -0.00070129	     48.04941408
      1.52026746	     -0.05313889	     -0.00128892	     -0.19497863	     -0.05527114	      0.88263131	     -0.00069275	     -0.20872036	      0.00293960	     -0.00067384	     48.22764832
      1.52148072	     -0.05305620	     -0.00129052	     -0.19489606	     -0.05526756	      0.88263051	     -0.00069273	     -0.20871874	      0.00295884	     -0.00064390	     48.53967396
      1.52309036	     -0.05294119	     -0.00129123	     -0.19478123	     -0.05526278	      0.88262951	     -0.00069270	     -0.20871579	      0.00298217	     -0.00060035	     48.84259850
      1.52427418	     -0.05285327	     -0.00129293	     -0.19469340	     -0.05525924	      0.88262882	     -0.00069268	     -0.20871302	      0.00299748	     -0.00056578	     49.21100623
      1.52545801	     -0.05276306	     -0.00129268	     -0.19460333	     -0.05525568	      0.88262817	     -0.00069266	     -0.20870973	      0.00301145	     -0.00052916	     49.45556518
      1.52692527	     -0.05264968	     -0.00129357	     -0.19449005	     -0.05525125	      0.88262743	     -0.00069264	     -0.20870495	      0.00302660	     -0.00048130	     49.88147951
      1.52821842	     -0.05254820	     -0.00129251	     -0.19438872	     -0.05524733	      0.88262684	     -0.00069263	     -0.20870011	      0.00303820	     -0.00043707	     50.15567684
      1.52951157	     -0.05244657	     -0.00129361	     -0.19428713	     -0.05524339	      0.88262630	     -0.00069262	     -0.20869472	      0.00304785	     -0.00039125	     50.57247785
      1.53080471	     -0.05234390	     -0.00129231	     -0.19418458	     -0.05523945	      0.88262582	     -0.00069261	     -0.20868882	      0.00305589	     -0.00034397	     50.86214812
      1.53209786	     -0.05223921	     -0.00129256	     -0.19407993	     -0.05523549	      0.88262541	     -0.00069261	     -0.20868240	      0.00306194	     -0.00029558	     51.28215355
      1.53339100	     -0.05213402	     -0.00128952	     -0.19397487	     -0.05523153	      0.88262506	     -0.00069261	     -0.20867548	      0.00306633	     -0.00024622	     51.55569869
      1.53468415	     -0.05202854	     -0.00128916	     -0.19386942	     -0.05522756	      0.88262477	     -0.00069261	     -0.20866810	      0.00306873	     -0.00019638	     51.98239461
      1.53597730	     -0.05192334	     -0.00128541	     -0.19376434	     -0.05522359	      0.88262455	     -0.00069262	     -0.20866026	      0.00306959	     -0.00014623	     52.27044017
      1.53712504	     -0.05183052	     -0.00128475	     -0.19367153	     -0.05522007	      0.88262441	     -0.00069263	     -0.20865294	      0.00306871	     -0.00010187	     52.62825524
      1.53827278	     -0.05173763	     -0.00128180	     -0.19357870	     -0.05521655	      0.88262432	     -0.00069265	     -0.20864529	      0.00306663	     -0.00005775	     52.91450900
      1.53966945	     -0.05162418	     -0.00127938	     -0.19346528	     -0.05521227	      0.88262428	     -0.00069267	     -0.20863553	      0.00306225	     -0.00000477	     53.32182686
      1.54106613	     -0.05151190	     -0.00127488	     -0.19335307	     -0.05520799	      0.88262431	     -0.00069269	     -0.20862527	      0.00305609	      0.00004718	     53.66579327
      1.54221443	     -0.05142141	     -0.00127329	     -0.19326255	     -0.05520449	      0.88262438	     -0.00069272	     -0.20861652	      0.00304948	      0.00008875	     53.98017983
      1.54336273	     -0.05133270	     -0.00126960	     -0.19317387	     -0.05520099	      0.88262451	     -0.00069275	     -0.20860752	      0.00304173	      0.00012913	     54.23813290
      1.54477350	     -0.05122607	     -0.00126629	     -0.19306723	     -0.05519671	      0.88262472	     -0.00069279	     -0.20859617	      0.00303049	      0.00017663	     54.59011242
      1.54618427	     -0.05112284	     -0.00126086	     -0.19296403	     -0.05519244	      0.88262501	     -0.00069283	     -0.20858455	      0.00301768	      0.00022156	     54.90248236
      1.54728039	     -0.05104518	     -0.00125888	     -0.19288631	     -0.05518914	      0.88262527	     -0.00069287	     -0.20857539	      0.00300647	      0.00025443	     55.16610863
      1.54837651	     -0.05096872	     -0.00125492	     -0.19280984	     -0.05518585	      0.88262556	     -0.00069292	     -0.20856612	      0.00299444	      0.00028552	     55.40580104
      1.54984912	     -0.05086837	     -0.00125071	     -0.19270943	     -0.05518145	      0.88262601	     -0.00069298	     -0.20855351	      0.00297678	      0.00032429	     55.73826367
      1.55132173	     -0.05077248	     -0.00124503	     -0.19261350	     -0.05517708	      0.88262652	     -0.00069305	     -0.20854077	      0.00295766	      0.00035962	     56.05857023
      1.55236766	     -0.05070673	     -0.00124351	     -0.19254764	     -0.05517400	      0.88262690	     -0.00069310	     -0.20853167	      0.00294302	      0.00038255	     56.27975444
      1.55341359	     -0.05064288	     -0.00124019	     -0.19248374	     -0.05517093	      0.88262732	     -0.00069315	     -0.20852254	      0.00292771	      0.00040376	     56.47834802
      1.55497369	     -0.05055185	     -0.00123631	     -0.19239257	     -0.05516638	      0.88262797	     -0.00069324	     -0.20850892	      0.00290341	      0.00043201	     56.78605097
      1.55627351	     -0.05047945	     -0.00123206	     -0.19232007	     -0.05516262	      0.88262854	     -0.00069332	     -0.20849761	      0.00288201	      0.00045255	     57.03189861
      1.55757333	     -0.05041048	     -0.00122986	     -0.19225093	     -0.05515889	      0.88262914	     -0.00069340	     -0.20848634	      0.00285945	      0.00047042	     57.29430588
      1.55887314	     -0.05034476	     -0.00122575	     -0.19218508	     -0.05515519	      0.88262977	     -0.00069349	     -0.20847516	      0.00283596	      0.00048583	     57.53276372
      1.56017296	     -0.05028183	     -0.00122495	     -0.19212193	     -0.05515152	      0.88263041	     -0.00069358	     -0.20846406	      0.00281128	      0.00049878	     57.81341893
      1.56126957	     -0.05023024	     -0.00122167	     -0.19207022	     -0.05514844	      0.88263096	     -0.00069366	     -0.20845477	      0.00278980	      0.00050806	     57.99711860
      1.56236618	     -0.05018039	     -0.00122060	     -0.19202016	     -0.05514540	      0.88263152	     -0.00069374	     -0.20844552	      0.00276748	      0.00051585	     58.21619740
      1.56377857	     -0.05011864	     -0.00121823	     -0.19195819	     -0.05514151	      0.88263225	     -0.00069386	     -0.20843368	      0.00273769	      0.00052400	     58.48153073
      1.56519096	     -0.05005841	     -0.00121787	     -0.19189766	     -0.05513766	      0.88263300	     -0.00069397	     -0.20842192	      0.00270650	      0.00053022	     58.77703409
      1.56627543	     -0.05001258	     -0.00121552	     -0.19185166	     -0.05513474	      0.88263358	     -0.00069407	     -0.20841289	      0.00268179	      0.00053400	     58.95030647
      1.56735989	     -0.04996663	     -0.00121493	     -0.19180548	     -0.05513185	      0.88263416	     -0.00069417	     -0.20840382	      0.00265620	      0.00053707	     59.16535763
      1.56880668	     -0.04990545	     -0.00121294	     -0.19174403	     -0.05512803	      0.88263494	     -0.00069430	     -0.20839163	      0.00262089	      0.00054049	     59.43858076
      1.57025348	     -0.04984498	     -0.00121297	     -0.19168321	     -0.05512427	      0.88263572	     -0.00069444	     -0.20837931	      0.00258400	      0.00054338	     59.75323663
      1.57127159	     -0.04980206	     -0.00121049	     -0.19164011	     -0.05512165	      0.88263627	     -0.00069454	     -0.20837056	      0.00255727	      0.00054532	     59.90030484
      1.57228971	     -0.04975795	     -0.00120963	     -0.19159578	     -0.05511906	      0.88263683	     -0.00069465	     -0.20836170	      0.00252970	      0.00054721	     60.10922988
      1.57384081	     -0.04968891	     -0.00120708	     -0.19152642	     -0.05511517	      0.88263768	     -0.00069481	     -0.20834795	      0.00248632	      0.00055033	     60.39873978
      1.57511992	     -0.04962987	     -0.00120587	     -0.19146708	     -0.05511201	      0.88263839	     -0.00069495	     -0.20833633	      0.00244916	      0.00055326	     60.68520012
      1.57639904	     -0.04956957	     -0.00120285	     -0.19140653	     -0.05510890	      0.88263910	     -0.00069510	     -0.20832442	      0.00241088	      0.00055684	     60.92365246
      1.57767816	     -0.04950976	     -0.00120217	     -0.19134639	     -0.05510584	      0.88263981	     -0.00069524	     -0.20831224	      0.00237124	      0.00056108	     61.21195111
      1.57882437	     -0.04945688	     -0.00119919	     -0.19129328	     -0.05510315	      0.88264046	     -0.00069538	     -0.20830113	      0.00233475	      0.00056558	     61.38526435
      1.57997058	     -0.04940457	     -0.00119822	     -0.19124066	     -0.05510049	      0.88264111	     -0.00069552	     -0.20828987	      0.00229718	      0.00057061	     61.62496293
      1.58111679	     -0.04935233	     -0.00119578	     -0.19118815	     -0.05509788	      0.88264177	     -0.00069566	     -0.20827846	      0.00225871	      0.00057623	     61.82113490
      1.58255728	     -0.04928749	     -0.00119418	     -0.19112292	     -0.05509466	      0.88264260	     -0.00069584	     -0.20826394	      0.00220898	      0.00058399	     62.12630797
      1.58370982	     -0.04923724	     -0.00119117	     -0.19107240	     -0.05509214	      0.88264328	     -0.00069599	     -0.20825221	      0.00216825	      0.00059075	     62.28317199
      1.58486237	     -0.04918891	     -0.00119007	     -0.19102373	     -0.05508967	      0.88264396	     -0.00069614	     -0.20824042	      0.00212655	      0.00059784	     62.50657019
      1.58601492	     -0.04914295	     -0.00118774	     -0.19097747	     -0.05508724	      0.88264466	     -0.00069629	     -0.20822861	      0.00208408	      0.00060522	     62.66630963
      1.58745516	     -0.04908989	     -0.00118658	     -0.19092396	     -0.05508428	      0.88264554	     -0.00069648	     -0.20821392	      0.00202982	      0.00061455	     62.92503489
      1.58858345	     -0.04905202	     -0.00118387	     -0.19088578	     -0.05508201	      0.88264623	     -0.00069663	     -0.20820252	      0.00198660	      0.00062179	     63.01228995
      1.58971173	     -0.04901792	     -0.00118290	     -0.19085131	     -0.05507979	      0.88264694	     -0.00069679	     -0.20819127	      0.00194267	      0.00062863	     63.16564382
      1.59084001	     -0.04898774	     -0.00118076	     -0.19082080	     -0.05507763	      0.88264765	     -0.00069694	     -0.20818023	      0.00189825	      0.00063489	     63.25349330
      1.59234297	     -0.04895321	     -0.00117923	     -0.19078578	     -0.05507482	      0.88264861	     -0.00069715	     -0.20816592	      0.00183836	      0.00064180	     63.43585762
      1.59345903	     -0.04893130	     -0.00117633	     -0.19076355	     -0.05507279	      0.88264933	     -0.00069730	     -0.20815561	      0.00179362	      0.00064568	     63.46430001
      1.59457509	     -0.04891238	     -0.00117503	     -0.19074426	     -0.05507082	      0.88265005	     -0.00069746	     -0.20814559	      0.00174861	      0.00064821	     63.57464324
      1.59594175	     -0.04889328	     -0.00117180	     -0.19072477	     -0.05506846	      0.88265094	     -0.00069765	     -0.20813372	      0.00169342	      0.00064933	     63.61649635
      1.59715616	     -0.04888054	     -0.00117068	     -0.19071161	     -0.05506644	      0.88265173	     -0.00069783	     -0.20812356	      0.00164428	      0.00064825	     63.73425858
      1.59837058	     -0.04887151	     -0.00116745	     -0.19070223	     -0.05506447	      0.88265251	     -0.00069800	     -0.20811379	      0.00159530	      0.00064517	     63.71678955
      1.59958499	     -0.04886559	     -0.00116651	     -0.19069589	     -0.05506256	      0.88265329	     -0.00069817	     -0.20810440	      0.00154637	      0.00063993	     63.82735080
      1.60079940	     -0.04886273	     -0.00116324	     -0.19069268	     -0.05506071	      0.88265407	     -0.00069834	     -0.20809539	      0.00149778	      0.00063263	     63.78142460
      1.60201381	     -0.04886299	     -0.00116255	     -0.19069252	     -0.05505892	      0.88265483	     -0.00069852	     -0.20808676	      0.00144932	      0.00062316	     63.88007087
      1.60322822	     -0.04886638	     -0.00115933	     -0.19069557	     -0.05505719	      0.88265558	     -0.00069869	     -0.20807851	      0.00140130	      0.00061169	     63.79902831
      1.60444264	     -0.04887278	     -0.00115893	     -0.19070155	     -0.05505552	      0.88265631	     -0.00069886	     -0.20807065	      0.00135347	      0.00059816	     63.88618958
      1.60565705	     -0.04888193	     -0.00115578	     -0.19071035	     -0.05505391	      0.88265703	     -0.00069903	     -0.20806316	      0.00130616	      0.00058280	     63.77606810
      1.60687146	     -0.04889360	     -0.00115565	     -0.19072159	     -0.05505235	      0.88265773	     -0.00069921	     -0.20805603	      0.00125911	      0.00056558	     63.85825726
      1.60808587	     -0.04890752	     -0.00115246	     -0.19073518	     -0.05505085	      0.88265840	     -0.00069938	     -0.20804927	      0.00121263	      0.00054677	     63.71734356
      1.60930028	     -0.04892370	     -0.00115251	     -0.19075093	     -0.05504940	      0.88265906	     -0.00069955	     -0.20804285	      0.00116643	      0.00052637	     63.79509669
      1.61051469	     -0.04894211	     -0.00114925	     -0.19076901	     -0.05504801	      0.88265968	     -0.00069971	     -0.20803677	      0.00112086	      0.00050469	     63.62512801
      1.61172911	     -0.04896274	     -0.00114957	     -0.19078922	     -0.05504668	      0.88266028	     -0.00069988	     -0.20803102	      0.00107561	      0.00048170	     63.70097716
      1.61281883	     -0.04898309	     -0.00114707	     -0.19080927	     -0.05504553	      0.88266079	     -0.00070003	     -0.20802613	      0.00103557	      0.00046026	     63.53357485
      1.61390855	     -0.04900515	     -0.00114662	     -0.19083098	     -0.05504442	      0.88266128	     -0.00070018	     -0.20802151	      0.00099587	      0.00043801	     63.52398741
      1.61523820	     -0.04903443	     -0.00114465	     -0.19085988	     -0.05504313	      0.88266185	     -0.00070036	     -0.20801621	      0.00094811	      0.00041003	     63.40290506
      1.61656785	     -0.04906634	     -0.00114453	     -0.19089136	     -0.05504190	      0.88266237	     -0.00070054	     -0.20801130	      0.00090099	      0.00038118	     63.42244025
      1.61768484	     -0.04909516	     -0.00114231	     -0.19091988	     -0.05504092	      0.88266279	     -0.00070069	     -0.20800746	      0.00086210	      0.00035649	     63.25113137
      1.61880183	     -0.04912579	     -0.00114204	     -0.19095016	     -0.05503998	      0.88266317	     -0.00070083	     -0.20800390	      0.00082367	      0.00033139	     63.23188427
      1.61991882	     -0.04915820	     -0.00114070	     -0.19098227	     -0.05503908	      0.88266353	     -0.00070098	     -0.20800061	      0.00078588	      0.00030605	     63.12005865
      1.62143847	     -0.04920495	     -0.00114026	     -0.19102857	     -0.05503792	      0.88266396	     -0.00070118	     -0.20799656	      0.00073537	      0.00027129	     63.08171015
      1.62257433	     -0.04924166	     -0.00113836	     -0.19106499	     -0.05503711	      0.88266426	     -0.00070132	     -0.20799385	      0.00069846	      0.00024526	     62.90665152
      1.62371018	     -0.04927986	     -0.00113816	     -0.19110286	     -0.05503633	      0.88266452	     -0.00070146	     -0.20799141	      0.00066213	      0.00021922	     62.87524666
      1.62484604	     -0.04931950	     -0.00113688	     -0.19114222	     -0.05503560	      0.88266476	     -0.00070160	     -0.20798923	      0.00062656	      0.00019331	     62.74578578
      1.62635892	     -0.04937443	     -0.00113663	     -0.19119673	     -0.05503469	      0.88266502	     -0.00070179	     -0.20798672	      0.00058019	      0.00015910	     62.70221259
      1.62747842	     -0.04941648	     -0.00113480	     -0.19123852	     -0.05503406	      0.88266519	     -0.00070192	     -0.20798515	      0.00054679	      0.00013416	     62.50484917
      1.62859792	     -0.04945952	     -0.00113464	     -0.19128127	     -0.05503347	      0.88266532	     -0.00070205	     -0.20798380	      0.00051402	      0.00010956	     62.46254678
      1.62997886	     -0.04951375	     -0.00113297	     -0.19133519	     -0.05503278	      0.88266545	     -0.00070221	     -0.20798243	      0.00047469	      0.00007987	     62.27689070
      1.63121024	     -0.04956314	     -0.00113318	     -0.19138427	     -0.05503222	      0.88266554	     -0.00070235	     -0.20798148	      0.00044048	      0.00005403	     62.26760488
      1.63244162	     -0.04961346	     -0.00113124	     -0.19143434	     -0.05503170	      0.88266559	     -0.00070249	     -0.20798075	      0.00040730	      0.00002895	     62.04635721
      1.63367301	     -0.04966470	     -0.00113148	     -0.19148529	     -0.05503122	      0.88266561	     -0.00070262	     -0.20798023	      0.00037490	      0.00000461	     62.04933729
      1.63490439	     -0.04971744	     -0.00112936	     -0.19153781	     -0.05503077	      0.88266560	     -0.00070275	     -0.20797993	      0.00034357	     -0.00001875	     61.80333840
      1.63613577	     -0.04977091	     -0.00112995	     -0.19159099	     -0.05503037	      0.88266556	     -0.00070288	     -0.20797981	      0.00031304	     -0.00004117	     61.82632441
      1.63736715	     -0.04982498	     -0.00112768	     -0.19164487	     -0.05503000	      0.88266550	     -0.00070301	     -0.20797986	      0.00028362	     -0.00006246	     61.55137964
      1.63859853	     -0.04987954	     -0.00112839	     -0.19169916	     -0.05502967	      0.88266541	     -0.00070313	     -0.20798008	      0.00025498	     -0.00008276	     61.58928521
      1.63982991	     -0.04993443	     -0.00112588	     -0.19175388	     -0.05502937	      0.88266529	     -0.00070325	     -0.20798044	      0.00022751	     -0.00010191	     61.28500023
      1.64106129	     -0.04998951	     -0.00112666	     -0.19180870	     -0.05502911	      0.88266516	     -0.00070337	     -0.20798093	      0.00020078	     -0.00012004	     61.33855259
      1.64216901	     -0.05003918	     -0.00112447	     -0.19185824	     -0.05502890	      0.88266502	     -0.00070347	     -0.20798147	      0.00017775	     -0.00013534	     61.05811838
      1.64327673	     -0.05008884	     -0.00112425	     -0.19190771	     -0.05502872	      0.88266486	     -0.00070356	     -0.20798208	      0.00015538	     -0.00014979	     61.00501412
      1.64461890	     -0.05014898	     -0.00112246	     -0.19196769	     -0.05502853	      0.88266465	     -0.00070368	     -0.20798292	      0.00012943	     -0.00016606	     60.77635032
      1.64596107	     -0.05020911	     -0.00112217	     -0.19202761	     -0.05502837	      0.88266441	     -0.00070379	     -0.20798384	      0.00010452	     -0.00018104	     60.75115944
      1.64709965	     -0.05026022	     -0.00111976	     -0.19207862	     -0.05502826	      0.88266420	     -0.00070388	     -0.20798468	      0.00008442	     -0.00019264	     60.46690705
      1.64823824	     -0.05031192	     -0.00111944	     -0.19213017	     -0.05502818	      0.88266397	     -0.00070397	     -0.20798556	      0.00006502	     -0.00020332	     60.40004017
      1.64937683	     -0.05036379	     -0.00111792	     -0.19218193	     -0.05502811	      0.88266374	     -0.00070405	     -0.20798649	      0.00004651	     -0.00021304	     60.19575940
      1.65089674	     -0.05043325	     -0.00111719	     -0.19225121	     -0.05502806	      0.88266340	     -0.00070416	     -0.20798779	      0.00002299	     -0.00022468	     60.08517748
      1.65205551	     -0.05048630	     -0.00111497	     -0.19230418	     -0.05502804	      0.88266314	     -0.00070424	     -0.20798883	      0.00000618	     -0.00023254	     59.79490727
      1.65321428	     -0.05053950	     -0.00111441	     -0.19235727	     -0.05502805	      0.88266287	     -0.00070431	     -0.20798991	     -0.00000990	     -0.00023967	     59.70804921
      1.65437305	     -0.05059277	     -0.00111266	     -0.19241046	     -0.05502807	      0.88266258	     -0.00070438	     -0.20799102	     -0.00002502	     -0.00024606	     59.47978105
      1.65588686	     -0.05066252	     -0.00111178	     -0.19248009	     -0.05502812	      0.88266221	     -0.00070447	     -0.20799250	     -0.00004356	     -0.00025348	     59.36199013
      1.65703258	     -0.05071550	     -0.00110943	     -0.19253303	     -0.05502818	      0.88266191	     -0.00070453	     -0.20799366	     -0.00005647	     -0.00025840	     59.05009052
      1.65817829	     -0.05076834	     -0.00110843	     -0.19258580	     -0.05502825	      0.88266161	     -0.00070459	     -0.20799484	     -0.00006864	     -0.00026285	     58.94735838
      1.65956888	     -0.05083352	     -0.00110562	     -0.19265096	     -0.05502835	      0.88266125	     -0.00070465	     -0.20799633	     -0.00008215	     -0.00026759	     58.62328590
      1.66095947	     -0.05089959	     -0.00110509	     -0.19271694	     -0.05502847	      0.88266087	     -0.00070471	     -0.20799792	     -0.00009456	     -0.00027185	     58.60119102
      1.66200671	     -0.05094979	     -0.00110222	     -0.19276716	     -0.05502858	      0.88266058	     -0.00070475	     -0.20799917	     -0.00010286	     -0.00027471	     58.23165499
      1.66305395	     -0.05100020	     -0.00110111	     -0.19281754	     -0.05502869	      0.88266030	     -0.00070479	     -0.20800046	     -0.00011056	     -0.00027744	     58.10616776
      1.66456106	     -0.05107301	     -0.00109849	     -0.19289035	     -0.05502886	      0.88265987	     -0.00070483	     -0.20800240	     -0.00012023	     -0.00028110	     57.79508705
      1.66586621	     -0.05113627	     -0.00109737	     -0.19295359	     -0.05502903	      0.88265951	     -0.00070487	     -0.20800413	     -0.00012743	     -0.00028416	     57.67390526
      1.66717137	     -0.05119976	     -0.00109481	     -0.19301711	     -0.05502920	      0.88265913	     -0.00070490	     -0.20800590	     -0.00013331	     -0.00028709	     57.31303175
      1.66847653	     -0.05126345	     -0.00109491	     -0.19308076	     -0.05502937	      0.88265876	     -0.00070493	     -0.20800772	     -0.00013824	     -0.00029001	     57.27104788
      1.66961679	     -0.05131925	     -0.00109251	     -0.19313661	     -0.05502953	      0.88265842	     -0.00070494	     -0.20800933	     -0.00014139	     -0.00029251	     56.89127254
      1.67075704	     -0.05137506	     -0.00109201	     -0.19319242	     -0.05502970	      0.88265809	     -0.00070496	     -0.20801096	     -0.00014380	     -0.00029510	     56.77807091
      1.67212640	     -0.05144191	     -0.00108984	     -0.19325933	     -0.05502989	      0.88265768	     -0.00070497	     -0.20801294	     -0.00014536	     -0.00029830	     56.44895966
      1.67349577	     -0.05150841	     -0.00108944	     -0.19332585	     -0.05503009	      0.88265727	     -0.00070498	     -0.20801493	     -0.00014576	     -0.00030169	     56.37480044
      1.67464294	     -0.05156380	     -0.00108692	     -0.19338132	     -0.05503026	      0.88265692	     -0.00070498	     -0.20801658	     -0.00014490	     -0.00030461	     56.00552747
      1.67579011	     -0.05161888	     -0.00108625	     -0.19343644	     -0.05503043	      0.88265657	     -0.00070497	     -0.20801822	     -0.00014331	     -0.00030771	     55.89550810
      1.67717792	     -0.05168494	     -0.00108396	     -0.19350261	     -0.05503062	      0.88265614	     -0.00070496	     -0.20802018	     -0.00014006	     -0.00031158	     55.56519970
      1.67856574	     -0.05174980	     -0.00108372	     -0.19356753	     -0.05503081	      0.88265571	     -0.00070495	     -0.20802208	     -0.00013570	     -0.00031563	     55.51682598
      1.67969043	     -0.05180203	     -0.00108134	     -0.19361987	     -0.05503096	      0.88265535	     -0.00070493	     -0.20802360	     -0.00013104	     -0.00031894	     55.14213634
      1.68081512	     -0.05185379	     -0.00108077	     -0.19367170	     -0.05503111	      0.88265499	     -0.00070491	     -0.20802508	     -0.00012570	     -0.00032235	     55.03237650
      1.68224548	     -0.05191874	     -0.00107876	     -0.19373679	     -0.05503128	      0.88265453	     -0.00070488	     -0.20802690	     -0.00011764	     -0.00032670	     54.71541874
      1.68367584	     -0.05198264	     -0.00107864	     -0.19380078	     -0.05503144	      0.88265406	     -0.00070484	     -0.20802864	     -0.00010846	     -0.00033109	     54.67759189
      1.68477743	     -0.05203106	     -0.00107630	     -0.19384934	     -0.05503156	      0.88265369	     -0.00070481	     -0.20802991	     -0.00010034	     -0.00033438	     54.30854118
      1.68587902	     -0.05207892	     -0.00107570	     -0.19389731	     -0.05503167	      0.88265332	     -0.00070477	     -0.20803111	     -0.00009167	     -0.00033765	     54.19729966
      1.68736247	     -0.05214257	     -0.00107374	     -0.19396114	     -0.05503179	      0.88265282	     -0.00070472	     -0.20803263	     -0.00007878	     -0.00034190	     53.88551389
      1.68884591	     -0.05220504	     -0.00107368	     -0.19402374	     -0.05503190	      0.88265230	     -0.00070466	     -0.20803402	     -0.00006486	     -0.00034602	     53.86606922
      1.68991242	     -0.05224899	     -0.00107138	     -0.19406786	     -0.05503196	      0.88265193	     -0.00070461	     -0.20803493	     -0.00005389	     -0.00034879	     53.49676064
      1.69097892	     -0.05229206	     -0.00107079	     -0.19411106	     -0.05503201	      0.88265156	     -0.00070456	     -0.20803577	     -0.00004248	     -0.00035145	     53.39360313
      1.69254356	     -0.05235327	     -0.00106902	     -0.19417249	     -0.05503207	      0.88265101	     -0.00070447	     -0.20803683	     -0.00002459	     -0.00035501	     53.10791366
      1.69386961	     -0.05240304	     -0.00106865	     -0.19422242	     -0.05503209	      0.88265054	     -0.00070440	     -0.20803757	     -0.00000859	     -0.00035768	     53.04186370
      1.69519567	     -0.05245076	     -0.00106662	     -0.19427036	     -0.05503209	      0.88265006	     -0.00070432	     -0.20803814	      0.00000840	     -0.00035990	     52.71438944
      1.69652172	     -0.05249622	     -0.00106689	     -0.19431599	     -0.05503207	      0.88264958	     -0.00070424	     -0.20803854	      0.00002591	     -0.00036172	     52.75824506
      1.69784778	     -0.05253922	     -0.00106433	     -0.19435924	     -0.05503202	      0.88264910	     -0.00070415	     -0.20803875	      0.00004439	     -0.00036295	     52.32993301
      1.69896932	     -0.05257360	     -0.00106494	     -0.19439376	     -0.05503196	      0.88264869	     -0.00070408	     -0.20803879	      0.00006023	     -0.00036361	     52.41788286
      1.70009087	     -0.05260591	     -0.00106370	     -0.19442626	     -0.05503188	      0.88264829	     -0.00070400	     -0.20803869	      0.00007667	     -0.00036378	     52.19726486
      1.70154212	     -0.05264432	     -0.00106337	     -0.19446488	     -0.05503176	      0.88264776	     -0.00070389	     -0.20803836	      0.00009833	     -0.00036333	     52.15532553
      1.70299338	     -0.05267873	     -0.00106133	     -0.19449957	     -0.05503160	      0.88264723	     -0.00070378	     -0.20803779	      0.00012068	     -0.00036196	     51.80147355
      1.70412702	     -0.05270281	     -0.00106184	     -0.19452381	     -0.05503145	      0.88264682	     -0.00070369	     -0.20803718	      0.00013819	     -0.00036028	     51.93027514
      1.70526066	     -0.05272433	     -0.00106064	     -0.19454553	     -0.05503128	      0.88264641	     -0.00070359	     -0.20803642	      0.00015608	     -0.00035797	     51.72975525
      1.70673380	     -0.05274849	     -0.00106035	     -0.19456993	     -0.05503104	      0.88264589	     -0.00070347	     -0.20803523	      0.00017941	     -0.00035404	     51.74709039
      1.70820695	     -0.05276840	     -0.00105819	     -0.19459014	     -0.05503076	      0.88264537	     -0.00070334	     -0.20803382	      0.00020313	     -0.00034896	     51.36808952
      1.70929346	     -0.05278041	     -0.00105890	     -0.19460230	     -0.05503053	      0.88264500	     -0.00070324	     -0.20803264	      0.00022044	     -0.00034452	     51.57466717
      1.71037996	     -0.05279007	     -0.00105794	     -0.19461215	     -0.05503028	      0.88264462	     -0.00070314	     -0.20803135	      0.00023792	     -0.00033939	     51.42151733
      1.71193345	     -0.05279990	     -0.00105759	     -0.19462224	     -0.05502989	      0.88264410	     -0.00070299	     -0.20802934	      0.00026271	     -0.00033096	     51.44983556
      1.71326538	     -0.05280478	     -0.00105619	     -0.19462738	     -0.05502952	      0.88264367	     -0.00070286	     -0.20802747	      0.00028393	     -0.00032264	     51.21028465
      1.71459731	     -0.05280657	     -0.00105653	     -0.19462936	     -0.05502913	      0.88264324	     -0.00070273	     -0.20802547	      0.00030475	     -0.00031341	     51.39676871
      1.71592924	     -0.05280508	     -0.00105465	     -0.19462813	     -0.05502871	      0.88264283	     -0.00070260	     -0.20802335	      0.00032557	     -0.00030321	     51.04497657
      1.71726117	     -0.05280032	     -0.00105563	     -0.19462355	     -0.05502826	      0.88264244	     -0.00070246	     -0.20802113	      0.00034578	     -0.00029217	     51.41344764
      1.71838879	     -0.05279377	     -0.00105377	     -0.19461723	     -0.05502786	      0.88264211	     -0.00070234	     -0.20801917	      0.00036292	     -0.00028209	     51.04805397
      1.71951642	     -0.05278504	     -0.00105375	     -0.19460867	     -0.05502745	      0.88264180	     -0.00070222	     -0.20801713	      0.00037958	     -0.00027144	     51.15830055
      1.72097154	     -0.05277071	     -0.00105243	     -0.19459459	     -0.05502688	      0.88264142	     -0.00070206	     -0.20801439	      0.00040077	     -0.00025683	     51.00027481
      1.72242667	     -0.05275321	     -0.00105280	     -0.19457729	     -0.05502628	      0.88264105	     -0.00070189	     -0.20801155	      0.00042122	     -0.00024139	     51.28354220
      1.72355882	     -0.05273753	     -0.00105096	     -0.19456182	     -0.05502579	      0.88264079	     -0.00070177	     -0.20800927	      0.00043695	     -0.00022880	     50.97048007
      1.72469097	     -0.05272024	     -0.00105083	     -0.19454470	     -0.05502529	      0.88264054	     -0.00070164	     -0.20800693	      0.00045213	     -0.00021582	     51.08833757
      1.72617156	     -0.05269536	     -0.00104944	     -0.19452006	     -0.05502461	      0.88264023	     -0.00070146	     -0.20800381	      0.00047153	     -0.00019829	     50.95514651
      1.72765216	     -0.05266799	     -0.00104998	     -0.19449287	     -0.05502390	      0.88263995	     -0.00070129	     -0.20800062	      0.00049004	     -0.00018030	     51.30668516
      1.72873040	     -0.05264654	     -0.00104811	     -0.19447161	     -0.05502336	      0.88263976	     -0.00070116	     -0.20799826	      0.00050333	     -0.00016692	     50.99736858
      1.72980864	     -0.05262389	     -0.00104790	     -0.19444910	     -0.05502281	      0.88263959	     -0.00070103	     -0.20799587	      0.00051606	     -0.00015343	     51.10465208
      1.73137685	     -0.05258892	     -0.00104665	     -0.19441435	     -0.05502199	      0.88263936	     -0.00070084	     -0.20799234	      0.00053398	     -0.00013363	     51.04401252
      1.73270808	     -0.05255770	     -0.00104672	     -0.19438329	     -0.05502127	      0.88263920	     -0.00070068	     -0.20798931	      0.00054842	     -0.00011680	     51.24950283
      1.73403930	     -0.05252512	     -0.00104516	     -0.19435091	     -0.05502053	      0.88263905	     -0.00070052	     -0.20798626	      0.00056241	     -0.00010000	     51.07680069
      1.73537053	     -0.05249131	     -0.00104587	     -0.19431722	     -0.05501977	      0.88263893	     -0.00070035	     -0.20798319	      0.00057553	     -0.00008338	     51.41172189
      1.73656735	     -0.05245984	     -0.00104424	     -0.19428592	     -0.05501907	      0.88263884	     -0.00070020	     -0.20798042	      0.00058701	     -0.00006859	     51.19431156
      1.73776417	     -0.05242745	     -0.00104458	     -0.19425364	     -0.05501836	      0.88263877	     -0.00070005	     -0.20797764	      0.00059776	     -0.00005407	     51.41626358
      1.73896099	     -0.05239417	     -0.00104369	     -0.19422050	     -0.05501764	      0.88263871	     -0.00069990	     -0.20797487	      0.00060809	     -0.00003982	     51.36425912
      1.74047661	     -0.05235107	     -0.00104406	     -0.19417752	     -0.05501671	      0.88263866	     -0.00069971	     -0.20797137	      0.00062023	     -0.00002230	     51.61998095
      1.74168955	     -0.05231574	     -0.00104276	     -0.19414233	     -0.05501595	      0.88263864	     -0.00069956	     -0.20796859	      0.00062946	     -0.00000872	     51.47189451
      1.74290248	     -0.05227969	     -0.00104321	     -0.19410636	     -0.05501519	      0.88263864	     -0.00069941	     -0.20796584	      0.00063793	      0.00000437	     51.69858981
      1.74411542	     -0.05224294	     -0.00104239	     -0.19406973	     -0.05501441	      0.88263865	     -0.00069926	     -0.20796311	      0.00064592	      0.00001697	     51.66393491
      1.74562061	     -0.05219650	     -0.00104291	     -0.19402338	     -0.05501343	      0.88263869	     -0.00069907	     -0.20795977	      0.00065485	      0.00003181	     51.94869029
      1.74681098	     -0.05215902	     -0.00104161	     -0.19398602	     -0.05501264	      0.88263874	     -0.00069892	     -0.20795717	      0.00066141	      0.00004295	     51.81591720
      1.74800135	     -0.05212089	     -0.00104200	     -0.19394795	     -0.05501185	      0.88263879	     -0.00069877	     -0.20795461	      0.00066720	      0.00005348	     52.03887489
      1.74919172	     -0.05208197	     -0.00104127	     -0.19390912	     -0.05501106	      0.88263886	     -0.00069862	     -0.20795210	      0.00067250	      0.00006342	     52.04395296
      1.75076078	     -0.05202977	     -0.00104168	     -0.19385699	     -0.05501000	      0.88263897	     -0.00069843	     -0.20794885	      0.00067841	      0.00007559	     52.33608740
      1.75193969	     -0.05198996	     -0.00104039	     -0.19381727	     -0.05500919	      0.88263907	     -0.00069828	     -0.20794647	      0.00068228	      0.00008408	     52.23041931
      1.75311861	     -0.05194982	     -0.00104072	     -0.19377717	     -0.05500839	      0.88263917	     -0.00069814	     -0.20794414	      0.00068536	      0.00009194	     52.44874933
      1.75454994	     -0.05190052	     -0.00103963	     -0.19372796	     -0.05500740	      0.88263931	     -0.00069796	     -0.20794140	      0.00068837	      0.00010071	     52.43492944
      1.75582604	     -0.05185612	     -0.00104033	     -0.19368358	     -0.05500652	      0.88263944	     -0.00069781	     -0.20793905	      0.00069008	      0.00010776	     52.74594320
      1.75710214	     -0.05181115	     -0.00103897	     -0.19363868	     -0.05500564	      0.88263958	     -0.00069765	     -0.20793678	      0.00069122	      0.00011419	     52.66293184
      1.75837824	     -0.05176569	     -0.00103974	     -0.19359323	     -0.05500476	      0.88263973	     -0.00069750	     -0.20793461	      0.00069137	      0.00011994	     52.99281609
      1.75965434	     -0.05171966	     -0.00103826	     -0.19354726	     -0.05500388	      0.88263989	     -0.00069735	     -0.20793252	      0.00069093	      0.00012511	     52.90006768
      1.76093044	     -0.05167334	     -0.00103914	     -0.19350094	     -0.05500300	      0.88264005	     -0.00069720	     -0.20793054	      0.00068946	      0.00012965	     53.25108619
      1.76220654	     -0.05162672	     -0.00103760	     -0.19345436	     -0.05500212	      0.88264022	     -0.00069705	     -0.20792867	      0.00068740	      0.00013370	     53.14645188
      1.76348264	     -0.05158076	     -0.00103883	     -0.19340836	     -0.05500124	      0.88264039	     -0.00069690	     -0.20792692	      0.00068427	      0.00013719	     53.52467563
      1.76475874	     -0.05153665	     -0.00103753	     -0.19336428	     -0.05500037	      0.88264057	     -0.00069675	     -0.20792535	      0.00068053	      0.00014024	     53.38800671
      1.76603484	     -0.05149597	     -0.00103946	     -0.19332353	     -0.05499951	      0.88264075	     -0.00069661	     -0.20792404	      0.00067564	      0.00014272	     53.78156108
      1.76731094	     -0.05145915	     -0.00103845	     -0.19328671	     -0.05499865	      0.88264093	     -0.00069647	     -0.20792309	      0.00067015	      0.00014464	     53.59052825
      1.76845761	     -0.05142990	     -0.00104035	     -0.19325738	     -0.05499788	      0.88264110	     -0.00069634	     -0.20792262	      0.00066423	      0.00014565	     53.89506435
      1.76960428	     -0.05140442	     -0.00104026	     -0.19323187	     -0.05499713	      0.88264127	     -0.00069622	     -0.20792259	      0.00065782	      0.00014589	     53.83554202
      1.77098413	     -0.05137876	     -0.00104145	     -0.19320612	     -0.05499622	      0.88264147	     -0.00069607	     -0.20792322	      0.00064918	      0.00014479	     54.02711634
      1.77236398	     -0.05135789	     -0.00104059	     -0.19318522	     -0.05499533	      0.88264167	     -0.00069592	     -0.20792465	      0.00063995	      0.00014191	     53.87960397
      1.77352355	     -0.05134382	     -0.00104193	     -0.19317106	     -0.05499460	      0.88264183	     -0.00069580	     -0.20792652	      0.00063153	      0.00013783	     54.14798471
      1.77468312	     -0.05133299	     -0.00104146	     -0.19316020	     -0.05499387	      0.88264199	     -0.00069568	     -0.20792901	      0.00062294	      0.00013221	     54.06670295
      1.77584268	     -0.05132611	     -0.00104209	     -0.19315325	     -0.05499315	      0.88264213	     -0.00069556	     -0.20793216	      0.00061395	      0.00012490	     54.17571270
      1.77743230	     -0.05132228	     -0.00104162	     -0.19314937	     -0.05499219	      0.88264232	     -0.00069540	     -0.20793762	      0.00060132	      0.00011200	     54.06647740
      1.77860908	     -0.05132232	     -0.00104270	     -0.19314933	     -0.05499148	      0.88264245	     -0.00069529	     -0.20794252	      0.00059163	      0.00010017	     54.28252763
      1.77978587	     -0.05132486	     -0.00104215	     -0.19315183	     -0.05499079	      0.88264256	     -0.00069518	     -0.20794814	      0.00058197	      0.00008646	     54.16768143
      1.78120232	     -0.05133210	     -0.00104313	     -0.19315898	     -0.05498998	      0.88264267	     -0.00069505	     -0.20795586	      0.00057013	      0.00006742	     54.32799473
      1.78245817	     -0.05134231	     -0.00104226	     -0.19316917	     -0.05498927	      0.88264274	     -0.00069493	     -0.20796361	      0.00055972	      0.00004829	     54.09580487
      1.78371403	     -0.05135545	     -0.00104338	     -0.19318223	     -0.05498857	      0.88264279	     -0.00069482	     -0.20797221	      0.00054916	      0.00002702	     54.27582432
      1.78496989	     -0.05137052	     -0.00104232	     -0.19319730	     -0.05498789	      0.88264281	     -0.00069472	     -0.20798162	      0.00053886	      0.00000379	     54.03744651
      1.78622574	     -0.05138683	     -0.00104295	     -0.19321355	     -0.05498722	      0.88264280	     -0.00069461	     -0.20799179	      0.00052852	     -0.00002127	     54.19864085
      1.78748160	     -0.05140222	     -0.00104179	     -0.19322895	     -0.05498656	      0.88264275	     -0.00069452	     -0.20800267	      0.00051850	     -0.00004776	     53.97923529
      1.78873746	     -0.05141863	     -0.00104281	     -0.19324530	     -0.05498592	      0.88264268	     -0.00069442	     -0.20801420	      0.00050848	     -0.00007539	     54.12490324
      1.78999332	     -0.05143463	     -0.00104192	     -0.19326130	     -0.05498528	      0.88264256	     -0.00069433	     -0.20802631	      0.00049875	     -0.00010373	     53.92941277
      1.79124917	     -0.05144947	     -0.00104289	     -0.19327611	     -0.05498466	      0.88264242	     -0.00069425	     -0.20803889	      0.00048902	     -0.00013247	     54.08057777
      1.79250503	     -0.05146310	     -0.00104207	     -0.19328976	     -0.05498406	      0.88264223	     -0.00069417	     -0.20805185	      0.00047955	     -0.00016107	     53.93533790
      1.79376089	     -0.05147593	     -0.00104309	     -0.19330256	     -0.05498346	      0.88264201	     -0.00069410	     -0.20806509	      0.00047001	     -0.00018918	     54.08129573
      1.79501674	     -0.05148735	     -0.00104228	     -0.19331400	     -0.05498288	      0.88264176	     -0.00069403	     -0.20807853	      0.00046061	     -0.00021636	     53.98366021
      1.79627260	     -0.05149661	     -0.00104313	     -0.19332325	     -0.05498230	      0.88264147	     -0.00069396	     -0.20809207	      0.00045107	     -0.00024227	     54.14159348
      1.79752846	     -0.05150332	     -0.00104202	     -0.19333000	     -0.05498174	      0.88264115	     -0.00069391	     -0.20810561	      0.00044159	     -0.00026650	     54.09714683
      1.79878431	     -0.05150830	     -0.00104281	     -0.19333497	     -0.05498119	      0.88264080	     -0.00069386	     -0.20811905	      0.00043187	     -0.00028879	     54.25485240
      1.80004017	     -0.05151205	     -0.00104213	     -0.19333877	     -0.05498066	      0.88264042	     -0.00069381	     -0.20813232	      0.00042209	     -0.00030878	     54.24294074
      1.80129603	     -0.05151513	     -0.00104302	     -0.19334184	     -0.05498013	      0.88264002	     -0.00069377	     -0.20814540	      0.00041199	     -0.00032640	     54.39329806
      1.80255188	     -0.05151723	     -0.00104154	     -0.19334400	     -0.05497962	      0.88263961	     -0.00069374	     -0.20815826	      0.00040182	     -0.00034143	     54.41709986
      1.80380774	     -0.05152047	     -0.00104186	     -0.19334725	     -0.05497912	      0.88263917	     -0.00069371	     -0.20817092	      0.00039134	     -0.00035386	     54.55599829
      1.80506360	     -0.05152437	     -0.00104060	     -0.19335121	     -0.05497864	      0.88263872	     -0.00069370	     -0.20818337	      0.00038081	     -0.00036366	     54.60439255
      1.80631946	     -0.05152909	     -0.00104118	     -0.19335593	     -0.05497817	      0.88263826	     -0.00069369	     -0.20819561	      0.00037005	     -0.00037093	     54.74618579
      1.80757531	     -0.05153417	     -0.00104018	     -0.19336106	     -0.05497771	      0.88263779	     -0.00069368	     -0.20820761	      0.00035934	     -0.00037563	     54.81176976
      1.80883117	     -0.05153977	     -0.00104094	     -0.19336665	     -0.05497727	      0.88263731	     -0.00069369	     -0.20821937	      0.00034847	     -0.00037790	     54.93890047
      1.81008703	     -0.05154564	     -0.00104007	     -0.19337256	     -0.05497684	      0.88263684	     -0.00069370	     -0.20823086	      0.00033770	     -0.00037774	     55.00104654
      1.81134288	     -0.05155189	     -0.00104094	     -0.19337881	     -0.05497642	      0.88263637	     -0.00069372	     -0.20824207	      0.00032679	     -0.00037535	     55.10832289
      1.81259874	     -0.05155819	     -0.00104012	     -0.19338515	     -0.05497601	      0.88263590	     -0.00069375	     -0.20825299	      0.00031598	     -0.00037076	     55.16165442
      1.81385460	     -0.05156449	     -0.00104105	     -0.19339144	     -0.05497562	      0.88263544	     -0.00069379	     -0.20826358	      0.00030506	     -0.00036418	     55.25196242
      1.81511045	     -0.05157093	     -0.00104030	     -0.19339792	     -0.05497525	      0.88263498	     -0.00069384	     -0.20827384	      0.00029426	     -0.00035567	     55.28749866
      1.81636631	     -0.05157810	     -0.00104140	     -0.19340509	     -0.05497489	      0.88263454	     -0.00069389	     -0.20828378	      0.00028337	     -0.00034546	     55.35329705
      1.81762217	     -0.05158592	     -0.00104085	     -0.19341294	     -0.05497454	      0.88263412	     -0.00069396	     -0.20829340	      0.00027264	     -0.00033365	     55.36721807
      1.81887802	     -0.05159449	     -0.00104220	     -0.19342150	     -0.05497420	      0.88263371	     -0.00069403	     -0.20830271	      0.00026183	     -0.00032048	     55.41514866
      1.82013388	     -0.05160360	     -0.00104183	     -0.19343063	     -0.05497388	      0.88263331	     -0.00069412	     -0.20831172	      0.00025118	     -0.00030603	     55.40853348
      1.82138974	     -0.05161347	     -0.00104337	     -0.19344048	     -0.05497357	      0.88263294	     -0.00069421	     -0.20832045	      0.00024048	     -0.00029056	     55.44128347
      1.82264560	     -0.05162419	     -0.00104308	     -0.19345122	     -0.05497327	      0.88263258	     -0.00069431	     -0.20832889	      0.00022996	     -0.00027416	     55.41719989
      1.82390145	     -0.05163602	     -0.00104474	     -0.19346303	     -0.05497299	      0.88263225	     -0.00069443	     -0.20833708	      0.00021941	     -0.00025706	     55.43688164
      1.82515731	     -0.05164873	     -0.00104461	     -0.19347576	     -0.05497272	      0.88263194	     -0.00069455	     -0.20834501	      0.00020909	     -0.00023936	     55.39330427
      1.82641317	     -0.05166221	     -0.00104637	     -0.19348921	     -0.05497247	      0.88263165	     -0.00069468	     -0.20835271	      0.00019877	     -0.00022134	     55.39993610
      1.82766902	     -0.05167627	     -0.00104633	     -0.19350329	     -0.05497222	      0.88263138	     -0.00069482	     -0.20836017	      0.00018873	     -0.00020306	     55.34306217
      1.82892488	     -0.05169095	     -0.00104818	     -0.19351795	     -0.05497199	      0.88263114	     -0.00069497	     -0.20836739	      0.00017875	     -0.00018475	     55.33958498
      1.83018074	     -0.05170633	     -0.00104816	     -0.19353335	     -0.05497177	      0.88263092	     -0.00069513	     -0.20837438	      0.00016906	     -0.00016646	     55.26776287
      1.83143659	     -0.05172254	     -0.00105006	     -0.19354953	     -0.05497157	      0.88263072	     -0.00069530	     -0.20838114	      0.00015946	     -0.00014844	     55.25440830
      1.83269245	     -0.05173945	     -0.00105006	     -0.19356646	     -0.05497137	      0.88263054	     -0.00069548	     -0.20838768	      0.00015021	     -0.00013071	     55.17115705
      1.83394831	     -0.05175707	     -0.00105196	     -0.19358405	     -0.05497119	      0.88263039	     -0.00069567	     -0.20839400	      0.00014111	     -0.00011351	     55.15144318
      1.83520416	     -0.05177522	     -0.00105198	     -0.19360223	     -0.05497102	      0.88263026	     -0.00069587	     -0.20840012	      0.00013243	     -0.00009683	     55.06152113
      1.83646002	     -0.05179389	     -0.00105386	     -0.19362088	     -0.05497086	      0.88263015	     -0.00069608	     -0.20840603	      0.00012394	     -0.00008085	     55.03660632
      1.83771588	     -0.05181300	     -0.00105383	     -0.19364002	     -0.05497071	      0.88263006	     -0.00069630	     -0.20841172	      0.00011588	     -0.00006556	     54.93954751
      1.83897174	     -0.05183266	     -0.00105563	     -0.19365967	     -0.05497057	      0.88262998	     -0.00069653	     -0.20841720	      0.00010803	     -0.00005113	     54.90761832
      1.84022759	     -0.05185284	     -0.00105555	     -0.19367988	     -0.05497044	      0.88262993	     -0.00069677	     -0.20842248	      0.00010062	     -0.00003753	     54.80204763
      1.84148345	     -0.05187376	     -0.00105728	     -0.19370078	     -0.05497031	      0.88262989	     -0.00069702	     -0.20842756	      0.00009343	     -0.00002491	     54.76307828
      1.84273931	     -0.05189535	     -0.00105723	     -0.19372242	     -0.05497020	      0.88262986	     -0.00069727	     -0.20843245	      0.00008671	     -0.00001320	     54.65079035
      1.84399516	     -0.05191750	     -0.00105890	     -0.19374456	     -0.05497010	      0.88262985	     -0.00069754	     -0.20843716	      0.00008025	     -0.00000253	     54.60620587
      1.84525102	     -0.05193996	     -0.00105881	     -0.19376707	     -0.05497000	      0.88262986	     -0.00069782	     -0.20844168	      0.00007429	      0.00000716	     54.49115583
      1.84650688	     -0.05196295	     -0.00106040	     -0.19379006	     -0.05496991	      0.88262987	     -0.00069811	     -0.20844602	      0.00006862	      0.00001579	     54.44121318
      1.84776273	     -0.05198654	     -0.00106032	     -0.19381370	     -0.05496983	      0.88262990	     -0.00069841	     -0.20845019	      0.00006345	      0.00002343	     54.32061358
      1.84901859	     -0.05201041	     -0.00106174	     -0.19383758	     -0.05496975	      0.88262993	     -0.00069871	     -0.20845419	      0.00005859	      0.00003002	     54.26655158
      1.85027445	     -0.05203421	     -0.00106152	     -0.19386144	     -0.05496968	      0.88262997	     -0.00069903	     -0.20845801	      0.00005424	      0.00003565	     54.14675183
      1.85153030	     -0.05205748	     -0.00106263	     -0.19388474	     -0.05496961	      0.88263002	     -0.00069936	     -0.20846163	      0.00005022	      0.00004032	     54.09529157
      1.85278616	     -0.05207894	     -0.00106206	     -0.19390628	     -0.05496955	      0.88263007	     -0.00069969	     -0.20846501	      0.00004673	      0.00004417	     53.99002729
      1.85404202	     -0.05209812	     -0.00106263	     -0.19392550	     -0.05496950	      0.88263013	     -0.00070004	     -0.20846809	      0.00004362	      0.00004728	     53.95523638
      1.85529788	     -0.05211358	     -0.00106160	     -0.19394106	     -0.05496944	      0.88263019	     -0.00070039	     -0.20847082	      0.00004103	      0.00004989	     53.88156605
      1.85655373	     -0.05212353	     -0.00106146	     -0.19395110	     -0.05496939	      0.88263025	     -0.00070076	     -0.20847307	      0.00003878	      0.00005222	     53.89022086
      1.85780959	     -0.05212724	     -0.00105971	     -0.19395494	     -0.05496935	      0.88263032	     -0.00070113	     -0.20847474	      0.00003698	      0.00005465	     53.85696965
      1.85931797	     -0.05212377	     -0.00105910	     -0.19395158	     -0.05496929	      0.88263041	     -0.00070159	     -0.20847581	      0.00003502	      0.00005810	     53.93843184
      1.86043067	     -0.05211608	     -0.00105656	     -0.19394404	     -0.05496925	      0.88263047	     -0.00070194	     -0.20847590	      0.00003385	      0.00006144	     53.90022693
      1.86154336	     -0.05210359	     -0.00105561	     -0.19393164	     -0.05496922	      0.88263054	     -0.00070230	     -0.20847534	      0.00003260	      0.00006566	     53.96313216
      1.86303645	     -0.05207883	     -0.00105272	     -0.19390706	     -0.05496917	      0.88263065	     -0.00070279	     -0.20847351	      0.00003088	      0.00007320	     54.00041064
      1.86437215	     -0.05204949	     -0.00105136	     -0.19387783	     -0.05496913	      0.88263075	     -0.00070324	     -0.20847076	      0.00002896	      0.00008205	     54.12686188
      1.86570784	     -0.05201326	     -0.00104750	     -0.19384179	     -0.05496909	      0.88263087	     -0.00070370	     -0.20846692	      0.00002682	      0.00009332	     54.16159956
      1.86686546	     -0.05197524	     -0.00104637	     -0.19380386	     -0.05496906	      0.88263098	     -0.00070411	     -0.20846268	      0.00002440	      0.00010515	     54.32112169
      1.86802309	     -0.05193126	     -0.00104306	     -0.19376002	     -0.05496904	      0.88263111	     -0.00070453	     -0.20845755	      0.00002166	      0.00011919	     54.39491917
      1.86918071	     -0.05188272	     -0.00104076	     -0.19371159	     -0.05496901	      0.88263126	     -0.00070495	     -0.20845153	      0.00001829	      0.00013546	     54.53626652
      1.87078749	     -0.05180918	     -0.00103634	     -0.19363823	     -0.05496899	      0.88263150	     -0.00070555	     -0.20844173	      0.00001269	      0.00016193	     54.68890848
      1.87197038	     -0.05175012	     -0.00103454	     -0.19357925	     -0.05496897	      0.88263170	     -0.00070600	     -0.20843347	      0.00000760	      0.00018428	     54.89116497
      1.87315327	     -0.05168751	     -0.00103091	     -0.19351675	     -0.05496897	      0.88263193	     -0.00070646	     -0.20842435	      0.00000185	      0.00020907	     55.00491288
      1.87457332	     -0.05160931	     -0.00102804	     -0.19343863	     -0.05496897	      0.88263225	     -0.00070702	     -0.20841232	     -0.00000627	      0.00024177	     55.23748987
      1.87582441	     -0.05153878	     -0.00102368	     -0.19336821	     -0.05496898	      0.88263258	     -0.00070753	     -0.20840083	     -0.00001433	      0.00027305	     55.33693394
      1.87707549	     -0.05146804	     -0.00102139	     -0.19329750	     -0.05496901	      0.88263294	     -0.00070804	     -0.20838859	     -0.00002351	      0.00030621	     55.55066764
      1.87832658	     -0.05139813	     -0.00101708	     -0.19322767	     -0.05496904	      0.88263334	     -0.00070856	     -0.20837571	     -0.00003347	      0.00034095	     55.63572361
      1.87957766	     -0.05133077	     -0.00101474	     -0.19316032	     -0.05496909	      0.88263379	     -0.00070909	     -0.20836232	     -0.00004445	      0.00037667	     55.82286183
      1.88082875	     -0.05126541	     -0.00101056	     -0.19309500	     -0.05496916	      0.88263429	     -0.00070963	     -0.20834853	     -0.00005608	      0.00041293	     55.90250115
      1.88207983	     -0.05120140	     -0.00100820	     -0.19303098	     -0.05496923	      0.88263482	     -0.00071018	     -0.20833442	     -0.00006850	      0.00044918	     56.10553264
      1.88333092	     -0.05113852	     -0.00100420	     -0.19296812	     -0.05496933	      0.88263541	     -0.00071073	     -0.20832003	     -0.00008138	      0.00048513	     56.20167094
      1.88458200	     -0.05107621	     -0.00100189	     -0.19290577	     -0.05496944	      0.88263604	     -0.00071129	     -0.20830538	     -0.00009489	      0.00052034	     56.41146407
      1.88583309	     -0.05101520	     -0.00099795	     -0.19284476	     -0.05496956	      0.88263671	     -0.00071187	     -0.20829051	     -0.00010879	      0.00055459	     56.49956101
      1.88708417	     -0.05095665	     -0.00099572	     -0.19278615	     -0.05496971	      0.88263743	     -0.00071244	     -0.20827546	     -0.00012327	      0.00058750	     56.68591313
      1.88833526	     -0.05090075	     -0.00099195	     -0.19273022	     -0.05496987	      0.88263818	     -0.00071303	     -0.20826029	     -0.00013808	      0.00061877	     56.74117846
      1.88958634	     -0.05084901	     -0.00098983	     -0.19267840	     -0.05497006	      0.88263897	     -0.00071362	     -0.20824509	     -0.00015342	      0.00064794	     56.88801999
      1.89083743	     -0.05079998	     -0.00098611	     -0.19262933	     -0.05497026	      0.88263980	     -0.00071422	     -0.20822992	     -0.00016898	      0.00067469	     56.91954412
      1.89208851	     -0.05075387	     -0.00098401	     -0.19258313	     -0.05497048	      0.88264066	     -0.00071483	     -0.20821481	     -0.00018485	      0.00069862	     57.06891326
      1.89333960	     -0.05071081	     -0.00098055	     -0.19254000	     -0.05497072	      0.88264155	     -0.00071545	     -0.20819980	     -0.00020075	      0.00071959	     57.09262503
      1.89459068	     -0.05067004	     -0.00097863	     -0.19249912	     -0.05497098	      0.88264246	     -0.00071607	     -0.20818491	     -0.00021683	      0.00073732	     57.23585928
      1.89584177	     -0.05063089	     -0.00097522	     -0.19245990	     -0.05497126	      0.88264339	     -0.00071670	     -0.20817015	     -0.00023285	      0.00075177	     57.25135954
      1.89709285	     -0.05059404	     -0.00097322	     -0.19242294	     -0.05497156	      0.88264434	     -0.00071733	     -0.20815550	     -0.00024898	      0.00076277	     57.37000248
      1.89834394	     -0.05056091	     -0.00096992	     -0.19238973	     -0.05497189	      0.88264530	     -0.00071797	     -0.20814101	     -0.00026504	      0.00077027	     57.34860321
      1.89959502	     -0.05053104	     -0.00096816	     -0.19235973	     -0.05497223	      0.88264626	     -0.00071862	     -0.20812673	     -0.00028114	      0.00077411	     57.45135937
      1.90084611	     -0.05050290	     -0.00096503	     -0.19233150	     -0.05497259	      0.88264723	     -0.00071927	     -0.20811267	     -0.00029704	      0.00077434	     57.43087939
      1.90209719	     -0.05047685	     -0.00096323	     -0.19230531	     -0.05497297	      0.88264820	     -0.00071993	     -0.20809882	     -0.00031290	      0.00077097	     57.51933298
      1.90334827	     -0.05045325	     -0.00096012	     -0.19228162	     -0.05497337	      0.88264916	     -0.00072060	     -0.20808518	     -0.00032855	      0.00076411	     57.47261035
      1.90459936	     -0.05043253	     -0.00095843	     -0.19226076	     -0.05497379	      0.88265011	     -0.00072127	     -0.20807179	     -0.00034415	      0.00075376	     57.54240009
      1.90585044	     -0.05041405	     -0.00095561	     -0.19224218	     -0.05497423	      0.88265105	     -0.00072195	     -0.20805866	     -0.00035946	      0.00074012	     57.49346301
      1.90710153	     -0.05039771	     -0.00095423	     -0.19222569	     -0.05497469	      0.88265196	     -0.00072263	     -0.20804578	     -0.00037465	      0.00072332	     57.56255379
      1.90835261	     -0.05038317	     -0.00095167	     -0.19221103	     -0.05497517	      0.88265285	     -0.00072331	     -0.20803318	     -0.00038956	      0.00070364	     57.50285404
      1.90960370	     -0.05036977	     -0.00095026	     -0.19219748	     -0.05497567	      0.88265372	     -0.00072400	     -0.20802083	     -0.00040439	      0.00068122	     57.56038337
      1.91085478	     -0.05035782	     -0.00094760	     -0.19218542	     -0.05497618	      0.88265456	     -0.00072470	     -0.20800871	     -0.00041897	      0.00065632	     57.48638903
      1.91210587	     -0.05034822	     -0.00094620	     -0.19217567	     -0.05497671	      0.88265536	     -0.00072540	     -0.20799684	     -0.00043346	      0.00062910	     57.52728142
      1.91360941	     -0.05033993	     -0.00094289	     -0.19216724	     -0.05497738	      0.88265628	     -0.00072625	     -0.20798295	     -0.00045049	      0.00059365	     57.39497836
      1.91470203	     -0.05033616	     -0.00094269	     -0.19216331	     -0.05497788	      0.88265692	     -0.00072686	     -0.20797312	     -0.00046283	      0.00056617	     57.49136585
      1.91579464	     -0.05033368	     -0.00094086	     -0.19216072	     -0.05497839	      0.88265752	     -0.00072749	     -0.20796353	     -0.00047485	      0.00053748	     57.42123043
      1.91729317	     -0.05033222	     -0.00093970	     -0.19215907	     -0.05497911	      0.88265829	     -0.00072834	     -0.20795076	     -0.00049113	      0.00049641	     57.46262628
      1.91862735	     -0.05033239	     -0.00093732	     -0.19215911	     -0.05497978	      0.88265893	     -0.00072911	     -0.20793974	     -0.00050521	      0.00045858	     57.34014895
      1.91996153	     -0.05033380	     -0.00093753	     -0.19216031	     -0.05498046	      0.88265952	     -0.00072988	     -0.20792903	     -0.00051921	      0.00041983	     57.47923661
      1.92109641	     -0.05033524	     -0.00093500	     -0.19216166	     -0.05498106	      0.88265997	     -0.00073054	     -0.20792016	     -0.00053077	      0.00038651	     57.30109341
      1.92223128	     -0.05033830	     -0.00093441	     -0.19216457	     -0.05498167	      0.88266039	     -0.00073121	     -0.20791152	     -0.00054232	      0.00035297	     57.33602790
      1.92362978	     -0.05034336	     -0.00093228	     -0.19216949	     -0.05498244	      0.88266086	     -0.00073202	     -0.20790119	     -0.00055622	      0.00031162	     57.23547317
      1.92502828	     -0.05035002	     -0.00093221	     -0.19217595	     -0.05498322	      0.88266127	     -0.00073285	     -0.20789119	     -0.00056997	      0.00027046	     57.35939615
      1.92615104	     -0.05035593	     -0.00092990	     -0.19218176	     -0.05498387	      0.88266155	     -0.00073351	     -0.20788341	     -0.00058062	      0.00023783	     57.18999746
      1.92727380	     -0.05036265	     -0.00092951	     -0.19218833	     -0.05498453	      0.88266180	     -0.00073417	     -0.20787583	     -0.00059123	      0.00020566	     57.22988115
      1.92870455	     -0.05037154	     -0.00092797	     -0.19219706	     -0.05498538	      0.88266207	     -0.00073502	     -0.20786646	     -0.00060437	      0.00016565	     57.14034869
      1.93013530	     -0.05038222	     -0.00092862	     -0.19220752	     -0.05498626	      0.88266227	     -0.00073587	     -0.20785744	     -0.00061737	      0.00012693	     57.28029730
      1.93121858	     -0.05039054	     -0.00092676	     -0.19221575	     -0.05498693	      0.88266240	     -0.00073651	     -0.20785082	     -0.00062684	      0.00009870	     57.10033230
      1.93230186	     -0.05039958	     -0.00092673	     -0.19222464	     -0.05498761	      0.88266249	     -0.00073716	     -0.20784438	     -0.00063628	      0.00007141	     57.13292090
      1.93379698	     -0.05041241	     -0.00092548	     -0.19223730	     -0.05498857	      0.88266257	     -0.00073805	     -0.20783575	     -0.00064896	      0.00003553	     57.05048833
      1.93529210	     -0.05042618	     -0.00092601	     -0.19225085	     -0.05498955	      0.88266260	     -0.00073895	     -0.20782741	     -0.00066151	      0.00000184	     57.20806158
      1.93632820	     -0.05043569	     -0.00092390	     -0.19226028	     -0.05499024	      0.88266259	     -0.00073957	     -0.20782178	     -0.00066985	     -0.00002008	     57.00127560
      1.93736430	     -0.05044592	     -0.00092356	     -0.19227038	     -0.05499094	      0.88266255	     -0.00074019	     -0.20781628	     -0.00067818	     -0.00004090	     57.01654975
      1.93895956	     -0.05046230	     -0.00092214	     -0.19228660	     -0.05499203	      0.88266247	     -0.00074115	     -0.20780803	     -0.00069064	     -0.00007066	     56.93454244
      1.94027540	     -0.05047701	     -0.00092215	     -0.19230113	     -0.05499295	      0.88266236	     -0.00074194	     -0.20780144	     -0.00070072	     -0.00009315	     56.98881623
      1.94159124	     -0.05049254	     -0.00092048	     -0.19231654	     -0.05499388	      0.88266222	     -0.00074273	     -0.20779505	     -0.00071041	     -0.00011372	     56.83412952
      1.94290708	     -0.05050964	     -0.00092129	     -0.19233344	     -0.05499482	      0.88266206	     -0.00074352	     -0.20778885	     -0.00072001	     -0.00013250	     56.95326848
      1.94407968	     -0.05052529	     -0.00091958	     -0.19234900	     -0.05499567	      0.88266189	     -0.00074422	     -0.20778350	     -0.00072815	     -0.00014766	     56.75510679
      1.94525227	     -0.05054246	     -0.00092007	     -0.19236601	     -0.05499653	      0.88266171	     -0.00074492	     -0.20777832	     -0.00073623	     -0.00016148	     56.80067189
      1.94642486	     -0.05056044	     -0.00091929	     -0.19238386	     -0.05499739	      0.88266152	     -0.00074563	     -0.20777331	     -0.00074397	     -0.00017395	     56.68691248
      1.94793674	     -0.05058588	     -0.00091991	     -0.19240909	     -0.05499853	      0.88266124	     -0.00074653	     -0.20776712	     -0.00075372	     -0.00018822	     56.71417704
      1.94913021	     -0.05060723	     -0.00091872	     -0.19243034	     -0.05499943	      0.88266101	     -0.00074724	     -0.20776246	     -0.00076099	     -0.00019812	     56.51406718
      1.95032369	     -0.05063064	     -0.00091951	     -0.19245358	     -0.05500034	      0.88266077	     -0.00074796	     -0.20775800	     -0.00076812	     -0.00020700	     56.53034633
      1.95151716	     -0.05065540	     -0.00091905	     -0.19247821	     -0.05500126	      0.88266052	     -0.00074867	     -0.20775377	     -0.00077484	     -0.00021491	     56.38279870
      1.95301432	     -0.05068954	     -0.00092030	     -0.19251214	     -0.05500243	      0.88266019	     -0.00074956	     -0.20774880	     -0.00078295	     -0.00022369	     56.38710537
      1.95418893	     -0.05071781	     -0.00091951	     -0.19254030	     -0.05500335	      0.88265992	     -0.00075025	     -0.20774517	     -0.00078880	     -0.00022980	     56.15257981
      1.95536355	     -0.05074833	     -0.00092071	     -0.19257066	     -0.05500428	      0.88265965	     -0.00075095	     -0.20774179	     -0.00079443	     -0.00023539	     56.13587679
      1.95653816	     -0.05078018	     -0.00092085	     -0.19260238	     -0.05500522	      0.88265937	     -0.00075164	     -0.20773867	     -0.00079960	     -0.00024055	     55.97434853
      1.95809848	     -0.05082545	     -0.00092280	     -0.19264743	     -0.05500647	      0.88265899	     -0.00075256	     -0.20773492	     -0.00080595	     -0.00024692	     55.94065463
      1.95926693	     -0.05086042	     -0.00092268	     -0.19268229	     -0.05500742	      0.88265870	     -0.00075324	     -0.20773242	     -0.00081010	     -0.00025142	     55.68702366
      1.96043538	     -0.05089709	     -0.00092451	     -0.19271878	     -0.05500837	      0.88265840	     -0.00075392	     -0.20773017	     -0.00081396	     -0.00025580	     55.65273477
      1.96185469	     -0.05094231	     -0.00092529	     -0.19276385	     -0.05500952	      0.88265804	     -0.00075475	     -0.20772778	     -0.00081795	     -0.00026103	     55.40851315
      1.96312341	     -0.05098405	     -0.00092803	     -0.19280540	     -0.05501056	      0.88265770	     -0.00075548	     -0.20772594	     -0.00082113	     -0.00026572	     55.42755306
      1.96439213	     -0.05102526	     -0.00092864	     -0.19284649	     -0.05501161	      0.88265736	     -0.00075622	     -0.20772438	     -0.00082361	     -0.00027039	     55.14321700
      1.96566085	     -0.05106742	     -0.00093187	     -0.19288846	     -0.05501265	      0.88265702	     -0.00075695	     -0.20772308	     -0.00082580	     -0.00027514	     55.18699111
      1.96692957	     -0.05110874	     -0.00093277	     -0.19292965	     -0.05501370	      0.88265666	     -0.00075767	     -0.20772204	     -0.00082733	     -0.00027989	     54.87600713
      1.96819829	     -0.05115071	     -0.00093647	     -0.19297143	     -0.05501475	      0.88265631	     -0.00075840	     -0.20772124	     -0.00082865	     -0.00028471	     54.94638049
      1.96946701	     -0.05119122	     -0.00093758	     -0.19301182	     -0.05501580	      0.88265594	     -0.00075911	     -0.20772069	     -0.00082935	     -0.00028951	     54.60909308
      1.97073573	     -0.05123211	     -0.00094169	     -0.19305251	     -0.05501686	      0.88265557	     -0.00075983	     -0.20772038	     -0.00082992	     -0.00029435	     54.71260369
      1.97200445	     -0.05127099	     -0.00094299	     -0.19309128	     -0.05501791	      0.88265519	     -0.00076054	     -0.20772031	     -0.00082991	     -0.00029911	     54.35084947
      1.97327317	     -0.05130979	     -0.00094747	     -0.19312988	     -0.05501896	      0.88265481	     -0.00076125	     -0.20772046	     -0.00082985	     -0.00030384	     54.49331902
      1.97454189	     -0.05134604	     -0.00094892	     -0.19316602	     -0.05502002	      0.88265442	     -0.00076195	     -0.20772083	     -0.00082928	     -0.00030837	     54.10766082
      1.97581061	     -0.05138202	     -0.00095372	     -0.19320180	     -0.05502107	      0.88265403	     -0.00076266	     -0.20772142	     -0.00082875	     -0.00031275	     54.28616303
      1.97707933	     -0.05141525	     -0.00095523	     -0.19323492	     -0.05502212	      0.88265363	     -0.00076335	     -0.20772221	     -0.00082778	     -0.00031682	     53.87205738
      1.97834805	     -0.05144825	     -0.00096027	     -0.19326773	     -0.05502317	      0.88265323	     -0.00076404	     -0.20772321	     -0.00082691	     -0.00032064	     54.08391991
      1.97961677	     -0.05147842	     -0.00096185	     -0.19329780	     -0.05502422	      0.88265282	     -0.00076473	     -0.20772441	     -0.00082562	     -0.00032406	     53.64458061
      1.98088549	     -0.05150832	     -0.00096716	     -0.19332749	     -0.05502526	      0.88265240	     -0.00076541	     -0.20772582	     -0.00082451	     -0.00032714	     53.89204865
      1.98215421	     -0.05153517	     -0.00096879	     -0.19335425	     -0.05502631	      0.88265199	     -0.00076609	     -0.20772743	     -0.00082298	     -0.00032970	     53.43083324
      1.98329330	     -0.05155903	     -0.00097346	     -0.19337793	     -0.05502724	      0.88265161	     -0.00076669	     -0.20772903	     -0.00082181	     -0.00033161	     53.61035002
      1.98443238	     -0.05158090	     -0.00097602	     -0.19339970	     -0.05502818	      0.88265123	     -0.00076729	     -0.20773080	     -0.00082042	     -0.00033304	     53.38016250
      1.98582292	     -0.05160643	     -0.00098075	     -0.19342504	     -0.05502932	      0.88265077	     -0.00076801	     -0.20773318	     -0.00081883	     -0.00033416	     53.41245540
      1.98721346	     -0.05162930	     -0.00098360	     -0.19344779	     -0.05503046	      0.88265030	     -0.00076872	     -0.20773578	     -0.00081705	     -0.00033448	     53.07759653
      1.98837761	     -0.05164785	     -0.00098831	     -0.19346617	     -0.05503141	      0.88264991	     -0.00076932	     -0.20773813	     -0.00081575	     -0.00033418	     53.23918732
      1.98954176	     -0.05166442	     -0.00099101	     -0.19348262	     -0.05503236	      0.88264952	     -0.00076990	     -0.20774064	     -0.00081430	     -0.00033329	     53.01430626
      1.99070591	     -0.05168003	     -0.00099489	     -0.19349809	     -0.05503330	      0.88264914	     -0.00077048	     -0.20774329	     -0.00081299	     -0.00033184	     53.02625643
      1.99229863	     -0.05169882	     -0.00099880	     -0.19351673	     -0.05503460	      0.88264861	     -0.00077127	     -0.20774714	     -0.00081116	     -0.00032890	     52.77954771
      1.99347854	     -0.05171190	     -0.00100337	     -0.19352964	     -0.05503555	      0.88264822	     -0.00077184	     -0.20775016	     -0.00081004	     -0.00032604	     52.92018233
      1.99465844	     -0.05172329	     -0.00100619	     -0.19354091	     -0.05503651	      0.88264784	     -0.00077241	     -0.20775332	     -0.00080885	     -0.00032256	     52.72186570
      1.99607968	     -0.05173600	     -0.00101122	     -0.19355345	     -0.05503766	      0.88264739	     -0.00077308	     -0.20775729	     -0.00080766	     -0.00031764	     52.81875615
      1.99733948	     -0.05174533	     -0.00101384	     -0.19356266	     -0.05503867	      0.88264699	     -0.00077367	     -0.20776096	     -0.00080658	     -0.00031256	     52.55026772
      1.99859929	     -0.05175406	     -0.00101866	     -0.19357123	     -0.05503969	      0.88264660	     -0.00077425	     -0.20776477	     -0.00080580	     -0.00030691	     52.71423207
      1.99985909	     -0.05176101	     -0.00102129	     -0.19357806	     -0.05504070	      0.88264622	     -0.00077482	     -0.20776871	     -0.00080496	     -0.00030063	     52.46468058
      2.00111889	     -0.05176723	     -0.00102600	     -0.19358411	     -0.05504172	      0.88264584	     -0.00077538	     -0.20777277	     -0.00080447	     -0.00029383	     52.63040826
      2.00237870	     -0.05177161	     -0.00102857	     -0.19358838	     -0.05504273	      0.88264548	     -0.00077594	     -0.20777695	     -0.00080395	     -0.00028645	     52.39837999
      2.00363850	     -0.05177526	     -0.00103317	     -0.19359187	     -0.05504374	      0.88264512	     -0.00077648	     -0.20778123	     -0.00080378	     -0.00027860	     52.56687358
      2.00489831	     -0.05177722	     -0.00103566	     -0.19359373	     -0.05504476	      0.88264477	     -0.00077701	     -0.20778561	     -0.00080361	     -0.00027022	     52.34952255
      2.00615811	     -0.05177852	     -0.00104015	     -0.19359485	     -0.05504577	      0.88264444	     -0.00077754	     -0.20779009	     -0.00080382	     -0.00026141	     52.52178566
      2.00741792	     -0.05177808	     -0.00104256	     -0.19359431	     -0.05504678	      0.88264412	     -0.00077805	     -0.20779466	     -0.00080405	     -0.00025212	     52.32021723
      2.00867772	     -0.05177706	     -0.00104694	     -0.19359313	     -0.05504779	      0.88264380	     -0.00077856	     -0.20779931	     -0.00080468	     -0.00024246	     52.49691811
      2.00993752	     -0.05177461	     -0.00104924	     -0.19359057	     -0.05504881	      0.88264351	     -0.00077905	     -0.20780404	     -0.00080537	     -0.00023241	     52.30632279
      2.01119733	     -0.05177164	     -0.00105351	     -0.19358744	     -0.05504982	      0.88264322	     -0.00077953	     -0.20780886	     -0.00080649	     -0.00022208	     52.48975010
      2.01245713	     -0.05176748	     -0.00105574	     -0.19358317	     -0.05505084	      0.88264295	     -0.00078001	     -0.20781376	     -0.00080767	     -0.00021144	     52.31024582
      2.01371694	     -0.05176386	     -0.00105997	     -0.19357938	     -0.05505186	      0.88264269	     -0.00078047	     -0.20781877	     -0.00080930	     -0.00020062	     52.49298165
      2.01497674	     -0.05176110	     -0.00106225	     -0.19357651	     -0.05505288	      0.88264244	     -0.00078092	     -0.20782392	     -0.00081104	     -0.00018967	     52.30455936
      2.01623655	     -0.05176116	     -0.00106656	     -0.19357640	     -0.05505390	      0.88264221	     -0.00078136	     -0.20782929	     -0.00081327	     -0.00017882	     52.46794747
      2.01749635	     -0.05176465	     -0.00106892	     -0.19357976	     -0.05505493	      0.88264199	     -0.00078179	     -0.20783497	     -0.00081558	     -0.00016827	     52.25384501
      2.01875615	     -0.05177234	     -0.00107328	     -0.19358727	     -0.05505596	      0.88264178	     -0.00078221	     -0.20784108	     -0.00081827	     -0.00015840	     52.40513220
      2.02001596	     -0.05178356	     -0.00107551	     -0.19359837	     -0.05505699	      0.88264159	     -0.00078262	     -0.20784769	     -0.00082091	     -0.00014947	     52.16973405
      2.02127576	     -0.05179910	     -0.00107962	     -0.19361373	     -0.05505803	      0.88264141	     -0.00078301	     -0.20785488	     -0.00082379	     -0.00014190	     52.30939518
      2.02253557	     -0.05181834	     -0.00108145	     -0.19363287	     -0.05505907	      0.88264123	     -0.00078340	     -0.20786271	     -0.00082643	     -0.00013597	     52.04247587
      2.02379537	     -0.05184297	     -0.00108524	     -0.19365733	     -0.05506011	      0.88264106	     -0.00078377	     -0.20787127	     -0.00082911	     -0.00013213	     52.17013409
      2.02505517	     -0.05187243	     -0.00108688	     -0.19368669	     -0.05506116	      0.88264090	     -0.00078413	     -0.20788064	     -0.00083135	     -0.00013064	     51.86889970
      2.02631498	     -0.05190600	     -0.00109045	     -0.19372011	     -0.05506220	      0.88264073	     -0.00078448	     -0.20789086	     -0.00083340	     -0.00013187	     51.99608614
      2.02757478	     -0.05194206	     -0.00109173	     -0.19375608	     -0.05506325	      0.88264056	     -0.00078482	     -0.20790195	     -0.00083476	     -0.00013592	     51.67229457
      2.02883459	     -0.05198121	     -0.00109492	     -0.19379511	     -0.05506431	      0.88264039	     -0.00078515	     -0.20791391	     -0.00083574	     -0.00014299	     51.78788061
      2.03009439	     -0.05202340	     -0.00109602	     -0.19383724	     -0.05506536	      0.88264020	     -0.00078546	     -0.20792675	     -0.00083589	     -0.00015309	     51.43410192
      2.03135420	     -0.05206806	     -0.00109905	     -0.19388179	     -0.05506641	      0.88264000	     -0.00078577	     -0.20794046	     -0.00083551	     -0.00016630	     51.53198301
      2.03261400	     -0.05211400	     -0.00109994	     -0.19392770	     -0.05506746	      0.88263978	     -0.00078606	     -0.20795503	     -0.00083421	     -0.00018251	     51.15489403
      2.03387380	     -0.05216219	     -0.00110269	     -0.19397580	     -0.05506851	      0.88263954	     -0.00078634	     -0.20797043	     -0.00083232	     -0.00020170	     51.21884626
      2.03513361	     -0.05221246	     -0.00110355	     -0.19402606	     -0.05506956	      0.88263927	     -0.00078661	     -0.20798666	     -0.00082946	     -0.00022369	     50.82200625
      2.03639341	     -0.05226461	     -0.00110623	     -0.19407814	     -0.05507060	      0.88263898	     -0.00078687	     -0.20800370	     -0.00082592	     -0.00024837	     50.85145978
      2.03765322	     -0.05231835	     -0.00110718	     -0.19413188	     -0.05507164	      0.88263865	     -0.00078712	     -0.20802153	     -0.00082137	     -0.00027547	     50.45192954
      2.03891302	     -0.05237351	     -0.00110980	     -0.19418701	     -0.05507267	      0.88263828	     -0.00078736	     -0.20804014	     -0.00081610	     -0.00030480	     50.44484741
      2.04017283	     -0.05242931	     -0.00111081	     -0.19424282	     -0.05507370	      0.88263788	     -0.00078759	     -0.20805949	     -0.00080980	     -0.00033600	     50.05756365
      2.04143263	     -0.05248598	     -0.00111328	     -0.19429947	     -0.05507471	      0.88263743	     -0.00078781	     -0.20807953	     -0.00080273	     -0.00036886	     50.01605315
      2.04269243	     -0.05254314	     -0.00111425	     -0.19435667	     -0.05507572	      0.88263695	     -0.00078802	     -0.20810023	     -0.00079464	     -0.00040300	     49.64426564
      2.04395224	     -0.05260046	     -0.00111641	     -0.19441401	     -0.05507672	      0.88263642	     -0.00078822	     -0.20812155	     -0.00078576	     -0.00043818	     49.57285549
      2.04521204	     -0.05265745	     -0.00111739	     -0.19447107	     -0.05507770	      0.88263584	     -0.00078841	     -0.20814347	     -0.00077594	     -0.00047386	     49.21792974
      2.04647185	     -0.05271586	     -0.00111952	     -0.19452952	     -0.05507867	      0.88263522	     -0.00078859	     -0.20816600	     -0.00076538	     -0.00050982	     49.11191985
      2.04800578	     -0.05278711	     -0.00112029	     -0.19460088	     -0.05507983	      0.88263441	     -0.00078880	     -0.20819419	     -0.00075119	     -0.00055353	     48.65874615
      2.04913368	     -0.05283881	     -0.00112271	     -0.19465262	     -0.05508067	      0.88263377	     -0.00078894	     -0.20821537	     -0.00074005	     -0.00058538	     48.70890258
      2.05026158	     -0.05288947	     -0.00112347	     -0.19470339	     -0.05508150	      0.88263309	     -0.00078908	     -0.20823688	     -0.00072802	     -0.00061662	     48.46361406
      2.05176788	     -0.05295509	     -0.00112559	     -0.19476912	     -0.05508259	      0.88263213	     -0.00078925	     -0.20826599	     -0.00071090	     -0.00065696	     48.37414670
      2.05311992	     -0.05301163	     -0.00112587	     -0.19482583	     -0.05508354	      0.88263122	     -0.00078939	     -0.20829238	     -0.00069436	     -0.00069130	     48.06660177
      2.05447196	     -0.05306549	     -0.00112827	     -0.19487981	     -0.05508446	      0.88263026	     -0.00078952	     -0.20831892	     -0.00067704	     -0.00072348	     48.14500276
      2.05564971	     -0.05310974	     -0.00112780	     -0.19492424	     -0.05508525	      0.88262939	     -0.00078963	     -0.20834206	     -0.00066101	     -0.00074931	     47.86164137
      2.05682746	     -0.05315160	     -0.00112918	     -0.19496624	     -0.05508602	      0.88262850	     -0.00078972	     -0.20836514	     -0.00064450	     -0.00077285	     47.87347287
      2.05800521	     -0.05319040	     -0.00112932	     -0.19500524	     -0.05508677	      0.88262757	     -0.00078982	     -0.20838809	     -0.00062729	     -0.00079378	     47.76245830
      2.05963002	     -0.05323824	     -0.00113053	     -0.19505332	     -0.05508777	      0.88262626	     -0.00078993	     -0.20841940	     -0.00060279	     -0.00081792	     47.79354304
      2.06084051	     -0.05326878	     -0.00112981	     -0.19508408	     -0.05508849	      0.88262526	     -0.00079001	     -0.20844232	     -0.00058382	     -0.00083191	     47.68583734
      2.06205101	     -0.05329522	     -0.00113131	     -0.19511071	     -0.05508918	      0.88262425	     -0.00079008	     -0.20846480	     -0.00056458	     -0.00084217	     47.74707662
      2.06326150	     -0.05331807	     -0.00113146	     -0.19513378	     -0.05508985	      0.88262323	     -0.00079014	     -0.20848677	     -0.00054496	     -0.00084841	     47.72127907
      2.06484802	     -0.05334367	     -0.00113282	     -0.19515964	     -0.05509070	      0.88262188	     -0.00079021	     -0.20851472	     -0.00051903	     -0.00085040	     47.80472669
      2.06603665	     -0.05336020	     -0.00113198	     -0.19517642	     -0.05509130	      0.88262087	     -0.00079025	     -0.20853501	     -0.00049929	     -0.00084720	     47.76873432
      2.06722529	     -0.05337421	     -0.00113227	     -0.19519066	     -0.05509188	      0.88261987	     -0.00079029	     -0.20855473	     -0.00047958	     -0.00084009	     47.82904693
      2.06868252	     -0.05338920	     -0.00113060	     -0.19520597	     -0.05509257	      0.88261865	     -0.00079033	     -0.20857814	     -0.00045523	     -0.00082597	     47.84508826
      2.06998542	     -0.05340023	     -0.00113066	     -0.19521726	     -0.05509315	      0.88261759	     -0.00079035	     -0.20859837	     -0.00043352	     -0.00080858	     47.92928757
      2.07128833	     -0.05340658	     -0.00112816	     -0.19522393	     -0.05509370	      0.88261655	     -0.00079037	     -0.20861787	     -0.00041159	     -0.00078679	     47.96814092
      2.07259124	     -0.05340850	     -0.00112770	     -0.19522612	     -0.05509422	      0.88261554	     -0.00079039	     -0.20863654	     -0.00038976	     -0.00076084	     48.07147584
      2.07389415	     -0.05340725	     -0.00112432	     -0.19522522	     -0.05509471	      0.88261457	     -0.00079039	     -0.20865435	     -0.00036776	     -0.00073080	     48.11234082
      2.07519706	     -0.05340240	     -0.00112366	     -0.19522065	     -0.05509518	      0.88261364	     -0.00079039	     -0.20867130	     -0.00034604	     -0.00069703	     48.20543278
      2.07649997	     -0.05339449	     -0.00111990	     -0.19521310	     -0.05509561	      0.88261275	     -0.00079038	     -0.20868737	     -0.00032421	     -0.00065966	     48.24785611
      2.07780288	     -0.05338308	     -0.00111910	     -0.19520196	     -0.05509602	      0.88261192	     -0.00079037	     -0.20870256	     -0.00030275	     -0.00061914	     48.35259376
      2.07910578	     -0.05336599	     -0.00111458	     -0.19518525	     -0.05509640	      0.88261114	     -0.00079035	     -0.20871682	     -0.00028121	     -0.00057550	     48.40878770
      2.08025974	     -0.05334896	     -0.00111333	     -0.19516847	     -0.05509672	      0.88261050	     -0.00079034	     -0.20872870	     -0.00026268	     -0.00053435	     48.46311610
      2.08141370	     -0.05333074	     -0.00110996	     -0.19515055	     -0.05509701	      0.88260991	     -0.00079031	     -0.20873991	     -0.00024430	     -0.00049108	     48.50760227
      2.08284208	     -0.05330532	     -0.00110706	     -0.19512548	     -0.05509734	      0.88260924	     -0.00079028	     -0.20875285	     -0.00022200	     -0.00043512	     48.60723387
      2.08427046	     -0.05327673	     -0.00110215	     -0.19509728	     -0.05509764	      0.88260866	     -0.00079024	     -0.20876473	     -0.00019993	     -0.00037688	     48.69177000
      2.08544624	     -0.05325111	     -0.00110022	     -0.19507191	     -0.05509787	      0.88260825	     -0.00079020	     -0.20877371	     -0.00018221	     -0.00032765	     48.78146679
      2.08662201	     -0.05322278	     -0.00109623	     -0.19504389	     -0.05509807	      0.88260789	     -0.00079017	     -0.20878195	     -0.00016463	     -0.00027741	     48.85605561
      2.08805640	     -0.05318489	     -0.00109259	     -0.19500634	     -0.05509829	      0.88260754	     -0.00079012	     -0.20879097	     -0.00014368	     -0.00021518	     48.96673746
      2.08949079	     -0.05314466	     -0.00108663	     -0.19496650	     -0.05509848	      0.88260728	     -0.00079006	     -0.20879885	     -0.00012308	     -0.00015225	     49.05140282
      2.09062227	     -0.05311222	     -0.00108427	     -0.19493430	     -0.05509861	      0.88260713	     -0.00079002	     -0.20880430	     -0.00010736	     -0.00010256	     49.11888740
      2.09175376	     -0.05307980	     -0.00108001	     -0.19490216	     -0.05509873	      0.88260705	     -0.00078997	     -0.20880909	     -0.00009180	     -0.00005297	     49.16942106
      2.09324568	     -0.05303770	     -0.00107564	     -0.19486040	     -0.05509885	      0.88260702	     -0.00078991	     -0.20881450	     -0.00007183	      0.00001173	     49.24821090
      2.09473761	     -0.05299737	     -0.00106944	     -0.19482043	     -0.05509894	      0.88260708	     -0.00078984	     -0.20881898	     -0.00005220	      0.00007513	     49.30741708
      2.09583396	     -0.05296836	     -0.00106728	     -0.19479162	     -0.05509899	      0.88260719	     -0.00078979	     -0.20882172	     -0.00003822	      0.00012046	     49.35473603
      2.09693031	     -0.05293913	     -0.00106330	     -0.19476263	     -0.05509902	      0.88260734	     -0.00078974	     -0.20882402	     -0.00002430	      0.00016457	     49.39661784
      2.09849281	     -0.05289679	     -0.00105864	     -0.19472060	     -0.05509905	      0.88260765	     -0.00078966	     -0.20882654	     -0.00000481	      0.00022494	     49.47362992
      2.09982975	     -0.05285919	     -0.00105334	     -0.19468330	     -0.05509904	      0.88260798	     -0.00078960	     -0.20882796	      0.00001171	      0.00027404	     49.52987737
      2.10116670	     -0.05281935	     -0.00104990	     -0.19464370	     -0.05509902	      0.88260838	     -0.00078953	     -0.20882868	      0.00002793	      0.00032056	     49.63200798
      2.10250364	     -0.05277554	     -0.00104389	     -0.19460020	     -0.05509897	      0.88260884	     -0.00078947	     -0.20882864	      0.00004409	      0.00036462	     49.70085829
      2.10384059	     -0.05272790	     -0.00104060	     -0.19455279	     -0.05509890	      0.88260935	     -0.00078940	     -0.20882776	      0.00005978	      0.00040609	     49.82633003
      2.10499304	     -0.05268203	     -0.00103473	     -0.19450720	     -0.05509882	      0.88260984	     -0.00078935	     -0.20882628	      0.00007323	      0.00043996	     49.88985752
      2.10614549	     -0.05263146	     -0.00103068	     -0.19445685	     -0.05509873	      0.88261037	     -0.00078930	     -0.20882404	      0.00008625	      0.00047213	     50.01142370
      2.10758695	     -0.05256128	     -0.00102406	     -0.19438698	     -0.05509859	      0.88261108	     -0.00078923	     -0.20882010	      0.00010214	      0.00051034	     50.16099079
      2.10902840	     -0.05248420	     -0.00101949	     -0.19431014	     -0.05509844	      0.88261184	     -0.00078917	     -0.20881483	      0.00011718	      0.00054661	     50.38268110
      2.11018470	     -0.05241781	     -0.00101379	     -0.19424399	     -0.05509829	      0.88261249	     -0.00078912	     -0.20880961	      0.00012876	      0.00057472	     50.50489470
      2.11134099	     -0.05234768	     -0.00101024	     -0.19417404	     -0.05509814	      0.88261317	     -0.00078907	     -0.20880352	      0.00013951	      0.00060211	     50.69331101
      2.11280286	     -0.05225326	     -0.00100456	     -0.19407985	     -0.05509792	      0.88261407	     -0.00078902	     -0.20879455	      0.00015205	      0.00063622	     50.91262300
      2.11426473	     -0.05215217	     -0.00100114	     -0.19397892	     -0.05509769	      0.88261503	     -0.00078897	     -0.20878417	      0.00016295	      0.00067005	     51.22306658
      2.11536719	     -0.05207117	     -0.00099612	     -0.19389809	     -0.05509751	      0.88261578	     -0.00078893	     -0.20877540	      0.00017023	      0.00069573	     51.37309944
      2.11646966	     -0.05198651	     -0.00099301	     -0.19381354	     -0.05509732	      0.88261656	     -0.00078889	     -0.20876581	      0.00017636	      0.00072162	     51.60565236
      2.11800490	     -0.05186308	     -0.00098771	     -0.19369027	     -0.05509704	      0.88261770	     -0.00078885	     -0.20875111	      0.00018312	      0.00075840	     51.91759873
      2.11954014	     -0.05173374	     -0.00098459	     -0.19356100	     -0.05509676	      0.88261889	     -0.00078881	     -0.20873487	      0.00018742	      0.00079618	     52.33278772
      2.12058181	     -0.05164182	     -0.00098012	     -0.19346918	     -0.05509656	      0.88261973	     -0.00078878	     -0.20872299	      0.00018912	      0.00082260	     52.53725585
      2.12162348	     -0.05154740	     -0.00097756	     -0.19337480	     -0.05509636	      0.88262060	     -0.00078876	     -0.20871042	      0.00018954	      0.00084967	     52.82048676
      2.12327611	     -0.05139267	     -0.00097279	     -0.19322011	     -0.05509605	      0.88262204	     -0.00078874	     -0.20868909	      0.00018771	      0.00089415	     53.26284969
      2.12460853	     -0.05126335	     -0.00097010	     -0.19309077	     -0.05509581	      0.88262326	     -0.00078872	     -0.20867070	      0.00018380	      0.00093139	     53.68075023
      2.12594094	     -0.05112867	     -0.00096559	     -0.19295611	     -0.05509556	      0.88262453	     -0.00078871	     -0.20865124	      0.00017783	      0.00096997	     54.06281180
      2.12727336	     -0.05099006	     -0.00096330	     -0.19281742	     -0.05509533	      0.88262585	     -0.00078870	     -0.20863071	      0.00016946	      0.00100976	     54.53418693
      2.12845684	     -0.05086493	     -0.00095889	     -0.19269227	     -0.05509514	      0.88262706	     -0.00078871	     -0.20861163	      0.00016022	      0.00104610	     54.86282329
      2.12964032	     -0.05073877	     -0.00095673	     -0.19256602	     -0.05509495	      0.88262832	     -0.00078871	     -0.20859179	      0.00014899	      0.00108316	     55.28221811
      2.13082380	     -0.05061185	     -0.00095338	     -0.19243902	     -0.05509479	      0.88262963	     -0.00078872	     -0.20857128	      0.00013600	      0.00112084	     55.66225312
      2.13233223	     -0.05044923	     -0.00095106	     -0.19227620	     -0.05509459	      0.88263135	     -0.00078875	     -0.20854422	      0.00011672	      0.00116943	     56.23872115
      2.13351778	     -0.05031957	     -0.00094748	     -0.19214642	     -0.05509447	      0.88263276	     -0.00078877	     -0.20852227	      0.00009958	      0.00120799	     56.62035541
      2.13470333	     -0.05018922	     -0.00094580	     -0.19201588	     -0.05509436	      0.88263422	     -0.00078880	     -0.20849974	      0.00008050	      0.00124659	     57.08347727
      2.13588889	     -0.05005839	     -0.00094288	     -0.19188487	     -0.05509428	      0.88263572	     -0.00078884	     -0.20847668	      0.00005964	      0.00128509	     57.49747858
      2.13739965	     -0.04989299	     -0.00094088	     -0.19171917	     -0.05509421	      0.88263770	     -0.00078890	     -0.20844660	      0.00003034	      0.00133350	     58.09013693
      2.13855338	     -0.04976714	     -0.00093766	     -0.19159311	     -0.05509419	      0.88263926	     -0.00078895	     -0.20842318	      0.00000610	      0.00136972	     58.44886302
      2.13970711	     -0.04964247	     -0.00093683	     -0.19146816	     -0.05509419	      0.88264086	     -0.00078901	     -0.20839947	     -0.00001994	      0.00140497	     58.86801714
      2.14110719	     -0.04949551	     -0.00093469	     -0.19132085	     -0.05509424	      0.88264285	     -0.00078909	     -0.20837050	     -0.00005368	      0.00144609	     59.29122631
      2.14235803	     -0.04937043	     -0.00093490	     -0.19119539	     -0.05509433	      0.88264468	     -0.00078917	     -0.20834457	     -0.00008586	      0.00148065	     59.74088833
      2.14360886	     -0.04924990	     -0.00093265	     -0.19107452	     -0.05509446	      0.88264656	     -0.00078926	     -0.20831871	     -0.00011962	      0.00151275	     60.08157321
      2.14485970	     -0.04913462	     -0.00093241	     -0.19095883	     -0.05509463	      0.88264847	     -0.00078937	     -0.20829300	     -0.00015515	      0.00154201	     60.51913276
      2.14611054	     -0.04902389	     -0.00092952	     -0.19084775	     -0.05509485	      0.88265041	     -0.00078948	     -0.20826751	     -0.00019205	      0.00156803	     60.81196721
      2.14736138	     -0.04891835	     -0.00092927	     -0.19074177	     -0.05509511	      0.88265239	     -0.00078960	     -0.20824227	     -0.00023044	      0.00159026	     61.25195775
      2.14861221	     -0.04881713	     -0.00092586	     -0.19064019	     -0.05509543	      0.88265439	     -0.00078973	     -0.20821735	     -0.00026988	      0.00160844	     61.49676670
      2.14986305	     -0.04872256	     -0.00092596	     -0.19054514	     -0.05509579	      0.88265641	     -0.00078988	     -0.20819278	     -0.00031059	      0.00162204	     61.92027135
      2.15097390	     -0.04864375	     -0.00092310	     -0.19046598	     -0.05509615	      0.88265822	     -0.00079001	     -0.20817134	     -0.00034741	      0.00163014	     62.07986094
      2.15208474	     -0.04857089	     -0.00092254	     -0.19039269	     -0.05509656	      0.88266003	     -0.00079016	     -0.20815031	     -0.00038502	      0.00163415	     62.36154776
      2.15343906	     -0.04848879	     -0.00092042	     -0.19031011	     -0.05509711	      0.88266224	     -0.00079035	     -0.20812529	     -0.00043156	      0.00163331	     62.59283995
      2.15479338	     -0.04841397	     -0.00092051	     -0.19023473	     -0.05509773	      0.88266445	     -0.00079055	     -0.20810100	     -0.00047887	      0.00162589	     62.95534375
      2.15591172	     -0.04835612	     -0.00091827	     -0.19017648	     -0.05509829	      0.88266626	     -0.00079073	     -0.20808151	     -0.00051825	      0.00161484	     63.06612558
      2.15703006	     -0.04830375	     -0.00091820	     -0.19012364	     -0.05509889	      0.88266806	     -0.00079092	     -0.20806254	     -0.00055807	      0.00159924	     63.29493731
      2.15839606	     -0.04824697	     -0.00091670	     -0.19006633	     -0.05509969	      0.88267023	     -0.00079117	     -0.20804014	     -0.00060705	      0.00157407	     63.43683355
      2.15976205	     -0.04819860	     -0.00091762	     -0.19001735	     -0.05510055	      0.88267236	     -0.00079143	     -0.20801864	     -0.00065649	      0.00154211	     63.72412322
      2.16083635	     -0.04816483	     -0.00091587	     -0.18998317	     -0.05510127	      0.88267400	     -0.00079164	     -0.20800239	     -0.00069542	      0.00151236	     63.73547118
      2.16191065	     -0.04813535	     -0.00091616	     -0.18995322	     -0.05510204	      0.88267561	     -0.00079187	     -0.20798672	     -0.00073451	      0.00147858	     63.89280996
      2.16333284	     -0.04810129	     -0.00091522	     -0.18991858	     -0.05510312	      0.88267767	     -0.00079218	     -0.20796686	     -0.00078622	      0.00142798	     63.99105539
      2.16475502	     -0.04807351	     -0.00091641	     -0.18989015	     -0.05510428	      0.88267967	     -0.00079252	     -0.20794797	     -0.00083799	      0.00137098	     64.24522274
      2.16579016	     -0.04805596	     -0.00091468	     -0.18987221	     -0.05510517	      0.88268106	     -0.00079277	     -0.20793484	     -0.00087549	      0.00132578	     64.19611928
      2.16682531	     -0.04804169	     -0.00091485	     -0.18985748	     -0.05510609	      0.88268241	     -0.00079303	     -0.20792220	     -0.00091298	      0.00127760	     64.29969425
      2.16832101	     -0.04802550	     -0.00091397	     -0.18984068	     -0.05510750	      0.88268426	     -0.00079343	     -0.20790480	     -0.00096690	      0.00120322	     64.35286483
      2.16959194	     -0.04801644	     -0.00091457	     -0.18983107	     -0.05510876	      0.88268575	     -0.00079378	     -0.20789080	     -0.00101254	      0.00113598	     64.49028876
      2.17086288	     -0.04801082	     -0.00091330	     -0.18982494	     -0.05511007	      0.88268715	     -0.00079415	     -0.20787753	     -0.00105784	      0.00106556	     64.46157282
      2.17213381	     -0.04800996	     -0.00091467	     -0.18982350	     -0.05511144	      0.88268846	     -0.00079453	     -0.20786498	     -0.00110298	      0.00099233	     64.62904419
      2.17340475	     -0.04801189	     -0.00091291	     -0.18982495	     -0.05511287	      0.88268967	     -0.00079493	     -0.20785314	     -0.00114767	      0.00091686	     64.52991639
      2.17449260	     -0.04801731	     -0.00091452	     -0.18982987	     -0.05511414	      0.88269063	     -0.00079528	     -0.20784356	     -0.00118581	      0.00085073	     64.67187880
      2.17558045	     -0.04802462	     -0.00091406	     -0.18983674	     -0.05511545	      0.88269152	     -0.00079565	     -0.20783450	     -0.00122360	      0.00078359	     64.64178668
      2.17695626	     -0.04803807	     -0.00091512	     -0.18984959	     -0.05511717	      0.88269254	     -0.00079612	     -0.20782377	     -0.00127108	      0.00069759	     64.72830527
      2.17833206	     -0.04805490	     -0.00091427	     -0.18986588	     -0.05511895	      0.88269344	     -0.00079662	     -0.20781384	     -0.00131801	      0.00061099	     64.64669941
      2.17942473	     -0.04807188	     -0.00091605	     -0.18988237	     -0.05512041	      0.88269407	     -0.00079703	     -0.20780652	     -0.00135506	      0.00054208	     64.76856072
      2.18051741	     -0.04809055	     -0.00091590	     -0.18990061	     -0.05512191	      0.88269463	     -0.00079745	     -0.20779971	     -0.00139169	      0.00047345	     64.72502308
      2.18191455	     -0.04811823	     -0.00091731	     -0.18992769	     -0.05512389	      0.88269523	     -0.00079800	     -0.20779170	     -0.00143811	      0.00038639	     64.79907085
      2.18331169	     -0.04814883	     -0.00091660	     -0.18995775	     -0.05512593	      0.88269571	     -0.00079857	     -0.20778449	     -0.00148384	      0.00030066	     64.68454770
      2.18435952	     -0.04817506	     -0.00091878	     -0.18998351	     -0.05512750	      0.88269599	     -0.00079901	     -0.20777959	     -0.00151787	      0.00023743	     64.79852919
      2.18540736	     -0.04820251	     -0.00091906	     -0.19001055	     -0.05512911	      0.88269621	     -0.00079946	     -0.20777512	     -0.00155144	      0.00017539	     64.75194176
      2.18687502	     -0.04824449	     -0.00092081	     -0.19005192	     -0.05513142	      0.88269640	     -0.00080011	     -0.20776957	     -0.00159793	      0.00009075	     64.79667438
      2.18834268	     -0.04828971	     -0.00092057	     -0.19009660	     -0.05513380	      0.88269647	     -0.00080079	     -0.20776483	     -0.00164357	      0.00000916	     64.65527918
      2.18934435	     -0.04832381	     -0.00092315	     -0.19013026	     -0.05513546	      0.88269646	     -0.00080126	     -0.20776207	     -0.00167441	     -0.00004468	     64.75837769
      2.19034602	     -0.04835906	     -0.00092388	     -0.19016513	     -0.05513716	      0.88269638	     -0.00080174	     -0.20775968	     -0.00170478	     -0.00009685	     64.70369806
      2.19191820	     -0.04841838	     -0.00092611	     -0.19022382	     -0.05513987	      0.88269617	     -0.00080251	     -0.20775668	     -0.00175172	     -0.00017528	     64.70215880
      2.19320251	     -0.04846901	     -0.00092691	     -0.19027397	     -0.05514215	      0.88269591	     -0.00080316	     -0.20775491	     -0.00178927	     -0.00023600	     64.58758497
      2.19448682	     -0.04852460	     -0.00093001	     -0.19032903	     -0.05514447	      0.88269556	     -0.00080383	     -0.20775377	     -0.00182623	     -0.00029358	     64.63467669
      2.19577113	     -0.04858212	     -0.00093064	     -0.19038611	     -0.05514684	      0.88269515	     -0.00080451	     -0.20775324	     -0.00186233	     -0.00034789	     64.43809482
      2.19691242	     -0.04863654	     -0.00093381	     -0.19044005	     -0.05514898	      0.88269473	     -0.00080513	     -0.20775326	     -0.00189390	     -0.00039348	     64.50343459
      2.19805370	     -0.04869239	     -0.00093466	     -0.19049551	     -0.05515116	      0.88269426	     -0.00080576	     -0.20775376	     -0.00192475	     -0.00043648	     64.33986102
      2.19919499	     -0.04875102	     -0.00093694	     -0.19055371	     -0.05515337	      0.88269373	     -0.00080641	     -0.20775471	     -0.00195502	     -0.00047700	     64.30980103
      2.20067448	     -0.04882999	     -0.00093841	     -0.19063219	     -0.05515629	      0.88269299	     -0.00080726	     -0.20775661	     -0.00199318	     -0.00052591	     64.10556777
      2.20183813	     -0.04889584	     -0.00094168	     -0.19069759	     -0.05515863	      0.88269236	     -0.00080795	     -0.20775863	     -0.00202246	     -0.00056163	     64.11578927
      2.20300177	     -0.04896338	     -0.00094303	     -0.19076475	     -0.05516100	      0.88269169	     -0.00080865	     -0.20776111	     -0.00205086	     -0.00059494	     63.91236282
      2.20416542	     -0.04903372	     -0.00094581	     -0.19083469	     -0.05516340	      0.88269097	     -0.00080936	     -0.20776404	     -0.00207853	     -0.00062603	     63.84608527
      2.20562933	     -0.04912454	     -0.00094741	     -0.19092506	     -0.05516647	      0.88269003	     -0.00081027	     -0.20776835	     -0.00211202	     -0.00066210	     63.57061489
      2.20677646	     -0.04919896	     -0.00095032	     -0.19099908	     -0.05516891	      0.88268926	     -0.00081100	     -0.20777223	     -0.00213741	     -0.00068818	     63.53951823
      2.20792358	     -0.04927546	     -0.00095166	     -0.19107526	     -0.05517137	      0.88268845	     -0.00081174	     -0.20777655	     -0.00216182	     -0.00071243	     63.28914625
      2.20907071	     -0.04935473	     -0.00095450	     -0.19115416	     -0.05517387	      0.88268762	     -0.00081250	     -0.20778132	     -0.00218541	     -0.00073501	     63.16538867
      2.21059461	     -0.04946302	     -0.00095678	     -0.19126202	     -0.05517722	      0.88268648	     -0.00081351	     -0.20778832	     -0.00221521	     -0.00076266	     62.82237362
      2.21173877	     -0.04954736	     -0.00096029	     -0.19134600	     -0.05517977	      0.88268560	     -0.00081429	     -0.20779406	     -0.00223656	     -0.00078192	     62.75022026
      2.21288293	     -0.04963323	     -0.00096199	     -0.19143158	     -0.05518234	      0.88268469	     -0.00081508	     -0.20780021	     -0.00225679	     -0.00080001	     62.45899962
      2.21426903	     -0.04974027	     -0.00096568	     -0.19153823	     -0.05518548	      0.88268357	     -0.00081605	     -0.20780817	     -0.00227999	     -0.00082066	     62.29392227
      2.21551248	     -0.04983810	     -0.00096713	     -0.19163578	     -0.05518833	      0.88268254	     -0.00081693	     -0.20781579	     -0.00229933	     -0.00083813	     61.90780495
      2.21675593	     -0.04993879	     -0.00097088	     -0.19173614	     -0.05519120	      0.88268149	     -0.00081783	     -0.20782384	     -0.00231748	     -0.00085487	     61.78576280
      2.21799938	     -0.05004114	     -0.00097225	     -0.19183824	     -0.05519409	      0.88268041	     -0.00081874	     -0.20783230	     -0.00233410	     -0.00087095	     61.35789393
      2.21924283	     -0.05014632	     -0.00097612	     -0.19194311	     -0.05519701	      0.88267932	     -0.00081966	     -0.20784118	     -0.00234948	     -0.00088663	     61.22819751
      2.22048628	     -0.05025312	     -0.00097747	     -0.19204969	     -0.05519994	      0.88267821	     -0.00082060	     -0.20785046	     -0.00236324	     -0.00090196	     60.76348382
      2.22172973	     -0.05036273	     -0.00098144	     -0.19215902	     -0.05520288	      0.88267708	     -0.00082155	     -0.20786013	     -0.00237573	     -0.00091718	     60.62071937
      2.22297318	     -0.05047387	     -0.00098276	     -0.19226998	     -0.05520584	      0.88267593	     -0.00082251	     -0.20787019	     -0.00238654	     -0.00093232	     60.12417174
      2.22421664	     -0.05058745	     -0.00098677	     -0.19238330	     -0.05520882	      0.88267476	     -0.00082348	     -0.20788064	     -0.00239603	     -0.00094760	     59.97117305
      2.22546009	     -0.05070202	     -0.00098811	     -0.19249772	     -0.05521180	      0.88267357	     -0.00082446	     -0.20789144	     -0.00240376	     -0.00096298	     59.45491468
      2.22670354	     -0.05081830	     -0.00099212	     -0.19261379	     -0.05521479	      0.88267236	     -0.00082545	     -0.20790259	     -0.00241012	     -0.00097864	     59.29110563
      2.22794699	     -0.05093522	     -0.00099353	     -0.19273058	     -0.05521779	      0.88267114	     -0.00082646	     -0.20791405	     -0.00241466	     -0.00099447	     58.76211823
      2.22919044	     -0.05105356	     -0.00099758	     -0.19284875	     -0.05522080	      0.88266989	     -0.00082747	     -0.20792581	     -0.00241781	     -0.00101061	     58.58442188
      2.23043389	     -0.05117219	     -0.00099924	     -0.19296728	     -0.05522381	      0.88266862	     -0.00082850	     -0.20793784	     -0.00241914	     -0.00102695	     58.05444766
      2.23167734	     -0.05129163	     -0.00100345	     -0.19308657	     -0.05522681	      0.88266734	     -0.00082954	     -0.20795012	     -0.00241905	     -0.00104354	     57.86798228
      2.23292079	     -0.05141091	     -0.00100553	     -0.19320577	     -0.05522982	      0.88266603	     -0.00083058	     -0.20796263	     -0.00241716	     -0.00106028	     57.34581220
      2.23416424	     -0.05153036	     -0.00100998	     -0.19332509	     -0.05523283	      0.88266470	     -0.00083164	     -0.20797532	     -0.00241385	     -0.00107717	     57.15365653
      2.23540769	     -0.05164900	     -0.00101263	     -0.19344367	     -0.05523582	      0.88266335	     -0.00083271	     -0.20798819	     -0.00240877	     -0.00109406	     56.65025699
      2.23665114	     -0.05176692	     -0.00101741	     -0.19356150	     -0.05523881	      0.88266198	     -0.00083379	     -0.20800119	     -0.00240230	     -0.00111091	     56.45593956
      2.23789459	     -0.05188348	     -0.00102071	     -0.19367802	     -0.05524180	      0.88266059	     -0.00083488	     -0.20801430	     -0.00239413	     -0.00112754	     55.97508243
      2.23913804	     -0.05199887	     -0.00102587	     -0.19379333	     -0.05524477	      0.88265917	     -0.00083597	     -0.20802750	     -0.00238461	     -0.00114389	     55.77560927
      2.24038149	     -0.05211234	     -0.00102982	     -0.19390678	     -0.05524773	      0.88265774	     -0.00083708	     -0.20804075	     -0.00237352	     -0.00115978	     55.32283893
      2.24162494	     -0.05222374	     -0.00103530	     -0.19401812	     -0.05525067	      0.88265629	     -0.00083820	     -0.20805405	     -0.00236115	     -0.00117514	     55.12584383
      2.24286839	     -0.05233266	     -0.00103983	     -0.19412702	     -0.05525360	      0.88265482	     -0.00083933	     -0.20806735	     -0.00234730	     -0.00118978	     54.70957833
      2.24438276	     -0.05246205	     -0.00104735	     -0.19425637	     -0.05525714	      0.88265300	     -0.00084071	     -0.20808355	     -0.00232887	     -0.00120654	     54.57395591
      2.24551292	     -0.05255596	     -0.00105123	     -0.19435030	     -0.05525976	      0.88265163	     -0.00084176	     -0.20809562	     -0.00231372	     -0.00121810	     54.06098820
      2.24664308	     -0.05264773	     -0.00105694	     -0.19444205	     -0.05526237	      0.88265025	     -0.00084281	     -0.20810766	     -0.00229778	     -0.00122881	     53.91831376
      2.24812070	     -0.05276391	     -0.00106332	     -0.19455826	     -0.05526575	      0.88264843	     -0.00084419	     -0.20812336	     -0.00227541	     -0.00124133	     53.46552758
      2.24959832	     -0.05287535	     -0.00107189	     -0.19466968	     -0.05526909	      0.88264658	     -0.00084559	     -0.20813898	     -0.00225178	     -0.00125206	     53.52009170
      2.25065612	     -0.05295182	     -0.00107569	     -0.19474622	     -0.05527146	      0.88264526	     -0.00084659	     -0.20815010	     -0.00223377	     -0.00125847	     52.96945842
      2.25171393	     -0.05302574	     -0.00108121	     -0.19482016	     -0.05527382	      0.88264392	     -0.00084760	     -0.20816115	     -0.00221527	     -0.00126381	     52.84659981
      2.25330814	     -0.05313188	     -0.00108858	     -0.19492638	     -0.05527733	      0.88264190	     -0.00084913	     -0.20817768	     -0.00218615	     -0.00126963	     52.44923432
      2.25464919	     -0.05321639	     -0.00109576	     -0.19501094	     -0.05528024	      0.88264020	     -0.00085043	     -0.20819144	     -0.00216079	     -0.00127241	     52.38209040
      2.25599024	     -0.05329657	     -0.00110120	     -0.19509124	     -0.05528312	      0.88263849	     -0.00085173	     -0.20820506	     -0.00213444	     -0.00127313	     51.89597646
      2.25733128	     -0.05337248	     -0.00110883	     -0.19516721	     -0.05528597	      0.88263678	     -0.00085304	     -0.20821854	     -0.00210760	     -0.00127181	     52.00574037
      2.25850971	     -0.05343562	     -0.00111310	     -0.19523048	     -0.05528844	      0.88263529	     -0.00085419	     -0.20823025	     -0.00208321	     -0.00126884	     51.49165317
      2.25968814	     -0.05349569	     -0.00111921	     -0.19529064	     -0.05529088	      0.88263379	     -0.00085535	     -0.20824185	     -0.00205856	     -0.00126425	     51.47638182
      2.26086657	     -0.05355268	     -0.00112413	     -0.19534774	     -0.05529329	      0.88263231	     -0.00085651	     -0.20825333	     -0.00203337	     -0.00125796	     51.18548072
      2.26246419	     -0.05362514	     -0.00113194	     -0.19542035	     -0.05529651	      0.88263031	     -0.00085809	     -0.20826871	     -0.00199875	     -0.00124680	     51.13517655
      2.26367455	     -0.05367623	     -0.00113618	     -0.19547161	     -0.05529891	      0.88262880	     -0.00085929	     -0.20828022	     -0.00197195	     -0.00123631	     50.70853590
      2.26488492	     -0.05372425	     -0.00114188	     -0.19551975	     -0.05530128	      0.88262731	     -0.00086049	     -0.20829160	     -0.00194503	     -0.00122415	     50.70695519
      2.26609528	     -0.05376930	     -0.00114631	     -0.19556497	     -0.05530362	      0.88262584	     -0.00086170	     -0.20830286	     -0.00191771	     -0.00121034	     50.42749521
      2.26766073	     -0.05382319	     -0.00115320	     -0.19561905	     -0.05530659	      0.88262396	     -0.00086326	     -0.20831722	     -0.00188218	     -0.00119017	     50.43826405
      2.26884929	     -0.05386082	     -0.00115660	     -0.19565688	     -0.05530881	      0.88262256	     -0.00086444	     -0.20832797	     -0.00185480	     -0.00117314	     50.03591952
      2.27003786	     -0.05389578	     -0.00116151	     -0.19569200	     -0.05531100	      0.88262117	     -0.00086563	     -0.20833859	     -0.00182744	     -0.00115476	     50.04686853
      2.27148293	     -0.05393462	     -0.00116581	     -0.19573108	     -0.05531362	      0.88261952	     -0.00086707	     -0.20835131	     -0.00179382	     -0.00113061	     49.71866360
      2.27278292	     -0.05396626	     -0.00117113	     -0.19576291	     -0.05531593	      0.88261807	     -0.00086837	     -0.20836256	     -0.00176363	     -0.00110736	     49.82371916
      2.27408292	     -0.05399494	     -0.00117418	     -0.19579184	     -0.05531820	      0.88261664	     -0.00086966	     -0.20837364	     -0.00173312	     -0.00108271	     49.43925464
      2.27538291	     -0.05402133	     -0.00117935	     -0.19581842	     -0.05532044	      0.88261525	     -0.00087096	     -0.20838455	     -0.00170282	     -0.00105685	     49.58658067
      2.27668291	     -0.05404680	     -0.00118204	     -0.19584415	     -0.05532263	      0.88261390	     -0.00087225	     -0.20839531	     -0.00167222	     -0.00102986	     49.17316587
      2.27798290	     -0.05407317	     -0.00118731	     -0.19587071	     -0.05532479	      0.88261258	     -0.00087355	     -0.20840600	     -0.00164192	     -0.00100205	     49.34700391
      2.27928289	     -0.05410150	     -0.00118968	     -0.19589931	     -0.05532690	      0.88261129	     -0.00087484	     -0.20841674	     -0.00161132	     -0.00097369	     48.87656205
      2.28058289	     -0.05413256	     -0.00119481	     -0.19593055	     -0.05532897	      0.88261004	     -0.00087613	     -0.20842762	     -0.00158104	     -0.00094535	     49.07346189
      2.28188288	     -0.05416680	     -0.00119652	     -0.19596508	     -0.05533101	      0.88260883	     -0.00087741	     -0.20843877	     -0.00155027	     -0.00091744	     48.54245470
      2.28304374	     -0.05419952	     -0.00120059	     -0.19599798	     -0.05533279	      0.88260778	     -0.00087856	     -0.20844902	     -0.00152290	     -0.00089343	     48.69079451
      2.28420459	     -0.05423350	     -0.00120252	     -0.19603221	     -0.05533455	      0.88260676	     -0.00087970	     -0.20845958	     -0.00149499	     -0.00087052	     48.40776915
      2.28562431	     -0.05427721	     -0.00120607	     -0.19607620	     -0.05533664	      0.88260554	     -0.00088110	     -0.20847295	     -0.00146047	     -0.00084449	     48.38928657
      2.28704403	     -0.05432319	     -0.00120773	     -0.19612251	     -0.05533869	      0.88260436	     -0.00088249	     -0.20848688	     -0.00142504	     -0.00082098	     47.96139956
      2.28823667	     -0.05436280	     -0.00121104	     -0.19616235	     -0.05534037	      0.88260339	     -0.00088365	     -0.20849903	     -0.00139487	     -0.00080353	     48.09195161
      2.28942930	     -0.05440315	     -0.00121247	     -0.19620300	     -0.05534202	      0.88260244	     -0.00088481	     -0.20851158	     -0.00136383	     -0.00078825	     47.78045810
      2.29062194	     -0.05444463	     -0.00121496	     -0.19624474	     -0.05534363	      0.88260151	     -0.00088597	     -0.20852456	     -0.00133222	     -0.00077529	     47.73009181
      2.29224590	     -0.05450246	     -0.00121703	     -0.19630298	     -0.05534575	      0.88260026	     -0.00088754	     -0.20854291	     -0.00128789	     -0.00076139	     47.33531451
      2.29346393	     -0.05454640	     -0.00122005	     -0.19634720	     -0.05534730	      0.88259934	     -0.00088871	     -0.20855719	     -0.00125391	     -0.00075389	     47.41768988
      2.29468197	     -0.05458995	     -0.00122137	     -0.19639108	     -0.05534881	      0.88259842	     -0.00088988	     -0.20857191	     -0.00121892	     -0.00074875	     47.08310696
      2.29590000	     -0.05463209	     -0.00122359	     -0.19643352	     -0.05535027	      0.88259751	     -0.00089104	     -0.20858701	     -0.00118323	     -0.00074594	     47.02150737
      2.29750819	     -0.05468501	     -0.00122483	     -0.19648691	     -0.05535214	      0.88259632	     -0.00089257	     -0.20860748	     -0.00113480	     -0.00074538	     46.58619701
      2.29871322	     -0.05472481	     -0.00122723	     -0.19652703	     -0.05535348	      0.88259542	     -0.00089371	     -0.20862323	     -0.00109783	     -0.00074722	     46.63289992
      2.29991825	     -0.05476351	     -0.00122788	     -0.19656611	     -0.05535478	      0.88259451	     -0.00089484	     -0.20863930	     -0.00105996	     -0.00075080	     46.29502327
      2.30138988	     -0.05480861	     -0.00123001	     -0.19661164	     -0.05535631	      0.88259341	     -0.00089622	     -0.20865930	     -0.00101282	     -0.00075738	     46.25723964
      2.30271003	     -0.05484740	     -0.00123027	     -0.19665086	     -0.05535762	      0.88259240	     -0.00089744	     -0.20867754	     -0.00096936	     -0.00076497	     45.82556460
      2.30403019	     -0.05488588	     -0.00123275	     -0.19668973	     -0.05535887	      0.88259138	     -0.00089866	     -0.20869603	     -0.00092524	     -0.00077390	     45.89038101
      2.30535035	     -0.05492385	     -0.00123301	     -0.19672815	     -0.05536006	      0.88259036	     -0.00089988	     -0.20871477	     -0.00088003	     -0.00078382	     45.43575875
      2.30667050	     -0.05496138	     -0.00123567	     -0.19676607	     -0.05536119	      0.88258931	     -0.00090108	     -0.20873375	     -0.00083427	     -0.00079454	     45.52369663
      2.30799066	     -0.05499780	     -0.00123565	     -0.19680297	     -0.05536226	      0.88258826	     -0.00090228	     -0.20875295	     -0.00078745	     -0.00080572	     45.05837211
      2.30931082	     -0.05503311	     -0.00123824	     -0.19683869	     -0.05536327	      0.88258719	     -0.00090347	     -0.20877234	     -0.00074013	     -0.00081722	     45.17562735
      2.31063097	     -0.05506702	     -0.00123798	     -0.19687310	     -0.05536421	      0.88258610	     -0.00090465	     -0.20879188	     -0.00069171	     -0.00082868	     44.72679648
      2.31195113	     -0.05509876	     -0.00124056	     -0.19690527	     -0.05536509	      0.88258500	     -0.00090582	     -0.20881153	     -0.00064280	     -0.00083994	     44.88257765
      2.31327128	     -0.05512800	     -0.00124002	     -0.19693502	     -0.05536591	      0.88258388	     -0.00090699	     -0.20883122	     -0.00059280	     -0.00085060	     44.46144088
      2.31459144	     -0.05515432	     -0.00124242	     -0.19696180	     -0.05536666	      0.88258275	     -0.00090814	     -0.20885089	     -0.00054240	     -0.00086049	     44.64175373
      2.31591160	     -0.05517626	     -0.00124130	     -0.19698428	     -0.05536734	      0.88258161	     -0.00090929	     -0.20887045	     -0.00049100	     -0.00086916	     44.25459002
      2.31723175	     -0.05519357	     -0.00124311	     -0.19700207	     -0.05536796	      0.88258046	     -0.00091043	     -0.20888982	     -0.00043935	     -0.00087643	     44.45467679
      2.31855191	     -0.05520667	     -0.00124131	     -0.19701575	     -0.05536850	      0.88257930	     -0.00091155	     -0.20890892	     -0.00038684	     -0.00088183	     44.09545940
      2.31987207	     -0.05521540	     -0.00124253	     -0.19702497	     -0.05536898	      0.88257813	     -0.00091267	     -0.20892768	     -0.00033422	     -0.00088524	     44.30207108
      2.32119222	     -0.05521948	     -0.00124012	     -0.19702966	     -0.05536938	      0.88257696	     -0.00091377	     -0.20894605	     -0.00028089	     -0.00088624	     43.99168911
      2.32251238	     -0.05521941	     -0.00124079	     -0.19703011	     -0.05536972	      0.88257579	     -0.00091487	     -0.20896398	     -0.00022761	     -0.00088473	     44.20490573
      2.32383254	     -0.05521580	     -0.00123781	     -0.19702712	     -0.05536998	      0.88257463	     -0.00091595	     -0.20898147	     -0.00017379	     -0.00088034	     43.93550306
      2.32515269	     -0.05520820	     -0.00123810	     -0.19702005	     -0.05537018	      0.88257347	     -0.00091702	     -0.20899848	     -0.00012013	     -0.00087303	     44.16929070
      2.32647285	     -0.05519660	     -0.00123490	     -0.19700908	     -0.05537030	      0.88257232	     -0.00091808	     -0.20901499	     -0.00006603	     -0.00086238	     43.96605570
      2.32779300	     -0.05518122	     -0.00123481	     -0.19699424	     -0.05537035	      0.88257119	     -0.00091913	     -0.20903098	     -0.00001228	     -0.00084835	     44.19578338
      2.32911316	     -0.05516113	     -0.00123078	     -0.19697479	     -0.05537033	      0.88257009	     -0.00092016	     -0.20904639	      0.00004165	     -0.00083056	     44.04660941
      2.33043332	     -0.05513562	     -0.00122997	     -0.19694984	     -0.05537024	      0.88256900	     -0.00092118	     -0.20906118	      0.00009506	     -0.00080898	     44.29486391
      2.33175347	     -0.05510350	     -0.00122610	     -0.19691835	     -0.05537008	      0.88256795	     -0.00092218	     -0.20907525	      0.00014845	     -0.00078318	     44.22940590
      2.33307363	     -0.05506403	     -0.00122502	     -0.19687943	     -0.05536985	      0.88256694	     -0.00092317	     -0.20908849	      0.00020108	     -0.00075311	     44.48872493
      2.33439379	     -0.05501905	     -0.00122036	     -0.19683510	     -0.05536955	      0.88256597	     -0.00092415	     -0.20910086	      0.00025339	     -0.00071850	     44.46313481
      2.33571394	     -0.05497002	     -0.00121771	     -0.19678665	     -0.05536918	      0.88256504	     -0.00092511	     -0.20911235	      0.00030463	     -0.00067946	     44.70794865
      2.33703410	     -0.05491698	     -0.00121108	     -0.19673428	     -0.05536875	      0.88256417	     -0.00092606	     -0.20912295	      0.00035532	     -0.00063587	     44.70903952
      2.33835425	     -0.05486098	     -0.00120750	     -0.19667888	     -0.05536825	      0.88256337	     -0.00092699	     -0.20913267	      0.00040484	     -0.00058817	     44.95595987
      2.33967441	     -0.05480219	     -0.00120036	     -0.19662076	     -0.05536768	      0.88256262	     -0.00092790	     -0.20914156	      0.00045379	     -0.00053645	     45.00537202
      2.34099457	     -0.05474261	     -0.00119681	     -0.19656173	     -0.05536705	      0.88256195	     -0.00092880	     -0.20914976	      0.00050145	     -0.00048098	     45.24349268
      2.34231472	     -0.05468283	     -0.00118994	     -0.19650259	     -0.05536635	      0.88256135	     -0.00092969	     -0.20915738	      0.00054847	     -0.00042204	     45.33328328
      2.34363488	     -0.05462091	     -0.00118638	     -0.19644120	     -0.05536560	      0.88256084	     -0.00093056	     -0.20916437	      0.00059431	     -0.00036021	     45.59943966
      2.34495504	     -0.05455667	     -0.00117902	     -0.19637759	     -0.05536479	      0.88256040	     -0.00093141	     -0.20917068	      0.00063961	     -0.00029572	     45.72351320
      2.34613826	     -0.05449754	     -0.00117521	     -0.19631894	     -0.05536401	      0.88256009	     -0.00093217	     -0.20917573	      0.00067921	     -0.00023616	     45.93773027
      2.34732148	     -0.05443749	     -0.00116926	     -0.19625942	     -0.05536318	      0.88255985	     -0.00093291	     -0.20918020	      0.00071829	     -0.00017514	     46.08944037
      2.34876852	     -0.05436308	     -0.00116346	     -0.19618560	     -0.05536210	      0.88255965	     -0.00093380	     -0.20918487	      0.00076502	     -0.00009909	     46.33606026
      2.35021556	     -0.05428656	     -0.00115569	     -0.19610971	     -0.05536096	      0.88255956	     -0.00093467	     -0.20918864	      0.00081083	     -0.00002184	     46.54221910
      2.35141659	     -0.05422192	     -0.00115146	     -0.19604553	     -0.05535997	      0.88255957	     -0.00093538	     -0.20919108	      0.00084786	      0.00004278	     46.75802513
      2.35261762	     -0.05415627	     -0.00114523	     -0.19598037	     -0.05535893	      0.88255966	     -0.00093608	     -0.20919289	      0.00088426	      0.00010771	     46.92251277
      2.35406981	     -0.05407615	     -0.00113890	     -0.19590081	     -0.05535761	      0.88255988	     -0.00093691	     -0.20919422	      0.00092711	      0.00018606	     47.14252564
      2.35552200	     -0.05399548	     -0.00113014	     -0.19582075	     -0.05535624	      0.88256020	     -0.00093773	     -0.20919463	      0.00096898	      0.00026375	     47.33398552
      2.35667264	     -0.05393154	     -0.00112562	     -0.19575722	     -0.05535510	      0.88256054	     -0.00093836	     -0.20919432	      0.00100122	      0.00032437	     47.51583407
      2.35782328	     -0.05386763	     -0.00111928	     -0.19569375	     -0.05535393	      0.88256095	     -0.00093898	     -0.20919347	      0.00103297	      0.00038403	     47.67704168
      2.35933435	     -0.05378358	     -0.00111218	     -0.19561024	     -0.05535234	      0.88256159	     -0.00093978	     -0.20919153	      0.00107359	      0.00046044	     47.90295412
      2.36084542	     -0.05369924	     -0.00110306	     -0.19552647	     -0.05535069	      0.88256234	     -0.00094057	     -0.20918867	      0.00111330	      0.00053434	     48.12255500
      2.36195388	     -0.05363618	     -0.00109869	     -0.19546376	     -0.05534944	      0.88256296	     -0.00094113	     -0.20918598	      0.00114159	      0.00058666	     48.28128278
      2.36306234	     -0.05357143	     -0.00109237	     -0.19539941	     -0.05534816	      0.88256364	     -0.00094169	     -0.20918275	      0.00116945	      0.00063740	     48.43666800
      2.36464762	     -0.05347683	     -0.00108432	     -0.19530534	     -0.05534627	      0.88256471	     -0.00094247	     -0.20917716	      0.00120823	      0.00070692	     48.67840729
      2.36599799	     -0.05339407	     -0.00107635	     -0.19522304	     -0.05534462	      0.88256570	     -0.00094312	     -0.20917147	      0.00124044	      0.00076328	     48.89007404
      2.36734836	     -0.05330909	     -0.00107049	     -0.19513845	     -0.05534292	      0.88256677	     -0.00094376	     -0.20916491	      0.00127167	      0.00081697	     49.13483653
      2.36869873	     -0.05322113	     -0.00106240	     -0.19505093	     -0.05534119	      0.88256790	     -0.00094438	     -0.20915745	      0.00130214	      0.00086828	     49.36773824
      2.37004910	     -0.05313054	     -0.00105753	     -0.19496069	     -0.05533941	      0.88256911	     -0.00094500	     -0.20914908	      0.00133135	      0.00091726	     49.63134006
      2.37120848	     -0.05304993	     -0.00105070	     -0.19488043	     -0.05533785	      0.88257020	     -0.00094552	     -0.20914115	      0.00135571	      0.00095770	     49.82823005
      2.37236786	     -0.05296627	     -0.00104604	     -0.19479705	     -0.05533626	      0.88257133	     -0.00094603	     -0.20913250	      0.00137902	      0.00099669	     50.06777411
      2.37382271	     -0.05285619	     -0.00103883	     -0.19468735	     -0.05533424	      0.88257281	     -0.00094665	     -0.20912058	      0.00140699	      0.00104392	     50.36461205
      2.37527755	     -0.05274080	     -0.00103353	     -0.19457227	     -0.05533217	      0.88257437	     -0.00094727	     -0.20910745	      0.00143310	      0.00108949	     50.69907582
      2.37642721	     -0.05264616	     -0.00102703	     -0.19447792	     -0.05533051	      0.88257564	     -0.00094775	     -0.20909619	      0.00145256	      0.00112457	     50.91367068
      2.37757687	     -0.05254946	     -0.00102252	     -0.19438145	     -0.05532883	      0.88257695	     -0.00094822	     -0.20908417	      0.00147066	      0.00115883	     51.17197116
      2.37905995	     -0.05242259	     -0.00101573	     -0.19425487	     -0.05532663	      0.88257870	     -0.00094881	     -0.20906758	      0.00149220	      0.00120208	     51.50155595
      2.38054303	     -0.05229368	     -0.00101170	     -0.19412616	     -0.05532441	      0.88258052	     -0.00094940	     -0.20904987	      0.00151137	      0.00124434	     51.91019097
      2.38163006	     -0.05219783	     -0.00100667	     -0.19403048	     -0.05532276	      0.88258189	     -0.00094982	     -0.20903621	      0.00152410	      0.00127493	     52.13014434
      2.38271709	     -0.05210121	     -0.00100359	     -0.19393398	     -0.05532109	      0.88258329	     -0.00095023	     -0.20902202	      0.00153539	      0.00130513	     52.40675831
      2.38428610	     -0.05195957	     -0.00099815	     -0.19379252	     -0.05531867	      0.88258537	     -0.00095082	     -0.20900063	      0.00154938	      0.00134820	     52.79565996
      2.38561214	     -0.05183777	     -0.00099475	     -0.19367081	     -0.05531661	      0.88258718	     -0.00095131	     -0.20898174	      0.00155890	      0.00138404	     53.16705758
      2.38693817	     -0.05171442	     -0.00098971	     -0.19354758	     -0.05531454	      0.88258904	     -0.00095179	     -0.20896214	      0.00156649	      0.00141944	     53.50462288
      2.38826420	     -0.05159078	     -0.00098738	     -0.19342396	     -0.05531246	      0.88259095	     -0.00095226	     -0.20894187	      0.00157184	      0.00145429	     53.92334850
      2.38959023	     -0.05146651	     -0.00098243	     -0.19329976	     -0.05531037	      0.88259290	     -0.00095272	     -0.20892097	      0.00157528	      0.00148877	     54.25753371
      2.39071778	     -0.05136050	     -0.00098118	     -0.19319371	     -0.05530859	      0.88259459	     -0.00095310	     -0.20890273	      0.00157634	      0.00151765	     54.62094070
      2.39184533	     -0.05125465	     -0.00097805	     -0.19308786	     -0.05530682	      0.88259632	     -0.00095348	     -0.20888409	      0.00157594	      0.00154621	     54.92190437
      2.39327669	     -0.05112048	     -0.00097560	     -0.19295363	     -0.05530456	      0.88259856	     -0.00095396	     -0.20885992	      0.00157306	      0.00158173	     55.36410099
      2.39470804	     -0.05098679	     -0.00097137	     -0.19281990	     -0.05530232	      0.88260085	     -0.00095442	     -0.20883523	      0.00156777	      0.00161638	     55.74266246
      2.39581632	     -0.05088390	     -0.00097057	     -0.19271690	     -0.05530058	      0.88260265	     -0.00095478	     -0.20881579	      0.00156182	      0.00164241	     56.10885710
      2.39692459	     -0.05078146	     -0.00096802	     -0.19261438	     -0.05529885	      0.88260449	     -0.00095513	     -0.20879610	      0.00155449	      0.00166776	     56.41131328
      2.39839089	     -0.05064800	     -0.00096612	     -0.19248075	     -0.05529658	      0.88260696	     -0.00095558	     -0.20876972	      0.00154246	      0.00169998	     56.86095891
      2.39985719	     -0.05051782	     -0.00096225	     -0.19235043	     -0.05529433	      0.88260947	     -0.00095603	     -0.20874305	      0.00152803	      0.00173049	     57.21854999
      2.40089729	     -0.05042778	     -0.00096212	     -0.19226021	     -0.05529275	      0.88261128	     -0.00095634	     -0.20872403	      0.00151618	      0.00175079	     57.55548609
      2.40193738	     -0.05033924	     -0.00096034	     -0.19217151	     -0.05529118	      0.88261311	     -0.00095665	     -0.20870494	      0.00150326	      0.00176995	     57.83175568
      2.40350444	     -0.05020983	     -0.00095896	     -0.19204182	     -0.05528884	      0.88261591	     -0.00095711	     -0.20867613	      0.00148162	      0.00179632	     58.28928073
      2.40480324	     -0.05010713	     -0.00095712	     -0.19193888	     -0.05528693	      0.88261825	     -0.00095748	     -0.20865228	      0.00146188	      0.00181574	     58.60824237
      2.40610203	     -0.05000864	     -0.00095734	     -0.19184009	     -0.05528504	      0.88262062	     -0.00095784	     -0.20862852	      0.00144042	      0.00183267	     59.00823513
      2.40740082	     -0.04991439	     -0.00095553	     -0.19174557	     -0.05528319	      0.88262301	     -0.00095820	     -0.20860492	      0.00141756	      0.00184701	     59.28140722
      2.40856521	     -0.04983340	     -0.00095640	     -0.19166427	     -0.05528155	      0.88262517	     -0.00095852	     -0.20858393	      0.00139569	      0.00185738	     59.62888805
      2.40972959	     -0.04975627	     -0.00095528	     -0.19158686	     -0.05527994	      0.88262734	     -0.00095883	     -0.20856314	      0.00137281	      0.00186535	     59.85277611
      2.41089398	     -0.04968399	     -0.00095572	     -0.19151425	     -0.05527835	      0.88262951	     -0.00095914	     -0.20854259	      0.00134880	      0.00187062	     60.13945414
      2.41235676	     -0.04960026	     -0.00095495	     -0.19143013	     -0.05527640	      0.88263225	     -0.00095952	     -0.20851721	      0.00131738	      0.00187324	     60.39779516
      2.41352719	     -0.04953864	     -0.00095620	     -0.19136814	     -0.05527488	      0.88263444	     -0.00095982	     -0.20849732	      0.00129117	      0.00187183	     60.68874758
      2.41469762	     -0.04948205	     -0.00095563	     -0.19131122	     -0.05527338	      0.88263663	     -0.00096011	     -0.20847784	      0.00126429	      0.00186723	     60.85279067
      2.41586805	     -0.04943116	     -0.00095654	     -0.19125995	     -0.05527192	      0.88263881	     -0.00096040	     -0.20845882	      0.00123668	      0.00185919	     61.08446061
      2.41733177	     -0.04937524	     -0.00095576	     -0.19120362	     -0.05527013	      0.88264152	     -0.00096076	     -0.20843575	      0.00120143	      0.00184428	     61.26465559
      2.41847778	     -0.04933796	     -0.00095676	     -0.19116596	     -0.05526877	      0.88264363	     -0.00096104	     -0.20841829	      0.00117319	      0.00182877	     61.47434418
      2.41962378	     -0.04930543	     -0.00095617	     -0.19113308	     -0.05526744	      0.88264571	     -0.00096131	     -0.20840141	      0.00114466	      0.00180981	     61.56447127
      2.42076979	     -0.04927797	     -0.00095683	     -0.19110525	     -0.05526615	      0.88264778	     -0.00096158	     -0.20838514	      0.00111581	      0.00178726	     61.72792595
      2.42229922	     -0.04924782	     -0.00095601	     -0.19107464	     -0.05526447	      0.88265048	     -0.00096193	     -0.20836435	      0.00107714	      0.00175161	     61.83360220
      2.42343324	     -0.04922881	     -0.00095717	     -0.19105524	     -0.05526327	      0.88265245	     -0.00096219	     -0.20834962	      0.00104832	      0.00172103	     62.02305479
      2.42456725	     -0.04921289	     -0.00095690	     -0.19103898	     -0.05526209	      0.88265439	     -0.00096244	     -0.20833546	      0.00101959	      0.00168714	     62.06904065
      2.42595738	     -0.04919816	     -0.00095813	     -0.19102379	     -0.05526070	      0.88265670	     -0.00096275	     -0.20831887	      0.00098438	      0.00164112	     62.24696254
      2.42719199	     -0.04918877	     -0.00095752	     -0.19101403	     -0.05525950	      0.88265870	     -0.00096301	     -0.20830482	      0.00095338	      0.00159636	     62.25144373
      2.42842660	     -0.04918255	     -0.00095917	     -0.19100738	     -0.05525835	      0.88266064	     -0.00096328	     -0.20829139	      0.00092248	      0.00154809	     62.43262711
      2.42966121	     -0.04917928	     -0.00095876	     -0.19100376	     -0.05525723	      0.88266252	     -0.00096354	     -0.20827854	      0.00089195	      0.00149671	     62.40504795
      2.43089582	     -0.04917901	     -0.00096079	     -0.19100306	     -0.05525614	      0.88266433	     -0.00096380	     -0.20826626	      0.00086155	      0.00144240	     62.57824533
      2.43213043	     -0.04918176	     -0.00096042	     -0.19100545	     -0.05525510	      0.88266608	     -0.00096405	     -0.20825453	      0.00083159	      0.00138562	     62.51866034
      2.43336504	     -0.04918757	     -0.00096278	     -0.19101083	     -0.05525409	      0.88266775	     -0.00096430	     -0.20824333	      0.00080178	      0.00132654	     62.68899871
      2.43459965	     -0.04919642	     -0.00096249	     -0.19101932	     -0.05525312	      0.88266935	     -0.00096455	     -0.20823266	      0.00077247	      0.00126564	     62.59513591
      2.43583426	     -0.04920831	     -0.00096517	     -0.19103078	     -0.05525218	      0.88267088	     -0.00096479	     -0.20822252	      0.00074337	      0.00120307	     62.76340040
      2.43706887	     -0.04922313	     -0.00096492	     -0.19104527	     -0.05525128	      0.88267233	     -0.00096503	     -0.20821291	      0.00071483	      0.00113930	     62.63839886
      2.43830348	     -0.04924100	     -0.00096796	     -0.19106270	     -0.05525042	      0.88267369	     -0.00096527	     -0.20820381	      0.00068653	      0.00107447	     62.81244361
      2.43953809	     -0.04926182	     -0.00096780	     -0.19108318	     -0.05524959	      0.88267498	     -0.00096550	     -0.20819524	      0.00065887	      0.00100908	     62.65733808
      2.44077270	     -0.04928549	     -0.00097120	     -0.19110642	     -0.05524879	      0.88267618	     -0.00096573	     -0.20818718	      0.00063147	      0.00094322	     62.83975149
      2.44187583	     -0.04930893	     -0.00097124	     -0.19112957	     -0.05524811	      0.88267719	     -0.00096594	     -0.20818041	      0.00060757	      0.00088437	     62.69194344
      2.44297895	     -0.04933445	     -0.00097336	     -0.19115474	     -0.05524745	      0.88267813	     -0.00096614	     -0.20817405	      0.00058395	      0.00082561	     62.75479322
      2.44433200	     -0.04936851	     -0.00097458	     -0.19118841	     -0.05524668	      0.88267920	     -0.00096638	     -0.20816679	      0.00055565	      0.00075404	     62.68348833
      2.44568505	     -0.04940561	     -0.00097767	     -0.19122509	     -0.05524595	      0.88268018	     -0.00096662	     -0.20816012	      0.00052791	      0.00068324	     62.79777994
      2.44681269	     -0.04943879	     -0.00097814	     -0.19125797	     -0.05524536	      0.88268091	     -0.00096682	     -0.20815500	      0.00050546	      0.00062511	     62.64801800
      2.44794034	     -0.04947397	     -0.00098053	     -0.19129282	     -0.05524481	      0.88268159	     -0.00096702	     -0.20815028	      0.00048338	      0.00056787	     62.69640349
      2.44929665	     -0.04951885	     -0.00098192	     -0.19133734	     -0.05524417	      0.88268231	     -0.00096725	     -0.20814511	      0.00045756	      0.00050050	     62.58904342
      2.45065296	     -0.04956662	     -0.00098540	     -0.19138470	     -0.05524356	      0.88268294	     -0.00096748	     -0.20814050	      0.00043233	      0.00043486	     62.70064322
      2.45174224	     -0.04960711	     -0.00098589	     -0.19142494	     -0.05524310	      0.88268339	     -0.00096766	     -0.20813720	      0.00041275	      0.00038362	     62.51011841
      2.45283152	     -0.04964950	     -0.00098824	     -0.19146702	     -0.05524267	      0.88268378	     -0.00096784	     -0.20813424	      0.00039357	      0.00033366	     62.52254497
      2.45423847	     -0.04970698	     -0.00099000	     -0.19152416	     -0.05524213	      0.88268421	     -0.00096808	     -0.20813094	      0.00036963	      0.00027125	     62.39010265
      2.45564541	     -0.04976757	     -0.00099371	     -0.19158436	     -0.05524162	      0.88268454	     -0.00096831	     -0.20812822	      0.00034645	      0.00021122	     62.47453107
      2.45670500	     -0.04981521	     -0.00099425	     -0.19163178	     -0.05524127	      0.88268474	     -0.00096848	     -0.20812654	      0.00032972	      0.00016772	     62.24512751
      2.45776459	     -0.04986467	     -0.00099657	     -0.19168098	     -0.05524093	      0.88268490	     -0.00096865	     -0.20812518	      0.00031338	      0.00012563	     62.22028485
      2.45923077	     -0.04993643	     -0.00099879	     -0.19175242	     -0.05524048	      0.88268504	     -0.00096889	     -0.20812383	      0.00029174	      0.00006979	     62.04715142
      2.46069695	     -0.05001240	     -0.00100306	     -0.19182802	     -0.05524007	      0.88268511	     -0.00096912	     -0.20812308	      0.00027106	      0.00001674	     62.10824202
      2.46171243	     -0.05006668	     -0.00100365	     -0.19188211	     -0.05523980	      0.88268511	     -0.00096929	     -0.20812290	      0.00025758	     -0.00001826	     61.83111469
      2.46272791	     -0.05012237	     -0.00100592	     -0.19193758	     -0.05523955	      0.88268507	     -0.00096945	     -0.20812300	      0.00024456	     -0.00005196	     61.76849334
      2.46429296	     -0.05021090	     -0.00100849	     -0.19202581	     -0.05523918	      0.88268495	     -0.00096970	     -0.20812367	      0.00022570	     -0.00010137	     61.55165715
      2.46558676	     -0.05028633	     -0.00101159	     -0.19210098	     -0.05523890	      0.88268479	     -0.00096990	     -0.20812469	      0.00021112	     -0.00014003	     61.49071071
      2.46688056	     -0.05036387	     -0.00101301	     -0.19217832	     -0.05523863	      0.88268459	     -0.00097011	     -0.20812610	      0.00019769	     -0.00017678	     61.20788613
      2.46817436	     -0.05044354	     -0.00101668	     -0.19225773	     -0.05523838	      0.88268434	     -0.00097032	     -0.20812791	      0.00018514	     -0.00021182	     61.20291128
      2.46932518	     -0.05051600	     -0.00101755	     -0.19233006	     -0.05523818	      0.88268408	     -0.00097051	     -0.20812984	      0.00017506	     -0.00024153	     60.87458702
      2.47047599	     -0.05059022	     -0.00102051	     -0.19240408	     -0.05523798	      0.88268378	     -0.00097070	     -0.20813206	      0.00016570	     -0.00027007	     60.79527404
      2.47162681	     -0.05066624	     -0.00102236	     -0.19247994	     -0.05523780	      0.88268345	     -0.00097089	     -0.20813456	      0.00015733	     -0.00029739	     60.54698540
      2.47312690	     -0.05076776	     -0.00102614	     -0.19258125	     -0.05523757	      0.88268298	     -0.00097114	     -0.20813824	      0.00014767	     -0.00033142	     60.39815323
      2.47430588	     -0.05084935	     -0.00102746	     -0.19266272	     -0.05523740	      0.88268258	     -0.00097133	     -0.20814145	      0.00014133	     -0.00035697	     60.04745174
      2.47548486	     -0.05093240	     -0.00103053	     -0.19274562	     -0.05523723	      0.88268214	     -0.00097154	     -0.20814494	      0.00013586	     -0.00038167	     59.92371748
      2.47666384	     -0.05101612	     -0.00103182	     -0.19282925	     -0.05523708	      0.88268168	     -0.00097174	     -0.20814871	      0.00013151	     -0.00040551	     59.62129310
      2.47814221	     -0.05112353	     -0.00103492	     -0.19293652	     -0.05523688	      0.88268106	     -0.00097200	     -0.20815381	      0.00012739	     -0.00043438	     59.43802317
      2.47930747	     -0.05120944	     -0.00103561	     -0.19302238	     -0.05523674	      0.88268054	     -0.00097221	     -0.20815813	      0.00012545	     -0.00045637	     59.04397707
      2.48047273	     -0.05129646	     -0.00103806	     -0.19310932	     -0.05523659	      0.88267999	     -0.00097242	     -0.20816269	      0.00012443	     -0.00047787	     58.88489644
      2.48163799	     -0.05138454	     -0.00103937	     -0.19319736	     -0.05523645	      0.88267942	     -0.00097263	     -0.20816747	      0.00012457	     -0.00049887	     58.56306416
      2.48317649	     -0.05150247	     -0.00104315	     -0.19331520	     -0.05523625	      0.88267863	     -0.00097292	     -0.20817412	      0.00012629	     -0.00052598	     58.33045720
      2.48433629	     -0.05159234	     -0.00104429	     -0.19340506	     -0.05523611	      0.88267801	     -0.00097315	     -0.20817936	      0.00012897	     -0.00054597	     57.89805648
      2.48549609	     -0.05168291	     -0.00104704	     -0.19349560	     -0.05523595	      0.88267737	     -0.00097337	     -0.20818478	      0.00013262	     -0.00056573	     57.70589511
      2.48690442	     -0.05179354	     -0.00104879	     -0.19360624	     -0.05523576	      0.88267655	     -0.00097365	     -0.20819159	      0.00013871	     -0.00058943	     57.26396909
      2.48831274	     -0.05190479	     -0.00105271	     -0.19371746	     -0.05523556	      0.88267571	     -0.00097394	     -0.20819862	      0.00014634	     -0.00061297	     57.15021658
      2.48937308	     -0.05198887	     -0.00105311	     -0.19380160	     -0.05523540	      0.88267505	     -0.00097417	     -0.20820403	      0.00015347	     -0.00063053	     56.67670504
      2.49043342	     -0.05207324	     -0.00105520	     -0.19388600	     -0.05523524	      0.88267437	     -0.00097439	     -0.20820954	      0.00016144	     -0.00064807	     56.46602804
      2.49196099	     -0.05219505	     -0.00105705	     -0.19400790	     -0.05523498	      0.88267336	     -0.00097473	     -0.20821763	      0.00017481	     -0.00067329	     56.01655501
      2.49328555	     -0.05230084	     -0.00105959	     -0.19411376	     -0.05523474	      0.88267246	     -0.00097502	     -0.20822476	      0.00018803	     -0.00069518	     55.78817702
      2.49461011	     -0.05240656	     -0.00106019	     -0.19421962	     -0.05523448	      0.88267152	     -0.00097533	     -0.20823199	      0.00020305	     -0.00071705	     55.29553876
      2.49593466	     -0.05251191	     -0.00106313	     -0.19432506	     -0.05523420	      0.88267056	     -0.00097564	     -0.20823929	      0.00021949	     -0.00073901	     55.16349879
      2.49708872	     -0.05260324	     -0.00106316	     -0.19441656	     -0.05523394	      0.88266969	     -0.00097592	     -0.20824569	      0.00023540	     -0.00075811	     54.67518943
      2.49824277	     -0.05269410	     -0.00106504	     -0.19450754	     -0.05523366	      0.88266881	     -0.00097620	     -0.20825210	      0.00025239	     -0.00077725	     54.47383145
      2.49963627	     -0.05280289	     -0.00106580	     -0.19461655	     -0.05523329	      0.88266771	     -0.00097655	     -0.20825984	      0.00027473	     -0.00080028	     54.01942128
      2.50102977	     -0.05291050	     -0.00106837	     -0.19472433	     -0.05523289	      0.88266658	     -0.00097691	     -0.20826755	      0.00029870	     -0.00082323	     53.84536700
      2.50219497	     -0.05299950	     -0.00106843	     -0.19481355	     -0.05523253	      0.88266561	     -0.00097722	     -0.20827395	      0.00032033	     -0.00084220	     53.36309337
      2.50336018	     -0.05308743	     -0.00107044	     -0.19490167	     -0.05523215	      0.88266461	     -0.00097754	     -0.20828029	      0.00034302	     -0.00086100	     53.16926738
      2.50477137	     -0.05319241	     -0.00107165	     -0.19500692	     -0.05523164	      0.88266338	     -0.00097793	     -0.20828787	      0.00037226	     -0.00088332	     52.71521854
      2.50618255	     -0.05329534	     -0.00107509	     -0.19511006	     -0.05523109	      0.88266212	     -0.00097834	     -0.20829530	      0.00040303	     -0.00090511	     52.58756639
      2.50732643	     -0.05337711	     -0.00107594	     -0.19519208	     -0.05523062	      0.88266108	     -0.00097867	     -0.20830121	      0.00042944	     -0.00092222	     52.10591718
      2.50847030	     -0.05345716	     -0.00107884	     -0.19527234	     -0.05523011	      0.88266001	     -0.00097902	     -0.20830698	      0.00045672	     -0.00093882	     51.93752197
      2.50992476	     -0.05355600	     -0.00108166	     -0.19537147	     -0.05522942	      0.88265863	     -0.00097947	     -0.20831410	      0.00049307	     -0.00095900	     51.51204932
      2.51137923	     -0.05365126	     -0.00108685	     -0.19546697	     -0.05522868	      0.88265722	     -0.00097994	     -0.20832094	      0.00053079	     -0.00097805	     51.45066438
      2.51250056	     -0.05372215	     -0.00108899	     -0.19553812	     -0.05522806	      0.88265612	     -0.00098031	     -0.20832601	      0.00056111	     -0.00099177	     50.97303234
      2.51362190	     -0.05379080	     -0.00109317	     -0.19560698	     -0.05522742	      0.88265500	     -0.00098069	     -0.20833089	      0.00059208	     -0.00100465	     50.84003207
      2.51512991	     -0.05387910	     -0.00109807	     -0.19569558	     -0.05522649	      0.88265347	     -0.00098121	     -0.20833714	      0.00063507	     -0.00102045	     50.44196499
      2.51663793	     -0.05396229	     -0.00110530	     -0.19577903	     -0.05522550	      0.88265192	     -0.00098175	     -0.20834303	      0.00067910	     -0.00103441	     50.46352124
      2.51772219	     -0.05401890	     -0.00110849	     -0.19583589	     -0.05522475	      0.88265079	     -0.00098215	     -0.20834704	      0.00071171	     -0.00104317	     49.97310836
      2.51880644	     -0.05407280	     -0.00111351	     -0.19588999	     -0.05522396	      0.88264966	     -0.00098256	     -0.20835084	      0.00074466	     -0.00105088	     49.86748785
      2.52039803	     -0.05414691	     -0.00112022	     -0.19596444	     -0.05522273	      0.88264798	     -0.00098318	     -0.20835607	      0.00079399	     -0.00106013	     49.50841766
      2.52174546	     -0.05420459	     -0.00112717	     -0.19602237	     -0.05522164	      0.88264655	     -0.00098372	     -0.20836015	      0.00083633	     -0.00106599	     49.47155743
      2.52309289	     -0.05425759	     -0.00113255	     -0.19607567	     -0.05522048	      0.88264511	     -0.00098427	     -0.20836392	      0.00087937	     -0.00106990	     49.03599366
      2.52444032	     -0.05430593	     -0.00114024	     -0.19612425	     -0.05521927	      0.88264366	     -0.00098483	     -0.20836737	      0.00092258	     -0.00107189	     49.15118851
      2.52578776	     -0.05434951	     -0.00114507	     -0.19616817	     -0.05521799	      0.88264222	     -0.00098541	     -0.20837051	      0.00096645	     -0.00107183	     48.56410689
      2.52692596	     -0.05438257	     -0.00115180	     -0.19620143	     -0.05521687	      0.88264100	     -0.00098591	     -0.20837292	      0.00100338	     -0.00107026	     48.72415242
      2.52806415	     -0.05441221	     -0.00115661	     -0.19623133	     -0.05521571	      0.88263978	     -0.00098642	     -0.20837509	      0.00104066	     -0.00106722	     48.43353112
      2.52953893	     -0.05444547	     -0.00116390	     -0.19626490	     -0.05521414	      0.88263821	     -0.00098709	     -0.20837758	      0.00108892	     -0.00106118	     48.38296836
      2.53101371	     -0.05447314	     -0.00116930	     -0.19629295	     -0.05521250	      0.88263665	     -0.00098778	     -0.20837968	      0.00113742	     -0.00105275	     47.91525249
      2.53216092	     -0.05449085	     -0.00117541	     -0.19631089	     -0.05521117	      0.88263545	     -0.00098832	     -0.20838106	      0.00117487	     -0.00104464	     48.07265174
      2.53330813	     -0.05450529	     -0.00117968	     -0.19632561	     -0.05520980	      0.88263426	     -0.00098887	     -0.20838221	      0.00121244	     -0.00103513	     47.81385234
      2.53480692	     -0.05451921	     -0.00118621	     -0.19633988	     -0.05520795	      0.88263272	     -0.00098961	     -0.20838338	      0.00126121	     -0.00102075	     47.80312605
      2.53630572	     -0.05452787	     -0.00119055	     -0.19634895	     -0.05520602	      0.88263120	     -0.00099035	     -0.20838418	      0.00130996	     -0.00100420	     47.33872098
      2.53740128	     -0.05453113	     -0.00119582	     -0.19635245	     -0.05520457	      0.88263011	     -0.00099091	     -0.20838453	      0.00134513	     -0.00099087	     47.54300790
      2.53849685	     -0.05453189	     -0.00119927	     -0.19635349	     -0.05520307	      0.88262903	     -0.00099147	     -0.20838469	      0.00138030	     -0.00097650	     47.35546507
      2.54008255	     -0.05452841	     -0.00120495	     -0.19635040	     -0.05520084	      0.88262750	     -0.00099230	     -0.20838459	      0.00143068	     -0.00095404	     47.34410104
      2.54143236	     -0.05452109	     -0.00120841	     -0.19634344	     -0.05519888	      0.88262622	     -0.00099301	     -0.20838421	      0.00147330	     -0.00093347	     47.08110055
      2.54278218	     -0.05450974	     -0.00121330	     -0.19633242	     -0.05519687	      0.88262498	     -0.00099373	     -0.20838353	      0.00151530	     -0.00091173	     47.23712089
      2.54413200	     -0.05449458	     -0.00121572	     -0.19631765	     -0.05519479	      0.88262376	     -0.00099447	     -0.20838255	      0.00155710	     -0.00088884	     46.88045703
      2.54548181	     -0.05447608	     -0.00122077	     -0.19629945	     -0.05519266	      0.88262258	     -0.00099521	     -0.20838128	      0.00159804	     -0.00086505	     47.20053844
      2.54662332	     -0.05445799	     -0.00122224	     -0.19628169	     -0.05519082	      0.88262160	     -0.00099585	     -0.20837999	      0.00163254	     -0.00084422	     46.84560171
      2.54776482	     -0.05443775	     -0.00122547	     -0.19626173	     -0.05518894	      0.88262065	     -0.00099649	     -0.20837850	      0.00166641	     -0.00082290	     46.93322339
      2.54923880	     -0.05440826	     -0.00122824	     -0.19623264	     -0.05518645	      0.88261946	     -0.00099733	     -0.20837628	      0.00170964	     -0.00079468	     46.78230300
      2.55071277	     -0.05437477	     -0.00123252	     -0.19619949	     -0.05518390	      0.88261831	     -0.00099818	     -0.20837374	      0.00175192	     -0.00076591	     47.03422840
      2.55185730	     -0.05434597	     -0.00123358	     -0.19617101	     -0.05518187	      0.88261745	     -0.00099885	     -0.20837152	      0.00178446	     -0.00074319	     46.75551120
      2.55300184	     -0.05431507	     -0.00123625	     -0.19614038	     -0.05517981	      0.88261661	     -0.00099952	     -0.20836910	      0.00181630	     -0.00072030	     46.86191758
      2.55450241	     -0.05427154	     -0.00123844	     -0.19609724	     -0.05517706	      0.88261555	     -0.00100042	     -0.20836561	      0.00185737	     -0.00069003	     46.75358572
      2.55600297	     -0.05422472	     -0.00124243	     -0.19605074	     -0.05517424	      0.88261454	     -0.00100132	     -0.20836179	      0.00189726	     -0.00065966	     47.07565612
      2.55709210	     -0.05418869	     -0.00124299	     -0.19601500	     -0.05517216	      0.88261383	     -0.00100198	     -0.20835880	      0.00192584	     -0.00063757	     46.81023693
      2.55818123	     -0.05415108	     -0.00124517	     -0.19597764	     -0.05517005	      0.88261315	     -0.00100265	     -0.20835564	      0.00195368	     -0.00061555	     46.91378403
      2.55977199	     -0.05409286	     -0.00124724	     -0.19591979	     -0.05516691	      0.88261220	     -0.00100364	     -0.20835073	      0.00199342	     -0.00058354	     46.87583834
      2.56111878	     -0.05403903	     -0.00124976	     -0.19586625	     -0.05516420	      0.88261143	     -0.00100449	     -0.20834626	      0.00202596	     -0.00055666	     47.07931114
      2.56246557	     -0.05397947	     -0.00125008	     -0.19580702	     -0.05516145	      0.88261070	     -0.00100534	     -0.20834144	      0.00205774	     -0.00052995	     46.94748510
      2.56381237	     -0.05391278	     -0.00125195	     -0.19574062	     -0.05515866	      0.88261000	     -0.00100620	     -0.20833618	      0.00208828	     -0.00050350	     47.27489265
      2.56502277	     -0.05384628	     -0.00125078	     -0.19567444	     -0.05515611	      0.88260940	     -0.00100698	     -0.20833099	      0.00211509	     -0.00047985	     47.10598483
      2.56623318	     -0.05377370	     -0.00125113	     -0.19560214	     -0.05515354	      0.88260884	     -0.00100777	     -0.20832528	      0.00214082	     -0.00045635	     47.34703980
      2.56744358	     -0.05369454	     -0.00124967	     -0.19552329	     -0.05515093	      0.88260830	     -0.00100856	     -0.20831901	      0.00216576	     -0.00043288	     47.33595562
      2.56897628	     -0.05358786	     -0.00124881	     -0.19541697	     -0.05514759	      0.88260766	     -0.00100957	     -0.20831023	      0.00219574	     -0.00040326	     47.60253607
      2.57020442	     -0.05349859	     -0.00124642	     -0.19532800	     -0.05514488	      0.88260718	     -0.00101039	     -0.20830257	      0.00221872	     -0.00037962	     47.48566952
      2.57143255	     -0.05340598	     -0.00124604	     -0.19523564	     -0.05514214	      0.88260673	     -0.00101122	     -0.20829438	      0.00224045	     -0.00035617	     47.75426988
      2.57266068	     -0.05330998	     -0.00124483	     -0.19513988	     -0.05513937	      0.88260630	     -0.00101206	     -0.20828570	      0.00226126	     -0.00033274	     47.77946208
      2.57418111	     -0.05318636	     -0.00124536	     -0.19501649	     -0.05513592	      0.88260582	     -0.00101310	     -0.20827431	      0.00228530	     -0.00030367	     48.13926675
      2.57538804	     -0.05308434	     -0.00124436	     -0.19491466	     -0.05513315	      0.88260547	     -0.00101394	     -0.20826476	      0.00230323	     -0.00028036	     48.05740166
      2.57659497	     -0.05297997	     -0.00124552	     -0.19481042	     -0.05513036	      0.88260514	     -0.00101478	     -0.20825480	      0.00231976	     -0.00025684	     48.34778627
      2.57780191	     -0.05287344	     -0.00124611	     -0.19470402	     -0.05512755	      0.88260485	     -0.00101564	     -0.20824445	      0.00233514	     -0.00023298	     48.42058424
      2.57938220	     -0.05272925	     -0.00124887	     -0.19455990	     -0.05512384	      0.88260450	     -0.00101676	     -0.20823034	      0.00235319	     -0.00020112	     48.82787900
      2.58057735	     -0.05261632	     -0.00124963	     -0.19444706	     -0.05512102	      0.88260428	     -0.00101762	     -0.20821925	      0.00236544	     -0.00017638	     48.79863608
      2.58177251	     -0.05250098	     -0.00125233	     -0.19433172	     -0.05511819	      0.88260408	     -0.00101849	     -0.20820779	      0.00237613	     -0.00015109	     49.11128506
      2.58321658	     -0.05236175	     -0.00125472	     -0.19419250	     -0.05511475	      0.88260389	     -0.00101955	     -0.20819354	      0.00238724	     -0.00011974	     49.17785662
      2.58450554	     -0.05223974	     -0.00125925	     -0.19407041	     -0.05511167	      0.88260375	     -0.00102050	     -0.20818057	      0.00239517	     -0.00009122	     49.57484549
      2.58579451	     -0.05211991	     -0.00126238	     -0.19395051	     -0.05510858	      0.88260365	     -0.00102146	     -0.20816752	      0.00240160	     -0.00006226	     49.57304022
      2.58708347	     -0.05200287	     -0.00126824	     -0.19383331	     -0.05510548	      0.88260359	     -0.00102243	     -0.20815450	      0.00240615	     -0.00003305	     49.98820281
      2.58837243	     -0.05188749	     -0.00127210	     -0.19371780	     -0.05510238	      0.88260357	     -0.00102340	     -0.20814158	      0.00240926	     -0.00000366	     49.97640250
      2.58966139	     -0.05177387	     -0.00127836	     -0.19360398	     -0.05509927	      0.88260358	     -0.00102438	     -0.20812883	      0.00241054	      0.00002565	     50.39768023
      2.59095036	     -0.05166402	     -0.00128228	     -0.19349396	     -0.05509616	      0.88260363	     -0.00102536	     -0.20811632	      0.00241046	      0.00005474	     50.36184919
      2.59223932	     -0.05155798	     -0.00128906	     -0.19338766	     -0.05509306	      0.88260372	     -0.00102635	     -0.20810415	      0.00240864	      0.00008330	     50.80846498
      2.59352828	     -0.05145464	     -0.00129312	     -0.19328412	     -0.05508995	      0.88260385	     -0.00102734	     -0.20809238	      0.00240563	      0.00011134	     50.78860859
      2.59481725	     -0.05135373	     -0.00130007	     -0.19318292	     -0.05508685	      0.88260401	     -0.00102834	     -0.20808104	      0.00240097	      0.00013870	     51.25902353
      2.59610621	     -0.05125502	     -0.00130345	     -0.19308399	     -0.05508376	      0.88260421	     -0.00102933	     -0.20807016	      0.00239516	      0.00016548	     51.21467357
      2.59726091	     -0.05116805	     -0.00130887	     -0.19299676	     -0.05508100	      0.88260441	     -0.00103022	     -0.20806080	      0.00238853	      0.00018882	     51.59121501
      2.59841562	     -0.05108131	     -0.00131179	     -0.19290981	     -0.05507825	      0.88260464	     -0.00103112	     -0.20805178	      0.00238096	      0.00021168	     51.69238698
      2.59980876	     -0.05097927	     -0.00131632	     -0.19280749	     -0.05507494	      0.88260496	     -0.00103219	     -0.20804136	      0.00237026	      0.00023858	     52.00944530
      2.60120191	     -0.05087955	     -0.00131905	     -0.19270751	     -0.05507164	      0.88260531	     -0.00103327	     -0.20803145	      0.00235808	      0.00026485	     52.13353487
      2.60236636	     -0.05079663	     -0.00132328	     -0.19262431	     -0.05506891	      0.88260563	     -0.00103416	     -0.20802356	      0.00234652	      0.00028644	     52.46737132
      2.60353082	     -0.05071379	     -0.00132510	     -0.19254124	     -0.05506618	      0.88260597	     -0.00103505	     -0.20801599	      0.00233396	      0.00030791	     52.61511183
      2.60492955	     -0.05061566	     -0.00132804	     -0.19244282	     -0.05506293	      0.88260642	     -0.00103612	     -0.20800728	      0.00231721	      0.00033354	     52.93477318
      2.60632828	     -0.05051631	     -0.00132768	     -0.19234324	     -0.05505970	      0.88260691	     -0.00103718	     -0.20799895	      0.00229891	      0.00035913	     53.11622112
      2.60744047	     -0.05043629	     -0.00132898	     -0.19226299	     -0.05505715	      0.88260732	     -0.00103802	     -0.20799250	      0.00228303	      0.00037945	     53.41838849
      2.60855266	     -0.05035594	     -0.00132785	     -0.19218246	     -0.05505462	      0.88260775	     -0.00103886	     -0.20798615	      0.00226621	      0.00039987	     53.60395801
      2.61000690	     -0.05025260	     -0.00132707	     -0.19207885	     -0.05505134	      0.88260835	     -0.00103995	     -0.20797799	      0.00224252	      0.00042667	     53.92677572
      2.61146114	     -0.05015036	     -0.00132361	     -0.19197641	     -0.05504810	      0.88260899	     -0.00104103	     -0.20797000	      0.00221716	      0.00045364	     54.17318675
      2.61252587	     -0.05007592	     -0.00132303	     -0.19190175	     -0.05504575	      0.88260948	     -0.00104182	     -0.20796422	      0.00219733	      0.00047342	     54.43763914
      2.61359060	     -0.05000100	     -0.00132014	     -0.19182667	     -0.05504342	      0.88261000	     -0.00104260	     -0.20795848	      0.00217667	      0.00049334	     54.64676976
      2.61511913	     -0.04989503	     -0.00131622	     -0.19172043	     -0.05504012	      0.88261078	     -0.00104373	     -0.20795029	      0.00214532	      0.00052219	     54.98734765
      2.61641689	     -0.04980758	     -0.00131156	     -0.19163277	     -0.05503735	      0.88261147	     -0.00104467	     -0.20794343	      0.00211727	      0.00054694	     55.22822769
      2.61771464	     -0.04972265	     -0.00130855	     -0.19154758	     -0.05503462	      0.88261219	     -0.00104562	     -0.20793664	      0.00208775	      0.00057176	     55.51729353
      2.61901239	     -0.04964017	     -0.00130305	     -0.19146489	     -0.05503193	      0.88261295	     -0.00104656	     -0.20792994	      0.00205707	      0.00059660	     55.73960404
      2.62031015	     -0.04956037	     -0.00130043	     -0.19138479	     -0.05502928	      0.88261374	     -0.00104750	     -0.20792334	      0.00202501	      0.00062116	     56.03814166
      2.62141949	     -0.04949296	     -0.00129521	     -0.19131720	     -0.05502705	      0.88261444	     -0.00104829	     -0.20791776	      0.00199688	      0.00064197	     56.20883497
      2.62252883	     -0.04942746	     -0.00129199	     -0.19125144	     -0.05502485	      0.88261517	     -0.00104909	     -0.20791222	      0.00196784	      0.00066242	     56.42859926
      2.62392964	     -0.04934813	     -0.00128666	     -0.19117181	     -0.05502212	      0.88261611	     -0.00105009	     -0.20790531	      0.00193019	      0.00068773	     56.66837257
      2.62533045	     -0.04927381	     -0.00128332	     -0.19109713	     -0.05501945	      0.88261709	     -0.00105109	     -0.20789853	      0.00189129	      0.00071228	     56.93663601
      2.62643310	     -0.04921699	     -0.00127840	     -0.19104006	     -0.05501738	      0.88261789	     -0.00105188	     -0.20789331	      0.00186003	      0.00073113	     57.07569754
      2.62753575	     -0.04916201	     -0.00127532	     -0.19098479	     -0.05501534	      0.88261871	     -0.00105266	     -0.20788818	      0.00182805	      0.00074942	     57.25595626
      2.62896378	     -0.04909371	     -0.00126990	     -0.19091614	     -0.05501276	      0.88261979	     -0.00105367	     -0.20788165	      0.00178582	      0.00077226	     57.44580703
      2.63039181	     -0.04903008	     -0.00126665	     -0.19085208	     -0.05501024	      0.88262091	     -0.00105467	     -0.20787528	      0.00174253	      0.00079386	     57.67609744
      2.63143961	     -0.04898615	     -0.00126188	     -0.19080790	     -0.05500844	      0.88262175	     -0.00105541	     -0.20787075	      0.00171034	      0.00080891	     57.75993207
      2.63248742	     -0.04894543	     -0.00125905	     -0.19076686	     -0.05500666	      0.88262261	     -0.00105614	     -0.20786637	      0.00167763	      0.00082313	     57.88419024
      2.63399788	     -0.04888994	     -0.00125381	     -0.19071094	     -0.05500416	      0.88262386	     -0.00105720	     -0.20786031	      0.00162985	      0.00084217	     58.04257362
      2.63528230	     -0.04884691	     -0.00125072	     -0.19066751	     -0.05500210	      0.88262496	     -0.00105809	     -0.20785541	      0.00158857	      0.00085690	     58.18606720
      2.63656673	     -0.04880749	     -0.00124593	     -0.19062771	     -0.05500008	      0.88262606	     -0.00105898	     -0.20785075	      0.00154693	      0.00087031	     58.28204078
      2.63785115	     -0.04877215	     -0.00124359	     -0.19059193	     -0.05499812	      0.88262719	     -0.00105986	     -0.20784633	      0.00150476	      0.00088227	     58.41436077
      2.63913558	     -0.04873939	     -0.00123801	     -0.19055881	     -0.05499622	      0.88262833	     -0.00106074	     -0.20784216	      0.00146238	      0.00089280	     58.47940754
      2.64022807	     -0.04871466	     -0.00123625	     -0.19053368	     -0.05499464	      0.88262931	     -0.00106148	     -0.20783882	      0.00142597	      0.00090049	     58.56836543
      2.64132056	     -0.04869095	     -0.00123229	     -0.19050964	     -0.05499310	      0.88263030	     -0.00106223	     -0.20783565	      0.00138948	      0.00090711	     58.62369342
      2.64271545	     -0.04866365	     -0.00122867	     -0.19048187	     -0.05499120	      0.88263157	     -0.00106317	     -0.20783184	      0.00134261	      0.00091395	     58.71706564
      2.64411034	     -0.04864040	     -0.00122326	     -0.19045819	     -0.05498936	      0.88263285	     -0.00106410	     -0.20782830	      0.00129559	      0.00091911	     58.76464604
      2.64520403	     -0.04862699	     -0.00122164	     -0.19044437	     -0.05498796	      0.88263385	     -0.00106483	     -0.20782575	      0.00125848	      0.00092194	     58.82117950
      2.64629773	     -0.04861597	     -0.00121848	     -0.19043298	     -0.05498660	      0.88263486	     -0.00106556	     -0.20782344	      0.00122137	      0.00092382	     58.85335218
      2.64771822	     -0.04860673	     -0.00121626	     -0.19042321	     -0.05498490	      0.88263618	     -0.00106649	     -0.20782080	      0.00117304	      0.00092486	     58.91707694
      2.64913871	     -0.04860203	     -0.00121212	     -0.19041802	     -0.05498327	      0.88263749	     -0.00106742	     -0.20781861	      0.00112474	      0.00092445	     58.93343021
      2.65018011	     -0.04860267	     -0.00121199	     -0.19041823	     -0.05498212	      0.88263845	     -0.00106810	     -0.20781729	      0.00108920	      0.00092319	     58.96663118
      2.65122152	     -0.04860511	     -0.00121004	     -0.19042029	     -0.05498100	      0.88263941	     -0.00106878	     -0.20781623	      0.00105376	      0.00092123	     58.97050330
      2.65272407	     -0.04861326	     -0.00120885	     -0.19042784	     -0.05497946	      0.88264079	     -0.00106974	     -0.20781514	      0.00100263	      0.00091720	     59.01126235
      2.65400268	     -0.04862331	     -0.00120700	     -0.19043741	     -0.05497820	      0.88264196	     -0.00107056	     -0.20781463	      0.00095925	      0.00091288	     59.01825085
      2.65528128	     -0.04863711	     -0.00120755	     -0.19045066	     -0.05497700	      0.88264313	     -0.00107137	     -0.20781448	      0.00091585	      0.00090788	     59.06708455
      2.65655989	     -0.04865289	     -0.00120580	     -0.19046595	     -0.05497586	      0.88264428	     -0.00107217	     -0.20781469	      0.00087259	      0.00090247	     59.04894458
      2.65783849	     -0.04867267	     -0.00120762	     -0.19048516	     -0.05497477	      0.88264544	     -0.00107297	     -0.20781523	      0.00082920	      0.00089665	     59.10713533
      2.65892389	     -0.04869044	     -0.00120614	     -0.19050253	     -0.05497389	      0.88264641	     -0.00107364	     -0.20781596	      0.00079251	      0.00089158	     59.05112704
      2.66000929	     -0.04871092	     -0.00120704	     -0.19052255	     -0.05497305	      0.88264737	     -0.00107431	     -0.20781691	      0.00075577	      0.00088634	     59.06786020
      2.66139982	     -0.04873959	     -0.00120693	     -0.19055066	     -0.05497203	      0.88264860	     -0.00107516	     -0.20781847	      0.00070884	      0.00087957	     59.04370495
      2.66279035	     -0.04877209	     -0.00120896	     -0.19058255	     -0.05497108	      0.88264982	     -0.00107600	     -0.20782040	      0.00066194	      0.00087268	     59.08023168
      2.66387467	     -0.04879873	     -0.00120804	     -0.19060879	     -0.05497038	      0.88265076	     -0.00107665	     -0.20782216	      0.00062557	      0.00086731	     58.99478504
      2.66495899	     -0.04882778	     -0.00120910	     -0.19063738	     -0.05496972	      0.88265170	     -0.00107730	     -0.20782414	      0.00058922	      0.00086181	     58.98410725
      2.66637613	     -0.04886777	     -0.00120917	     -0.19067683	     -0.05496892	      0.88265291	     -0.00107813	     -0.20782705	      0.00054200	      0.00085454	     58.92976567
      2.66779327	     -0.04891100	     -0.00121157	     -0.19071945	     -0.05496819	      0.88265412	     -0.00107896	     -0.20783030	      0.00049501	      0.00084708	     58.96862030
      2.66882650	     -0.04894325	     -0.00121073	     -0.19075133	     -0.05496769	      0.88265499	     -0.00107956	     -0.20783289	      0.00046108	      0.00084161	     58.86102035
      2.66985972	     -0.04897701	     -0.00121180	     -0.19078468	     -0.05496723	      0.88265586	     -0.00108015	     -0.20783564	      0.00042729	      0.00083601	     58.84485891
      2.67135965	     -0.04902737	     -0.00121229	     -0.19083448	     -0.05496663	      0.88265711	     -0.00108100	     -0.20783989	      0.00037871	      0.00082771	     58.77936606
      2.67263340	     -0.04907172	     -0.00121409	     -0.19087832	     -0.05496617	      0.88265816	     -0.00108172	     -0.20784373	      0.00033784	      0.00082051	     58.78395677
      2.67390715	     -0.04911683	     -0.00121414	     -0.19092299	     -0.05496577	      0.88265920	     -0.00108242	     -0.20784775	      0.00029748	      0.00081331	     58.69630090
      2.67518090	     -0.04916331	     -0.00121672	     -0.19096895	     -0.05496542	      0.88266023	     -0.00108313	     -0.20785194	      0.00025742	      0.00080605	     58.72486003
      2.67645465	     -0.04920992	     -0.00121605	     -0.19101514	     -0.05496511	      0.88266125	     -0.00108382	     -0.20785626	      0.00021791	      0.00079889	     58.58022460
      2.67753273	     -0.04925023	     -0.00121836	     -0.19105503	     -0.05496490	      0.88266211	     -0.00108440	     -0.20786001	      0.00018467	      0.00079277	     58.59296016
      2.67861080	     -0.04929048	     -0.00121860	     -0.19109492	     -0.05496472	      0.88266296	     -0.00108497	     -0.20786382	      0.00015185	      0.00078669	     58.50750816
      2.68000053	     -0.04934273	     -0.00122027	     -0.19114668	     -0.05496453	      0.88266405	     -0.00108571	     -0.20786880	      0.00011000	      0.00077885	     58.48201874
      2.68139025	     -0.04939482	     -0.00121997	     -0.19119834	     -0.05496441	      0.88266512	     -0.00108643	     -0.20787384	      0.00006885	      0.00077108	     58.34585629
      2.68247280	     -0.04943565	     -0.00122191	     -0.19123877	     -0.05496435	      0.88266596	     -0.00108699	     -0.20787778	      0.00003712	      0.00076497	     58.35281761
      2.68355534	     -0.04947636	     -0.00122193	     -0.19127916	     -0.05496433	      0.88266678	     -0.00108754	     -0.20788172	      0.00000587	      0.00075889	     58.25285925
      2.68496984	     -0.04952968	     -0.00122320	     -0.19133202	     -0.05496435	      0.88266785	     -0.00108825	     -0.20788686	     -0.00003439	      0.00075083	     58.21236932
      2.68638434	     -0.04958254	     -0.00122233	     -0.19138449	     -0.05496443	      0.88266890	     -0.00108895	     -0.20789197	     -0.00007380	      0.00074272	     58.05227085
      2.68741982	     -0.04962114	     -0.00122408	     -0.19142275	     -0.05496452	      0.88266967	     -0.00108946	     -0.20789567	     -0.00010230	      0.00073665	     58.06826450
      2.68845531	     -0.04965949	     -0.00122404	     -0.19146081	     -0.05496464	      0.88267043	     -0.00108996	     -0.20789933	     -0.00013029	      0.00073056	     57.97877916
      2.68995046	     -0.04971482	     -0.00122505	     -0.19151570	     -0.05496486	      0.88267152	     -0.00109068	     -0.20790454	     -0.00016999	      0.00072162	     57.92701142
      2.69122706	     -0.04976208	     -0.00122495	     -0.19156262	     -0.05496510	      0.88267243	     -0.00109128	     -0.20790891	     -0.00020308	      0.00071389	     57.79722196
      2.69250366	     -0.04980957	     -0.00122669	     -0.19160973	     -0.05496538	      0.88267334	     -0.00109188	     -0.20791321	     -0.00023557	      0.00070598	     57.79657336
      2.69378026	     -0.04985718	     -0.00122612	     -0.19165703	     -0.05496570	      0.88267423	     -0.00109246	     -0.20791745	     -0.00026723	      0.00069798	     57.62409065
      2.69505686	     -0.04990512	     -0.00122866	     -0.19170458	     -0.05496606	      0.88267512	     -0.00109304	     -0.20792161	     -0.00029835	      0.00068975	     57.68009744
      2.69613575	     -0.04994564	     -0.00122801	     -0.19174486	     -0.05496640	      0.88267586	     -0.00109353	     -0.20792509	     -0.00032393	      0.00068272	     57.49368665
      2.69721465	     -0.04998629	     -0.00122933	     -0.19178521	     -0.05496676	      0.88267659	     -0.00109401	     -0.20792852	     -0.00034910	      0.00067552	     57.46580054
      2.69861258	     -0.05003917	     -0.00122976	     -0.19183776	     -0.05496727	      0.88267753	     -0.00109462	     -0.20793289	     -0.00038086	      0.00066600	     57.33235567
      2.70001051	     -0.05009240	     -0.00123188	     -0.19189062	     -0.05496783	      0.88267846	     -0.00109522	     -0.20793719	     -0.00041183	      0.00065619	     57.34970230
      2.70110026	     -0.05013401	     -0.00123136	     -0.19193201	     -0.05496829	      0.88267917	     -0.00109568	     -0.20794049	     -0.00043521	      0.00064843	     57.16984893
      2.70219001	     -0.05017583	     -0.00123266	     -0.19197356	     -0.05496877	      0.88267987	     -0.00109614	     -0.20794375	     -0.00045811	      0.00064044	     57.14224317
      2.70360966	     -0.05023062	     -0.00123310	     -0.19202804	     -0.05496944	      0.88268077	     -0.00109673	     -0.20794794	     -0.00048700	      0.00062979	     57.00502723
      2.70502931	     -0.05028585	     -0.00123566	     -0.19208293	     -0.05497016	      0.88268166	     -0.00109731	     -0.20795205	     -0.00051504	      0.00061876	     57.04683836
      2.70607426	     -0.05032671	     -0.00123528	     -0.19212359	     -0.05497070	      0.88268230	     -0.00109774	     -0.20795503	     -0.00053489	      0.00061051	     56.85175481
      2.70711920	     -0.05036750	     -0.00123663	     -0.19216416	     -0.05497127	      0.88268293	     -0.00109815	     -0.20795796	     -0.00055429	      0.00060206	     56.81908103
      2.70861763	     -0.05042598	     -0.00123749	     -0.19222234	     -0.05497212	      0.88268383	     -0.00109874	     -0.20796206	     -0.00058109	      0.00058967	     56.68557592
      2.70990184	     -0.05047613	     -0.00123940	     -0.19227222	     -0.05497289	      0.88268458	     -0.00109924	     -0.20796549	     -0.00060323	      0.00057873	     56.67325976
      2.71118606	     -0.05052626	     -0.00123949	     -0.19232214	     -0.05497367	      0.88268531	     -0.00109973	     -0.20796884	     -0.00062442	      0.00056754	     56.50274917
      2.71247027	     -0.05057636	     -0.00124189	     -0.19237197	     -0.05497449	      0.88268603	     -0.00110022	     -0.20797212	     -0.00064493	      0.00055599	     56.54018525
      2.71375448	     -0.05062626	     -0.00124127	     -0.19242171	     -0.05497533	      0.88268674	     -0.00110070	     -0.20797531	     -0.00066441	      0.00054421	     56.31272809
      2.71484660	     -0.05066863	     -0.00124351	     -0.19246386	     -0.05497606	      0.88268733	     -0.00110110	     -0.20797795	     -0.00068052	      0.00053386	     56.35262402
      2.71593871	     -0.05071093	     -0.00124380	     -0.19250600	     -0.05497682	      0.88268791	     -0.00110150	     -0.20798053	     -0.00069590	      0.00052333	     56.22619004
      2.71734001	     -0.05076489	     -0.00124545	     -0.19255974	     -0.05497780	      0.88268863	     -0.00110201	     -0.20798376	     -0.00071485	      0.00050944	     56.19231314
      2.71874132	     -0.05081826	     -0.00124525	     -0.19261295	     -0.05497882	      0.88268933	     -0.00110250	     -0.20798686	     -0.00073270	      0.00049521	     55.99813246
      2.71984557	     -0.05086006	     -0.00124724	     -0.19265457	     -0.05497964	      0.88268987	     -0.00110289	     -0.20798922	     -0.00074624	      0.00048369	     56.03302207
      2.72094982	     -0.05090162	     -0.00124742	     -0.19269601	     -0.05498047	      0.88269040	     -0.00110328	     -0.20799151	     -0.00075908	      0.00047199	     55.90433790
      2.72237128	     -0.05095462	     -0.00124895	     -0.19274882	     -0.05498156	      0.88269106	     -0.00110377	     -0.20799433	     -0.00077486	      0.00045661	     55.87291952
      2.72379274	     -0.05100731	     -0.00124858	     -0.19280140	     -0.05498267	      0.88269170	     -0.00110425	     -0.20799701	     -0.00078957	      0.00044100	     55.65705181
      2.72485481	     -0.05104635	     -0.00125055	     -0.19284029	     -0.05498351	      0.88269216	     -0.00110460	     -0.20799892	     -0.00080013	      0.00042918	     55.70247352
      2.72591687	     -0.05108508	     -0.00125077	     -0.19287894	     -0.05498437	      0.88269261	     -0.00110496	     -0.20800075	     -0.00081006	      0.00041733	     55.58547937
      2.72741099	     -0.05113894	     -0.00125210	     -0.19293266	     -0.05498559	      0.88269322	     -0.00110545	     -0.20800319	     -0.00082326	      0.00040052	     55.53733398
      2.72870268	     -0.05118488	     -0.00125199	     -0.19297852	     -0.05498666	      0.88269373	     -0.00110587	     -0.20800516	     -0.00083380	      0.00038591	     55.36833755
      2.72999437	     -0.05123026	     -0.00125363	     -0.19302378	     -0.05498774	      0.88269422	     -0.00110629	     -0.20800700	     -0.00084376	      0.00037116	     55.39220726
      2.73128606	     -0.05127483	     -0.00125289	     -0.19306830	     -0.05498884	      0.88269469	     -0.00110670	     -0.20800872	     -0.00085285	      0.00035637	     55.17272708
      2.73257776	     -0.05131847	     -0.00125498	     -0.19311184	     -0.05498995	      0.88269514	     -0.00110711	     -0.20801029	     -0.00086145	      0.00034142	     55.27104046
      2.73368717	     -0.05135520	     -0.00125397	     -0.19314855	     -0.05499090	      0.88269551	     -0.00110746	     -0.20801152	     -0.00086810	      0.00032859	     55.04256657
      2.73479658	     -0.05139125	     -0.00125483	     -0.19318454	     -0.05499187	      0.88269587	     -0.00110781	     -0.20801264	     -0.00087439	      0.00031566	     55.03545852
      2.73619721	     -0.05143583	     -0.00125443	     -0.19322909	     -0.05499310	      0.88269630	     -0.00110825	     -0.20801388	     -0.00088154	      0.00029928	     54.88122079
      2.73759783	     -0.05147882	     -0.00125521	     -0.19327204	     -0.05499434	      0.88269671	     -0.00110868	     -0.20801493	     -0.00088807	      0.00028280	     54.93514056
      2.73871932	     -0.05151285	     -0.00125362	     -0.19330609	     -0.05499534	      0.88269702	     -0.00110902	     -0.20801565	     -0.00089262	      0.00026962	     54.71217009
      2.73984081	     -0.05154609	     -0.00125371	     -0.19333932	     -0.05499634	      0.88269731	     -0.00110936	     -0.20801626	     -0.00089684	      0.00025634	     54.70408938
      2.74125955	     -0.05158704	     -0.00125233	     -0.19338030	     -0.05499762	      0.88269766	     -0.00110979	     -0.20801685	     -0.00090142	      0.00023950	     54.54172271
      2.74267829	     -0.05162678	     -0.00125274	     -0.19342004	     -0.05499890	      0.88269799	     -0.00111022	     -0.20801725	     -0.00090543	      0.00022248	     54.61878265
      2.74376026	     -0.05165630	     -0.00125066	     -0.19344962	     -0.05499988	      0.88269822	     -0.00111054	     -0.20801740	     -0.00090783	      0.00020948	     54.38340142
      2.74484224	     -0.05168510	     -0.00125026	     -0.19347845	     -0.05500086	      0.88269844	     -0.00111087	     -0.20801743	     -0.00090996	      0.00019634	     54.36718529
      2.74632636	     -0.05172354	     -0.00124849	     -0.19351697	     -0.05500222	      0.88269872	     -0.00111131	     -0.20801727	     -0.00091213	      0.00017820	     54.21465993
      2.74781049	     -0.05176059	     -0.00124847	     -0.19355404	     -0.05500357	      0.88269897	     -0.00111175	     -0.20801685	     -0.00091371	      0.00015984	     54.30496199
      2.74885400	     -0.05178565	     -0.00124605	     -0.19357920	     -0.05500453	      0.88269913	     -0.00111206	     -0.20801641	     -0.00091420	      0.00014688	     54.05786081
      2.74989751	     -0.05180959	     -0.00124522	     -0.19360319	     -0.05500548	      0.88269928	     -0.00111236	     -0.20801584	     -0.00091447	      0.00013378	     54.03688260
      2.75147130	     -0.05184294	     -0.00124280	     -0.19363667	     -0.05500692	      0.88269947	     -0.00111283	     -0.20801469	     -0.00091416	      0.00011394	     53.89805711
      2.75278539	     -0.05186852	     -0.00124166	     -0.19366232	     -0.05500812	      0.88269961	     -0.00111321	     -0.20801343	     -0.00091342	      0.00009730	     53.91328123
      2.75409948	     -0.05189287	     -0.00123917	     -0.19368680	     -0.05500932	      0.88269973	     -0.00111360	     -0.20801190	     -0.00091208	      0.00008070	     53.71523950
      2.75541357	     -0.05191501	     -0.00123884	     -0.19370901	     -0.05501052	      0.88269983	     -0.00111399	     -0.20801011	     -0.00091049	      0.00006412	     53.80160809
      2.75659358	     -0.05193304	     -0.00123602	     -0.19372718	     -0.05501159	      0.88269989	     -0.00111433	     -0.20800824	     -0.00090852	      0.00004939	     53.57408978
      2.75777359	     -0.05195078	     -0.00123517	     -0.19374501	     -0.05501266	      0.88269994	     -0.00111468	     -0.20800614	     -0.00090642	      0.00003469	     53.59621747
      2.75895359	     -0.05196864	     -0.00123303	     -0.19376298	     -0.05501373	      0.88269997	     -0.00111503	     -0.20800386	     -0.00090392	      0.00002008	     53.45119044
      2.76045222	     -0.05199073	     -0.00123170	     -0.19378519	     -0.05501508	      0.88269999	     -0.00111547	     -0.20800072	     -0.00090044	      0.00000152	     53.46814484
      2.76165570	     -0.05200643	     -0.00122876	     -0.19380104	     -0.05501616	      0.88269998	     -0.00111583	     -0.20799801	     -0.00089714	     -0.00001334	     53.26941295
      2.76285917	     -0.05202028	     -0.00122743	     -0.19381500	     -0.05501724	      0.88269996	     -0.00111618	     -0.20799508	     -0.00089368	     -0.00002820	     53.30344983
      2.76406265	     -0.05203302	     -0.00122467	     -0.19382789	     -0.05501831	      0.88269992	     -0.00111654	     -0.20799195	     -0.00088982	     -0.00004297	     53.16264704
      2.76554547	     -0.05204800	     -0.00122284	     -0.19384301	     -0.05501963	      0.88269984	     -0.00111699	     -0.20798781	     -0.00088483	     -0.00006111	     53.19446129
[truncated: 327,812 more chars]
