# Supplementary material for: A Neural Controller Model Considering the Vestibulospinal Tract in Human Postural Control
Source: Front Comput Neurosci. 2022 Feb 25;16:785099. doi: 10.3389/fncom.2022.785099 (PMC8913724; doi:10.3389/fncom.2022.785099)
Supplement: Supplementary file 8 [file Data_Sheet_3.zip › SimulationResults/VST+/2.476/opt_0/jiang_CoPpositon_pos.sto]

CoP
version=1
nRows=3815
nColumns=11
inDegrees=no

This file contains CoP trajectory (of origin) and orientations.

Units are S.I. units (seconds, meters, Newtons, ...)
Angles are in degrees.

endheader
time	cop-x	cop-z	cop-x-calcn-r	com-x	com-y	com-z	com-x-calcn-r	com-x-vel	com-y-vel	s_torques
      0.00044642	     -0.05991307	     -0.00034167	     -0.20160720	     -0.06018847	      0.88291525	     -0.00012903	     -0.21425400	      0.00001035	     -0.00002526	    106.00610339
      0.00098903	     -0.05941366	     -0.00035482	     -0.20110790	     -0.06018846	      0.88291523	     -0.00012902	     -0.21424125	      0.00003150	     -0.00003802	    108.13843148
      0.00165897	     -0.05901851	     -0.00036441	     -0.20071286	     -0.06018843	      0.88291520	     -0.00012900	     -0.21421858	      0.00005019	     -0.00003515	     76.75630175
      0.00253457	     -0.05876721	     -0.00037041	     -0.20046161	     -0.06018839	      0.88291518	     -0.00012894	     -0.21418461	      0.00005496	     -0.00001293	     47.13202649
      0.00376577	     -0.05872143	     -0.00037208	     -0.20041576	     -0.06018833	      0.88291519	     -0.00012884	     -0.21413896	      0.00003668	      0.00003221	     29.24048584
      0.00589834	     -0.05896716	     -0.00036928	     -0.20066139	     -0.06018830	      0.88291534	     -0.00012860	     -0.21408102	     -0.00000627	      0.00010033	     20.49028669
      0.00717337	     -0.05913223	     -0.00036815	     -0.20082652	     -0.06018832	      0.88291548	     -0.00012843	     -0.21405895	     -0.00002003	      0.00012288	     19.68599101
      0.00844839	     -0.05926153	     -0.00036808	     -0.20095600	     -0.06018834	      0.88291565	     -0.00012824	     -0.21404324	     -0.00002172	      0.00013161	     19.86666873
      0.01027642	     -0.05938131	     -0.00036980	     -0.20107618	     -0.06018837	      0.88291588	     -0.00012794	     -0.21402720	     -0.00000630	      0.00012514	     20.94573884
      0.01161006	     -0.05942901	     -0.00037120	     -0.20112427	     -0.06018837	      0.88291604	     -0.00012772	     -0.21401805	      0.00001391	      0.00011057	     22.24757674
      0.01294370	     -0.05945755	     -0.00037254	     -0.20115323	     -0.06018833	      0.88291618	     -0.00012748	     -0.21400993	      0.00003945	      0.00009061	     23.05018700
      0.01427734	     -0.05946656	     -0.00037367	     -0.20116270	     -0.06018826	      0.88291628	     -0.00012723	     -0.21400239	      0.00006785	      0.00006708	     24.14938068
      0.01605173	     -0.05946287	     -0.00037482	     -0.20115965	     -0.06018811	      0.88291637	     -0.00012688	     -0.21399285	      0.00010856	      0.00003299	     24.64622520
      0.01735145	     -0.05944509	     -0.00037521	     -0.20114234	     -0.06018794	      0.88291640	     -0.00012661	     -0.21398620	      0.00013862	      0.00000735	     25.64558555
      0.01865117	     -0.05942407	     -0.00037540	     -0.20112180	     -0.06018774	      0.88291639	     -0.00012634	     -0.21397981	      0.00016899	     -0.00001778	     25.55416161
      0.02027622	     -0.05938559	     -0.00037511	     -0.20108391	     -0.06018744	      0.88291634	     -0.00012597	     -0.21397226	      0.00020582	     -0.00004760	     25.98662767
      0.02171313	     -0.05934947	     -0.00037464	     -0.20104830	     -0.06018712	      0.88291625	     -0.00012564	     -0.21396597	      0.00023767	     -0.00007167	     25.26846274
      0.02315005	     -0.05930358	     -0.00037369	     -0.20100292	     -0.06018676	      0.88291613	     -0.00012530	     -0.21396010	      0.00026771	     -0.00009316	     25.58109220
      0.02458696	     -0.05926090	     -0.00037272	     -0.20096075	     -0.06018635	      0.88291598	     -0.00012494	     -0.21395458	      0.00029691	     -0.00011161	     24.63402089
      0.02602388	     -0.05921030	     -0.00037128	     -0.20091063	     -0.06018591	      0.88291581	     -0.00012457	     -0.21394946	      0.00032404	     -0.00012699	     24.90515210
      0.02746079	     -0.05916712	     -0.00037001	     -0.20086794	     -0.06018542	      0.88291562	     -0.00012418	     -0.21394465	      0.00035047	     -0.00013907	     23.96929075
      0.02889771	     -0.05911702	     -0.00036827	     -0.20081831	     -0.06018490	      0.88291541	     -0.00012379	     -0.21394020	      0.00037481	     -0.00014811	     24.33408555
      0.03016490	     -0.05908202	     -0.00036705	     -0.20078371	     -0.06018441	      0.88291522	     -0.00012343	     -0.21393647	      0.00039596	     -0.00015352	     23.72596587
      0.03143209	     -0.05904430	     -0.00036555	     -0.20074641	     -0.06018390	      0.88291503	     -0.00012306	     -0.21393298	      0.00041580	     -0.00015684	     23.81284921
      0.03299505	     -0.05900548	     -0.00036393	     -0.20070807	     -0.06018323	      0.88291478	     -0.00012260	     -0.21392888	      0.00043963	     -0.00015823	     23.62596067
      0.03455800	     -0.05896683	     -0.00036211	     -0.20066990	     -0.06018252	      0.88291453	     -0.00012213	     -0.21392505	      0.00046212	     -0.00015715	     23.88948412
      0.03583345	     -0.05894487	     -0.00036101	     -0.20064833	     -0.06018192	      0.88291433	     -0.00012173	     -0.21392202	      0.00048048	     -0.00015466	     23.73732474
      0.03710890	     -0.05892166	     -0.00035966	     -0.20062552	     -0.06018130	      0.88291414	     -0.00012133	     -0.21391912	      0.00049803	     -0.00015114	     23.89893074
      0.03868833	     -0.05890151	     -0.00035837	     -0.20060584	     -0.06018049	      0.88291390	     -0.00012082	     -0.21391561	      0.00051974	     -0.00014564	     23.92972380
      0.04026775	     -0.05888103	     -0.00035684	     -0.20058584	     -0.06017966	      0.88291368	     -0.00012030	     -0.21391223	      0.00054071	     -0.00013946	     24.16305966
      0.04149161	     -0.05887447	     -0.00035618	     -0.20057964	     -0.06017898	      0.88291351	     -0.00011989	     -0.21390961	      0.00055742	     -0.00013440	     24.10086909
      0.04271546	     -0.05886551	     -0.00035532	     -0.20057105	     -0.06017829	      0.88291335	     -0.00011948	     -0.21390705	      0.00057367	     -0.00012942	     24.18769045
      0.04436551	     -0.05886016	     -0.00035471	     -0.20056617	     -0.06017733	      0.88291314	     -0.00011891	     -0.21390362	      0.00059587	     -0.00012303	     24.19471600
      0.04601556	     -0.05885184	     -0.00035382	     -0.20055835	     -0.06017633	      0.88291294	     -0.00011834	     -0.21390023	      0.00061766	     -0.00011739	     24.35320935
      0.04719128	     -0.05885202	     -0.00035347	     -0.20055887	     -0.06017559	      0.88291281	     -0.00011792	     -0.21389775	      0.00063377	     -0.00011388	     24.22201623
      0.04836701	     -0.05884808	     -0.00035260	     -0.20055528	     -0.06017484	      0.88291268	     -0.00011750	     -0.21389525	      0.00064948	     -0.00011100	     24.24860212
      0.05011197	     -0.05884663	     -0.00035147	     -0.20055436	     -0.06017368	      0.88291248	     -0.00011687	     -0.21389146	      0.00067301	     -0.00010804	     24.18449644
      0.05157547	     -0.05884345	     -0.00035025	     -0.20055162	     -0.06017268	      0.88291233	     -0.00011633	     -0.21388828	      0.00069249	     -0.00010697	     24.25862095
      0.05303898	     -0.05884603	     -0.00034953	     -0.20055463	     -0.06017166	      0.88291217	     -0.00011579	     -0.21388510	      0.00071235	     -0.00010721	     24.10343327
      0.05450248	     -0.05884287	     -0.00034827	     -0.20055190	     -0.06017060	      0.88291201	     -0.00011524	     -0.21388201	      0.00073163	     -0.00010891	     24.28281762
      0.05596599	     -0.05884761	     -0.00034785	     -0.20055707	     -0.06016951	      0.88291185	     -0.00011469	     -0.21387894	      0.00075150	     -0.00011191	     23.99775545
      0.05720877	     -0.05884361	     -0.00034682	     -0.20055344	     -0.06016857	      0.88291171	     -0.00011421	     -0.21387643	      0.00076764	     -0.00011556	     24.20469323
      0.05845154	     -0.05884458	     -0.00034637	     -0.20055477	     -0.06016761	      0.88291156	     -0.00011373	     -0.21387394	      0.00078410	     -0.00012001	     24.07514293
      0.06004321	     -0.05884065	     -0.00034540	     -0.20055130	     -0.06016634	      0.88291137	     -0.00011311	     -0.21387084	      0.00080462	     -0.00012688	     24.16499435
      0.06163488	     -0.05884006	     -0.00034497	     -0.20055117	     -0.06016504	      0.88291116	     -0.00011249	     -0.21386774	      0.00082522	     -0.00013477	     23.89628611
      0.06288062	     -0.05883259	     -0.00034403	     -0.20054406	     -0.06016401	      0.88291099	     -0.00011199	     -0.21386538	      0.00084055	     -0.00014161	     24.11618620
      0.06412636	     -0.05882970	     -0.00034372	     -0.20054152	     -0.06016295	      0.88291081	     -0.00011149	     -0.21386302	      0.00085604	     -0.00014883	     23.97649601
      0.06574609	     -0.05882171	     -0.00034300	     -0.20053397	     -0.06016155	      0.88291056	     -0.00011084	     -0.21386004	      0.00087545	     -0.00015876	     24.06747695
      0.06736582	     -0.05881884	     -0.00034300	     -0.20053155	     -0.06016011	      0.88291029	     -0.00011018	     -0.21385710	      0.00089487	     -0.00016905	     23.75588178
      0.06855581	     -0.05880982	     -0.00034229	     -0.20052286	     -0.06015904	      0.88291009	     -0.00010969	     -0.21385503	      0.00090830	     -0.00017685	     23.99158602
      0.06974579	     -0.05880570	     -0.00034223	     -0.20051905	     -0.06015795	      0.88290987	     -0.00010920	     -0.21385298	      0.00092190	     -0.00018466	     23.88207408
      0.07145646	     -0.05879697	     -0.00034188	     -0.20051078	     -0.06015636	      0.88290955	     -0.00010849	     -0.21385014	      0.00094080	     -0.00019596	     23.94594701
      0.07291760	     -0.05879275	     -0.00034192	     -0.20050694	     -0.06015497	      0.88290925	     -0.00010788	     -0.21384778	      0.00095689	     -0.00020556	     23.77572509
      0.07437874	     -0.05878296	     -0.00034128	     -0.20049753	     -0.06015356	      0.88290894	     -0.00010726	     -0.21384552	      0.00097232	     -0.00021511	     23.96920123
      0.07583987	     -0.05878000	     -0.00034154	     -0.20049494	     -0.06015213	      0.88290862	     -0.00010664	     -0.21384328	      0.00098804	     -0.00022438	     23.72096720
      0.07715443	     -0.05877117	     -0.00034088	     -0.20048646	     -0.06015082	      0.88290832	     -0.00010608	     -0.21384137	      0.00100141	     -0.00023252	     23.93010414
      0.07846899	     -0.05876892	     -0.00034096	     -0.20048454	     -0.06014950	      0.88290801	     -0.00010551	     -0.21383948	      0.00101505	     -0.00024035	     23.77646138
      0.07978354	     -0.05876376	     -0.00034050	     -0.20047973	     -0.06014815	      0.88290769	     -0.00010494	     -0.21383768	      0.00102822	     -0.00024796	     23.86746347
      0.08146281	     -0.05877441	     -0.00034032	     -0.20049080	     -0.06014641	      0.88290727	     -0.00010420	     -0.21383564	      0.00104493	     -0.00025774	     23.65340139
      0.08275074	     -0.05882577	     -0.00033925	     -0.20054247	     -0.06014506	      0.88290693	     -0.00010363	     -0.21383517	      0.00105641	     -0.00026736	     23.48322372
      0.08403867	     -0.05895286	     -0.00033859	     -0.20066985	     -0.06014369	      0.88290658	     -0.00010306	     -0.21383747	      0.00106738	     -0.00028326	     22.94932195
      0.08563732	     -0.05920501	     -0.00033738	     -0.20092233	     -0.06014197	      0.88290610	     -0.00010235	     -0.21384697	      0.00108236	     -0.00031942	     23.08538818
      0.08723598	     -0.05953877	     -0.00033789	     -0.20125643	     -0.06014023	      0.88290554	     -0.00010165	     -0.21386565	      0.00110440	     -0.00038083	     22.99857581
      0.08846082	     -0.05981177	     -0.00033813	     -0.20152975	     -0.06013886	      0.88290504	     -0.00010110	     -0.21388646	      0.00112768	     -0.00044749	     24.47677081
      0.08968566	     -0.06009392	     -0.00033973	     -0.20181225	     -0.06013746	      0.88290444	     -0.00010056	     -0.21391238	      0.00115837	     -0.00053120	     25.17860259
      0.09137643	     -0.06046651	     -0.00034216	     -0.20218543	     -0.06013546	      0.88290342	     -0.00009982	     -0.21395531	      0.00121201	     -0.00067266	     26.82311659
      0.09295299	     -0.06078950	     -0.00034539	     -0.20250906	     -0.06013350	      0.88290224	     -0.00009914	     -0.21400117	      0.00127335	     -0.00082755	     27.20025401
      0.09452954	     -0.06107551	     -0.00034741	     -0.20279580	     -0.06013144	      0.88290081	     -0.00009846	     -0.21405129	      0.00134328	     -0.00099936	     28.64886620
      0.09589607	     -0.06130383	     -0.00034994	     -0.20302481	     -0.06012956	      0.88289933	     -0.00009788	     -0.21409717	      0.00141048	     -0.00115786	     27.52792514
      0.09726259	     -0.06149877	     -0.00035072	     -0.20322053	     -0.06012758	      0.88289764	     -0.00009730	     -0.21414469	      0.00148211	     -0.00132143	     27.54747268
      0.09862912	     -0.06166404	     -0.00035143	     -0.20338661	     -0.06012551	      0.88289572	     -0.00009672	     -0.21419320	      0.00155761	     -0.00148625	     26.18237056
      0.10041799	     -0.06184262	     -0.00035069	     -0.20356635	     -0.06012263	      0.88289287	     -0.00009597	     -0.21425765	      0.00166052	     -0.00169660	     24.66663511
      0.10183515	     -0.06195807	     -0.00035033	     -0.20368275	     -0.06012022	      0.88289035	     -0.00009538	     -0.21430884	      0.00174406	     -0.00185559	     22.40141571
      0.10325232	     -0.06204208	     -0.00034847	     -0.20376776	     -0.06011769	      0.88288762	     -0.00009480	     -0.21435954	      0.00182993	     -0.00200303	     21.09269586
      0.10466949	     -0.06210428	     -0.00034657	     -0.20383099	     -0.06011503	      0.88288468	     -0.00009422	     -0.21440910	      0.00191550	     -0.00213801	     19.49329239
      0.10577641	     -0.06213882	     -0.00034426	     -0.20386636	     -0.06011287	      0.88288226	     -0.00009377	     -0.21444678	      0.00198398	     -0.00223105	     18.68853088
      0.10688334	     -0.06216594	     -0.00034174	     -0.20389432	     -0.06011064	      0.88287975	     -0.00009332	     -0.21448342	      0.00205150	     -0.00231458	     18.15339157
      0.10852871	     -0.06219892	     -0.00033729	     -0.20392856	     -0.06010718	      0.88287585	     -0.00009267	     -0.21453585	      0.00215212	     -0.00241717	     17.66029888
      0.11002692	     -0.06222030	     -0.00033371	     -0.20395109	     -0.06010389	      0.88287217	     -0.00009208	     -0.21458138	      0.00224253	     -0.00248794	     17.90040885
      0.11152513	     -0.06224207	     -0.00033020	     -0.20397400	     -0.06010046	      0.88286841	     -0.00009150	     -0.21462488	      0.00233328	     -0.00253492	     17.94677095
      0.11272146	     -0.06226040	     -0.00032735	     -0.20399323	     -0.06009763	      0.88286536	     -0.00009104	     -0.21465826	      0.00240375	     -0.00255715	     18.75193487
      0.11391778	     -0.06228294	     -0.00032468	     -0.20401667	     -0.06009471	      0.88286230	     -0.00009059	     -0.21469042	      0.00247500	     -0.00256480	     19.07749675
      0.11511410	     -0.06230644	     -0.00032217	     -0.20404106	     -0.06009171	      0.88285923	     -0.00009015	     -0.21472135	      0.00254558	     -0.00255988	     19.68562310
      0.11688712	     -0.06234858	     -0.00031886	     -0.20408453	     -0.06008710	      0.88285471	     -0.00008951	     -0.21476490	      0.00265085	     -0.00252959	     20.08267905
      0.11813494	     -0.06238010	     -0.00031683	     -0.20411696	     -0.06008375	      0.88285158	     -0.00008907	     -0.21479391	      0.00272442	     -0.00249402	     20.63957937
      0.11938275	     -0.06241680	     -0.00031540	     -0.20415458	     -0.06008030	      0.88284849	     -0.00008864	     -0.21482158	      0.00279914	     -0.00244675	     20.51216559
      0.12063056	     -0.06245545	     -0.00031420	     -0.20419413	     -0.06007676	      0.88284547	     -0.00008823	     -0.21484796	      0.00287368	     -0.00239016	     20.63022353
      0.12226557	     -0.06250987	     -0.00031350	     -0.20424973	     -0.06007198	      0.88284164	     -0.00008769	     -0.21488059	      0.00297300	     -0.00230243	     20.12066847
      0.12339524	     -0.06254772	     -0.00031350	     -0.20428839	     -0.06006858	      0.88283907	     -0.00008734	     -0.21490195	      0.00304143	     -0.00223504	     20.14602475
      0.12452491	     -0.06258815	     -0.00031348	     -0.20432962	     -0.06006511	      0.88283659	     -0.00008699	     -0.21492236	      0.00311110	     -0.00216202	     19.68498640
      0.12604713	     -0.06264184	     -0.00031359	     -0.20438440	     -0.06006030	      0.88283338	     -0.00008653	     -0.21494843	      0.00320537	     -0.00205756	     19.31793193
      0.12772866	     -0.06270170	     -0.00031417	     -0.20444546	     -0.06005482	      0.88283002	     -0.00008605	     -0.21497536	      0.00331156	     -0.00193495	     18.50827483
      0.12876757	     -0.06273496	     -0.00031462	     -0.20447947	     -0.06005135	      0.88282805	     -0.00008576	     -0.21499108	      0.00337681	     -0.00185729	     18.48356718
      0.12980648	     -0.06276848	     -0.00031524	     -0.20451373	     -0.06004781	      0.88282616	     -0.00008548	     -0.21500611	      0.00344316	     -0.00177786	     18.17303357
      0.13153051	     -0.06281977	     -0.00031633	     -0.20456625	     -0.06004178	      0.88282321	     -0.00008503	     -0.21502964	      0.00355384	     -0.00164481	     17.87295606
      0.13353631	     -0.06287638	     -0.00031774	     -0.20462431	     -0.06003452	      0.88282007	     -0.00008454	     -0.21505498	      0.00368461	     -0.00148940	     17.28013738
      0.13442531	     -0.06289681	     -0.00031805	     -0.20464537	     -0.06003122	      0.88281877	     -0.00008432	     -0.21506563	      0.00374181	     -0.00142182	     17.44092161
      0.13554904	     -0.06292379	     -0.00031861	     -0.20467316	     -0.06002697	      0.88281722	     -0.00008407	     -0.21507862	      0.00381521	     -0.00133704	     17.36736819
      0.13771143	     -0.06297052	     -0.00031982	     -0.20472145	     -0.06001857	      0.88281450	     -0.00008359	     -0.21510242	      0.00395690	     -0.00117940	     17.36351641
      0.13907692	     -0.06299730	     -0.00032071	     -0.20474920	     -0.06001310	      0.88281296	     -0.00008331	     -0.21511674	      0.00404746	     -0.00108386	     17.18002236
      0.14044240	     -0.06301664	     -0.00032176	     -0.20476952	     -0.06000751	      0.88281154	     -0.00008304	     -0.21513058	      0.00413721	     -0.00099320	     17.27882553
      0.14180789	     -0.06303586	     -0.00032347	     -0.20478970	     -0.06000180	      0.88281024	     -0.00008278	     -0.21514398	      0.00422846	     -0.00090600	     16.97693328
      0.14317338	     -0.06304771	     -0.00032469	     -0.20480251	     -0.05999597	      0.88280906	     -0.00008254	     -0.21515702	      0.00431835	     -0.00082422	     17.17091085
      0.14492555	     -0.06306259	     -0.00032576	     -0.20481865	     -0.05998830	      0.88280771	     -0.00008224	     -0.21517311	      0.00443541	     -0.00072548	     16.73625017
      0.14596865	     -0.06306495	     -0.00032609	     -0.20482175	     -0.05998364	      0.88280698	     -0.00008207	     -0.21518239	      0.00450380	     -0.00067115	     16.90421353
      0.14701174	     -0.06306792	     -0.00032646	     -0.20482546	     -0.05997890	      0.88280631	     -0.00008191	     -0.21519141	      0.00457299	     -0.00061928	     16.80920719
      0.14878612	     -0.06306769	     -0.00032675	     -0.20482651	     -0.05997068	      0.88280528	     -0.00008164	     -0.21520612	      0.00469039	     -0.00053809	     16.68902954
      0.15074969	     -0.06306270	     -0.00032687	     -0.20482294	     -0.05996135	      0.88280430	     -0.00008138	     -0.21522135	      0.00482098	     -0.00045748	     16.27054501
      0.15163802	     -0.06305629	     -0.00032677	     -0.20481716	     -0.05995704	      0.88280391	     -0.00008126	     -0.21522787	      0.00487898	     -0.00042489	     16.38697526
      0.15277870	     -0.06304956	     -0.00032672	     -0.20481124	     -0.05995143	      0.88280345	     -0.00008113	     -0.21523587	      0.00495419	     -0.00038554	     16.30620480
      0.15504103	     -0.06303525	     -0.00032683	     -0.20479854	     -0.05994005	      0.88280266	     -0.00008088	     -0.21525063	      0.00510280	     -0.00031770	     16.24939150
      0.15636692	     -0.06302791	     -0.00032694	     -0.20479213	     -0.05993323	      0.88280226	     -0.00008074	     -0.21525860	      0.00519048	     -0.00028336	     16.01008657
      0.15769280	     -0.06301829	     -0.00032690	     -0.20478345	     -0.05992629	      0.88280190	     -0.00008062	     -0.21526609	      0.00527708	     -0.00025412	     16.11940825
      0.15901869	     -0.06301163	     -0.00032695	     -0.20477771	     -0.05991924	      0.88280158	     -0.00008051	     -0.21527307	      0.00536477	     -0.00022823	     15.89218533
      0.16034457	     -0.06300368	     -0.00032684	     -0.20477069	     -0.05991206	      0.88280130	     -0.00008041	     -0.21527960	      0.00545138	     -0.00020738	     16.06193657
      0.16167046	     -0.06299984	     -0.00032670	     -0.20476778	     -0.05990478	      0.88280103	     -0.00008032	     -0.21528568	      0.00553922	     -0.00018974	     15.85541286
      0.16299635	     -0.06299441	     -0.00032647	     -0.20476328	     -0.05989738	      0.88280079	     -0.00008024	     -0.21529135	      0.00562611	     -0.00017688	     16.04871473
      0.16432223	     -0.06299203	     -0.00032643	     -0.20476182	     -0.05988986	      0.88280056	     -0.00008017	     -0.21529659	      0.00571441	     -0.00016688	     15.83250467
      0.16564812	     -0.06298652	     -0.00032630	     -0.20475724	     -0.05988222	      0.88280035	     -0.00008012	     -0.21530140	      0.00580182	     -0.00016128	     16.05301138
      0.16697400	     -0.06298132	     -0.00032634	     -0.20475297	     -0.05987447	      0.88280013	     -0.00008007	     -0.21530570	      0.00589057	     -0.00015809	     15.90688709
      0.16829989	     -0.06296666	     -0.00032664	     -0.20473922	     -0.05986660	      0.88279993	     -0.00008004	     -0.21530938	      0.00597858	     -0.00015844	     16.20481612
      0.16962578	     -0.06293583	     -0.00032776	     -0.20470930	     -0.05985862	      0.88279971	     -0.00008002	     -0.21531203	      0.00606806	     -0.00015944	     16.19935302
      0.17095166	     -0.06286203	     -0.00032914	     -0.20463642	     -0.05985051	      0.88279950	     -0.00008000	     -0.21531281	      0.00615658	     -0.00016076	     16.83777949
      0.17227755	     -0.06273396	     -0.00033073	     -0.20450927	     -0.05984229	      0.88279929	     -0.00008000	     -0.21531033	      0.00624567	     -0.00015758	     17.23845146
      0.17360343	     -0.06254237	     -0.00033200	     -0.20431860	     -0.05983395	      0.88279909	     -0.00008001	     -0.21530322	      0.00633194	     -0.00014764	     18.08520027
      0.17492932	     -0.06229599	     -0.00033282	     -0.20407313	     -0.05982550	      0.88279890	     -0.00008003	     -0.21529036	      0.00641546	     -0.00012564	     18.48738290
      0.17625521	     -0.06200006	     -0.00033269	     -0.20377809	     -0.05981694	      0.88279876	     -0.00008006	     -0.21527118	      0.00649219	     -0.00009041	     19.36426324
      0.17758109	     -0.06167089	     -0.00033169	     -0.20344977	     -0.05980829	      0.88279867	     -0.00008010	     -0.21524555	      0.00656286	     -0.00003828	     19.68219159
      0.17890698	     -0.06131490	     -0.00032968	     -0.20309456	     -0.05979955	      0.88279867	     -0.00008015	     -0.21521377	      0.00662421	      0.00002994	     20.55507672
      0.18023286	     -0.06094679	     -0.00032734	     -0.20272716	     -0.05979073	      0.88279876	     -0.00008021	     -0.21517636	      0.00667807	      0.00011607	     20.83141650
      0.18155875	     -0.06056862	     -0.00032461	     -0.20234961	     -0.05978184	      0.88279898	     -0.00008028	     -0.21513404	      0.00672201	      0.00021766	     21.75329415
      0.18288464	     -0.06019113	     -0.00032181	     -0.20197265	     -0.05977290	      0.88279934	     -0.00008036	     -0.21508749	      0.00675853	      0.00033514	     22.10480862
      0.18421052	     -0.05981314	     -0.00031874	     -0.20159512	     -0.05976392	      0.88279987	     -0.00008044	     -0.21503746	      0.00678587	      0.00046510	     23.11904382
      0.18553641	     -0.05944373	     -0.00031584	     -0.20122609	     -0.05975491	      0.88280058	     -0.00008054	     -0.21498456	      0.00680686	      0.00060731	     23.44911689
      0.18686229	     -0.05907947	     -0.00031270	     -0.20086212	     -0.05974588	      0.88280149	     -0.00008064	     -0.21492943	      0.00681963	      0.00075774	     24.46475649
      0.18818818	     -0.05872895	     -0.00030964	     -0.20051182	     -0.05973683	      0.88280260	     -0.00008075	     -0.21487258	      0.00682715	      0.00091551	     24.91474545
      0.18951407	     -0.05838775	     -0.00030578	     -0.20017080	     -0.05972778	      0.88280392	     -0.00008087	     -0.21481458	      0.00682805	      0.00107661	     25.93225284
      0.19083995	     -0.05806348	     -0.00030195	     -0.19984665	     -0.05971873	      0.88280545	     -0.00008100	     -0.21475587	      0.00682507	      0.00124015	     26.32017145
      0.19216584	     -0.05775089	     -0.00029841	     -0.19953412	     -0.05970968	      0.88280720	     -0.00008114	     -0.21469691	      0.00681650	      0.00140212	     27.39570002
      0.19349172	     -0.05745666	     -0.00029508	     -0.19923989	     -0.05970065	      0.88280917	     -0.00008128	     -0.21463801	      0.00680543	      0.00156205	     27.76230742
      0.19481761	     -0.05717144	     -0.00029179	     -0.19895464	     -0.05969164	      0.88281134	     -0.00008143	     -0.21457942	      0.00678987	      0.00171610	     28.83871168
      0.19614350	     -0.05690048	     -0.00028890	     -0.19868361	     -0.05968265	      0.88281372	     -0.00008159	     -0.21452123	      0.00677276	      0.00186425	     29.26519292
      0.19746938	     -0.05663949	     -0.00028625	     -0.19842250	     -0.05967368	      0.88281628	     -0.00008176	     -0.21446365	      0.00675196	      0.00200337	     30.30221312
      0.19879527	     -0.05639632	     -0.00028398	     -0.19817918	     -0.05966474	      0.88281903	     -0.00008193	     -0.21440679	      0.00673030	      0.00213377	     30.59905841
      0.20012115	     -0.05616131	     -0.00028156	     -0.19794400	     -0.05965583	      0.88282194	     -0.00008211	     -0.21435082	      0.00670544	      0.00225217	     31.60237691
      0.20144704	     -0.05594226	     -0.00027960	     -0.19772474	     -0.05964696	      0.88282499	     -0.00008230	     -0.21429574	      0.00668018	      0.00235923	     31.97314301
      0.20277293	     -0.05573079	     -0.00027745	     -0.19751304	     -0.05963812	      0.88282819	     -0.00008249	     -0.21424165	      0.00665252	      0.00245254	     32.87522317
      0.20409881	     -0.05553272	     -0.00027570	     -0.19731473	     -0.05962932	      0.88283149	     -0.00008269	     -0.21418852	      0.00662484	      0.00253319	     33.13362675
      0.20542470	     -0.05533769	     -0.00027369	     -0.19711943	     -0.05962056	      0.88283490	     -0.00008290	     -0.21413638	      0.00659479	      0.00259898	     34.05300486
      0.20675058	     -0.05515478	     -0.00027180	     -0.19693625	     -0.05961183	      0.88283838	     -0.00008311	     -0.21408511	      0.00656505	      0.00265163	     34.20629213
      0.20807647	     -0.05497369	     -0.00026950	     -0.19675488	     -0.05960315	      0.88284192	     -0.00008333	     -0.21403477	      0.00653287	      0.00268937	     35.06892390
      0.20940236	     -0.05480308	     -0.00026817	     -0.19658394	     -0.05959451	      0.88284550	     -0.00008356	     -0.21398529	      0.00650083	      0.00271412	     35.20219928
      0.21072824	     -0.05463350	     -0.00026652	     -0.19641403	     -0.05958591	      0.88284911	     -0.00008379	     -0.21393676	      0.00646644	      0.00272440	     35.99039869
      0.21205413	     -0.05447342	     -0.00026502	     -0.19625361	     -0.05957736	      0.88285272	     -0.00008402	     -0.21388904	      0.00643231	      0.00272253	     35.99414538
      0.21338001	     -0.05431091	     -0.00026309	     -0.19609074	     -0.05956885	      0.88285633	     -0.00008427	     -0.21384214	      0.00639561	      0.00270721	     36.80282522
      0.21470590	     -0.05415854	     -0.00026184	     -0.19593799	     -0.05956040	      0.88285990	     -0.00008451	     -0.21379593	      0.00635897	      0.00268087	     36.85435010
      0.21603179	     -0.05400342	     -0.00026027	     -0.19578248	     -0.05955199	      0.88286343	     -0.00008476	     -0.21375049	      0.00631982	      0.00264272	     37.56879519
      0.21735767	     -0.05385807	     -0.00025957	     -0.19563672	     -0.05954364	      0.88286690	     -0.00008502	     -0.21370574	      0.00628059	      0.00259548	     37.51116769
      0.21868356	     -0.05370693	     -0.00025787	     -0.19548515	     -0.05953534	      0.88287031	     -0.00008528	     -0.21366171	      0.00623844	      0.00253827	     38.29167717
      0.22000944	     -0.05356257	     -0.00025688	     -0.19534034	     -0.05952710	      0.88287363	     -0.00008555	     -0.21361821	      0.00619612	      0.00247405	     38.21243776
      0.22133533	     -0.05341129	     -0.00025514	     -0.19518861	     -0.05951891	      0.88287686	     -0.00008582	     -0.21357529	      0.00615067	      0.00240195	     38.99302107
      0.22250847	     -0.05328511	     -0.00025431	     -0.19506200	     -0.05951172	      0.88287964	     -0.00008607	     -0.21353767	      0.00611016	      0.00233412	     38.96728526
      0.22368161	     -0.05315516	     -0.00025312	     -0.19493162	     -0.05950458	      0.88288234	     -0.00008632	     -0.21350041	      0.00606741	      0.00226180	     39.44657125
      0.22516197	     -0.05299597	     -0.00025194	     -0.19477184	     -0.05949564	      0.88288562	     -0.00008664	     -0.21345383	      0.00601192	      0.00216674	     39.67247619
      0.22664233	     -0.05283450	     -0.00025028	     -0.19460978	     -0.05948678	      0.88288875	     -0.00008696	     -0.21340780	      0.00595325	      0.00206790	     40.32951574
      0.22781076	     -0.05271440	     -0.00024971	     -0.19448917	     -0.05947985	      0.88289112	     -0.00008723	     -0.21337184	      0.00590585	      0.00198904	     40.36838253
      0.22897918	     -0.05258964	     -0.00024846	     -0.19436390	     -0.05947298	      0.88289340	     -0.00008749	     -0.21333622	      0.00585623	      0.00190925	     40.80160413
      0.23048408	     -0.05243319	     -0.00024705	     -0.19420678	     -0.05946421	      0.88289620	     -0.00008783	     -0.21329078	      0.00579018	      0.00180705	     41.09786595
      0.23198898	     -0.05227298	     -0.00024492	     -0.19404587	     -0.05945555	      0.88289884	     -0.00008819	     -0.21324587	      0.00572080	      0.00170606	     41.73214628
      0.23307321	     -0.05216624	     -0.00024430	     -0.19393859	     -0.05944938	      0.88290065	     -0.00008844	     -0.21321382	      0.00566941	      0.00163501	     41.81206112
      0.23415744	     -0.05205670	     -0.00024304	     -0.19382851	     -0.05944326	      0.88290238	     -0.00008870	     -0.21318210	      0.00561622	      0.00156534	     42.14488044
      0.23576598	     -0.05190089	     -0.00024172	     -0.19367187	     -0.05943429	      0.88290482	     -0.00008909	     -0.21313565	      0.00553467	      0.00146545	     42.53637450
      0.23710661	     -0.05177221	     -0.00024010	     -0.19354248	     -0.05942692	      0.88290673	     -0.00008942	     -0.21309756	      0.00546416	      0.00138575	     42.98296996
      0.23844723	     -0.05165082	     -0.00023886	     -0.19342036	     -0.05941964	      0.88290854	     -0.00008975	     -0.21306001	      0.00539162	      0.00130993	     43.26837530
      0.23978785	     -0.05152449	     -0.00023694	     -0.19329329	     -0.05941246	      0.88291025	     -0.00009009	     -0.21302309	      0.00531672	      0.00123827	     43.75738013
      0.24112848	     -0.05141071	     -0.00023683	     -0.19317870	     -0.05940539	      0.88291186	     -0.00009043	     -0.21298682	      0.00523991	      0.00117124	     43.96563713
      0.24225179	     -0.05131037	     -0.00023560	     -0.19307770	     -0.05939954	      0.88291315	     -0.00009071	     -0.21295701	      0.00517377	      0.00111850	     44.40926176
      0.24337511	     -0.05121690	     -0.00023529	     -0.19298353	     -0.05939376	      0.88291438	     -0.00009100	     -0.21292766	      0.00510641	      0.00106915	     44.67713328
      0.24483461	     -0.05109489	     -0.00023432	     -0.19286061	     -0.05938638	      0.88291589	     -0.00009138	     -0.21289022	      0.00501682	      0.00100996	     45.15559470
      0.24629411	     -0.05098090	     -0.00023428	     -0.19274567	     -0.05937912	      0.88291733	     -0.00009177	     -0.21285351	      0.00492518	      0.00095649	     45.45673673
      0.24739562	     -0.05089035	     -0.00023308	     -0.19265442	     -0.05937373	      0.88291836	     -0.00009206	     -0.21282631	      0.00485447	      0.00091977	     45.88908158
      0.24849713	     -0.05080630	     -0.00023271	     -0.19256964	     -0.05936843	      0.88291935	     -0.00009236	     -0.21279946	      0.00478272	      0.00088626	     46.14172511
      0.24999947	     -0.05069184	     -0.00023143	     -0.19245419	     -0.05936132	      0.88292065	     -0.00009276	     -0.21276349	      0.00468292	      0.00084541	     46.59661629
      0.25134616	     -0.05059798	     -0.00023095	     -0.19235940	     -0.05935507	      0.88292177	     -0.00009313	     -0.21273185	      0.00459182	      0.00081332	     46.82627043
      0.25269285	     -0.05050625	     -0.00022920	     -0.19226677	     -0.05934895	      0.88292285	     -0.00009350	     -0.21270093	      0.00449900	      0.00078484	     47.26525460
      0.25381638	     -0.05044502	     -0.00022916	     -0.19220472	     -0.05934394	      0.88292372	     -0.00009381	     -0.21267578	      0.00442064	      0.00076344	     47.31049326
      0.25493991	     -0.05038701	     -0.00022816	     -0.19214592	     -0.05933902	      0.88292456	     -0.00009412	     -0.21265139	      0.00434132	      0.00074349	     47.54709270
      0.25636077	     -0.05032950	     -0.00022785	     -0.19208737	     -0.05933292	      0.88292560	     -0.00009451	     -0.21262172	      0.00424021	      0.00071969	     47.66675095
      0.25778163	     -0.05028059	     -0.00022666	     -0.19203745	     -0.05932697	      0.88292661	     -0.00009491	     -0.21259357	      0.00413833	      0.00069642	     47.97285499
      0.25888103	     -0.05025845	     -0.00022712	     -0.19201448	     -0.05932246	      0.88292736	     -0.00009522	     -0.21257288	      0.00405947	      0.00067828	     47.89191999
      0.25998043	     -0.05023991	     -0.00022659	     -0.19199513	     -0.05931804	      0.88292810	     -0.00009554	     -0.21255323	      0.00398051	      0.00065942	     47.99875385
      0.26144585	     -0.05023165	     -0.00022669	     -0.19198578	     -0.05931228	      0.88292905	     -0.00009595	     -0.21252872	      0.00387566	      0.00063256	     47.94910514
      0.26291128	     -0.05023300	     -0.00022594	     -0.19198606	     -0.05930668	      0.88292995	     -0.00009637	     -0.21250624	      0.00377137	      0.00060284	     48.10047461
      0.26396349	     -0.05024956	     -0.00022694	     -0.19200181	     -0.05930275	      0.88293057	     -0.00009668	     -0.21249135	      0.00369726	      0.00057942	     47.84446701
      0.26501570	     -0.05026883	     -0.00022693	     -0.19202032	     -0.05929890	      0.88293117	     -0.00009698	     -0.21247758	      0.00362368	      0.00055386	     47.79593998
      0.26656942	     -0.05031315	     -0.00022770	     -0.19206349	     -0.05929335	      0.88293200	     -0.00009743	     -0.21245924	      0.00351649	      0.00051193	     47.55078827
      0.26788219	     -0.05035913	     -0.00022775	     -0.19210854	     -0.05928880	      0.88293264	     -0.00009781	     -0.21244565	      0.00342734	      0.00047222	     47.44644572
      0.26919496	     -0.05041946	     -0.00022883	     -0.19216791	     -0.05928435	      0.88293324	     -0.00009820	     -0.21243377	      0.00333983	      0.00042851	     47.07791404
      0.27050773	     -0.05048192	     -0.00022856	     -0.19222947	     -0.05928003	      0.88293377	     -0.00009858	     -0.21242361	      0.00325381	      0.00038065	     46.99422603
      0.27182051	     -0.05055921	     -0.00023039	     -0.19230584	     -0.05927581	      0.88293423	     -0.00009897	     -0.21241502	      0.00316975	      0.00032896	     46.49531597
      0.27293222	     -0.05062075	     -0.00022993	     -0.19236665	     -0.05927233	      0.88293457	     -0.00009930	     -0.21240897	      0.00309976	      0.00028225	     46.41683506
      0.27404393	     -0.05069062	     -0.00023086	     -0.19243577	     -0.05926892	      0.88293486	     -0.00009963	     -0.21240388	      0.00303119	      0.00023325	     46.07745574
      0.27548080	     -0.05078087	     -0.00023115	     -0.19252509	     -0.05926463	      0.88293515	     -0.00010005	     -0.21239868	      0.00294432	      0.00016686	     45.80095411
      0.27691767	     -0.05087953	     -0.00023274	     -0.19262281	     -0.05926046	      0.88293534	     -0.00010048	     -0.21239485	      0.00285960	      0.00009769	     45.28129156
      0.27804986	     -0.05095322	     -0.00023243	     -0.19269582	     -0.05925726	      0.88293542	     -0.00010081	     -0.21239275	      0.00279405	      0.00004156	     45.13539614
      0.27918204	     -0.05103365	     -0.00023341	     -0.19277555	     -0.05925413	      0.88293543	     -0.00010115	     -0.21239134	      0.00272979	     -0.00001551	     44.75333863
      0.28063672	     -0.05113539	     -0.00023347	     -0.19287643	     -0.05925022	      0.88293536	     -0.00010158	     -0.21239053	      0.00264874	     -0.00008977	     44.43668553
      0.28209140	     -0.05124495	     -0.00023500	     -0.19298512	     -0.05924642	      0.88293517	     -0.00010202	     -0.21239071	      0.00256961	     -0.00016434	     43.86838619
      0.28318696	     -0.05132223	     -0.00023449	     -0.19306180	     -0.05924364	      0.88293496	     -0.00010235	     -0.21239150	      0.00251096	     -0.00022044	     43.72636162
      0.28428251	     -0.05140595	     -0.00023552	     -0.19314489	     -0.05924092	      0.88293469	     -0.00010267	     -0.21239276	      0.00245341	     -0.00027605	     43.37162982
      0.28580638	     -0.05151995	     -0.00023615	     -0.19325805	     -0.05923724	      0.88293421	     -0.00010313	     -0.21239528	      0.00237484	     -0.00035217	     43.03364261
      0.28733025	     -0.05164034	     -0.00023847	     -0.19337758	     -0.05923368	      0.88293362	     -0.00010359	     -0.21239861	      0.00229816	     -0.00042616	     42.47635871
      0.28839218	     -0.05171838	     -0.00023832	     -0.19345507	     -0.05923127	      0.88293314	     -0.00010391	     -0.21240143	      0.00224557	     -0.00047627	     42.36183794
      0.28945411	     -0.05180175	     -0.00023951	     -0.19353788	     -0.05922891	      0.88293261	     -0.00010423	     -0.21240460	      0.00219395	     -0.00052491	     42.05387259
      0.29107034	     -0.05192635	     -0.00024055	     -0.19366165	     -0.05922543	      0.88293170	     -0.00010471	     -0.21241007	      0.00211693	     -0.00059588	     41.72152011
      0.29241767	     -0.05203343	     -0.00024224	     -0.19376803	     -0.05922262	      0.88293086	     -0.00010512	     -0.21241515	      0.00205429	     -0.00065190	     41.32181845
      0.29376500	     -0.05213547	     -0.00024250	     -0.19386943	     -0.05921989	      0.88292994	     -0.00010552	     -0.21242069	      0.00199286	     -0.00070488	     41.15316202
      0.29511232	     -0.05224411	     -0.00024437	     -0.19397741	     -0.05921725	      0.88292896	     -0.00010592	     -0.21242660	      0.00193298	     -0.00075446	     40.69772986
      0.29631273	     -0.05233363	     -0.00024408	     -0.19406640	     -0.05921496	      0.88292803	     -0.00010628	     -0.21243220	      0.00188056	     -0.00079576	     40.59938830
      0.29751313	     -0.05242868	     -0.00024540	     -0.19416089	     -0.05921273	      0.88292705	     -0.00010664	     -0.21243802	      0.00182938	     -0.00083413	     40.25288832
      0.29871353	     -0.05251963	     -0.00024569	     -0.19425131	     -0.05921057	      0.88292603	     -0.00010700	     -0.21244409	      0.00177918	     -0.00086961	     40.07520243
      0.30027924	     -0.05264162	     -0.00024721	     -0.19437262	     -0.05920783	      0.88292463	     -0.00010747	     -0.21245228	      0.00171543	     -0.00091139	     39.67619426
      0.30151190	     -0.05273249	     -0.00024725	     -0.19446298	     -0.05920575	      0.88292349	     -0.00010784	     -0.21245896	      0.00166637	     -0.00094075	     39.57374756
      0.30274457	     -0.05282802	     -0.00024882	     -0.19455799	     -0.05920372	      0.88292232	     -0.00010820	     -0.21246576	      0.00161859	     -0.00096684	     39.24629135
      0.30397723	     -0.05291897	     -0.00024932	     -0.19464846	     -0.05920176	      0.88292111	     -0.00010857	     -0.21247271	      0.00157181	     -0.00098979	     39.09088893
      0.30551595	     -0.05303598	     -0.00025125	     -0.19476484	     -0.05919938	      0.88291957	     -0.00010903	     -0.21248151	      0.00151511	     -0.00101403	     38.70902966
      0.30673389	     -0.05312238	     -0.00025130	     -0.19485081	     -0.05919756	      0.88291832	     -0.00010939	     -0.21248858	      0.00147127	     -0.00102992	     38.63015657
      0.30795184	     -0.05321317	     -0.00025286	     -0.19494113	     -0.05919580	      0.88291706	     -0.00010975	     -0.21249568	      0.00142866	     -0.00104289	     38.32691436
      0.30916978	     -0.05329953	     -0.00025344	     -0.19502707	     -0.05919408	      0.88291578	     -0.00011010	     -0.21250284	      0.00138699	     -0.00105312	     38.17664368
      0.31077138	     -0.05341575	     -0.00025540	     -0.19514271	     -0.05919190	      0.88291409	     -0.00011058	     -0.21251226	      0.00133389	     -0.00106251	     37.80686913
      0.31198891	     -0.05349786	     -0.00025547	     -0.19522443	     -0.05919030	      0.88291279	     -0.00011093	     -0.21251943	      0.00129453	     -0.00106678	     37.73348830
      0.31320644	     -0.05358399	     -0.00025699	     -0.19531015	     -0.05918875	      0.88291149	     -0.00011129	     -0.21252656	      0.00125634	     -0.00106862	     37.44454379
      0.31466801	     -0.05368120	     -0.00025747	     -0.19540691	     -0.05918695	      0.88290993	     -0.00011172	     -0.21253510	      0.00121163	     -0.00106793	     37.30665003
      0.31612958	     -0.05378372	     -0.00025993	     -0.19550894	     -0.05918521	      0.88290837	     -0.00011214	     -0.21254352	      0.00116855	     -0.00106420	     36.88432652
      0.31724032	     -0.05385290	     -0.00025961	     -0.19557783	     -0.05918393	      0.88290719	     -0.00011247	     -0.21254989	      0.00113647	     -0.00105960	     36.86337654
      0.31835107	     -0.05392651	     -0.00026099	     -0.19565111	     -0.05918268	      0.88290602	     -0.00011279	     -0.21255618	      0.00110536	     -0.00105350	     36.62849531
      0.31993399	     -0.05402657	     -0.00026231	     -0.19575072	     -0.05918097	      0.88290436	     -0.00011325	     -0.21256502	      0.00106223	     -0.00104250	     36.43438574
      0.32131138	     -0.05411558	     -0.00026439	     -0.19583934	     -0.05917953	      0.88290293	     -0.00011365	     -0.21257256	      0.00102608	     -0.00103093	     36.11698367
      0.32268878	     -0.05419724	     -0.00026467	     -0.19592066	     -0.05917814	      0.88290152	     -0.00011405	     -0.21257999	      0.00099089	     -0.00101783	     36.04567666
      0.32406617	     -0.05428478	     -0.00026677	     -0.19600783	     -0.05917680	      0.88290013	     -0.00011445	     -0.21258726	      0.00095710	     -0.00100326	     35.65583907
      0.32527290	     -0.05435287	     -0.00026647	     -0.19607566	     -0.05917566	      0.88289892	     -0.00011480	     -0.21259356	      0.00092813	     -0.00098959	     35.63225320
      0.32647963	     -0.05442560	     -0.00026783	     -0.19614810	     -0.05917456	      0.88289774	     -0.00011515	     -0.21259974	      0.00090023	     -0.00097512	     35.36018616
      0.32768636	     -0.05449355	     -0.00026822	     -0.19621580	     -0.05917349	      0.88289657	     -0.00011549	     -0.21260581	      0.00087305	     -0.00096006	     35.23887552
      0.32935899	     -0.05458909	     -0.00026980	     -0.19631097	     -0.05917206	      0.88289498	     -0.00011598	     -0.21261402	      0.00083685	     -0.00093836	     34.90921805
      0.33060641	     -0.05465364	     -0.00026959	     -0.19637529	     -0.05917103	      0.88289382	     -0.00011633	     -0.21262001	      0.00081067	     -0.00092180	     34.87385224
      0.33185382	     -0.05472155	     -0.00027080	     -0.19644294	     -0.05917004	      0.88289268	     -0.00011669	     -0.21262583	      0.00078549	     -0.00090498	     34.60823102
      0.33310124	     -0.05478418	     -0.00027098	     -0.19650535	     -0.05916907	      0.88289157	     -0.00011705	     -0.21263153	      0.00076097	     -0.00088807	     34.50976429
      0.33472977	     -0.05486765	     -0.00027244	     -0.19658851	     -0.05916786	      0.88289014	     -0.00011752	     -0.21263874	      0.00073027	     -0.00086595	     34.18108541
      0.33595638	     -0.05492314	     -0.00027200	     -0.19664382	     -0.05916698	      0.88288909	     -0.00011787	     -0.21264403	      0.00070777	     -0.00084945	     34.18419533
      0.33718299	     -0.05498180	     -0.00027299	     -0.19670227	     -0.05916612	      0.88288805	     -0.00011822	     -0.21264917	      0.00068614	     -0.00083308	     33.93760554
      0.33868235	     -0.05504609	     -0.00027281	     -0.19676635	     -0.05916511	      0.88288682	     -0.00011865	     -0.21265528	      0.00066040	     -0.00081345	     33.88233740
      0.34003110	     -0.05510657	     -0.00027408	     -0.19682661	     -0.05916424	      0.88288573	     -0.00011904	     -0.21266058	      0.00063823	     -0.00079614	     33.56301096
      0.34137986	     -0.05515811	     -0.00027338	     -0.19687800	     -0.05916339	      0.88288467	     -0.00011943	     -0.21266575	      0.00061650	     -0.00077934	     33.60440540
      0.34272861	     -0.05521487	     -0.00027478	     -0.19693455	     -0.05916257	      0.88288363	     -0.00011982	     -0.21267075	      0.00059571	     -0.00076297	     33.25559807
      0.34407737	     -0.05526161	     -0.00027384	     -0.19698115	     -0.05916178	      0.88288261	     -0.00012020	     -0.21267566	      0.00057523	     -0.00074722	     33.34794145
      0.34542612	     -0.05531481	     -0.00027535	     -0.19703415	     -0.05916102	      0.88288162	     -0.00012059	     -0.21268042	      0.00055567	     -0.00073199	     32.96735788
      0.34677487	     -0.05535646	     -0.00027413	     -0.19707568	     -0.05916028	      0.88288064	     -0.00012098	     -0.21268512	      0.00053631	     -0.00071746	     33.11712243
      0.34812363	     -0.05540614	     -0.00027576	     -0.19712518	     -0.05915957	      0.88287968	     -0.00012136	     -0.21268969	      0.00051785	     -0.00070348	     32.70282878
      0.34947238	     -0.05544321	     -0.00027427	     -0.19716214	     -0.05915889	      0.88287874	     -0.00012175	     -0.21269425	      0.00049946	     -0.00069027	     32.90973574
      0.35067045	     -0.05548344	     -0.00027551	     -0.19720222	     -0.05915830	      0.88287792	     -0.00012210	     -0.21269820	      0.00048387	     -0.00067904	     32.55937842
      0.35186852	     -0.05551604	     -0.00027492	     -0.19723472	     -0.05915773	      0.88287711	     -0.00012244	     -0.21270214	      0.00046838	     -0.00066841	     32.58368964
      0.35335107	     -0.05555917	     -0.00027543	     -0.19727770	     -0.05915705	      0.88287613	     -0.00012287	     -0.21270695	      0.00044983	     -0.00065601	     32.36538852
      0.35483361	     -0.05559486	     -0.00027427	     -0.19731329	     -0.05915639	      0.88287517	     -0.00012330	     -0.21271177	      0.00043152	     -0.00064455	     32.48467626
      0.35606366	     -0.05562997	     -0.00027518	     -0.19734827	     -0.05915587	      0.88287438	     -0.00012366	     -0.21271572	      0.00041694	     -0.00063567	     32.17904958
      0.35729371	     -0.05565891	     -0.00027439	     -0.19737714	     -0.05915537	      0.88287360	     -0.00012401	     -0.21271972	      0.00040240	     -0.00062749	     32.22251749
      0.35877719	     -0.05569824	     -0.00027478	     -0.19741634	     -0.05915478	      0.88287268	     -0.00012444	     -0.21272458	      0.00038543	     -0.00061850	     32.00516131
      0.36026066	     -0.05573091	     -0.00027324	     -0.19744893	     -0.05915422	      0.88287177	     -0.00012488	     -0.21272960	      0.00036862	     -0.00061064	     32.17571459
      0.36145046	     -0.05576378	     -0.00027402	     -0.19748169	     -0.05915379	      0.88287104	     -0.00012522	     -0.21273370	      0.00035573	     -0.00060509	     31.87239605
      0.36264026	     -0.05579016	     -0.00027304	     -0.19750802	     -0.05915338	      0.88287033	     -0.00012557	     -0.21273792	      0.00034290	     -0.00060033	     31.91721902
      0.36418022	     -0.05582722	     -0.00027279	     -0.19754498	     -0.05915286	      0.88286941	     -0.00012603	     -0.21274350	      0.00032689	     -0.00059523	     31.74595153
      0.36572019	     -0.05585800	     -0.00027065	     -0.19757572	     -0.05915237	      0.88286849	     -0.00012648	     -0.21274927	      0.00031109	     -0.00059142	     31.93379268
      0.36687876	     -0.05588838	     -0.00027104	     -0.19760602	     -0.05915202	      0.88286781	     -0.00012683	     -0.21275371	      0.00029979	     -0.00058936	     31.63642205
      0.36803733	     -0.05591355	     -0.00026974	     -0.19763117	     -0.05915168	      0.88286713	     -0.00012717	     -0.21275830	      0.00028854	     -0.00058812	     31.66856761
      0.36964267	     -0.05595238	     -0.00026885	     -0.19766993	     -0.05915123	      0.88286618	     -0.00012765	     -0.21276490	      0.00027356	     -0.00058769	     31.51698070
      0.37124800	     -0.05598580	     -0.00026607	     -0.19770335	     -0.05915080	      0.88286524	     -0.00012813	     -0.21277185	      0.00025892	     -0.00058892	     31.73434144
      0.37235860	     -0.05601615	     -0.00026619	     -0.19773364	     -0.05915052	      0.88286458	     -0.00012847	     -0.21277682	      0.00024945	     -0.00059066	     31.43042341
      0.37346920	     -0.05604150	     -0.00026471	     -0.19775899	     -0.05915024	      0.88286393	     -0.00012881	     -0.21278197	      0.00024008	     -0.00059323	     31.44957765
      0.37518424	     -0.05608506	     -0.00026314	     -0.19780253	     -0.05914984	      0.88286291	     -0.00012934	     -0.21279026	      0.00022633	     -0.00059878	     31.31005032
      0.37660210	     -0.05611962	     -0.00026087	     -0.19783710	     -0.05914953	      0.88286205	     -0.00012978	     -0.21279750	      0.00021541	     -0.00060494	     31.38154526
      0.37801997	     -0.05616117	     -0.00026009	     -0.19787864	     -0.05914923	      0.88286119	     -0.00013022	     -0.21280510	      0.00020528	     -0.00061252	     31.14171902
      0.37943784	     -0.05619663	     -0.00025716	     -0.19791414	     -0.05914895	      0.88286031	     -0.00013067	     -0.21281313	      0.00019550	     -0.00062167	     31.32516471
      0.38069241	     -0.05623656	     -0.00025675	     -0.19795406	     -0.05914871	      0.88285953	     -0.00013107	     -0.21282054	      0.00018773	     -0.00063096	     31.03710298
      0.38194698	     -0.05627173	     -0.00025459	     -0.19798927	     -0.05914848	      0.88285873	     -0.00013148	     -0.21282832	      0.00018027	     -0.00064149	     31.11064060
      0.38320155	     -0.05631165	     -0.00025356	     -0.19802920	     -0.05914826	      0.88285792	     -0.00013189	     -0.21283642	      0.00017357	     -0.00065316	     30.96783125
      0.38486093	     -0.05636117	     -0.00025104	     -0.19807879	     -0.05914797	      0.88285682	     -0.00013244	     -0.21284770	      0.00016549	     -0.00067034	     31.03568902
      0.38614752	     -0.05640517	     -0.00025062	     -0.19812281	     -0.05914776	      0.88285595	     -0.00013288	     -0.21285681	      0.00016021	     -0.00068481	     30.78480563
      0.38743411	     -0.05644454	     -0.00024871	     -0.19816224	     -0.05914756	      0.88285506	     -0.00013332	     -0.21286629	      0.00015537	     -0.00070023	     30.84853791
      0.38872069	     -0.05648895	     -0.00024799	     -0.19820669	     -0.05914736	      0.88285415	     -0.00013376	     -0.21287611	      0.00015135	     -0.00071640	     30.68229222
      0.39035339	     -0.05654206	     -0.00024581	     -0.19825989	     -0.05914712	      0.88285296	     -0.00013434	     -0.21288912	      0.00014699	     -0.00073790	     30.74592107
      0.39162203	     -0.05659008	     -0.00024577	     -0.19830795	     -0.05914694	      0.88285201	     -0.00013480	     -0.21289962	      0.00014456	     -0.00075516	     30.46867853
      0.39289066	     -0.05663384	     -0.00024419	     -0.19835180	     -0.05914675	      0.88285104	     -0.00013526	     -0.21291054	      0.00014259	     -0.00077292	     30.50756399
      0.39415930	     -0.05668247	     -0.00024364	     -0.19840050	     -0.05914657	      0.88285005	     -0.00013574	     -0.21292183	      0.00014147	     -0.00079103	     30.35073368
      0.39586334	     -0.05674613	     -0.00024175	     -0.19846428	     -0.05914633	      0.88284868	     -0.00013638	     -0.21293766	      0.00014097	     -0.00081586	     30.38887707
      0.39713038	     -0.05680036	     -0.00024180	     -0.19851858	     -0.05914615	      0.88284764	     -0.00013687	     -0.21294989	      0.00014173	     -0.00083456	     30.11985632
      0.39839742	     -0.05685055	     -0.00024040	     -0.19856889	     -0.05914597	      0.88284657	     -0.00013737	     -0.21296256	      0.00014311	     -0.00085348	     30.15009227
      0.39994083	     -0.05691750	     -0.00024003	     -0.19863596	     -0.05914575	      0.88284523	     -0.00013799	     -0.21297852	      0.00014617	     -0.00087658	     29.92884727
      0.40132011	     -0.05697244	     -0.00023817	     -0.19869105	     -0.05914555	      0.88284401	     -0.00013855	     -0.21299328	      0.00014981	     -0.00089721	     30.03029372
      0.40269938	     -0.05703456	     -0.00023805	     -0.19875329	     -0.05914534	      0.88284276	     -0.00013913	     -0.21300841	      0.00015482	     -0.00091760	     29.75360662
      0.40407866	     -0.05709038	     -0.00023588	     -0.19880931	     -0.05914512	      0.88284148	     -0.00013971	     -0.21302397	      0.00016061	     -0.00093774	     29.86586087
      0.40545794	     -0.05715356	     -0.00023639	     -0.19887262	     -0.05914489	      0.88284017	     -0.00014031	     -0.21303992	      0.00016778	     -0.00095731	     29.56710209
      0.40683721	     -0.05721284	     -0.00023511	     -0.19893209	     -0.05914466	      0.88283884	     -0.00014091	     -0.21305642	      0.00017571	     -0.00097637	     29.67963958
      0.40821649	     -0.05728136	     -0.00023599	     -0.19900075	     -0.05914441	      0.88283748	     -0.00014153	     -0.21307340	      0.00018514	     -0.00099479	     29.37688190
      0.40959577	     -0.05734216	     -0.00023469	     -0.19906177	     -0.05914415	      0.88283609	     -0.00014216	     -0.21309091	      0.00019547	     -0.00101267	     29.51501768
      0.41097504	     -0.05741046	     -0.00023548	     -0.19913025	     -0.05914387	      0.88283468	     -0.00014280	     -0.21310878	      0.00020744	     -0.00102978	     29.21852255
      0.41235432	     -0.05746991	     -0.00023403	     -0.19918994	     -0.05914357	      0.88283325	     -0.00014346	     -0.21312702	      0.00022035	     -0.00104616	     29.35999774
      0.41373360	     -0.05753700	     -0.00023471	     -0.19925723	     -0.05914326	      0.88283180	     -0.00014412	     -0.21314548	      0.00023491	     -0.00106159	     29.06552827
      0.41511288	     -0.05759565	     -0.00023327	     -0.19931616	     -0.05914292	      0.88283033	     -0.00014480	     -0.21316422	      0.00025040	     -0.00107613	     29.20112936
      0.41649215	     -0.05766293	     -0.00023342	     -0.19938369	     -0.05914257	      0.88282883	     -0.00014549	     -0.21318311	      0.00026748	     -0.00108944	     28.90323462
      0.41787143	     -0.05772259	     -0.00023152	     -0.19944367	     -0.05914219	      0.88282732	     -0.00014619	     -0.21320223	      0.00028542	     -0.00110162	     29.01825045
      0.41925071	     -0.05779008	     -0.00023175	     -0.19951142	     -0.05914178	      0.88282579	     -0.00014691	     -0.21322149	      0.00030499	     -0.00111251	     28.74034363
      0.42062998	     -0.05784953	     -0.00023021	     -0.19957120	     -0.05914134	      0.88282425	     -0.00014763	     -0.21324092	      0.00032551	     -0.00112220	     28.85350876
      0.42200926	     -0.05791510	     -0.00023056	     -0.19963707	     -0.05914088	      0.88282270	     -0.00014837	     -0.21326040	      0.00034767	     -0.00113049	     28.60250193
      0.42338854	     -0.05797186	     -0.00022928	     -0.19969418	     -0.05914039	      0.88282113	     -0.00014913	     -0.21327994	      0.00037080	     -0.00113742	     28.70816616
      0.42476781	     -0.05803412	     -0.00022973	     -0.19975676	     -0.05913986	      0.88281956	     -0.00014989	     -0.21329939	      0.00039552	     -0.00114276	     28.48228454
      0.42614709	     -0.05808844	     -0.00022874	     -0.19981145	     -0.05913929	      0.88281798	     -0.00015067	     -0.21331879	      0.00042115	     -0.00114658	     28.56861365
      0.42752637	     -0.05814644	     -0.00022920	     -0.19986979	     -0.05913869	      0.88281640	     -0.00015147	     -0.21333800	      0.00044827	     -0.00114868	     28.38006950
      0.42890564	     -0.05819571	     -0.00022839	     -0.19991945	     -0.05913806	      0.88281481	     -0.00015227	     -0.21335701	      0.00047630	     -0.00114905	     28.46044545
      0.43028492	     -0.05824775	     -0.00022868	     -0.19997186	     -0.05913738	      0.88281323	     -0.00015309	     -0.21337567	      0.00050570	     -0.00114747	     28.30491416
      0.43166420	     -0.05829216	     -0.00022789	     -0.20001669	     -0.05913666	      0.88281165	     -0.00015393	     -0.21339398	      0.00053590	     -0.00114391	     28.36974461
      0.43304347	     -0.05833846	     -0.00022815	     -0.20006339	     -0.05913590	      0.88281008	     -0.00015477	     -0.21341183	      0.00056732	     -0.00113823	     28.24570904
      0.43442275	     -0.05837684	     -0.00022728	     -0.20010220	     -0.05913510	      0.88280851	     -0.00015563	     -0.21342922	      0.00059945	     -0.00113042	     28.30688555
      0.43580203	     -0.05841659	     -0.00022731	     -0.20014236	     -0.05913425	      0.88280696	     -0.00015651	     -0.21344607	      0.00063264	     -0.00112031	     28.21215438
      0.43718130	     -0.05845032	     -0.00022673	     -0.20017654	     -0.05913335	      0.88280542	     -0.00015739	     -0.21346239	      0.00066641	     -0.00110796	     28.25881289
      0.43885334	     -0.05849385	     -0.00022719	     -0.20022058	     -0.05913220	      0.88280358	     -0.00015849	     -0.21348137	      0.00070858	     -0.00108994	     28.13300673
      0.44008981	     -0.05851829	     -0.00022651	     -0.20024544	     -0.05913131	      0.88280225	     -0.00015931	     -0.21349489	      0.00074007	     -0.00107464	     28.23650579
      0.44132628	     -0.05854504	     -0.00022723	     -0.20027256	     -0.05913037	      0.88280093	     -0.00016014	     -0.21350792	      0.00077232	     -0.00105758	     28.17131630
      0.44296643	     -0.05857658	     -0.00022778	     -0.20030463	     -0.05912907	      0.88279921	     -0.00016126	     -0.21352456	      0.00081557	     -0.00103251	     28.21121514
      0.44444185	     -0.05860793	     -0.00022920	     -0.20033642	     -0.05912784	      0.88279771	     -0.00016228	     -0.21353886	      0.00085538	     -0.00100770	     28.11140966
      0.44591727	     -0.05863025	     -0.00022975	     -0.20035923	     -0.05912654	      0.88279624	     -0.00016332	     -0.21355258	      0.00089542	     -0.00098107	     28.24194677
      0.44720214	     -0.05865520	     -0.00023130	     -0.20038457	     -0.05912537	      0.88279500	     -0.00016423	     -0.21356394	      0.00093119	     -0.00095638	     28.11212439
      0.44848702	     -0.05867295	     -0.00023195	     -0.20040274	     -0.05912415	      0.88279378	     -0.00016516	     -0.21357480	      0.00096707	     -0.00093063	     28.17086691
      0.44977189	     -0.05869251	     -0.00023303	     -0.20042271	     -0.05912289	      0.88279260	     -0.00016610	     -0.21358511	      0.00100357	     -0.00090387	     28.13050049
      0.45154357	     -0.05871360	     -0.00023406	     -0.20044439	     -0.05912106	      0.88279104	     -0.00016741	     -0.21359846	      0.00105436	     -0.00086573	     28.20220344
      0.45286246	     -0.05873188	     -0.00023538	     -0.20046309	     -0.05911965	      0.88278991	     -0.00016839	     -0.21360769	      0.00109295	     -0.00083650	     28.10788907
      0.45418135	     -0.05874391	     -0.00023620	     -0.20047557	     -0.05911818	      0.88278883	     -0.00016939	     -0.21361636	      0.00113168	     -0.00080683	     28.16879540
      0.45550023	     -0.05875767	     -0.00023735	     -0.20048976	     -0.05911666	      0.88278779	     -0.00017040	     -0.21362440	      0.00117099	     -0.00077674	     28.12898709
      0.45723564	     -0.05876965	     -0.00023858	     -0.20050233	     -0.05911458	      0.88278647	     -0.00017175	     -0.21363409	      0.00122305	     -0.00073685	     28.21765876
      0.45852721	     -0.05878131	     -0.00023971	     -0.20051442	     -0.05911298	      0.88278554	     -0.00017277	     -0.21364058	      0.00126248	     -0.00070696	     28.12460703
      0.45981877	     -0.05878693	     -0.00024043	     -0.20052048	     -0.05911132	      0.88278465	     -0.00017379	     -0.21364650	      0.00130191	     -0.00067710	     28.17860089
      0.46141293	     -0.05879517	     -0.00024154	     -0.20052927	     -0.05910921	      0.88278360	     -0.00017508	     -0.21365295	      0.00135122	     -0.00064029	     28.12636768
      0.46283443	     -0.05879573	     -0.00024238	     -0.20053032	     -0.05910726	      0.88278271	     -0.00017623	     -0.21365792	      0.00139524	     -0.00060776	     28.23359560
      0.46425594	     -0.05879933	     -0.00024346	     -0.20053441	     -0.05910524	      0.88278187	     -0.00017740	     -0.21366208	      0.00143995	     -0.00057543	     28.15420460
      0.46567745	     -0.05879479	     -0.00024447	     -0.20053035	     -0.05910316	      0.88278107	     -0.00017858	     -0.21366549	      0.00148453	     -0.00054358	     28.28680388
      0.46709896	     -0.05879389	     -0.00024562	     -0.20052994	     -0.05910102	      0.88278032	     -0.00017977	     -0.21366806	      0.00152980	     -0.00051206	     28.20387041
      0.46852046	     -0.05878410	     -0.00024687	     -0.20052064	     -0.05909881	      0.88277962	     -0.00018098	     -0.21366986	      0.00157480	     -0.00048110	     28.36341871
      0.46994197	     -0.05877896	     -0.00024808	     -0.20051598	     -0.05909654	      0.88277895	     -0.00018219	     -0.21367081	      0.00162047	     -0.00045048	     28.27145063
      0.47136348	     -0.05876439	     -0.00024958	     -0.20050187	     -0.05909421	      0.88277834	     -0.00018342	     -0.21367099	      0.00166565	     -0.00042045	     28.45399440
      0.47262699	     -0.05875601	     -0.00025066	     -0.20049393	     -0.05909208	      0.88277782	     -0.00018452	     -0.21367045	      0.00170633	     -0.00039401	     28.37098168
      0.47389050	     -0.05874189	     -0.00025202	     -0.20048022	     -0.05908990	      0.88277734	     -0.00018563	     -0.21366931	      0.00174664	     -0.00036799	     28.46074537
      0.47543837	     -0.05872576	     -0.00025362	     -0.20046461	     -0.05908715	      0.88277679	     -0.00018699	     -0.21366706	      0.00179622	     -0.00033651	     28.46802033
      0.47698624	     -0.05870392	     -0.00025586	     -0.20044325	     -0.05908434	      0.88277630	     -0.00018837	     -0.21366396	      0.00184535	     -0.00030552	     28.63479915
      0.47826698	     -0.05868754	     -0.00025741	     -0.20042728	     -0.05908195	      0.88277592	     -0.00018952	     -0.21366070	      0.00188623	     -0.00028000	     28.60237611
      0.47954773	     -0.05866353	     -0.00025950	     -0.20040367	     -0.05907950	      0.88277558	     -0.00019067	     -0.21365681	      0.00192661	     -0.00025458	     28.74021579
      0.48110417	     -0.05863048	     -0.00026162	     -0.20037110	     -0.05907647	      0.88277521	     -0.00019208	     -0.21365111	      0.00197557	     -0.00022337	     28.80770693
      0.48266062	     -0.05858512	     -0.00026424	     -0.20032622	     -0.05907335	      0.88277489	     -0.00019350	     -0.21364423	      0.00202356	     -0.00019157	     29.06740493
      0.48388532	     -0.05854607	     -0.00026516	     -0.20028757	     -0.05907085	      0.88277467	     -0.00019462	     -0.21363786	      0.00206112	     -0.00016569	     29.06907147
      0.48511002	     -0.05849777	     -0.00026640	     -0.20023965	     -0.05906831	      0.88277448	     -0.00019574	     -0.21363059	      0.00209771	     -0.00013901	     29.22911262
      0.48673149	     -0.05842845	     -0.00026710	     -0.20017085	     -0.05906487	      0.88277428	     -0.00019724	     -0.21361952	      0.00214511	     -0.00010213	     29.33795697
      0.48835296	     -0.05834972	     -0.00026860	     -0.20009260	     -0.05906135	      0.88277415	     -0.00019874	     -0.21360686	      0.00219059	     -0.00006352	     29.64535489
      0.48952028	     -0.05829213	     -0.00026843	     -0.20003539	     -0.05905878	      0.88277409	     -0.00019983	     -0.21359678	      0.00222264	     -0.00003449	     29.64473947
      0.49068761	     -0.05822828	     -0.00026899	     -0.19997188	     -0.05905616	      0.88277407	     -0.00020091	     -0.21358592	      0.00225347	     -0.00000455	     29.81907476
      0.49240089	     -0.05812854	     -0.00026876	     -0.19987265	     -0.05905226	      0.88277410	     -0.00020251	     -0.21356856	      0.00229706	      0.00004115	     29.99550457
      0.49383613	     -0.05803687	     -0.00026884	     -0.19978139	     -0.05904894	      0.88277419	     -0.00020386	     -0.21355272	      0.00233165	      0.00008088	     30.26683634
      0.49527137	     -0.05794172	     -0.00026766	     -0.19968667	     -0.05904557	      0.88277433	     -0.00020521	     -0.21353568	      0.00236488	      0.00012197	     30.38492898
      0.49670660	     -0.05783998	     -0.00026785	     -0.19958528	     -0.05904216	      0.88277454	     -0.00020656	     -0.21351751	      0.00239605	      0.00016416	     30.72411365
      0.49814184	     -0.05773747	     -0.00026564	     -0.19948319	     -0.05903869	      0.88277481	     -0.00020791	     -0.21349824	      0.00242586	      0.00020750	     30.79908916
      0.49936088	     -0.05764610	     -0.00026552	     -0.19939209	     -0.05903572	      0.88277508	     -0.00020906	     -0.21348108	      0.00244935	      0.00024494	     31.09964442
      0.50057992	     -0.05755562	     -0.00026432	     -0.19930192	     -0.05903272	      0.88277540	     -0.00021021	     -0.21346325	      0.00247179	      0.00028291	     31.24849881
      0.50213079	     -0.05743868	     -0.00026445	     -0.19918528	     -0.05902887	      0.88277588	     -0.00021167	     -0.21343972	      0.00249830	      0.00033170	     31.58979042
      0.50368165	     -0.05732215	     -0.00026351	     -0.19906906	     -0.05902498	      0.88277643	     -0.00021314	     -0.21341533	      0.00252293	      0.00038088	     31.76445812
      0.50487992	     -0.05722835	     -0.00026452	     -0.19897545	     -0.05902194	      0.88277691	     -0.00021427	     -0.21339593	      0.00254019	      0.00041886	     32.10717528
      0.50607819	     -0.05713495	     -0.00026410	     -0.19888225	     -0.05901889	      0.88277744	     -0.00021540	     -0.21337605	      0.00255638	      0.00045680	     32.28298966
      0.50766769	     -0.05701051	     -0.00026444	     -0.19875803	     -0.05901481	      0.88277820	     -0.00021690	     -0.21334902	      0.00257563	      0.00050657	     32.62737659
      0.50925720	     -0.05688733	     -0.00026274	     -0.19863511	     -0.05901070	      0.88277905	     -0.00021840	     -0.21332133	      0.00259283	      0.00055527	     32.79288549
      0.51038170	     -0.05679876	     -0.00026378	     -0.19854664	     -0.05900778	      0.88277969	     -0.00021946	     -0.21330140	      0.00260338	      0.00058867	     33.11519706
      0.51150620	     -0.05671238	     -0.00026374	     -0.19846038	     -0.05900485	      0.88278037	     -0.00022052	     -0.21328126	      0.00261306	      0.00062117	     33.28708227
      0.51320619	     -0.05658660	     -0.00026500	     -0.19833472	     -0.05900039	      0.88278147	     -0.00022212	     -0.21325058	      0.00262559	      0.00066803	     33.63270472
      0.51461282	     -0.05648788	     -0.00026521	     -0.19823611	     -0.05899669	      0.88278243	     -0.00022343	     -0.21322512	      0.00263437	      0.00070428	     33.80648603
      0.51601945	     -0.05639237	     -0.00026705	     -0.19814065	     -0.05899298	      0.88278345	     -0.00022475	     -0.21319971	      0.00264154	      0.00073770	     34.14713745
      0.51742609	     -0.05630042	     -0.00026665	     -0.19804879	     -0.05898926	      0.88278450	     -0.00022606	     -0.21317437	      0.00264768	      0.00076800	     34.27507711
      0.51868837	     -0.05621923	     -0.00026839	     -0.19796761	     -0.05898592	      0.88278549	     -0.00022723	     -0.21315171	      0.00265193	      0.00079216	     34.60372425
      0.51995066	     -0.05614156	     -0.00026836	     -0.19788999	     -0.05898257	      0.88278650	     -0.00022840	     -0.21312914	      0.00265553	      0.00081341	     34.73701301
      0.52121295	     -0.05606682	     -0.00026959	     -0.19781525	     -0.05897921	      0.88278754	     -0.00022956	     -0.21310671	      0.00265816	      0.00083151	     34.99112644
      0.52279525	     -0.05597816	     -0.00026965	     -0.19772663	     -0.05897501	      0.88278887	     -0.00023102	     -0.21307882	      0.00266057	      0.00084965	     35.16722129
      0.52406544	     -0.05590960	     -0.00027132	     -0.19765804	     -0.05897163	      0.88278996	     -0.00023218	     -0.21305666	      0.00266154	      0.00086036	     35.45699800
      0.52533562	     -0.05584376	     -0.00027104	     -0.19759223	     -0.05896824	      0.88279106	     -0.00023333	     -0.21303470	      0.00266207	      0.00086764	     35.56176946
      0.52660581	     -0.05578084	     -0.00027190	     -0.19752928	     -0.05896486	      0.88279216	     -0.00023448	     -0.21301296	      0.00266186	      0.00087132	     35.77728844
      0.52818672	     -0.05570645	     -0.00027125	     -0.19745490	     -0.05896066	      0.88279354	     -0.00023591	     -0.21298625	      0.00266101	      0.00087089	     35.89705512
      0.52943208	     -0.05565088	     -0.00027245	     -0.19739929	     -0.05895734	      0.88279462	     -0.00023702	     -0.21296550	      0.00265965	      0.00086658	     36.14156168
      0.53067744	     -0.05559870	     -0.00027180	     -0.19734711	     -0.05895403	      0.88279570	     -0.00023813	     -0.21294504	      0.00265807	      0.00085888	     36.19849893
      0.53192280	     -0.05554979	     -0.00027224	     -0.19729816	     -0.05895072	      0.88279676	     -0.00023924	     -0.21292490	      0.00265602	      0.00084772	     36.36227336
      0.53356922	     -0.05549035	     -0.00027165	     -0.19723870	     -0.05894635	      0.88279814	     -0.00024069	     -0.21289881	      0.00265301	      0.00082789	     36.44698261
      0.53480160	     -0.05544994	     -0.00027312	     -0.19719821	     -0.05894308	      0.88279915	     -0.00024176	     -0.21287972	      0.00265033	      0.00080938	     36.65645097
      0.53603398	     -0.05541328	     -0.00027304	     -0.19716152	     -0.05893982	      0.88280013	     -0.00024284	     -0.21286105	      0.00264761	      0.00078798	     36.68745302
      0.53753451	     -0.05537271	     -0.00027457	     -0.19712085	     -0.05893585	      0.88280129	     -0.00024413	     -0.21283889	      0.00264390	      0.00075813	     36.88188150
      0.53887034	     -0.05533993	     -0.00027422	     -0.19708803	     -0.05893232	      0.88280229	     -0.00024527	     -0.21281971	      0.00264059	      0.00072842	     36.86245698
      0.54020616	     -0.05530976	     -0.00027584	     -0.19705777	     -0.05892880	      0.88280324	     -0.00024641	     -0.21280103	      0.00263691	      0.00069588	     37.05442742
      0.54154198	     -0.05528197	     -0.00027511	     -0.19702994	     -0.05892528	      0.88280414	     -0.00024754	     -0.21278283	      0.00263336	      0.00066086	     37.01521140
      0.54287781	     -0.05525628	     -0.00027673	     -0.19700415	     -0.05892176	      0.88280500	     -0.00024865	     -0.21276510	      0.00262954	      0.00062358	     37.22630196
      0.54421363	     -0.05523284	     -0.00027561	     -0.19698069	     -0.05891825	      0.88280581	     -0.00024976	     -0.21274781	      0.00262588	      0.00058462	     37.16723583
      0.54554945	     -0.05521148	     -0.00027696	     -0.19695923	     -0.05891474	      0.88280656	     -0.00025086	     -0.21273097	      0.00262188	      0.00054419	     37.36939973
      0.54688527	     -0.05519202	     -0.00027544	     -0.19693975	     -0.05891125	      0.88280726	     -0.00025194	     -0.21271455	      0.00261806	      0.00050268	     37.27839394
      0.54822110	     -0.05517430	     -0.00027675	     -0.19692193	     -0.05890775	      0.88280791	     -0.00025302	     -0.21269855	      0.00261393	      0.00046020	     37.49689499
      0.54955692	     -0.05515839	     -0.00027497	     -0.19690601	     -0.05890426	      0.88280849	     -0.00025408	     -0.21268296	      0.00261009	      0.00041720	     37.38177552
      0.55089274	     -0.05514437	     -0.00027643	     -0.19689188	     -0.05890078	      0.88280902	     -0.00025514	     -0.21266776	      0.00260594	      0.00037379	     37.61428096
      0.55222857	     -0.05513251	     -0.00027447	     -0.19688001	     -0.05889730	      0.88280949	     -0.00025618	     -0.21265297	      0.00260213	      0.00033041	     37.46435997
      0.55341678	     -0.05512348	     -0.00027575	     -0.19687089	     -0.05889421	      0.88280986	     -0.00025710	     -0.21264016	      0.00259847	      0.00029193	     37.63927545
      0.55460500	     -0.05511596	     -0.00027492	     -0.19686334	     -0.05889112	      0.88281019	     -0.00025801	     -0.21262768	      0.00259502	      0.00025390	     37.58995280
      0.55606708	     -0.05510863	     -0.00027534	     -0.19685592	     -0.05888733	      0.88281052	     -0.00025912	     -0.21261277	      0.00259068	      0.00020781	     37.69650703
      0.55752915	     -0.05510350	     -0.00027392	     -0.19685076	     -0.05888355	      0.88281079	     -0.00026021	     -0.21259836	      0.00258659	      0.00016283	     37.59914714
      0.55873792	     -0.05510090	     -0.00027484	     -0.19684807	     -0.05888042	      0.88281097	     -0.00026110	     -0.21258680	      0.00258306	      0.00012657	     37.74907718
      0.55994668	     -0.05509979	     -0.00027384	     -0.19684693	     -0.05887730	      0.88281110	     -0.00026198	     -0.21257557	      0.00257979	      0.00009138	     37.68421970
      0.56141478	     -0.05510038	     -0.00027412	     -0.19684744	     -0.05887352	      0.88281120	     -0.00026304	     -0.21256236	      0.00257580	      0.00005011	     37.78161701
      0.56288287	     -0.05510319	     -0.00027234	     -0.19685022	     -0.05886974	      0.88281125	     -0.00026408	     -0.21254961	      0.00257219	      0.00001068	     37.64150153
      0.56404529	     -0.05510654	     -0.00027344	     -0.19685348	     -0.05886675	      0.88281124	     -0.00026489	     -0.21253985	      0.00256923	     -0.00001924	     37.78041828
      0.56520771	     -0.05511129	     -0.00027302	     -0.19685820	     -0.05886377	      0.88281120	     -0.00026570	     -0.21253040	      0.00256658	     -0.00004779	     37.70706762
      0.56673512	     -0.05512047	     -0.00027378	     -0.19686728	     -0.05885985	      0.88281110	     -0.00026674	     -0.21251850	      0.00256318	     -0.00008330	     37.76119544
      0.56826252	     -0.05513207	     -0.00027253	     -0.19687883	     -0.05885594	      0.88281095	     -0.00026776	     -0.21250717	      0.00256030	     -0.00011643	     37.59024589
      0.56938630	     -0.05514230	     -0.00027393	     -0.19688898	     -0.05885306	      0.88281081	     -0.00026850	     -0.21249918	      0.00255819	     -0.00013940	     37.71257778
      0.57051007	     -0.05515412	     -0.00027357	     -0.19690076	     -0.05885019	      0.88281064	     -0.00026923	     -0.21249148	      0.00255648	     -0.00016111	     37.63414859
      0.57211128	     -0.05517364	     -0.00027413	     -0.19692020	     -0.05884609	      0.88281036	     -0.00027025	     -0.21248100	      0.00255439	     -0.00019006	     37.64902082
      0.57348163	     -0.05519263	     -0.00027339	     -0.19693915	     -0.05884260	      0.88281008	     -0.00027110	     -0.21247250	      0.00255319	     -0.00021301	     37.50843980
      0.57485197	     -0.05521351	     -0.00027451	     -0.19695995	     -0.05883910	      0.88280977	     -0.00027195	     -0.21246441	      0.00255227	     -0.00023441	     37.58294205
      0.57622232	     -0.05523676	     -0.00027346	     -0.19698318	     -0.05883560	      0.88280944	     -0.00027277	     -0.21245674	      0.00255209	     -0.00025422	     37.36389514
      0.57759266	     -0.05526285	     -0.00027540	     -0.19700917	     -0.05883210	      0.88280908	     -0.00027358	     -0.21244950	      0.00255211	     -0.00027266	     37.49600020
      0.57877505	     -0.05528741	     -0.00027439	     -0.19703373	     -0.05882908	      0.88280875	     -0.00027427	     -0.21244360	      0.00255287	     -0.00028742	     37.24706881
      0.57995744	     -0.05531384	     -0.00027539	     -0.19706010	     -0.05882607	      0.88280840	     -0.00027495	     -0.21243803	      0.00255385	     -0.00030128	     37.24655923
      0.58143502	     -0.05534910	     -0.00027524	     -0.19709533	     -0.05882229	      0.88280794	     -0.00027577	     -0.21243150	      0.00255588	     -0.00031736	     37.06855337
      0.58291261	     -0.05538619	     -0.00027691	     -0.19713235	     -0.05881851	      0.88280746	     -0.00027658	     -0.21242544	      0.00255848	     -0.00033225	     37.12577947
      0.58410444	     -0.05541690	     -0.00027595	     -0.19716307	     -0.05881546	      0.88280706	     -0.00027722	     -0.21242087	      0.00256140	     -0.00034336	     36.86925972
      0.58529627	     -0.05544809	     -0.00027671	     -0.19719423	     -0.05881241	      0.88280664	     -0.00027784	     -0.21241653	      0.00256464	     -0.00035380	     36.84852261
      0.58679365	     -0.05548757	     -0.00027609	     -0.19723372	     -0.05880856	      0.88280610	     -0.00027861	     -0.21241138	      0.00256963	     -0.00036595	     36.64313384
      0.58829102	     -0.05552744	     -0.00027736	     -0.19727356	     -0.05880471	      0.88280555	     -0.00027936	     -0.21240653	      0.00257525	     -0.00037714	     36.70094517
      0.58944271	     -0.05555817	     -0.00027595	     -0.19730434	     -0.05880174	      0.88280511	     -0.00027992	     -0.21240296	      0.00258044	     -0.00038505	     36.41933017
      0.59059439	     -0.05558898	     -0.00027633	     -0.19733515	     -0.05879877	      0.88280466	     -0.00028047	     -0.21239952	      0.00258594	     -0.00039243	     36.37923660
      0.59215732	     -0.05563075	     -0.00027571	     -0.19737696	     -0.05879472	      0.88280404	     -0.00028120	     -0.21239503	      0.00259435	     -0.00040153	     36.17214380
      0.59372026	     -0.05567233	     -0.00027710	     -0.19741853	     -0.05879066	      0.88280341	     -0.00028190	     -0.21239070	      0.00260347	     -0.00040965	     36.23348433
      0.59483285	     -0.05570159	     -0.00027580	     -0.19744786	     -0.05878776	      0.88280295	     -0.00028239	     -0.21238770	      0.00261077	     -0.00041474	     35.93599606
      0.59594545	     -0.05573054	     -0.00027626	     -0.19747682	     -0.05878485	      0.88280248	     -0.00028287	     -0.21238475	      0.00261831	     -0.00041933	     35.88425351
      0.59759670	     -0.05577270	     -0.00027604	     -0.19751904	     -0.05878051	      0.88280179	     -0.00028356	     -0.21238045	      0.00263035	     -0.00042508	     35.67367030
      0.59898515	     -0.05580732	     -0.00027702	     -0.19755369	     -0.05877686	      0.88280119	     -0.00028412	     -0.21237690	      0.00264100	     -0.00042896	     35.65185042
      0.60037360	     -0.05584109	     -0.00027631	     -0.19758753	     -0.05877318	      0.88280059	     -0.00028466	     -0.21237337	      0.00265241	     -0.00043190	     35.38299384
      0.60176205	     -0.05587400	     -0.00027795	     -0.19762045	     -0.05876949	      0.88279999	     -0.00028519	     -0.21236988	      0.00266405	     -0.00043397	     35.44497643
      0.60315050	     -0.05590584	     -0.00027663	     -0.19765239	     -0.05876578	      0.88279939	     -0.00028570	     -0.21236640	      0.00267652	     -0.00043507	     35.07589683
      0.60432550	     -0.05593194	     -0.00027833	     -0.19767850	     -0.05876263	      0.88279888	     -0.00028611	     -0.21236346	      0.00268708	     -0.00043535	     35.15933178
      0.60550051	     -0.05595712	     -0.00027811	     -0.19770375	     -0.05875947	      0.88279837	     -0.00028651	     -0.21236053	      0.00269817	     -0.00043493	     34.96431895
      0.60701639	     -0.05598830	     -0.00027917	     -0.19773498	     -0.05875537	      0.88279771	     -0.00028702	     -0.21235676	      0.00271269	     -0.00043348	     34.91985227
      0.60853226	     -0.05601789	     -0.00027847	     -0.19776468	     -0.05875124	      0.88279705	     -0.00028749	     -0.21235298	      0.00272782	     -0.00043094	     34.60377867
      0.60971757	     -0.05604002	     -0.00028013	     -0.19778683	     -0.05874800	      0.88279654	     -0.00028785	     -0.21235003	      0.00273963	     -0.00042828	     34.68882062
      0.61090288	     -0.05606140	     -0.00027998	     -0.19780828	     -0.05874475	      0.88279604	     -0.00028820	     -0.21234709	      0.00275183	     -0.00042501	     34.49202095
      0.61244309	     -0.05608860	     -0.00028101	     -0.19783556	     -0.05874050	      0.88279539	     -0.00028863	     -0.21234329	      0.00276778	     -0.00042006	     34.45152694
      0.61398331	     -0.05611650	     -0.00028002	     -0.19786358	     -0.05873622	      0.88279475	     -0.00028903	     -0.21233958	      0.00278425	     -0.00041449	     34.07623019
      0.61511942	     -0.05613848	     -0.00028165	     -0.19788559	     -0.05873305	      0.88279428	     -0.00028932	     -0.21233697	      0.00279628	     -0.00041027	     34.17322652
      0.61625553	     -0.05616186	     -0.00028150	     -0.19790904	     -0.05872987	      0.88279381	     -0.00028959	     -0.21233450	      0.00280873	     -0.00040609	     33.97571761
      0.61788182	     -0.05619780	     -0.00028237	     -0.19794507	     -0.05872529	      0.88279316	     -0.00028996	     -0.21233134	      0.00282684	     -0.00040067	     33.89378072
      0.61927734	     -0.05623148	     -0.00028208	     -0.19797885	     -0.05872133	      0.88279260	     -0.00029025	     -0.21232903	      0.00284307	     -0.00039686	     33.60055382
      0.62067285	     -0.05626838	     -0.00028380	     -0.19801580	     -0.05871735	      0.88279205	     -0.00029053	     -0.21232720	      0.00285966	     -0.00039423	     33.65544795
      0.62206837	     -0.05630758	     -0.00028332	     -0.19805511	     -0.05871335	      0.88279150	     -0.00029079	     -0.21232590	      0.00287722	     -0.00039299	     33.25252542
      0.62346389	     -0.05634922	     -0.00028594	     -0.19809678	     -0.05870932	      0.88279095	     -0.00029103	     -0.21232516	      0.00289519	     -0.00039349	     33.45139196
      0.62465577	     -0.05638580	     -0.00028542	     -0.19813348	     -0.05870586	      0.88279048	     -0.00029122	     -0.21232500	      0.00291155	     -0.00039533	     33.03093673
      0.62584766	     -0.05642367	     -0.00028693	     -0.19817140	     -0.05870238	      0.88279001	     -0.00029139	     -0.21232527	      0.00292833	     -0.00039866	     33.02350794
      0.62736783	     -0.05647414	     -0.00028771	     -0.19822199	     -0.05869791	      0.88278940	     -0.00029159	     -0.21232627	      0.00295088	     -0.00040507	     32.72903745
      0.62888800	     -0.05652786	     -0.00029050	     -0.19827578	     -0.05869341	      0.88278878	     -0.00029178	     -0.21232803	      0.00297435	     -0.00041402	     32.81501260
      0.63009887	     -0.05657286	     -0.00029067	     -0.19832090	     -0.05868979	      0.88278827	     -0.00029191	     -0.21233001	      0.00299416	     -0.00042291	     32.38685728
      0.63130974	     -0.05661880	     -0.00029265	     -0.19836691	     -0.05868616	      0.88278775	     -0.00029202	     -0.21233253	      0.00301451	     -0.00043344	     32.35729706
      0.63284948	     -0.05667703	     -0.00029366	     -0.19842529	     -0.05868149	      0.88278707	     -0.00029215	     -0.21233644	      0.00304172	     -0.00044895	     32.02297732
      0.63438923	     -0.05673570	     -0.00029654	     -0.19848407	     -0.05867679	      0.88278637	     -0.00029225	     -0.21234107	      0.00306996	     -0.00046673	     32.11951282
      0.63556193	     -0.05678153	     -0.00029644	     -0.19853005	     -0.05867317	      0.88278581	     -0.00029231	     -0.21234509	      0.00309264	     -0.00048160	     31.66148371
      0.63673462	     -0.05682882	     -0.00029815	     -0.19857745	     -0.05866953	      0.88278524	     -0.00029236	     -0.21234953	      0.00311582	     -0.00049759	     31.59136489
      0.63834563	     -0.05689489	     -0.00029933	     -0.19864372	     -0.05866449	      0.88278442	     -0.00029240	     -0.21235634	      0.00314906	     -0.00052111	     31.25842635
      0.63995663	     -0.05696124	     -0.00030231	     -0.19871023	     -0.05865939	      0.88278356	     -0.00029242	     -0.21236391	      0.00318348	     -0.00054615	     31.33336638
      0.64109337	     -0.05700842	     -0.00030197	     -0.19875760	     -0.05865575	      0.88278293	     -0.00029241	     -0.21236969	      0.00320895	     -0.00056445	     30.88136565
      0.64223011	     -0.05705615	     -0.00030328	     -0.19880548	     -0.05865209	      0.88278227	     -0.00029240	     -0.21237581	      0.00323488	     -0.00058323	     30.78977293
      0.64393485	     -0.05712841	     -0.00030406	     -0.19887801	     -0.05864654	      0.88278125	     -0.00029235	     -0.21238560	      0.00327521	     -0.00061194	     30.46865037
      0.64536546	     -0.05719011	     -0.00030567	     -0.19893993	     -0.05864183	      0.88278036	     -0.00029228	     -0.21239437	      0.00331014	     -0.00063638	     30.40986635
      0.64679606	     -0.05725183	     -0.00030540	     -0.19900193	     -0.05863707	      0.88277943	     -0.00029220	     -0.21240363	      0.00334646	     -0.00066087	     30.03384272
      0.64822667	     -0.05731318	     -0.00030734	     -0.19906350	     -0.05863226	      0.88277847	     -0.00029210	     -0.21241331	      0.00338362	     -0.00068522	     30.09066667
      0.64951007	     -0.05736758	     -0.00030656	     -0.19911820	     -0.05862789	      0.88277758	     -0.00029199	     -0.21242231	      0.00341828	     -0.00070666	     29.70273558
      0.65079348	     -0.05742184	     -0.00030776	     -0.19917269	     -0.05862348	      0.88277666	     -0.00029186	     -0.21243158	      0.00345356	     -0.00072762	     29.67717804
      0.65207689	     -0.05747664	     -0.00030764	     -0.19922778	     -0.05861903	      0.88277571	     -0.00029172	     -0.21244110	      0.00348991	     -0.00074790	     29.42609472
      0.65371953	     -0.05754788	     -0.00030906	     -0.19929935	     -0.05861326	      0.88277446	     -0.00029151	     -0.21245368	      0.00353754	     -0.00077277	     29.36682562
      0.65503547	     -0.05760528	     -0.00030853	     -0.19935708	     -0.05860857	      0.88277343	     -0.00029133	     -0.21246406	      0.00357700	     -0.00079161	     29.03784427
      0.65635140	     -0.05766237	     -0.00030997	     -0.19941444	     -0.05860384	      0.88277238	     -0.00029114	     -0.21247470	      0.00361717	     -0.00080944	     29.01761408
      0.65766734	     -0.05771920	     -0.00031012	     -0.19947160	     -0.05859905	      0.88277130	     -0.00029092	     -0.21248558	      0.00365844	     -0.00082603	     28.77906769
      0.65928430	     -0.05778791	     -0.00031167	     -0.19954068	     -0.05859310	      0.88276995	     -0.00029064	     -0.21249926	      0.00371017	     -0.00084463	     28.75995714
      0.66058616	     -0.05784152	     -0.00031091	     -0.19959465	     -0.05858824	      0.88276884	     -0.00029040	     -0.21251044	      0.00375306	     -0.00085798	     28.44733743
      0.66188801	     -0.05789341	     -0.00031190	     -0.19964688	     -0.05858333	      0.88276772	     -0.00029015	     -0.21252172	      0.00379655	     -0.00086987	     28.43550003
      0.66318986	     -0.05794407	     -0.00031168	     -0.19969791	     -0.05857835	      0.88276658	     -0.00028988	     -0.21253305	      0.00384105	     -0.00088015	     28.23583762
      0.66486538	     -0.05800784	     -0.00031304	     -0.19976212	     -0.05857187	      0.88276509	     -0.00028951	     -0.21254767	      0.00389931	     -0.00089095	     28.22092203
      0.66616618	     -0.05805599	     -0.00031238	     -0.19981068	     -0.05856677	      0.88276393	     -0.00028921	     -0.21255903	      0.00394566	     -0.00089731	     27.94009403
      0.66746698	     -0.05810283	     -0.00031366	     -0.19985787	     -0.05856160	      0.88276276	     -0.00028890	     -0.21257037	      0.00399250	     -0.00090193	     27.92994114
      0.66876777	     -0.05814785	     -0.00031431	     -0.19990327	     -0.05855638	      0.88276159	     -0.00028857	     -0.21258173	      0.00404015	     -0.00090460	     27.74605631
      0.67048340	     -0.05820876	     -0.00031697	     -0.19996465	     -0.05854939	      0.88276003	     -0.00028813	     -0.21259682	      0.00410375	     -0.00090525	     27.72336799
      0.67177739	     -0.05825407	     -0.00031728	     -0.20001035	     -0.05854405	      0.88275886	     -0.00028778	     -0.21260829	      0.00415269	     -0.00090362	     27.46168804
      0.67307138	     -0.05829770	     -0.00031929	     -0.20005435	     -0.05853865	      0.88275769	     -0.00028741	     -0.21261978	      0.00420204	     -0.00090031	     27.46117992
      0.67463667	     -0.05834781	     -0.00031961	     -0.20010497	     -0.05853202	      0.88275629	     -0.00028696	     -0.21263364	      0.00426279	     -0.00089395	     27.25332106
      0.67604214	     -0.05839085	     -0.00032122	     -0.20014844	     -0.05852599	      0.88275504	     -0.00028654	     -0.21264598	      0.00431780	     -0.00088602	     27.29205399
      0.67744762	     -0.05843160	     -0.00032049	     -0.20018970	     -0.05851988	      0.88275380	     -0.00028611	     -0.21265819	      0.00437371	     -0.00087607	     27.04269599
      0.67885310	     -0.05847005	     -0.00032212	     -0.20022859	     -0.05851370	      0.88275258	     -0.00028567	     -0.21267022	      0.00442995	     -0.00086430	     27.12501251
      0.68025857	     -0.05850736	     -0.00032145	     -0.20026642	     -0.05850743	      0.88275137	     -0.00028522	     -0.21268205	      0.00448712	     -0.00085071	     26.86927739
      0.68166405	     -0.05854446	     -0.00032360	     -0.20030396	     -0.05850108	      0.88275019	     -0.00028476	     -0.21269371	      0.00454451	     -0.00083555	     26.96501914
      0.68306953	     -0.05858073	     -0.00032315	     -0.20034075	     -0.05849466	      0.88274902	     -0.00028428	     -0.21270522	      0.00460279	     -0.00081886	     26.69972362
      0.68447501	     -0.05861551	     -0.00032546	     -0.20037599	     -0.05848815	      0.88274789	     -0.00028380	     -0.21271657	      0.00466123	     -0.00080095	     26.81286204
      0.68588048	     -0.05864754	     -0.00032487	     -0.20040856	     -0.05848155	      0.88274677	     -0.00028331	     -0.21272772	      0.00472056	     -0.00078179	     26.55763974
      0.68728596	     -0.05867708	     -0.00032732	     -0.20043857	     -0.05847488	      0.88274569	     -0.00028281	     -0.21273861	      0.00478001	     -0.00076154	     26.68947147
      0.68869144	     -0.05870359	     -0.00032673	     -0.20046563	     -0.05846812	      0.88274463	     -0.00028230	     -0.21274919	      0.00484028	     -0.00074008	     26.44131691
      0.69009692	     -0.05872804	     -0.00032921	     -0.20049056	     -0.05846127	      0.88274361	     -0.00028178	     -0.21275942	      0.00490053	     -0.00071760	     26.57953877
      0.69150239	     -0.05875024	     -0.00032856	     -0.20051332	     -0.05845434	      0.88274262	     -0.00028125	     -0.21276931	      0.00496149	     -0.00069401	     26.33830809
      0.69290787	     -0.05876996	     -0.00033101	     -0.20053354	     -0.05844732	      0.88274166	     -0.00028072	     -0.21277880	      0.00502230	     -0.00066954	     26.48240626
      0.69431335	     -0.05878557	     -0.00033003	     -0.20054973	     -0.05844022	      0.88274073	     -0.00028018	     -0.21278786	      0.00508374	     -0.00064408	     26.26816575
      0.69571882	     -0.05879568	     -0.00033204	     -0.20056036	     -0.05843304	      0.88273985	     -0.00027963	     -0.21279638	      0.00514493	     -0.00061774	     26.43721728
      0.69712430	     -0.05880020	     -0.00033079	     -0.20056549	     -0.05842576	      0.88273900	     -0.00027908	     -0.21280424	      0.00520665	     -0.00059023	     26.27168707
      0.69852978	     -0.05880106	     -0.00033349	     -0.20056685	     -0.05841840	      0.88273819	     -0.00027852	     -0.21281139	      0.00526791	     -0.00056149	     26.46869602
      0.69993526	     -0.05879633	     -0.00033304	     -0.20056270	     -0.05841095	      0.88273742	     -0.00027796	     -0.21281779	      0.00532938	     -0.00053110	     26.34589185
      0.70134073	     -0.05878401	     -0.00033591	     -0.20055088	     -0.05840342	      0.88273670	     -0.00027739	     -0.21282331	      0.00539002	     -0.00049891	     26.56486382
      0.70274621	     -0.05876025	     -0.00033479	     -0.20052774	     -0.05839580	      0.88273602	     -0.00027681	     -0.21282776	      0.00545049	     -0.00046442	     26.49201261
      0.70415169	     -0.05872478	     -0.00033683	     -0.20049279	     -0.05838810	      0.88273539	     -0.00027624	     -0.21283090	      0.00550969	     -0.00042743	     26.74317589
      0.70555716	     -0.05867900	     -0.00033503	     -0.20044764	     -0.05838031	      0.88273482	     -0.00027566	     -0.21283260	      0.00556826	     -0.00038746	     26.70749220
      0.70696264	     -0.05862511	     -0.00033704	     -0.20039427	     -0.05837245	      0.88273431	     -0.00027507	     -0.21283279	      0.00562503	     -0.00034446	     26.97398985
      0.70821405	     -0.05856893	     -0.00033573	     -0.20033862	     -0.05836538	      0.88273390	     -0.00027455	     -0.21283166	      0.00567468	     -0.00030334	     26.99495082
      0.70946545	     -0.05850544	     -0.00033746	     -0.20027557	     -0.05835825	      0.88273355	     -0.00027403	     -0.21282928	      0.00572272	     -0.00025944	     27.18676090
      0.71100716	     -0.05841963	     -0.00033766	     -0.20019035	     -0.05834938	      0.88273319	     -0.00027339	     -0.21282467	      0.00577992	     -0.00020125	     27.33490406
      0.71254887	     -0.05832459	     -0.00033963	     -0.20009583	     -0.05834043	      0.88273293	     -0.00027275	     -0.21281824	      0.00583434	     -0.00013866	     27.63096358
      0.71380926	     -0.05823667	     -0.00033839	     -0.20000839	     -0.05833304	      0.88273279	     -0.00027222	     -0.21281155	      0.00587710	     -0.00008419	     27.76575115
      0.71506966	     -0.05814016	     -0.00033886	     -0.19991231	     -0.05832561	      0.88273272	     -0.00027170	     -0.21280343	      0.00591778	     -0.00002684	     28.03157159
      0.71662036	     -0.05801074	     -0.00033763	     -0.19978344	     -0.05831640	      0.88273273	     -0.00027106	     -0.21279144	      0.00596526	      0.00004776	     28.30912615
      0.71817106	     -0.05787196	     -0.00033864	     -0.19964512	     -0.05830711	      0.88273287	     -0.00027042	     -0.21277719	      0.00600924	      0.00012659	     28.71320469
      0.71935703	     -0.05776041	     -0.00033694	     -0.19953398	     -0.05829997	      0.88273306	     -0.00026993	     -0.21276481	      0.00604085	      0.00018967	     28.91311178
      0.72054300	     -0.05764503	     -0.00033719	     -0.19941893	     -0.05829279	      0.88273332	     -0.00026945	     -0.21275119	      0.00607018	      0.00025492	     29.20577199
      0.72217383	     -0.05748043	     -0.00033627	     -0.19925479	     -0.05828286	      0.88273381	     -0.00026879	     -0.21273048	      0.00610715	      0.00034787	     29.58611963
      0.72363886	     -0.05732622	     -0.00033683	     -0.19910092	     -0.05827389	      0.88273438	     -0.00026820	     -0.21270998	      0.00613670	      0.00043406	     29.99814567
      0.72510389	     -0.05716596	     -0.00033462	     -0.19894105	     -0.05826488	      0.88273508	     -0.00026762	     -0.21268771	      0.00616318	      0.00052240	     30.36016929
      0.72629801	     -0.05703070	     -0.00033525	     -0.19880602	     -0.05825750	      0.88273575	     -0.00026715	     -0.21266826	      0.00618196	      0.00059557	     30.70672876
      0.72749212	     -0.05689115	     -0.00033363	     -0.19866675	     -0.05825011	      0.88273651	     -0.00026668	     -0.21264764	      0.00619866	      0.00066955	     31.02686651
      0.72905132	     -0.05670491	     -0.00033296	     -0.19848079	     -0.05824043	      0.88273763	     -0.00026608	     -0.21261901	      0.00621688	      0.00076683	     31.49326525
      0.73061053	     -0.05651350	     -0.00033025	     -0.19828968	     -0.05823073	      0.88273890	     -0.00026549	     -0.21258854	      0.00623136	      0.00086438	     31.93710007
      0.73175633	     -0.05636916	     -0.00033091	     -0.19814546	     -0.05822358	      0.88273993	     -0.00026506	     -0.21256503	      0.00623924	      0.00093581	     32.29733131
      0.73290212	     -0.05622410	     -0.00032985	     -0.19800055	     -0.05821643	      0.88274104	     -0.00026464	     -0.21254062	      0.00624510	      0.00100685	     32.62010553
      0.73452966	     -0.05601717	     -0.00032946	     -0.19779377	     -0.05820626	      0.88274276	     -0.00026405	     -0.21250457	      0.00624957	      0.00110632	     33.10610680
      0.73597177	     -0.05583215	     -0.00032770	     -0.19760888	     -0.05819725	      0.88274442	     -0.00026354	     -0.21247139	      0.00625004	      0.00119243	     33.52125591
      0.73741387	     -0.05564547	     -0.00032858	     -0.19742223	     -0.05818824	      0.88274620	     -0.00026305	     -0.21243711	      0.00624699	      0.00127601	     34.02644490
      0.73857091	     -0.05549545	     -0.00032669	     -0.19727228	     -0.05818101	      0.88274771	     -0.00026265	     -0.21240888	      0.00624240	      0.00134100	     34.31821810
      0.73972796	     -0.05534644	     -0.00032698	     -0.19712325	     -0.05817379	      0.88274930	     -0.00026227	     -0.21238007	      0.00623553	      0.00140376	     34.68954134
      0.74127210	     -0.05514841	     -0.00032632	     -0.19692520	     -0.05816417	      0.88275153	     -0.00026177	     -0.21234086	      0.00622324	      0.00148373	     35.14452080
      0.74281625	     -0.05495016	     -0.00032793	     -0.19672684	     -0.05815458	      0.88275388	     -0.00026128	     -0.21230085	      0.00620717	      0.00155887	     35.72374693
      0.74392503	     -0.05480838	     -0.00032687	     -0.19658501	     -0.05814770	      0.88275564	     -0.00026094	     -0.21227168	      0.00619361	      0.00160975	     35.99018605
      0.74503381	     -0.05466807	     -0.00032779	     -0.19644458	     -0.05814084	      0.88275745	     -0.00026061	     -0.21224219	      0.00617803	      0.00165785	     36.34886106
      0.74665479	     -0.05446565	     -0.00032806	     -0.19624199	     -0.05813085	      0.88276019	     -0.00026014	     -0.21219865	      0.00615197	      0.00172293	     36.82051381
      0.74800809	     -0.05429661	     -0.00032945	     -0.19607274	     -0.05812254	      0.88276256	     -0.00025977	     -0.21216196	      0.00612714	      0.00177230	     37.29864494
      0.74936139	     -0.05412752	     -0.00032921	     -0.19590346	     -0.05811427	      0.88276499	     -0.00025940	     -0.21212500	      0.00609980	      0.00181720	     37.67876307
      0.75071469	     -0.05395832	     -0.00033133	     -0.19573397	     -0.05810603	      0.88276747	     -0.00025905	     -0.21208776	      0.00606963	      0.00185759	     38.19538029
      0.75206799	     -0.05378906	     -0.00033051	     -0.19556449	     -0.05809784	      0.88277001	     -0.00025871	     -0.21205026	      0.00603699	      0.00189362	     38.53883583
      0.75323348	     -0.05364352	     -0.00033251	     -0.19541867	     -0.05809082	      0.88277224	     -0.00025843	     -0.21201777	      0.00600651	      0.00192105	     38.98415556
      0.75439897	     -0.05349811	     -0.00033233	     -0.19527301	     -0.05808384	      0.88277449	     -0.00025816	     -0.21198511	      0.00597418	      0.00194529	     39.30813830
      0.75584225	     -0.05331828	     -0.00033328	     -0.19509282	     -0.05807525	      0.88277732	     -0.00025783	     -0.21194447	      0.00593125	      0.00197079	     39.80258796
      0.75728552	     -0.05313912	     -0.00033221	     -0.19491332	     -0.05806672	      0.88278017	     -0.00025753	     -0.21190363	      0.00588545	      0.00199145	     40.18973535
      0.75842747	     -0.05299968	     -0.00033391	     -0.19477352	     -0.05806002	      0.88278246	     -0.00025730	     -0.21187122	      0.00584692	      0.00200438	     40.61800613
      0.75956943	     -0.05286278	     -0.00033385	     -0.19463629	     -0.05805337	      0.88278475	     -0.00025708	     -0.21183881	      0.00580664	      0.00201443	     40.92610316
      0.76104629	     -0.05268903	     -0.00033526	     -0.19446205	     -0.05804483	      0.88278773	     -0.00025682	     -0.21179696	      0.00575171	      0.00202309	     41.42115678
      0.76252314	     -0.05251867	     -0.00033475	     -0.19429122	     -0.05803638	      0.88279072	     -0.00025657	     -0.21175525	      0.00569394	      0.00202711	     41.79534443
      0.76359849	     -0.05239644	     -0.00033690	     -0.19416856	     -0.05803028	      0.88279291	     -0.00025640	     -0.21172501	      0.00564987	      0.00202714	     42.19806697
      0.76467383	     -0.05227496	     -0.00033716	     -0.19404669	     -0.05802423	      0.88279508	     -0.00025624	     -0.21169487	      0.00560439	      0.00202492	     42.50358772
      0.76624004	     -0.05209896	     -0.00033845	     -0.19387007	     -0.05801550	      0.88279825	     -0.00025603	     -0.21165114	      0.00553545	      0.00201781	     43.02693984
      0.76755804	     -0.05195222	     -0.00033817	     -0.19372283	     -0.05800825	      0.88280090	     -0.00025587	     -0.21161449	      0.00547511	      0.00200857	     43.38660871
      0.76887603	     -0.05180755	     -0.00033905	     -0.19357760	     -0.05800107	      0.88280354	     -0.00025572	     -0.21157799	      0.00541243	      0.00199661	     43.85365792
      0.77019403	     -0.05166496	     -0.00033745	     -0.19343450	     -0.05799398	      0.88280617	     -0.00025559	     -0.21154167	      0.00534770	      0.00198224	     44.16797102
      0.77151202	     -0.05152577	     -0.00033888	     -0.19329468	     -0.05798698	      0.88280877	     -0.00025548	     -0.21150557	      0.00528065	      0.00196549	     44.67760735
      0.77262555	     -0.05141069	     -0.00033731	     -0.19317915	     -0.05798113	      0.88281095	     -0.00025540	     -0.21147529	      0.00522253	      0.00194972	     44.90630973
      0.77373908	     -0.05129797	     -0.00033752	     -0.19306590	     -0.05797535	      0.88281311	     -0.00025533	     -0.21144523	      0.00516283	      0.00193249	     45.26443804
      0.77516880	     -0.05115514	     -0.00033659	     -0.19292241	     -0.05796802	      0.88281586	     -0.00025526	     -0.21140701	      0.00508414	      0.00190844	     45.62911396
      0.77659853	     -0.05101635	     -0.00033810	     -0.19278286	     -0.05796081	      0.88281857	     -0.00025521	     -0.21136930	      0.00500294	      0.00188246	     46.12611400
      0.77769376	     -0.05091314	     -0.00033697	     -0.19267912	     -0.05795536	      0.88282062	     -0.00025519	     -0.21134080	      0.00493935	      0.00186138	     46.32143292
      0.77878899	     -0.05081220	     -0.00033774	     -0.19257758	     -0.05794999	      0.88282264	     -0.00025518	     -0.21131268	      0.00487438	      0.00183922	     46.64535084
      0.78025652	     -0.05068200	     -0.00033735	     -0.19244660	     -0.05794290	      0.88282532	     -0.00025518	     -0.21127561	      0.00478548	      0.00180795	     46.98226005
      0.78172405	     -0.05055988	     -0.00033895	     -0.19232363	     -0.05793595	      0.88282795	     -0.00025521	     -0.21123933	      0.00469439	      0.00177465	     47.45127390
      0.78275379	     -0.05047895	     -0.00033752	     -0.19224216	     -0.05793115	      0.88282976	     -0.00025524	     -0.21121440	      0.00462947	      0.00175005	     47.56078932
      0.78378353	     -0.05040156	     -0.00033770	     -0.19216417	     -0.05792641	      0.88283155	     -0.00025529	     -0.21118994	      0.00456361	      0.00172427	     47.81061014
      0.78535681	     -0.05028984	     -0.00033670	     -0.19205155	     -0.05791931	      0.88283423	     -0.00025538	     -0.21115349	      0.00446159	      0.00168258	     48.10554471
      0.78665604	     -0.05020607	     -0.00033689	     -0.19196700	     -0.05791357	      0.88283639	     -0.00025548	     -0.21112428	      0.00437611	      0.00164585	     48.39510801
      0.78795528	     -0.05013198	     -0.00033553	     -0.19189216	     -0.05790794	      0.88283851	     -0.00025559	     -0.21109601	      0.00428981	      0.00160690	     48.52539906
      0.78925452	     -0.05006750	     -0.00033671	     -0.19182684	     -0.05790242	      0.88284057	     -0.00025572	     -0.21106879	      0.00420265	      0.00156546	     48.82630844
      0.79041521	     -0.05001703	     -0.00033551	     -0.19177568	     -0.05789759	      0.88284236	     -0.00025586	     -0.21104542	      0.00412446	      0.00152635	     48.88019950
      0.79157590	     -0.04997263	     -0.00033649	     -0.19173052	     -0.05789285	      0.88284411	     -0.00025601	     -0.21102297	      0.00404585	      0.00148517	     49.09638444
      0.79273659	     -0.04993339	     -0.00033620	     -0.19169056	     -0.05788820	      0.88284581	     -0.00025617	     -0.21100143	      0.00396711	      0.00144205	     49.19348054
      0.79421767	     -0.04988995	     -0.00033733	     -0.19164615	     -0.05788240	      0.88284790	     -0.00025640	     -0.21097525	      0.00386638	      0.00138431	     49.43383818
      0.79539417	     -0.04986016	     -0.00033650	     -0.19161564	     -0.05787790	      0.88284950	     -0.00025660	     -0.21095545	      0.00378639	      0.00133651	     49.45386232
      0.79657066	     -0.04983439	     -0.00033747	     -0.19158909	     -0.05787349	      0.88285105	     -0.00025682	     -0.21093650	      0.00370629	      0.00128712	     49.61933569
      0.79774716	     -0.04981248	     -0.00033712	     -0.19156645	     -0.05786918	      0.88285253	     -0.00025705	     -0.21091838	      0.00362628	      0.00123639	     49.65573159
      0.79921920	     -0.04979057	     -0.00033820	     -0.19154357	     -0.05786391	      0.88285430	     -0.00025736	     -0.21089682	      0.00352617	      0.00117124	     49.82521013
      0.80037577	     -0.04977756	     -0.00033721	     -0.19152986	     -0.05785988	      0.88285563	     -0.00025762	     -0.21088075	      0.00344772	      0.00111904	     49.76964141
      0.80153235	     -0.04976838	     -0.00033797	     -0.19151992	     -0.05785594	      0.88285689	     -0.00025790	     -0.21086541	      0.00336928	      0.00106605	     49.86288426
      0.80268892	     -0.04976287	     -0.00033755	     -0.19151369	     -0.05785209	      0.88285809	     -0.00025819	     -0.21085081	      0.00329106	      0.00101252	     49.83918172
      0.80422279	     -0.04976128	     -0.00033835	     -0.19151111	     -0.05784712	      0.88285959	     -0.00025859	     -0.21083256	      0.00318753	      0.00094087	     49.92633044
      0.80537126	     -0.04976432	     -0.00033726	     -0.19151347	     -0.05784350	      0.88286064	     -0.00025891	     -0.21081973	      0.00311037	      0.00088700	     49.81181492
      0.80651974	     -0.04977097	     -0.00033785	     -0.19151938	     -0.05783997	      0.88286163	     -0.00025925	     -0.21080760	      0.00303338	      0.00083304	     49.84591890
      0.80791613	     -0.04978370	     -0.00033697	     -0.19153126	     -0.05783580	      0.88286275	     -0.00025967	     -0.21079378	      0.00294026	      0.00076759	     49.73110039
      0.80916325	     -0.04979929	     -0.00033788	     -0.19154605	     -0.05783219	      0.88286367	     -0.00026007	     -0.21078231	      0.00285742	      0.00070940	     49.77742377
      0.81041037	     -0.04981878	     -0.00033660	     -0.19156481	     -0.05782867	      0.88286452	     -0.00026049	     -0.21077163	      0.00277515	      0.00065171	     49.60269329
      0.81165749	     -0.04984238	     -0.00033758	     -0.19158761	     -0.05782526	      0.88286529	     -0.00026092	     -0.21076175	      0.00269322	      0.00059457	     49.63288563
      0.81290461	     -0.04986996	     -0.00033621	     -0.19161447	     -0.05782196	      0.88286600	     -0.00026136	     -0.21075267	      0.00261197	      0.00053822	     49.41971110
      0.81415172	     -0.04990154	     -0.00033730	     -0.19164525	     -0.05781875	      0.88286664	     -0.00026182	     -0.21074436	      0.00253116	      0.00048266	     49.43796044
      0.81539884	     -0.04993678	     -0.00033585	     -0.19167978	     -0.05781564	      0.88286721	     -0.00026230	     -0.21073684	      0.00245114	      0.00042810	     49.19094775
      0.81664596	     -0.04997575	     -0.00033707	     -0.19171797	     -0.05781264	      0.88286771	     -0.00026279	     -0.21073008	      0.00237164	      0.00037454	     49.20046530
      0.81789308	     -0.05001840	     -0.00033556	     -0.19175993	     -0.05780973	      0.88286814	     -0.00026330	     -0.21072408	      0.00229303	      0.00032220	     48.92022386
      0.81914020	     -0.05006461	     -0.00033692	     -0.19180536	     -0.05780692	      0.88286851	     -0.00026383	     -0.21071882	      0.00221500	      0.00027109	     48.92380856
      0.82038732	     -0.05011378	     -0.00033541	     -0.19185386	     -0.05780420	      0.88286882	     -0.00026436	     -0.21071429	      0.00213796	      0.00022145	     48.61780489
      0.82163444	     -0.05016594	     -0.00033685	     -0.19190526	     -0.05780158	      0.88286906	     -0.00026492	     -0.21071045	      0.00206158	      0.00017321	     48.61463975
      0.82288156	     -0.05022095	     -0.00033528	     -0.19195961	     -0.05779906	      0.88286925	     -0.00026549	     -0.21070730	      0.00198628	      0.00012656	     48.28131829
      0.82412868	     -0.05027885	     -0.00033677	     -0.19201676	     -0.05779663	      0.88286938	     -0.00026607	     -0.21070482	      0.00191170	      0.00008139	     48.26961407
      0.82537580	     -0.05033951	     -0.00033519	     -0.19207678	     -0.05779429	      0.88286945	     -0.00026667	     -0.21070298	      0.00183826	      0.00003789	     47.91474177
      0.82662292	     -0.05040292	     -0.00033676	     -0.19213946	     -0.05779204	      0.88286947	     -0.00026728	     -0.21070178	      0.00176561	     -0.00000409	     47.89420598
      0.82787004	     -0.05046879	     -0.00033521	     -0.19220471	     -0.05778989	      0.88286944	     -0.00026790	     -0.21070119	      0.00169419	     -0.00004439	     47.52371888
      0.82911716	     -0.05053708	     -0.00033680	     -0.19227229	     -0.05778782	      0.88286936	     -0.00026854	     -0.21070120	      0.00162362	     -0.00008317	     47.49409110
      0.83036428	     -0.05060742	     -0.00033532	     -0.19234202	     -0.05778584	      0.88286924	     -0.00026919	     -0.21070178	      0.00155437	     -0.00012027	     47.11546588
      0.83161140	     -0.05067976	     -0.00033688	     -0.19241367	     -0.05778394	      0.88286906	     -0.00026986	     -0.21070291	      0.00148604	     -0.00015585	     47.07438341
      0.83285852	     -0.05075381	     -0.00033545	     -0.19248714	     -0.05778213	      0.88286885	     -0.00027054	     -0.21070457	      0.00141908	     -0.00018978	     46.68982545
      0.83410564	     -0.05082970	     -0.00033694	     -0.19256237	     -0.05778040	      0.88286859	     -0.00027123	     -0.21070673	      0.00135309	     -0.00022222	     46.63341564
      0.83535276	     -0.05090721	     -0.00033560	     -0.19263931	     -0.05777875	      0.88286830	     -0.00027194	     -0.21070936	      0.00128851	     -0.00025306	     46.24913153
      0.83659988	     -0.05098636	     -0.00033703	     -0.19271783	     -0.05777719	      0.88286796	     -0.00027265	     -0.21071246	      0.00122494	     -0.00028248	     46.17497708
      0.83784700	     -0.05106644	     -0.00033586	     -0.19279736	     -0.05777570	      0.88286759	     -0.00027338	     -0.21071600	      0.00116280	     -0.00031036	     45.79530068
      0.83909412	     -0.05114841	     -0.00033710	     -0.19287873	     -0.05777428	      0.88286719	     -0.00027413	     -0.21071997	      0.00110170	     -0.00033684	     45.69610783
      0.84034124	     -0.05123177	     -0.00033598	     -0.19296156	     -0.05777295	      0.88286675	     -0.00027488	     -0.21072437	      0.00104206	     -0.00036191	     45.32804226
      0.84158836	     -0.05131640	     -0.00033709	     -0.19304562	     -0.05777169	      0.88286629	     -0.00027564	     -0.21072917	      0.00098358	     -0.00038575	     45.21849349
      0.84283548	     -0.05140196	     -0.00033610	     -0.19313068	     -0.05777049	      0.88286579	     -0.00027642	     -0.21073434	      0.00092660	     -0.00040833	     44.86816041
      0.84408260	     -0.05148846	     -0.00033703	     -0.19321663	     -0.05776937	      0.88286527	     -0.00027721	     -0.21073986	      0.00087084	     -0.00042982	     44.74188093
      0.84532972	     -0.05157567	     -0.00033615	     -0.19330336	     -0.05776832	      0.88286472	     -0.00027801	     -0.21074570	      0.00081659	     -0.00045020	     44.40714707
      0.84657684	     -0.05166364	     -0.00033687	     -0.19339082	     -0.05776734	      0.88286414	     -0.00027882	     -0.21075184	      0.00076361	     -0.00046963	     44.26071926
      0.84782396	     -0.05175223	     -0.00033611	     -0.19347895	     -0.05776642	      0.88286355	     -0.00027964	     -0.21075826	      0.00071218	     -0.00048810	     43.94122989
      0.84907107	     -0.05184159	     -0.00033670	     -0.19356783	     -0.05776556	      0.88286293	     -0.00028047	     -0.21076493	      0.00066208	     -0.00050576	     43.77668759
      0.85031819	     -0.05193155	     -0.00033614	     -0.19365736	     -0.05776476	      0.88286229	     -0.00028131	     -0.21077185	      0.00061353	     -0.00052260	     43.47237003
      0.85183995	     -0.05204188	     -0.00033724	     -0.19376713	     -0.05776387	      0.88286148	     -0.00028235	     -0.21078059	      0.00055615	     -0.00054221	     43.31835640
      0.85297529	     -0.05212406	     -0.00033614	     -0.19384896	     -0.05776327	      0.88286085	     -0.00028314	     -0.21078731	      0.00051492	     -0.00055611	     42.95776744
      0.85411063	     -0.05220598	     -0.00033675	     -0.19393049	     -0.05776270	      0.88286021	     -0.00028393	     -0.21079416	      0.00047477	     -0.00056948	     42.80740560
      0.85559396	     -0.05231209	     -0.00033623	     -0.19403615	     -0.05776204	      0.88285936	     -0.00028498	     -0.21080328	      0.00042422	     -0.00058606	     42.46206524
      0.85707730	     -0.05241693	     -0.00033780	     -0.19414050	     -0.05776145	      0.88285848	     -0.00028604	     -0.21081255	      0.00037550	     -0.00060167	     42.38851612
      0.85814335	     -0.05249116	     -0.00033646	     -0.19421447	     -0.05776106	      0.88285783	     -0.00028681	     -0.21081927	      0.00034192	     -0.00061220	     42.00525332
      0.85920940	     -0.05256452	     -0.00033686	     -0.19428752	     -0.05776072	      0.88285717	     -0.00028759	     -0.21082602	      0.00030917	     -0.00062222	     41.85624778
      0.86080678	     -0.05267241	     -0.00033648	     -0.19439499	     -0.05776026	      0.88285617	     -0.00028876	     -0.21083615	      0.00026199	     -0.00063615	     41.51669295
      0.86215730	     -0.05276161	     -0.00033722	     -0.19448382	     -0.05775993	      0.88285530	     -0.00028977	     -0.21084471	      0.00022362	     -0.00064691	     41.37438961
      0.86350782	     -0.05284870	     -0.00033614	     -0.19457060	     -0.05775966	      0.88285442	     -0.00029078	     -0.21085325	      0.00018685	     -0.00065667	     41.00152863
      0.86485835	     -0.05293370	     -0.00033744	     -0.19465525	     -0.05775943	      0.88285353	     -0.00029181	     -0.21086174	      0.00015123	     -0.00066549	     40.96129395
      0.86604318	     -0.05300634	     -0.00033607	     -0.19472766	     -0.05775927	      0.88285273	     -0.00029272	     -0.21086914	      0.00012129	     -0.00067233	     40.57568418
      0.86722802	     -0.05307727	     -0.00033664	     -0.19479832	     -0.05775914	      0.88285193	     -0.00029363	     -0.21087648	      0.00009215	     -0.00067844	     40.47633508
      0.86841286	     -0.05314633	     -0.00033605	     -0.19486714	     -0.05775905	      0.88285113	     -0.00029455	     -0.21088377	      0.00006406	     -0.00068374	     40.22053875
      0.87003485	     -0.05323789	     -0.00033650	     -0.19495835	     -0.05775897	      0.88285001	     -0.00029582	     -0.21089364	      0.00002695	     -0.00068977	     40.07757632
      0.87125788	     -0.05330447	     -0.00033525	     -0.19502474	     -0.05775896	      0.88284917	     -0.00029678	     -0.21090100	      0.00000019	     -0.00069332	     39.72909588
      0.87248090	     -0.05336905	     -0.00033569	     -0.19508907	     -0.05775897	      0.88284832	     -0.00029776	     -0.21090829	     -0.00002586	     -0.00069610	     39.64988294
      0.87370392	     -0.05343143	     -0.00033495	     -0.19515125	     -0.05775902	      0.88284746	     -0.00029873	     -0.21091551	     -0.00005096	     -0.00069806	     39.39085793
      0.87528626	     -0.05350921	     -0.00033547	     -0.19522874	     -0.05775913	      0.88284636	     -0.00030001	     -0.21092473	     -0.00008240	     -0.00069947	     39.30873720
      0.87649014	     -0.05356627	     -0.00033417	     -0.19528563	     -0.05775924	      0.88284552	     -0.00030098	     -0.21093166	     -0.00010531	     -0.00069967	     38.95807742
      0.87769401	     -0.05362185	     -0.00033459	     -0.19534100	     -0.05775938	      0.88284467	     -0.00030197	     -0.21093854	     -0.00012768	     -0.00069924	     38.89815166
      0.87915498	     -0.05368745	     -0.00033359	     -0.19540640	     -0.05775958	      0.88284365	     -0.00030316	     -0.21094683	     -0.00015377	     -0.00069785	     38.57579554
      0.88061595	     -0.05375238	     -0.00033495	     -0.19547107	     -0.05775983	      0.88284263	     -0.00030437	     -0.21095510	     -0.00017914	     -0.00069577	     38.65888257
      0.88171791	     -0.05380159	     -0.00033356	     -0.19552016	     -0.05776004	      0.88284187	     -0.00030529	     -0.21096137	     -0.00019740	     -0.00069377	     38.25521288
      0.88281987	     -0.05385145	     -0.00033396	     -0.19556985	     -0.05776026	      0.88284111	     -0.00030620	     -0.21096773	     -0.00021533	     -0.00069163	     38.17621781
      0.88439927	     -0.05392409	     -0.00033344	     -0.19564228	     -0.05776062	      0.88284002	     -0.00030753	     -0.21097704	     -0.00023999	     -0.00068851	     37.88139664
      0.88576951	     -0.05398840	     -0.00033407	     -0.19570639	     -0.05776097	      0.88283907	     -0.00030868	     -0.21098540	     -0.00026057	     -0.00068614	     37.83787027
      0.88713975	     -0.05405320	     -0.00033273	     -0.19577106	     -0.05776134	      0.88283813	     -0.00030984	     -0.21099406	     -0.00028003	     -0.00068431	     37.46061617
      0.88850999	     -0.05411872	     -0.00033372	     -0.19583638	     -0.05776173	      0.88283720	     -0.00031100	     -0.21100306	     -0.00029875	     -0.00068339	     37.55031832
      0.88970474	     -0.05417618	     -0.00033199	     -0.19589376	     -0.05776210	      0.88283638	     -0.00031202	     -0.21101119	     -0.00031397	     -0.00068343	     37.14383809
      0.89089948	     -0.05423435	     -0.00033220	     -0.19595179	     -0.05776248	      0.88283556	     -0.00031304	     -0.21101960	     -0.00032857	     -0.00068448	     37.11648323
      0.89233871	     -0.05430575	     -0.00033100	     -0.19602308	     -0.05776297	      0.88283458	     -0.00031427	     -0.21103015	     -0.00034487	     -0.00068717	     36.79523038
      0.89377794	     -0.05437781	     -0.00033166	     -0.19609499	     -0.05776347	      0.88283359	     -0.00031550	     -0.21104118	     -0.00036011	     -0.00069164	     36.85231217
      0.89497833	     -0.05443743	     -0.00032993	     -0.19615455	     -0.05776391	      0.88283275	     -0.00031654	     -0.21105073	     -0.00037158	     -0.00069672	     36.45011324
      0.89617873	     -0.05449653	     -0.00033000	     -0.19621355	     -0.05776437	      0.88283191	     -0.00031757	     -0.21106059	     -0.00038234	     -0.00070314	     36.42403721
      0.89763843	     -0.05456734	     -0.00032853	     -0.19628430	     -0.05776493	      0.88283088	     -0.00031883	     -0.21107294	     -0.00039402	     -0.00071264	     36.10009295
      0.89909813	     -0.05463793	     -0.00032913	     -0.19635478	     -0.05776552	      0.88282983	     -0.00032010	     -0.21108569	     -0.00040457	     -0.00072403	     36.17989095
      0.90027283	     -0.05469497	     -0.00032747	     -0.19641181	     -0.05776600	      0.88282897	     -0.00032112	     -0.21109623	     -0.00041185	     -0.00073445	     35.76725204
      0.90144753	     -0.05475205	     -0.00032774	     -0.19646883	     -0.05776648	      0.88282810	     -0.00032214	     -0.21110703	     -0.00041846	     -0.00074600	     35.72888291
      0.90295459	     -0.05482462	     -0.00032687	     -0.19654136	     -0.05776712	      0.88282697	     -0.00032345	     -0.21112127	     -0.00042556	     -0.00076227	     35.42443312
      0.90446165	     -0.05489684	     -0.00032813	     -0.19661350	     -0.05776777	      0.88282581	     -0.00032477	     -0.21113591	     -0.00043149	     -0.00078006	     35.51268988
      0.90560940	     -0.05495145	     -0.00032690	     -0.19666812	     -0.05776826	      0.88282490	     -0.00032577	     -0.21114732	     -0.00043484	     -0.00079440	     35.11171614
      0.90675714	     -0.05500555	     -0.00032748	     -0.19672218	     -0.05776876	      0.88282398	     -0.00032678	     -0.21115893	     -0.00043763	     -0.00080941	     35.06747805
      0.90832402	     -0.05507737	     -0.00032705	     -0.19679400	     -0.05776945	      0.88282270	     -0.00032815	     -0.21117510	     -0.00044011	     -0.00083069	     34.79584693
      0.90989089	     -0.05514725	     -0.00032852	     -0.19686384	     -0.05777014	      0.88282138	     -0.00032952	     -0.21119156	     -0.00044145	     -0.00085267	     34.90117116
      0.91099767	     -0.05519532	     -0.00032721	     -0.19691196	     -0.05777063	      0.88282043	     -0.00033049	     -0.21120334	     -0.00044136	     -0.00086839	     34.52248989
      0.91210445	     -0.05524249	     -0.00032765	     -0.19695914	     -0.05777112	      0.88281946	     -0.00033146	     -0.21121522	     -0.00044083	     -0.00088422	     34.47743639
      0.91376502	     -0.05531120	     -0.00032730	     -0.19702789	     -0.05777185	      0.88281797	     -0.00033291	     -0.21123321	     -0.00043878	     -0.00090789	     34.24911421
      0.91515626	     -0.05536701	     -0.00032807	     -0.19708373	     -0.05777246	      0.88281669	     -0.00033413	     -0.21124839	     -0.00043616	     -0.00092749	     34.25502107
      0.91654750	     -0.05542085	     -0.00032707	     -0.19713765	     -0.05777306	      0.88281539	     -0.00033535	     -0.21126363	     -0.00043245	     -0.00094663	     33.97560623
      0.91793874	     -0.05547276	     -0.00032834	     -0.19718959	     -0.05777366	      0.88281406	     -0.00033656	     -0.21127892	     -0.00042811	     -0.00096522	     34.08897088
      0.91918439	     -0.05551776	     -0.00032703	     -0.19723469	     -0.05777419	      0.88281285	     -0.00033765	     -0.21129261	     -0.00042325	     -0.00098120	     33.79077160
      0.92043004	     -0.05556203	     -0.00032783	     -0.19727901	     -0.05777472	      0.88281161	     -0.00033874	     -0.21130630	     -0.00041796	     -0.00099655	     33.83017353
      0.92167569	     -0.05560510	     -0.00032734	     -0.19732218	     -0.05777523	      0.88281036	     -0.00033982	     -0.21132000	     -0.00041190	     -0.00101112	     33.67147546
      0.92327472	     -0.05565872	     -0.00032816	     -0.19737588	     -0.05777588	      0.88280873	     -0.00034121	     -0.21133758	     -0.00040336	     -0.00102863	     33.70562473
      0.92454496	     -0.05569939	     -0.00032706	     -0.19741668	     -0.05777639	      0.88280742	     -0.00034232	     -0.21135151	     -0.00039571	     -0.00104148	     33.47873071
      0.92581519	     -0.05573849	     -0.00032779	     -0.19745586	     -0.05777689	      0.88280609	     -0.00034342	     -0.21136539	     -0.00038764	     -0.00105337	     33.53545103
      0.92708542	     -0.05577626	     -0.00032724	     -0.19749376	     -0.05777738	      0.88280474	     -0.00034451	     -0.21137921	     -0.00037885	     -0.00106418	     33.39751496
      0.92866881	     -0.05582222	     -0.00032824	     -0.19753984	     -0.05777797	      0.88280305	     -0.00034588	     -0.21139635	     -0.00036732	     -0.00107617	     33.47228952
      0.92992015	     -0.05585718	     -0.00032726	     -0.19757495	     -0.05777842	      0.88280170	     -0.00034695	     -0.21140984	     -0.00035745	     -0.00108440	     33.26461506
      0.93117150	     -0.05589067	     -0.00032804	     -0.19760855	     -0.05777886	      0.88280033	     -0.00034802	     -0.21142326	     -0.00034728	     -0.00109158	     33.32730073
      0.93242284	     -0.05592282	     -0.00032760	     -0.19764084	     -0.05777929	      0.88279896	     -0.00034909	     -0.21143660	     -0.00033653	     -0.00109768	     33.22125219
      0.93407244	     -0.05596336	     -0.00032850	     -0.19768154	     -0.05777983	      0.88279715	     -0.00035050	     -0.21145405	     -0.00032182	     -0.00110415	     33.30885136
      0.93531707	     -0.05599241	     -0.00032763	     -0.19771076	     -0.05778023	      0.88279577	     -0.00035155	     -0.21146712	     -0.00031003	     -0.00110782	     33.13366562
      0.93656170	     -0.05602025	     -0.00032859	     -0.19773873	     -0.05778060	      0.88279439	     -0.00035260	     -0.21148009	     -0.00029800	     -0.00111048	     33.20954022
      0.93806641	     -0.05605261	     -0.00032825	     -0.19777128	     -0.05778104	      0.88279272	     -0.00035387	     -0.21149565	     -0.00028279	     -0.00111229	     33.08113306
      0.93941453	     -0.05608011	     -0.00032989	     -0.19779891	     -0.05778141	      0.88279122	     -0.00035500	     -0.21150947	     -0.00026890	     -0.00111273	     33.23172323
      0.94076264	     -0.05610674	     -0.00032972	     -0.19782572	     -0.05778177	      0.88278972	     -0.00035613	     -0.21152319	     -0.00025439	     -0.00111191	     33.07634565
      0.94211075	     -0.05613274	     -0.00033214	     -0.19785184	     -0.05778210	      0.88278822	     -0.00035725	     -0.21153682	     -0.00023979	     -0.00110991	     33.24594060
      0.94345887	     -0.05615667	     -0.00033241	     -0.19787594	     -0.05778241	      0.88278673	     -0.00035836	     -0.21155037	     -0.00022467	     -0.00110661	     33.07871201
      0.94480698	     -0.05617939	     -0.00033533	     -0.19789878	     -0.05778271	      0.88278524	     -0.00035947	     -0.21156384	     -0.00020962	     -0.00110212	     33.26159799
      0.94615510	     -0.05619985	     -0.00033560	     -0.19791942	     -0.05778298	      0.88278376	     -0.00036057	     -0.21157721	     -0.00019411	     -0.00109636	     33.08720974
      0.94750321	     -0.05621878	     -0.00033862	     -0.19793847	     -0.05778323	      0.88278228	     -0.00036167	     -0.21159044	     -0.00017874	     -0.00108950	     33.29608092
      0.94885133	     -0.05623521	     -0.00033871	     -0.19795510	     -0.05778346	      0.88278082	     -0.00036276	     -0.21160352	     -0.00016292	     -0.00108149	     33.11765046
      0.95019944	     -0.05624922	     -0.00034177	     -0.19796923	     -0.05778367	      0.88277937	     -0.00036385	     -0.21161640	     -0.00014728	     -0.00107245	     33.36033863
      0.95154755	     -0.05626149	     -0.00034158	     -0.19798172	     -0.05778386	      0.88277793	     -0.00036493	     -0.21162906	     -0.00013122	     -0.00106226	     33.17469086
      0.95289567	     -0.05627202	     -0.00034466	     -0.19799239	     -0.05778402	      0.88277650	     -0.00036600	     -0.21164150	     -0.00011546	     -0.00105113	     33.43021158
      0.95424378	     -0.05627804	     -0.00034461	     -0.19799862	     -0.05778417	      0.88277509	     -0.00036707	     -0.21165372	     -0.00009932	     -0.00103887	     33.24299688
      0.95544980	     -0.05628182	     -0.00034739	     -0.19800253	     -0.05778428	      0.88277385	     -0.00036802	     -0.21166445	     -0.00008518	     -0.00102707	     33.44300249
      0.95665582	     -0.05628440	     -0.00034798	     -0.19800529	     -0.05778437	      0.88277262	     -0.00036896	     -0.21167497	     -0.00007083	     -0.00101449	     33.39433748
      0.95812860	     -0.05628639	     -0.00035008	     -0.19800747	     -0.05778446	      0.88277113	     -0.00037010	     -0.21168754	     -0.00005343	     -0.00099833	     33.52937290
      0.95960137	     -0.05628579	     -0.00035016	     -0.19800712	     -0.05778453	      0.88276968	     -0.00037123	     -0.21169976	     -0.00003577	     -0.00098133	     33.47253787
      0.96083064	     -0.05628206	     -0.00035237	     -0.19800353	     -0.05778456	      0.88276848	     -0.00037217	     -0.21170964	     -0.00002115	     -0.00096662	     33.68674770
      0.96205991	     -0.05627590	     -0.00035269	     -0.19799758	     -0.05778458	      0.88276730	     -0.00037310	     -0.21171916	     -0.00000626	     -0.00095130	     33.69858796
      0.96353633	     -0.05626478	     -0.00035450	     -0.19798666	     -0.05778458	      0.88276591	     -0.00037421	     -0.21173008	      0.00001151	     -0.00093212	     33.88857419
      0.96501275	     -0.05624924	     -0.00035386	     -0.19797140	     -0.05778455	      0.88276455	     -0.00037530	     -0.21174035	      0.00002944	     -0.00091201	     33.88249405
      0.96619696	     -0.05623373	     -0.00035553	     -0.19795605	     -0.05778450	      0.88276348	     -0.00037617	     -0.21174808	      0.00004354	     -0.00089530	     34.09354792
      0.96738118	     -0.05621527	     -0.00035506	     -0.19793782	     -0.05778444	      0.88276243	     -0.00037704	     -0.21175531	      0.00005774	     -0.00087796	     34.15702515
      0.96890776	     -0.05618793	     -0.00035590	     -0.19791072	     -0.05778434	      0.88276111	     -0.00037814	     -0.21176388	      0.00007573	     -0.00085457	     34.35233298
      0.97043433	     -0.05615580	     -0.00035454	     -0.19787889	     -0.05778421	      0.88275982	     -0.00037923	     -0.21177156	      0.00009365	     -0.00082995	     34.42699078
      0.97158835	     -0.05612861	     -0.00035581	     -0.19785186	     -0.05778410	      0.88275887	     -0.00038004	     -0.21177677	      0.00010677	     -0.00081052	     34.66016516
      0.97274236	     -0.05609876	     -0.00035534	     -0.19782222	     -0.05778397	      0.88275795	     -0.00038085	     -0.21178145	      0.00011985	     -0.00079025	     34.77030719
      0.97432667	     -0.05605436	     -0.00035596	     -0.19777807	     -0.05778376	      0.88275672	     -0.00038195	     -0.21178699	      0.00013726	     -0.00076114	     35.01336373
      0.97591097	     -0.05600484	     -0.00035446	     -0.19772885	     -0.05778353	      0.88275554	     -0.00038303	     -0.21179148	      0.00015427	     -0.00073051	     35.15318794
      0.97700622	     -0.05596589	     -0.00035571	     -0.19769005	     -0.05778336	      0.88275475	     -0.00038377	     -0.21179392	      0.00016545	     -0.00070850	     35.40019724
      0.97810146	     -0.05592329	     -0.00035509	     -0.19764763	     -0.05778317	      0.88275399	     -0.00038451	     -0.21179576	      0.00017646	     -0.00068569	     35.55309875
      0.97979879	     -0.05585101	     -0.00035511	     -0.19757562	     -0.05778286	      0.88275285	     -0.00038563	     -0.21179736	      0.00019268	     -0.00064875	     35.86869214
      0.98119099	     -0.05578582	     -0.00035419	     -0.19751066	     -0.05778258	      0.88275197	     -0.00038654	     -0.21179750	      0.00020528	     -0.00061687	     36.08525912
      0.98258319	     -0.05571572	     -0.00035496	     -0.19744074	     -0.05778229	      0.88275114	     -0.00038744	     -0.21179655	      0.00021689	     -0.00058353	     36.39591325
      0.98397538	     -0.05564180	     -0.00035324	     -0.19736706	     -0.05778198	      0.88275035	     -0.00038832	     -0.21179451	      0.00022772	     -0.00054866	     36.57718711
      0.98521178	     -0.05557284	     -0.00035396	     -0.19729823	     -0.05778169	      0.88274969	     -0.00038910	     -0.21179179	      0.00023626	     -0.00051663	     36.86155098
      0.98644817	     -0.05549947	     -0.00035227	     -0.19722507	     -0.05778139	      0.88274907	     -0.00038987	     -0.21178821	      0.00024414	     -0.00048357	     37.05813393
      0.98768457	     -0.05542218	     -0.00035175	     -0.19714793	     -0.05778109	      0.88274849	     -0.00039063	     -0.21178373	      0.00025109	     -0.00044962	     37.33267105
      0.98928101	     -0.05531900	     -0.00034977	     -0.19704498	     -0.05778068	      0.88274781	     -0.00039160	     -0.21177662	      0.00025892	     -0.00040447	     37.63326814
      0.99053029	     -0.05523669	     -0.00035026	     -0.19696277	     -0.05778035	      0.88274733	     -0.00039235	     -0.21177009	      0.00026385	     -0.00036827	     37.94179816
      0.99177957	     -0.05515353	     -0.00034906	     -0.19687975	     -0.05778002	      0.88274689	     -0.00039309	     -0.21176277	      0.00026798	     -0.00033134	     38.16886888
      0.99302885	     -0.05507072	     -0.00034923	     -0.19679702	     -0.05777968	      0.88274650	     -0.00039382	     -0.21175471	      0.00027098	     -0.00029394	     38.43348780
      0.99461741	     -0.05496674	     -0.00034797	     -0.19669318	     -0.05777925	      0.88274607	     -0.00039473	     -0.21174356	      0.00027349	     -0.00024604	     38.71475126
      0.99583916	     -0.05488799	     -0.00034888	     -0.19661447	     -0.05777892	      0.88274580	     -0.00039543	     -0.21173437	      0.00027422	     -0.00020935	     38.98565625
      0.99706091	     -0.05481019	     -0.00034812	     -0.19653673	     -0.05777858	      0.88274556	     -0.00039611	     -0.21172473	      0.00027423	     -0.00017295	     39.19923141
      0.99853428	     -0.05471657	     -0.00034869	     -0.19644315	     -0.05777818	      0.88274534	     -0.00039693	     -0.21171253	      0.00027304	     -0.00012987	     39.51907204
      0.99985992	     -0.05463089	     -0.00034713	     -0.19635754	     -0.05777782	      0.88274519	     -0.00039766	     -0.21170105	      0.00027113	     -0.00009204	     39.74188034
      1.00118556	     -0.05454480	     -0.00034765	     -0.19627146	     -0.05777746	      0.88274509	     -0.00039837	     -0.21168909	      0.00026815	     -0.00005539	     40.04623359
      1.00251119	     -0.05445929	     -0.00034571	     -0.19618601	     -0.05777711	      0.88274504	     -0.00039908	     -0.21167667	      0.00026445	     -0.00002000	     40.24668215
      1.00383683	     -0.05437377	     -0.00034623	     -0.19610047	     -0.05777676	      0.88274504	     -0.00039977	     -0.21166384	      0.00025967	      0.00001381	     40.55807239
      1.00516247	     -0.05428811	     -0.00034386	     -0.19601487	     -0.05777642	      0.88274508	     -0.00040046	     -0.21165061	      0.00025426	      0.00004604	     40.74398013
      1.00648810	     -0.05420304	     -0.00034443	     -0.19592976	     -0.05777608	      0.88274516	     -0.00040114	     -0.21163702	      0.00024776	      0.00007640	     41.06114615
      1.00781374	     -0.05411844	     -0.00034155	     -0.19584521	     -0.05777576	      0.88274528	     -0.00040181	     -0.21162310	      0.00024067	      0.00010490	     41.21268316
      1.00900162	     -0.05404390	     -0.00034180	     -0.19577062	     -0.05777548	      0.88274542	     -0.00040240	     -0.21161039	      0.00023337	      0.00012862	     41.47443363
      1.01018949	     -0.05397056	     -0.00033984	     -0.19569729	     -0.05777521	      0.88274559	     -0.00040299	     -0.21159749	      0.00022559	      0.00015060	     41.62501240
      1.01161890	     -0.05388390	     -0.00033879	     -0.19561058	     -0.05777489	      0.88274582	     -0.00040368	     -0.21158178	      0.00021529	      0.00017450	     41.88822713
      1.01304831	     -0.05379928	     -0.00033576	     -0.19552596	     -0.05777459	      0.88274608	     -0.00040437	     -0.21156592	      0.00020431	      0.00019552	     42.04806664
      1.01424782	     -0.05373067	     -0.00033572	     -0.19545727	     -0.05777435	      0.88274633	     -0.00040494	     -0.21155254	      0.00019435	      0.00021080	     42.30639132
      1.01544732	     -0.05366458	     -0.00033400	     -0.19539114	     -0.05777412	      0.88274659	     -0.00040550	     -0.21153915	      0.00018404	      0.00022404	     42.44569776
      1.01664683	     -0.05360047	     -0.00033352	     -0.19532694	     -0.05777391	      0.88274687	     -0.00040605	     -0.21152580	      0.00017317	      0.00023516	     42.65330708
      1.01829669	     -0.05351497	     -0.00033148	     -0.19524136	     -0.05777364	      0.88274726	     -0.00040681	     -0.21150753	      0.00015754	      0.00024712	     42.84198333
      1.01951151	     -0.05345388	     -0.00033151	     -0.19518015	     -0.05777345	      0.88274757	     -0.00040736	     -0.21149416	      0.00014536	      0.00025342	     43.07762208
      1.02072634	     -0.05339369	     -0.00032959	     -0.19511989	     -0.05777328	      0.88274788	     -0.00040790	     -0.21148087	      0.00013287	      0.00025768	     43.19184247
      1.02219518	     -0.05332195	     -0.00032856	     -0.19504803	     -0.05777310	      0.88274826	     -0.00040855	     -0.21146489	      0.00011710	      0.00026006	     43.44520833
      1.02349266	     -0.05325979	     -0.00032570	     -0.19498581	     -0.05777296	      0.88274860	     -0.00040912	     -0.21145084	      0.00010285	      0.00025982	     43.53617787
      1.02479014	     -0.05319882	     -0.00032501	     -0.19492471	     -0.05777283	      0.88274893	     -0.00040968	     -0.21143686	      0.00008804	      0.00025740	     43.78623946
      1.02608762	     -0.05313966	     -0.00032233	     -0.19486546	     -0.05777273	      0.88274926	     -0.00041024	     -0.21142296	      0.00007301	      0.00025309	     43.87564614
      1.02738510	     -0.05308214	     -0.00032173	     -0.19480779	     -0.05777264	      0.88274959	     -0.00041079	     -0.21140917	      0.00005742	      0.00024694	     44.10992206
      1.02868258	     -0.05302546	     -0.00031879	     -0.19475103	     -0.05777258	      0.88274990	     -0.00041133	     -0.21139549	      0.00004159	      0.00023918	     44.18273103
      1.02998007	     -0.05296929	     -0.00031763	     -0.19469472	     -0.05777254	      0.88275021	     -0.00041187	     -0.21138189	      0.00002523	      0.00022983	     44.40620476
      1.03127755	     -0.05291399	     -0.00031422	     -0.19463933	     -0.05777252	      0.88275050	     -0.00041241	     -0.21136837	      0.00000868	      0.00021913	     44.47015803
      1.03257503	     -0.05286131	     -0.00031287	     -0.19458650	     -0.05777252	      0.88275078	     -0.00041295	     -0.21135496	     -0.00000836	      0.00020711	     44.67645081
      1.03387251	     -0.05281041	     -0.00030947	     -0.19453550	     -0.05777254	      0.88275104	     -0.00041348	     -0.21134168	     -0.00002554	      0.00019395	     44.73254660
      1.03516999	     -0.05276067	     -0.00030800	     -0.19448560	     -0.05777258	      0.88275128	     -0.00041400	     -0.21132855	     -0.00004311	      0.00017974	     44.94165639
      1.03646747	     -0.05271290	     -0.00030457	     -0.19443772	     -0.05777265	      0.88275150	     -0.00041453	     -0.21131557	     -0.00006076	      0.00016472	     44.98960932
      1.03776495	     -0.05266796	     -0.00030326	     -0.19439260	     -0.05777274	      0.88275171	     -0.00041505	     -0.21130277	     -0.00007878	      0.00014893	     45.18395682
      1.03906243	     -0.05262322	     -0.00030009	     -0.19434774	     -0.05777285	      0.88275189	     -0.00041557	     -0.21129016	     -0.00009683	      0.00013263	     45.23252402
      1.04035991	     -0.05258029	     -0.00029917	     -0.19430461	     -0.05777299	      0.88275205	     -0.00041609	     -0.21127777	     -0.00011521	      0.00011598	     45.41988085
      1.04165739	     -0.05254149	     -0.00029655	     -0.19426566	     -0.05777315	      0.88275219	     -0.00041660	     -0.21126565	     -0.00013363	      0.00009919	     45.44202102
      1.04295487	     -0.05250718	     -0.00029605	     -0.19423112	     -0.05777334	      0.88275231	     -0.00041712	     -0.21125385	     -0.00015238	      0.00008227	     45.61616446
      1.04425235	     -0.05247628	     -0.00029372	     -0.19420005	     -0.05777355	      0.88275240	     -0.00041763	     -0.21124244	     -0.00017110	      0.00006539	     45.62878358
      1.04554983	     -0.05244991	     -0.00029360	     -0.19417344	     -0.05777378	      0.88275248	     -0.00041814	     -0.21123143	     -0.00019006	      0.00004849	     45.78565962
      1.04684731	     -0.05242709	     -0.00029173	     -0.19415042	     -0.05777404	      0.88275253	     -0.00041865	     -0.21122087	     -0.00020892	      0.00003168	     45.78360611
      1.04814479	     -0.05240807	     -0.00029209	     -0.19413114	     -0.05777432	      0.88275256	     -0.00041917	     -0.21121077	     -0.00022794	      0.00001492	     45.92952646
      1.04944227	     -0.05239225	     -0.00029055	     -0.19411512	     -0.05777463	      0.88275257	     -0.00041968	     -0.21120116	     -0.00024678	     -0.00000165	     45.91144673
      1.05073975	     -0.05237940	     -0.00029107	     -0.19410200	     -0.05777496	      0.88275256	     -0.00042019	     -0.21119201	     -0.00026570	     -0.00001810	     46.04929646
      1.05203723	     -0.05236886	     -0.00028962	     -0.19409125	     -0.05777532	      0.88275252	     -0.00042070	     -0.21118332	     -0.00028437	     -0.00003425	     46.01846044
      1.05333471	     -0.05236075	     -0.00029023	     -0.19408287	     -0.05777570	      0.88275247	     -0.00042122	     -0.21117504	     -0.00030307	     -0.00005012	     46.14531907
      1.05463219	     -0.05235445	     -0.00028884	     -0.19407636	     -0.05777611	      0.88275239	     -0.00042173	     -0.21116717	     -0.00032149	     -0.00006554	     46.09935149
      1.05592967	     -0.05235042	     -0.00028952	     -0.19407206	     -0.05777654	      0.88275230	     -0.00042225	     -0.21115967	     -0.00033990	     -0.00008054	     46.21501460
      1.05722715	     -0.05234813	     -0.00028806	     -0.19406957	     -0.05777699	      0.88275218	     -0.00042277	     -0.21115253	     -0.00035802	     -0.00009496	     46.15051038
      1.05852464	     -0.05234808	     -0.00028866	     -0.19406926	     -0.05777747	      0.88275205	     -0.00042329	     -0.21114574	     -0.00037612	     -0.00010887	     46.25116900
      1.05982212	     -0.05234985	     -0.00028719	     -0.19407083	     -0.05777797	      0.88275190	     -0.00042381	     -0.21113929	     -0.00039389	     -0.00012218	     46.17032337
      1.06111960	     -0.05235408	     -0.00028784	     -0.19407479	     -0.05777849	      0.88275173	     -0.00042433	     -0.21113317	     -0.00041162	     -0.00013497	     46.25787545
      1.06241708	     -0.05236012	     -0.00028640	     -0.19408063	     -0.05777903	      0.88275155	     -0.00042486	     -0.21112739	     -0.00042897	     -0.00014713	     46.15720653
      1.06371456	     -0.05236872	     -0.00028711	     -0.19408898	     -0.05777960	      0.88275135	     -0.00042539	     -0.21112192	     -0.00044625	     -0.00015877	     46.22742380
      1.06501204	     -0.05237925	     -0.00028572	     -0.19409931	     -0.05778019	      0.88275114	     -0.00042592	     -0.21111680	     -0.00046312	     -0.00016982	     46.10627884
      1.06630952	     -0.05239259	     -0.00028654	     -0.19411240	     -0.05778080	      0.88275091	     -0.00042646	     -0.21111200	     -0.00047986	     -0.00018037	     46.15838842
      1.06760700	     -0.05240813	     -0.00028530	     -0.19412774	     -0.05778144	      0.88275067	     -0.00042700	     -0.21110755	     -0.00049615	     -0.00019039	     46.01599556
      1.06890448	     -0.05242668	     -0.00028633	     -0.19414602	     -0.05778209	      0.88275042	     -0.00042754	     -0.21110344	     -0.00051226	     -0.00019999	     46.05242057
      1.07020196	     -0.05244706	     -0.00028528	     -0.19416621	     -0.05778277	      0.88275015	     -0.00042809	     -0.21109970	     -0.00052785	     -0.00020910	     45.89412597
      1.07149944	     -0.05247032	     -0.00028650	     -0.19418920	     -0.05778346	      0.88274987	     -0.00042864	     -0.21109630	     -0.00054322	     -0.00021786	     45.91429043
      1.07279692	     -0.05249528	     -0.00028561	     -0.19421397	     -0.05778417	      0.88274959	     -0.00042919	     -0.21109326	     -0.00055802	     -0.00022619	     45.73891974
      1.07409440	     -0.05252309	     -0.00028696	     -0.19424152	     -0.05778491	      0.88274929	     -0.00042975	     -0.21109057	     -0.00057254	     -0.00023423	     45.74198211
      1.07539188	     -0.05255263	     -0.00028620	     -0.19427087	     -0.05778566	      0.88274898	     -0.00043032	     -0.21108823	     -0.00058644	     -0.00024195	     45.55031302
      1.07668936	     -0.05258522	     -0.00028767	     -0.19430321	     -0.05778643	      0.88274866	     -0.00043089	     -0.21108624	     -0.00059999	     -0.00024949	     45.53593307
      1.07798684	     -0.05261947	     -0.00028706	     -0.19433728	     -0.05778722	      0.88274833	     -0.00043147	     -0.21108460	     -0.00061285	     -0.00025683	     45.33209162
      1.07928432	     -0.05265666	     -0.00028869	     -0.19437421	     -0.05778802	      0.88274799	     -0.00043205	     -0.21108331	     -0.00062528	     -0.00026411	     45.30489675
      1.08058180	     -0.05269500	     -0.00028831	     -0.19441237	     -0.05778884	      0.88274765	     -0.00043263	     -0.21108237	     -0.00063696	     -0.00027128	     45.09787724
      1.08187928	     -0.05273609	     -0.00029012	     -0.19445322	     -0.05778967	      0.88274729	     -0.00043322	     -0.21108176	     -0.00064814	     -0.00027843	     45.05544535
      1.08317676	     -0.05277833	     -0.00029027	     -0.19449528	     -0.05779052	      0.88274692	     -0.00043382	     -0.21108148	     -0.00065855	     -0.00028548	     44.83826894
      1.08447424	     -0.05282313	     -0.00029243	     -0.19453984	     -0.05779138	      0.88274655	     -0.00043442	     -0.21108152	     -0.00066845	     -0.00029250	     44.77409963
      1.08577173	     -0.05286863	     -0.00029244	     -0.19458517	     -0.05779225	      0.88274617	     -0.00043503	     -0.21108190	     -0.00067757	     -0.00029940	     44.54879899
      1.08706921	     -0.05291684	     -0.00029446	     -0.19463315	     -0.05779314	      0.88274577	     -0.00043565	     -0.21108259	     -0.00068613	     -0.00030626	     44.46886856
      1.08836669	     -0.05296542	     -0.00029460	     -0.19468158	     -0.05779403	      0.88274537	     -0.00043627	     -0.21108360	     -0.00069388	     -0.00031304	     44.24231592
      1.08966417	     -0.05301620	     -0.00029660	     -0.19473215	     -0.05779494	      0.88274496	     -0.00043690	     -0.21108489	     -0.00070102	     -0.00031981	     44.15088066
      1.09096165	     -0.05306746	     -0.00029689	     -0.19478326	     -0.05779585	      0.88274454	     -0.00043753	     -0.21108646	     -0.00070733	     -0.00032653	     43.92479409
      1.09225913	     -0.05312141	     -0.00029900	     -0.19483702	     -0.05779677	      0.88274411	     -0.00043817	     -0.21108830	     -0.00071300	     -0.00033323	     43.81553754
      1.09355661	     -0.05317609	     -0.00029957	     -0.19489155	     -0.05779770	      0.88274368	     -0.00043882	     -0.21109042	     -0.00071784	     -0.00033989	     43.58567566
      1.09485409	     -0.05323327	     -0.00030180	     -0.19494855	     -0.05779864	      0.88274323	     -0.00043947	     -0.21109280	     -0.00072201	     -0.00034653	     43.45968285
      1.09615157	     -0.05329076	     -0.00030257	     -0.19500590	     -0.05779958	      0.88274278	     -0.00044013	     -0.21109546	     -0.00072535	     -0.00035311	     43.22935441
      1.09744905	     -0.05335041	     -0.00030483	     -0.19506538	     -0.05780052	      0.88274231	     -0.00044079	     -0.21109838	     -0.00072800	     -0.00035968	     43.09016875
      1.09902752	     -0.05342266	     -0.00030539	     -0.19513750	     -0.05780167	      0.88274174	     -0.00044161	     -0.21110225	     -0.00073006	     -0.00036754	     42.78636099
      1.10017475	     -0.05347760	     -0.00030836	     -0.19519228	     -0.05780251	      0.88274132	     -0.00044221	     -0.21110527	     -0.00073096	     -0.00037320	     42.70399628
      1.10132197	     -0.05353140	     -0.00030921	     -0.19524598	     -0.05780335	      0.88274088	     -0.00044282	     -0.21110846	     -0.00073114	     -0.00037872	     42.49877227
      1.10288129	     -0.05360650	     -0.00031195	     -0.19532092	     -0.05780449	      0.88274029	     -0.00044365	     -0.21111302	     -0.00073048	     -0.00038606	     42.31300169
      1.10427330	     -0.05367264	     -0.00031256	     -0.19538698	     -0.05780550	      0.88273975	     -0.00044440	     -0.21111732	     -0.00072883	     -0.00039235	     42.04406952
      1.10566532	     -0.05374211	     -0.00031634	     -0.19545628	     -0.05780652	      0.88273920	     -0.00044515	     -0.21112179	     -0.00072641	     -0.00039842	     41.94245004
      1.10686171	     -0.05379971	     -0.00031640	     -0.19551384	     -0.05780738	      0.88273872	     -0.00044581	     -0.21112578	     -0.00072347	     -0.00040338	     41.67077499
      1.10805810	     -0.05386018	     -0.00031906	     -0.19557420	     -0.05780825	      0.88273823	     -0.00044647	     -0.21112990	     -0.00071997	     -0.00040814	     41.53401549
      1.10951349	     -0.05393243	     -0.00032035	     -0.19564638	     -0.05780929	      0.88273763	     -0.00044728	     -0.21113510	     -0.00071473	     -0.00041361	     41.27822711
      1.11096889	     -0.05400721	     -0.00032423	     -0.19572102	     -0.05781033	      0.88273703	     -0.00044810	     -0.21114044	     -0.00070857	     -0.00041873	     41.14973242
      1.11216099	     -0.05406550	     -0.00032441	     -0.19577931	     -0.05781117	      0.88273653	     -0.00044878	     -0.21114493	     -0.00070265	     -0.00042261	     40.89641816
      1.11335310	     -0.05412617	     -0.00032712	     -0.19583990	     -0.05781200	      0.88273602	     -0.00044946	     -0.21114949	     -0.00069614	     -0.00042621	     40.75949138
      1.11483662	     -0.05419941	     -0.00032865	     -0.19591310	     -0.05781303	      0.88273538	     -0.00045032	     -0.21115526	     -0.00068703	     -0.00043022	     40.51868796
      1.11632014	     -0.05427489	     -0.00033295	     -0.19598847	     -0.05781404	      0.88273474	     -0.00045118	     -0.21116108	     -0.00067699	     -0.00043366	     40.39343852
      1.11748115	     -0.05433006	     -0.00033323	     -0.19604366	     -0.05781482	      0.88273424	     -0.00045186	     -0.21116569	     -0.00066832	     -0.00043588	     40.15680957
      1.11864216	     -0.05438732	     -0.00033600	     -0.19610087	     -0.05781559	      0.88273373	     -0.00045255	     -0.21117030	     -0.00065914	     -0.00043769	     40.02255868
      1.12018086	     -0.05446031	     -0.00033804	     -0.19617386	     -0.05781660	      0.88273306	     -0.00045347	     -0.21117641	     -0.00064603	     -0.00043936	     39.78996858
      1.12171957	     -0.05453499	     -0.00034284	     -0.19624846	     -0.05781758	      0.88273238	     -0.00045440	     -0.21118249	     -0.00063200	     -0.00044019	     39.66755547
      1.12284471	     -0.05458497	     -0.00034325	     -0.19629848	     -0.05781828	      0.88273188	     -0.00045508	     -0.21118692	     -0.00062104	     -0.00044020	     39.44590727
      1.12396986	     -0.05463681	     -0.00034615	     -0.19635030	     -0.05781898	      0.88273139	     -0.00045577	     -0.21119131	     -0.00060964	     -0.00043972	     39.32364610
      1.12558562	     -0.05470782	     -0.00034903	     -0.19642132	     -0.05781995	      0.88273068	     -0.00045677	     -0.21119756	     -0.00059238	     -0.00043809	     39.10971865
      1.12696639	     -0.05476870	     -0.00035328	     -0.19648217	     -0.05782075	      0.88273008	     -0.00045763	     -0.21120281	     -0.00057693	     -0.00043580	     38.98505348
      1.12834716	     -0.05482484	     -0.00035513	     -0.19653834	     -0.05782154	      0.88272948	     -0.00045850	     -0.21120800	     -0.00056077	     -0.00043264	     38.78444374
      1.12972793	     -0.05488307	     -0.00036029	     -0.19659653	     -0.05782230	      0.88272888	     -0.00045937	     -0.21121308	     -0.00054407	     -0.00042862	     38.69259264
      1.13110870	     -0.05493431	     -0.00036146	     -0.19664785	     -0.05782304	      0.88272829	     -0.00046025	     -0.21121808	     -0.00052670	     -0.00042372	     38.47977488
      1.13229354	     -0.05498141	     -0.00036631	     -0.19669491	     -0.05782366	      0.88272779	     -0.00046102	     -0.21122228	     -0.00051146	     -0.00041884	     38.40270400
      1.13347838	     -0.05502349	     -0.00036847	     -0.19673703	     -0.05782425	      0.88272730	     -0.00046178	     -0.21122641	     -0.00049578	     -0.00041333	     38.25611951
      1.13497418	     -0.05507697	     -0.00037318	     -0.19679052	     -0.05782498	      0.88272669	     -0.00046276	     -0.21123152	     -0.00047553	     -0.00040547	     38.13637315
      1.13646997	     -0.05512461	     -0.00037538	     -0.19683824	     -0.05782568	      0.88272609	     -0.00046374	     -0.21123652	     -0.00045469	     -0.00039664	     37.95660881
      1.13766553	     -0.05516498	     -0.00038022	     -0.19687859	     -0.05782621	      0.88272562	     -0.00046454	     -0.21124043	     -0.00043775	     -0.00038891	     37.88638297
      1.13886109	     -0.05520105	     -0.00038260	     -0.19691471	     -0.05782672	      0.88272516	     -0.00046533	     -0.21124429	     -0.00042047	     -0.00038061	     37.75460627
      1.14037724	     -0.05524894	     -0.00038765	     -0.19696261	     -0.05782734	      0.88272459	     -0.00046635	     -0.21124913	     -0.00039821	     -0.00036938	     37.64415503
      1.14189339	     -0.05529455	     -0.00039012	     -0.19700832	     -0.05782793	      0.88272404	     -0.00046737	     -0.21125402	     -0.00037553	     -0.00035752	     37.46596100
      1.14304482	     -0.05533510	     -0.00039539	     -0.19704885	     -0.05782835	      0.88272363	     -0.00046815	     -0.21125783	     -0.00035811	     -0.00034827	     37.38947101
      1.14419624	     -0.05537405	     -0.00039822	     -0.19708784	     -0.05782876	      0.88272324	     -0.00046893	     -0.21126181	     -0.00034041	     -0.00033896	     37.26003391
      1.14578369	     -0.05543269	     -0.00040363	     -0.19714650	     -0.05782928	      0.88272271	     -0.00047002	     -0.21126764	     -0.00031563	     -0.00032632	     37.11788064
      1.14737114	     -0.05549053	     -0.00040605	     -0.19720447	     -0.05782976	      0.88272220	     -0.00047111	     -0.21127400	     -0.00029023	     -0.00031436	     36.92358129
      1.14848077	     -0.05553634	     -0.00041079	     -0.19725028	     -0.05783007	      0.88272186	     -0.00047187	     -0.21127876	     -0.00027215	     -0.00030666	     36.84122711
      1.14959041	     -0.05557991	     -0.00041295	     -0.19729393	     -0.05783036	      0.88272152	     -0.00047264	     -0.21128383	     -0.00025366	     -0.00029966	     36.71312198
      1.15127548	     -0.05564943	     -0.00041721	     -0.19736356	     -0.05783076	      0.88272102	     -0.00047381	     -0.21129209	     -0.00022483	     -0.00029071	     36.55301284
      1.15267606	     -0.05570644	     -0.00041905	     -0.19742071	     -0.05783106	      0.88272062	     -0.00047478	     -0.21129952	     -0.00020004	     -0.00028505	     36.37979739
      1.15407665	     -0.05576789	     -0.00042318	     -0.19748224	     -0.05783132	      0.88272022	     -0.00047575	     -0.21130743	     -0.00017451	     -0.00028119	     36.28291875
      1.15547723	     -0.05582729	     -0.00042413	     -0.19754183	     -0.05783155	      0.88271983	     -0.00047673	     -0.21131590	     -0.00014808	     -0.00027926	     36.06230013
      1.15687782	     -0.05589305	     -0.00042909	     -0.19760767	     -0.05783174	      0.88271944	     -0.00047771	     -0.21132490	     -0.00012090	     -0.00027939	     36.01217746
      1.15805817	     -0.05594503	     -0.00042939	     -0.19765984	     -0.05783187	      0.88271911	     -0.00047854	     -0.21133294	     -0.00009719	     -0.00028113	     35.77633927
      1.15923852	     -0.05600087	     -0.00043228	     -0.19771580	     -0.05783197	      0.88271878	     -0.00047936	     -0.21134138	     -0.00007290	     -0.00028440	     35.67352244
      1.16077201	     -0.05607220	     -0.00043416	     -0.19778734	     -0.05783205	      0.88271834	     -0.00048044	     -0.21135293	     -0.00004027	     -0.00029092	     35.44803114
      1.16230550	     -0.05614593	     -0.00043824	     -0.19786125	     -0.05783209	      0.88271788	     -0.00048152	     -0.21136511	     -0.00000657	     -0.00029995	     35.36876907
      1.16349931	     -0.05619983	     -0.00043837	     -0.19791538	     -0.05783208	      0.88271752	     -0.00048236	     -0.21137500	      0.00002060	     -0.00030862	     35.10759503
      1.16469312	     -0.05625605	     -0.00044086	     -0.19797177	     -0.05783204	      0.88271714	     -0.00048321	     -0.21138520	      0.00004841	     -0.00031866	     35.00345195
      1.16625140	     -0.05632781	     -0.00044241	     -0.19804381	     -0.05783194	      0.88271664	     -0.00048431	     -0.21139897	      0.00008588	     -0.00033365	     34.74923289
      1.16780968	     -0.05640223	     -0.00044664	     -0.19811845	     -0.05783177	      0.88271610	     -0.00048541	     -0.21141323	      0.00012445	     -0.00035059	     34.70357219
      1.16895706	     -0.05645387	     -0.00044669	     -0.19817035	     -0.05783161	      0.88271569	     -0.00048623	     -0.21142403	      0.00015379	     -0.00036413	     34.40452938
      1.17010444	     -0.05650758	     -0.00044907	     -0.19822426	     -0.05783142	      0.88271527	     -0.00048704	     -0.21143505	      0.00018370	     -0.00037853	     34.30187812
      1.17174786	     -0.05658300	     -0.00045123	     -0.19830002	     -0.05783108	      0.88271463	     -0.00048821	     -0.21145122	      0.00022779	     -0.00040034	     34.04842910
      1.17315706	     -0.05664893	     -0.00045469	     -0.19836619	     -0.05783073	      0.88271405	     -0.00048922	     -0.21146540	      0.00026661	     -0.00041997	     33.96478646
      1.17456626	     -0.05671346	     -0.00045598	     -0.19843105	     -0.05783033	      0.88271344	     -0.00049023	     -0.21147988	      0.00030654	     -0.00044021	     33.67355358
      1.17597546	     -0.05678054	     -0.00046030	     -0.19849837	     -0.05782987	      0.88271281	     -0.00049124	     -0.21149464	      0.00034728	     -0.00046093	     33.66176216
      1.17738467	     -0.05684454	     -0.00046091	     -0.19856274	     -0.05782935	      0.88271215	     -0.00049225	     -0.21150968	      0.00038924	     -0.00048189	     33.30038659
      1.17858778	     -0.05690142	     -0.00046494	     -0.19861984	     -0.05782886	      0.88271155	     -0.00049311	     -0.21152269	      0.00042565	     -0.00049992	     33.31835329
      1.17979088	     -0.05695598	     -0.00046656	     -0.19867470	     -0.05782833	      0.88271094	     -0.00049398	     -0.21153586	      0.00046296	     -0.00051787	     33.10999475
      1.18132604	     -0.05702572	     -0.00047024	     -0.19874479	     -0.05782758	      0.88271013	     -0.00049508	     -0.21155284	      0.00051150	     -0.00054053	     33.01987168
      1.18286120	     -0.05709278	     -0.00047166	     -0.19881227	     -0.05782675	      0.88270928	     -0.00049619	     -0.21156999	      0.00056137	     -0.00056266	     32.71600867
      1.18408008	     -0.05714656	     -0.00047537	     -0.19886632	     -0.05782605	      0.88270859	     -0.00049706	     -0.21158368	      0.00060157	     -0.00057975	     32.74097075
      1.18529896	     -0.05719857	     -0.00047691	     -0.19891868	     -0.05782529	      0.88270787	     -0.00049794	     -0.21159743	      0.00064265	     -0.00059626	     32.54349085
      1.18685365	     -0.05726577	     -0.00048055	     -0.19898628	     -0.05782425	      0.88270693	     -0.00049906	     -0.21161506	      0.00069590	     -0.00061640	     32.47431106
      1.18840834	     -0.05733071	     -0.00048181	     -0.19905171	     -0.05782312	      0.88270595	     -0.00050018	     -0.21163279	      0.00075045	     -0.00063531	     32.16703856
      1.18958378	     -0.05737966	     -0.00048537	     -0.19910095	     -0.05782222	      0.88270520	     -0.00050103	     -0.21164623	      0.00079219	     -0.00064875	     32.21893427
      1.19075923	     -0.05742589	     -0.00048672	     -0.19914755	     -0.05782126	      0.88270443	     -0.00050188	     -0.21165966	      0.00083474	     -0.00066132	     32.05732992
      1.19238831	     -0.05748803	     -0.00048969	     -0.19921018	     -0.05781985	      0.88270334	     -0.00050305	     -0.21167822	      0.00089459	     -0.00067722	     31.98982232
      1.19401739	     -0.05754690	     -0.00049026	     -0.19926963	     -0.05781835	      0.88270222	     -0.00050422	     -0.21169667	      0.00095576	     -0.00069118	     31.68341219
      1.19515036	     -0.05758767	     -0.00049325	     -0.19931073	     -0.05781724	      0.88270144	     -0.00050503	     -0.21170944	      0.00099864	     -0.00069975	     31.74737998
      1.19628332	     -0.05762737	     -0.00049429	     -0.19935082	     -0.05781608	      0.88270064	     -0.00050584	     -0.21172218	      0.00104217	     -0.00070732	     31.60580575
      1.19801406	     -0.05768710	     -0.00049687	     -0.19941113	     -0.05781422	      0.88269941	     -0.00050708	     -0.21174158	      0.00110955	     -0.00071707	     31.52809449
      1.19945018	     -0.05773474	     -0.00049773	     -0.19945930	     -0.05781259	      0.88269837	     -0.00050810	     -0.21175761	      0.00116645	     -0.00072347	     31.32445349
      1.20088630	     -0.05778118	     -0.00050033	     -0.19950622	     -0.05781087	      0.88269733	     -0.00050912	     -0.21177355	      0.00122393	     -0.00072841	     31.35755482
      1.20232242	     -0.05782577	     -0.00050030	     -0.19955138	     -0.05780907	      0.88269628	     -0.00051014	     -0.21178940	      0.00128242	     -0.00073186	     31.08177493
      1.20360568	     -0.05786578	     -0.00050284	     -0.19959183	     -0.05780739	      0.88269534	     -0.00051105	     -0.21180347	      0.00133503	     -0.00073384	     31.14886100
      1.20488895	     -0.05790425	     -0.00050307	     -0.19963082	     -0.05780564	      0.88269440	     -0.00051196	     -0.21181747	      0.00138847	     -0.00073477	     30.95454581
      1.20617222	     -0.05793983	     -0.00050498	     -0.19966687	     -0.05780383	      0.88269345	     -0.00051286	     -0.21183139	      0.00144235	     -0.00073470	     30.94489569
      1.20782395	     -0.05798519	     -0.00050572	     -0.19971289	     -0.05780139	      0.88269224	     -0.00051402	     -0.21184924	      0.00151260	     -0.00073278	     30.73707968
      1.20913399	     -0.05802112	     -0.00050777	     -0.19974931	     -0.05779937	      0.88269128	     -0.00051493	     -0.21186339	      0.00156870	     -0.00072985	     30.76547962
      1.21044403	     -0.05805565	     -0.00050774	     -0.19978440	     -0.05779728	      0.88269033	     -0.00051585	     -0.21187750	      0.00162548	     -0.00072575	     30.58706399
      1.21175407	     -0.05808933	     -0.00050905	     -0.19981860	     -0.05779511	      0.88268938	     -0.00051675	     -0.21189155	      0.00168266	     -0.00072064	     30.58770371
      1.21338976	     -0.05812978	     -0.00050892	     -0.19985976	     -0.05779230	      0.88268821	     -0.00051788	     -0.21190898	      0.00175498	     -0.00071281	     30.39723915
      1.21468144	     -0.05816069	     -0.00051054	     -0.19989119	     -0.05778999	      0.88268729	     -0.00051877	     -0.21192263	      0.00181243	     -0.00070562	     30.46455065
      1.21597313	     -0.05818958	     -0.00051001	     -0.19992066	     -0.05778762	      0.88268639	     -0.00051965	     -0.21193614	      0.00187054	     -0.00069751	     30.31568818
      1.21726482	     -0.05821626	     -0.00051048	     -0.19994791	     -0.05778516	      0.88268549	     -0.00052052	     -0.21194946	      0.00192898	     -0.00068857	     30.31884293
      1.21896584	     -0.05824704	     -0.00050924	     -0.19997950	     -0.05778181	      0.88268433	     -0.00052167	     -0.21196662	      0.00200677	     -0.00067544	     30.17122679
      1.22025299	     -0.05826784	     -0.00050986	     -0.20000086	     -0.05777919	      0.88268347	     -0.00052253	     -0.21197925	      0.00206587	     -0.00066453	     30.24321856
      1.22154014	     -0.05828573	     -0.00050849	     -0.20001938	     -0.05777650	      0.88268262	     -0.00052339	     -0.21199152	      0.00212550	     -0.00065270	     30.13923114
      1.22309056	     -0.05830306	     -0.00050825	     -0.20003744	     -0.05777314	      0.88268162	     -0.00052441	     -0.21200576	      0.00219753	     -0.00063726	     30.19760690
      1.22448149	     -0.05831333	     -0.00050584	     -0.20004843	     -0.05777004	      0.88268075	     -0.00052532	     -0.21201793	      0.00226264	     -0.00062213	     30.08122488
      1.22587243	     -0.05831688	     -0.00050528	     -0.20005264	     -0.05776685	      0.88267989	     -0.00052623	     -0.21202939	      0.00232772	     -0.00060575	     30.19234830
      1.22726336	     -0.05831199	     -0.00050166	     -0.20004852	     -0.05776357	      0.88267906	     -0.00052713	     -0.21203999	      0.00239321	     -0.00058785	     30.10833009
      1.22865430	     -0.05830031	     -0.00050018	     -0.20003754	     -0.05776019	      0.88267826	     -0.00052802	     -0.21204959	      0.00245845	     -0.00056839	     30.24483095
      1.23004524	     -0.05828118	     -0.00049576	     -0.20001919	     -0.05775673	      0.88267748	     -0.00052891	     -0.21205810	      0.00252385	     -0.00054712	     30.18578366
      1.23143617	     -0.05825397	     -0.00049392	     -0.19999270	     -0.05775317	      0.88267674	     -0.00052979	     -0.21206543	      0.00258872	     -0.00052399	     30.34408586
      1.23282711	     -0.05821826	     -0.00048912	     -0.19995777	     -0.05774953	      0.88267602	     -0.00053066	     -0.21207147	      0.00265355	     -0.00049868	     30.32152096
      1.23421805	     -0.05817437	     -0.00048706	     -0.19991458	     -0.05774579	      0.88267535	     -0.00053153	     -0.21207614	      0.00271760	     -0.00047114	     30.52024510
      1.23560898	     -0.05812314	     -0.00048199	     -0.19986414	     -0.05774197	      0.88267471	     -0.00053240	     -0.21207939	      0.00278135	     -0.00044102	     30.52766249
      1.23699992	     -0.05806514	     -0.00047997	     -0.19980683	     -0.05773805	      0.88267412	     -0.00053326	     -0.21208119	      0.00284395	     -0.00040831	     30.74526480
      1.23839086	     -0.05799853	     -0.00047430	     -0.19974100	     -0.05773406	      0.88267358	     -0.00053411	     -0.21208151	      0.00290594	     -0.00037281	     30.77006908
      1.23978179	     -0.05792336	     -0.00047168	     -0.19966651	     -0.05772997	      0.88267309	     -0.00053495	     -0.21208028	      0.00296648	     -0.00033466	     31.01783750
      1.24117273	     -0.05783670	     -0.00046456	     -0.19958064	     -0.05772580	      0.88267265	     -0.00053580	     -0.21207742	      0.00302623	     -0.00029358	     31.09437182
      1.24241185	     -0.05775253	     -0.00046139	     -0.19949708	     -0.05772202	      0.88267231	     -0.00053654	     -0.21207344	      0.00307804	     -0.00025457	     31.33113157
      1.24365098	     -0.05766369	     -0.00045635	     -0.19940889	     -0.05771818	      0.88267202	     -0.00053728	     -0.21206813	      0.00312889	     -0.00021313	     31.46389306
      1.24517098	     -0.05754933	     -0.00045209	     -0.19929524	     -0.05771337	      0.88267174	     -0.00053818	     -0.21205989	      0.00318934	     -0.00015920	     31.72783242
      1.24669098	     -0.05742784	     -0.00044604	     -0.19917449	     -0.05770848	      0.88267154	     -0.00053908	     -0.21204977	      0.00324792	     -0.00010189	     31.91913968
      1.24794046	     -0.05732288	     -0.00044343	     -0.19907006	     -0.05770439	      0.88267144	     -0.00053982	     -0.21204007	      0.00329421	     -0.00005251	     32.18461824
      1.24918994	     -0.05721318	     -0.00043892	     -0.19896091	     -0.05770025	      0.88267141	     -0.00054054	     -0.21202913	      0.00333918	     -0.00000114	     32.38318477
      1.25071916	     -0.05707357	     -0.00043520	     -0.19882192	     -0.05769510	      0.88267146	     -0.00054143	     -0.21201407	      0.00339193	      0.00006414	     32.71081411
      1.25224838	     -0.05692967	     -0.00042967	     -0.19867865	     -0.05768988	      0.88267160	     -0.00054231	     -0.21199725	      0.00344245	      0.00013185	     32.97756091
      1.25343570	     -0.05681413	     -0.00042804	     -0.19856351	     -0.05768577	      0.88267179	     -0.00054299	     -0.21198300	      0.00347970	      0.00018579	     33.27404793
      1.25462302	     -0.05669494	     -0.00042454	     -0.19844476	     -0.05768161	      0.88267205	     -0.00054367	     -0.21196772	      0.00351557	      0.00024086	     33.52073294
      1.25622126	     -0.05653083	     -0.00042143	     -0.19828116	     -0.05767596	      0.88267249	     -0.00054457	     -0.21194557	      0.00356117	      0.00031644	     33.90795661
      1.25781951	     -0.05636219	     -0.00041638	     -0.19811305	     -0.05767023	      0.88267306	     -0.00054547	     -0.21192169	      0.00360393	      0.00039337	     34.25742482
      1.25894437	     -0.05624215	     -0.00041531	     -0.19799329	     -0.05766616	      0.88267353	     -0.00054610	     -0.21190389	      0.00363191	      0.00044795	     34.53110827
      1.26006923	     -0.05612086	     -0.00041233	     -0.19787232	     -0.05766206	      0.88267407	     -0.00054672	     -0.21188532	      0.00365848	      0.00050269	     34.77627548
      1.26176889	     -0.05593707	     -0.00040897	     -0.19768895	     -0.05765581	      0.88267499	     -0.00054766	     -0.21185591	      0.00369557	      0.00058507	     35.18135226
      1.26317244	     -0.05578446	     -0.00040528	     -0.19753668	     -0.05765060	      0.88267586	     -0.00054842	     -0.21183051	      0.00372363	      0.00065234	     35.50916048
      1.26457598	     -0.05562961	     -0.00040333	     -0.19738210	     -0.05764536	      0.88267682	     -0.00054919	     -0.21180417	      0.00374917	      0.00071847	     35.89286529
      1.26597953	     -0.05547208	     -0.00039871	     -0.19722489	     -0.05764008	      0.88267788	     -0.00054994	     -0.21177688	      0.00377251	      0.00078323	     36.20066732
      1.26724234	     -0.05532951	     -0.00039695	     -0.19708252	     -0.05763531	      0.88267890	     -0.00055061	     -0.21175156	      0.00379120	      0.00083993	     36.55607983
      1.26850515	     -0.05518599	     -0.00039295	     -0.19693924	     -0.05763051	      0.88268000	     -0.00055128	     -0.21172555	      0.00380811	      0.00089505	     36.84326987
      1.26976797	     -0.05504298	     -0.00039059	     -0.19679639	     -0.05762569	      0.88268116	     -0.00055195	     -0.21169890	      0.00382291	      0.00094829	     37.18092838
      1.27133146	     -0.05486675	     -0.00038601	     -0.19662039	     -0.05761970	      0.88268269	     -0.00055276	     -0.21166517	      0.00383860	      0.00101135	     37.53072546
      1.27259362	     -0.05472451	     -0.00038408	     -0.19647827	     -0.05761485	      0.88268400	     -0.00055342	     -0.21163739	      0.00384888	      0.00105956	     37.89421679
      1.27385579	     -0.05458134	     -0.00037998	     -0.19633526	     -0.05760998	      0.88268537	     -0.00055407	     -0.21160916	      0.00385739	      0.00110525	     38.17297933
      1.27511795	     -0.05443863	     -0.00037736	     -0.19619263	     -0.05760511	      0.88268679	     -0.00055471	     -0.21158050	      0.00386388	      0.00114818	     38.52564359
      1.27668823	     -0.05426129	     -0.00037269	     -0.19601541	     -0.05759904	      0.88268863	     -0.00055551	     -0.21154435	      0.00386942	      0.00119766	     38.89481068
      1.27791951	     -0.05412388	     -0.00037127	     -0.19587802	     -0.05759427	      0.88269013	     -0.00055612	     -0.21151569	      0.00387157	      0.00123328	     39.27407891
      1.27915079	     -0.05398635	     -0.00036799	     -0.19574053	     -0.05758951	      0.88269167	     -0.00055674	     -0.21148679	      0.00387205	      0.00126614	     39.55744078
      1.28038207	     -0.05384908	     -0.00036579	     -0.19560325	     -0.05758474	      0.88269325	     -0.00055735	     -0.21145766	      0.00387062	      0.00129613	     39.89966905
      1.28202070	     -0.05366799	     -0.00036132	     -0.19542217	     -0.05757840	      0.88269540	     -0.00055815	     -0.21141858	      0.00386600	      0.00133154	     40.27071165
      1.28322859	     -0.05353571	     -0.00035990	     -0.19528981	     -0.05757373	      0.88269702	     -0.00055874	     -0.21138960	      0.00386044	      0.00135420	     40.65670898
      1.28443648	     -0.05340316	     -0.00035676	     -0.19515722	     -0.05756907	      0.88269867	     -0.00055933	     -0.21136048	      0.00385338	      0.00137405	     40.94572113
      1.28592751	     -0.05324081	     -0.00035484	     -0.19499475	     -0.05756334	      0.88270073	     -0.00056005	     -0.21132435	      0.00384227	      0.00139469	     41.40782049
      1.28723847	     -0.05309971	     -0.00035165	     -0.19485355	     -0.05755831	      0.88270257	     -0.00056067	     -0.21129246	      0.00383052	      0.00140952	     41.69543236
      1.28854942	     -0.05295955	     -0.00035084	     -0.19471320	     -0.05755329	      0.88270443	     -0.00056130	     -0.21126050	      0.00381666	      0.00142124	     42.13478398
      1.28986038	     -0.05281888	     -0.00034751	     -0.19457241	     -0.05754830	      0.88270630	     -0.00056191	     -0.21122846	      0.00380103	      0.00143008	     42.41772555
      1.29117134	     -0.05267844	     -0.00034662	     -0.19443175	     -0.05754333	      0.88270818	     -0.00056253	     -0.21119632	      0.00378327	      0.00143604	     42.86918481
      1.29248230	     -0.05253779	     -0.00034310	     -0.19429094	     -0.05753838	      0.88271006	     -0.00056314	     -0.21116408	      0.00376375	      0.00143944	     43.14848072
      1.29379326	     -0.05239854	     -0.00034251	     -0.19415141	     -0.05753346	      0.88271195	     -0.00056375	     -0.21113176	      0.00374206	      0.00144031	     43.61000929
      1.29510421	     -0.05225960	     -0.00033874	     -0.19401227	     -0.05752857	      0.88271384	     -0.00056435	     -0.21109938	      0.00371858	      0.00143894	     43.85830581
      1.29641517	     -0.05212152	     -0.00033834	     -0.19387388	     -0.05752371	      0.88271572	     -0.00056496	     -0.21106695	      0.00369289	      0.00143534	     44.33980591
      1.29757506	     -0.05200006	     -0.00033495	     -0.19375221	     -0.05751944	      0.88271738	     -0.00056548	     -0.21103823	      0.00366873	      0.00143057	     44.54294813
      1.29873495	     -0.05188055	     -0.00033372	     -0.19363242	     -0.05751520	      0.88271904	     -0.00056601	     -0.21100951	      0.00364289	      0.00142426	     44.89090021
      1.30015444	     -0.05173656	     -0.00033062	     -0.19348809	     -0.05751006	      0.88272105	     -0.00056665	     -0.21097444	      0.00360931	      0.00141465	     45.20980528
      1.30157394	     -0.05159744	     -0.00032976	     -0.19334855	     -0.05750496	      0.88272305	     -0.00056729	     -0.21093951	      0.00357336	      0.00140294	     45.65822634
      1.30273003	     -0.05148584	     -0.00032696	     -0.19323665	     -0.05750084	      0.88272467	     -0.00056781	     -0.21091126	      0.00354263	      0.00139198	     45.84647896
      1.30388612	     -0.05137653	     -0.00032661	     -0.19312696	     -0.05749677	      0.88272627	     -0.00056832	     -0.21088323	      0.00351034	      0.00137982	     46.16750583
      1.30532286	     -0.05124478	     -0.00032454	     -0.19299475	     -0.05749175	      0.88272824	     -0.00056896	     -0.21084879	      0.00346838	      0.00136321	     46.45347909
      1.30675959	     -0.05111799	     -0.00032429	     -0.19286744	     -0.05748680	      0.88273019	     -0.00056959	     -0.21081487	      0.00342414	      0.00134502	     46.88817965
      1.30785725	     -0.05102432	     -0.00032152	     -0.19277342	     -0.05748306	      0.88273166	     -0.00057007	     -0.21078933	      0.00338914	      0.00133010	     47.00981674
      1.30895491	     -0.05093505	     -0.00032079	     -0.19268374	     -0.05747936	      0.88273311	     -0.00057055	     -0.21076416	      0.00335294	      0.00131412	     47.27458377
      1.31046149	     -0.05081983	     -0.00031876	     -0.19256795	     -0.05747435	      0.88273507	     -0.00057120	     -0.21073030	      0.00330166	      0.00129043	     47.53389007
      1.31196807	     -0.05071307	     -0.00031896	     -0.19246055	     -0.05746941	      0.88273700	     -0.00057186	     -0.21069731	      0.00324849	      0.00126447	     47.95397633
      1.31300876	     -0.05064410	     -0.00031656	     -0.19239119	     -0.05746605	      0.88273830	     -0.00057230	     -0.21067508	      0.00321099	      0.00124523	     48.00451653
      1.31404944	     -0.05058015	     -0.00031616	     -0.19232679	     -0.05746273	      0.88273959	     -0.00057275	     -0.21065335	      0.00317266	      0.00122478	     48.19986220
      1.31566182	     -0.05049136	     -0.00031497	     -0.19223730	     -0.05745766	      0.88274153	     -0.00057344	     -0.21062076	      0.00311208	      0.00119067	     48.40100460
      1.31698144	     -0.05042809	     -0.00031550	     -0.19217340	     -0.05745359	      0.88274309	     -0.00057400	     -0.21059515	      0.00306143	      0.00116038	     48.64256845
      1.31830106	     -0.05037236	     -0.00031456	     -0.19211707	     -0.05744958	      0.88274460	     -0.00057456	     -0.21057056	      0.00301016	      0.00112797	     48.72240929
      1.31962069	     -0.05032391	     -0.00031612	     -0.19206795	     -0.05744565	      0.88274606	     -0.00057512	     -0.21054702	      0.00295812	      0.00109332	     48.98083770
      1.32080158	     -0.05028521	     -0.00031491	     -0.19202872	     -0.05744218	      0.88274733	     -0.00057561	     -0.21052682	      0.00291125	      0.00106051	     48.97329649
      1.32198247	     -0.05025126	     -0.00031580	     -0.19199417	     -0.05743877	      0.88274857	     -0.00057611	     -0.21050744	      0.00286391	      0.00102592	     49.14106057
      1.32316337	     -0.05022125	     -0.00031525	     -0.19196360	     -0.05743542	      0.88274976	     -0.00057660	     -0.21048885	      0.00281639	      0.00098969	     49.17671290
      1.32465702	     -0.05018926	     -0.00031621	     -0.19193086	     -0.05743126	      0.88275120	     -0.00057722	     -0.21046642	      0.00275591	      0.00094157	     49.35319941
      1.32585172	     -0.05016781	     -0.00031522	     -0.19190886	     -0.05742799	      0.88275230	     -0.00057772	     -0.21044935	      0.00270748	      0.00090149	     49.31066830
      1.32704643	     -0.05015058	     -0.00031625	     -0.19189101	     -0.05742479	      0.88275335	     -0.00057822	     -0.21043303	      0.00265884	      0.00086006	     49.42984175
      1.32824113	     -0.05013700	     -0.00031598	     -0.19187685	     -0.05742164	      0.88275435	     -0.00057871	     -0.21041743	      0.00261022	      0.00081755	     49.40952235
      1.32972854	     -0.05012561	     -0.00031743	     -0.19186469	     -0.05741780	      0.88275553	     -0.00057932	     -0.21039903	      0.00254953	      0.00076326	     49.52924717
      1.33090294	     -0.05012035	     -0.00031679	     -0.19185887	     -0.05741484	      0.88275640	     -0.00057981	     -0.21038528	      0.00250173	      0.00071961	     49.42519107
      1.33207735	     -0.05011891	     -0.00031813	     -0.19185682	     -0.05741193	      0.88275722	     -0.00058029	     -0.21037220	      0.00245383	      0.00067538	     49.48933084
      1.33325175	     -0.05012092	     -0.00031836	     -0.19185826	     -0.05740907	      0.88275799	     -0.00058077	     -0.21035980	      0.00240605	      0.00063081	     49.42689582
      1.33480020	     -0.05012938	     -0.00032031	     -0.19186590	     -0.05740540	      0.88275892	     -0.00058140	     -0.21034446	      0.00234307	      0.00057169	     49.47926030
      1.33596533	     -0.05013948	     -0.00032009	     -0.19187544	     -0.05740269	      0.88275956	     -0.00058188	     -0.21033369	      0.00229592	      0.00052719	     49.32808642
      1.33713047	     -0.05015312	     -0.00032173	     -0.19188847	     -0.05740005	      0.88276015	     -0.00058236	     -0.21032356	      0.00224881	      0.00048274	     49.34354339
      1.33854303	     -0.05017369	     -0.00032215	     -0.19190835	     -0.05739691	      0.88276079	     -0.00058293	     -0.21031214	      0.00219204	      0.00042921	     49.19919571
      1.33980611	     -0.05019617	     -0.00032442	     -0.19193016	     -0.05739417	      0.88276130	     -0.00058344	     -0.21030271	      0.00214143	      0.00038177	     49.23646794
      1.34106919	     -0.05022191	     -0.00032449	     -0.19195529	     -0.05739150	      0.88276176	     -0.00058396	     -0.21029401	      0.00209127	      0.00033495	     49.03997287
      1.34233227	     -0.05025162	     -0.00032700	     -0.19198433	     -0.05738889	      0.88276215	     -0.00058447	     -0.21028603	      0.00204129	      0.00028881	     49.06874889
      1.34359535	     -0.05028458	     -0.00032713	     -0.19201670	     -0.05738634	      0.88276249	     -0.00058498	     -0.21027875	      0.00199186	      0.00024356	     48.84069029
      1.34485843	     -0.05032136	     -0.00032992	     -0.19205281	     -0.05738386	      0.88276277	     -0.00058549	     -0.21027218	      0.00194267	      0.00019920	     48.86495464
      1.34612152	     -0.05036129	     -0.00033021	     -0.19209215	     -0.05738143	      0.88276299	     -0.00058600	     -0.21026630	      0.00189409	      0.00015598	     48.60777263
      1.34738460	     -0.05040479	     -0.00033335	     -0.19213498	     -0.05737907	      0.88276316	     -0.00058652	     -0.21026109	      0.00184581	      0.00011389	     48.62992659
      1.34864768	     -0.05045101	     -0.00033367	     -0.19218062	     -0.05737677	      0.88276328	     -0.00058703	     -0.21025655	      0.00179823	      0.00007312	     48.34459532
      1.34991076	     -0.05050060	     -0.00033704	     -0.19222955	     -0.05737453	      0.88276334	     -0.00058754	     -0.21025266	      0.00175102	      0.00003363	     48.36506519
      1.35117384	     -0.05055270	     -0.00033737	     -0.19228109	     -0.05737235	      0.88276336	     -0.00058805	     -0.21024941	      0.00170462	     -0.00000441	     48.05116104
      1.35243692	     -0.05060783	     -0.00034093	     -0.19233557	     -0.05737022	      0.88276333	     -0.00058856	     -0.21024678	      0.00165864	     -0.00004108	     48.07211529
      1.35370000	     -0.05066501	     -0.00034122	     -0.19239220	     -0.05736816	      0.88276326	     -0.00058907	     -0.21024475	      0.00161354	     -0.00007618	     47.73262432
      1.35496308	     -0.05072482	     -0.00034490	     -0.19245137	     -0.05736615	      0.88276314	     -0.00058958	     -0.21024330	      0.00156891	     -0.00010983	     47.75395082
      1.35622616	     -0.05078636	     -0.00034512	     -0.19251239	     -0.05736419	      0.88276298	     -0.00059009	     -0.21024240	      0.00152524	     -0.00014185	     47.38926680
      1.35748924	     -0.05085006	     -0.00034851	     -0.19257547	     -0.05736229	      0.88276278	     -0.00059061	     -0.21024205	      0.00148207	     -0.00017235	     47.40746630
      1.35875232	     -0.05091590	     -0.00034839	     -0.19264081	     -0.05736045	      0.88276255	     -0.00059112	     -0.21024223	      0.00143995	     -0.00020116	     47.01707939
      1.36001541	     -0.05098399	     -0.00035193	     -0.19270831	     -0.05735866	      0.88276228	     -0.00059163	     -0.21024294	      0.00139836	     -0.00022844	     47.03555146
      1.36127849	     -0.05105355	     -0.00035182	     -0.19277739	     -0.05735692	      0.88276197	     -0.00059215	     -0.21024414	      0.00135788	     -0.00025404	     46.63195603
      1.36241492	     -0.05111794	     -0.00035482	     -0.19284126	     -0.05735539	      0.88276167	     -0.00059261	     -0.21024563	      0.00132195	     -0.00027578	     46.60278692
      1.36355136	     -0.05118349	     -0.00035589	     -0.19290637	     -0.05735391	      0.88276135	     -0.00059308	     -0.21024749	      0.00128688	     -0.00029619	     46.33960991
      1.36494126	     -0.05126543	     -0.00035893	     -0.19298772	     -0.05735215	      0.88276092	     -0.00059365	     -0.21025024	      0.00124484	     -0.00031945	     46.18906102
      1.36633117	     -0.05134893	     -0.00036011	     -0.19307069	     -0.05735045	      0.88276046	     -0.00059422	     -0.21025349	      0.00120402	     -0.00034082	     45.82674276
      1.36750218	     -0.05142076	     -0.00036331	     -0.19314203	     -0.05734906	      0.88276005	     -0.00059470	     -0.21025660	      0.00117035	     -0.00035748	     45.76564240
      1.36867320	     -0.05149356	     -0.00036458	     -0.19321440	     -0.05734771	      0.88275962	     -0.00059519	     -0.21026003	      0.00113768	     -0.00037290	     45.48029903
      1.36984421	     -0.05156747	     -0.00036700	     -0.19328786	     -0.05734639	      0.88275918	     -0.00059567	     -0.21026377	      0.00110578	     -0.00038718	     45.32977818
      1.37142479	     -0.05166857	     -0.00036888	     -0.19338840	     -0.05734468	      0.88275855	     -0.00059633	     -0.21026928	      0.00106419	     -0.00040467	     44.96808687
      1.37261696	     -0.05174597	     -0.00037190	     -0.19346535	     -0.05734343	      0.88275806	     -0.00059683	     -0.21027376	      0.00103374	     -0.00041664	     44.87702623
      1.37380912	     -0.05182433	     -0.00037321	     -0.19354332	     -0.05734221	      0.88275756	     -0.00059733	     -0.21027852	      0.00100436	     -0.00042754	     44.57856201
      1.37500129	     -0.05190381	     -0.00037568	     -0.19362238	     -0.05734103	      0.88275704	     -0.00059783	     -0.21028353	      0.00097583	     -0.00043752	     44.41558785
      1.37657502	     -0.05201005	     -0.00037754	     -0.19372813	     -0.05733953	      0.88275634	     -0.00059850	     -0.21029055	      0.00093977	     -0.00044932	     44.03094160
      1.37775321	     -0.05209058	     -0.00038066	     -0.19380826	     -0.05733844	      0.88275581	     -0.00059900	     -0.21029608	      0.00091376	     -0.00045727	     43.93592899
      1.37893139	     -0.05217172	     -0.00038211	     -0.19388905	     -0.05733737	      0.88275527	     -0.00059950	     -0.21030183	      0.00088889	     -0.00046446	     43.63493297
      1.38037183	     -0.05227165	     -0.00038550	     -0.19398852	     -0.05733611	      0.88275459	     -0.00060012	     -0.21030915	      0.00085972	     -0.00047238	     43.46091818
      1.38166442	     -0.05236133	     -0.00038689	     -0.19407786	     -0.05733502	      0.88275398	     -0.00060068	     -0.21031595	      0.00083497	     -0.00047868	     43.08771052
      1.38295701	     -0.05245082	     -0.00039054	     -0.19416695	     -0.05733396	      0.88275335	     -0.00060124	     -0.21032295	      0.00081123	     -0.00048432	     42.99331154
      1.38424960	     -0.05253949	     -0.00039189	     -0.19425531	     -0.05733292	      0.88275273	     -0.00060181	     -0.21033010	      0.00078892	     -0.00048923	     42.59777148
      1.38554219	     -0.05262730	     -0.00039582	     -0.19434274	     -0.05733192	      0.88275209	     -0.00060238	     -0.21033738	      0.00076758	     -0.00049354	     42.53400989
      1.38683478	     -0.05271378	     -0.00039713	     -0.19442893	     -0.05733094	      0.88275145	     -0.00060295	     -0.21034474	      0.00074765	     -0.00049711	     42.11358967
      1.38812737	     -0.05279900	     -0.00040133	     -0.19451379	     -0.05732998	      0.88275081	     -0.00060353	     -0.21035215	      0.00072861	     -0.00050008	     42.08267188
      1.38941995	     -0.05288253	     -0.00040263	     -0.19459706	     -0.05732905	      0.88275016	     -0.00060412	     -0.21035959	      0.00071097	     -0.00050231	     41.64028156
      1.39071254	     -0.05296453	     -0.00040709	     -0.19467872	     -0.05732814	      0.88274951	     -0.00060471	     -0.21036704	      0.00069414	     -0.00050393	     41.64387611
      1.39200513	     -0.05304460	     -0.00040842	     -0.19475854	     -0.05732726	      0.88274886	     -0.00060530	     -0.21037447	      0.00067866	     -0.00050478	     41.18243333
      1.39329772	     -0.05312287	     -0.00041314	     -0.19483649	     -0.05732639	      0.88274820	     -0.00060591	     -0.21038187	      0.00066388	     -0.00050500	     41.22221577
      1.39459031	     -0.05319894	     -0.00041456	     -0.19491234	     -0.05732554	      0.88274755	     -0.00060651	     -0.21038922	      0.00065039	     -0.00050441	     40.74892389
      1.39588290	     -0.05327301	     -0.00041953	     -0.19498610	     -0.05732471	      0.88274690	     -0.00060713	     -0.21039652	      0.00063750	     -0.00050315	     40.82303424
      1.39717549	     -0.05334477	     -0.00042106	     -0.19505766	     -0.05732389	      0.88274625	     -0.00060774	     -0.21040375	      0.00062584	     -0.00050106	     40.34145177
      1.39846808	     -0.05341445	     -0.00042618	     -0.19512704	     -0.05732309	      0.88274560	     -0.00060837	     -0.21041091	      0.00061468	     -0.00049827	     40.44178706
      1.39976067	     -0.05348172	     -0.00042776	     -0.19519413	     -0.05732230	      0.88274496	     -0.00060900	     -0.21041799	      0.00060468	     -0.00049463	     39.95713680
      1.40105326	     -0.05354675	     -0.00043290	     -0.19525888	     -0.05732153	      0.88274433	     -0.00060964	     -0.21042500	      0.00059510	     -0.00049028	     40.07562177
      1.40234585	     -0.05360922	     -0.00043450	     -0.19532118	     -0.05732076	      0.88274369	     -0.00061028	     -0.21043192	      0.00058660	     -0.00048509	     39.59795639
      1.40363843	     -0.05366945	     -0.00043960	     -0.19538116	     -0.05732001	      0.88274307	     -0.00061093	     -0.21043875	      0.00057844	     -0.00047919	     39.73024307
      1.40493102	     -0.05372738	     -0.00044126	     -0.19543893	     -0.05731927	      0.88274246	     -0.00061159	     -0.21044550	      0.00057128	     -0.00047246	     39.26756224
      1.40622361	     -0.05378336	     -0.00044633	     -0.19549467	     -0.05731853	      0.88274185	     -0.00061225	     -0.21045216	      0.00056439	     -0.00046506	     39.40458216
      1.40751620	     -0.05383728	     -0.00044806	     -0.19554844	     -0.05731781	      0.88274125	     -0.00061292	     -0.21045875	      0.00055842	     -0.00045686	     38.96319902
      1.40880879	     -0.05388957	     -0.00045301	     -0.19560051	     -0.05731709	      0.88274067	     -0.00061359	     -0.21046527	      0.00055266	     -0.00044806	     39.09627568
      1.41010138	     -0.05394074	     -0.00045479	     -0.19565156	     -0.05731638	      0.88274010	     -0.00061428	     -0.21047176	      0.00054775	     -0.00043860	     38.67425678
      1.41139397	     -0.05399115	     -0.00045958	     -0.19570175	     -0.05731567	      0.88273954	     -0.00061496	     -0.21047823	      0.00054302	     -0.00042872	     38.79415690
      1.41268656	     -0.05404087	     -0.00046137	     -0.19575135	     -0.05731497	      0.88273899	     -0.00061566	     -0.21048473	      0.00053909	     -0.00041842	     38.39565515
      1.41397915	     -0.05409054	     -0.00046591	     -0.19580084	     -0.05731428	      0.88273845	     -0.00061636	     -0.21049128	      0.00053533	     -0.00040798	     38.49806678
      1.41527174	     -0.05414069	     -0.00046769	     -0.19585088	     -0.05731359	      0.88273793	     -0.00061706	     -0.21049794	      0.00053235	     -0.00039749	     38.11517263
      1.41656433	     -0.05419224	     -0.00047204	     -0.19590226	     -0.05731290	      0.88273743	     -0.00061778	     -0.21050476	      0.00052960	     -0.00038729	     38.19802032
      1.41785691	     -0.05424498	     -0.00047387	     -0.19595490	     -0.05731222	      0.88273693	     -0.00061850	     -0.21051181	      0.00052766	     -0.00037752	     37.83385788
      1.41914950	     -0.05429826	     -0.00047790	     -0.19600803	     -0.05731154	      0.88273645	     -0.00061922	     -0.21051912	      0.00052607	     -0.00036850	     37.90237921
      1.42044209	     -0.05435189	     -0.00047959	     -0.19606158	     -0.05731086	      0.88273598	     -0.00061996	     -0.21052671	      0.00052534	     -0.00036033	     37.56326961
      1.42173468	     -0.05440573	     -0.00048325	     -0.19611530	     -0.05731018	      0.88273552	     -0.00062069	     -0.21053459	      0.00052507	     -0.00035329	     37.61559022
      1.42302727	     -0.05445878	     -0.00048480	     -0.19616829	     -0.05730950	      0.88273507	     -0.00062144	     -0.21054276	      0.00052573	     -0.00034739	     37.30427958
      1.42431986	     -0.05451059	     -0.00048804	     -0.19622001	     -0.05730882	      0.88273462	     -0.00062219	     -0.21055117	      0.00052694	     -0.00034280	     37.34346393
      1.42561245	     -0.05456142	     -0.00048954	     -0.19627080	     -0.05730814	      0.88273418	     -0.00062295	     -0.21055982	      0.00052907	     -0.00033944	     37.05767514
      1.42690504	     -0.05461208	     -0.00049266	     -0.19632138	     -0.05730745	      0.88273374	     -0.00062372	     -0.21056870	      0.00053176	     -0.00033739	     37.07277399
      1.42819763	     -0.05466216	     -0.00049435	     -0.19637143	     -0.05730676	      0.88273331	     -0.00062449	     -0.21057782	      0.00053532	     -0.00033657	     36.80973892
      1.42949022	     -0.05471065	     -0.00049722	     -0.19641987	     -0.05730607	      0.88273287	     -0.00062528	     -0.21058715	      0.00053946	     -0.00033701	     36.80382274
      1.43078281	     -0.05475676	     -0.00049870	     -0.19646597	     -0.05730537	      0.88273243	     -0.00062607	     -0.21059666	      0.00054444	     -0.00033857	     36.56602172
      1.43234886	     -0.05480928	     -0.00050199	     -0.19651845	     -0.05730451	      0.88273190	     -0.00062703	     -0.21060832	      0.00055120	     -0.00034193	     36.63115191
      1.43351669	     -0.05484684	     -0.00050243	     -0.19655605	     -0.05730386	      0.88273150	     -0.00062776	     -0.21061710	      0.00055708	     -0.00034532	     36.28107278
      1.43468453	     -0.05488336	     -0.00050457	     -0.19659257	     -0.05730321	      0.88273109	     -0.00062850	     -0.21062594	      0.00056330	     -0.00034947	     36.26766597
      1.43621868	     -0.05492954	     -0.00050618	     -0.19663878	     -0.05730234	      0.88273055	     -0.00062947	     -0.21063763	      0.00057238	     -0.00035588	     36.01648607
      1.43775284	     -0.05497378	     -0.00050999	     -0.19668300	     -0.05730145	      0.88273000	     -0.00063046	     -0.21064940	      0.00058209	     -0.00036326	     36.18273515
      1.43884686	     -0.05500438	     -0.00051032	     -0.19671366	     -0.05730081	      0.88272960	     -0.00063117	     -0.21065785	      0.00058979	     -0.00036893	     35.81140584
      1.43994088	     -0.05503429	     -0.00051245	     -0.19674359	     -0.05730016	      0.88272920	     -0.00063189	     -0.21066634	      0.00059770	     -0.00037495	     35.78904079
      1.44159602	     -0.05507764	     -0.00051478	     -0.19678698	     -0.05729916	      0.88272857	     -0.00063299	     -0.21067924	      0.00061052	     -0.00038446	     35.59777999
      1.44298426	     -0.05511170	     -0.00051776	     -0.19682106	     -0.05729831	      0.88272803	     -0.00063392	     -0.21069009	      0.00062185	     -0.00039268	     35.63489593
      1.44437250	     -0.05514390	     -0.00051897	     -0.19685334	     -0.05729744	      0.88272748	     -0.00063487	     -0.21070094	      0.00063394	     -0.00040089	     35.37721380
      1.44576074	     -0.05517386	     -0.00052251	     -0.19688332	     -0.05729655	      0.88272691	     -0.00063582	     -0.21071174	      0.00064634	     -0.00040903	     35.53764699
      1.44698130	     -0.05519816	     -0.00052313	     -0.19690771	     -0.05729575	      0.88272641	     -0.00063666	     -0.21072119	      0.00065794	     -0.00041587	     35.26656606
      1.44820186	     -0.05522109	     -0.00052570	     -0.19693067	     -0.05729494	      0.88272590	     -0.00063752	     -0.21073057	      0.00066970	     -0.00042240	     35.32722484
      1.44942242	     -0.05524266	     -0.00052708	     -0.19695233	     -0.05729412	      0.88272538	     -0.00063838	     -0.21073987	      0.00068192	     -0.00042844	     35.21068044
      1.45107255	     -0.05526988	     -0.00053020	     -0.19697962	     -0.05729298	      0.88272467	     -0.00063955	     -0.21075232	      0.00069877	     -0.00043579	     35.27410219
      1.45232549	     -0.05528894	     -0.00053087	     -0.19699879	     -0.05729209	      0.88272412	     -0.00064045	     -0.21076167	      0.00071206	     -0.00044060	     35.08009371
      1.45357842	     -0.05530645	     -0.00053316	     -0.19701637	     -0.05729119	      0.88272356	     -0.00064136	     -0.21077093	      0.00072544	     -0.00044476	     35.15247112
      1.45483135	     -0.05532142	     -0.00053409	     -0.19703145	     -0.05729028	      0.88272300	     -0.00064228	     -0.21078008	      0.00073922	     -0.00044815	     35.06502905
      1.45644968	     -0.05533504	     -0.00053636	     -0.19704519	     -0.05728907	      0.88272228	     -0.00064347	     -0.21079162	      0.00075724	     -0.00045129	     35.19466886
      1.45767995	     -0.05534000	     -0.00053596	     -0.19705030	     -0.05728813	      0.88272172	     -0.00064438	     -0.21080010	      0.00077136	     -0.00045253	     35.05442652
      1.45891021	     -0.05534009	     -0.00053699	     -0.19705050	     -0.05728717	      0.88272116	     -0.00064531	     -0.21080824	      0.00078545	     -0.00045269	     35.16898117
      1.46040501	     -0.05533305	     -0.00053636	     -0.19704366	     -0.05728598	      0.88272049	     -0.00064644	     -0.21081758	      0.00080286	     -0.00045113	     35.12355115
      1.46189981	     -0.05531983	     -0.00053812	     -0.19703056	     -0.05728477	      0.88271981	     -0.00064758	     -0.21082624	      0.00082004	     -0.00044741	     35.41909879
      1.46301984	     -0.05530644	     -0.00053700	     -0.19701734	     -0.05728384	      0.88271932	     -0.00064844	     -0.21083228	      0.00083309	     -0.00044294	     35.27771332
      1.46413987	     -0.05529050	     -0.00053772	     -0.19700151	     -0.05728290	      0.88271882	     -0.00064930	     -0.21083793	      0.00084579	     -0.00043701	     35.39157577
      1.46576002	     -0.05526359	     -0.00053759	     -0.19697479	     -0.05728152	      0.88271812	     -0.00065057	     -0.21084545	      0.00086381	     -0.00042568	     35.41793624
      1.46715211	     -0.05523798	     -0.00053864	     -0.19694930	     -0.05728030	      0.88271754	     -0.00065166	     -0.21085135	      0.00087870	     -0.00041348	     35.60240966
      1.46854421	     -0.05520926	     -0.00053790	     -0.19692074	     -0.05727907	      0.88271697	     -0.00065276	     -0.21085677	      0.00089332	     -0.00039898	     35.57179616
      1.46993630	     -0.05517665	     -0.00053951	     -0.19688823	     -0.05727782	      0.88271643	     -0.00065387	     -0.21086170	      0.00090723	     -0.00038231	     35.86964779
      1.47115558	     -0.05514438	     -0.00053826	     -0.19685612	     -0.05727670	      0.88271597	     -0.00065485	     -0.21086560	      0.00091923	     -0.00036582	     35.81124955
      1.47237487	     -0.05511035	     -0.00053874	     -0.19682219	     -0.05727558	      0.88271554	     -0.00065584	     -0.21086910	      0.00093055	     -0.00034776	     35.98844587
      1.47359415	     -0.05507566	     -0.00053790	     -0.19678763	     -0.05727443	      0.88271513	     -0.00065683	     -0.21087226	      0.00094146	     -0.00032826	     36.02879990
      1.47526502	     -0.05502894	     -0.00053814	     -0.19674103	     -0.05727285	      0.88271460	     -0.00065819	     -0.21087614	      0.00095549	     -0.00029961	     36.26754611
      1.47651136	     -0.05499389	     -0.00053683	     -0.19670612	     -0.05727165	      0.88271424	     -0.00065922	     -0.21087877	      0.00096558	     -0.00027696	     36.25776522
      1.47775769	     -0.05495842	     -0.00053727	     -0.19667073	     -0.05727044	      0.88271391	     -0.00066025	     -0.21088120	      0.00097504	     -0.00025344	     36.45636063
      1.47900403	     -0.05492329	     -0.00053659	     -0.19663571	     -0.05726922	      0.88271361	     -0.00066128	     -0.21088346	      0.00098413	     -0.00022916	     36.51981752
      1.48064763	     -0.05487637	     -0.00053715	     -0.19658887	     -0.05726759	      0.88271326	     -0.00066266	     -0.21088621	      0.00099526	     -0.00019633	     36.79629896
      1.48186387	     -0.05484010	     -0.00053575	     -0.19655271	     -0.05726638	      0.88271304	     -0.00066368	     -0.21088806	      0.00100316	     -0.00017149	     36.81107494
      1.48308011	     -0.05480306	     -0.00053619	     -0.19651574	     -0.05726515	      0.88271284	     -0.00066470	     -0.21088972	      0.00101045	     -0.00014634	     37.00904074
      1.48458944	     -0.05475609	     -0.00053536	     -0.19646887	     -0.05726362	      0.88271265	     -0.00066598	     -0.21089152	      0.00101890	     -0.00011469	     37.10304987
      1.48592873	     -0.05471216	     -0.00053587	     -0.19642500	     -0.05726225	      0.88271251	     -0.00066712	     -0.21089285	      0.00102556	     -0.00008647	     37.35572125
      1.48726801	     -0.05466713	     -0.00053382	     -0.19638009	     -0.05726088	      0.88271241	     -0.00066826	     -0.21089388	      0.00103177	     -0.00005819	     37.39663934
      1.48860730	     -0.05462146	     -0.00053398	     -0.19633447	     -0.05725949	      0.88271236	     -0.00066941	     -0.21089463	      0.00103709	     -0.00003019	     37.65510186
      1.48994658	     -0.05457566	     -0.00053124	     -0.19628881	     -0.05725810	      0.88271233	     -0.00067056	     -0.21089510	      0.00104200	     -0.00000256	     37.68070046
      1.49128587	     -0.05453026	     -0.00053107	     -0.19624345	     -0.05725670	      0.88271235	     -0.00067172	     -0.21089532	      0.00104603	      0.00002426	     37.94430443
      1.49262515	     -0.05448502	     -0.00052717	     -0.19619836	     -0.05725530	      0.88271240	     -0.00067288	     -0.21089530	      0.00104977	      0.00005025	     37.96035801
      1.49382411	     -0.05444341	     -0.00052628	     -0.19615681	     -0.05725404	      0.88271247	     -0.00067392	     -0.21089506	      0.00105243	      0.00007254	     38.19418507
      1.49502307	     -0.05440056	     -0.00052323	     -0.19611407	     -0.05725277	      0.88271257	     -0.00067496	     -0.21089457	      0.00105489	      0.00009394	     38.28451155
      1.49646488	     -0.05434748	     -0.00052087	     -0.19606109	     -0.05725125	      0.88271273	     -0.00067623	     -0.21089365	      0.00105721	      0.00011836	     38.51997775
      1.49790668	     -0.05429321	     -0.00051645	     -0.19600696	     -0.05724972	      0.88271291	     -0.00067749	     -0.21089233	      0.00105910	      0.00014147	     38.62036639
      1.49911623	     -0.05424619	     -0.00051505	     -0.19596000	     -0.05724844	      0.88271309	     -0.00067856	     -0.21089092	      0.00106000	      0.00015976	     38.86234073
      1.50032578	     -0.05419689	     -0.00051163	     -0.19591080	     -0.05724716	      0.88271330	     -0.00067963	     -0.21088918	      0.00106058	      0.00017720	     38.97618651
      1.50153533	     -0.05414548	     -0.00050932	     -0.19585945	     -0.05724588	      0.88271352	     -0.00068070	     -0.21088706	      0.00106055	      0.00019377	     39.16778710
      1.50320086	     -0.05407218	     -0.00050534	     -0.19578626	     -0.05724411	      0.88271386	     -0.00068218	     -0.21088355	      0.00105966	      0.00021546	     39.35536069
      1.50442518	     -0.05401702	     -0.00050430	     -0.19573112	     -0.05724282	      0.88271414	     -0.00068328	     -0.21088054	      0.00105813	      0.00023059	     39.59992045
      1.50564949	     -0.05395863	     -0.00050158	     -0.19567278	     -0.05724152	      0.88271443	     -0.00068438	     -0.21087713	      0.00105610	      0.00024527	     39.75991096
      1.50713081	     -0.05388232	     -0.00049967	     -0.19559649	     -0.05723996	      0.88271480	     -0.00068571	     -0.21087234	      0.00105257	      0.00026259	     40.06669190
      1.50843632	     -0.05381028	     -0.00049607	     -0.19552451	     -0.05723859	      0.88271516	     -0.00068689	     -0.21086743	      0.00104865	      0.00027777	     40.24245137
      1.50974182	     -0.05373441	     -0.00049467	     -0.19544865	     -0.05723722	      0.88271553	     -0.00068807	     -0.21086181	      0.00104357	      0.00029300	     40.54828996
      1.51104733	     -0.05365530	     -0.00049115	     -0.19536958	     -0.05723586	      0.88271592	     -0.00068926	     -0.21085546	      0.00103757	      0.00030859	     40.74203329
      1.51235283	     -0.05357414	     -0.00048975	     -0.19528839	     -0.05723451	      0.88271634	     -0.00069045	     -0.21084839	      0.00103022	      0.00032453	     41.04058469
      1.51365834	     -0.05349173	     -0.00048629	     -0.19520599	     -0.05723317	      0.88271677	     -0.00069164	     -0.21084062	      0.00102178	      0.00034099	     41.23981059
      1.51496384	     -0.05340887	     -0.00048501	     -0.19512307	     -0.05723185	      0.88271723	     -0.00069284	     -0.21083222	      0.00101189	      0.00035785	     41.53439562
      1.51626935	     -0.05332615	     -0.00048172	     -0.19504032	     -0.05723053	      0.88271770	     -0.00069404	     -0.21082324	      0.00100086	      0.00037515	     41.74101346
      1.51757485	     -0.05324459	     -0.00048077	     -0.19495866	     -0.05722923	      0.88271821	     -0.00069524	     -0.21081374	      0.00098837	      0.00039270	     42.03034115
      1.51888036	     -0.05316498	     -0.00047769	     -0.19487901	     -0.05722795	      0.88271873	     -0.00069644	     -0.21080381	      0.00097475	      0.00041046	     42.22423968
      1.52018586	     -0.05308690	     -0.00047690	     -0.19480079	     -0.05722669	      0.88271928	     -0.00069765	     -0.21079352	      0.00095970	      0.00042808	     42.50752342
      1.52149137	     -0.05300980	     -0.00047379	     -0.19472361	     -0.05722545	      0.88271985	     -0.00069886	     -0.21078292	      0.00094365	      0.00044550	     42.71338758
      1.52279687	     -0.05293337	     -0.00047329	     -0.19464701	     -0.05722423	      0.88272044	     -0.00070008	     -0.21077203	      0.00092630	      0.00046251	     43.01587017
      1.52410238	     -0.05285736	     -0.00047021	     -0.19457091	     -0.05722303	      0.88272106	     -0.00070129	     -0.21076085	      0.00090804	      0.00047913	     43.22207214
      1.52540788	     -0.05278174	     -0.00046999	     -0.19449509	     -0.05722186	      0.88272169	     -0.00070251	     -0.21074939	      0.00088850	      0.00049515	     43.53534066
      1.52671339	     -0.05270629	     -0.00046689	     -0.19441952	     -0.05722071	      0.88272235	     -0.00070373	     -0.21073767	      0.00086809	      0.00051065	     43.73708928
      1.52801889	     -0.05263184	     -0.00046712	     -0.19434484	     -0.05721959	      0.88272302	     -0.00070495	     -0.21072568	      0.00084637	      0.00052544	     44.05577580
      1.52932440	     -0.05255904	     -0.00046389	     -0.19427190	     -0.05721850	      0.88272372	     -0.00070617	     -0.21071349	      0.00082378	      0.00053957	     44.21749113
      1.53047309	     -0.05249705	     -0.00046416	     -0.19420968	     -0.05721756	      0.88272435	     -0.00070724	     -0.21070262	      0.00080278	      0.00055119	     44.46847520
      1.53162178	     -0.05243727	     -0.00046257	     -0.19414972	     -0.05721666	      0.88272499	     -0.00070832	     -0.21069168	      0.00078112	      0.00056205	     44.63627153
      1.53305324	     -0.05236550	     -0.00046218	     -0.19407767	     -0.05721556	      0.88272580	     -0.00070966	     -0.21067801	      0.00075292	      0.00057427	     44.91050531
      1.53448470	     -0.05229489	     -0.00045967	     -0.19400683	     -0.05721450	      0.88272663	     -0.00071101	     -0.21066430	      0.00072371	      0.00058495	     45.08961350
      1.53564115	     -0.05223917	     -0.00045975	     -0.19395085	     -0.05721368	      0.88272731	     -0.00071210	     -0.21065321	      0.00069916	      0.00059221	     45.33285381
      1.53679760	     -0.05218506	     -0.00045800	     -0.19389653	     -0.05721288	      0.88272800	     -0.00071319	     -0.21064211	      0.00067409	      0.00059824	     45.48247647
      1.53824264	     -0.05212006	     -0.00045749	     -0.19383122	     -0.05721193	      0.88272887	     -0.00071455	     -0.21062829	      0.00064182	      0.00060382	     45.76069970
      1.53968769	     -0.05205814	     -0.00045513	     -0.19376903	     -0.05721103	      0.88272974	     -0.00071591	     -0.21061455	      0.00060882	      0.00060726	     45.91230159
      1.54078877	     -0.05201487	     -0.00045602	     -0.19372546	     -0.05721037	      0.88273041	     -0.00071695	     -0.21060419	      0.00058294	      0.00060825	     46.13767211
      1.54188984	     -0.05197519	     -0.00045532	     -0.19368552	     -0.05720975	      0.88273108	     -0.00071799	     -0.21059400	      0.00055671	      0.00060783	     46.25034841
      1.54340628	     -0.05192693	     -0.00045584	     -0.19363687	     -0.05720893	      0.88273200	     -0.00071942	     -0.21058033	      0.00051981	      0.00060464	     46.47081470
      1.54492271	     -0.05188458	     -0.00045440	     -0.19359416	     -0.05720817	      0.88273291	     -0.00072085	     -0.21056717	      0.00048236	      0.00059829	     46.55437588
      1.54597169	     -0.05185855	     -0.00045590	     -0.19356781	     -0.05720768	      0.88273354	     -0.00072184	     -0.21055840	      0.00045599	      0.00059183	     46.75185088
      1.54702067	     -0.05183480	     -0.00045580	     -0.19354379	     -0.05720721	      0.88273415	     -0.00072283	     -0.21054989	      0.00042955	      0.00058376	     46.84086054
      1.54863980	     -0.05180236	     -0.00045676	     -0.19351089	     -0.05720655	      0.88273509	     -0.00072436	     -0.21053733	      0.00038836	      0.00056804	     47.03189720
      1.54997102	     -0.05177925	     -0.00045627	     -0.19348745	     -0.05720606	      0.88273583	     -0.00072562	     -0.21052751	      0.00035435	      0.00055217	     47.09421171
      1.55130225	     -0.05175902	     -0.00045701	     -0.19346683	     -0.05720561	      0.88273656	     -0.00072687	     -0.21051813	      0.00032008	      0.00053362	     47.27137055
      1.55263348	     -0.05174122	     -0.00045511	     -0.19344874	     -0.05720520	      0.88273725	     -0.00072813	     -0.21050916	      0.00028588	      0.00051246	     47.25724694
      1.55382044	     -0.05172717	     -0.00045579	     -0.19343436	     -0.05720488	      0.88273785	     -0.00072925	     -0.21050150	      0.00025525	      0.00049132	     47.43027851
      1.55500740	     -0.05171516	     -0.00045446	     -0.19342206	     -0.05720460	      0.88273842	     -0.00073036	     -0.21049414	      0.00022483	      0.00046824	     47.43828088
      1.55619436	     -0.05170514	     -0.00045453	     -0.19341173	     -0.05720435	      0.88273896	     -0.00073148	     -0.21048708	      0.00019444	      0.00044325	     47.54951470
      1.55771784	     -0.05169485	     -0.00045314	     -0.19340108	     -0.05720408	      0.88273961	     -0.00073291	     -0.21047845	      0.00015572	      0.00040872	     47.56482750
      1.55892322	     -0.05168865	     -0.00045378	     -0.19339454	     -0.05720391	      0.88274008	     -0.00073405	     -0.21047194	      0.00012515	      0.00037955	     47.70691896
      1.56012860	     -0.05168412	     -0.00045260	     -0.19338973	     -0.05720378	      0.88274052	     -0.00073518	     -0.21046572	      0.00009486	      0.00034901	     47.68838598
      1.56133398	     -0.05168140	     -0.00045280	     -0.19338669	     -0.05720368	      0.88274093	     -0.00073631	     -0.21045976	      0.00006467	      0.00031721	     47.77798535
      1.56284545	     -0.05168041	     -0.00045153	     -0.19338534	     -0.05720361	      0.88274137	     -0.00073772	     -0.21045268	      0.00002719	      0.00027589	     47.75514628
      1.56403041	     -0.05168150	     -0.00045241	     -0.19338611	     -0.05720360	      0.88274168	     -0.00073883	     -0.21044743	     -0.00000208	      0.00024252	     47.87791838
      1.56521536	     -0.05168411	     -0.00045150	     -0.19338844	     -0.05720362	      0.88274195	     -0.00073994	     -0.21044242	     -0.00003103	      0.00020855	     47.84195549
      1.56640032	     -0.05168829	     -0.00045177	     -0.19339231	     -0.05720367	      0.88274217	     -0.00074104	     -0.21043767	     -0.00005983	      0.00017406	     47.90241975
      1.56797587	     -0.05169609	     -0.00045066	     -0.19339973	     -0.05720380	      0.88274241	     -0.00074251	     -0.21043174	     -0.00009767	      0.00012774	     47.86026977
      1.56915220	     -0.05170345	     -0.00045150	     -0.19340678	     -0.05720393	      0.88274254	     -0.00074360	     -0.21042759	     -0.00012577	      0.00009297	     47.95929811
      1.57032853	     -0.05171213	     -0.00045063	     -0.19341519	     -0.05720409	      0.88274263	     -0.00074469	     -0.21042367	     -0.00015351	      0.00005826	     47.90725723
      1.57176154	     -0.05172484	     -0.00045121	     -0.19342752	     -0.05720434	      0.88274268	     -0.00074602	     -0.21041920	     -0.00018705	      0.00001615	     47.98484229
      1.57303925	     -0.05173810	     -0.00045006	     -0.19344051	     -0.05720459	      0.88274268	     -0.00074720	     -0.21041552	     -0.00021648	     -0.00002099	     47.89064727
      1.57431695	     -0.05175304	     -0.00045117	     -0.19345510	     -0.05720489	      0.88274263	     -0.00074838	     -0.21041211	     -0.00024572	     -0.00005770	     47.99413162
      1.57559466	     -0.05176941	     -0.00045003	     -0.19347120	     -0.05720522	      0.88274253	     -0.00074955	     -0.21040898	     -0.00027442	     -0.00009373	     47.88455029
      1.57687236	     -0.05178726	     -0.00045134	     -0.19348870	     -0.05720559	      0.88274239	     -0.00075072	     -0.21040611	     -0.00030290	     -0.00012909	     47.99512656
      1.57815007	     -0.05180646	     -0.00045018	     -0.19350764	     -0.05720600	      0.88274220	     -0.00075189	     -0.21040349	     -0.00033081	     -0.00016353	     47.86753554
      1.57942777	     -0.05182707	     -0.00045168	     -0.19352791	     -0.05720644	      0.88274197	     -0.00075306	     -0.21040113	     -0.00035848	     -0.00019709	     47.98363137
      1.58070548	     -0.05184896	     -0.00045048	     -0.19354954	     -0.05720691	      0.88274170	     -0.00075422	     -0.21039901	     -0.00038554	     -0.00022954	     47.83473255
      1.58198318	     -0.05187226	     -0.00045215	     -0.19357251	     -0.05720742	      0.88274139	     -0.00075538	     -0.21039713	     -0.00041236	     -0.00026094	     47.95527336
      1.58326089	     -0.05189689	     -0.00045088	     -0.19359690	     -0.05720797	      0.88274104	     -0.00075654	     -0.21039548	     -0.00043853	     -0.00029109	     47.78209144
      1.58453859	     -0.05192283	     -0.00045270	     -0.19362251	     -0.05720854	      0.88274064	     -0.00075769	     -0.21039406	     -0.00046447	     -0.00032009	     47.90770054
      1.58581630	     -0.05195010	     -0.00045140	     -0.19364955	     -0.05720915	      0.88274022	     -0.00075884	     -0.21039287	     -0.00048971	     -0.00034775	     47.71120622
      1.58709400	     -0.05197871	     -0.00045347	     -0.19367782	     -0.05720979	      0.88273976	     -0.00075999	     -0.21039190	     -0.00051470	     -0.00037418	     47.84399330
      1.58837171	     -0.05200850	     -0.00045210	     -0.19370739	     -0.05721047	      0.88273926	     -0.00076113	     -0.21039115	     -0.00053894	     -0.00039920	     47.62390726
      1.58964941	     -0.05203970	     -0.00045433	     -0.19373827	     -0.05721117	      0.88273874	     -0.00076227	     -0.21039060	     -0.00056293	     -0.00042299	     47.76426034
      1.59078997	     -0.05206878	     -0.00045331	     -0.19376716	     -0.05721182	      0.88273824	     -0.00076329	     -0.21039030	     -0.00058366	     -0.00044308	     47.56214081
      1.59193052	     -0.05209914	     -0.00045436	     -0.19379726	     -0.05721250	      0.88273773	     -0.00076430	     -0.21039017	     -0.00060410	     -0.00046223	     47.57684272
      1.59333652	     -0.05213828	     -0.00045423	     -0.19383615	     -0.05721337	      0.88273706	     -0.00076554	     -0.21039025	     -0.00062855	     -0.00048450	     47.44363232
      1.59474253	     -0.05217926	     -0.00045593	     -0.19387682	     -0.05721427	      0.88273637	     -0.00076677	     -0.21039061	     -0.00065237	     -0.00050546	     47.50273691
      1.59591160	     -0.05221482	     -0.00045518	     -0.19391219	     -0.05721504	      0.88273576	     -0.00076780	     -0.21039111	     -0.00067142	     -0.00052186	     47.29920559
      1.59708067	     -0.05225186	     -0.00045636	     -0.19394899	     -0.05721584	      0.88273515	     -0.00076882	     -0.21039180	     -0.00069007	     -0.00053749	     47.29890060
      1.59848885	     -0.05229832	     -0.00045627	     -0.19399522	     -0.05721683	      0.88273438	     -0.00077004	     -0.21039290	     -0.00071167	     -0.00055528	     47.12974993
      1.59989704	     -0.05234679	     -0.00045830	     -0.19404340	     -0.05721784	      0.88273358	     -0.00077126	     -0.21039428	     -0.00073259	     -0.00057215	     47.18860613
      1.60102733	     -0.05238697	     -0.00045759	     -0.19408342	     -0.05721868	      0.88273293	     -0.00077223	     -0.21039560	     -0.00074855	     -0.00058498	     46.95065624
      1.60215761	     -0.05242816	     -0.00045872	     -0.19412441	     -0.05721954	      0.88273226	     -0.00077320	     -0.21039709	     -0.00076408	     -0.00059735	     46.92223002
      1.60361866	     -0.05248271	     -0.00045884	     -0.19417874	     -0.05722067	      0.88273138	     -0.00077445	     -0.21039927	     -0.00078315	     -0.00061262	     46.73565092
      1.60507971	     -0.05253842	     -0.00046077	     -0.19423419	     -0.05722182	      0.88273047	     -0.00077569	     -0.21040172	     -0.00080133	     -0.00062725	     46.77525451
      1.60618131	     -0.05258116	     -0.00045970	     -0.19427681	     -0.05722271	      0.88272977	     -0.00077662	     -0.21040374	     -0.00081417	     -0.00063778	     46.50980152
      1.60728290	     -0.05262498	     -0.00046044	     -0.19432047	     -0.05722362	      0.88272906	     -0.00077755	     -0.21040591	     -0.00082655	     -0.00064801	     46.45577885
      1.60880447	     -0.05268690	     -0.00046032	     -0.19438221	     -0.05722489	      0.88272807	     -0.00077883	     -0.21040915	     -0.00084254	     -0.00066166	     46.24887798
      1.61032604	     -0.05275023	     -0.00046218	     -0.19444530	     -0.05722618	      0.88272705	     -0.00078010	     -0.21041266	     -0.00085748	     -0.00067492	     46.28603027
      1.61138336	     -0.05279494	     -0.00046111	     -0.19448993	     -0.05722709	      0.88272633	     -0.00078098	     -0.21041524	     -0.00086694	     -0.00068388	     45.99607851
      1.61244069	     -0.05284019	     -0.00046178	     -0.19453506	     -0.05722801	      0.88272561	     -0.00078186	     -0.21041794	     -0.00087594	     -0.00069273	     45.92742577
      1.61406347	     -0.05291064	     -0.00046190	     -0.19460535	     -0.05722945	      0.88272447	     -0.00078320	     -0.21042229	     -0.00088850	     -0.00070605	     45.70772976
      1.61540871	     -0.05297004	     -0.00046306	     -0.19466461	     -0.05723065	      0.88272351	     -0.00078430	     -0.21042607	     -0.00089790	     -0.00071695	     45.64652847
      1.61675394	     -0.05303040	     -0.00046250	     -0.19472487	     -0.05723186	      0.88272254	     -0.00078540	     -0.21043001	     -0.00090616	     -0.00072771	     45.37245381
      1.61809917	     -0.05309169	     -0.00046430	     -0.19478601	     -0.05723308	      0.88272156	     -0.00078650	     -0.21043411	     -0.00091361	     -0.00073843	     45.38201765
      1.61929562	     -0.05314683	     -0.00046350	     -0.19484110	     -0.05723418	      0.88272067	     -0.00078747	     -0.21043788	     -0.00091917	     -0.00074785	     45.08004516
      1.62049207	     -0.05320256	     -0.00046473	     -0.19489673	     -0.05723528	      0.88271977	     -0.00078843	     -0.21044176	     -0.00092409	     -0.00075729	     45.02939990
      1.62168851	     -0.05325876	     -0.00046506	     -0.19495286	     -0.05723639	      0.88271885	     -0.00078940	     -0.21044575	     -0.00092808	     -0.00076663	     44.82245997
      1.62325325	     -0.05333272	     -0.00046683	     -0.19502669	     -0.05723785	      0.88271764	     -0.00079065	     -0.21045111	     -0.00093220	     -0.00077881	     44.73195916
      1.62447720	     -0.05339059	     -0.00046648	     -0.19508453	     -0.05723899	      0.88271669	     -0.00079162	     -0.21045541	     -0.00093429	     -0.00078823	     44.44923897
      1.62570116	     -0.05344855	     -0.00046787	     -0.19514242	     -0.05724013	      0.88271572	     -0.00079259	     -0.21045978	     -0.00093566	     -0.00079763	     44.39035857
      1.62692511	     -0.05350670	     -0.00046798	     -0.19520054	     -0.05724128	      0.88271473	     -0.00079356	     -0.21046421	     -0.00093604	     -0.00080694	     44.17334431
      1.62846922	     -0.05358023	     -0.00046964	     -0.19527400	     -0.05724272	      0.88271348	     -0.00079477	     -0.21046989	     -0.00093539	     -0.00081862	     44.10070769
      1.62967769	     -0.05363762	     -0.00046913	     -0.19533141	     -0.05724385	      0.88271248	     -0.00079572	     -0.21047438	     -0.00093375	     -0.00082760	     43.81221949
      1.63088617	     -0.05369483	     -0.00047036	     -0.19538859	     -0.05724498	      0.88271148	     -0.00079666	     -0.21047891	     -0.00093142	     -0.00083649	     43.75010958
      1.63209464	     -0.05375179	     -0.00047042	     -0.19544555	     -0.05724611	      0.88271046	     -0.00079759	     -0.21048346	     -0.00092816	     -0.00084518	     43.54411550
      1.63370219	     -0.05382707	     -0.00047183	     -0.19552082	     -0.05724759	      0.88270909	     -0.00079883	     -0.21048954	     -0.00092267	     -0.00085641	     43.45480977
      1.63490824	     -0.05388300	     -0.00047119	     -0.19557680	     -0.05724870	      0.88270806	     -0.00079976	     -0.21049410	     -0.00091745	     -0.00086448	     43.16710094
      1.63611429	     -0.05393847	     -0.00047222	     -0.19563228	     -0.05724981	      0.88270701	     -0.00080068	     -0.21049866	     -0.00091159	     -0.00087225	     43.10027608
      1.63757559	     -0.05400493	     -0.00047192	     -0.19569881	     -0.05725113	      0.88270573	     -0.00080179	     -0.21050415	     -0.00090327	     -0.00088112	     42.82771865
      1.63888563	     -0.05406387	     -0.00047344	     -0.19575776	     -0.05725231	      0.88270457	     -0.00080278	     -0.21050905	     -0.00089502	     -0.00088858	     42.81118840
      1.64019567	     -0.05412210	     -0.00047285	     -0.19581608	     -0.05725348	      0.88270340	     -0.00080377	     -0.21051390	     -0.00088565	     -0.00089542	     42.51164033
      1.64150572	     -0.05417974	     -0.00047462	     -0.19587374	     -0.05725463	      0.88270222	     -0.00080475	     -0.21051871	     -0.00087563	     -0.00090170	     42.51429626
      1.64281576	     -0.05423679	     -0.00047416	     -0.19593090	     -0.05725577	      0.88270104	     -0.00080573	     -0.21052346	     -0.00086451	     -0.00090726	     42.20403503
      1.64412581	     -0.05429311	     -0.00047629	     -0.19598725	     -0.05725689	      0.88269985	     -0.00080670	     -0.21052816	     -0.00085280	     -0.00091217	     42.22859005
      1.64543585	     -0.05434849	     -0.00047604	     -0.19604274	     -0.05725800	      0.88269865	     -0.00080767	     -0.21053280	     -0.00084001	     -0.00091628	     41.90861185
      1.64674589	     -0.05440303	     -0.00047857	     -0.19609732	     -0.05725910	      0.88269745	     -0.00080864	     -0.21053736	     -0.00082670	     -0.00091967	     41.95398212
      1.64805594	     -0.05445661	     -0.00047865	     -0.19615102	     -0.05726017	      0.88269624	     -0.00080960	     -0.21054186	     -0.00081235	     -0.00092216	     41.62694372
      1.64936598	     -0.05450895	     -0.00048163	     -0.19620340	     -0.05726122	      0.88269503	     -0.00081057	     -0.21054627	     -0.00079754	     -0.00092386	     41.69604183
      1.65067603	     -0.05455962	     -0.00048204	     -0.19625419	     -0.05726226	      0.88269382	     -0.00081152	     -0.21055059	     -0.00078173	     -0.00092457	     41.36532205
      1.65198607	     -0.05460860	     -0.00048538	     -0.19630322	     -0.05726327	      0.88269261	     -0.00081248	     -0.21055479	     -0.00076554	     -0.00092439	     41.45727753
      1.65329612	     -0.05465581	     -0.00048613	     -0.19635055	     -0.05726426	      0.88269140	     -0.00081343	     -0.21055888	     -0.00074842	     -0.00092315	     41.12499273
      1.65460616	     -0.05470138	     -0.00048985	     -0.19639618	     -0.05726523	      0.88269019	     -0.00081437	     -0.21056283	     -0.00073100	     -0.00092094	     41.23577726
      1.65591620	     -0.05474556	     -0.00049098	     -0.19644049	     -0.05726618	      0.88268898	     -0.00081532	     -0.21056667	     -0.00071272	     -0.00091764	     40.90187935
      1.65722625	     -0.05478825	     -0.00049505	     -0.19648323	     -0.05726710	      0.88268779	     -0.00081626	     -0.21057040	     -0.00069421	     -0.00091337	     41.02898293
      1.65853629	     -0.05482902	     -0.00049648	     -0.19652414	     -0.05726800	      0.88268659	     -0.00081720	     -0.21057401	     -0.00067490	     -0.00090802	     40.70212083
      1.65984634	     -0.05486765	     -0.00050075	     -0.19656282	     -0.05726887	      0.88268541	     -0.00081814	     -0.21057751	     -0.00065542	     -0.00090171	     40.84610361
      1.66115638	     -0.05490413	     -0.00050239	     -0.19659944	     -0.05726971	      0.88268423	     -0.00081907	     -0.21058090	     -0.00063521	     -0.00089431	     40.52685296
      1.66246643	     -0.05493855	     -0.00050679	     -0.19663392	     -0.05727053	      0.88268306	     -0.00082000	     -0.21058416	     -0.00061491	     -0.00088593	     40.67980474
      1.66377647	     -0.05497082	     -0.00050861	     -0.19666634	     -0.05727132	      0.88268191	     -0.00082093	     -0.21058729	     -0.00059397	     -0.00087644	     40.36953301
      1.66508651	     -0.05500104	     -0.00051305	     -0.19669664	     -0.05727209	      0.88268077	     -0.00082186	     -0.21059031	     -0.00057300	     -0.00086599	     40.52610837
      1.66639656	     -0.05502903	     -0.00051498	     -0.19672478	     -0.05727283	      0.88267964	     -0.00082278	     -0.21059319	     -0.00055146	     -0.00085448	     40.23065244
      1.66770660	     -0.05505484	     -0.00051937	     -0.19675066	     -0.05727353	      0.88267853	     -0.00082370	     -0.21059595	     -0.00052995	     -0.00084203	     40.39037376
      1.66901665	     -0.05507850	     -0.00052130	     -0.19677448	     -0.05727421	      0.88267744	     -0.00082462	     -0.21059859	     -0.00050795	     -0.00082856	     40.10980384
      1.67032669	     -0.05510010	     -0.00052552	     -0.19679617	     -0.05727487	      0.88267636	     -0.00082554	     -0.21060110	     -0.00048603	     -0.00081424	     40.26712687
      1.67163674	     -0.05511954	     -0.00052736	     -0.19681577	     -0.05727549	      0.88267530	     -0.00082645	     -0.21060348	     -0.00046368	     -0.00079901	     40.00304766
      1.67294678	     -0.05513687	     -0.00053133	     -0.19683321	     -0.05727608	      0.88267427	     -0.00082736	     -0.21060573	     -0.00044143	     -0.00078304	     40.15736977
      1.67425682	     -0.05515211	     -0.00053297	     -0.19684863	     -0.05727664	      0.88267325	     -0.00082827	     -0.21060786	     -0.00041878	     -0.00076634	     39.90630769
      1.67556687	     -0.05516582	     -0.00053650	     -0.19686246	     -0.05727718	      0.88267226	     -0.00082917	     -0.21060986	     -0.00039625	     -0.00074917	     40.04491181
      1.67687691	     -0.05517889	     -0.00053788	     -0.19687571	     -0.05727768	      0.88267129	     -0.00083008	     -0.21061177	     -0.00037334	     -0.00073167	     39.79808662
      1.67818696	     -0.05519182	     -0.00054125	     -0.19688877	     -0.05727816	      0.88267034	     -0.00083098	     -0.21061363	     -0.00035046	     -0.00071415	     39.93130591
      1.67949700	     -0.05520505	     -0.00054280	     -0.19690219	     -0.05727860	      0.88266942	     -0.00083188	     -0.21061549	     -0.00032714	     -0.00069677	     39.69613482
      1.68080705	     -0.05521990	     -0.00054634	     -0.19691716	     -0.05727901	      0.88266852	     -0.00083277	     -0.21061742	     -0.00030376	     -0.00067985	     39.81087884
      1.68211709	     -0.05523632	     -0.00054825	     -0.19693375	     -0.05727940	      0.88266764	     -0.00083367	     -0.21061949	     -0.00027985	     -0.00066360	     39.57467202
      1.68342713	     -0.05525485	     -0.00055201	     -0.19695240	     -0.05727975	      0.88266678	     -0.00083457	     -0.21062176	     -0.00025576	     -0.00064837	     39.67202414
      1.68473718	     -0.05527516	     -0.00055437	     -0.19697287	     -0.05728007	      0.88266594	     -0.00083546	     -0.21062430	     -0.00023101	     -0.00063438	     39.44700627
      1.68604722	     -0.05529610	     -0.00055847	     -0.19699393	     -0.05728035	      0.88266511	     -0.00083635	     -0.21062713	     -0.00020587	     -0.00062186	     39.54456774
      1.68735727	     -0.05531812	     -0.00056131	     -0.19701610	     -0.05728060	      0.88266431	     -0.00083725	     -0.21063026	     -0.00017997	     -0.00061085	     39.33050183
      1.68866731	     -0.05534157	     -0.00056565	     -0.19703968	     -0.05728082	      0.88266351	     -0.00083814	     -0.21063372	     -0.00015362	     -0.00060153	     39.39622850
      1.68997736	     -0.05536639	     -0.00056883	     -0.19706465	     -0.05728101	      0.88266273	     -0.00083903	     -0.21063752	     -0.00012648	     -0.00059397	     39.18563343
      1.69128740	     -0.05539223	     -0.00057332	     -0.19709061	     -0.05728115	      0.88266196	     -0.00083992	     -0.21064169	     -0.00009880	     -0.00058829	     39.22892221
      1.69286328	     -0.05542406	     -0.00057712	     -0.19712265	     -0.05728128	      0.88266103	     -0.00084100	     -0.21064720	     -0.00006433	     -0.00058386	     38.91235737
      1.69403924	     -0.05544826	     -0.00058197	     -0.19714694	     -0.05728134	      0.88266035	     -0.00084180	     -0.21065165	     -0.00003816	     -0.00058230	     39.07076364
      1.69521521	     -0.05547334	     -0.00058514	     -0.19717217	     -0.05728137	      0.88265966	     -0.00084259	     -0.21065638	     -0.00001123	     -0.00058214	     38.86854825
      1.69676663	     -0.05550836	     -0.00059067	     -0.19720735	     -0.05728136	      0.88265876	     -0.00084365	     -0.21066311	      0.00002503	     -0.00058411	     38.86838650
      1.69831805	     -0.05554493	     -0.00059421	     -0.19724416	     -0.05728129	      0.88265785	     -0.00084470	     -0.21067041	      0.00006257	     -0.00058841	     38.44761106
      1.69942430	     -0.05557171	     -0.00059918	     -0.19727104	     -0.05728121	      0.88265719	     -0.00084545	     -0.21067597	      0.00008972	     -0.00059291	     38.62390505
      1.70053055	     -0.05559877	     -0.00060238	     -0.19729826	     -0.05728109	      0.88265654	     -0.00084620	     -0.21068181	      0.00011762	     -0.00059842	     38.45532855
      1.70219903	     -0.05564027	     -0.00060813	     -0.19733998	     -0.05728086	      0.88265553	     -0.00084734	     -0.21069114	      0.00016066	     -0.00060855	     38.39526141
      1.70360241	     -0.05567540	     -0.00061181	     -0.19737534	     -0.05728061	      0.88265467	     -0.00084829	     -0.21069945	      0.00019796	     -0.00061852	     38.13325121
      1.70500580	     -0.05571117	     -0.00061713	     -0.19741130	     -0.05728031	      0.88265379	     -0.00084924	     -0.21070816	      0.00023594	     -0.00062964	     38.20831862
      1.70640919	     -0.05574793	     -0.00061998	     -0.19744833	     -0.05727995	      0.88265290	     -0.00085018	     -0.21071728	      0.00027507	     -0.00064168	     37.82701569
      1.70764036	     -0.05578069	     -0.00062489	     -0.19748126	     -0.05727959	      0.88265210	     -0.00085102	     -0.21072561	      0.00030985	     -0.00065293	     37.95223840
      1.70887153	     -0.05581364	     -0.00062777	     -0.19751444	     -0.05727919	      0.88265129	     -0.00085185	     -0.21073423	      0.00034555	     -0.00066457	     37.71491170
      1.71010270	     -0.05584761	     -0.00063172	     -0.19754862	     -0.05727874	      0.88265047	     -0.00085268	     -0.21074314	      0.00038181	     -0.00067653	     37.68090293
      1.71178056	     -0.05589553	     -0.00063568	     -0.19759688	     -0.05727805	      0.88264932	     -0.00085381	     -0.21075578	      0.00043245	     -0.00069311	     37.41477917
      1.71304818	     -0.05593262	     -0.00064016	     -0.19763420	     -0.05727748	      0.88264843	     -0.00085466	     -0.21076569	      0.00047139	     -0.00070575	     37.48393769
      1.71431581	     -0.05597004	     -0.00064283	     -0.19767190	     -0.05727686	      0.88264753	     -0.00085551	     -0.21077591	      0.00051127	     -0.00071826	     37.26432499
      1.71558343	     -0.05600744	     -0.00064645	     -0.19770956	     -0.05727619	      0.88264661	     -0.00085636	     -0.21078642	      0.00055176	     -0.00073061	     37.24371102
      1.71722404	     -0.05605467	     -0.00064931	     -0.19775720	     -0.05727524	      0.88264540	     -0.00085746	     -0.21080037	      0.00060542	     -0.00074605	     36.98951659
      1.71847214	     -0.05608922	     -0.00065299	     -0.19779202	     -0.05727445	      0.88264446	     -0.00085830	     -0.21081119	      0.00064688	     -0.00075728	     37.07202403
      1.71972024	     -0.05612298	     -0.00065481	     -0.19782611	     -0.05727362	      0.88264351	     -0.00085913	     -0.21082215	      0.00068924	     -0.00076783	     36.87535544
      1.72123528	     -0.05616380	     -0.00065849	     -0.19786730	     -0.05727254	      0.88264234	     -0.00086014	     -0.21083561	      0.00074137	     -0.00077969	     36.88831283
      1.72275032	     -0.05620475	     -0.00065983	     -0.19790870	     -0.05727137	      0.88264115	     -0.00086115	     -0.21084925	      0.00079472	     -0.00079027	     36.54675251
      1.72389169	     -0.05623579	     -0.00066339	     -0.19794001	     -0.05727044	      0.88264024	     -0.00086192	     -0.21085964	      0.00083525	     -0.00079743	     36.66567859
      1.72503306	     -0.05626753	     -0.00066506	     -0.19797207	     -0.05726947	      0.88263933	     -0.00086268	     -0.21087014	      0.00087652	     -0.00080376	     36.51083434
      1.72667286	     -0.05631466	     -0.00066860	     -0.19801965	     -0.05726798	      0.88263800	     -0.00086377	     -0.21088546	      0.00093661	     -0.00081148	     36.45607390
      1.72809159	     -0.05635646	     -0.00067060	     -0.19806187	     -0.05726661	      0.88263685	     -0.00086472	     -0.21089894	      0.00098965	     -0.00081684	     36.23875110
      1.72951033	     -0.05639919	     -0.00067456	     -0.19810497	     -0.05726517	      0.88263569	     -0.00086566	     -0.21091265	      0.00104336	     -0.00082103	     36.30750565
      1.73092907	     -0.05644148	     -0.00067594	     -0.19814773	     -0.05726365	      0.88263452	     -0.00086661	     -0.21092657	      0.00109823	     -0.00082394	     36.00216735
      1.73217089	     -0.05647773	     -0.00067959	     -0.19818431	     -0.05726226	      0.88263349	     -0.00086744	     -0.21093889	      0.00114670	     -0.00082551	     36.11100905
      1.73341271	     -0.05651295	     -0.00068115	     -0.19821993	     -0.05726080	      0.88263247	     -0.00086827	     -0.21095130	      0.00119606	     -0.00082603	     35.92593453
      1.73465454	     -0.05654783	     -0.00068382	     -0.19825520	     -0.05725929	      0.88263144	     -0.00086910	     -0.21096376	      0.00124594	     -0.00082552	     35.90772063
      1.73637425	     -0.05659588	     -0.00068595	     -0.19830383	     -0.05725709	      0.88263003	     -0.00087024	     -0.21098113	      0.00131616	     -0.00082297	     35.69067913
      1.73765554	     -0.05663014	     -0.00068831	     -0.19833851	     -0.05725537	      0.88262897	     -0.00087110	     -0.21099411	      0.00136896	     -0.00081957	     35.75609996
      1.73893683	     -0.05666159	     -0.00068870	     -0.19837044	     -0.05725358	      0.88262793	     -0.00087196	     -0.21100708	      0.00142252	     -0.00081471	     35.57308392
      1.74021811	     -0.05669179	     -0.00069006	     -0.19840110	     -0.05725172	      0.88262689	     -0.00087281	     -0.21102001	      0.00147648	     -0.00080848	     35.56283495
      1.74189047	     -0.05672856	     -0.00069009	     -0.19843853	     -0.05724919	      0.88262554	     -0.00087393	     -0.21103676	      0.00154789	     -0.00079821	     35.37153648
      1.74314830	     -0.05675415	     -0.00069169	     -0.19846458	     -0.05724721	      0.88262454	     -0.00087477	     -0.21104921	      0.00160199	     -0.00078891	     35.45268128
      1.74440612	     -0.05677733	     -0.00069136	     -0.19848827	     -0.05724516	      0.88262356	     -0.00087561	     -0.21106149	      0.00165675	     -0.00077816	     35.32162130
      1.74594549	     -0.05680311	     -0.00069239	     -0.19851465	     -0.05724256	      0.88262237	     -0.00087664	     -0.21107621	      0.00172419	     -0.00076304	     35.35824903
      1.74732644	     -0.05682259	     -0.00069180	     -0.19853472	     -0.05724014	      0.88262133	     -0.00087756	     -0.21108912	      0.00178532	     -0.00074747	     35.18874613
      1.74870739	     -0.05684008	     -0.00069399	     -0.19855273	     -0.05723763	      0.88262031	     -0.00087849	     -0.21110175	      0.00184654	     -0.00072993	     35.26933460
      1.75008834	     -0.05685545	     -0.00069392	     -0.19856867	     -0.05723504	      0.88261931	     -0.00087941	     -0.21111408	      0.00190830	     -0.00071029	     35.10117125
      1.75146929	     -0.05686796	     -0.00069636	     -0.19858169	     -0.05723236	      0.88261835	     -0.00088034	     -0.21112604	      0.00197007	     -0.00068871	     35.21926863
      1.75285024	     -0.05687735	     -0.00069568	     -0.19859168	     -0.05722959	      0.88261741	     -0.00088126	     -0.21113756	      0.00203241	     -0.00066508	     35.06414261
      1.75423119	     -0.05688446	     -0.00069791	     -0.19859931	     -0.05722674	      0.88261651	     -0.00088219	     -0.21114859	      0.00209461	     -0.00063964	     35.20036868
      1.75561214	     -0.05688955	     -0.00069665	     -0.19860502	     -0.05722381	      0.88261565	     -0.00088311	     -0.21115908	      0.00215732	     -0.00061236	     35.04295117
      1.75685118	     -0.05689328	     -0.00069859	     -0.19860923	     -0.05722110	      0.88261490	     -0.00088394	     -0.21116804	      0.00221337	     -0.00058657	     35.15257417
      1.75809022	     -0.05689633	     -0.00069862	     -0.19861279	     -0.05721832	      0.88261419	     -0.00088478	     -0.21117658	      0.00226974	     -0.00055948	     35.09906032
      1.75958409	     -0.05689887	     -0.00070039	     -0.19861592	     -0.05721488	      0.88261338	     -0.00088578	     -0.21118630	      0.00233758	     -0.00052534	     35.16630395
      1.76107796	     -0.05690005	     -0.00070047	     -0.19861773	     -0.05721134	      0.88261262	     -0.00088678	     -0.21119541	      0.00240562	     -0.00048959	     35.10377284
      1.76233726	     -0.05689908	     -0.00070292	     -0.19861723	     -0.05720827	      0.88261203	     -0.00088763	     -0.21120258	      0.00246269	     -0.00045837	     35.21259764
      1.76359655	     -0.05689443	     -0.00070328	     -0.19861310	     -0.05720514	      0.88261147	     -0.00088848	     -0.21120924	      0.00251986	     -0.00042608	     35.19757279
      1.76485585	     -0.05688569	     -0.00070473	     -0.19860485	     -0.05720193	      0.88261096	     -0.00088933	     -0.21121529	      0.00257676	     -0.00039276	     35.27560339
      1.76656437	     -0.05686791	     -0.00070534	     -0.19858778	     -0.05719746	      0.88261032	     -0.00089049	     -0.21122243	      0.00265366	     -0.00034572	     35.30314498
      1.76783752	     -0.05685094	     -0.00070757	     -0.19857129	     -0.05719404	      0.88260991	     -0.00089135	     -0.21122690	      0.00271033	     -0.00030930	     35.42596841
      1.76911067	     -0.05682981	     -0.00070798	     -0.19855069	     -0.05719056	      0.88260954	     -0.00089221	     -0.21123063	      0.00276666	     -0.00027158	     35.45128997
      1.77063988	     -0.05679789	     -0.00070994	     -0.19851935	     -0.05718628	      0.88260916	     -0.00089325	     -0.21123403	      0.00283335	     -0.00022460	     35.60342068
      1.77199468	     -0.05676298	     -0.00070957	     -0.19848500	     -0.05718240	      0.88260888	     -0.00089417	     -0.21123598	      0.00289177	     -0.00018128	     35.64140600
      1.77334947	     -0.05672080	     -0.00071072	     -0.19844335	     -0.05717844	      0.88260867	     -0.00089509	     -0.21123686	      0.00294902	     -0.00013635	     35.81877157
      1.77470427	     -0.05667317	     -0.00070951	     -0.19839630	     -0.05717441	      0.88260851	     -0.00089601	     -0.21123662	      0.00300538	     -0.00008960	     35.88154510
      1.77605906	     -0.05662149	     -0.00071037	     -0.19834514	     -0.05717030	      0.88260842	     -0.00089693	     -0.21123527	      0.00306028	     -0.00004115	     36.05848092
      1.77741386	     -0.05656537	     -0.00070901	     -0.19828958	     -0.05716612	      0.88260840	     -0.00089785	     -0.21123282	      0.00311404	      0.00000907	     36.15305527
      1.77876865	     -0.05650279	     -0.00070974	     -0.19822749	     -0.05716186	      0.88260845	     -0.00089877	     -0.21122924	      0.00316620	      0.00006098	     36.38280673
      1.78012345	     -0.05643333	     -0.00070798	     -0.19815858	     -0.05715754	      0.88260857	     -0.00089969	     -0.21122446	      0.00321707	      0.00011480	     36.52103088
      1.78147825	     -0.05635772	     -0.00070832	     -0.19808346	     -0.05715315	      0.88260876	     -0.00090062	     -0.21121842	      0.00326607	      0.00017044	     36.77217662
      1.78283304	     -0.05627517	     -0.00070615	     -0.19800144	     -0.05714869	      0.88260903	     -0.00090154	     -0.21121109	      0.00331356	      0.00022803	     36.95561171
      1.78418784	     -0.05618589	     -0.00070620	     -0.19791262	     -0.05714417	      0.88260938	     -0.00090246	     -0.21120241	      0.00335894	      0.00028748	     37.23045443
      1.78554263	     -0.05609002	     -0.00070305	     -0.19781728	     -0.05713959	      0.88260981	     -0.00090338	     -0.21119235	      0.00340252	      0.00034884	     37.41288733
      1.78689743	     -0.05598794	     -0.00070207	     -0.19771565	     -0.05713495	      0.88261033	     -0.00090430	     -0.21118089	      0.00344371	      0.00041171	     37.68722753
      1.78825223	     -0.05588154	     -0.00069773	     -0.19760977	     -0.05713026	      0.88261093	     -0.00090523	     -0.21116803	      0.00348299	      0.00047596	     37.87090745
      1.78960702	     -0.05577339	     -0.00069687	     -0.19750203	     -0.05712551	      0.88261162	     -0.00090615	     -0.21115386	      0.00351979	      0.00054105	     38.16363682
      1.79080870	     -0.05567693	     -0.00069334	     -0.19740598	     -0.05712127	      0.88261230	     -0.00090697	     -0.21114031	      0.00355086	      0.00059934	     38.31840227
      1.79201038	     -0.05557973	     -0.00069200	     -0.19730912	     -0.05711698	      0.88261306	     -0.00090779	     -0.21112591	      0.00358005	      0.00065769	     38.55307591
      1.79347517	     -0.05545811	     -0.00068892	     -0.19718792	     -0.05711171	      0.88261407	     -0.00090880	     -0.21110727	      0.00361354	      0.00072864	     38.82237477
      1.79493997	     -0.05533196	     -0.00068783	     -0.19706212	     -0.05710640	      0.88261519	     -0.00090980	     -0.21108741	      0.00364443	      0.00079900	     39.17737520
      1.79613620	     -0.05522546	     -0.00068454	     -0.19695595	     -0.05710202	      0.88261618	     -0.00091062	     -0.21107028	      0.00366799	      0.00085593	     39.36831612
      1.79733242	     -0.05511650	     -0.00068313	     -0.19684726	     -0.05709762	      0.88261724	     -0.00091145	     -0.21105232	      0.00368969	      0.00091209	     39.63754828
      1.79881494	     -0.05497876	     -0.00067986	     -0.19670986	     -0.05709213	      0.88261864	     -0.00091247	     -0.21102897	      0.00371431	      0.00098046	     39.90931688
      1.80029746	     -0.05483899	     -0.00067874	     -0.19657035	     -0.05708661	      0.88262014	     -0.00091350	     -0.21100448	      0.00373607	      0.00104700	     40.28780832
      1.80142968	     -0.05472938	     -0.00067527	     -0.19646098	     -0.05708237	      0.88262136	     -0.00091428	     -0.21098502	      0.00375112	      0.00109647	     40.44955351
      1.80256189	     -0.05461906	     -0.00067382	     -0.19635084	     -0.05707812	      0.88262263	     -0.00091507	     -0.21096494	      0.00376448	      0.00114454	     40.71225743
      1.80411827	     -0.05446875	     -0.00067114	     -0.19620077	     -0.05707224	      0.88262446	     -0.00091616	     -0.21093645	      0.00378040	      0.00120818	     41.00739477
      1.80567466	     -0.05431955	     -0.00067097	     -0.19605169	     -0.05706635	      0.88262639	     -0.00091724	     -0.21090711	      0.00379322	      0.00126856	     41.44370769
      1.80674261	     -0.05421810	     -0.00066862	     -0.19595037	     -0.05706229	      0.88262776	     -0.00091799	     -0.21088658	      0.00380052	      0.00130803	     41.55924479
      1.80781057	     -0.05411655	     -0.00066812	     -0.19584889	     -0.05705823	      0.88262918	     -0.00091874	     -0.21086576	      0.00380634	      0.00134570	     41.80899538
      1.80948051	     -0.05395593	     -0.00066652	     -0.19568837	     -0.05705187	      0.88263147	     -0.00091992	     -0.21083264	      0.00381285	      0.00140101	     42.17192201
      1.81083719	     -0.05382330	     -0.00066621	     -0.19555577	     -0.05704670	      0.88263340	     -0.00092087	     -0.21080521	      0.00381571	      0.00144264	     42.53071974
      1.81219387	     -0.05368849	     -0.00066400	     -0.19542102	     -0.05704152	      0.88263539	     -0.00092183	     -0.21077729	      0.00381652	      0.00148138	     42.78408995
      1.81355055	     -0.05355240	     -0.00066401	     -0.19528491	     -0.05703634	      0.88263742	     -0.00092279	     -0.21074888	      0.00381495	      0.00151712	     43.19553150
      1.81475705	     -0.05343124	     -0.00066155	     -0.19516378	     -0.05703174	      0.88263927	     -0.00092365	     -0.21072323	      0.00381185	      0.00154648	     43.37922750
      1.81596355	     -0.05330953	     -0.00066107	     -0.19504203	     -0.05702714	      0.88264115	     -0.00092450	     -0.21069726	      0.00380685	      0.00157342	     43.71734159
      1.81717005	     -0.05318701	     -0.00065905	     -0.19491949	     -0.05702255	      0.88264307	     -0.00092536	     -0.21067098	      0.00380021	      0.00159805	     43.96047568
      1.81870735	     -0.05303103	     -0.00065788	     -0.19476342	     -0.05701672	      0.88264554	     -0.00092645	     -0.21063707	      0.00378912	      0.00162596	     44.37993673
      1.81991823	     -0.05290888	     -0.00065526	     -0.19464123	     -0.05701214	      0.88264752	     -0.00092732	     -0.21061010	      0.00377853	      0.00164532	     44.58579880
      1.82112910	     -0.05278756	     -0.00065454	     -0.19451980	     -0.05700757	      0.88264953	     -0.00092818	     -0.21058292	      0.00376613	      0.00166228	     44.92429560
      1.82233998	     -0.05266695	     -0.00065258	     -0.19439909	     -0.05700302	      0.88265155	     -0.00092904	     -0.21055559	      0.00375216	      0.00167696	     45.17722395
      1.82387788	     -0.05251462	     -0.00065173	     -0.19424657	     -0.05699726	      0.88265414	     -0.00093014	     -0.21052069	      0.00373194	      0.00169231	     45.62456899
      1.82505786	     -0.05239912	     -0.00064934	     -0.19413095	     -0.05699287	      0.88265614	     -0.00093098	     -0.21049381	      0.00371476	      0.00170174	     45.82086362
      1.82623784	     -0.05228530	     -0.00064873	     -0.19401694	     -0.05698850	      0.88265816	     -0.00093183	     -0.21046687	      0.00369588	      0.00170909	     46.14040951
      1.82766462	     -0.05214990	     -0.00064640	     -0.19388133	     -0.05698324	      0.88266060	     -0.00093285	     -0.21043429	      0.00367111	      0.00171530	     46.41922639
      1.82894184	     -0.05203023	     -0.00064609	     -0.19376141	     -0.05697857	      0.88266279	     -0.00093376	     -0.21040515	      0.00364695	      0.00171834	     46.79802588
      1.83021905	     -0.05191119	     -0.00064343	     -0.19364217	     -0.05697393	      0.88266499	     -0.00093468	     -0.21037603	      0.00362122	      0.00171919	     47.01573178
      1.83149626	     -0.05179294	     -0.00064333	     -0.19352362	     -0.05696932	      0.88266718	     -0.00093559	     -0.21034697	      0.00359361	      0.00171783	     47.38137065
      1.83277347	     -0.05167822	     -0.00064084	     -0.19340866	     -0.05696475	      0.88266937	     -0.00093651	     -0.21031806	      0.00356444	      0.00171443	     47.54827214
      1.83405068	     -0.05156560	     -0.00064102	     -0.19329570	     -0.05696021	      0.88267156	     -0.00093743	     -0.21028936	      0.00353347	      0.00170879	     47.91678987
      1.83532789	     -0.05145657	     -0.00063825	     -0.19318639	     -0.05695572	      0.88267374	     -0.00093834	     -0.21026092	      0.00350113	      0.00170103	     48.06037146
      1.83660510	     -0.05135196	     -0.00063816	     -0.19308142	     -0.05695127	      0.88267591	     -0.00093926	     -0.21023279	      0.00346708	      0.00169104	     48.43588715
      1.83774214	     -0.05126223	     -0.00063516	     -0.19299143	     -0.05694735	      0.88267782	     -0.00094008	     -0.21020807	      0.00343577	      0.00168041	     48.53597282
      1.83887918	     -0.05117621	     -0.00063428	     -0.19290507	     -0.05694346	      0.88267973	     -0.00094089	     -0.21018366	      0.00340330	      0.00166795	     48.79544030
      1.84025799	     -0.05107668	     -0.00063198	     -0.19280517	     -0.05693879	      0.88268201	     -0.00094189	     -0.21015455	      0.00336275	      0.00165048	     49.00937433
      1.84163679	     -0.05098148	     -0.00063175	     -0.19270951	     -0.05693419	      0.88268428	     -0.00094288	     -0.21012599	      0.00332081	      0.00163039	     49.37045705
      1.84277761	     -0.05090556	     -0.00062914	     -0.19263328	     -0.05693042	      0.88268613	     -0.00094370	     -0.21010277	      0.00328533	      0.00161191	     49.46212722
      1.84391843	     -0.05083194	     -0.00062806	     -0.19255928	     -0.05692669	      0.88268795	     -0.00094452	     -0.21007993	      0.00324893	      0.00159167	     49.69631221
      1.84530962	     -0.05074570	     -0.00062491	     -0.19247263	     -0.05692220	      0.88269015	     -0.00094552	     -0.21005258	      0.00320364	      0.00156467	     49.84592743
      1.84670081	     -0.05066378	     -0.00062368	     -0.19239024	     -0.05691778	      0.88269231	     -0.00094652	     -0.21002578	      0.00315724	      0.00153498	     50.17064406
      1.84779345	     -0.05060265	     -0.00062028	     -0.19232879	     -0.05691435	      0.88269397	     -0.00094731	     -0.21000515	      0.00312033	      0.00150990	     50.19277734
      1.84888610	     -0.05054421	     -0.00061863	     -0.19226998	     -0.05691096	      0.88269560	     -0.00094810	     -0.20998489	      0.00308283	      0.00148318	     50.37165523
      1.85033590	     -0.05047146	     -0.00061512	     -0.19219677	     -0.05690653	      0.88269773	     -0.00094914	     -0.20995860	      0.00303247	      0.00144536	     50.48547867
      1.85178570	     -0.05040659	     -0.00061383	     -0.19213135	     -0.05690217	      0.88269979	     -0.00095019	     -0.20993307	      0.00298132	      0.00140476	     50.76186780
      1.85283630	     -0.05036526	     -0.00061080	     -0.19208968	     -0.05689905	      0.88270125	     -0.00095095	     -0.20991511	      0.00294404	      0.00137370	     50.70902633
      1.85388690	     -0.05032862	     -0.00060974	     -0.19205264	     -0.05689598	      0.88270268	     -0.00095171	     -0.20989767	      0.00290643	      0.00134119	     50.82211058
      1.85541385	     -0.05028262	     -0.00060746	     -0.19200608	     -0.05689158	      0.88270469	     -0.00095282	     -0.20987329	      0.00285154	      0.00129152	     50.88465335
      1.85670660	     -0.05024920	     -0.00060684	     -0.19197213	     -0.05688793	      0.88270633	     -0.00095375	     -0.20985355	      0.00280482	      0.00124732	     51.03825268
      1.85799936	     -0.05021990	     -0.00060447	     -0.19194235	     -0.05688433	      0.88270791	     -0.00095469	     -0.20983464	      0.00275813	      0.00120142	     51.01455740
      1.85929211	     -0.05019428	     -0.00060439	     -0.19191619	     -0.05688080	      0.88270944	     -0.00095562	     -0.20981650	      0.00271127	      0.00115392	     51.20011280
      1.86058487	     -0.05017221	     -0.00060137	     -0.19189367	     -0.05687732	      0.88271090	     -0.00095656	     -0.20979912	      0.00266459	      0.00110520	     51.09263368
      1.86168922	     -0.05015617	     -0.00060147	     -0.19187716	     -0.05687440	      0.88271209	     -0.00095736	     -0.20978484	      0.00262457	      0.00106266	     51.24074120
      1.86279356	     -0.05014274	     -0.00059960	     -0.19186331	     -0.05687153	      0.88271324	     -0.00095816	     -0.20977109	      0.00258470	      0.00101953	     51.19874014
      1.86419371	     -0.05012930	     -0.00059856	     -0.19184930	     -0.05686794	      0.88271463	     -0.00095917	     -0.20975438	      0.00253414	      0.00096413	     51.27505481
      1.86559385	     -0.05011969	     -0.00059562	     -0.19183919	     -0.05686443	      0.88271594	     -0.00096019	     -0.20973847	      0.00248383	      0.00090824	     51.16483355
      1.86670202	     -0.05011475	     -0.00059547	     -0.19183379	     -0.05686170	      0.88271693	     -0.00096099	     -0.20972643	      0.00244400	      0.00086375	     51.27504120
      1.86781019	     -0.05011220	     -0.00059349	     -0.19183083	     -0.05685901	      0.88271786	     -0.00096180	     -0.20971487	      0.00240442	      0.00081926	     51.20341466
      1.86923337	     -0.05011261	     -0.00059227	     -0.19183066	     -0.05685563	      0.88271898	     -0.00096283	     -0.20970072	      0.00235375	      0.00076221	     51.24389521
      1.87065654	     -0.05011721	     -0.00058906	     -0.19183476	     -0.05685231	      0.88272003	     -0.00096386	     -0.20968736	      0.00230355	      0.00070554	     51.07879734
      1.87171953	     -0.05012334	     -0.00058902	     -0.19184045	     -0.05684988	      0.88272076	     -0.00096463	     -0.20967788	      0.00226615	      0.00066350	     51.16720609
      1.87278253	     -0.05013178	     -0.00058731	     -0.19184850	     -0.05684749	      0.88272144	     -0.00096540	     -0.20966884	      0.00222911	      0.00062189	     51.08238266
      1.87427886	     -0.05014730	     -0.00058605	     -0.19186343	     -0.05684420	      0.88272233	     -0.00096648	     -0.20965684	      0.00217736	      0.00056414	     51.07485394
      1.87557039	     -0.05016413	     -0.00058382	     -0.19187979	     -0.05684141	      0.88272302	     -0.00096742	     -0.20964716	      0.00213323	      0.00051526	     50.93180807
      1.87686191	     -0.05018411	     -0.00058348	     -0.19189925	     -0.05683869	      0.88272366	     -0.00096836	     -0.20963809	      0.00208945	      0.00046733	     50.97954282
      1.87815344	     -0.05020707	     -0.00058086	     -0.19192176	     -0.05683602	      0.88272423	     -0.00096929	     -0.20962963	      0.00204634	      0.00042056	     50.77008158
      1.87944496	     -0.05023304	     -0.00058123	     -0.19194719	     -0.05683340	      0.88272474	     -0.00097023	     -0.20962177	      0.00200357	      0.00037491	     50.87764549
      1.88055494	     -0.05025771	     -0.00057886	     -0.19197149	     -0.05683120	      0.88272514	     -0.00097103	     -0.20961550	      0.00196745	      0.00033674	     50.64595950
      1.88166491	     -0.05028450	     -0.00057849	     -0.19199784	     -0.05682903	      0.88272549	     -0.00097184	     -0.20960965	      0.00193165	      0.00029950	     50.63670919
      1.88306355	     -0.05032065	     -0.00057639	     -0.19203350	     -0.05682636	      0.88272588	     -0.00097285	     -0.20960289	      0.00188732	      0.00025406	     50.47308727
      1.88446220	     -0.05036039	     -0.00057619	     -0.19207270	     -0.05682375	      0.88272620	     -0.00097386	     -0.20959681	      0.00184368	      0.00021026	     50.50737863
      1.88558281	     -0.05039437	     -0.00057386	     -0.19210633	     -0.05682171	      0.88272642	     -0.00097467	     -0.20959243	      0.00180950	      0.00017646	     50.26745693
      1.88670342	     -0.05043025	     -0.00057340	     -0.19214179	     -0.05681970	      0.88272660	     -0.00097548	     -0.20958846	      0.00177577	      0.00014372	     50.23696210
      1.88812083	     -0.05047810	     -0.00057147	     -0.19218916	     -0.05681721	      0.88272677	     -0.00097651	     -0.20958401	      0.00173405	      0.00010395	     50.03960796
      1.88953824	     -0.05052860	     -0.00057160	     -0.19223914	     -0.05681478	      0.88272689	     -0.00097753	     -0.20958019	      0.00169319	      0.00006590	     50.07842515
      1.89061974	     -0.05056879	     -0.00056939	     -0.19227901	     -0.05681297	      0.88272695	     -0.00097831	     -0.20957767	      0.00166288	      0.00003813	     49.80589109
      1.89170124	     -0.05061045	     -0.00056898	     -0.19232029	     -0.05681119	      0.88272698	     -0.00097910	     -0.20957549	      0.00163305	      0.00001133	     49.74899971
      1.89318373	     -0.05066961	     -0.00056731	     -0.19237898	     -0.05680879	      0.88272697	     -0.00098017	     -0.20957303	      0.00159327	     -0.00002374	     49.53397796
      1.89466622	     -0.05073110	     -0.00056761	     -0.19243995	     -0.05680646	      0.88272691	     -0.00098124	     -0.20957114	      0.00155456	     -0.00005699	     49.55539848
      1.89571031	     -0.05077560	     -0.00056549	     -0.19248416	     -0.05680485	      0.88272684	     -0.00098199	     -0.20957015	      0.00152820	     -0.00007926	     49.25537051
      1.89675440	     -0.05082116	     -0.00056510	     -0.19252939	     -0.05680327	      0.88272674	     -0.00098274	     -0.20956941	      0.00150234	     -0.00010069	     49.17405113
      1.89832547	     -0.05089171	     -0.00056361	     -0.19259948	     -0.05680094	      0.88272656	     -0.00098388	     -0.20956878	      0.00146471	     -0.00013132	     48.93144360
      1.89963997	     -0.05095257	     -0.00056348	     -0.19265993	     -0.05679903	      0.88272637	     -0.00098482	     -0.20956868	      0.00143429	     -0.00015557	     48.85513533
      1.90095448	     -0.05101481	     -0.00056163	     -0.19272183	     -0.05679717	      0.88272615	     -0.00098577	     -0.20956895	      0.00140506	     -0.00017858	     48.56144609
      1.90226898	     -0.05107857	     -0.00056211	     -0.19278518	     -0.05679534	      0.88272590	     -0.00098672	     -0.20956957	      0.00137673	     -0.00020051	     48.54991129
      1.90344747	     -0.05113703	     -0.00056020	     -0.19284336	     -0.05679373	      0.88272566	     -0.00098757	     -0.20957043	      0.00135245	     -0.00021922	     48.22713130
      1.90462596	     -0.05119681	     -0.00056041	     -0.19290280	     -0.05679215	      0.88272539	     -0.00098842	     -0.20957155	      0.00132891	     -0.00023720	     48.15594815
      1.90580445	     -0.05125762	     -0.00055968	     -0.19296331	     -0.05679060	      0.88272510	     -0.00098926	     -0.20957295	      0.00130637	     -0.00025439	     47.91781386
      1.90731673	     -0.05133699	     -0.00056017	     -0.19304227	     -0.05678864	      0.88272470	     -0.00099035	     -0.20957510	      0.00127864	     -0.00027544	     47.79713914
      1.90852132	     -0.05140123	     -0.00055890	     -0.19310623	     -0.05678712	      0.88272435	     -0.00099122	     -0.20957710	      0.00125777	     -0.00029142	     47.47704042
      1.90972591	     -0.05146633	     -0.00055948	     -0.19317102	     -0.05678561	      0.88272399	     -0.00099208	     -0.20957934	      0.00123774	     -0.00030685	     47.38783276
      1.91093049	     -0.05153210	     -0.00055880	     -0.19323652	     -0.05678413	      0.88272362	     -0.00099295	     -0.20958180	      0.00121880	     -0.00032171	     47.12817069
      1.91242554	     -0.05161461	     -0.00055964	     -0.19331866	     -0.05678233	      0.88272312	     -0.00099402	     -0.20958516	      0.00119653	     -0.00033950	     47.01606746
      1.91361735	     -0.05168102	     -0.00055865	     -0.19338484	     -0.05678091	      0.88272271	     -0.00099488	     -0.20958805	      0.00118000	     -0.00035314	     46.68066850
      1.91480915	     -0.05174789	     -0.00055959	     -0.19345142	     -0.05677952	      0.88272228	     -0.00099573	     -0.20959113	      0.00116427	     -0.00036641	     46.58934667
      1.91600095	     -0.05181478	     -0.00055947	     -0.19351808	     -0.05677814	      0.88272183	     -0.00099659	     -0.20959439	      0.00114960	     -0.00037925	     46.33877481
      1.91755295	     -0.05190152	     -0.00056093	     -0.19360447	     -0.05677637	      0.88272123	     -0.00099770	     -0.20959886	      0.00113175	     -0.00039541	     46.22492216
      1.91874357	     -0.05196732	     -0.00056050	     -0.19367006	     -0.05677503	      0.88272076	     -0.00099855	     -0.20960244	      0.00111924	     -0.00040730	     45.89111271
      1.91993420	     -0.05203249	     -0.00056193	     -0.19373497	     -0.05677370	      0.88272026	     -0.00099941	     -0.20960613	      0.00110746	     -0.00041880	     45.81224223
      1.92112482	     -0.05209692	     -0.00056240	     -0.19379919	     -0.05677239	      0.88271976	     -0.00100027	     -0.20960990	      0.00109663	     -0.00042982	     45.57143161
      1.92271554	     -0.05218160	     -0.00056463	     -0.19388355	     -0.05677066	      0.88271906	     -0.00100141	     -0.20961507	      0.00108333	     -0.00044384	     45.47452815
      1.92390032	     -0.05224353	     -0.00056479	     -0.19394529	     -0.05676938	      0.88271853	     -0.00100226	     -0.20961900	      0.00107450	     -0.00045367	     45.13677908
      1.92508509	     -0.05230440	     -0.00056673	     -0.19400594	     -0.05676811	      0.88271799	     -0.00100311	     -0.20962298	      0.00106627	     -0.00046301	     45.07245551
      1.92653086	     -0.05237704	     -0.00056772	     -0.19407835	     -0.05676657	      0.88271731	     -0.00100415	     -0.20962791	      0.00105735	     -0.00047365	     44.75663302
      1.92782430	     -0.05244047	     -0.00057045	     -0.19414153	     -0.05676521	      0.88271669	     -0.00100509	     -0.20963236	      0.00105010	     -0.00048249	     44.76449036
      1.92911774	     -0.05250229	     -0.00057113	     -0.19420317	     -0.05676386	      0.88271606	     -0.00100602	     -0.20963684	      0.00104386	     -0.00049058	     44.40884204
      1.93041119	     -0.05256261	     -0.00057421	     -0.19426326	     -0.05676251	      0.88271542	     -0.00100695	     -0.20964136	      0.00103816	     -0.00049800	     44.45417235
      1.93170463	     -0.05262123	     -0.00057499	     -0.19432170	     -0.05676117	      0.88271478	     -0.00100789	     -0.20964590	      0.00103344	     -0.00050462	     44.08242603
      1.93299807	     -0.05267811	     -0.00057839	     -0.19437836	     -0.05675984	      0.88271412	     -0.00100882	     -0.20965045	      0.00102918	     -0.00051053	     44.16608239
      1.93429152	     -0.05273296	     -0.00057929	     -0.19443305	     -0.05675851	      0.88271346	     -0.00100976	     -0.20965501	      0.00102586	     -0.00051559	     43.78480512
      1.93558496	     -0.05278576	     -0.00058298	     -0.19448564	     -0.05675718	      0.88271279	     -0.00101069	     -0.20965956	      0.00102290	     -0.00051986	     43.90286948
      1.93687840	     -0.05283615	     -0.00058389	     -0.19453589	     -0.05675586	      0.88271211	     -0.00101163	     -0.20966409	      0.00102081	     -0.00052319	     43.51329045
      1.93817185	     -0.05288418	     -0.00058771	     -0.19458370	     -0.05675454	      0.88271143	     -0.00101256	     -0.20966858	      0.00101898	     -0.00052567	     43.66247457
      1.93946529	     -0.05292963	     -0.00058856	     -0.19462904	     -0.05675323	      0.88271075	     -0.00101350	     -0.20967301	      0.00101796	     -0.00052716	     43.26917420
      1.94075873	     -0.05297272	     -0.00059240	     -0.19467193	     -0.05675191	      0.88271007	     -0.00101444	     -0.20967738	      0.00101709	     -0.00052777	     43.43902747
      1.94205218	     -0.05301353	     -0.00059309	     -0.19471263	     -0.05675059	      0.88270939	     -0.00101537	     -0.20968166	      0.00101692	     -0.00052738	     43.03706043
      1.94334562	     -0.05305245	     -0.00059682	     -0.19475137	     -0.05674928	      0.88270871	     -0.00101631	     -0.20968587	      0.00101681	     -0.00052618	     43.21725006
      1.94463906	     -0.05308929	     -0.00059723	     -0.19478812	     -0.05674796	      0.88270803	     -0.00101725	     -0.20969000	      0.00101736	     -0.00052415	     42.80565537
      1.94593251	     -0.05312423	     -0.00060076	     -0.19482290	     -0.05674665	      0.88270735	     -0.00101819	     -0.20969405	      0.00101792	     -0.00052154	     43.00147663
      1.94722595	     -0.05315772	     -0.00060109	     -0.19485632	     -0.05674533	      0.88270668	     -0.00101913	     -0.20969803	      0.00101915	     -0.00051832	     42.59010373
      1.94851939	     -0.05319102	     -0.00060476	     -0.19488945	     -0.05674401	      0.88270601	     -0.00102007	     -0.20970198	      0.00102039	     -0.00051478	     42.78905991
      1.94981284	     -0.05322438	     -0.00060528	     -0.19492274	     -0.05674269	      0.88270535	     -0.00102101	     -0.20970593	      0.00102231	     -0.00051099	     42.36732077
      1.95110628	     -0.05325869	     -0.00060921	     -0.19495688	     -0.05674137	      0.88270469	     -0.00102195	     -0.20970995	      0.00102427	     -0.00050730	     42.56756565
      1.95239972	     -0.05329390	     -0.00061008	     -0.19499201	     -0.05674004	      0.88270403	     -0.00102289	     -0.20971410	      0.00102697	     -0.00050380	     42.14151408
      1.95369317	     -0.05332975	     -0.00061426	     -0.19502770	     -0.05673871	      0.88270338	     -0.00102383	     -0.20971841	      0.00102981	     -0.00050084	     42.34473399
      1.95498661	     -0.05336632	     -0.00061552	     -0.19506420	     -0.05673738	      0.88270274	     -0.00102478	     -0.20972292	      0.00103347	     -0.00049847	     41.92152610
      1.95628005	     -0.05340427	     -0.00062007	     -0.19510197	     -0.05673604	      0.88270209	     -0.00102572	     -0.20972768	      0.00103738	     -0.00049702	     42.11492217
      1.95757350	     -0.05344288	     -0.00062178	     -0.19514051	     -0.05673469	      0.88270145	     -0.00102667	     -0.20973272	      0.00104216	     -0.00049650	     41.70358216
      1.95886694	     -0.05348189	     -0.00062652	     -0.19517935	     -0.05673334	      0.88270081	     -0.00102762	     -0.20973806	      0.00104727	     -0.00049717	     41.88620663
      1.96016038	     -0.05352115	     -0.00062859	     -0.19521853	     -0.05673198	      0.88270016	     -0.00102857	     -0.20974368	      0.00105329	     -0.00049897	     41.49194079
      1.96145383	     -0.05356137	     -0.00063354	     -0.19525859	     -0.05673062	      0.88269952	     -0.00102952	     -0.20974962	      0.00105966	     -0.00050208	     41.65048017
      1.96274727	     -0.05360202	     -0.00063602	     -0.19529917	     -0.05672924	      0.88269887	     -0.00103047	     -0.20975588	      0.00106693	     -0.00050640	     41.27634938
      1.96404071	     -0.05364250	     -0.00064101	     -0.19533951	     -0.05672786	      0.88269821	     -0.00103142	     -0.20976246	      0.00107460	     -0.00051203	     41.41011509
      1.96533416	     -0.05368238	     -0.00064363	     -0.19537932	     -0.05672646	      0.88269754	     -0.00103238	     -0.20976935	      0.00108316	     -0.00051883	     41.06346075
      1.96662760	     -0.05372237	     -0.00064847	     -0.19541918	     -0.05672505	      0.88269686	     -0.00103333	     -0.20977651	      0.00109211	     -0.00052683	     41.16199074
      1.96792104	     -0.05376241	     -0.00065116	     -0.19545917	     -0.05672363	      0.88269618	     -0.00103428	     -0.20978397	      0.00110188	     -0.00053590	     40.83723730
      1.96921449	     -0.05380226	     -0.00065571	     -0.19549892	     -0.05672220	      0.88269548	     -0.00103524	     -0.20979171	      0.00111204	     -0.00054610	     40.90515672
      1.97050793	     -0.05384147	     -0.00065837	     -0.19553809	     -0.05672076	      0.88269476	     -0.00103620	     -0.20979972	      0.00112301	     -0.00055728	     40.61912092
      1.97180137	     -0.05388051	     -0.00066265	     -0.19557706	     -0.05671930	      0.88269404	     -0.00103715	     -0.20980798	      0.00113441	     -0.00056939	     40.65931249
      1.97309482	     -0.05391938	     -0.00066535	     -0.19561590	     -0.05671782	      0.88269329	     -0.00103811	     -0.20981649	      0.00114655	     -0.00058229	     40.40361964
      1.97438826	     -0.05395783	     -0.00066940	     -0.19565429	     -0.05671633	      0.88269253	     -0.00103907	     -0.20982524	      0.00115913	     -0.00059594	     40.42228172
      1.97568170	     -0.05399596	     -0.00067212	     -0.19569242	     -0.05671482	      0.88269175	     -0.00104002	     -0.20983421	      0.00117242	     -0.00061015	     40.19964341
      1.97697515	     -0.05403408	     -0.00067598	     -0.19573050	     -0.05671330	      0.88269095	     -0.00104098	     -0.20984340	      0.00118615	     -0.00062488	     40.19754439
      1.97854079	     -0.05407993	     -0.00067879	     -0.19577637	     -0.05671143	      0.88268996	     -0.00104214	     -0.20985481	      0.00120368	     -0.00064317	     39.89226557
      1.97971001	     -0.05411390	     -0.00068277	     -0.19581030	     -0.05671001	      0.88268920	     -0.00104301	     -0.20986353	      0.00121708	     -0.00065713	     40.00074642
      1.98087924	     -0.05414738	     -0.00068498	     -0.19584381	     -0.05670858	      0.88268842	     -0.00104388	     -0.20987240	      0.00123111	     -0.00067119	     39.82188718
      1.98241249	     -0.05419102	     -0.00068910	     -0.19588746	     -0.05670668	      0.88268738	     -0.00104502	     -0.20988424	      0.00125005	     -0.00068976	     39.81800161
      1.98394575	     -0.05423412	     -0.00069111	     -0.19593063	     -0.05670475	      0.88268631	     -0.00104616	     -0.20989632	      0.00126995	     -0.00070820	     39.48764166
      1.98503854	     -0.05426458	     -0.00069493	     -0.19596108	     -0.05670335	      0.88268552	     -0.00104697	     -0.20990506	      0.00128435	     -0.00072126	     39.62612098
      1.98613134	     -0.05429438	     -0.00069694	     -0.19599093	     -0.05670194	      0.88268473	     -0.00104778	     -0.20991390	      0.00129929	     -0.00073410	     39.50088603
      1.98778575	     -0.05433795	     -0.00070077	     -0.19603455	     -0.05669977	      0.88268350	     -0.00104902	     -0.20992742	      0.00132251	     -0.00075307	     39.47361806
      1.98917280	     -0.05437306	     -0.00070283	     -0.19606976	     -0.05669792	      0.88268244	     -0.00105005	     -0.20993885	      0.00134269	     -0.00076837	     39.28962873
      1.99055986	     -0.05440771	     -0.00070667	     -0.19610445	     -0.05669605	      0.88268137	     -0.00105109	     -0.20995035	      0.00136323	     -0.00078305	     39.38267583
      1.99194691	     -0.05444143	     -0.00070826	     -0.19613830	     -0.05669414	      0.88268027	     -0.00105213	     -0.20996192	      0.00138453	     -0.00079690	     39.12475373
      1.99316559	     -0.05446972	     -0.00071231	     -0.19616662	     -0.05669244	      0.88267929	     -0.00105305	     -0.20997211	      0.00140343	     -0.00080835	     39.28013516
      1.99438427	     -0.05449654	     -0.00071460	     -0.19619353	     -0.05669072	      0.88267830	     -0.00105397	     -0.20998230	      0.00142290	     -0.00081885	     39.14772424
      1.99560296	     -0.05452204	     -0.00071822	     -0.19621909	     -0.05668897	      0.88267730	     -0.00105489	     -0.20999246	      0.00144257	     -0.00082829	     39.19224691
      1.99725135	     -0.05455426	     -0.00072182	     -0.19625143	     -0.05668657	      0.88267592	     -0.00105613	     -0.21000613	      0.00146967	     -0.00083911	     39.05911568
      1.99849994	     -0.05457599	     -0.00072603	     -0.19627322	     -0.05668473	      0.88267487	     -0.00105708	     -0.21001639	      0.00149024	     -0.00084577	     39.19417568
      1.99974853	     -0.05459449	     -0.00072840	     -0.19629183	     -0.05668285	      0.88267381	     -0.00105803	     -0.21002651	      0.00151113	     -0.00085093	     39.09569319
      2.00099711	     -0.05460983	     -0.00073188	     -0.19630727	     -0.05668095	      0.88267275	     -0.00105898	     -0.21003643	      0.00153203	     -0.00085453	     39.17289357
      2.00261561	     -0.05462417	     -0.00073468	     -0.19632178	     -0.05667845	      0.88267136	     -0.00106022	     -0.21004894	      0.00155932	     -0.00085660	     39.09140003
      2.00383772	     -0.05463044	     -0.00073831	     -0.19632814	     -0.05667653	      0.88267032	     -0.00106116	     -0.21005803	      0.00157974	     -0.00085610	     39.26572224
      2.00505983	     -0.05463362	     -0.00074016	     -0.19633146	     -0.05667459	      0.88266927	     -0.00106211	     -0.21006679	      0.00160020	     -0.00085363	     39.20753308
      2.00655383	     -0.05463391	     -0.00074368	     -0.19633189	     -0.05667218	      0.88266800	     -0.00106327	     -0.21007702	      0.00162481	     -0.00084800	     39.34503326
      2.00789262	     -0.05463187	     -0.00074511	     -0.19633002	     -0.05666999	      0.88266687	     -0.00106431	     -0.21008575	      0.00164674	     -0.00084049	     39.24333878
      2.00923142	     -0.05462854	     -0.00074916	     -0.19632678	     -0.05666777	      0.88266575	     -0.00106535	     -0.21009410	      0.00166814	     -0.00083079	     39.43289092
      2.01057021	     -0.05462370	     -0.00075084	     -0.19632211	     -0.05666552	      0.88266465	     -0.00106640	     -0.21010211	      0.00168945	     -0.00081885	     39.33817789
      2.01190900	     -0.05461540	     -0.00075495	     -0.19631391	     -0.05666325	      0.88266356	     -0.00106746	     -0.21010976	      0.00171023	     -0.00080482	     39.58083576
      2.01324779	     -0.05460291	     -0.00075607	     -0.19630160	     -0.05666094	      0.88266249	     -0.00106852	     -0.21011699	      0.00173096	     -0.00078856	     39.51157292
      2.01458658	     -0.05458742	     -0.00076021	     -0.19628621	     -0.05665861	      0.88266145	     -0.00106959	     -0.21012373	      0.00175102	     -0.00077015	     39.78850145
      2.01592537	     -0.05457001	     -0.00076095	     -0.19626899	     -0.05665626	      0.88266043	     -0.00107065	     -0.21013000	      0.00177092	     -0.00074948	     39.71189016
      2.01710893	     -0.05455254	     -0.00076400	     -0.19625162	     -0.05665415	      0.88265955	     -0.00107160	     -0.21013514	      0.00178777	     -0.00072945	     39.93234734
      2.01829248	     -0.05453322	     -0.00076470	     -0.19623246	     -0.05665202	      0.88265870	     -0.00107256	     -0.21013990	      0.00180434	     -0.00070771	     39.95390974
      2.01975367	     -0.05450834	     -0.00076670	     -0.19620774	     -0.05664937	      0.88265769	     -0.00107374	     -0.21014525	      0.00182397	     -0.00067891	     40.11766778
      2.02121486	     -0.05448268	     -0.00076674	     -0.19618230	     -0.05664669	      0.88265672	     -0.00107492	     -0.21015007	      0.00184305	     -0.00064823	     40.14845189
      2.02241286	     -0.05446169	     -0.00076904	     -0.19616141	     -0.05664448	      0.88265596	     -0.00107590	     -0.21015365	      0.00185804	     -0.00062201	     40.34578816
      2.02361087	     -0.05443961	     -0.00076936	     -0.19613950	     -0.05664224	      0.88265523	     -0.00107689	     -0.21015691	      0.00187277	     -0.00059492	     40.40421395
      2.02508147	     -0.05441044	     -0.00077102	     -0.19611049	     -0.05663948	      0.88265438	     -0.00107810	     -0.21016044	      0.00189018	     -0.00056082	     40.60382610
      2.02655208	     -0.05437979	     -0.00077035	     -0.19608006	     -0.05663668	      0.88265358	     -0.00107932	     -0.21016344	      0.00190717	     -0.00052598	     40.64590875
      2.02769894	     -0.05435538	     -0.00077210	     -0.19605576	     -0.05663449	      0.88265299	     -0.00108028	     -0.21016540	      0.00191979	     -0.00049863	     40.83730764
      2.02884580	     -0.05433048	     -0.00077195	     -0.19603102	     -0.05663228	      0.88265244	     -0.00108124	     -0.21016706	      0.00193223	     -0.00047120	     40.90660276
      2.03038099	     -0.05429635	     -0.00077304	     -0.19599705	     -0.05662930	      0.88265174	     -0.00108253	     -0.21016879	      0.00194826	     -0.00043473	     41.09271043
      2.03191618	     -0.05426044	     -0.00077214	     -0.19596137	     -0.05662630	      0.88265110	     -0.00108384	     -0.21017000	      0.00196391	     -0.00039873	     41.17455690
      2.03301822	     -0.05423271	     -0.00077384	     -0.19593374	     -0.05662413	      0.88265068	     -0.00108478	     -0.21017050	      0.00197463	     -0.00037333	     41.37593607
      2.03412026	     -0.05420302	     -0.00077364	     -0.19590419	     -0.05662195	      0.88265028	     -0.00108572	     -0.21017067	      0.00198521	     -0.00034824	     41.47789508
      2.03573995	     -0.05415748	     -0.00077439	     -0.19585882	     -0.05661872	      0.88264975	     -0.00108712	     -0.21017031	      0.00200009	     -0.00031197	     41.71182102
      2.03710143	     -0.05411870	     -0.00077438	     -0.19582021	     -0.05661599	      0.88264934	     -0.00108831	     -0.21016947	      0.00201211	     -0.00028196	     41.83675503
      2.03846292	     -0.05407771	     -0.00077634	     -0.19577932	     -0.05661324	      0.88264898	     -0.00108950	     -0.21016814	      0.00202336	     -0.00025241	     42.09336542
      2.03982441	     -0.05403273	     -0.00077581	     -0.19573451	     -0.05661048	      0.88264865	     -0.00109070	     -0.21016626	      0.00203412	     -0.00022312	     42.21087953
      2.04118590	     -0.05398345	     -0.00077798	     -0.19568532	     -0.05660770	      0.88264837	     -0.00109191	     -0.21016374	      0.00204386	     -0.00019414	     42.51768085
      2.04234103	     -0.05393827	     -0.00077688	     -0.19564029	     -0.05660534	      0.88264816	     -0.00109295	     -0.21016106	      0.00205168	     -0.00016957	     42.60881140
      2.04349617	     -0.05388948	     -0.00077768	     -0.19559159	     -0.05660296	      0.88264798	     -0.00109399	     -0.21015784	      0.00205867	     -0.00014504	     42.82257647
      2.04497301	     -0.05382316	     -0.00077717	     -0.19552543	     -0.05659992	      0.88264779	     -0.00109532	     -0.21015293	      0.00206664	     -0.00011351	     43.03449880
      2.04644984	     -0.05375086	     -0.00077816	     -0.19545323	     -0.05659686	      0.88264764	     -0.00109667	     -0.21014706	      0.00207320	     -0.00008177	     43.37408696
      2.04759648	     -0.05369103	     -0.00077644	     -0.19539356	     -0.05659448	      0.88264756	     -0.00109772	     -0.21014179	      0.00207754	     -0.00005679	     43.51416673
      2.04874312	     -0.05362907	     -0.00077640	     -0.19533169	     -0.05659209	      0.88264751	     -0.00109877	     -0.21013589	      0.00208086	     -0.00003157	     43.74451205
      2.05025123	     -0.05354617	     -0.00077510	     -0.19524892	     -0.05658895	      0.88264749	     -0.00110017	     -0.21012720	      0.00208390	      0.00000204	     43.99832455
      2.05175935	     -0.05346183	     -0.00077604	     -0.19516464	     -0.05658581	      0.88264752	     -0.00110158	     -0.21011756	      0.00208515	      0.00003601	     44.36205397
      2.05284166	     -0.05339946	     -0.00077417	     -0.19510237	     -0.05658355	      0.88264757	     -0.00110260	     -0.21011007	      0.00208520	      0.00006069	     44.50323411
      2.05392398	     -0.05333527	     -0.00077387	     -0.19503824	     -0.05658130	      0.88264765	     -0.00110363	     -0.21010209	      0.00208425	      0.00008549	     44.72413579
      2.05552953	     -0.05323799	     -0.00077220	     -0.19494106	     -0.05657795	      0.88264782	     -0.00110516	     -0.21008936	      0.00208124	      0.00012250	     45.01789648
      2.05687244	     -0.05315542	     -0.00077180	     -0.19485853	     -0.05657516	      0.88264800	     -0.00110644	     -0.21007793	      0.00207713	      0.00015345	     45.30093346
      2.05821535	     -0.05307185	     -0.00076947	     -0.19477504	     -0.05657237	      0.88264823	     -0.00110774	     -0.21006583	      0.00207176	      0.00018430	     45.52199355
      2.05955826	     -0.05298755	     -0.00076933	     -0.19469075	     -0.05656960	      0.88264850	     -0.00110905	     -0.21005310	      0.00206487	      0.00021475	     45.82708195
      2.06090117	     -0.05290201	     -0.00076611	     -0.19460529	     -0.05656683	      0.88264881	     -0.00111037	     -0.21003977	      0.00205686	      0.00024481	     46.03480572
      2.06202847	     -0.05282832	     -0.00076612	     -0.19453157	     -0.05656451	      0.88264910	     -0.00111148	     -0.21002812	      0.00204895	      0.00026954	     46.30522990
      2.06315576	     -0.05275306	     -0.00076411	     -0.19445634	     -0.05656221	      0.88264941	     -0.00111260	     -0.21001602	      0.00204027	      0.00029391	     46.51314886
      2.06462160	     -0.05265500	     -0.00076302	     -0.19435826	     -0.05655923	      0.88264987	     -0.00111407	     -0.20999966	      0.00202749	      0.00032492	     46.83635945
      2.06608744	     -0.05255702	     -0.00076047	     -0.19426027	     -0.05655627	      0.88265037	     -0.00111555	     -0.20998270	      0.00201320	      0.00035516	     47.08185020
      2.06720369	     -0.05248302	     -0.00076092	     -0.19418619	     -0.05655403	      0.88265078	     -0.00111668	     -0.20996944	      0.00200107	      0.00037755	     47.34427500
      2.06831994	     -0.05240881	     -0.00075953	     -0.19411194	     -0.05655180	      0.88265121	     -0.00111783	     -0.20995591	      0.00198812	      0.00039939	     47.53584958
      2.06982164	     -0.05230927	     -0.00075885	     -0.19401230	     -0.05654883	      0.88265183	     -0.00111937	     -0.20993733	      0.00196914	      0.00042767	     47.85541613
      2.07132334	     -0.05220995	     -0.00075606	     -0.19391292	     -0.05654589	      0.88265249	     -0.00112093	     -0.20991834	      0.00194866	      0.00045457	     48.08927741
      2.07237324	     -0.05214027	     -0.00075653	     -0.19384312	     -0.05654385	      0.88265298	     -0.00112203	     -0.20990484	      0.00193326	      0.00047239	     48.35655890
      2.07342313	     -0.05207034	     -0.00075515	     -0.19377312	     -0.05654183	      0.88265348	     -0.00112314	     -0.20989117	      0.00191721	      0.00048943	     48.54389773
      2.07503498	     -0.05196290	     -0.00075417	     -0.19366552	     -0.05653876	      0.88265429	     -0.00112484	     -0.20986985	      0.00189107	      0.00051393	     48.90127827
      2.07636098	     -0.05187567	     -0.00075225	     -0.19357817	     -0.05653626	      0.88265499	     -0.00112626	     -0.20985207	      0.00186834	      0.00053255	     49.09799121
      2.07768698	     -0.05179002	     -0.00075176	     -0.19349235	     -0.05653380	      0.88265570	     -0.00112769	     -0.20983413	      0.00184430	      0.00054950	     49.39489077
      2.07901299	     -0.05170519	     -0.00074877	     -0.19340740	     -0.05653137	      0.88265644	     -0.00112912	     -0.20981607	      0.00181932	      0.00056469	     49.55664302
      2.08019952	     -0.05162956	     -0.00074847	     -0.19333159	     -0.05652923	      0.88265712	     -0.00113042	     -0.20979982	      0.00179599	      0.00057662	     49.86207564
      2.08138606	     -0.05155437	     -0.00074606	     -0.19325628	     -0.05652711	      0.88265781	     -0.00113172	     -0.20978349	      0.00177203	      0.00058710	     50.02859293
      2.08257260	     -0.05148050	     -0.00074504	     -0.19318223	     -0.05652502	      0.88265851	     -0.00113303	     -0.20976710	      0.00174724	      0.00059602	     50.28059789
      2.08407332	     -0.05138934	     -0.00074220	     -0.19309088	     -0.05652243	      0.88265942	     -0.00113470	     -0.20974632	      0.00171492	      0.00060512	     50.48650534
      2.08527065	     -0.05131938	     -0.00074175	     -0.19302070	     -0.05652039	      0.88266014	     -0.00113604	     -0.20972977	      0.00168822	      0.00061050	     50.75800460
      2.08646799	     -0.05125211	     -0.00073942	     -0.19295325	     -0.05651838	      0.88266088	     -0.00113738	     -0.20971329	      0.00166094	      0.00061422	     50.88553936
      2.08766532	     -0.05118827	     -0.00073846	     -0.19288920	     -0.05651641	      0.88266161	     -0.00113874	     -0.20969693	      0.00163294	      0.00061612	     51.09798526
      2.08916207	     -0.05111367	     -0.00073580	     -0.19281435	     -0.05651399	      0.88266254	     -0.00114044	     -0.20967676	      0.00159721	      0.00061589	     51.24656349
      2.09033665	     -0.05105920	     -0.00073557	     -0.19275962	     -0.05651213	      0.88266326	     -0.00114179	     -0.20966119	      0.00156851	      0.00061353	     51.47255652
      2.09151123	     -0.05100678	     -0.00073342	     -0.19270700	     -0.05651031	      0.88266398	     -0.00114314	     -0.20964589	      0.00153950	      0.00060929	     51.57162871
      2.09268581	     -0.05095615	     -0.00073234	     -0.19265613	     -0.05650852	      0.88266469	     -0.00114450	     -0.20963084	      0.00151008	      0.00060311	     51.75462592
      2.09424612	     -0.05089234	     -0.00072908	     -0.19259204	     -0.05650619	      0.88266562	     -0.00114632	     -0.20961122	      0.00147057	      0.00059212	     51.88764674
      2.09540802	     -0.05084812	     -0.00072820	     -0.19254756	     -0.05650450	      0.88266630	     -0.00114769	     -0.20959691	      0.00144072	      0.00058188	     52.07337103
      2.09656991	     -0.05080754	     -0.00072574	     -0.19250677	     -0.05650285	      0.88266697	     -0.00114906	     -0.20958289	      0.00141070	      0.00056996	     52.13042839
      2.09799075	     -0.05076285	     -0.00072436	     -0.19246176	     -0.05650087	      0.88266777	     -0.00115074	     -0.20956620	      0.00137363	      0.00055300	     52.31055881
      2.09925472	     -0.05072725	     -0.00072137	     -0.19242592	     -0.05649915	      0.88266846	     -0.00115225	     -0.20955179	      0.00134057	      0.00053580	     52.31781461
      2.10051868	     -0.05069556	     -0.00072059	     -0.19239393	     -0.05649748	      0.88266912	     -0.00115377	     -0.20953784	      0.00130728	      0.00051653	     52.49057340
      2.10178265	     -0.05066732	     -0.00071754	     -0.19236545	     -0.05649585	      0.88266976	     -0.00115529	     -0.20952435	      0.00127410	      0.00049538	     52.47219517
      2.10304661	     -0.05064171	     -0.00071689	     -0.19233953	     -0.05649426	      0.88267038	     -0.00115682	     -0.20951132	      0.00124080	      0.00047234	     52.65111754
      2.10431058	     -0.05061851	     -0.00071361	     -0.19231610	     -0.05649271	      0.88267096	     -0.00115836	     -0.20949871	      0.00120773	      0.00044771	     52.61019808
      2.10557454	     -0.05059800	     -0.00071306	     -0.19229527	     -0.05649120	      0.88267151	     -0.00115991	     -0.20948653	      0.00117459	      0.00042153	     52.78619441
      2.10683851	     -0.05058001	     -0.00070974	     -0.19227704	     -0.05648974	      0.88267202	     -0.00116147	     -0.20947477	      0.00114173	      0.00039411	     52.71693233
      2.10810247	     -0.05056446	     -0.00070946	     -0.19226116	     -0.05648832	      0.88267250	     -0.00116303	     -0.20946341	      0.00110882	      0.00036548	     52.89653897
      2.10936644	     -0.05055089	     -0.00070604	     -0.19224736	     -0.05648694	      0.88267295	     -0.00116461	     -0.20945244	      0.00107625	      0.00033600	     52.79891514
      2.11063040	     -0.05053920	     -0.00070594	     -0.19223534	     -0.05648560	      0.88267335	     -0.00116619	     -0.20944185	      0.00104363	      0.00030572	     52.98527782
      2.11189437	     -0.05052936	     -0.00070235	     -0.19222527	     -0.05648430	      0.88267372	     -0.00116777	     -0.20943162	      0.00101138	      0.00027502	     52.85496097
      2.11301930	     -0.05052226	     -0.00070215	     -0.19221787	     -0.05648318	      0.88267401	     -0.00116919	     -0.20942281	      0.00098263	      0.00024736	     52.98566913
      2.11414423	     -0.05051649	     -0.00069992	     -0.19221188	     -0.05648209	      0.88267428	     -0.00117062	     -0.20941428	      0.00095414	      0.00021964	     52.93859590
      2.11553054	     -0.05051127	     -0.00069866	     -0.19220633	     -0.05648079	      0.88267456	     -0.00117238	     -0.20940412	      0.00091911	      0.00018551	     53.01220067
      2.11691685	     -0.05050814	     -0.00069559	     -0.19220293	     -0.05647954	      0.88267479	     -0.00117415	     -0.20939436	      0.00088440	      0.00015173	     52.91442964
      2.11806371	     -0.05050704	     -0.00069522	     -0.19220153	     -0.05647854	      0.88267495	     -0.00117563	     -0.20938658	      0.00085569	      0.00012411	     53.01678303
      2.11921058	     -0.05050711	     -0.00069292	     -0.19220136	     -0.05647758	      0.88267507	     -0.00117711	     -0.20937905	      0.00082723	      0.00009700	     52.94292590
      2.12060192	     -0.05050887	     -0.00069162	     -0.19220280	     -0.05647645	      0.88267519	     -0.00117891	     -0.20937026	      0.00079281	      0.00006487	     52.99693251
      2.12199325	     -0.05051253	     -0.00068828	     -0.19220619	     -0.05647537	      0.88267526	     -0.00118072	     -0.20936183	      0.00075875	      0.00003380	     52.85448801
      2.12309769	     -0.05051664	     -0.00068793	     -0.19221003	     -0.05647455	      0.88267528	     -0.00118216	     -0.20935538	      0.00073175	      0.00000990	     52.94724883
      2.12420214	     -0.05052180	     -0.00068566	     -0.19221496	     -0.05647375	      0.88267528	     -0.00118360	     -0.20934916	      0.00070504	     -0.00001314	     52.86660223
      2.12564860	     -0.05053019	     -0.00068391	     -0.19222303	     -0.05647276	      0.88267524	     -0.00118550	     -0.20934132	      0.00067025	     -0.00004206	     52.88953777
      2.12709507	     -0.05054059	     -0.00068018	     -0.19223317	     -0.05647181	      0.88267516	     -0.00118741	     -0.20933384	      0.00063596	     -0.00006943	     52.72232217
      2.12816518	     -0.05054988	     -0.00067978	     -0.19224220	     -0.05647115	      0.88267507	     -0.00118883	     -0.20932854	      0.00061069	     -0.00008876	     52.80460540
      2.12923528	     -0.05056038	     -0.00067764	     -0.19225248	     -0.05647051	      0.88267497	     -0.00119025	     -0.20932344	      0.00058577	     -0.00010720	     52.71709375
      2.13074886	     -0.05057742	     -0.00067575	     -0.19226919	     -0.05646965	      0.88267479	     -0.00119226	     -0.20931658	      0.00055087	     -0.00013188	     52.70382095
      2.13204883	     -0.05059403	     -0.00067296	     -0.19228555	     -0.05646895	      0.88267460	     -0.00119400	     -0.20931102	      0.00052139	     -0.00015171	     52.55600468
      2.13334881	     -0.05061269	     -0.00067206	     -0.19230392	     -0.05646829	      0.88267439	     -0.00119574	     -0.20930577	      0.00049219	     -0.00017035	     52.59469370
      2.13464878	     -0.05063324	     -0.00066892	     -0.19232423	     -0.05646767	      0.88267416	     -0.00119749	     -0.20930083	      0.00046357	     -0.00018774	     52.38016005
      2.13594875	     -0.05065561	     -0.00066872	     -0.19234629	     -0.05646709	      0.88267390	     -0.00119924	     -0.20929621	      0.00043519	     -0.00020402	     52.47360297
      2.13707515	     -0.05067625	     -0.00066584	     -0.19236673	     -0.05646661	      0.88267367	     -0.00120076	     -0.20929245	      0.00041117	     -0.00021713	     52.23593889
      2.13820155	     -0.05069822	     -0.00066497	     -0.19238846	     -0.05646616	      0.88267342	     -0.00120229	     -0.20928892	      0.00038738	     -0.00022945	     52.21900436
      2.13959984	     -0.05072704	     -0.00066214	     -0.19241702	     -0.05646564	      0.88267308	     -0.00120419	     -0.20928486	      0.00035846	     -0.00024359	     52.03520753
      2.14099813	     -0.05075855	     -0.00066128	     -0.19244823	     -0.05646516	      0.88267274	     -0.00120609	     -0.20928117	      0.00033002	     -0.00025660	     52.05638928
      2.14213340	     -0.05078575	     -0.00065839	     -0.19247524	     -0.05646480	      0.88267244	     -0.00120764	     -0.20927845	      0.00030756	     -0.00026633	     51.80471623
      2.14326866	     -0.05081439	     -0.00065739	     -0.19250364	     -0.05646446	      0.88267213	     -0.00120920	     -0.20927598	      0.00028542	     -0.00027548	     51.76626365
      2.14468500	     -0.05085174	     -0.00065475	     -0.19254075	     -0.05646407	      0.88267173	     -0.00121114	     -0.20927323	      0.00025857	     -0.00028604	     51.55694493
      2.14610133	     -0.05089096	     -0.00065419	     -0.19257967	     -0.05646373	      0.88267132	     -0.00121309	     -0.20927084	      0.00023236	     -0.00029585	     51.58492524
      2.14719923	     -0.05092247	     -0.00065143	     -0.19261102	     -0.05646348	      0.88267099	     -0.00121460	     -0.20926922	      0.00021276	     -0.00030288	     51.30777116
      2.14829713	     -0.05095505	     -0.00065050	     -0.19264339	     -0.05646326	      0.88267066	     -0.00121612	     -0.20926781	      0.00019353	     -0.00030955	     51.24729283
      2.14977307	     -0.05100022	     -0.00064806	     -0.19268831	     -0.05646299	      0.88267019	     -0.00121816	     -0.20926620	      0.00016857	     -0.00031791	     51.02289279
      2.15124901	     -0.05104704	     -0.00064755	     -0.19273485	     -0.05646276	      0.88266972	     -0.00122021	     -0.20926493	      0.00014441	     -0.00032573	     51.03307832
      2.15231107	     -0.05108175	     -0.00064485	     -0.19276942	     -0.05646262	      0.88266937	     -0.00122168	     -0.20926422	      0.00012780	     -0.00033099	     50.72895557
      2.15337313	     -0.05111746	     -0.00064391	     -0.19280494	     -0.05646249	      0.88266901	     -0.00122316	     -0.20926367	      0.00011156	     -0.00033608	     50.64409183
      2.15492859	     -0.05117139	     -0.00064159	     -0.19285864	     -0.05646233	      0.88266849	     -0.00122532	     -0.20926316	      0.00008882	     -0.00034321	     50.39663567
      2.15624602	     -0.05121856	     -0.00064086	     -0.19290558	     -0.05646223	      0.88266803	     -0.00122716	     -0.20926300	      0.00007038	     -0.00034903	     50.32253514
      2.15756346	     -0.05126704	     -0.00063842	     -0.19295389	     -0.05646215	      0.88266757	     -0.00122900	     -0.20926309	      0.00005293	     -0.00035466	     50.02561438
      2.15888089	     -0.05131673	     -0.00063834	     -0.19300335	     -0.05646209	      0.88266710	     -0.00123085	     -0.20926341	      0.00003616	     -0.00036024	     50.01158002
      2.16019832	     -0.05136736	     -0.00063534	     -0.19305384	     -0.05646205	      0.88266662	     -0.00123270	     -0.20926397	      0.00002050	     -0.00036567	     49.62783349
      2.16131812	     -0.05141138	     -0.00063564	     -0.19309767	     -0.05646204	      0.88266621	     -0.00123427	     -0.20926461	      0.00000767	     -0.00037031	     49.62748747
      2.16243792	     -0.05145625	     -0.00063406	     -0.19314240	     -0.05646203	      0.88266579	     -0.00123584	     -0.20926542	     -0.00000437	     -0.00037489	     49.39001106
      2.16387443	     -0.05151505	     -0.00063343	     -0.19320100	     -0.05646205	      0.88266525	     -0.00123786	     -0.20926669	     -0.00001897	     -0.00038081	     49.25350319
      2.16531095	     -0.05157517	     -0.00063109	     -0.19326097	     -0.05646209	      0.88266469	     -0.00123989	     -0.20926822	     -0.00003236	     -0.00038673	     48.89353526
      2.16644444	     -0.05162351	     -0.00063149	     -0.19330913	     -0.05646213	      0.88266425	     -0.00124148	     -0.20926961	     -0.00004234	     -0.00039150	     48.86949015
      2.16757792	     -0.05167232	     -0.00063012	     -0.19335782	     -0.05646218	      0.88266381	     -0.00124308	     -0.20927115	     -0.00005150	     -0.00039628	     48.62308179
      2.16903479	     -0.05173551	     -0.00062992	     -0.19342083	     -0.05646227	      0.88266322	     -0.00124514	     -0.20927333	     -0.00006237	     -0.00040252	     48.48373175
      2.17049166	     -0.05179896	     -0.00062803	     -0.19348416	     -0.05646237	      0.88266263	     -0.00124720	     -0.20927573	     -0.00007195	     -0.00040872	     48.09884404
      2.17158473	     -0.05184689	     -0.00062902	     -0.19353193	     -0.05646245	      0.88266218	     -0.00124875	     -0.20927764	     -0.00007861	     -0.00041341	     48.08935893
      2.17267779	     -0.05189506	     -0.00062834	     -0.19358000	     -0.05646254	      0.88266173	     -0.00125030	     -0.20927965	     -0.00008449	     -0.00041803	     47.86368633
      2.17420634	     -0.05196277	     -0.00062867	     -0.19364754	     -0.05646267	      0.88266109	     -0.00125247	     -0.20928262	     -0.00009177	     -0.00042441	     47.70111803
      2.17573488	     -0.05203047	     -0.00062728	     -0.19371513	     -0.05646282	      0.88266043	     -0.00125463	     -0.20928575	     -0.00009767	     -0.00043057	     47.30087500
      2.17678681	     -0.05207698	     -0.00062881	     -0.19376150	     -0.05646292	      0.88265998	     -0.00125613	     -0.20928799	     -0.00010126	     -0.00043473	     47.31476213
      2.17783875	     -0.05212321	     -0.00062874	     -0.19380764	     -0.05646303	      0.88265952	     -0.00125762	     -0.20929029	     -0.00010413	     -0.00043871	     47.11681263
      2.17946958	     -0.05219424	     -0.00062977	     -0.19387851	     -0.05646320	      0.88265880	     -0.00125994	     -0.20929394	     -0.00010758	     -0.00044457	     46.94411597
      2.18081521	     -0.05225205	     -0.00062985	     -0.19393622	     -0.05646335	      0.88265820	     -0.00126185	     -0.20929702	     -0.00010936	     -0.00044901	     46.66048314
      2.18216084	     -0.05230904	     -0.00063187	     -0.19399307	     -0.05646350	      0.88265759	     -0.00126377	     -0.20930014	     -0.00011046	     -0.00045306	     46.63190023
      2.18350648	     -0.05236489	     -0.00063179	     -0.19404884	     -0.05646365	      0.88265698	     -0.00126569	     -0.20930330	     -0.00011053	     -0.00045658	     46.26243576
      2.18469633	     -0.05241326	     -0.00063433	     -0.19409707	     -0.05646378	      0.88265643	     -0.00126738	     -0.20930610	     -0.00011018	     -0.00045928	     46.29853432
      2.18588618	     -0.05246049	     -0.00063505	     -0.19414422	     -0.05646391	      0.88265588	     -0.00126908	     -0.20930891	     -0.00010906	     -0.00046145	     46.03409570
      2.18707603	     -0.05250659	     -0.00063716	     -0.19419022	     -0.05646404	      0.88265533	     -0.00127078	     -0.20931171	     -0.00010752	     -0.00046312	     45.96727952
      2.18865023	     -0.05256565	     -0.00063885	     -0.19424916	     -0.05646420	      0.88265460	     -0.00127303	     -0.20931540	     -0.00010454	     -0.00046439	     45.66730194
      2.18986857	     -0.05260964	     -0.00064195	     -0.19429302	     -0.05646433	      0.88265404	     -0.00127477	     -0.20931824	     -0.00010182	     -0.00046467	     45.70558189
      2.19108692	     -0.05265183	     -0.00064343	     -0.19433514	     -0.05646445	      0.88265347	     -0.00127651	     -0.20932104	     -0.00009846	     -0.00046420	     45.45463594
      2.19230526	     -0.05269221	     -0.00064627	     -0.19437541	     -0.05646457	      0.88265291	     -0.00127825	     -0.20932379	     -0.00009477	     -0.00046303	     45.42286175
      2.19385414	     -0.05274086	     -0.00064853	     -0.19442397	     -0.05646471	      0.88265219	     -0.00128047	     -0.20932722	     -0.00008936	     -0.00046039	     45.12963184
      2.19505269	     -0.05277673	     -0.00065216	     -0.19445971	     -0.05646482	      0.88265164	     -0.00128218	     -0.20932981	     -0.00008495	     -0.00045751	     45.20870173
      2.19625124	     -0.05281076	     -0.00065416	     -0.19449368	     -0.05646491	      0.88265110	     -0.00128389	     -0.20933234	     -0.00008005	     -0.00045379	     44.98068086
      2.19744979	     -0.05284327	     -0.00065736	     -0.19452608	     -0.05646501	      0.88265055	     -0.00128561	     -0.20933483	     -0.00007499	     -0.00044930	     44.95290142
      2.19906708	     -0.05288474	     -0.00066045	     -0.19456746	     -0.05646512	      0.88264983	     -0.00128792	     -0.20933811	     -0.00006763	     -0.00044194	     44.67830807
      2.20025915	     -0.05291370	     -0.00066447	     -0.19459631	     -0.05646520	      0.88264931	     -0.00128963	     -0.20934048	     -0.00006212	     -0.00043565	     44.77417436
      2.20145121	     -0.05294111	     -0.00066692	     -0.19462365	     -0.05646527	      0.88264880	     -0.00129133	     -0.20934281	     -0.00005625	     -0.00042855	     44.56925373
      2.20291396	     -0.05297246	     -0.00067150	     -0.19465487	     -0.05646535	      0.88264818	     -0.00129342	     -0.20934561	     -0.00004898	     -0.00041885	     44.61318100
      2.20421287	     -0.05299811	     -0.00067394	     -0.19468046	     -0.05646541	      0.88264764	     -0.00129527	     -0.20934803	     -0.00004217	     -0.00040928	     44.33619241
      2.20551177	     -0.05302181	     -0.00067858	     -0.19470403	     -0.05646546	      0.88264711	     -0.00129713	     -0.20935039	     -0.00003544	     -0.00039892	     44.46740729
      2.20681068	     -0.05304359	     -0.00068106	     -0.19472575	     -0.05646550	      0.88264660	     -0.00129898	     -0.20935268	     -0.00002839	     -0.00038770	     44.18220939
      2.20810958	     -0.05306365	     -0.00068593	     -0.19474569	     -0.05646553	      0.88264611	     -0.00130083	     -0.20935489	     -0.00002150	     -0.00037577	     44.34269052
      2.20940848	     -0.05308187	     -0.00068841	     -0.19476385	     -0.05646555	      0.88264563	     -0.00130268	     -0.20935703	     -0.00001431	     -0.00036307	     44.04891699
      2.21070739	     -0.05309831	     -0.00069348	     -0.19478017	     -0.05646557	      0.88264516	     -0.00130452	     -0.20935910	     -0.00000735	     -0.00034977	     44.24192999
      2.21200629	     -0.05311277	     -0.00069589	     -0.19479457	     -0.05646557	      0.88264472	     -0.00130637	     -0.20936109	     -0.00000010	     -0.00033581	     43.93953516
      2.21330520	     -0.05312550	     -0.00070109	     -0.19480718	     -0.05646557	      0.88264429	     -0.00130821	     -0.20936299	      0.00000685	     -0.00032138	     44.16195499
      2.21460410	     -0.05313675	     -0.00070336	     -0.19481838	     -0.05646556	      0.88264388	     -0.00131005	     -0.20936481	      0.00001405	     -0.00030641	     43.84241079
      2.21590301	     -0.05314688	     -0.00070863	     -0.19482838	     -0.05646553	      0.88264349	     -0.00131189	     -0.20936656	      0.00002089	     -0.00029116	     44.08569457
      2.21720191	     -0.05315596	     -0.00071064	     -0.19483742	     -0.05646550	      0.88264313	     -0.00131372	     -0.20936824	      0.00002799	     -0.00027564	     43.74059683
      2.21850082	     -0.05316487	     -0.00071598	     -0.19484620	     -0.05646546	      0.88264278	     -0.00131556	     -0.20936990	      0.00003470	     -0.00026018	     44.01057804
      2.21979972	     -0.05317375	     -0.00071788	     -0.19485504	     -0.05646541	      0.88264245	     -0.00131739	     -0.20937155	      0.00004175	     -0.00024485	     43.63724921
      2.22095874	     -0.05318169	     -0.00072256	     -0.19486287	     -0.05646536	      0.88264217	     -0.00131902	     -0.20937305	      0.00004775	     -0.00023156	     43.84162175
      2.22211775	     -0.05319003	     -0.00072533	     -0.19487114	     -0.05646530	      0.88264191	     -0.00132065	     -0.20937460	      0.00005399	     -0.00021867	     43.67638338
      2.22354522	     -0.05320176	     -0.00073033	     -0.19488275	     -0.05646522	      0.88264161	     -0.00132265	     -0.20937663	      0.00006160	     -0.00020369	     43.74618673
      2.22497269	     -0.05321565	     -0.00073378	     -0.19489656	     -0.05646512	      0.88264133	     -0.00132465	     -0.20937886	      0.00006951	     -0.00018989	     43.47702097
      2.22615754	     -0.05322902	     -0.00073891	     -0.19490980	     -0.05646504	      0.88264111	     -0.00132631	     -0.20938093	      0.00007600	     -0.00017963	     43.64822147
      2.22734240	     -0.05324397	     -0.00074235	     -0.19492467	     -0.05646494	      0.88264091	     -0.00132796	     -0.20938323	      0.00008285	     -0.00017056	     43.46749220
      2.22877344	     -0.05326440	     -0.00074820	     -0.19494496	     -0.05646482	      0.88264067	     -0.00132996	     -0.20938638	      0.00009125	     -0.00016147	     43.54576754
      2.23020449	     -0.05328673	     -0.00075214	     -0.19496720	     -0.05646468	      0.88264044	     -0.00133195	     -0.20938998	      0.00010023	     -0.00015452	     43.22659798
      2.23135254	     -0.05330531	     -0.00075766	     -0.19498565	     -0.05646456	      0.88264027	     -0.00133355	     -0.20939319	      0.00010750	     -0.00015067	     43.41931092
      2.23250060	     -0.05332425	     -0.00076141	     -0.19500451	     -0.05646444	      0.88264010	     -0.00133514	     -0.20939669	      0.00011526	     -0.00014827	     43.25212951
      2.23398321	     -0.05334974	     -0.00076765	     -0.19502986	     -0.05646426	      0.88263988	     -0.00133719	     -0.20940164	      0.00012558	     -0.00014741	     43.29356396
      2.23546582	     -0.05337697	     -0.00077205	     -0.19505701	     -0.05646406	      0.88263966	     -0.00133924	     -0.20940712	      0.00013657	     -0.00014901	     42.94721975
      2.23658340	     -0.05339814	     -0.00077759	     -0.19507806	     -0.05646391	      0.88263949	     -0.00134078	     -0.20941161	      0.00014495	     -0.00015190	     43.12265786
      2.23770098	     -0.05341968	     -0.00078132	     -0.19509953	     -0.05646374	      0.88263932	     -0.00134232	     -0.20941639	      0.00015382	     -0.00015613	     42.95529108
      2.23924570	     -0.05345031	     -0.00078754	     -0.19513004	     -0.05646349	      0.88263907	     -0.00134444	     -0.20942349	      0.00016649	     -0.00016420	     42.95472542
      2.24079043	     -0.05348217	     -0.00079181	     -0.19516185	     -0.05646322	      0.88263881	     -0.00134655	     -0.20943115	      0.00018000	     -0.00017467	     42.58442699
      2.24186264	     -0.05350451	     -0.00079707	     -0.19518410	     -0.05646303	      0.88263862	     -0.00134801	     -0.20943680	      0.00018953	     -0.00018332	     42.76286918
      2.24293485	     -0.05352670	     -0.00080055	     -0.19520624	     -0.05646282	      0.88263842	     -0.00134947	     -0.20944271	      0.00019956	     -0.00019293	     42.62485563
      2.24458231	     -0.05356064	     -0.00080669	     -0.19524010	     -0.05646247	      0.88263808	     -0.00135171	     -0.20945223	      0.00021551	     -0.00020946	     42.59069794
      2.24594760	     -0.05358856	     -0.00081058	     -0.19526799	     -0.05646217	      0.88263779	     -0.00135356	     -0.20946051	      0.00022939	     -0.00022450	     42.36455273
      2.24731289	     -0.05361710	     -0.00081610	     -0.19529647	     -0.05646185	      0.88263747	     -0.00135540	     -0.20946913	      0.00024361	     -0.00024065	     42.45516700
      2.24867818	     -0.05364638	     -0.00081930	     -0.19532575	     -0.05646151	      0.88263713	     -0.00135723	     -0.20947809	      0.00025858	     -0.00025768	     42.12757870
      2.24988633	     -0.05367246	     -0.00082450	     -0.19535177	     -0.05646119	      0.88263681	     -0.00135885	     -0.20948630	      0.00027204	     -0.00027345	     42.26702461
      2.25109447	     -0.05369907	     -0.00082771	     -0.19537837	     -0.05646085	      0.88263647	     -0.00136047	     -0.20949476	      0.00028611	     -0.00028964	     42.05460522
      2.25230262	     -0.05372590	     -0.00083212	     -0.19540517	     -0.05646049	      0.88263611	     -0.00136208	     -0.20950347	      0.00030049	     -0.00030622	     42.06066265
      2.25389957	     -0.05376129	     -0.00083655	     -0.19544059	     -0.05646000	      0.88263560	     -0.00136421	     -0.20951533	      0.00032030	     -0.00032846	     41.84602713
      2.25513633	     -0.05378905	     -0.00084166	     -0.19546831	     -0.05645959	      0.88263519	     -0.00136585	     -0.20952477	      0.00033599	     -0.00034580	     41.94613778
      2.25637310	     -0.05381730	     -0.00084509	     -0.19549658	     -0.05645917	      0.88263475	     -0.00136748	     -0.20953443	      0.00035230	     -0.00036303	     41.76089361
      2.25760986	     -0.05384480	     -0.00084981	     -0.19552407	     -0.05645872	      0.88263429	     -0.00136911	     -0.20954428	      0.00036894	     -0.00038008	     41.79253202
      2.25918186	     -0.05387949	     -0.00085453	     -0.19555878	     -0.05645812	      0.88263367	     -0.00137118	     -0.20955705	      0.00039086	     -0.00040110	     41.60496593
      2.26039890	     -0.05390674	     -0.00086014	     -0.19558601	     -0.05645764	      0.88263318	     -0.00137277	     -0.20956712	      0.00040810	     -0.00041675	     41.72236288
      2.26161595	     -0.05393419	     -0.00086408	     -0.19561348	     -0.05645713	      0.88263266	     -0.00137436	     -0.20957734	      0.00042585	     -0.00043162	     41.57085067
      2.26283300	     -0.05396112	     -0.00086903	     -0.19564041	     -0.05645660	      0.88263213	     -0.00137595	     -0.20958770	      0.00044381	     -0.00044570	     41.58935114
      2.26447344	     -0.05399609	     -0.00087418	     -0.19567543	     -0.05645585	      0.88263138	     -0.00137808	     -0.20960183	      0.00046863	     -0.00046319	     41.42064561
      2.26568451	     -0.05402135	     -0.00087955	     -0.19570069	     -0.05645527	      0.88263081	     -0.00137965	     -0.20961236	      0.00048715	     -0.00047497	     41.52916051
      2.26689558	     -0.05404589	     -0.00088320	     -0.19572528	     -0.05645467	      0.88263023	     -0.00138121	     -0.20962295	      0.00050610	     -0.00048565	     41.40492647
      2.26837939	     -0.05407480	     -0.00088936	     -0.19575422	     -0.05645390	      0.88262950	     -0.00138312	     -0.20963599	      0.00052956	     -0.00049719	     41.48475715
      2.26969825	     -0.05409859	     -0.00089332	     -0.19577808	     -0.05645319	      0.88262884	     -0.00138481	     -0.20964759	      0.00055088	     -0.00050576	     41.32518032
      2.27101711	     -0.05412043	     -0.00089931	     -0.19579994	     -0.05645245	      0.88262817	     -0.00138650	     -0.20965916	      0.00057225	     -0.00051266	     41.46317470
      2.27233597	     -0.05414058	     -0.00090271	     -0.19582018	     -0.05645168	      0.88262749	     -0.00138818	     -0.20967065	      0.00059402	     -0.00051765	     41.30152603
      2.27365483	     -0.05415847	     -0.00090808	     -0.19583812	     -0.05645088	      0.88262680	     -0.00138986	     -0.20968203	      0.00061570	     -0.00052078	     41.44222119
      2.27497368	     -0.05417433	     -0.00091052	     -0.19585411	     -0.05645006	      0.88262612	     -0.00139153	     -0.20969327	      0.00063770	     -0.00052193	     41.27508843
      2.27629254	     -0.05418901	     -0.00091526	     -0.19586886	     -0.05644920	      0.88262543	     -0.00139319	     -0.20970434	      0.00065955	     -0.00052127	     41.42329455
      2.27761140	     -0.05420232	     -0.00091697	     -0.19588233	     -0.05644832	      0.88262474	     -0.00139485	     -0.20971523	      0.00068173	     -0.00051873	     41.26092787
      2.27893026	     -0.05421372	     -0.00092139	     -0.19589380	     -0.05644740	      0.88262406	     -0.00139650	     -0.20972594	      0.00070375	     -0.00051446	     41.43923220
      2.28024912	     -0.05422288	     -0.00092264	     -0.19590314	     -0.05644646	      0.88262339	     -0.00139815	     -0.20973641	      0.00072615	     -0.00050829	     41.29600080
      2.28156798	     -0.05423026	     -0.00092690	     -0.19591061	     -0.05644549	      0.88262272	     -0.00139979	     -0.20974661	      0.00074833	     -0.00050038	     41.48742447
      2.28288684	     -0.05423584	     -0.00092781	     -0.19591638	     -0.05644449	      0.88262207	     -0.00140142	     -0.20975653	      0.00077084	     -0.00049056	     41.35957696
      2.28420570	     -0.05424017	     -0.00093189	     -0.19592080	     -0.05644346	      0.88262143	     -0.00140305	     -0.20976615	      0.00079305	     -0.00047900	     41.56544006
      2.28538921	     -0.05424232	     -0.00093208	     -0.19592314	     -0.05644251	      0.88262087	     -0.00140451	     -0.20977450	      0.00081316	     -0.00046692	     41.45924069
      2.28657271	     -0.05424246	     -0.00093401	     -0.19592342	     -0.05644153	      0.88262032	     -0.00140596	     -0.20978256	      0.00083299	     -0.00045344	     41.54889162
      2.28801117	     -0.05423976	     -0.00093445	     -0.19592094	     -0.05644032	      0.88261968	     -0.00140772	     -0.20979191	      0.00085712	     -0.00043525	     41.54066383
      2.28944962	     -0.05423314	     -0.00093630	     -0.19591450	     -0.05643907	      0.88261907	     -0.00140947	     -0.20980071	      0.00088101	     -0.00041536	     41.70587242
      2.29065496	     -0.05422434	     -0.00093538	     -0.19590592	     -0.05643799	      0.88261858	     -0.00141093	     -0.20980761	      0.00090117	     -0.00039742	     41.66414888
      2.29186029	     -0.05421373	     -0.00093627	     -0.19589548	     -0.05643689	      0.88261811	     -0.00141239	     -0.20981405	      0.00092111	     -0.00037851	     41.77559533
      2.29306562	     -0.05420202	     -0.00093598	     -0.19588398	     -0.05643577	      0.88261767	     -0.00141384	     -0.20982003	      0.00094105	     -0.00035871	     41.80102694
      2.29471841	     -0.05418527	     -0.00093695	     -0.19586746	     -0.05643419	      0.88261710	     -0.00141583	     -0.20982753	      0.00096815	     -0.00033045	     41.93970411
      2.29594150	     -0.05417376	     -0.00093624	     -0.19585615	     -0.05643300	      0.88261671	     -0.00141730	     -0.20983262	      0.00098822	     -0.00030888	     41.91286265
      2.29716460	     -0.05416369	     -0.00093742	     -0.19584624	     -0.05643178	      0.88261634	     -0.00141876	     -0.20983738	      0.00100806	     -0.00028705	     42.00596660
      2.29863778	     -0.05415317	     -0.00093747	     -0.19583593	     -0.05643027	      0.88261594	     -0.00142051	     -0.20984277	      0.00103201	     -0.00026058	     42.01376617
      2.29994355	     -0.05414413	     -0.00093947	     -0.19582704	     -0.05642891	      0.88261561	     -0.00142206	     -0.20984725	      0.00105305	     -0.00023726	     42.15280687
      2.30124933	     -0.05413338	     -0.00093922	     -0.19581648	     -0.05642752	      0.88261532	     -0.00142361	     -0.20985143	      0.00107426	     -0.00021406	     42.15350008
      2.30255510	     -0.05412091	     -0.00094100	     -0.19580415	     -0.05642611	      0.88261506	     -0.00142515	     -0.20985526	      0.00109525	     -0.00019116	     42.29506797
      2.30386087	     -0.05410666	     -0.00094049	     -0.19579011	     -0.05642466	      0.88261482	     -0.00142668	     -0.20985870	      0.00111631	     -0.00016850	     42.29249079
      2.30516665	     -0.05409101	     -0.00094184	     -0.19577461	     -0.05642319	      0.88261462	     -0.00142821	     -0.20986174	      0.00113707	     -0.00014624	     42.41980837
      2.30647242	     -0.05407333	     -0.00094104	     -0.19575714	     -0.05642169	      0.88261444	     -0.00142974	     -0.20986435	      0.00115782	     -0.00012432	     42.42569206
      2.30777820	     -0.05405278	     -0.00094211	     -0.19573675	     -0.05642017	      0.88261429	     -0.00143126	     -0.20986652	      0.00117824	     -0.00010281	     42.56808170
      2.30908397	     -0.05402876	     -0.00094092	     -0.19571294	     -0.05641862	      0.88261417	     -0.00143277	     -0.20986818	      0.00119858	     -0.00008150	     42.59773568
      2.31038974	     -0.05400159	     -0.00094164	     -0.19568593	     -0.05641704	      0.88261408	     -0.00143428	     -0.20986929	      0.00121846	     -0.00006038	     42.75177611
      2.31169552	     -0.05397050	     -0.00093999	     -0.19565507	     -0.05641543	      0.88261401	     -0.00143579	     -0.20986981	      0.00123812	     -0.00003915	     42.80913233
      2.31300129	     -0.05393564	     -0.00094034	     -0.19562037	     -0.05641381	      0.88261398	     -0.00143729	     -0.20986970	      0.00125717	     -0.00001773	     42.98794650
      2.31430706	     -0.05389636	     -0.00093848	     -0.19558130	     -0.05641215	      0.88261397	     -0.00143879	     -0.20986892	      0.00127580	      0.00000421	     43.07305003
      2.31561284	     -0.05385199	     -0.00093836	     -0.19553710	     -0.05641047	      0.88261399	     -0.00144028	     -0.20986740	      0.00129361	      0.00002674	     43.26763792
      2.31691861	     -0.05380209	     -0.00093588	     -0.19548742	     -0.05640877	      0.88261404	     -0.00144176	     -0.20986507	      0.00131081	      0.00005015	     43.38097489
      2.31822438	     -0.05374670	     -0.00093522	     -0.19543220	     -0.05640705	      0.88261412	     -0.00144325	     -0.20986189	      0.00132695	      0.00007454	     43.58451073
      2.31953016	     -0.05368708	     -0.00093214	     -0.19537280	     -0.05640531	      0.88261423	     -0.00144472	     -0.20985783	      0.00134224	      0.00010012	     43.70691286
      2.32083593	     -0.05362508	     -0.00093111	     -0.19531095	     -0.05640355	      0.88261438	     -0.00144620	     -0.20985289	      0.00135628	      0.00012682	     43.91119394
      2.32214170	     -0.05356007	     -0.00092774	     -0.19524616	     -0.05640177	      0.88261456	     -0.00144767	     -0.20984711	      0.00136934	      0.00015472	     44.04793533
      2.32344748	     -0.05349220	     -0.00092647	     -0.19517842	     -0.05639997	      0.88261478	     -0.00144913	     -0.20984050	      0.00138106	      0.00018367	     44.26705682
      2.32475325	     -0.05342154	     -0.00092266	     -0.19510796	     -0.05639816	      0.88261504	     -0.00145059	     -0.20983306	      0.00139173	      0.00021374	     44.41065408
      2.32605903	     -0.05334790	     -0.00092116	     -0.19503443	     -0.05639634	      0.88261534	     -0.00145205	     -0.20982482	      0.00140098	      0.00024469	     44.64857392
      2.32736480	     -0.05327227	     -0.00091711	     -0.19495898	     -0.05639450	      0.88261568	     -0.00145351	     -0.20981577	      0.00140916	      0.00027660	     44.80004355
      2.32867057	     -0.05319503	     -0.00091579	     -0.19488182	     -0.05639266	      0.88261607	     -0.00145497	     -0.20980596	      0.00141584	      0.00030919	     45.04969394
      2.32997635	     -0.05311426	     -0.00091140	     -0.19480121	     -0.05639080	      0.88261649	     -0.00145642	     -0.20979540	      0.00142143	      0.00034248	     45.20657524
      2.33128212	     -0.05303208	     -0.00091036	     -0.19471908	     -0.05638895	      0.88261696	     -0.00145787	     -0.20978411	      0.00142545	      0.00037623	     45.47528569
      2.33258789	     -0.05295075	     -0.00090623	     -0.19463787	     -0.05638708	      0.88261747	     -0.00145932	     -0.20977219	      0.00142835	      0.00041042	     45.60331332
      2.33374936	     -0.05287761	     -0.00090556	     -0.19456475	     -0.05638542	      0.88261797	     -0.00146061	     -0.20976110	      0.00142958	      0.00044086	     45.83894835
      2.33491084	     -0.05280309	     -0.00090285	     -0.19449028	     -0.05638376	      0.88261850	     -0.00146190	     -0.20974957	      0.00142989	      0.00047135	     46.00033260
      2.33632858	     -0.05271026	     -0.00090109	     -0.19439747	     -0.05638174	      0.88261919	     -0.00146347	     -0.20973490	      0.00142873	      0.00050839	     46.27928172
      2.33774632	     -0.05261601	     -0.00089749	     -0.19430326	     -0.05637971	      0.88261994	     -0.00146504	     -0.20971960	      0.00142612	      0.00054516	     46.46628795
      2.33891300	     -0.05253858	     -0.00089691	     -0.19422579	     -0.05637805	      0.88262059	     -0.00146634	     -0.20970657	      0.00142259	      0.00057497	     46.71781093
      2.34007968	     -0.05246025	     -0.00089441	     -0.19414746	     -0.05637639	      0.88262128	     -0.00146763	     -0.20969318	      0.00141809	      0.00060432	     46.87211505
      2.34150947	     -0.05236416	     -0.00089288	     -0.19405131	     -0.05637437	      0.88262217	     -0.00146922	     -0.20967632	      0.00141097	      0.00063933	     47.15301622
      2.34293926	     -0.05226817	     -0.00088937	     -0.19395531	     -0.05637236	      0.88262311	     -0.00147081	     -0.20965901	      0.00140239	      0.00067317	     47.32810123
      2.34405174	     -0.05219347	     -0.00088913	     -0.19388051	     -0.05637080	      0.88262387	     -0.00147204	     -0.20964528	      0.00139447	      0.00069844	     47.58981011
      2.34516422	     -0.05211802	     -0.00088698	     -0.19380501	     -0.05636926	      0.88262466	     -0.00147328	     -0.20963130	      0.00138572	      0.00072281	     47.74943366
      2.34665787	     -0.05201608	     -0.00088528	     -0.19370295	     -0.05636720	      0.88262577	     -0.00147495	     -0.20961217	      0.00137243	      0.00075388	     48.05063898
      2.34815153	     -0.05191490	     -0.00088154	     -0.19360170	     -0.05636516	      0.88262691	     -0.00147661	     -0.20959267	      0.00135761	      0.00078297	     48.21323860
      2.34921173	     -0.05184377	     -0.00088135	     -0.19353043	     -0.05636372	      0.88262775	     -0.00147780	     -0.20957864	      0.00134593	      0.00080218	     48.47139337
      2.35027193	     -0.05177277	     -0.00087934	     -0.19345934	     -0.05636230	      0.88262861	     -0.00147898	     -0.20956447	      0.00133356	      0.00082023	     48.62208151
      2.35185641	     -0.05166607	     -0.00087712	     -0.19335246	     -0.05636021	      0.88262993	     -0.00148076	     -0.20954304	      0.00131356	      0.00084483	     48.92941172
      2.35317602	     -0.05157604	     -0.00087386	     -0.19326230	     -0.05635848	      0.88263106	     -0.00148224	     -0.20952496	      0.00129569	      0.00086313	     49.09924323
      2.35449562	     -0.05148607	     -0.00087211	     -0.19317216	     -0.05635679	      0.88263221	     -0.00148373	     -0.20950664	      0.00127654	      0.00087929	     49.38406743
      2.35581522	     -0.05139787	     -0.00086812	     -0.19308384	     -0.05635512	      0.88263338	     -0.00148521	     -0.20948815	      0.00125637	      0.00089331	     49.50156849
      2.35713483	     -0.05131257	     -0.00086748	     -0.19299830	     -0.05635347	      0.88263457	     -0.00148671	     -0.20946956	      0.00123490	      0.00090496	     49.84638931
      2.35824726	     -0.05124272	     -0.00086432	     -0.19292831	     -0.05635211	      0.88263558	     -0.00148797	     -0.20945388	      0.00121614	      0.00091306	     49.90324097
      2.35935970	     -0.05117483	     -0.00086321	     -0.19286021	     -0.05635077	      0.88263660	     -0.00148923	     -0.20943822	      0.00119650	      0.00091943	     50.11010721
      2.36079584	     -0.05109010	     -0.00086042	     -0.19277525	     -0.05634907	      0.88263792	     -0.00149086	     -0.20941809	      0.00117015	      0.00092512	     50.26602512
      2.36223198	     -0.05100815	     -0.00085942	     -0.19269300	     -0.05634741	      0.88263925	     -0.00149250	     -0.20939809	      0.00114256	      0.00092778	     50.57152653
      2.36333774	     -0.05094672	     -0.00085634	     -0.19263139	     -0.05634615	      0.88264028	     -0.00149377	     -0.20938281	      0.00112074	      0.00092784	     50.60580495
      2.36444350	     -0.05088736	     -0.00085504	     -0.19257180	     -0.05634493	      0.88264130	     -0.00149504	     -0.20936763	      0.00109822	      0.00092606	     50.77887777
      2.36591183	     -0.05081264	     -0.00085206	     -0.19249679	     -0.05634334	      0.88264266	     -0.00149673	     -0.20934769	      0.00106755	      0.00092088	     50.89827052
      2.36738016	     -0.05074190	     -0.00085108	     -0.19242569	     -0.05634179	      0.88264401	     -0.00149843	     -0.20932807	      0.00103587	      0.00091235	     51.19018148
      2.36842786	     -0.05069343	     -0.00084796	     -0.19237703	     -0.05634072	      0.88264496	     -0.00149964	     -0.20931428	      0.00101294	      0.00090431	     51.17807523
      2.36947556	     -0.05064702	     -0.00084644	     -0.19233038	     -0.05633967	      0.88264590	     -0.00150086	     -0.20930066	      0.00098956	      0.00089463	     51.31765141
      2.37104511	     -0.05058216	     -0.00084313	     -0.19226518	     -0.05633815	      0.88264729	     -0.00150269	     -0.20928065	      0.00095392	      0.00087730	     51.42422059
      2.37234883	     -0.05053230	     -0.00084155	     -0.19221498	     -0.05633692	      0.88264843	     -0.00150422	     -0.20926441	      0.00092371	      0.00086030	     51.59580089
      2.37365255	     -0.05048528	     -0.00083816	     -0.19216769	     -0.05633574	      0.88264954	     -0.00150575	     -0.20924854	      0.00089319	      0.00084105	     51.62158578
      2.37495628	     -0.05044260	     -0.00083710	     -0.19212465	     -0.05633459	      0.88265062	     -0.00150730	     -0.20923306	      0.00086221	      0.00081949	     51.81574793
      2.37626000	     -0.05040381	     -0.00083339	     -0.19208557	     -0.05633349	      0.88265167	     -0.00150884	     -0.20921801	      0.00083112	      0.00079579	     51.78410784
      2.37737869	     -0.05037325	     -0.00083318	     -0.19205468	     -0.05633257	      0.88265255	     -0.00151017	     -0.20920546	      0.00080413	      0.00077377	     51.97061470
      2.37849737	     -0.05034501	     -0.00083114	     -0.19202617	     -0.05633169	      0.88265340	     -0.00151151	     -0.20919324	      0.00077713	      0.00075042	     51.99112470
      2.37990013	     -0.05031342	     -0.00083024	     -0.19199416	     -0.05633062	      0.88265443	     -0.00151319	     -0.20917840	      0.00074301	      0.00071938	     52.13399828
      2.38130288	     -0.05028598	     -0.00082758	     -0.19196637	     -0.05632961	      0.88265542	     -0.00151489	     -0.20916412	      0.00070880	      0.00068670	     52.10866503
      2.38241974	     -0.05026648	     -0.00082777	     -0.19194652	     -0.05632883	      0.88265617	     -0.00151624	     -0.20915314	      0.00068129	      0.00065959	     52.26355823
      2.38353660	     -0.05024897	     -0.00082609	     -0.19192870	     -0.05632808	      0.88265689	     -0.00151760	     -0.20914252	      0.00065378	      0.00063174	     52.25413602
      2.38496402	     -0.05022968	     -0.00082538	     -0.19190898	     -0.05632718	      0.88265777	     -0.00151934	     -0.20912943	      0.00061839	      0.00059517	     52.37006374
      2.38639143	     -0.05021353	     -0.00082267	     -0.19189246	     -0.05632632	      0.88265859	     -0.00152109	     -0.20911691	      0.00058301	      0.00055784	     52.29589871
      2.38745971	     -0.05020332	     -0.00082296	     -0.19188191	     -0.05632571	      0.88265917	     -0.00152241	     -0.20910790	      0.00055631	      0.00052945	     52.43265843
      2.38852799	     -0.05019456	     -0.00082137	     -0.19187286	     -0.05632513	      0.88265972	     -0.00152373	     -0.20909918	      0.00052969	      0.00050083	     52.40730263
      2.39002860	     -0.05018464	     -0.00082010	     -0.19186250	     -0.05632436	      0.88266044	     -0.00152560	     -0.20908743	      0.00049220	      0.00046029	     52.47848362
      2.39152922	     -0.05017730	     -0.00081679	     -0.19185478	     -0.05632365	      0.88266110	     -0.00152747	     -0.20907623	      0.00045489	      0.00041962	     52.37206500
      2.39254700	     -0.05017374	     -0.00081696	     -0.19185090	     -0.05632320	      0.88266152	     -0.00152875	     -0.20906893	      0.00042947	      0.00039200	     52.50073257
      2.39356479	     -0.05017128	     -0.00081540	     -0.19184815	     -0.05632278	      0.88266190	     -0.00153003	     -0.20906188	      0.00040423	      0.00036454	     52.47606090
      2.39517712	     -0.05016966	     -0.00081380	     -0.19184608	     -0.05632216	      0.88266245	     -0.00153208	     -0.20905117	      0.00036434	      0.00032140	     52.52233822
      2.39648780	     -0.05017047	     -0.00081152	     -0.19184653	     -0.05632170	      0.88266285	     -0.00153375	     -0.20904289	      0.00033214	      0.00028686	     52.45226750
      2.39779849	     -0.05017302	     -0.00081080	     -0.19184869	     -0.05632129	      0.88266321	     -0.00153542	     -0.20903498	      0.00030000	      0.00025288	     52.55128863
      2.39910917	     -0.05017762	     -0.00080767	     -0.19185298	     -0.05632092	      0.88266352	     -0.00153711	     -0.20902746	      0.00026820	      0.00021968	     52.40543925
      2.40026765	     -0.05018368	     -0.00080739	     -0.19185868	     -0.05632062	      0.88266375	     -0.00153861	     -0.20902113	      0.00024011	      0.00019095	     52.51564461
      2.40142613	     -0.05019147	     -0.00080515	     -0.19186617	     -0.05632036	      0.88266396	     -0.00154011	     -0.20901510	      0.00021235	      0.00016294	     52.41245138
      2.40258460	     -0.05020100	     -0.00080419	     -0.19187537	     -0.05632013	      0.88266413	     -0.00154162	     -0.20900939	      0.00018473	      0.00013561	     52.43856097
      2.40410500	     -0.05021613	     -0.00080157	     -0.19189010	     -0.05631988	      0.88266431	     -0.00154362	     -0.20900235	      0.00014895	      0.00010091	     52.31756735
      2.40528542	     -0.05022992	     -0.00080125	     -0.19190354	     -0.05631972	      0.88266441	     -0.00154517	     -0.20899724	      0.00012137	      0.00007486	     52.39070054
      2.40646584	     -0.05024550	     -0.00079922	     -0.19191881	     -0.05631959	      0.88266449	     -0.00154673	     -0.20899245	      0.00009419	      0.00004968	     52.26434553
      2.40764626	     -0.05026295	     -0.00079849	     -0.19193593	     -0.05631949	      0.88266453	     -0.00154830	     -0.20898798	      0.00006726	      0.00002531	     52.26979642
      2.40914969	     -0.05028781	     -0.00079611	     -0.19196040	     -0.05631942	      0.88266455	     -0.00155031	     -0.20898273	      0.00003356	     -0.00000447	     52.10466403
      2.41031006	     -0.05030884	     -0.00079607	     -0.19198108	     -0.05631939	      0.88266453	     -0.00155187	     -0.20897903	      0.00000782	     -0.00002656	     52.16021084
      2.41147043	     -0.05033149	     -0.00079433	     -0.19200344	     -0.05631940	      0.88266449	     -0.00155344	     -0.20897562	     -0.00001743	     -0.00004782	     52.01505441
      2.41286466	     -0.05036083	     -0.00079391	     -0.19203238	     -0.05631944	      0.88266440	     -0.00155533	     -0.20897192	     -0.00004735	     -0.00007234	     52.02081341
      2.41425888	     -0.05039238	     -0.00079126	     -0.19206361	     -0.05631953	      0.88266429	     -0.00155723	     -0.20896863	     -0.00007651	     -0.00009569	     51.76138964
      2.41532104	     -0.05041800	     -0.00079184	     -0.19208891	     -0.05631962	      0.88266417	     -0.00155868	     -0.20896640	     -0.00009849	     -0.00011280	     51.82444680
      2.41638319	     -0.05044498	     -0.00079067	     -0.19211562	     -0.05631974	      0.88266405	     -0.00156014	     -0.20896441	     -0.00011996	     -0.00012924	     51.68611311
      2.41788587	     -0.05048540	     -0.00079016	     -0.19215564	     -0.05631994	      0.88266384	     -0.00156222	     -0.20896200	     -0.00014975	     -0.00015150	     51.61426917
      2.41919217	     -0.05052263	     -0.00078860	     -0.19219255	     -0.05632015	      0.88266363	     -0.00156403	     -0.20896028	     -0.00017491	     -0.00016988	     51.40278840
      2.42049847	     -0.05056182	     -0.00078894	     -0.19223138	     -0.05632040	      0.88266339	     -0.00156585	     -0.20895893	     -0.00019957	     -0.00018749	     51.40661041
      2.42180477	     -0.05060269	     -0.00078685	     -0.19227196	     -0.05632068	      0.88266314	     -0.00156768	     -0.20895792	     -0.00022337	     -0.00020428	     51.11253592
      2.42295841	     -0.05064007	     -0.00078753	     -0.19230902	     -0.05632095	      0.88266289	     -0.00156931	     -0.20895730	     -0.00024398	     -0.00021856	     51.13869454
      2.42411205	     -0.05067853	     -0.00078624	     -0.19234722	     -0.05632124	      0.88266263	     -0.00157094	     -0.20895694	     -0.00026389	     -0.00023224	     50.92338467
      2.42526569	     -0.05071812	     -0.00078613	     -0.19238652	     -0.05632155	      0.88266236	     -0.00157258	     -0.20895683	     -0.00028332	     -0.00024542	     50.84802859
      2.42682285	     -0.05077300	     -0.00078465	     -0.19244106	     -0.05632202	      0.88266196	     -0.00157480	     -0.20895705	     -0.00030853	     -0.00026238	     50.58234546
      2.42800789	     -0.05081594	     -0.00078513	     -0.19248370	     -0.05632239	      0.88266164	     -0.00157649	     -0.20895749	     -0.00032712	     -0.00027474	     50.56544026
      2.42919293	     -0.05085997	     -0.00078392	     -0.19252748	     -0.05632279	      0.88266131	     -0.00157820	     -0.20895815	     -0.00034494	     -0.00028658	     50.33276423
      2.43037797	     -0.05090478	     -0.00078398	     -0.19257202	     -0.05632321	      0.88266096	     -0.00157991	     -0.20895905	     -0.00036221	     -0.00029800	     50.24894453
      2.43190405	     -0.05096415	     -0.00078271	     -0.19263109	     -0.05632378	      0.88266050	     -0.00158212	     -0.20896053	     -0.00038339	     -0.00031202	     49.95483074
      2.43306909	     -0.05101062	     -0.00078347	     -0.19267727	     -0.05632423	      0.88266013	     -0.00158382	     -0.20896190	     -0.00039898	     -0.00032231	     49.93471293
      2.43423414	     -0.05105783	     -0.00078253	     -0.19272426	     -0.05632471	      0.88265975	     -0.00158552	     -0.20896349	     -0.00041378	     -0.00033222	     49.69912654
      2.43564517	     -0.05111610	     -0.00078300	     -0.19278222	     -0.05632530	      0.88265927	     -0.00158759	     -0.20896566	     -0.00043096	     -0.00034383	     49.61531876
      2.43705621	     -0.05117567	     -0.00078133	     -0.19284155	     -0.05632592	      0.88265878	     -0.00158967	     -0.20896811	     -0.00044697	     -0.00035494	     49.24539085
      2.43812247	     -0.05122146	     -0.00078270	     -0.19288710	     -0.05632641	      0.88265839	     -0.00159125	     -0.20897015	     -0.00045863	     -0.00036312	     49.26506613
      2.43918873	     -0.05126787	     -0.00078242	     -0.19293332	     -0.05632690	      0.88265800	     -0.00159283	     -0.20897232	     -0.00046958	     -0.00037103	     49.06591155
      2.44071376	     -0.05133528	     -0.00078331	     -0.19300042	     -0.05632763	      0.88265743	     -0.00159511	     -0.20897569	     -0.00048436	     -0.00038197	     48.92591739
      2.44203509	     -0.05139427	     -0.00078319	     -0.19305917	     -0.05632828	      0.88265692	     -0.00159708	     -0.20897883	     -0.00049615	     -0.00039104	     48.64979776
      2.44335642	     -0.05145375	     -0.00078517	     -0.19311837	     -0.05632894	      0.88265639	     -0.00159907	     -0.20898215	     -0.00050725	     -0.00039978	     48.62805873
      2.44467775	     -0.05151363	     -0.00078530	     -0.19317803	     -0.05632962	      0.88265586	     -0.00160106	     -0.20898565	     -0.00051733	     -0.00040807	     48.26735485
      2.44583834	     -0.05156638	     -0.00078817	     -0.19323051	     -0.05633022	      0.88265538	     -0.00160282	     -0.20898886	     -0.00052573	     -0.00041506	     48.29138055
      2.44699894	     -0.05161892	     -0.00078928	     -0.19328284	     -0.05633084	      0.88265490	     -0.00160459	     -0.20899218	     -0.00053334	     -0.00042168	     48.04209760
      2.44815953	     -0.05167125	     -0.00079174	     -0.19333493	     -0.05633146	      0.88265440	     -0.00160636	     -0.20899560	     -0.00054044	     -0.00042799	     47.96423852
      2.44974933	     -0.05174251	     -0.00079420	     -0.19340590	     -0.05633233	      0.88265372	     -0.00160879	     -0.20900041	     -0.00054906	     -0.00043604	     47.67246060
      2.45094411	     -0.05179549	     -0.00079791	     -0.19345861	     -0.05633299	      0.88265319	     -0.00161063	     -0.20900413	     -0.00055496	     -0.00044166	     47.69643922
      2.45213890	     -0.05184791	     -0.00080019	     -0.19351081	     -0.05633365	      0.88265266	     -0.00161247	     -0.20900790	     -0.00056009	     -0.00044681	     47.45878854
      2.45333369	     -0.05189980	     -0.00080389	     -0.19356245	     -0.05633432	      0.88265213	     -0.00161433	     -0.20901174	     -0.00056475	     -0.00045153	     47.41195182
      2.45488754	     -0.05196603	     -0.00080758	     -0.19362840	     -0.05633521	      0.88265142	     -0.00161674	     -0.20901681	     -0.00056984	     -0.00045690	     47.12409373
      2.45606054	     -0.05201478	     -0.00081230	     -0.19367689	     -0.05633588	      0.88265088	     -0.00161858	     -0.20902069	     -0.00057322	     -0.00046041	     47.19148084
      2.45723355	     -0.05206235	     -0.00081552	     -0.19372424	     -0.05633655	      0.88265034	     -0.00162042	     -0.20902459	     -0.00057594	     -0.00046334	     46.97872456
      2.45866596	     -0.05211894	     -0.00082121	     -0.19378053	     -0.05633738	      0.88264967	     -0.00162267	     -0.20902937	     -0.00057877	     -0.00046615	     46.99022719
      2.45995290	     -0.05216830	     -0.00082480	     -0.19382968	     -0.05633812	      0.88264907	     -0.00162470	     -0.20903368	     -0.00058062	     -0.00046786	     46.69954845
      2.46123984	     -0.05221601	     -0.00083067	     -0.19387711	     -0.05633887	      0.88264847	     -0.00162674	     -0.20903801	     -0.00058218	     -0.00046885	     46.80396535
      2.46252678	     -0.05226174	     -0.00083428	     -0.19392263	     -0.05633962	      0.88264787	     -0.00162878	     -0.20904232	     -0.00058307	     -0.00046900	     46.48791944
      2.46381372	     -0.05230553	     -0.00084051	     -0.19396614	     -0.05634037	      0.88264726	     -0.00163083	     -0.20904662	     -0.00058375	     -0.00046840	     46.64380912
      2.46510065	     -0.05234733	     -0.00084404	     -0.19400775	     -0.05634112	      0.88264666	     -0.00163289	     -0.20905088	     -0.00058379	     -0.00046691	     46.29493073
      2.46638759	     -0.05238705	     -0.00085058	     -0.19404719	     -0.05634187	      0.88264606	     -0.00163495	     -0.20905511	     -0.00058375	     -0.00046464	     46.50563647
      2.46767453	     -0.05242448	     -0.00085395	     -0.19408445	     -0.05634263	      0.88264547	     -0.00163701	     -0.20905929	     -0.00058306	     -0.00046145	     46.12262126
      2.46883178	     -0.05245623	     -0.00085976	     -0.19411596	     -0.05634330	      0.88264493	     -0.00163888	     -0.20906299	     -0.00058245	     -0.00045790	     46.29673480
      2.46998903	     -0.05248625	     -0.00086355	     -0.19414582	     -0.05634397	      0.88264441	     -0.00164074	     -0.20906664	     -0.00058143	     -0.00045360	     46.09923933
      2.47138113	     -0.05252030	     -0.00086960	     -0.19417961	     -0.05634478	      0.88264378	     -0.00164299	     -0.20907095	     -0.00058009	     -0.00044754	     46.15630931
      2.47277324	     -0.05255209	     -0.00087383	     -0.19421122	     -0.05634559	      0.88264316	     -0.00164525	     -0.20907519	     -0.00057830	     -0.00044046	     45.87721277
      2.47395200	     -0.05257728	     -0.00087958	     -0.19423619	     -0.05634627	      0.88264265	     -0.00164716	     -0.20907871	     -0.00057682	     -0.00043377	     46.04370839
      2.47513076	     -0.05260084	     -0.00088344	     -0.19425959	     -0.05634695	      0.88264214	     -0.00164907	     -0.20908218	     -0.00057500	     -0.00042636	     45.85975829
      2.47630952	     -0.05262287	     -0.00088842	     -0.19428142	     -0.05634762	      0.88264164	     -0.00165099	     -0.20908559	     -0.00057314	     -0.00041833	     45.89419424
      2.47789711	     -0.05265013	     -0.00089376	     -0.19430847	     -0.05634853	      0.88264099	     -0.00165358	     -0.20909010	     -0.00057031	     -0.00040653	     45.70104057
      2.47909311	     -0.05266889	     -0.00089934	     -0.19432702	     -0.05634921	      0.88264051	     -0.00165553	     -0.20909342	     -0.00056821	     -0.00039698	     45.84844293
      2.48028912	     -0.05268614	     -0.00090316	     -0.19434412	     -0.05634989	      0.88264004	     -0.00165748	     -0.20909668	     -0.00056587	     -0.00038687	     45.68339087
      2.48148512	     -0.05270207	     -0.00090801	     -0.19435987	     -0.05635057	      0.88263958	     -0.00165944	     -0.20909987	     -0.00056357	     -0.00037632	     45.72519081
      2.48306727	     -0.05272146	     -0.00091291	     -0.19437906	     -0.05635146	      0.88263900	     -0.00166203	     -0.20910402	     -0.00056032	     -0.00036179	     45.52540350
      2.48424343	     -0.05273516	     -0.00091815	     -0.19439257	     -0.05635211	      0.88263858	     -0.00166395	     -0.20910705	     -0.00055799	     -0.00035077	     45.66989572
      2.48541960	     -0.05274876	     -0.00092167	     -0.19440603	     -0.05635277	      0.88263817	     -0.00166588	     -0.20911007	     -0.00055546	     -0.00033966	     45.50340382
      2.48686717	     -0.05276583	     -0.00092742	     -0.19442290	     -0.05635357	      0.88263769	     -0.00166826	     -0.20911381	     -0.00055240	     -0.00032621	     45.57509348
      2.48816027	     -0.05278212	     -0.00093088	     -0.19443904	     -0.05635428	      0.88263727	     -0.00167038	     -0.20911722	     -0.00054937	     -0.00031462	     45.31059216
      2.48945337	     -0.05280041	     -0.00093666	     -0.19445713	     -0.05635499	      0.88263688	     -0.00167250	     -0.20912076	     -0.00054639	     -0.00030381	     45.45713602
      2.49074646	     -0.05282070	     -0.00094031	     -0.19447727	     -0.05635570	      0.88263649	     -0.00167463	     -0.20912452	     -0.00054292	     -0.00029391	     45.15151984
      2.49203956	     -0.05284224	     -0.00094658	     -0.19449859	     -0.05635640	      0.88263611	     -0.00167676	     -0.20912853	     -0.00053941	     -0.00028526	     45.33754839
      2.49333266	     -0.05286489	     -0.00095024	     -0.19452111	     -0.05635709	      0.88263575	     -0.00167888	     -0.20913282	     -0.00053528	     -0.00027790	     44.98194427
      2.49462575	     -0.05288895	     -0.00095694	     -0.19454494	     -0.05635778	      0.88263540	     -0.00168101	     -0.20913741	     -0.00053105	     -0.00027211	     45.20739859
      2.49591885	     -0.05291439	     -0.00096063	     -0.19457025	     -0.05635846	      0.88263505	     -0.00168314	     -0.20914234	     -0.00052610	     -0.00026789	     44.79347766
      2.49721195	     -0.05294103	     -0.00096773	     -0.19459666	     -0.05635914	      0.88263470	     -0.00168527	     -0.20914762	     -0.00052101	     -0.00026548	     45.05700266
      2.49836726	     -0.05296585	     -0.00097128	     -0.19462135	     -0.05635974	      0.88263440	     -0.00168718	     -0.20915264	     -0.00051578	     -0.00026479	     44.68589809
      2.49952258	     -0.05299166	     -0.00097687	     -0.19464700	     -0.05636033	      0.88263409	     -0.00168908	     -0.20915797	     -0.00051033	     -0.00026564	     44.73020712
      2.50093576	     -0.05302416	     -0.00098230	     -0.19467932	     -0.05636105	      0.88263371	     -0.00169141	     -0.20916491	     -0.00050293	     -0.00026869	     44.48755589
      2.50234894	     -0.05305731	     -0.00098952	     -0.19471226	     -0.05636175	      0.88263333	     -0.00169373	     -0.20917232	     -0.00049501	     -0.00027400	     44.61812087
      2.50353345	     -0.05308545	     -0.00099341	     -0.19474029	     -0.05636234	      0.88263300	     -0.00169568	     -0.20917887	     -0.00048762	     -0.00028006	     44.26437235
      2.50471796	     -0.05311398	     -0.00099914	     -0.19476866	     -0.05636291	      0.88263266	     -0.00169763	     -0.20918573	     -0.00047991	     -0.00028760	     44.29887603
      2.50590247	     -0.05314308	     -0.00100376	     -0.19479764	     -0.05636347	      0.88263232	     -0.00169958	     -0.20919290	     -0.00047158	     -0.00029648	     44.10582835
      2.50752551	     -0.05318416	     -0.00101133	     -0.19483852	     -0.05636423	      0.88263183	     -0.00170224	     -0.20920323	     -0.00045945	     -0.00031074	     44.10900741
      2.50873274	     -0.05321517	     -0.00101530	     -0.19486944	     -0.05636478	      0.88263144	     -0.00170422	     -0.20921130	     -0.00044962	     -0.00032276	     43.78805877
      2.50993996	     -0.05324659	     -0.00102083	     -0.19490072	     -0.05636531	      0.88263105	     -0.00170620	     -0.20921969	     -0.00043940	     -0.00033593	     43.79927282
      2.51114718	     -0.05327754	     -0.00102522	     -0.19493158	     -0.05636584	      0.88263063	     -0.00170818	     -0.20922839	     -0.00042851	     -0.00035006	     43.59980637
      2.51276097	     -0.05331863	     -0.00103241	     -0.19497251	     -0.05636652	      0.88263005	     -0.00171081	     -0.20924049	     -0.00041323	     -0.00037027	     43.61016153
      2.51395153	     -0.05334833	     -0.00103592	     -0.19500216	     -0.05636700	      0.88262960	     -0.00171275	     -0.20924973	     -0.00040116	     -0.00038588	     43.30174236
      2.51514209	     -0.05337762	     -0.00104098	     -0.19503136	     -0.05636747	      0.88262913	     -0.00171469	     -0.20925921	     -0.00038870	     -0.00040199	     43.30561568
      2.51661363	     -0.05341290	     -0.00104556	     -0.19506658	     -0.05636803	      0.88262853	     -0.00171708	     -0.20927122	     -0.00037244	     -0.00042229	     43.05039177
      2.51792521	     -0.05344297	     -0.00105109	     -0.19509655	     -0.05636851	      0.88262796	     -0.00171921	     -0.20928215	     -0.00035742	     -0.00044061	     43.12583381
      2.51923678	     -0.05347217	     -0.00105435	     -0.19512573	     -0.05636897	      0.88262737	     -0.00172133	     -0.20929325	     -0.00034156	     -0.00045888	     42.82408898
      2.52054835	     -0.05350118	     -0.00105994	     -0.19515466	     -0.05636941	      0.88262676	     -0.00172345	     -0.20930451	     -0.00032527	     -0.00047706	     42.93102368
      2.52185992	     -0.05353025	     -0.00106312	     -0.19518373	     -0.05636982	      0.88262612	     -0.00172556	     -0.20931592	     -0.00030811	     -0.00049491	     42.62061436
      2.52317150	     -0.05355942	     -0.00106908	     -0.19521282	     -0.05637021	      0.88262546	     -0.00172767	     -0.20932748	     -0.00029053	     -0.00051243	     42.76706288
      2.52448307	     -0.05358846	     -0.00107228	     -0.19524186	     -0.05637058	      0.88262478	     -0.00172977	     -0.20933918	     -0.00027201	     -0.00052936	     42.45326057
      2.52579464	     -0.05361776	     -0.00107894	     -0.19527107	     -0.05637093	      0.88262407	     -0.00173187	     -0.20935103	     -0.00025310	     -0.00054573	     42.63149975
      2.52710622	     -0.05364759	     -0.00108247	     -0.19530091	     -0.05637125	      0.88262334	     -0.00173396	     -0.20936301	     -0.00023324	     -0.00056131	     42.29507645
      2.52841779	     -0.05367736	     -0.00108937	     -0.19533059	     -0.05637154	      0.88262260	     -0.00173604	     -0.20937514	     -0.00021303	     -0.00057621	     42.49865712
      2.52959440	     -0.05370324	     -0.00109260	     -0.19535649	     -0.05637178	      0.88262191	     -0.00173790	     -0.20938611	     -0.00019402	     -0.00058882	     42.23634912
      2.53077101	     -0.05372888	     -0.00109782	     -0.19538209	     -0.05637200	      0.88262121	     -0.00173976	     -0.20939715	     -0.00017464	     -0.00060075	     42.28467265
      2.53220307	     -0.05376026	     -0.00110268	     -0.19541347	     -0.05637223	      0.88262034	     -0.00174202	     -0.20941067	     -0.00015017	     -0.00061423	     42.14055784
      2.53363512	     -0.05379150	     -0.00110913	     -0.19544468	     -0.05637243	      0.88261945	     -0.00174426	     -0.20942428	     -0.00012503	     -0.00062654	     42.26467956
      2.53484339	     -0.05381709	     -0.00111227	     -0.19547031	     -0.05637256	      0.88261869	     -0.00174615	     -0.20943583	     -0.00010298	     -0.00063588	     42.06037649
      2.53605166	     -0.05384057	     -0.00111709	     -0.19549378	     -0.05637267	      0.88261792	     -0.00174803	     -0.20944738	     -0.00008051	     -0.00064427	     42.13893259
      2.53725993	     -0.05386121	     -0.00112041	     -0.19551447	     -0.05637276	      0.88261713	     -0.00174990	     -0.20945888	     -0.00005737	     -0.00065154	     42.06856323
      2.53889067	     -0.05388606	     -0.00112575	     -0.19553936	     -0.05637283	      0.88261607	     -0.00175241	     -0.20947421	     -0.00002547	     -0.00065945	     42.14988249
      2.54011729	     -0.05390309	     -0.00112783	     -0.19555649	     -0.05637284	      0.88261525	     -0.00175429	     -0.20948558	     -0.00000080	     -0.00066384	     42.00550044
      2.54134390	     -0.05391835	     -0.00113129	     -0.19557180	     -0.05637283	      0.88261444	     -0.00175616	     -0.20949679	      0.00002414	     -0.00066691	     42.07549120
      2.54257052	     -0.05393154	     -0.00113330	     -0.19558510	     -0.05637278	      0.88261362	     -0.00175801	     -0.20950782	      0.00004960	     -0.00066854	     42.02268657
      2.54419648	     -0.05394561	     -0.00113621	     -0.19559929	     -0.05637267	      0.88261253	     -0.00176046	     -0.20952211	      0.00008372	     -0.00066832	     42.14237859
      2.54540534	     -0.05395356	     -0.00113596	     -0.19560742	     -0.05637256	      0.88261172	     -0.00176227	     -0.20953246	      0.00010958	     -0.00066615	     42.00278219
      2.54661420	     -0.05395946	     -0.00113712	     -0.19561344	     -0.05637241	      0.88261092	     -0.00176407	     -0.20954254	      0.00013549	     -0.00066235	     42.07751056
      2.54809827	     -0.05396363	     -0.00113660	     -0.19561782	     -0.05637218	      0.88260994	     -0.00176626	     -0.20955452	      0.00016771	     -0.00065533	     42.03305982
      2.54942182	     -0.05396376	     -0.00113742	     -0.19561811	     -0.05637194	      0.88260908	     -0.00176819	     -0.20956479	      0.00019653	     -0.00064693	     42.16469559
      2.55074536	     -0.05396033	     -0.00113560	     -0.19561491	     -0.05637166	      0.88260823	     -0.00177012	     -0.20957462	      0.00022570	     -0.00063638	     42.10235913
      2.55206891	     -0.05395414	     -0.00113578	     -0.19560889	     -0.05637135	      0.88260740	     -0.00177203	     -0.20958397	      0.00025475	     -0.00062378	     42.23987661
      2.55339245	     -0.05394488	     -0.00113311	     -0.19559988	     -0.05637099	      0.88260658	     -0.00177393	     -0.20959281	      0.00028406	     -0.00060904	     42.17898090
      2.55471600	     -0.05393281	     -0.00113278	     -0.19558799	     -0.05637059	      0.88260579	     -0.00177581	     -0.20960112	      0.00031316	     -0.00059235	     42.33314296
      2.55603954	     -0.05392018	     -0.00112944	     -0.19557562	     -0.05637016	      0.88260501	     -0.00177768	     -0.20960890	      0.00034247	     -0.00057370	     42.26214754
      2.55736309	     -0.05390820	     -0.00112915	     -0.19556381	     -0.05636969	      0.88260427	     -0.00177954	     -0.20961624	      0.00037147	     -0.00055347	     42.41205932
      2.55868663	     -0.05389657	     -0.00112550	     -0.19555245	     -0.05636918	      0.88260355	     -0.00178138	     -0.20962318	      0.00040070	     -0.00053175	     42.33213881
      2.56001018	     -0.05388437	     -0.00112524	     -0.19554041	     -0.05636863	      0.88260286	     -0.00178320	     -0.20962975	      0.00042962	     -0.00050895	     42.50402245
      2.56118534	     -0.05387237	     -0.00112185	     -0.19552864	     -0.05636811	      0.88260228	     -0.00178481	     -0.20963526	      0.00045557	     -0.00048780	     42.44388568
      2.56236051	     -0.05385986	     -0.00112043	     -0.19551630	     -0.05636756	      0.88260171	     -0.00178641	     -0.20964045	      0.00048136	     -0.00046608	     42.52751095
      2.56381224	     -0.05384476	     -0.00111718	     -0.19550145	     -0.05636683	      0.88260106	     -0.00178837	     -0.20964646	      0.00051330	     -0.00043856	     42.53216829
      2.56526397	     -0.05382961	     -0.00111572	     -0.19548650	     -0.05636607	      0.88260044	     -0.00179032	     -0.20965205	      0.00054507	     -0.00041065	     42.66452516
      2.56646206	     -0.05381627	     -0.00111218	     -0.19547340	     -0.05636540	      0.88259996	     -0.00179191	     -0.20965634	      0.00057146	     -0.00038740	     42.61907899
      2.56766015	     -0.05380103	     -0.00111037	     -0.19545833	     -0.05636470	      0.88259951	     -0.00179349	     -0.20966032	      0.00059769	     -0.00036416	     42.70887170
      2.56911771	     -0.05378148	     -0.00110652	     -0.19543905	     -0.05636380	      0.88259900	     -0.00179540	     -0.20966469	      0.00062967	     -0.00033591	     42.71591039
      2.57057526	     -0.05375982	     -0.00110460	     -0.19541759	     -0.05636286	      0.88259853	     -0.00179729	     -0.20966856	      0.00066141	     -0.00030794	     42.87736983
      2.57172843	     -0.05374058	     -0.00110048	     -0.19539858	     -0.05636208	      0.88259819	     -0.00179878	     -0.20967121	      0.00068667	     -0.00028595	     42.83160916
      2.57288161	     -0.05372000	     -0.00109821	     -0.19537818	     -0.05636128	      0.88259787	     -0.00180025	     -0.20967350	      0.00071169	     -0.00026420	     42.92138302
      2.57439775	     -0.05369071	     -0.00109408	     -0.19534915	     -0.05636017	      0.88259750	     -0.00180217	     -0.20967594	      0.00074452	     -0.00023584	     42.98035635
      2.57591390	     -0.05365712	     -0.00109208	     -0.19531576	     -0.05635902	      0.88259716	     -0.00180408	     -0.20967768	      0.00077691	     -0.00020764	     43.19655149
      2.57702760	     -0.05362921	     -0.00108822	     -0.19528806	     -0.05635814	      0.88259694	     -0.00180547	     -0.20967847	      0.00080065	     -0.00018675	     43.19565166
      2.57814130	     -0.05359864	     -0.00108617	     -0.19525765	     -0.05635724	      0.88259674	     -0.00180685	     -0.20967881	      0.00082394	     -0.00016569	     43.32031735
      2.57973052	     -0.05355058	     -0.00108212	     -0.19520983	     -0.05635590	      0.88259650	     -0.00180880	     -0.20967847	      0.00085657	     -0.00013498	     43.44430328
      2.58108480	     -0.05350514	     -0.00107970	     -0.19516458	     -0.05635472	      0.88259634	     -0.00181045	     -0.20967739	      0.00088349	     -0.00010808	     43.61762613
      2.58243907	     -0.05345429	     -0.00107512	     -0.19511396	     -0.05635351	      0.88259621	     -0.00181208	     -0.20967553	      0.00090973	     -0.00008028	     43.72628075
      2.58379334	     -0.05339747	     -0.00107239	     -0.19505730	     -0.05635226	      0.88259612	     -0.00181370	     -0.20967281	      0.00093487	     -0.00005147	     43.95387518
      2.58514761	     -0.05333649	     -0.00106648	     -0.19499657	     -0.05635098	      0.88259607	     -0.00181530	     -0.20966920	      0.00095917	     -0.00002135	     44.05715767
      2.58631326	     -0.05328101	     -0.00106425	     -0.19494121	     -0.05634985	      0.88259606	     -0.00181667	     -0.20966539	      0.00097891	      0.00000556	     44.25248104
      2.58747891	     -0.05322306	     -0.00105993	     -0.19488345	     -0.05634870	      0.88259609	     -0.00181803	     -0.20966094	      0.00099788	      0.00003353	     44.38196534
      2.58893418	     -0.05314651	     -0.00105583	     -0.19480706	     -0.05634723	      0.88259616	     -0.00181972	     -0.20965447	      0.00102008	      0.00006980	     44.62334886
      2.59038946	     -0.05306597	     -0.00104967	     -0.19472674	     -0.05634573	      0.88259629	     -0.00182139	     -0.20964696	      0.00104084	      0.00010763	     44.80414832
      2.59154565	     -0.05299964	     -0.00104701	     -0.19466049	     -0.05634451	      0.88259643	     -0.00182270	     -0.20964026	      0.00105598	      0.00013862	     45.01960351
      2.59270184	     -0.05293074	     -0.00104240	     -0.19459173	     -0.05634329	      0.88259661	     -0.00182401	     -0.20963293	      0.00107017	      0.00017048	     45.18488335
      2.59418435	     -0.05283909	     -0.00103790	     -0.19450021	     -0.05634169	      0.88259689	     -0.00182567	     -0.20962257	      0.00108665	      0.00021242	     45.46125625
      2.59566686	     -0.05274611	     -0.00103141	     -0.19440739	     -0.05634006	      0.88259724	     -0.00182732	     -0.20961120	      0.00110138	      0.00025545	     45.65411851
      2.59676315	     -0.05267738	     -0.00102926	     -0.19433868	     -0.05633885	      0.88259754	     -0.00182854	     -0.20960221	      0.00111085	      0.00028769	     45.87212670
      2.59785944	     -0.05260874	     -0.00102550	     -0.19427011	     -0.05633763	      0.88259787	     -0.00182974	     -0.20959277	      0.00111940	      0.00032024	     46.03258877
      2.59942389	     -0.05250942	     -0.00102140	     -0.19417083	     -0.05633587	      0.88259841	     -0.00183145	     -0.20957858	      0.00112972	      0.00036684	     46.32442861
      2.60075697	     -0.05242214	     -0.00101686	     -0.19408360	     -0.05633436	      0.88259893	     -0.00183289	     -0.20956584	      0.00113692	      0.00040656	     46.52321148
      2.60209006	     -0.05233430	     -0.00101444	     -0.19399573	     -0.05633284	      0.88259949	     -0.00183432	     -0.20955253	      0.00114242	      0.00044603	     46.80933974
      2.60342314	     -0.05224661	     -0.00101006	     -0.19390806	     -0.05633131	      0.88260011	     -0.00183575	     -0.20953871	      0.00114655	      0.00048509	     46.98645662
      2.60475622	     -0.05215923	     -0.00100908	     -0.19382058	     -0.05632978	      0.88260079	     -0.00183716	     -0.20952442	      0.00114896	      0.00052343	     47.33996193
      2.60589168	     -0.05208545	     -0.00100573	     -0.19374678	     -0.05632848	      0.88260140	     -0.00183836	     -0.20951193	      0.00115004	      0.00055549	     47.45802654
      2.60702714	     -0.05201264	     -0.00100465	     -0.19367387	     -0.05632717	      0.88260205	     -0.00183956	     -0.20949918	      0.00114989	      0.00058674	     47.70713095
      2.60846880	     -0.05192076	     -0.00100211	     -0.19358189	     -0.05632551	      0.88260292	     -0.00184106	     -0.20948269	      0.00114827	      0.00062512	     47.94322992
      2.60991045	     -0.05182784	     -0.00100162	     -0.19348879	     -0.05632386	      0.88260385	     -0.00184256	     -0.20946585	      0.00114484	      0.00066178	     48.33774540
      2.61103345	     -0.05175378	     -0.00099891	     -0.19341465	     -0.05632258	      0.88260461	     -0.00184372	     -0.20945248	      0.00114117	      0.00068917	     48.46982165
      2.61215645	     -0.05167829	     -0.00099798	     -0.19333901	     -0.05632130	      0.88260540	     -0.00184487	     -0.20943885	      0.00113636	      0.00071541	     48.73876176
      2.61362996	     -0.05158024	     -0.00099559	     -0.19324080	     -0.05631963	      0.88260648	     -0.00184638	     -0.20942060	      0.00112851	      0.00074810	     48.97561941
      2.61510347	     -0.05148508	     -0.00099538	     -0.19314539	     -0.05631797	      0.88260760	     -0.00184787	     -0.20940204	      0.00111869	      0.00077841	     49.36880748
      2.61616366	     -0.05141806	     -0.00099282	     -0.19307825	     -0.05631679	      0.88260844	     -0.00184895	     -0.20938857	      0.00111070	      0.00079866	     49.43674452
      2.61722385	     -0.05135103	     -0.00099209	     -0.19301104	     -0.05631562	      0.88260929	     -0.00185001	     -0.20937501	      0.00110175	      0.00081741	     49.67523051
      2.61879128	     -0.05125260	     -0.00099009	     -0.19291236	     -0.05631390	      0.88261059	     -0.00185158	     -0.20935481	      0.00108709	      0.00084246	     49.94694993
      2.62010459	     -0.05117202	     -0.00098972	     -0.19283153	     -0.05631249	      0.88261171	     -0.00185289	     -0.20933778	      0.00107336	      0.00086085	     50.25919486
      2.62141790	     -0.05109243	     -0.00098755	     -0.19275171	     -0.05631109	      0.88261285	     -0.00185419	     -0.20932070	      0.00105853	      0.00087685	     50.42597094
      2.62273121	     -0.05101372	     -0.00098767	     -0.19267271	     -0.05630971	      0.88261402	     -0.00185548	     -0.20930356	      0.00104236	      0.00089032	     50.78261425
      2.62404453	     -0.05093656	     -0.00098478	     -0.19259532	     -0.05630835	      0.88261519	     -0.00185677	     -0.20928640	      0.00102521	      0.00090137	     50.88502679
      2.62514891	     -0.05087415	     -0.00098539	     -0.19253263	     -0.05630722	      0.88261619	     -0.00185784	     -0.20927199	      0.00100973	      0.00090862	     51.17971020
      2.62625330	     -0.05081412	     -0.00098423	     -0.19247236	     -0.05630612	      0.88261720	     -0.00185892	     -0.20925765	      0.00099357	      0.00091411	     51.32072193
      2.62768545	     -0.05074071	     -0.00098438	     -0.19239858	     -0.05630471	      0.88261851	     -0.00186030	     -0.20923921	      0.00097141	      0.00091846	     51.60381205
      2.62911759	     -0.05067336	     -0.00098305	     -0.19233089	     -0.05630334	      0.88261983	     -0.00186168	     -0.20922107	      0.00094811	      0.00091970	     51.72614197
      2.63021380	     -0.05062532	     -0.00098450	     -0.19228251	     -0.05630231	      0.88262084	     -0.00186273	     -0.20920745	      0.00092934	      0.00091841	     51.98963046
      2.63131000	     -0.05057948	     -0.00098417	     -0.19223638	     -0.05630130	      0.88262184	     -0.00186378	     -0.20919408	      0.00091005	      0.00091530	     52.10470113
      2.63277500	     -0.05052139	     -0.00098483	     -0.19217786	     -0.05629998	      0.88262318	     -0.00186517	     -0.20917659	      0.00088325	      0.00090820	     52.35273637
      2.63424000	     -0.05046759	     -0.00098345	     -0.19212368	     -0.05629871	      0.88262450	     -0.00186655	     -0.20915956	      0.00085558	      0.00089783	     52.43071361
      2.63527549	     -0.05043267	     -0.00098495	     -0.19208842	     -0.05629784	      0.88262542	     -0.00186753	     -0.20914781	      0.00083532	      0.00088844	     52.65337202
      2.63631098	     -0.05040058	     -0.00098471	     -0.19205603	     -0.05629698	      0.88262634	     -0.00186850	     -0.20913633	      0.00081476	      0.00087746	     52.73377279
      2.63787667	     -0.05035752	     -0.00098550	     -0.19201248	     -0.05629573	      0.88262770	     -0.00186997	     -0.20911953	      0.00078293	      0.00085768	     52.94431622
      2.63917782	     -0.05032733	     -0.00098547	     -0.19198190	     -0.05629473	      0.88262880	     -0.00187118	     -0.20910612	      0.00075601	      0.00083849	     53.01782421
      2.64047897	     -0.05030189	     -0.00098758	     -0.19195601	     -0.05629376	      0.88262988	     -0.00187239	     -0.20909326	      0.00072856	      0.00081684	     53.24139953
      2.64178012	     -0.05028062	     -0.00098699	     -0.19193436	     -0.05629283	      0.88263093	     -0.00187359	     -0.20908097	      0.00070083	      0.00079302	     53.23544769
      2.64294208	     -0.05026466	     -0.00098871	     -0.19191800	     -0.05629203	      0.88263183	     -0.00187467	     -0.20907047	      0.00067558	      0.00076991	     53.42182647
      2.64410403	     -0.05025115	     -0.00098833	     -0.19190415	     -0.05629126	      0.88263272	     -0.00187574	     -0.20906041	      0.00065020	      0.00074520	     53.42877335
      2.64526598	     -0.05023979	     -0.00098935	     -0.19189241	     -0.05629052	      0.88263357	     -0.00187681	     -0.20905077	      0.00062455	      0.00071893	     53.56600811
      2.64675399	     -0.05022799	     -0.00098928	     -0.19188016	     -0.05628962	      0.88263461	     -0.00187817	     -0.20903902	      0.00059159	      0.00068334	     53.60410401
      2.64793184	     -0.05022063	     -0.00099103	     -0.19187240	     -0.05628894	      0.88263540	     -0.00187925	     -0.20903016	      0.00056524	      0.00065375	     53.78731831
      2.64910969	     -0.05021494	     -0.00099095	     -0.19186635	     -0.05628829	      0.88263615	     -0.00188033	     -0.20902167	      0.00053889	      0.00062319	     53.78321538
      2.65028755	     -0.05021087	     -0.00099215	     -0.19186190	     -0.05628767	      0.88263686	     -0.00188140	     -0.20901353	      0.00051233	      0.00059172	     53.90100762
      2.65176537	     -0.05020791	     -0.00099194	     -0.19185851	     -0.05628693	      0.88263771	     -0.00188275	     -0.20900381	      0.00047897	      0.00055128	     53.88518548
      2.65292183	     -0.05020722	     -0.00099351	     -0.19185743	     -0.05628640	      0.88263833	     -0.00188380	     -0.20899655	      0.00045265	      0.00051897	     54.04238461
      2.65407830	     -0.05020802	     -0.00099323	     -0.19185791	     -0.05628589	      0.88263891	     -0.00188486	     -0.20898960	      0.00042641	      0.00048630	     54.01878170
      2.65523476	     -0.05021041	     -0.00099407	     -0.19185994	     -0.05628541	      0.88263945	     -0.00188591	     -0.20898295	      0.00040007	      0.00045338	     54.10492688
      2.65677614	     -0.05021596	     -0.00099375	     -0.19186505	     -0.05628482	      0.88264012	     -0.00188731	     -0.20897454	      0.00036501	      0.00040938	     54.07326365
      2.65792330	     -0.05022193	     -0.00099523	     -0.19187065	     -0.05628442	      0.88264057	     -0.00188836	     -0.20896862	      0.00033881	      0.00037663	     54.21256332
      2.65907046	     -0.05022920	     -0.00099485	     -0.19187759	     -0.05628404	      0.88264098	     -0.00188940	     -0.20896300	      0.00031273	      0.00034412	     54.17088576
      2.66047094	     -0.05024055	     -0.00099596	     -0.19188852	     -0.05628363	      0.88264144	     -0.00189068	     -0.20895653	      0.00028085	      0.00030483	     54.28087897
      2.66171731	     -0.05025275	     -0.00099527	     -0.19190038	     -0.05628329	      0.88264179	     -0.00189181	     -0.20895115	      0.00025265	      0.00027043	     54.18443582
      2.66296369	     -0.05026683	     -0.00099678	     -0.19191408	     -0.05628300	      0.88264211	     -0.00189295	     -0.20894612	      0.00022439	      0.00023658	     54.31750742
      2.66421006	     -0.05028283	     -0.00099605	     -0.19192974	     -0.05628274	      0.88264239	     -0.00189409	     -0.20894145	      0.00019639	      0.00020350	     54.19700740
      2.66545643	     -0.05030085	     -0.00099773	     -0.19194737	     -0.05628251	      0.88264262	     -0.00189522	     -0.20893712	      0.00016837	      0.00017114	     54.33020530
      2.66670281	     -0.05032084	     -0.00099696	     -0.19196704	     -0.05628232	      0.88264281	     -0.00189636	     -0.20893314	      0.00014067	      0.00013971	     54.18330047
      2.66794918	     -0.05034282	     -0.00099880	     -0.19198864	     -0.05628216	      0.88264297	     -0.00189751	     -0.20892950	      0.00011299	      0.00010912	     54.31524985
      2.66919556	     -0.05036703	     -0.00099806	     -0.19201253	     -0.05628203	      0.88264308	     -0.00189865	     -0.20892622	      0.00008571	      0.00007956	     54.13867600
      2.67044193	     -0.05039316	     -0.00100018	     -0.19203828	     -0.05628194	      0.88264317	     -0.00189980	     -0.20892328	      0.00005850	      0.00005094	     54.27402540
      2.67168831	     -0.05042113	     -0.00099934	     -0.19206595	     -0.05628189	      0.88264321	     -0.00190094	     -0.20892069	      0.00003177	      0.00002343	     54.06826843
      2.67293468	     -0.05045106	     -0.00100160	     -0.19209549	     -0.05628186	      0.88264322	     -0.00190210	     -0.20891844	      0.00000515	     -0.00000310	     54.20269741
      2.67418106	     -0.05048282	     -0.00100062	     -0.19212697	     -0.05628187	      0.88264320	     -0.00190325	     -0.20891652	     -0.00002091	     -0.00002849	     53.96332696
      2.67542743	     -0.05051637	     -0.00100295	     -0.19216014	     -0.05628192	      0.88264315	     -0.00190441	     -0.20891494	     -0.00004681	     -0.00005293	     54.09938850
      2.67667380	     -0.05055158	     -0.00100177	     -0.19219509	     -0.05628199	      0.88264307	     -0.00190557	     -0.20891369	     -0.00007207	     -0.00007624	     53.82839033
      2.67779076	     -0.05058465	     -0.00100366	     -0.19222783	     -0.05628208	      0.88264298	     -0.00190662	     -0.20891285	     -0.00009453	     -0.00009636	     53.90796305
      2.67890772	     -0.05061926	     -0.00100352	     -0.19226219	     -0.05628220	      0.88264286	     -0.00190766	     -0.20891226	     -0.00011647	     -0.00011564	     53.75318109
      2.68027274	     -0.05066374	     -0.00100485	     -0.19230632	     -0.05628238	      0.88264268	     -0.00190895	     -0.20891189	     -0.00014283	     -0.00013821	     53.73191134
      2.68163777	     -0.05071038	     -0.00100436	     -0.19235267	     -0.05628259	      0.88264248	     -0.00191024	     -0.20891192	     -0.00016842	     -0.00015966	     53.49616399
      2.68278207	     -0.05075109	     -0.00100612	     -0.19239308	     -0.05628280	      0.88264229	     -0.00191133	     -0.20891223	     -0.00018947	     -0.00017693	     53.53540949
      2.68392638	     -0.05079320	     -0.00100597	     -0.19243495	     -0.05628302	      0.88264208	     -0.00191242	     -0.20891281	     -0.00020988	     -0.00019349	     53.34798342
      2.68507068	     -0.05083677	     -0.00100691	     -0.19247825	     -0.05628328	      0.88264185	     -0.00191351	     -0.20891365	     -0.00022982	     -0.00020946	     53.28629724
      2.68663400	     -0.05089840	     -0.00100684	     -0.19253957	     -0.05628366	      0.88264150	     -0.00191502	     -0.20891520	     -0.00025607	     -0.00023031	     53.04162912
      2.68779786	     -0.05094561	     -0.00100833	     -0.19258651	     -0.05628397	      0.88264123	     -0.00191614	     -0.20891666	     -0.00027503	     -0.00024523	     53.03572431
      2.68896171	     -0.05099374	     -0.00100808	     -0.19263443	     -0.05628430	      0.88264093	     -0.00191727	     -0.20891836	     -0.00029324	     -0.00025957	     52.82233139
      2.69012557	     -0.05104286	     -0.00100886	     -0.19268332	     -0.05628465	      0.88264062	     -0.00191841	     -0.20892028	     -0.00031092	     -0.00027345	     52.73600958
      2.69168180	     -0.05111030	     -0.00100845	     -0.19275051	     -0.05628515	      0.88264018	     -0.00191994	     -0.20892319	     -0.00033344	     -0.00029127	     52.44779834
      2.69282890	     -0.05116143	     -0.00100980	     -0.19280140	     -0.05628554	      0.88263984	     -0.00192107	     -0.20892559	     -0.00034943	     -0.00030397	     52.42180186
      2.69397600	     -0.05121367	     -0.00100947	     -0.19285346	     -0.05628595	      0.88263948	     -0.00192221	     -0.20892819	     -0.00036464	     -0.00031627	     52.19037471
      2.69539472	     -0.05127968	     -0.00101051	     -0.19291923	     -0.05628648	      0.88263903	     -0.00192363	     -0.20893169	     -0.00038264	     -0.00033108	     52.08856599
      2.69665828	     -0.05133972	     -0.00100975	     -0.19297911	     -0.05628697	      0.88263860	     -0.00192490	     -0.20893506	     -0.00039766	     -0.00034386	     51.78128687
      2.69792184	     -0.05140077	     -0.00101112	     -0.19303993	     -0.05628749	      0.88263816	     -0.00192618	     -0.20893867	     -0.00041202	     -0.00035638	     51.73904084
      2.69918540	     -0.05146265	     -0.00101010	     -0.19310168	     -0.05628801	      0.88263770	     -0.00192747	     -0.20894248	     -0.00042533	     -0.00036856	     51.39934533
      2.70044896	     -0.05152545	     -0.00101153	     -0.19316428	     -0.05628856	      0.88263723	     -0.00192877	     -0.20894651	     -0.00043796	     -0.00038056	     51.36980184
      2.70171252	     -0.05158913	     -0.00101025	     -0.19322784	     -0.05628912	      0.88263674	     -0.00193007	     -0.20895072	     -0.00044950	     -0.00039228	     50.99900256
      2.70297608	     -0.05165357	     -0.00101180	     -0.19329210	     -0.05628970	      0.88263623	     -0.00193138	     -0.20895513	     -0.00046038	     -0.00040388	     50.98762031
      2.70423964	     -0.05171861	     -0.00101030	     -0.19335706	     -0.05629028	      0.88263572	     -0.00193271	     -0.20895971	     -0.00047011	     -0.00041526	     50.58718417
      2.70550320	     -0.05178440	     -0.00101203	     -0.19342268	     -0.05629088	      0.88263518	     -0.00193404	     -0.20896446	     -0.00047916	     -0.00042656	     50.59271061
      2.70676676	     -0.05185099	     -0.00101050	     -0.19348920	     -0.05629149	      0.88263464	     -0.00193538	     -0.20896936	     -0.00048701	     -0.00043765	     50.16108292
      2.70803032	     -0.05191815	     -0.00101256	     -0.19355620	     -0.05629211	      0.88263408	     -0.00193673	     -0.20897442	     -0.00049422	     -0.00044869	     50.18625441
      2.70916013	     -0.05197851	     -0.00101158	     -0.19361651	     -0.05629268	      0.88263357	     -0.00193794	     -0.20897907	     -0.00049962	     -0.00045838	     49.80480604
      2.71028993	     -0.05203884	     -0.00101279	     -0.19367673	     -0.05629324	      0.88263304	     -0.00193917	     -0.20898382	     -0.00050445	     -0.00046798	     49.70246989
      2.71167918	     -0.05211318	     -0.00101308	     -0.19375098	     -0.05629395	      0.88263238	     -0.00194068	     -0.20898979	     -0.00050925	     -0.00047955	     49.38361525
      2.71306844	     -0.05218756	     -0.00101541	     -0.19382523	     -0.05629466	      0.88263171	     -0.00194221	     -0.20899588	     -0.00051310	     -0.00049090	     49.31938478
      2.71423233	     -0.05224985	     -0.00101548	     -0.19388747	     -0.05629526	      0.88263113	     -0.00194351	     -0.20900108	     -0.00051531	     -0.00050012	     48.94530980
      2.71539622	     -0.05231181	     -0.00101764	     -0.19394932	     -0.05629586	      0.88263055	     -0.00194481	     -0.20900633	     -0.00051694	     -0.00050914	     48.85208513
      2.71656011	     -0.05237305	     -0.00101893	     -0.19401050	     -0.05629646	      0.88262995	     -0.00194612	     -0.20901163	     -0.00051772	     -0.00051785	     48.59972437
      2.71814804	     -0.05245530	     -0.00102235	     -0.19409263	     -0.05629728	      0.88262912	     -0.00194793	     -0.20901891	     -0.00051771	     -0.00052923	     48.46879789
      2.71933364	     -0.05251568	     -0.00102370	     -0.19415296	     -0.05629789	      0.88262849	     -0.00194930	     -0.20902435	     -0.00051670	     -0.00053723	     48.11793977
      2.72051924	     -0.05257498	     -0.00102720	     -0.19421215	     -0.05629851	      0.88262784	     -0.00195067	     -0.20902978	     -0.00051514	     -0.00054480	     48.03907372
      2.72170484	     -0.05263294	     -0.00102978	     -0.19427004	     -0.05629912	      0.88262719	     -0.00195206	     -0.20903519	     -0.00051277	     -0.00055182	     47.78644599
      2.72328296	     -0.05270790	     -0.00103491	     -0.19434487	     -0.05629992	      0.88262632	     -0.00195392	     -0.20904232	     -0.00050872	     -0.00056030	     47.70150068
      2.72445348	     -0.05276177	     -0.00103726	     -0.19439870	     -0.05630051	      0.88262566	     -0.00195531	     -0.20904755	     -0.00050482	     -0.00056584	     47.35241747
      2.72562400	     -0.05281407	     -0.00104142	     -0.19445091	     -0.05630110	      0.88262499	     -0.00195672	     -0.20905272	     -0.00050048	     -0.00057074	     47.29636789
      2.72706424	     -0.05287618	     -0.00104524	     -0.19451296	     -0.05630182	      0.88262417	     -0.00195847	     -0.20905897	     -0.00049423	     -0.00057577	     46.97981206
      2.72834966	     -0.05292928	     -0.00105047	     -0.19456595	     -0.05630245	      0.88262342	     -0.00196004	     -0.20906445	     -0.00048813	     -0.00057934	     47.00391663
      2.72963507	     -0.05298010	     -0.00105367	     -0.19461673	     -0.05630307	      0.88262268	     -0.00196163	     -0.20906982	     -0.00048120	     -0.00058191	     46.64832735
      2.73092049	     -0.05302849	     -0.00105925	     -0.19466503	     -0.05630369	      0.88262193	     -0.00196323	     -0.20907507	     -0.00047392	     -0.00058352	     46.71968644
      2.73220591	     -0.05307453	     -0.00106240	     -0.19471104	     -0.05630429	      0.88262118	     -0.00196484	     -0.20908019	     -0.00046589	     -0.00058404	     46.34285464
      2.73349133	     -0.05311849	     -0.00106826	     -0.19475491	     -0.05630489	      0.88262043	     -0.00196646	     -0.20908518	     -0.00045762	     -0.00058356	     46.46066643
      2.73477675	     -0.05316026	     -0.00107135	     -0.19479668	     -0.05630547	      0.88261968	     -0.00196810	     -0.20909005	     -0.00044863	     -0.00058196	     46.06365800
      2.73606217	     -0.05319983	     -0.00107741	     -0.19483615	     -0.05630604	      0.88261893	     -0.00196975	     -0.20909479	     -0.00043949	     -0.00057938	     46.22967794
      2.73734759	     -0.05323707	     -0.00108032	     -0.19487340	     -0.05630660	      0.88261819	     -0.00197142	     -0.20909940	     -0.00042965	     -0.00057568	     45.81270568
      2.73863301	     -0.05327210	     -0.00108650	     -0.19490834	     -0.05630714	      0.88261745	     -0.00197309	     -0.20910388	     -0.00041975	     -0.00057102	     46.02457225
      2.73978953	     -0.05330171	     -0.00108918	     -0.19493797	     -0.05630762	      0.88261679	     -0.00197461	     -0.20910780	     -0.00041027	     -0.00056589	     45.67039816
      2.74094606	     -0.05332960	     -0.00109381	     -0.19496582	     -0.05630809	      0.88261614	     -0.00197614	     -0.20911162	     -0.00040070	     -0.00056002	     45.70635564
      2.74234440	     -0.05336082	     -0.00109777	     -0.19499703	     -0.05630864	      0.88261537	     -0.00197800	     -0.20911611	     -0.00038866	     -0.00055188	     45.47867051
      2.74374274	     -0.05338906	     -0.00110323	     -0.19502524	     -0.05630918	      0.88261460	     -0.00197987	     -0.20912043	     -0.00037645	     -0.00054279	     45.59352768
      2.74492563	     -0.05341080	     -0.00110543	     -0.19504702	     -0.05630962	      0.88261396	     -0.00198146	     -0.20912395	     -0.00036568	     -0.00053443	     45.26879515
      2.74610852	     -0.05343073	     -0.00110932	     -0.19506694	     -0.05631004	      0.88261334	     -0.00198307	     -0.20912735	     -0.00035486	     -0.00052569	     45.31059925
      2.74729141	     -0.05344891	     -0.00111196	     -0.19508515	     -0.05631046	      0.88261272	     -0.00198468	     -0.20913062	     -0.00034370	     -0.00051663	     45.14042901
      2.74888406	     -0.05347161	     -0.00111675	     -0.19510785	     -0.05631099	      0.88261191	     -0.00198687	     -0.20913484	     -0.00032838	     -0.00050426	     45.17764323
      2.75008761	     -0.05348736	     -0.00111873	     -0.19512365	     -0.05631138	      0.88261130	     -0.00198853	     -0.20913792	     -0.00031633	     -0.00049494	     44.88618921
      2.75129117	     -0.05350226	     -0.00112246	     -0.19513856	     -0.05631175	      0.88261071	     -0.00199020	     -0.20914092	     -0.00030411	     -0.00048590	     44.93544644
      2.75249472	     -0.05351700	     -0.00112522	     -0.19515333	     -0.05631211	      0.88261013	     -0.00199189	     -0.20914386	     -0.00029143	     -0.00047724	     44.75818798
      2.75408110	     -0.05353726	     -0.00113062	     -0.19517357	     -0.05631256	      0.88260939	     -0.00199412	     -0.20914771	     -0.00027427	     -0.00046680	     44.82565266
      2.75527034	     -0.05355382	     -0.00113337	     -0.19519016	     -0.05631288	      0.88260884	     -0.00199580	     -0.20915067	     -0.00026074	     -0.00045989	     44.51747623
      2.75645959	     -0.05357176	     -0.00113813	     -0.19520807	     -0.05631318	      0.88260829	     -0.00199750	     -0.20915372	     -0.00024691	     -0.00045403	     44.56950150
      2.75791223	     -0.05359474	     -0.00114289	     -0.19523105	     -0.05631353	      0.88260764	     -0.00199958	     -0.20915767	     -0.00022913	     -0.00044842	     44.32573854
      2.75921641	     -0.05361584	     -0.00114920	     -0.19525209	     -0.05631382	      0.88260705	     -0.00200146	     -0.20916142	     -0.00021259	     -0.00044504	     44.47663042
      2.76052059	     -0.05363690	     -0.00115357	     -0.19527316	     -0.05631408	      0.88260648	     -0.00200335	     -0.20916537	     -0.00019509	     -0.00044324	     44.15402749
      2.76182477	     -0.05365759	     -0.00116036	     -0.19529378	     -0.05631432	      0.88260590	     -0.00200525	     -0.20916953	     -0.00017704	     -0.00044319	     44.34225087
      2.76312896	     -0.05367787	     -0.00116478	     -0.19531407	     -0.05631454	      0.88260532	     -0.00200715	     -0.20917387	     -0.00015793	     -0.00044484	     43.98115801
      2.76443314	     -0.05369792	     -0.00117199	     -0.19533405	     -0.05631474	      0.88260474	     -0.00200907	     -0.20917839	     -0.00013824	     -0.00044830	     44.20565953
      2.76573732	     -0.05371827	     -0.00117657	     -0.19535441	     -0.05631490	      0.88260415	     -0.00201099	     -0.20918311	     -0.00011742	     -0.00045341	     43.81140007
      2.76704150	     -0.05373903	     -0.00118412	     -0.19537511	     -0.05631504	      0.88260355	     -0.00201292	     -0.20918804	     -0.00009603	     -0.00046030	     44.05085751
      2.76834568	     -0.05376006	     -0.00118871	     -0.19539616	     -0.05631515	      0.88260295	     -0.00201486	     -0.20919319	     -0.00007344	     -0.00046879	     43.63834948
      2.76964986	     -0.05378129	     -0.00119649	     -0.19541732	     -0.05631523	      0.88260233	     -0.00201680	     -0.20919858	     -0.00005025	     -0.00047893	     43.89835012
      2.77095405	     -0.05380266	     -0.00120101	     -0.19543872	     -0.05631528	      0.88260170	     -0.00201875	     -0.20920419	     -0.00002582	     -0.00049047	     43.47744890
      2.77225823	     -0.05382388	     -0.00120872	     -0.19545988	     -0.05631530	      0.88260105	     -0.00202069	     -0.20921005	     -0.00000081	     -0.00050344	     43.73417488
      2.77356241	     -0.05384494	     -0.00121302	     -0.19548099	     -0.05631528	      0.88260038	     -0.00202264	     -0.20921615	      0.00002542	     -0.00051757	     43.31339347
      2.77486659	     -0.05386584	     -0.00122055	     -0.19550184	     -0.05631523	      0.88259970	     -0.00202460	     -0.20922249	      0.00005225	     -0.00053290	     43.57130766
      2.77617077	     -0.05388557	     -0.00122450	     -0.19552164	     -0.05631515	      0.88259899	     -0.00202655	     -0.20922905	      0.00008035	     -0.00054908	     43.18159790
      2.77747495	     -0.05390402	     -0.00123158	     -0.19554006	     -0.05631502	      0.88259827	     -0.00202850	     -0.20923578	      0.00010904	     -0.00056606	     43.43655914
      2.77877914	     -0.05392152	     -0.00123507	     -0.19555765	     -0.05631486	      0.88259752	     -0.00203046	     -0.20924266	      0.00013898	     -0.00058349	     43.07342621
      2.78008332	     -0.05393880	     -0.00124162	     -0.19557493	     -0.05631466	      0.88259674	     -0.00203241	     -0.20924966	      0.00016947	     -0.00060135	     43.30330445
      2.78138750	     -0.05395549	     -0.00124466	     -0.19559172	     -0.05631442	      0.88259595	     -0.00203436	     -0.20925679	      0.00020113	     -0.00061933	     42.97030972
      2.78269168	     -0.05397134	     -0.00125054	     -0.19560760	     -0.05631414	      0.88259513	     -0.00203630	     -0.20926403	      0.00023334	     -0.00063744	     43.18029072
      2.78399586	     -0.05398603	     -0.00125307	     -0.19562243	     -0.05631381	      0.88259429	     -0.00203824	     -0.20927135	      0.00026670	     -0.00065535	     42.88312551
      2.78530004	     -0.05400020	     -0.00125836	     -0.19563665	     -0.05631344	      0.88259342	     -0.00204018	     -0.20927874	      0.00030060	     -0.00067305	     43.07350503
      2.78660423	     -0.05401443	     -0.00126099	     -0.19565101	     -0.05631303	      0.88259253	     -0.00204211	     -0.20928620	      0.00033559	     -0.00069024	     42.81652145
      2.78790841	     -0.05402822	     -0.00126603	     -0.19566486	     -0.05631257	      0.88259162	     -0.00204404	     -0.20929373	      0.00037110	     -0.00070688	     42.97601417
      2.78921259	     -0.05403997	     -0.00126818	     -0.19567676	     -0.05631206	      0.88259069	     -0.00204596	     -0.20930131	      0.00040765	     -0.00072275	     42.75768023
      2.79051677	     -0.05405036	     -0.00127252	     -0.19568723	     -0.05631150	      0.88258973	     -0.00204788	     -0.20930888	      0.00044476	     -0.00073785	     42.91164836
      2.79182095	     -0.05405884	     -0.00127436	     -0.19569587	     -0.05631090	      0.88258876	     -0.00204979	     -0.20931642	      0.00048289	     -0.00075194	     42.73171976
      2.79312513	     -0.05406500	     -0.00127806	     -0.19570214	     -0.05631024	      0.88258777	     -0.00205169	     -0.20932388	      0.00052156	     -0.00076503	     42.87509450
      2.79442932	     -0.05406740	     -0.00127949	     -0.19570473	     -0.05630954	      0.88258677	     -0.00205358	     -0.20933121	      0.00056118	     -0.00077686	     42.74387216
      2.79573350	     -0.05406572	     -0.00128251	     -0.19570318	     -0.05630878	      0.88258575	     -0.00205546	     -0.20933832	      0.00060134	     -0.00078730	     42.89218685
      2.79703768	     -0.05406125	     -0.00128367	     -0.19569890	     -0.05630797	      0.88258471	     -0.00205734	     -0.20934517	      0.00064228	     -0.00079607	     42.79187855
      2.79834186	     -0.05405497	     -0.00128576	     -0.19569278	     -0.05630710	      0.88258367	     -0.00205920	     -0.20935175	      0.00068357	     -0.00080304	     42.91648586
      2.79964604	     -0.05404727	     -0.00128564	     -0.19568530	     -0.05630618	      0.88258262	     -0.00206106	     -0.20935809	      0.00072538	     -0.00080795	     42.79426513
      2.80095022	     -0.05403847	     -0.00128660	     -0.19567670	     -0.05630521	      0.88258157	     -0.00206290	     -0.20936420	      0.00076740	     -0.00081096	     42.88195136
      2.80225441	     -0.05402758	     -0.00128622	     -0.19566603	     -0.05630418	      0.88258051	     -0.00206474	     -0.20937009	      0.00080994	     -0.00081200	     42.82050671
      2.80383103	     -0.05401257	     -0.00128748	     -0.19565124	     -0.05630286	      0.88257923	     -0.00206694	     -0.20937690	      0.00086172	     -0.00081064	     43.00809620
      2.80500558	     -0.05399965	     -0.00128627	     -0.19563855	     -0.05630183	      0.88257828	     -0.00206857	     -0.20938178	      0.00090083	     -0.00080766	     42.87720643
      2.80618013	     -0.05398440	     -0.00128653	     -0.19562348	     -0.05630075	      0.88257733	     -0.00207018	     -0.20938645	      0.00094004	     -0.00080307	     42.98228809
      2.80772645	     -0.05396145	     -0.00128517	     -0.19560081	     -0.05629925	      0.88257610	     -0.00207229	     -0.20939225	      0.00099209	     -0.00079445	     42.96043400
      2.80911629	     -0.05394152	     -0.00128543	     -0.19558108	     -0.05629784	      0.88257500	     -0.00207417	     -0.20939716	      0.00103894	     -0.00078435	     43.12172750
      2.81050613	     -0.05392295	     -0.00128337	     -0.19556278	     -0.05629637	      0.88257392	     -0.00207603	     -0.20940189	      0.00108617	     -0.00077203	     43.01758968
      2.81173329	     -0.05390675	     -0.00128397	     -0.19554674	     -0.05629501	      0.88257298	     -0.00207766	     -0.20940595	      0.00112775	     -0.00075952	     43.20229890
      2.81296046	     -0.05388962	     -0.00128225	     -0.19552984	     -0.05629360	      0.88257205	     -0.00207928	     -0.20940989	      0.00116962	     -0.00074539	     43.17193896
      2.81418763	     -0.05387128	     -0.00128149	     -0.19551170	     -0.05629214	      0.88257115	     -0.00208088	     -0.20941371	      0.00121144	     -0.00072980	     43.28174460
      2.81581653	     -0.05384415	     -0.00127856	     -0.19548488	     -0.05629012	      0.88256998	     -0.00208297	     -0.20941851	      0.00126713	     -0.00070682	     43.30608520
      2.81706786	     -0.05382153	     -0.00127766	     -0.19546246	     -0.05628851	      0.88256910	     -0.00208456	     -0.20942193	      0.00130972	     -0.00068753	     43.47609214
      2.81831920	     -0.05379703	     -0.00127456	     -0.19543822	     -0.05628684	      0.88256826	     -0.00208613	     -0.20942510	      0.00135238	     -0.00066678	     43.47899189
      2.81957053	     -0.05377210	     -0.00127237	     -0.19541352	     -0.05628512	      0.88256744	     -0.00208769	     -0.20942800	      0.00139479	     -0.00064475	     43.58355817
[truncated: 313,787 more chars]
