# Supplementary material for: A Neural Controller Model Considering the Vestibulospinal Tract in Human Postural Control
Source: Front Comput Neurosci. 2022 Feb 25;16:785099. doi: 10.3389/fncom.2022.785099 (PMC8913724; doi:10.3389/fncom.2022.785099)
Supplement: Supplementary file 8 [file Data_Sheet_3.zip › SimulationResults/VST+/2.476/opt_1/jiang_CoPpositon_pos.sto]

CoP
version=1
nRows=3814
nColumns=11
inDegrees=no

This file contains CoP trajectory (of origin) and orientations.

Units are S.I. units (seconds, meters, Newtons, ...)
Angles are in degrees.

endheader
time	cop-x	cop-z	cop-x-calcn-r	com-x	com-y	com-z	com-x-calcn-r	com-x-vel	com-y-vel	s_torques
      0.00044642	     -0.05991305	     -0.00034166	     -0.20160719	     -0.06018847	      0.88291525	     -0.00012903	     -0.21425400	      0.00001035	     -0.00002526	    106.00674033
      0.00098903	     -0.05941350	     -0.00035480	     -0.20110773	     -0.06018846	      0.88291523	     -0.00012902	     -0.21424125	      0.00003151	     -0.00003802	    108.14139873
      0.00165897	     -0.05901779	     -0.00036432	     -0.20071214	     -0.06018843	      0.88291520	     -0.00012900	     -0.21421857	      0.00005020	     -0.00003514	     76.76172583
      0.00253457	     -0.05876508	     -0.00037013	     -0.20045948	     -0.06018839	      0.88291518	     -0.00012894	     -0.21418458	      0.00005497	     -0.00001289	     47.13929277
      0.00376573	     -0.05871616	     -0.00037135	     -0.20041050	     -0.06018833	      0.88291519	     -0.00012884	     -0.21413884	      0.00003671	      0.00003236	     29.25100720
      0.00589803	     -0.05895475	     -0.00036743	     -0.20064901	     -0.06018830	      0.88291534	     -0.00012860	     -0.21408059	     -0.00000629	      0.00010084	     20.51362553
      0.00717268	     -0.05911536	     -0.00036548	     -0.20080969	     -0.06018832	      0.88291548	     -0.00012843	     -0.21405825	     -0.00002013	      0.00012371	     19.71912284
      0.00844733	     -0.05924044	     -0.00036453	     -0.20093497	     -0.06018834	      0.88291565	     -0.00012824	     -0.21404224	     -0.00002194	      0.00013279	     19.91259439
      0.01027473	     -0.05935474	     -0.00036500	     -0.20104969	     -0.06018837	      0.88291589	     -0.00012795	     -0.21402576	     -0.00000675	      0.00012687	     21.01137508
      0.01160802	     -0.05939903	     -0.00036545	     -0.20109437	     -0.06018837	      0.88291605	     -0.00012772	     -0.21401632	      0.00001328	      0.00011269	     22.33179346
      0.01294131	     -0.05942452	     -0.00036588	     -0.20112031	     -0.06018833	      0.88291619	     -0.00012749	     -0.21400793	      0.00003864	      0.00009305	     23.14982802
      0.01427459	     -0.05943082	     -0.00036612	     -0.20112708	     -0.06018826	      0.88291630	     -0.00012724	     -0.21400015	      0.00006687	      0.00006978	     24.26420589
      0.01604791	     -0.05942409	     -0.00036622	     -0.20112101	     -0.06018811	      0.88291639	     -0.00012690	     -0.21399037	      0.00010734	      0.00003593	     24.77427193
      0.01734693	     -0.05940440	     -0.00036590	     -0.20110180	     -0.06018795	      0.88291642	     -0.00012664	     -0.21398359	      0.00013725	      0.00001038	     25.78200800
      0.01864596	     -0.05938183	     -0.00036551	     -0.20107972	     -0.06018775	      0.88291642	     -0.00012637	     -0.21397710	      0.00016747	     -0.00001474	     25.69561823
      0.02027020	     -0.05934173	     -0.00036462	     -0.20104023	     -0.06018745	      0.88291637	     -0.00012602	     -0.21396949	      0.00020411	     -0.00004467	     26.13226924
      0.02170618	     -0.05930463	     -0.00036383	     -0.20100365	     -0.06018714	      0.88291629	     -0.00012571	     -0.21396318	      0.00023581	     -0.00006890	     25.41799848
      0.02314215	     -0.05925795	     -0.00036262	     -0.20095749	     -0.06018678	      0.88291617	     -0.00012538	     -0.21395733	      0.00026568	     -0.00009066	     25.73191144
      0.02457813	     -0.05921495	     -0.00036164	     -0.20091499	     -0.06018637	      0.88291603	     -0.00012504	     -0.21395185	      0.00029472	     -0.00010944	     24.79092320
      0.02601410	     -0.05916409	     -0.00036021	     -0.20086463	     -0.06018593	      0.88291586	     -0.00012469	     -0.21394681	      0.00032168	     -0.00012523	     25.06305967
      0.02745008	     -0.05912116	     -0.00035925	     -0.20082218	     -0.06018545	      0.88291567	     -0.00012433	     -0.21394209	      0.00034794	     -0.00013779	     24.13612903
      0.02888605	     -0.05907124	     -0.00035775	     -0.20077274	     -0.06018493	      0.88291546	     -0.00012397	     -0.21393777	      0.00037211	     -0.00014738	     24.50202756
      0.03015195	     -0.05903683	     -0.00035700	     -0.20073874	     -0.06018445	      0.88291527	     -0.00012364	     -0.21393416	      0.00039309	     -0.00015331	     23.90271746
      0.03141786	     -0.05899966	     -0.00035592	     -0.20070197	     -0.06018394	      0.88291508	     -0.00012330	     -0.21393080	      0.00041276	     -0.00015720	     23.99238487
      0.03297995	     -0.05896177	     -0.00035502	     -0.20066457	     -0.06018327	      0.88291483	     -0.00012288	     -0.21392687	      0.00043639	     -0.00015935	     23.81318007
      0.03454204	     -0.05892397	     -0.00035381	     -0.20062726	     -0.06018258	      0.88291458	     -0.00012245	     -0.21392322	      0.00045868	     -0.00015909	     24.07854933
      0.03581581	     -0.05890308	     -0.00035344	     -0.20060675	     -0.06018198	      0.88291438	     -0.00012209	     -0.21392035	      0.00047684	     -0.00015730	     23.93221860
      0.03708958	     -0.05888074	     -0.00035270	     -0.20058480	     -0.06018136	      0.88291418	     -0.00012173	     -0.21391761	      0.00049420	     -0.00015450	     24.09505928
      0.03866826	     -0.05886188	     -0.00035230	     -0.20056641	     -0.06018056	      0.88291394	     -0.00012127	     -0.21391431	      0.00051569	     -0.00014993	     24.12998535
      0.04024693	     -0.05884241	     -0.00035145	     -0.20054742	     -0.06017973	      0.88291371	     -0.00012081	     -0.21391114	      0.00053643	     -0.00014470	     24.36288283
      0.04146848	     -0.05883700	     -0.00035166	     -0.20054236	     -0.06017907	      0.88291353	     -0.00012045	     -0.21390869	      0.00055293	     -0.00014039	     24.30557150
      0.04269004	     -0.05882935	     -0.00035156	     -0.20053507	     -0.06017838	      0.88291336	     -0.00012008	     -0.21390631	      0.00056898	     -0.00013615	     24.39374690
      0.04433944	     -0.05882602	     -0.00035197	     -0.20053222	     -0.06017743	      0.88291314	     -0.00011959	     -0.21390312	      0.00059091	     -0.00013071	     24.39286822
      0.04598884	     -0.05882037	     -0.00035186	     -0.20052705	     -0.06017643	      0.88291293	     -0.00011908	     -0.21390001	      0.00061238	     -0.00012606	     24.53121965
      0.04716326	     -0.05882472	     -0.00035275	     -0.20053173	     -0.06017571	      0.88291279	     -0.00011872	     -0.21389776	      0.00062822	     -0.00012333	     24.39610738
      0.04833767	     -0.05882510	     -0.00035308	     -0.20053245	     -0.06017496	      0.88291264	     -0.00011835	     -0.21389556	      0.00064371	     -0.00012132	     24.42007522
      0.05008270	     -0.05882944	     -0.00035393	     -0.20053729	     -0.06017381	      0.88291243	     -0.00011780	     -0.21389227	      0.00066702	     -0.00011973	     24.35119018
      0.05154710	     -0.05883007	     -0.00035414	     -0.20053834	     -0.06017282	      0.88291226	     -0.00011733	     -0.21388953	      0.00068638	     -0.00011985	     24.42173564
      0.05301151	     -0.05883565	     -0.00035500	     -0.20054434	     -0.06017180	      0.88291208	     -0.00011686	     -0.21388674	      0.00070615	     -0.00012123	     24.26266339
      0.05447592	     -0.05883395	     -0.00035495	     -0.20054307	     -0.06017076	      0.88291190	     -0.00011639	     -0.21388398	      0.00072535	     -0.00012397	     24.43633027
      0.05579334	     -0.05883886	     -0.00035595	     -0.20054835	     -0.06016979	      0.88291174	     -0.00011595	     -0.21388145	      0.00074310	     -0.00012742	     24.21667381
      0.05711076	     -0.05883727	     -0.00035611	     -0.20054713	     -0.06016880	      0.88291157	     -0.00011552	     -0.21387895	      0.00076027	     -0.00013185	     24.32981474
      0.05842819	     -0.05883911	     -0.00035684	     -0.20054934	     -0.06016779	      0.88291139	     -0.00011508	     -0.21387644	      0.00077759	     -0.00013713	     24.21102945
      0.06008996	     -0.05883543	     -0.00035679	     -0.20054613	     -0.06016648	      0.88291115	     -0.00011451	     -0.21387333	      0.00079884	     -0.00014498	     24.34946640
      0.06142799	     -0.05883633	     -0.00035726	     -0.20054740	     -0.06016539	      0.88291096	     -0.00011406	     -0.21387083	      0.00081609	     -0.00015210	     24.12151976
      0.06276601	     -0.05883076	     -0.00035675	     -0.20054222	     -0.06016429	      0.88291075	     -0.00011360	     -0.21386841	      0.00083272	     -0.00015996	     24.26420772
      0.06410403	     -0.05882836	     -0.00035680	     -0.20054019	     -0.06016317	      0.88291053	     -0.00011313	     -0.21386600	      0.00084941	     -0.00016834	     24.12917206
      0.06575339	     -0.05881952	     -0.00035608	     -0.20053181	     -0.06016175	      0.88291024	     -0.00011255	     -0.21386312	      0.00086927	     -0.00017927	     24.30207626
      0.06707009	     -0.05881727	     -0.00035645	     -0.20052992	     -0.06016059	      0.88291000	     -0.00011208	     -0.21386084	      0.00088523	     -0.00018822	     24.05364068
      0.06838678	     -0.05880919	     -0.00035587	     -0.20052221	     -0.06015942	      0.88290975	     -0.00011161	     -0.21385865	      0.00090047	     -0.00019730	     24.17425692
      0.06970348	     -0.05880461	     -0.00035583	     -0.20051798	     -0.06015822	      0.88290948	     -0.00011113	     -0.21385648	      0.00091563	     -0.00020632	     24.04895994
      0.07141689	     -0.05879408	     -0.00035497	     -0.20050793	     -0.06015664	      0.88290912	     -0.00011051	     -0.21385376	      0.00093454	     -0.00021792	     24.18076136
      0.07272436	     -0.05879123	     -0.00035515	     -0.20050543	     -0.06015541	      0.88290883	     -0.00011003	     -0.21385171	      0.00094898	     -0.00022653	     23.94903420
      0.07403182	     -0.05878325	     -0.00035440	     -0.20049780	     -0.06015416	      0.88290852	     -0.00010954	     -0.21384975	      0.00096275	     -0.00023495	     24.04843360
      0.07560094	     -0.05877905	     -0.00035432	     -0.20049401	     -0.06015263	      0.88290815	     -0.00010895	     -0.21384741	      0.00097929	     -0.00024465	     23.88718316
      0.07701225	     -0.05877044	     -0.00035330	     -0.20048578	     -0.06015124	      0.88290780	     -0.00010842	     -0.21384540	      0.00099351	     -0.00025307	     24.05772851
      0.07842356	     -0.05876903	     -0.00035350	     -0.20048474	     -0.06014983	      0.88290743	     -0.00010789	     -0.21384341	      0.00100800	     -0.00026108	     23.85973953
      0.07983487	     -0.05876200	     -0.00035246	     -0.20047808	     -0.06014840	      0.88290706	     -0.00010735	     -0.21384151	      0.00102182	     -0.00026879	     24.04635945
      0.08124618	     -0.05877236	     -0.00035274	     -0.20048880	     -0.06014694	      0.88290667	     -0.00010680	     -0.21383977	      0.00103583	     -0.00027638	     23.78642306
      0.08265749	     -0.05882122	     -0.00035137	     -0.20053801	     -0.06014547	      0.88290628	     -0.00010626	     -0.21383911	      0.00104838	     -0.00028589	     23.66010853
      0.08406880	     -0.05896194	     -0.00035117	     -0.20067903	     -0.06014398	      0.88290586	     -0.00010571	     -0.21384159	      0.00106045	     -0.00030238	     22.90722099
      0.08548011	     -0.05918182	     -0.00034942	     -0.20089922	     -0.06014248	      0.88290542	     -0.00010515	     -0.21384976	      0.00107321	     -0.00033274	     23.19847524
      0.08689142	     -0.05947339	     -0.00034964	     -0.20119108	     -0.06014095	      0.88290492	     -0.00010460	     -0.21386510	      0.00109134	     -0.00038242	     23.03595897
      0.08830273	     -0.05978850	     -0.00034896	     -0.20150657	     -0.06013940	      0.88290433	     -0.00010405	     -0.21388803	      0.00111655	     -0.00045453	     24.56377270
      0.08971404	     -0.06011862	     -0.00035070	     -0.20183710	     -0.06013780	      0.88290362	     -0.00010350	     -0.21391788	      0.00115154	     -0.00054938	     25.01053417
      0.09112535	     -0.06043078	     -0.00035185	     -0.20214977	     -0.06013614	      0.88290277	     -0.00010296	     -0.21395366	      0.00119540	     -0.00066554	     26.89429066
      0.09253665	     -0.06072931	     -0.00035493	     -0.20244885	     -0.06013442	      0.88290174	     -0.00010242	     -0.21399410	      0.00124846	     -0.00080015	     27.15614650
      0.09394796	     -0.06099695	     -0.00035719	     -0.20271713	     -0.06013261	      0.88290050	     -0.00010188	     -0.21403819	      0.00130878	     -0.00094959	     28.26248562
      0.09535927	     -0.06124298	     -0.00036016	     -0.20296385	     -0.06013072	      0.88289905	     -0.00010135	     -0.21408496	      0.00137586	     -0.00110992	     27.81729575
      0.09706523	     -0.06149633	     -0.00036208	     -0.20321813	     -0.06012830	      0.88289698	     -0.00010072	     -0.21414398	      0.00146376	     -0.00131255	     27.90687210
      0.09846643	     -0.06167300	     -0.00036407	     -0.20339562	     -0.06012619	      0.88289503	     -0.00010020	     -0.21419358	      0.00154088	     -0.00148142	     26.01651481
      0.09986764	     -0.06181636	     -0.00036444	     -0.20353986	     -0.06012398	      0.88289283	     -0.00009969	     -0.21424381	      0.00162064	     -0.00164708	     25.07292576
      0.10126884	     -0.06193866	     -0.00036530	     -0.20366306	     -0.06012165	      0.88289041	     -0.00009918	     -0.21429417	      0.00170259	     -0.00180660	     23.08008618
      0.10305039	     -0.06205064	     -0.00036442	     -0.20377627	     -0.06011852	      0.88288702	     -0.00009854	     -0.21435759	      0.00180945	     -0.00199491	     21.40543350
      0.10427637	     -0.06210922	     -0.00036430	     -0.20383569	     -0.06011626	      0.88288451	     -0.00009811	     -0.21440023	      0.00188343	     -0.00211316	     19.79488293
      0.10550234	     -0.06215016	     -0.00036312	     -0.20387751	     -0.06011390	      0.88288185	     -0.00009768	     -0.21444181	      0.00195848	     -0.00221907	     18.82192192
      0.10702491	     -0.06218813	     -0.00036162	     -0.20391658	     -0.06011085	      0.88287838	     -0.00009715	     -0.21449166	      0.00205106	     -0.00233327	     18.03606535
      0.10854748	     -0.06221785	     -0.00035930	     -0.20394744	     -0.06010766	      0.88287475	     -0.00009662	     -0.21453939	      0.00214447	     -0.00242496	     17.44325051
      0.10964954	     -0.06223576	     -0.00035772	     -0.20396615	     -0.06010526	      0.88287205	     -0.00009625	     -0.21457256	      0.00221046	     -0.00247816	     17.70405712
      0.11075160	     -0.06224845	     -0.00035649	     -0.20397965	     -0.06010279	      0.88286930	     -0.00009588	     -0.21460458	      0.00227699	     -0.00251831	     17.84592782
      0.11232632	     -0.06227249	     -0.00035453	     -0.20400484	     -0.06009913	      0.88286530	     -0.00009536	     -0.21464851	      0.00237078	     -0.00255469	     18.42848471
      0.11405571	     -0.06230474	     -0.00035259	     -0.20403835	     -0.06009494	      0.88286087	     -0.00009480	     -0.21469437	      0.00247383	     -0.00256630	     18.84910579
      0.11519829	     -0.06232753	     -0.00035147	     -0.20406195	     -0.06009207	      0.88285794	     -0.00009444	     -0.21472325	      0.00254071	     -0.00255972	     19.65542927
      0.11634086	     -0.06235323	     -0.00035050	     -0.20408848	     -0.06008913	      0.88285502	     -0.00009408	     -0.21475101	      0.00260847	     -0.00254126	     19.92270668
      0.11795266	     -0.06239488	     -0.00034918	     -0.20413127	     -0.06008485	      0.88285096	     -0.00009359	     -0.21478824	      0.00270376	     -0.00249812	     20.44116350
      0.11955036	     -0.06244052	     -0.00034850	     -0.20417806	     -0.06008045	      0.88284701	     -0.00009312	     -0.21482296	      0.00279957	     -0.00243630	     20.23692269
      0.12073448	     -0.06247715	     -0.00034823	     -0.20421552	     -0.06007710	      0.88284416	     -0.00009278	     -0.21484730	      0.00286996	     -0.00238084	     20.55671400
      0.12191860	     -0.06251548	     -0.00034814	     -0.20425469	     -0.06007366	      0.88284138	     -0.00009245	     -0.21487050	      0.00294179	     -0.00231687	     20.19283226
      0.12339993	     -0.06256475	     -0.00034870	     -0.20430498	     -0.06006923	      0.88283801	     -0.00009204	     -0.21489797	      0.00303177	     -0.00222805	     20.02442857
      0.12493962	     -0.06261851	     -0.00034921	     -0.20435983	     -0.06006449	      0.88283466	     -0.00009164	     -0.21492484	      0.00312714	     -0.00212578	     19.23869103
      0.12610347	     -0.06265935	     -0.00034973	     -0.20440148	     -0.06006081	      0.88283223	     -0.00009134	     -0.21494404	      0.00319884	     -0.00204427	     19.19927067
      0.12726732	     -0.06269861	     -0.00035031	     -0.20444156	     -0.06005704	      0.88282990	     -0.00009105	     -0.21496233	      0.00327205	     -0.00195869	     18.67818982
      0.12871758	     -0.06274726	     -0.00035121	     -0.20449123	     -0.06005223	      0.88282714	     -0.00009070	     -0.21498389	      0.00336351	     -0.00184918	     18.39306225
      0.13031219	     -0.06279749	     -0.00035228	     -0.20454259	     -0.06004679	      0.88282429	     -0.00009033	     -0.21500615	      0.00346596	     -0.00172525	     17.74674402
      0.13141724	     -0.06283076	     -0.00035317	     -0.20457663	     -0.06004292	      0.88282243	     -0.00009008	     -0.21502071	      0.00353649	     -0.00163917	     17.76985365
      0.13252229	     -0.06286200	     -0.00035406	     -0.20460866	     -0.06003897	      0.88282067	     -0.00008984	     -0.21503467	      0.00360817	     -0.00155241	     17.52111552
      0.13407071	     -0.06290483	     -0.00035528	     -0.20465258	     -0.06003331	      0.88281836	     -0.00008952	     -0.21505329	      0.00370873	     -0.00143217	     17.40583604
      0.13584060	     -0.06294944	     -0.00035628	     -0.20469845	     -0.06002664	      0.88281594	     -0.00008917	     -0.21507349	      0.00382518	     -0.00129696	     17.04503365
      0.13680344	     -0.06297093	     -0.00035653	     -0.20472062	     -0.06002293	      0.88281473	     -0.00008898	     -0.21508403	      0.00388785	     -0.00122581	     17.18389942
      0.13800268	     -0.06299563	     -0.00035673	     -0.20474619	     -0.06001822	      0.88281331	     -0.00008876	     -0.21509679	      0.00396690	     -0.00113892	     17.13350647
      0.13993842	     -0.06303132	     -0.00035702	     -0.20478326	     -0.06001041	      0.88281124	     -0.00008842	     -0.21511660	      0.00409456	     -0.00100537	     17.17142237
      0.14123099	     -0.06304888	     -0.00035771	     -0.20480176	     -0.06000507	      0.88280999	     -0.00008820	     -0.21512936	      0.00418088	     -0.00092040	     16.98926609
      0.14252356	     -0.06306408	     -0.00035848	     -0.20481787	     -0.05999961	      0.88280886	     -0.00008799	     -0.21514175	      0.00426628	     -0.00084031	     17.03497710
      0.14381612	     -0.06307460	     -0.00035868	     -0.20482932	     -0.05999404	      0.88280782	     -0.00008779	     -0.21515383	      0.00435263	     -0.00076367	     16.87537688
      0.14510869	     -0.06308310	     -0.00035869	     -0.20483874	     -0.05998836	      0.88280688	     -0.00008760	     -0.21516555	      0.00443811	     -0.00069218	     16.87039515
      0.14640126	     -0.06308578	     -0.00035837	     -0.20484237	     -0.05998256	      0.88280603	     -0.00008742	     -0.21517690	      0.00452444	     -0.00062443	     16.69492846
      0.14769383	     -0.06308601	     -0.00035798	     -0.20484353	     -0.05997666	      0.88280526	     -0.00008724	     -0.21518778	      0.00460994	     -0.00056185	     16.66548589
      0.14898640	     -0.06308198	     -0.00035734	     -0.20484044	     -0.05997065	      0.88280457	     -0.00008708	     -0.21519820	      0.00469611	     -0.00050305	     16.47312718
      0.15027897	     -0.06307742	     -0.00035669	     -0.20483682	     -0.05996452	      0.88280396	     -0.00008692	     -0.21520812	      0.00478141	     -0.00044928	     16.43370490
      0.15157154	     -0.06306956	     -0.00035588	     -0.20482990	     -0.05995829	      0.88280341	     -0.00008677	     -0.21521756	      0.00486723	     -0.00039927	     16.24757979
      0.15286410	     -0.06306106	     -0.00035514	     -0.20482233	     -0.05995194	      0.88280293	     -0.00008664	     -0.21522647	      0.00495230	     -0.00035413	     16.22347329
      0.15447352	     -0.06304762	     -0.00035418	     -0.20481005	     -0.05994388	      0.88280240	     -0.00008648	     -0.21523686	      0.00505894	     -0.00030305	     15.95310827
      0.15557541	     -0.06303795	     -0.00035358	     -0.20480117	     -0.05993827	      0.88280208	     -0.00008638	     -0.21524347	      0.00513089	     -0.00027236	     16.05600220
      0.15667730	     -0.06302727	     -0.00035294	     -0.20479127	     -0.05993258	      0.88280180	     -0.00008628	     -0.21524969	      0.00520349	     -0.00024404	     15.96991548
      0.15823855	     -0.06301446	     -0.00035224	     -0.20477956	     -0.05992437	      0.88280144	     -0.00008616	     -0.21525785	      0.00530590	     -0.00020931	     15.97998344
      0.16003519	     -0.06300188	     -0.00035145	     -0.20476826	     -0.05991473	      0.88280110	     -0.00008604	     -0.21526642	      0.00542452	     -0.00017588	     15.71165480
      0.16098027	     -0.06299605	     -0.00035111	     -0.20476308	     -0.05990958	      0.88280094	     -0.00008599	     -0.21527058	      0.00548601	     -0.00016186	     15.88523699
      0.16217680	     -0.06298948	     -0.00035065	     -0.20475735	     -0.05990297	      0.88280075	     -0.00008593	     -0.21527553	      0.00556468	     -0.00014654	     15.85964695
      0.16421212	     -0.06298189	     -0.00034983	     -0.20475117	     -0.05989150	      0.88280048	     -0.00008584	     -0.21528318	      0.00569840	     -0.00012824	     15.98406665
      0.16546692	     -0.06297614	     -0.00034941	     -0.20474630	     -0.05988430	      0.88280032	     -0.00008580	     -0.21528741	      0.00578191	     -0.00012070	     15.79745787
      0.16672172	     -0.06297022	     -0.00034921	     -0.20474125	     -0.05987699	      0.88280017	     -0.00008577	     -0.21529121	      0.00586478	     -0.00011699	     15.95999598
      0.16797652	     -0.06295828	     -0.00034915	     -0.20473018	     -0.05986958	      0.88280003	     -0.00008575	     -0.21529449	      0.00594855	     -0.00011540	     15.93511105
      0.16952100	     -0.06292107	     -0.00034956	     -0.20469403	     -0.05986032	      0.88279985	     -0.00008574	     -0.21529733	      0.00605141	     -0.00011653	     16.34195737
      0.17084576	     -0.06284413	     -0.00035032	     -0.20461801	     -0.05985224	      0.88279969	     -0.00008574	     -0.21529773	      0.00614091	     -0.00011656	     16.54808980
      0.17217052	     -0.06271317	     -0.00035146	     -0.20448797	     -0.05984405	      0.88279954	     -0.00008575	     -0.21529480	      0.00622881	     -0.00011392	     17.33469937
      0.17349529	     -0.06252028	     -0.00035225	     -0.20429602	     -0.05983574	      0.88279939	     -0.00008577	     -0.21528727	      0.00631597	     -0.00010309	     17.72713429
      0.17482005	     -0.06227105	     -0.00035253	     -0.20404769	     -0.05982731	      0.88279927	     -0.00008580	     -0.21527399	      0.00639823	     -0.00008224	     18.60899633
      0.17614481	     -0.06197324	     -0.00035200	     -0.20375078	     -0.05981879	      0.88279918	     -0.00008584	     -0.21525440	      0.00647598	     -0.00004675	     18.99957960
      0.17746958	     -0.06164228	     -0.00035109	     -0.20342064	     -0.05981016	      0.88279915	     -0.00008590	     -0.21522836	      0.00654556	      0.00000375	     19.85438397
      0.17879434	     -0.06128522	     -0.00034954	     -0.20306435	     -0.05980145	      0.88279920	     -0.00008596	     -0.21519622	      0.00660818	      0.00007207	     20.14086157
      0.18011910	     -0.06091287	     -0.00034764	     -0.20269269	     -0.05979266	      0.88279935	     -0.00008602	     -0.21515845	      0.00666093	      0.00015662	     21.02245290
      0.18144387	     -0.06053175	     -0.00034527	     -0.20231217	     -0.05978380	      0.88279962	     -0.00008610	     -0.21511574	      0.00670589	      0.00025844	     21.39920028
      0.18276863	     -0.06014942	     -0.00034276	     -0.20193036	     -0.05977489	      0.88280004	     -0.00008619	     -0.21506876	      0.00674120	      0.00037473	     22.34391854
      0.18409339	     -0.05976759	     -0.00033993	     -0.20154897	     -0.05976594	      0.88280062	     -0.00008628	     -0.21501825	      0.00676935	      0.00050548	     22.69511041
      0.18541816	     -0.05939383	     -0.00033736	     -0.20117555	     -0.05975696	      0.88280139	     -0.00008639	     -0.21496486	      0.00678858	      0.00064688	     23.72686060
      0.18674292	     -0.05902944	     -0.00033479	     -0.20081144	     -0.05974796	      0.88280234	     -0.00008650	     -0.21490930	      0.00680192	      0.00079834	     24.10612109
      0.18806768	     -0.05867842	     -0.00033249	     -0.20046061	     -0.05973894	      0.88280350	     -0.00008662	     -0.21485212	      0.00680767	      0.00095561	     25.17820171
      0.18939245	     -0.05834156	     -0.00033001	     -0.20012388	     -0.05972992	      0.88280488	     -0.00008674	     -0.21479393	      0.00680898	      0.00111790	     25.53756054
      0.19071721	     -0.05802078	     -0.00032756	     -0.19980317	     -0.05972091	      0.88280647	     -0.00008687	     -0.21473521	      0.00680402	      0.00128083	     26.60131336
      0.19204197	     -0.05771441	     -0.00032560	     -0.19949682	     -0.05971190	      0.88280827	     -0.00008701	     -0.21467639	      0.00679590	      0.00144370	     27.01582777
      0.19336674	     -0.05742384	     -0.00032322	     -0.19920622	     -0.05970290	      0.88281029	     -0.00008716	     -0.21461777	      0.00678284	      0.00160258	     28.09714854
      0.19469150	     -0.05714793	     -0.00032094	     -0.19893025	     -0.05969393	      0.88281251	     -0.00008731	     -0.21455964	      0.00676786	      0.00175721	     28.45248938
      0.19601627	     -0.05688362	     -0.00031922	     -0.19866583	     -0.05968497	      0.88281494	     -0.00008747	     -0.21450212	      0.00674881	      0.00190418	     29.51743819
      0.19734103	     -0.05663191	     -0.00031763	     -0.19841398	     -0.05967605	      0.88281756	     -0.00008763	     -0.21444536	      0.00672851	      0.00204357	     29.95444571
      0.19866579	     -0.05639115	     -0.00031616	     -0.19817304	     -0.05966715	      0.88282035	     -0.00008780	     -0.21438937	      0.00670511	      0.00217239	     30.97404941
      0.19999056	     -0.05615951	     -0.00031432	     -0.19794122	     -0.05965828	      0.88282331	     -0.00008797	     -0.21433417	      0.00668111	      0.00229119	     31.31557943
      0.20131532	     -0.05593824	     -0.00031267	     -0.19771973	     -0.05964945	      0.88282642	     -0.00008816	     -0.21427975	      0.00665422	      0.00239718	     32.32798052
      0.20264008	     -0.05572751	     -0.00031063	     -0.19750879	     -0.05964065	      0.88282965	     -0.00008834	     -0.21422617	      0.00662719	      0.00249138	     32.58553145
      0.20396485	     -0.05552610	     -0.00030876	     -0.19730713	     -0.05963189	      0.88283301	     -0.00008853	     -0.21417345	      0.00659755	      0.00257122	     33.53971169
      0.20528961	     -0.05533343	     -0.00030671	     -0.19711420	     -0.05962317	      0.88283646	     -0.00008873	     -0.21412163	      0.00656810	      0.00263804	     33.74015713
      0.20661437	     -0.05514693	     -0.00030438	     -0.19692743	     -0.05961449	      0.88283999	     -0.00008893	     -0.21407067	      0.00653624	      0.00268984	     34.66056706
      0.20793914	     -0.05496637	     -0.00030240	     -0.19674659	     -0.05960585	      0.88284358	     -0.00008914	     -0.21402057	      0.00650466	      0.00272857	     34.78069879
      0.20926390	     -0.05479275	     -0.00030095	     -0.19657265	     -0.05959726	      0.88284721	     -0.00008935	     -0.21397136	      0.00647059	      0.00275250	     35.63294925
      0.21058866	     -0.05462796	     -0.00029959	     -0.19640752	     -0.05958871	      0.88285087	     -0.00008957	     -0.21392306	      0.00643676	      0.00276368	     35.69242802
      0.21191343	     -0.05446796	     -0.00029863	     -0.19624715	     -0.05958020	      0.88285453	     -0.00008979	     -0.21387568	      0.00640048	      0.00276060	     36.51296929
      0.21323819	     -0.05431482	     -0.00029759	     -0.19609365	     -0.05957175	      0.88285818	     -0.00009002	     -0.21382920	      0.00636449	      0.00274572	     36.49407840
      0.21456295	     -0.05416389	     -0.00029666	     -0.19594232	     -0.05956334	      0.88286180	     -0.00009025	     -0.21378356	      0.00632590	      0.00271778	     37.28897259
      0.21588772	     -0.05401728	     -0.00029573	     -0.19579531	     -0.05955499	      0.88286538	     -0.00009049	     -0.21373873	      0.00628741	      0.00267948	     37.25712613
      0.21721248	     -0.05387097	     -0.00029490	     -0.19564858	     -0.05954668	      0.88286889	     -0.00009073	     -0.21369466	      0.00624622	      0.00262993	     38.02204487
      0.21853724	     -0.05372602	     -0.00029362	     -0.19550321	     -0.05953844	      0.88287234	     -0.00009097	     -0.21365125	      0.00620505	      0.00257214	     37.90825359
      0.21986201	     -0.05357729	     -0.00029251	     -0.19535402	     -0.05953025	      0.88287570	     -0.00009122	     -0.21360840	      0.00616085	      0.00250530	     38.70462670
      0.22118677	     -0.05343266	     -0.00029101	     -0.19520895	     -0.05952211	      0.88287898	     -0.00009147	     -0.21356601	      0.00611631	      0.00243233	     38.65518379
      0.22251153	     -0.05328637	     -0.00028961	     -0.19506218	     -0.05951404	      0.88288215	     -0.00009173	     -0.21352408	      0.00606869	      0.00235259	     39.39986400
      0.22367446	     -0.05316184	     -0.00028863	     -0.19493722	     -0.05950701	      0.88288484	     -0.00009196	     -0.21348764	      0.00602644	      0.00227951	     39.36813471
      0.22483739	     -0.05303630	     -0.00028772	     -0.19481122	     -0.05950003	      0.88288745	     -0.00009219	     -0.21345151	      0.00598193	      0.00220290	     39.83731764
      0.22633193	     -0.05287654	     -0.00028625	     -0.19465087	     -0.05949113	      0.88289066	     -0.00009249	     -0.21340552	      0.00592297	      0.00210183	     40.08339957
      0.22782648	     -0.05271410	     -0.00028483	     -0.19448779	     -0.05948232	      0.88289373	     -0.00009279	     -0.21335995	      0.00586072	      0.00199851	     40.74305998
      0.22898450	     -0.05259269	     -0.00028347	     -0.19436589	     -0.05947557	      0.88289600	     -0.00009303	     -0.21332492	      0.00581121	      0.00191850	     40.78795157
      0.23014252	     -0.05247141	     -0.00028240	     -0.19424408	     -0.05946887	      0.88289817	     -0.00009328	     -0.21329019	      0.00575948	      0.00183839	     41.18435768
      0.23166132	     -0.05231975	     -0.00028119	     -0.19409170	     -0.05946017	      0.88290088	     -0.00009360	     -0.21324519	      0.00568928	      0.00173464	     41.47481179
      0.23302497	     -0.05218462	     -0.00028029	     -0.19395590	     -0.05945246	      0.88290319	     -0.00009389	     -0.21320543	      0.00562347	      0.00164310	     41.96392867
      0.23438863	     -0.05205611	     -0.00027924	     -0.19382669	     -0.05944484	      0.88290537	     -0.00009419	     -0.21316625	      0.00555569	      0.00155404	     42.16541423
      0.23557987	     -0.05194043	     -0.00027822	     -0.19371039	     -0.05943825	      0.88290717	     -0.00009445	     -0.21313251	      0.00549432	      0.00147844	     42.63151574
      0.23677111	     -0.05183049	     -0.00027716	     -0.19359981	     -0.05943175	      0.88290889	     -0.00009471	     -0.21309917	      0.00543146	      0.00140557	     42.87871485
      0.23796235	     -0.05172042	     -0.00027578	     -0.19348910	     -0.05942531	      0.88291052	     -0.00009498	     -0.21306626	      0.00536678	      0.00133566	     43.25239605
      0.23957237	     -0.05157647	     -0.00027435	     -0.19334424	     -0.05941675	      0.88291260	     -0.00009535	     -0.21302254	      0.00527666	      0.00124661	     43.58869833
      0.24076322	     -0.05147162	     -0.00027334	     -0.19323870	     -0.05941050	      0.88291405	     -0.00009562	     -0.21299085	      0.00520788	      0.00118470	     43.99243364
      0.24195407	     -0.05137305	     -0.00027249	     -0.19313942	     -0.05940434	      0.88291542	     -0.00009589	     -0.21295973	      0.00513767	      0.00112633	     44.25184467
      0.24340290	     -0.05125358	     -0.00027173	     -0.19301906	     -0.05939696	      0.88291701	     -0.00009623	     -0.21292264	      0.00505017	      0.00106006	     44.75082907
      0.24467521	     -0.05115535	     -0.00027132	     -0.19292004	     -0.05939059	      0.88291832	     -0.00009653	     -0.21289073	      0.00497176	      0.00100639	     44.99882077
      0.24594751	     -0.05105347	     -0.00027067	     -0.19281734	     -0.05938431	      0.88291957	     -0.00009683	     -0.21285943	      0.00489163	      0.00095686	     45.48097108
      0.24721982	     -0.05095710	     -0.00027008	     -0.19272015	     -0.05937814	      0.88292076	     -0.00009714	     -0.21282862	      0.00481017	      0.00091169	     45.73109405
      0.24849213	     -0.05085816	     -0.00026939	     -0.19262038	     -0.05937207	      0.88292189	     -0.00009744	     -0.21279832	      0.00472704	      0.00087071	     46.20984396
      0.24976443	     -0.05076714	     -0.00026903	     -0.19252851	     -0.05936611	      0.88292297	     -0.00009775	     -0.21276849	      0.00464260	      0.00083403	     46.43056560
      0.25103674	     -0.05067686	     -0.00026858	     -0.19243736	     -0.05936026	      0.88292401	     -0.00009806	     -0.21273921	      0.00455652	      0.00080124	     46.86616057
      0.25230904	     -0.05059968	     -0.00026835	     -0.19235930	     -0.05935452	      0.88292502	     -0.00009837	     -0.21271056	      0.00446918	      0.00077210	     46.98558394
      0.25358135	     -0.05052727	     -0.00026796	     -0.19228599	     -0.05934889	      0.88292598	     -0.00009868	     -0.21268275	      0.00438034	      0.00074574	     47.35481741
      0.25485366	     -0.05047065	     -0.00026786	     -0.19222845	     -0.05934337	      0.88292691	     -0.00009900	     -0.21265587	      0.00429062	      0.00072165	     47.38849294
      0.25612596	     -0.05041822	     -0.00026746	     -0.19217511	     -0.05933797	      0.88292782	     -0.00009932	     -0.21263010	      0.00419991	      0.00069888	     47.73147958
      0.25739827	     -0.05038264	     -0.00026740	     -0.19213860	     -0.05933268	      0.88292869	     -0.00009963	     -0.21260549	      0.00410891	      0.00067691	     47.67411951
      0.25867058	     -0.05035075	     -0.00026694	     -0.19210579	     -0.05932752	      0.88292954	     -0.00009995	     -0.21258218	      0.00401743	      0.00065481	     47.98799886
      0.25994288	     -0.05033739	     -0.00026696	     -0.19209149	     -0.05932246	      0.88293036	     -0.00010027	     -0.21256019	      0.00392626	      0.00063215	     47.81142718
      0.26106697	     -0.05032840	     -0.00026660	     -0.19208169	     -0.05931809	      0.88293106	     -0.00010056	     -0.21254197	      0.00384571	      0.00061091	     47.99955286
      0.26219106	     -0.05033277	     -0.00026662	     -0.19208523	     -0.05931382	      0.88293173	     -0.00010084	     -0.21252488	      0.00376572	      0.00058829	     47.88761365
      0.26358680	     -0.05034708	     -0.00026667	     -0.19209852	     -0.05930863	      0.88293253	     -0.00010119	     -0.21250536	      0.00366705	      0.00055756	     47.90446940
      0.26498255	     -0.05037852	     -0.00026707	     -0.19212895	     -0.05930358	      0.88293329	     -0.00010155	     -0.21248770	      0.00356964	      0.00052344	     47.61597190
      0.26612975	     -0.05040875	     -0.00026704	     -0.19215836	     -0.05929953	      0.88293387	     -0.00010184	     -0.21247466	      0.00349040	      0.00049237	     47.64575786
      0.26727696	     -0.05045103	     -0.00026715	     -0.19219984	     -0.05929557	      0.88293442	     -0.00010213	     -0.21246290	      0.00341235	      0.00045849	     47.37412494
      0.26868168	     -0.05050979	     -0.00026714	     -0.19225762	     -0.05929084	      0.88293503	     -0.00010249	     -0.21245031	      0.00331821	      0.00041286	     47.23375942
      0.27008641	     -0.05058263	     -0.00026766	     -0.19232949	     -0.05928625	      0.88293557	     -0.00010285	     -0.21243961	      0.00322614	      0.00036272	     46.76753363
      0.27119962	     -0.05064016	     -0.00026766	     -0.19238628	     -0.05928270	      0.88293595	     -0.00010314	     -0.21243245	      0.00315439	      0.00031972	     46.72133141
      0.27231284	     -0.05070563	     -0.00026809	     -0.19245101	     -0.05927922	      0.88293628	     -0.00010342	     -0.21242634	      0.00308410	      0.00027416	     46.39277423
      0.27377249	     -0.05079299	     -0.00026823	     -0.19253742	     -0.05927479	      0.88293664	     -0.00010380	     -0.21241984	      0.00299377	      0.00021074	     46.14423628
      0.27523214	     -0.05088905	     -0.00026886	     -0.19263256	     -0.05927048	      0.88293690	     -0.00010417	     -0.21241486	      0.00290578	      0.00014389	     45.59600757
      0.27632345	     -0.05095766	     -0.00026877	     -0.19270050	     -0.05926735	      0.88293703	     -0.00010445	     -0.21241208	      0.00284118	      0.00009191	     45.50545711
      0.27741475	     -0.05103217	     -0.00026914	     -0.19277434	     -0.05926428	      0.88293710	     -0.00010473	     -0.21241000	      0.00277787	      0.00003868	     45.14861950
      0.27893398	     -0.05113567	     -0.00026928	     -0.19287695	     -0.05926013	      0.88293710	     -0.00010511	     -0.21240822	      0.00269147	     -0.00003709	     44.81939379
      0.28045322	     -0.05124642	     -0.00026975	     -0.19298681	     -0.05925610	      0.88293698	     -0.00010550	     -0.21240758	      0.00260724	     -0.00011392	     44.20311951
      0.28150559	     -0.05131909	     -0.00026954	     -0.19305890	     -0.05925339	      0.88293684	     -0.00010577	     -0.21240779	      0.00254982	     -0.00016750	     44.10489803
      0.28255797	     -0.05139709	     -0.00026993	     -0.19313631	     -0.05925073	      0.88293663	     -0.00010604	     -0.21240846	      0.00249348	     -0.00022092	     43.76549474
      0.28417646	     -0.05151619	     -0.00027029	     -0.19325452	     -0.05924677	      0.88293621	     -0.00010645	     -0.21241036	      0.00240850	     -0.00030237	     43.39207638
      0.28552046	     -0.05161835	     -0.00027112	     -0.19335595	     -0.05924358	      0.88293576	     -0.00010679	     -0.21241267	      0.00233958	     -0.00036876	     42.93036547
      0.28686447	     -0.05171763	     -0.00027148	     -0.19345453	     -0.05924048	      0.88293522	     -0.00010714	     -0.21241563	      0.00227188	     -0.00043367	     42.73654268
      0.28820847	     -0.05182358	     -0.00027266	     -0.19355977	     -0.05923747	      0.88293459	     -0.00010748	     -0.21241918	      0.00220578	     -0.00049660	     42.20120815
      0.28939917	     -0.05191178	     -0.00027289	     -0.19364737	     -0.05923488	      0.88293397	     -0.00010778	     -0.21242281	      0.00214812	     -0.00055061	     42.09739208
      0.29058987	     -0.05200518	     -0.00027378	     -0.19374017	     -0.05923235	      0.88293328	     -0.00010808	     -0.21242682	      0.00209174	     -0.00060259	     41.69926718
      0.29178057	     -0.05209555	     -0.00027424	     -0.19382997	     -0.05922990	      0.88293253	     -0.00010838	     -0.21243121	      0.00203629	     -0.00065249	     41.49598208
      0.29335645	     -0.05221860	     -0.00027529	     -0.19395227	     -0.05922674	      0.88293146	     -0.00010878	     -0.21243752	      0.00196467	     -0.00071492	     41.03176938
      0.29458063	     -0.05230988	     -0.00027540	     -0.19404299	     -0.05922437	      0.88293055	     -0.00010908	     -0.21244280	      0.00191014	     -0.00076048	     40.92381587
      0.29580482	     -0.05240543	     -0.00027600	     -0.19413799	     -0.05922207	      0.88292960	     -0.00010939	     -0.21244835	      0.00185691	     -0.00080319	     40.55125943
      0.29702900	     -0.05249742	     -0.00027613	     -0.19422944	     -0.05921983	      0.88292859	     -0.00010970	     -0.21245416	      0.00180465	     -0.00084303	     40.38027784
      0.29857602	     -0.05261695	     -0.00027684	     -0.19434832	     -0.05921708	      0.88292725	     -0.00011008	     -0.21246182	      0.00174037	     -0.00088908	     39.94261425
      0.29978544	     -0.05270550	     -0.00027686	     -0.19443637	     -0.05921501	      0.88292615	     -0.00011038	     -0.21246804	      0.00169115	     -0.00092177	     39.87049228
      0.30099485	     -0.05279818	     -0.00027765	     -0.19452855	     -0.05921299	      0.88292502	     -0.00011068	     -0.21247441	      0.00164320	     -0.00095136	     39.53064486
      0.30220427	     -0.05288723	     -0.00027799	     -0.19461713	     -0.05921103	      0.88292385	     -0.00011097	     -0.21248094	      0.00159618	     -0.00097795	     39.37224400
      0.30381524	     -0.05300827	     -0.00027896	     -0.19473754	     -0.05920851	      0.88292225	     -0.00011137	     -0.21248980	      0.00153537	     -0.00100866	     38.95660672
      0.30502406	     -0.05309380	     -0.00027901	     -0.19482263	     -0.05920668	      0.88292102	     -0.00011166	     -0.21249657	      0.00149076	     -0.00102831	     38.89900600
      0.30623289	     -0.05318289	     -0.00027971	     -0.19491127	     -0.05920491	      0.88291977	     -0.00011195	     -0.21250340	      0.00144740	     -0.00104502	     38.58156807
      0.30769643	     -0.05328547	     -0.00027992	     -0.19501335	     -0.05920283	      0.88291822	     -0.00011230	     -0.21251175	      0.00139609	     -0.00106156	     38.44923346
      0.30901018	     -0.05338095	     -0.00028081	     -0.19510837	     -0.05920102	      0.88291682	     -0.00011262	     -0.21251925	      0.00135150	     -0.00107299	     38.05788396
      0.31032392	     -0.05346954	     -0.00028081	     -0.19519654	     -0.05919927	      0.88291541	     -0.00011293	     -0.21252681	      0.00130784	     -0.00108143	     38.00923533
      0.31163767	     -0.05356290	     -0.00028173	     -0.19528947	     -0.05919758	      0.88291398	     -0.00011324	     -0.21253432	      0.00126561	     -0.00108690	     37.60621339
      0.31295142	     -0.05364875	     -0.00028169	     -0.19537493	     -0.05919595	      0.88291255	     -0.00011355	     -0.21254184	      0.00122425	     -0.00108970	     37.57651271
      0.31426517	     -0.05373981	     -0.00028267	     -0.19546558	     -0.05919437	      0.88291112	     -0.00011386	     -0.21254928	      0.00118431	     -0.00108983	     37.16570319
      0.31557891	     -0.05382295	     -0.00028262	     -0.19554835	     -0.05919284	      0.88290969	     -0.00011417	     -0.21255669	      0.00114519	     -0.00108765	     37.15204615
      0.31689266	     -0.05391166	     -0.00028365	     -0.19563668	     -0.05919136	      0.88290826	     -0.00011447	     -0.21256399	      0.00110750	     -0.00108318	     36.73843364
      0.31820641	     -0.05399216	     -0.00028371	     -0.19571683	     -0.05918993	      0.88290684	     -0.00011477	     -0.21257124	      0.00107058	     -0.00107678	     36.73542349
      0.31952015	     -0.05407838	     -0.00028522	     -0.19580269	     -0.05918854	      0.88290543	     -0.00011508	     -0.21257836	      0.00103506	     -0.00106843	     36.32095865
      0.32083390	     -0.05415633	     -0.00028555	     -0.19588030	     -0.05918721	      0.88290404	     -0.00011538	     -0.21258540	      0.00100026	     -0.00105852	     36.31973445
      0.32214765	     -0.05423944	     -0.00028659	     -0.19596308	     -0.05918591	      0.88290265	     -0.00011568	     -0.21259229	      0.00096684	     -0.00104703	     35.91170902
      0.32346140	     -0.05431468	     -0.00028645	     -0.19603802	     -0.05918467	      0.88290129	     -0.00011598	     -0.21259912	      0.00093410	     -0.00103431	     35.91011312
      0.32477514	     -0.05439540	     -0.00028738	     -0.19611844	     -0.05918346	      0.88289994	     -0.00011628	     -0.21260581	      0.00090271	     -0.00102039	     35.51196315
      0.32608889	     -0.05446785	     -0.00028718	     -0.19619062	     -0.05918229	      0.88289861	     -0.00011657	     -0.21261241	      0.00087200	     -0.00100562	     35.51521590
      0.32740264	     -0.05454517	     -0.00028797	     -0.19626766	     -0.05918117	      0.88289729	     -0.00011687	     -0.21261885	      0.00084261	     -0.00099001	     35.13139825
      0.32871638	     -0.05461442	     -0.00028768	     -0.19633666	     -0.05918008	      0.88289600	     -0.00011716	     -0.21262518	      0.00081386	     -0.00097387	     35.13369470
      0.33003013	     -0.05468794	     -0.00028830	     -0.19640992	     -0.05917903	      0.88289474	     -0.00011746	     -0.21263133	      0.00078636	     -0.00095720	     34.76538236
      0.33134388	     -0.05475371	     -0.00028792	     -0.19647547	     -0.05917801	      0.88289349	     -0.00011775	     -0.21263737	      0.00075947	     -0.00094029	     34.76555971
      0.33265763	     -0.05482306	     -0.00028834	     -0.19654459	     -0.05917703	      0.88289227	     -0.00011804	     -0.21264322	      0.00073374	     -0.00092313	     34.41653225
      0.33397137	     -0.05488513	     -0.00028787	     -0.19660645	     -0.05917609	      0.88289106	     -0.00011833	     -0.21264894	      0.00070860	     -0.00090597	     34.41396562
      0.33528512	     -0.05495002	     -0.00028811	     -0.19667114	     -0.05917517	      0.88288989	     -0.00011862	     -0.21265448	      0.00068454	     -0.00088881	     34.08771240
      0.33659887	     -0.05500807	     -0.00028755	     -0.19672901	     -0.05917429	      0.88288873	     -0.00011891	     -0.21265989	      0.00066103	     -0.00087183	     34.08104687
      0.33791261	     -0.05506816	     -0.00028761	     -0.19678891	     -0.05917343	      0.88288759	     -0.00011920	     -0.21266512	      0.00063850	     -0.00085503	     33.78001500
      0.33922636	     -0.05512195	     -0.00028697	     -0.19684254	     -0.05917261	      0.88288648	     -0.00011948	     -0.21267023	      0.00061648	     -0.00083857	     33.76775489
      0.34054011	     -0.05517730	     -0.00028688	     -0.19689772	     -0.05917181	      0.88288539	     -0.00011977	     -0.21267517	      0.00059535	     -0.00082242	     33.49323137
      0.34185386	     -0.05522725	     -0.00028622	     -0.19694752	     -0.05917104	      0.88288432	     -0.00012005	     -0.21268000	      0.00057468	     -0.00080673	     33.47365137
      0.34316760	     -0.05527844	     -0.00028605	     -0.19699855	     -0.05917030	      0.88288327	     -0.00012034	     -0.21268469	      0.00055479	     -0.00079146	     33.22625566
      0.34477869	     -0.05533378	     -0.00028500	     -0.19705374	     -0.05916943	      0.88288201	     -0.00012068	     -0.21269034	      0.00053091	     -0.00077349	     33.30517270
      0.34595295	     -0.05537764	     -0.00028506	     -0.19709747	     -0.05916881	      0.88288111	     -0.00012094	     -0.21269435	      0.00051431	     -0.00076084	     32.93329917
      0.34712720	     -0.05541557	     -0.00028436	     -0.19713529	     -0.05916822	      0.88288022	     -0.00012119	     -0.21269834	      0.00049786	     -0.00074872	     32.93103849
      0.34870664	     -0.05546805	     -0.00028393	     -0.19718761	     -0.05916745	      0.88287905	     -0.00012153	     -0.21270363	      0.00047654	     -0.00073314	     32.67253373
      0.35011655	     -0.05550947	     -0.00028287	     -0.19722893	     -0.05916679	      0.88287803	     -0.00012183	     -0.21270835	      0.00045783	     -0.00072008	     32.77461645
      0.35152647	     -0.05555556	     -0.00028280	     -0.19727488	     -0.05916616	      0.88287702	     -0.00012213	     -0.21271304	      0.00043998	     -0.00070774	     32.36293204
      0.35275685	     -0.05558700	     -0.00028150	     -0.19730625	     -0.05916563	      0.88287616	     -0.00012239	     -0.21271717	      0.00042444	     -0.00069770	     32.54715672
      0.35398724	     -0.05562239	     -0.00028102	     -0.19734154	     -0.05916511	      0.88287531	     -0.00012265	     -0.21272125	      0.00040955	     -0.00068822	     32.29471834
      0.35521762	     -0.05565387	     -0.00028000	     -0.19737294	     -0.05916462	      0.88287446	     -0.00012291	     -0.21272536	      0.00039482	     -0.00067940	     32.30050920
      0.35690390	     -0.05569971	     -0.00027916	     -0.19741868	     -0.05916397	      0.88287333	     -0.00012327	     -0.21273102	      0.00037534	     -0.00066836	     32.02479809
      0.35816824	     -0.05572866	     -0.00027774	     -0.19744756	     -0.05916350	      0.88287249	     -0.00012354	     -0.21273536	      0.00036090	     -0.00066098	     32.17595206
      0.35943258	     -0.05576169	     -0.00027703	     -0.19748053	     -0.05916306	      0.88287166	     -0.00012381	     -0.21273974	      0.00034704	     -0.00065429	     31.94399126
      0.36069693	     -0.05579158	     -0.00027579	     -0.19751035	     -0.05916263	      0.88287083	     -0.00012407	     -0.21274423	      0.00033332	     -0.00064838	     31.97691245
      0.36234891	     -0.05583481	     -0.00027480	     -0.19755350	     -0.05916209	      0.88286977	     -0.00012442	     -0.21275027	      0.00031611	     -0.00064181	     31.70210746
      0.36359022	     -0.05586258	     -0.00027321	     -0.19758123	     -0.05916171	      0.88286897	     -0.00012469	     -0.21275500	      0.00030329	     -0.00063785	     31.87479149
      0.36483152	     -0.05589487	     -0.00027225	     -0.19761347	     -0.05916134	      0.88286818	     -0.00012495	     -0.21275987	      0.00029106	     -0.00063466	     31.67043390
      0.36635208	     -0.05593042	     -0.00027028	     -0.19764899	     -0.05916091	      0.88286722	     -0.00012528	     -0.21276608	      0.00027632	     -0.00063200	     31.76880399
      0.36771757	     -0.05596754	     -0.00026915	     -0.19768606	     -0.05916054	      0.88286636	     -0.00012557	     -0.21277188	      0.00026382	     -0.00063076	     31.47145440
      0.36908305	     -0.05599837	     -0.00026699	     -0.19771689	     -0.05916019	      0.88286550	     -0.00012586	     -0.21277794	      0.00025145	     -0.00063074	     31.67874860
      0.37044853	     -0.05603562	     -0.00026573	     -0.19775412	     -0.05915985	      0.88286464	     -0.00012615	     -0.21278420	      0.00023995	     -0.00063178	     31.34367390
      0.37181401	     -0.05606669	     -0.00026327	     -0.19778519	     -0.05915953	      0.88286377	     -0.00012645	     -0.21279075	      0.00022851	     -0.00063410	     31.58779059
      0.37317949	     -0.05610676	     -0.00026189	     -0.19782525	     -0.05915923	      0.88286290	     -0.00012675	     -0.21279755	      0.00021801	     -0.00063758	     31.19575947
      0.37454497	     -0.05613958	     -0.00025920	     -0.19785810	     -0.05915894	      0.88286203	     -0.00012705	     -0.21280471	      0.00020757	     -0.00064250	     31.49312547
      0.37591045	     -0.05618169	     -0.00025776	     -0.19790021	     -0.05915866	      0.88286115	     -0.00012735	     -0.21281216	      0.00019825	     -0.00064867	     31.05359303
      0.37713369	     -0.05621224	     -0.00025537	     -0.19793080	     -0.05915842	      0.88286035	     -0.00012762	     -0.21281915	      0.00018998	     -0.00065542	     31.29554270
      0.37835694	     -0.05624839	     -0.00025371	     -0.19796698	     -0.05915819	      0.88285954	     -0.00012790	     -0.21282636	      0.00018254	     -0.00066314	     31.08447551
      0.37984126	     -0.05628869	     -0.00025111	     -0.19800732	     -0.05915793	      0.88285855	     -0.00012824	     -0.21283549	      0.00017399	     -0.00067392	     31.16803686
      0.38132558	     -0.05633479	     -0.00024913	     -0.19805347	     -0.05915768	      0.88285754	     -0.00012858	     -0.21284496	      0.00016651	     -0.00068610	     30.83591350
      0.38257849	     -0.05636878	     -0.00024677	     -0.19808752	     -0.05915747	      0.88285668	     -0.00012888	     -0.21285330	      0.00016048	     -0.00069755	     31.04065335
      0.38383140	     -0.05640853	     -0.00024515	     -0.19812732	     -0.05915727	      0.88285579	     -0.00012918	     -0.21286190	      0.00015537	     -0.00070989	     30.81649725
      0.38508431	     -0.05644587	     -0.00024327	     -0.19816473	     -0.05915708	      0.88285490	     -0.00012948	     -0.21287081	      0.00015070	     -0.00072313	     30.85099382
      0.38677781	     -0.05650075	     -0.00024120	     -0.19821969	     -0.05915683	      0.88285366	     -0.00012991	     -0.21288329	      0.00014560	     -0.00074218	     30.59181691
      0.38805247	     -0.05653915	     -0.00023935	     -0.19825816	     -0.05915665	      0.88285270	     -0.00013023	     -0.21289307	      0.00014225	     -0.00075738	     30.75183822
      0.38932713	     -0.05658319	     -0.00023817	     -0.19830228	     -0.05915647	      0.88285173	     -0.00013056	     -0.21290315	      0.00013983	     -0.00077312	     30.51991598
      0.39060178	     -0.05662716	     -0.00023696	     -0.19834632	     -0.05915629	      0.88285073	     -0.00013090	     -0.21291364	      0.00013788	     -0.00078943	     30.53820762
      0.39228825	     -0.05669092	     -0.00023568	     -0.19841018	     -0.05915606	      0.88284938	     -0.00013135	     -0.21292813	      0.00013660	     -0.00081168	     30.24974148
      0.39354620	     -0.05673504	     -0.00023442	     -0.19845439	     -0.05915589	      0.88284835	     -0.00013170	     -0.21293942	      0.00013621	     -0.00082875	     30.40617958
      0.39480415	     -0.05678395	     -0.00023345	     -0.19850339	     -0.05915572	      0.88284729	     -0.00013206	     -0.21295105	      0.00013685	     -0.00084601	     30.18662065
      0.39634664	     -0.05684125	     -0.00023205	     -0.19856082	     -0.05915550	      0.88284597	     -0.00013250	     -0.21296581	      0.00013843	     -0.00086742	     30.25580758
      0.39772635	     -0.05689728	     -0.00023094	     -0.19861698	     -0.05915531	      0.88284476	     -0.00013291	     -0.21297943	      0.00014112	     -0.00088655	     29.93773236
      0.39910606	     -0.05694871	     -0.00022967	     -0.19866854	     -0.05915512	      0.88284353	     -0.00013333	     -0.21299346	      0.00014444	     -0.00090569	     30.10118710
      0.40048576	     -0.05700555	     -0.00022848	     -0.19872553	     -0.05915491	      0.88284226	     -0.00013376	     -0.21300782	      0.00014916	     -0.00092455	     29.75691042
      0.40186547	     -0.05705774	     -0.00022732	     -0.19877787	     -0.05915470	      0.88284098	     -0.00013420	     -0.21302256	      0.00015449	     -0.00094316	     29.94922606
      0.40324518	     -0.05711658	     -0.00022632	     -0.19883688	     -0.05915449	      0.88283966	     -0.00013465	     -0.21303761	      0.00016129	     -0.00096124	     29.56828586
      0.40462489	     -0.05717170	     -0.00022604	     -0.19889216	     -0.05915426	      0.88283832	     -0.00013511	     -0.21305315	      0.00016862	     -0.00097880	     29.77754661
      0.40600460	     -0.05723542	     -0.00022573	     -0.19895604	     -0.05915402	      0.88283696	     -0.00013558	     -0.21306917	      0.00017751	     -0.00099565	     29.37024960
      0.40738431	     -0.05729403	     -0.00022575	     -0.19901482	     -0.05915377	      0.88283558	     -0.00013606	     -0.21308570	      0.00018705	     -0.00101197	     29.61426708
      0.40876402	     -0.05736029	     -0.00022535	     -0.19908127	     -0.05915350	      0.88283417	     -0.00013655	     -0.21310267	      0.00019831	     -0.00102756	     29.18673150
      0.41014373	     -0.05742082	     -0.00022545	     -0.19914199	     -0.05915322	      0.88283274	     -0.00013705	     -0.21312011	      0.00021027	     -0.00104264	     29.45303321
      0.41152344	     -0.05748816	     -0.00022489	     -0.19920956	     -0.05915292	      0.88283129	     -0.00013757	     -0.21313790	      0.00022411	     -0.00105698	     29.01381760
      0.41290315	     -0.05754865	     -0.00022519	     -0.19927026	     -0.05915260	      0.88282982	     -0.00013810	     -0.21315607	      0.00023870	     -0.00107075	     29.30558410
      0.41414019	     -0.05760807	     -0.00022477	     -0.19932991	     -0.05915230	      0.88282849	     -0.00013858	     -0.21317257	      0.00025342	     -0.00108232	     28.95192182
      0.41537723	     -0.05766413	     -0.00022469	     -0.19938620	     -0.05915197	      0.88282715	     -0.00013907	     -0.21318930	      0.00026887	     -0.00109323	     29.01435674
      0.41689967	     -0.05773588	     -0.00022382	     -0.19945825	     -0.05915155	      0.88282547	     -0.00013969	     -0.21321014	      0.00028952	     -0.00110538	     28.79402179
      0.41842211	     -0.05780402	     -0.00022363	     -0.19952671	     -0.05915109	      0.88282378	     -0.00014032	     -0.21323125	      0.00031145	     -0.00111623	     28.94186250
      0.41968754	     -0.05786340	     -0.00022268	     -0.19958638	     -0.05915069	      0.88282236	     -0.00014086	     -0.21324890	      0.00033125	     -0.00112410	     28.63916895
      0.42095297	     -0.05791969	     -0.00022258	     -0.19964296	     -0.05915025	      0.88282094	     -0.00014141	     -0.21326666	      0.00035185	     -0.00113102	     28.69357604
      0.42248310	     -0.05798940	     -0.00022194	     -0.19971303	     -0.05914970	      0.88281920	     -0.00014209	     -0.21328822	      0.00037847	     -0.00113793	     28.49074950
      0.42401323	     -0.05805449	     -0.00022234	     -0.19977848	     -0.05914910	      0.88281746	     -0.00014278	     -0.21330984	      0.00040636	     -0.00114329	     28.65755071
      0.42524289	     -0.05810788	     -0.00022155	     -0.19983220	     -0.05914858	      0.88281605	     -0.00014335	     -0.21332715	      0.00043028	     -0.00114623	     28.38341911
      0.42647256	     -0.05815654	     -0.00022168	     -0.19988118	     -0.05914804	      0.88281464	     -0.00014393	     -0.21334437	      0.00045489	     -0.00114798	     28.42680625
      0.42805684	     -0.05821717	     -0.00022106	     -0.19994224	     -0.05914729	      0.88281282	     -0.00014469	     -0.21336628	      0.00048817	     -0.00114820	     28.27977470
      0.42964113	     -0.05827169	     -0.00022141	     -0.19999720	     -0.05914649	      0.88281100	     -0.00014547	     -0.21338779	      0.00052261	     -0.00114608	     28.43251698
      0.43084179	     -0.05831295	     -0.00022022	     -0.20003884	     -0.05914585	      0.88280963	     -0.00014607	     -0.21340373	      0.00054998	     -0.00114267	     28.19830744
      0.43204245	     -0.05835051	     -0.00022023	     -0.20007675	     -0.05914517	      0.88280826	     -0.00014668	     -0.21341935	      0.00057783	     -0.00113781	     28.22832933
      0.43369067	     -0.05840039	     -0.00021955	     -0.20012715	     -0.05914418	      0.88280639	     -0.00014754	     -0.21344021	      0.00061742	     -0.00112856	     28.12550545
      0.43533889	     -0.05844513	     -0.00022032	     -0.20017237	     -0.05914313	      0.88280454	     -0.00014842	     -0.21346040	      0.00065796	     -0.00111634	     28.28987716
      0.43649278	     -0.05847659	     -0.00021945	     -0.20020421	     -0.05914236	      0.88280326	     -0.00014904	     -0.21347409	      0.00068740	     -0.00110587	     28.10054225
      0.43764667	     -0.05850479	     -0.00021988	     -0.20023277	     -0.05914155	      0.88280199	     -0.00014967	     -0.21348740	      0.00071712	     -0.00109391	     28.12875176
      0.43939828	     -0.05854488	     -0.00022015	     -0.20027342	     -0.05914025	      0.88280009	     -0.00015065	     -0.21350684	      0.00076329	     -0.00107282	     28.07396362
      0.44085690	     -0.05857432	     -0.00022175	     -0.20030329	     -0.05913911	      0.88279854	     -0.00015148	     -0.21352233	      0.00080230	     -0.00105261	     28.13449461
      0.44231553	     -0.05860423	     -0.00022229	     -0.20033367	     -0.05913791	      0.88279702	     -0.00015233	     -0.21353720	      0.00084218	     -0.00103004	     28.03179581
      0.44377415	     -0.05863076	     -0.00022471	     -0.20036062	     -0.05913665	      0.88279553	     -0.00015319	     -0.21355146	      0.00088233	     -0.00100541	     28.14691536
      0.44507370	     -0.05865446	     -0.00022516	     -0.20038475	     -0.05913548	      0.88279424	     -0.00015397	     -0.21356362	      0.00091896	     -0.00098175	     28.03535037
      0.44637325	     -0.05867529	     -0.00022729	     -0.20040596	     -0.05913426	      0.88279298	     -0.00015477	     -0.21357525	      0.00095574	     -0.00095675	     28.09255819
      0.44767280	     -0.05869542	     -0.00022835	     -0.20042652	     -0.05913300	      0.88279176	     -0.00015557	     -0.21358632	      0.00099315	     -0.00093048	     28.05269099
      0.44935752	     -0.05871842	     -0.00023090	     -0.20045004	     -0.05913128	      0.88279022	     -0.00015663	     -0.21359985	      0.00104208	     -0.00089490	     28.12002867
      0.45068386	     -0.05873572	     -0.00023152	     -0.20046778	     -0.05912987	      0.88278905	     -0.00015747	     -0.21360981	      0.00108133	     -0.00086581	     28.04176422
      0.45201020	     -0.05875059	     -0.00023369	     -0.20048306	     -0.05912841	      0.88278792	     -0.00015833	     -0.21361917	      0.00112075	     -0.00083604	     28.09753527
      0.45333655	     -0.05876461	     -0.00023479	     -0.20049752	     -0.05912690	      0.88278683	     -0.00015920	     -0.21362792	      0.00116075	     -0.00080566	     28.06159720
      0.45500001	     -0.05877949	     -0.00023757	     -0.20051293	     -0.05912493	      0.88278553	     -0.00016031	     -0.21363802	      0.00121124	     -0.00076704	     28.13506681
      0.45630556	     -0.05879019	     -0.00023811	     -0.20052408	     -0.05912332	      0.88278454	     -0.00016119	     -0.21364525	      0.00125151	     -0.00073637	     28.06044688
      0.45761110	     -0.05879834	     -0.00024006	     -0.20053265	     -0.05912166	      0.88278360	     -0.00016208	     -0.21365187	      0.00129184	     -0.00070555	     28.11155479
      0.45891664	     -0.05880506	     -0.00024102	     -0.20053982	     -0.05911995	      0.88278270	     -0.00016299	     -0.21365785	      0.00133261	     -0.00067462	     28.08754388
      0.46065112	     -0.05881069	     -0.00024373	     -0.20054601	     -0.05911759	      0.88278157	     -0.00016421	     -0.21366480	      0.00138701	     -0.00063363	     28.16598665
      0.46194950	     -0.05881338	     -0.00024434	     -0.20054916	     -0.05911576	      0.88278076	     -0.00016513	     -0.21366924	      0.00142823	     -0.00060303	     28.10406110
      0.46324787	     -0.05881365	     -0.00024659	     -0.20054984	     -0.05911388	      0.88278000	     -0.00016607	     -0.21367304	      0.00146944	     -0.00057266	     28.16100561
      0.46482546	     -0.05881195	     -0.00024797	     -0.20054867	     -0.05911152	      0.88277913	     -0.00016722	     -0.21367677	      0.00151995	     -0.00053601	     28.13644603
      0.46623436	     -0.05880738	     -0.00025094	     -0.20054454	     -0.05910935	      0.88277839	     -0.00016826	     -0.21367927	      0.00156501	     -0.00050363	     28.23139690
      0.46764326	     -0.05880094	     -0.00025195	     -0.20053859	     -0.05910711	      0.88277771	     -0.00016931	     -0.21368098	      0.00161050	     -0.00047150	     28.19321943
      0.46905216	     -0.05879147	     -0.00025518	     -0.20052954	     -0.05910481	      0.88277707	     -0.00017038	     -0.21368188	      0.00165578	     -0.00043975	     28.30130256
      0.47046106	     -0.05878043	     -0.00025623	     -0.20051898	     -0.05910245	      0.88277647	     -0.00017146	     -0.21368198	      0.00170141	     -0.00040824	     28.26782138
      0.47186996	     -0.05876690	     -0.00025969	     -0.20050588	     -0.05910002	      0.88277592	     -0.00017254	     -0.21368129	      0.00174671	     -0.00037715	     28.38496132
      0.47327886	     -0.05875202	     -0.00026072	     -0.20049147	     -0.05909752	      0.88277541	     -0.00017364	     -0.21367983	      0.00179230	     -0.00034633	     28.35689297
      0.47468776	     -0.05873467	     -0.00026457	     -0.20047452	     -0.05909497	      0.88277494	     -0.00017475	     -0.21367761	      0.00183744	     -0.00031590	     28.49726105
      0.47609666	     -0.05871550	     -0.00026596	     -0.20045581	     -0.05909235	      0.88277452	     -0.00017587	     -0.21367464	      0.00188283	     -0.00028561	     28.49042482
      0.47750557	     -0.05869192	     -0.00027038	     -0.20043261	     -0.05908966	      0.88277413	     -0.00017700	     -0.21367089	      0.00192761	     -0.00025547	     28.66473953
      0.47891447	     -0.05866596	     -0.00027176	     -0.20040711	     -0.05908691	      0.88277380	     -0.00017813	     -0.21366635	      0.00197244	     -0.00022513	     28.65233569
      0.48032337	     -0.05863605	     -0.00027639	     -0.20037757	     -0.05908410	      0.88277350	     -0.00017928	     -0.21366100	      0.00201636	     -0.00019469	     28.84294215
      0.48173227	     -0.05860060	     -0.00027742	     -0.20034257	     -0.05908123	      0.88277325	     -0.00018043	     -0.21365481	      0.00206021	     -0.00016381	     28.85973900
      0.48297972	     -0.05856225	     -0.00028104	     -0.20030456	     -0.05907864	      0.88277306	     -0.00018145	     -0.21364852	      0.00209813	     -0.00013604	     29.04795884
      0.48422717	     -0.05851821	     -0.00028236	     -0.20026091	     -0.05907600	      0.88277291	     -0.00018248	     -0.21364138	      0.00213569	     -0.00010752	     29.12812227
      0.48577393	     -0.05845547	     -0.00028490	     -0.20019861	     -0.05907266	      0.88277277	     -0.00018376	     -0.21363129	      0.00218101	     -0.00007103	     29.31919552
      0.48732070	     -0.05838542	     -0.00028517	     -0.20012907	     -0.05906925	      0.88277269	     -0.00018505	     -0.21361978	      0.00222518	     -0.00003308	     29.41285601
      0.48857861	     -0.05832216	     -0.00028724	     -0.20006615	     -0.05906643	      0.88277267	     -0.00018611	     -0.21360936	      0.00225974	     -0.00000117	     29.62595557
      0.48983653	     -0.05825243	     -0.00028697	     -0.19999682	     -0.05906357	      0.88277269	     -0.00018717	     -0.21359796	      0.00229346	      0.00003184	     29.74349403
      0.49139437	     -0.05815687	     -0.00028754	     -0.19990171	     -0.05905996	      0.88277277	     -0.00018848	     -0.21358240	      0.00233349	      0.00007424	     30.00304075
      0.49295221	     -0.05805513	     -0.00028586	     -0.19980047	     -0.05905630	      0.88277292	     -0.00018980	     -0.21356526	      0.00237188	      0.00011844	     30.13670863
      0.49414446	     -0.05797454	     -0.00028711	     -0.19972018	     -0.05905345	      0.88277308	     -0.00019081	     -0.21355115	      0.00239962	      0.00015330	     30.38369129
      0.49533671	     -0.05789312	     -0.00028674	     -0.19963908	     -0.05905058	      0.88277329	     -0.00019182	     -0.21353627	      0.00242634	      0.00018907	     30.52244530
      0.49697141	     -0.05777965	     -0.00028765	     -0.19952598	     -0.05904658	      0.88277364	     -0.00019322	     -0.21351476	      0.00246083	      0.00023921	     30.81561940
      0.49860611	     -0.05766335	     -0.00028659	     -0.19941009	     -0.05904253	      0.88277407	     -0.00019461	     -0.21349207	      0.00249323	      0.00029045	     31.00020535
      0.49973369	     -0.05758132	     -0.00028805	     -0.19932827	     -0.05903971	      0.88277442	     -0.00019558	     -0.21347578	      0.00251392	      0.00032622	     31.27301617
      0.50086127	     -0.05749738	     -0.00028758	     -0.19924458	     -0.05903686	      0.88277480	     -0.00019654	     -0.21345898	      0.00253364	      0.00036228	     31.44309514
      0.50261034	     -0.05736210	     -0.00028749	     -0.19910964	     -0.05903241	      0.88277549	     -0.00019804	     -0.21343189	      0.00256189	      0.00041841	     31.80327272
      0.50403587	     -0.05724966	     -0.00028640	     -0.19899749	     -0.05902874	      0.88277612	     -0.00019926	     -0.21340890	      0.00258299	      0.00046415	     32.01316379
      0.50546141	     -0.05713730	     -0.00028716	     -0.19888534	     -0.05902504	      0.88277681	     -0.00020049	     -0.21338518	      0.00260203	      0.00050952	     32.35192153
      0.50688694	     -0.05702507	     -0.00028574	     -0.19877336	     -0.05902132	      0.88277757	     -0.00020171	     -0.21336084	      0.00261945	      0.00055426	     32.52114495
      0.50816300	     -0.05692560	     -0.00028710	     -0.19867403	     -0.05901797	      0.88277830	     -0.00020281	     -0.21333860	      0.00263325	      0.00059339	     32.85469456
      0.50943905	     -0.05682652	     -0.00028665	     -0.19857512	     -0.05901460	      0.88277908	     -0.00020390	     -0.21331600	      0.00264584	      0.00063154	     33.03297086
      0.51071511	     -0.05672838	     -0.00028833	     -0.19847707	     -0.05901122	      0.88277991	     -0.00020499	     -0.21329313	      0.00265686	      0.00066847	     33.32125875
      0.51231334	     -0.05661030	     -0.00028929	     -0.19835912	     -0.05900696	      0.88278102	     -0.00020636	     -0.21326427	      0.00266882	      0.00071275	     33.54690483
      0.51359137	     -0.05651914	     -0.00029184	     -0.19826800	     -0.05900355	      0.88278195	     -0.00020745	     -0.21324112	      0.00267665	      0.00074609	     33.85544101
      0.51486940	     -0.05643121	     -0.00029250	     -0.19818014	     -0.05900012	      0.88278292	     -0.00020854	     -0.21321796	      0.00268335	      0.00077731	     34.01177437
      0.51614743	     -0.05634604	     -0.00029436	     -0.19809499	     -0.05899669	      0.88278393	     -0.00020963	     -0.21319484	      0.00268874	      0.00080600	     34.27397810
      0.51775110	     -0.05624201	     -0.00029489	     -0.19799103	     -0.05899237	      0.88278525	     -0.00021099	     -0.21316593	      0.00269411	      0.00083812	     34.48350315
      0.51900044	     -0.05616380	     -0.00029724	     -0.19791281	     -0.05898900	      0.88278631	     -0.00021205	     -0.21314350	      0.00269703	      0.00085984	     34.78534153
      0.52024979	     -0.05608748	     -0.00029772	     -0.19783652	     -0.05898563	      0.88278740	     -0.00021310	     -0.21312117	      0.00269925	      0.00087864	     34.93194243
      0.52149914	     -0.05601408	     -0.00029912	     -0.19776311	     -0.05898226	      0.88278851	     -0.00021416	     -0.21309895	      0.00270051	      0.00089436	     35.16301034
      0.52317215	     -0.05591937	     -0.00029929	     -0.19766843	     -0.05897774	      0.88279002	     -0.00021556	     -0.21306941	      0.00270112	      0.00091045	     35.35065621
      0.52440335	     -0.05585242	     -0.00030092	     -0.19760145	     -0.05897441	      0.88279114	     -0.00021659	     -0.21304785	      0.00270059	      0.00091845	     35.61328073
      0.52563455	     -0.05578756	     -0.00030074	     -0.19753659	     -0.05897109	      0.88279228	     -0.00021761	     -0.21302645	      0.00269961	      0.00092321	     35.73200447
      0.52715352	     -0.05571109	     -0.00030194	     -0.19746009	     -0.05896699	      0.88279368	     -0.00021887	     -0.21300031	      0.00269748	      0.00092449	     36.00081236
      0.52849503	     -0.05564772	     -0.00030127	     -0.19739671	     -0.05896337	      0.88279492	     -0.00021997	     -0.21297751	      0.00269510	      0.00092146	     36.06984331
      0.52983655	     -0.05558867	     -0.00030281	     -0.19733760	     -0.05895976	      0.88279615	     -0.00022107	     -0.21295504	      0.00269196	      0.00091443	     36.32012256
      0.53117806	     -0.05553407	     -0.00030200	     -0.19728299	     -0.05895615	      0.88279737	     -0.00022217	     -0.21293295	      0.00268853	      0.00090354	     36.34501102
      0.53251957	     -0.05548445	     -0.00030369	     -0.19723329	     -0.05895255	      0.88279858	     -0.00022325	     -0.21291131	      0.00268444	      0.00088867	     36.58529353
      0.53386108	     -0.05543992	     -0.00030303	     -0.19718873	     -0.05894895	      0.88279976	     -0.00022433	     -0.21289017	      0.00268026	      0.00087006	     36.57903435
      0.53520259	     -0.05539985	     -0.00030525	     -0.19714855	     -0.05894536	      0.88280091	     -0.00022541	     -0.21286958	      0.00267556	      0.00084770	     36.82503549
      0.53654411	     -0.05536317	     -0.00030463	     -0.19711184	     -0.05894177	      0.88280203	     -0.00022647	     -0.21284955	      0.00267091	      0.00082194	     36.78850068
      0.53788562	     -0.05532916	     -0.00030699	     -0.19707770	     -0.05893819	      0.88280311	     -0.00022753	     -0.21283005	      0.00266579	      0.00079288	     37.04121247
      0.53922713	     -0.05529732	     -0.00030580	     -0.19704584	     -0.05893462	      0.88280415	     -0.00022858	     -0.21281105	      0.00266084	      0.00076093	     36.95893682
      0.54043091	     -0.05527075	     -0.00030746	     -0.19701917	     -0.05893142	      0.88280505	     -0.00022952	     -0.21279441	      0.00265601	      0.00072984	     37.15427204
      0.54163469	     -0.05524607	     -0.00030702	     -0.19699445	     -0.05892822	      0.88280591	     -0.00023045	     -0.21277815	      0.00265131	      0.00069682	     37.15061586
      0.54308613	     -0.05521898	     -0.00030808	     -0.19696726	     -0.05892438	      0.88280689	     -0.00023156	     -0.21275904	      0.00264546	      0.00065464	     37.30176112
      0.54453757	     -0.05519465	     -0.00030670	     -0.19694290	     -0.05892054	      0.88280781	     -0.00023266	     -0.21274046	      0.00263969	      0.00061048	     37.25303132
      0.54575587	     -0.05517643	     -0.00030766	     -0.19692459	     -0.05891733	      0.88280853	     -0.00023358	     -0.21272528	      0.00263457	      0.00057209	     37.41631393
      0.54697417	     -0.05516020	     -0.00030674	     -0.19690832	     -0.05891412	      0.88280920	     -0.00023448	     -0.21271047	      0.00262961	      0.00053283	     37.39143630
      0.54819247	     -0.05514588	     -0.00030697	     -0.19689393	     -0.05891092	      0.88280983	     -0.00023539	     -0.21269604	      0.00262454	      0.00049282	     37.48215226
      0.54986550	     -0.05512860	     -0.00030591	     -0.19687659	     -0.05890654	      0.88281061	     -0.00023661	     -0.21267682	      0.00261774	      0.00043716	     37.46977121
      0.55110011	     -0.05511756	     -0.00030670	     -0.19686547	     -0.05890331	      0.88281112	     -0.00023750	     -0.21266306	      0.00261260	      0.00039579	     37.61950426
      0.55233471	     -0.05510800	     -0.00030578	     -0.19685587	     -0.05890009	      0.88281158	     -0.00023838	     -0.21264965	      0.00260767	      0.00035449	     37.58643616
      0.55382511	     -0.05509826	     -0.00030592	     -0.19684605	     -0.05889621	      0.88281208	     -0.00023944	     -0.21263394	      0.00260161	      0.00030495	     37.71827325
      0.55514407	     -0.05509210	     -0.00030457	     -0.19683985	     -0.05889278	      0.88281245	     -0.00024036	     -0.21262047	      0.00259646	      0.00026176	     37.62835872
      0.55646304	     -0.05508788	     -0.00030538	     -0.19683554	     -0.05888936	      0.88281277	     -0.00024127	     -0.21260742	      0.00259117	      0.00021932	     37.77131223
      0.55778200	     -0.05508547	     -0.00030406	     -0.19683309	     -0.05888594	      0.88281303	     -0.00024217	     -0.21259477	      0.00258618	      0.00017791	     37.67758775
      0.55910097	     -0.05508479	     -0.00030469	     -0.19683232	     -0.05888253	      0.88281324	     -0.00024306	     -0.21258253	      0.00258108	      0.00013760	     37.81342017
      0.56041993	     -0.05508575	     -0.00030318	     -0.19683325	     -0.05887913	      0.88281339	     -0.00024394	     -0.21257068	      0.00257632	      0.00009865	     37.70864285
      0.56173890	     -0.05508827	     -0.00030369	     -0.19683570	     -0.05887574	      0.88281350	     -0.00024481	     -0.21255920	      0.00257150	      0.00006106	     37.83531954
      0.56305786	     -0.05509138	     -0.00030230	     -0.19683878	     -0.05887235	      0.88281355	     -0.00024566	     -0.21254810	      0.00256706	      0.00002507	     37.72270843
      0.56437683	     -0.05509666	     -0.00030326	     -0.19684396	     -0.05886897	      0.88281356	     -0.00024650	     -0.21253739	      0.00256256	     -0.00000925	     37.83250573
      0.56569579	     -0.05510438	     -0.00030220	     -0.19685164	     -0.05886559	      0.88281353	     -0.00024733	     -0.21252711	      0.00255843	     -0.00004177	     37.70112140
      0.56701476	     -0.05511418	     -0.00030314	     -0.19686135	     -0.05886222	      0.88281345	     -0.00024815	     -0.21251726	      0.00255432	     -0.00007260	     37.80243537
      0.56833372	     -0.05512586	     -0.00030201	     -0.19687300	     -0.05885885	      0.88281334	     -0.00024895	     -0.21250782	      0.00255067	     -0.00010164	     37.65949500
      0.56965269	     -0.05513937	     -0.00030287	     -0.19688642	     -0.05885549	      0.88281319	     -0.00024974	     -0.21249878	      0.00254712	     -0.00012901	     37.75124398
      0.57097165	     -0.05515475	     -0.00030169	     -0.19690177	     -0.05885213	      0.88281300	     -0.00025052	     -0.21249013	      0.00254412	     -0.00015465	     37.59565932
      0.57229062	     -0.05517239	     -0.00030256	     -0.19691933	     -0.05884878	      0.88281278	     -0.00025129	     -0.21248187	      0.00254129	     -0.00017869	     37.67506726
      0.57360958	     -0.05519231	     -0.00030151	     -0.19693923	     -0.05884543	      0.88281253	     -0.00025204	     -0.21247400	      0.00253908	     -0.00020111	     37.50361479
      0.57492855	     -0.05521462	     -0.00030261	     -0.19696145	     -0.05884208	      0.88281225	     -0.00025278	     -0.21246653	      0.00253710	     -0.00022206	     37.56767313
      0.57624751	     -0.05523957	     -0.00030178	     -0.19698638	     -0.05883873	      0.88281194	     -0.00025350	     -0.21245948	      0.00253581	     -0.00024154	     37.37869237
      0.57756648	     -0.05526691	     -0.00030292	     -0.19701364	     -0.05883539	      0.88281161	     -0.00025421	     -0.21245286	      0.00253484	     -0.00025974	     37.42623620
      0.57888544	     -0.05529636	     -0.00030204	     -0.19704308	     -0.05883205	      0.88281126	     -0.00025491	     -0.21244664	      0.00253464	     -0.00027670	     37.22256652
      0.58020441	     -0.05532774	     -0.00030306	     -0.19707440	     -0.05882870	      0.88281088	     -0.00025559	     -0.21244082	      0.00253486	     -0.00029262	     37.25596740
      0.58152337	     -0.05536058	     -0.00030208	     -0.19710723	     -0.05882536	      0.88281049	     -0.00025625	     -0.21243537	      0.00253594	     -0.00030752	     37.04293608
      0.58284234	     -0.05539449	     -0.00030290	     -0.19714111	     -0.05882201	      0.88281007	     -0.00025691	     -0.21243027	      0.00253751	     -0.00032156	     37.06444439
      0.58416131	     -0.05542902	     -0.00030173	     -0.19717565	     -0.05881867	      0.88280964	     -0.00025754	     -0.21242547	      0.00253999	     -0.00033471	     36.84564716
      0.58548027	     -0.05546396	     -0.00030228	     -0.19721057	     -0.05881531	      0.88280919	     -0.00025817	     -0.21242094	      0.00254300	     -0.00034713	     36.85517937
      0.58679924	     -0.05549900	     -0.00030089	     -0.19724565	     -0.05881196	      0.88280872	     -0.00025877	     -0.21241664	      0.00254693	     -0.00035874	     36.63088021
      0.58811820	     -0.05553428	     -0.00030118	     -0.19728093	     -0.05880859	      0.88280824	     -0.00025937	     -0.21241253	      0.00255138	     -0.00036965	     36.62568539
      0.58943717	     -0.05556958	     -0.00029970	     -0.19731628	     -0.05880523	      0.88280775	     -0.00025994	     -0.21240859	      0.00255673	     -0.00037977	     36.39884050
      0.59075613	     -0.05560487	     -0.00029986	     -0.19735158	     -0.05880185	      0.88280724	     -0.00026051	     -0.21240479	      0.00256259	     -0.00038918	     36.38245898
      0.59207510	     -0.05563998	     -0.00029843	     -0.19738675	     -0.05879847	      0.88280672	     -0.00026105	     -0.21240112	      0.00256931	     -0.00039778	     36.15785624
      0.59339406	     -0.05567485	     -0.00029854	     -0.19742165	     -0.05879507	      0.88280619	     -0.00026159	     -0.21239754	      0.00257652	     -0.00040561	     36.13114250
      0.59471303	     -0.05570932	     -0.00029716	     -0.19745620	     -0.05879167	      0.88280565	     -0.00026210	     -0.21239404	      0.00258453	     -0.00041261	     35.91032105
      0.59603199	     -0.05574335	     -0.00029719	     -0.19749026	     -0.05878825	      0.88280511	     -0.00026260	     -0.21239061	      0.00259299	     -0.00041881	     35.87667010
      0.59735096	     -0.05577676	     -0.00029587	     -0.19752375	     -0.05878483	      0.88280455	     -0.00026309	     -0.21238724	      0.00260219	     -0.00042415	     35.66279259
      0.59866992	     -0.05580955	     -0.00029583	     -0.19755659	     -0.05878139	      0.88280399	     -0.00026356	     -0.21238391	      0.00261180	     -0.00042866	     35.62211496
      0.59998889	     -0.05584159	     -0.00029459	     -0.19758871	     -0.05877794	      0.88280342	     -0.00026401	     -0.21238061	      0.00262207	     -0.00043228	     35.41608003
      0.60157257	     -0.05587900	     -0.00029493	     -0.19762618	     -0.05877378	      0.88280273	     -0.00026454	     -0.21237669	      0.00263482	     -0.00043552	     35.43763529
      0.60274857	     -0.05590588	     -0.00029314	     -0.19765316	     -0.05877067	      0.88280222	     -0.00026491	     -0.21237380	      0.00264495	     -0.00043708	     35.14905924
      0.60392458	     -0.05593199	     -0.00029303	     -0.19767933	     -0.05876755	      0.88280170	     -0.00026527	     -0.21237092	      0.00265522	     -0.00043801	     35.11635675
      0.60548869	     -0.05596526	     -0.00029161	     -0.19771273	     -0.05876339	      0.88280102	     -0.00026573	     -0.21236711	      0.00266952	     -0.00043820	     34.89677659
      0.60689534	     -0.05599372	     -0.00029180	     -0.19774126	     -0.05875963	      0.88280040	     -0.00026613	     -0.21236368	      0.00268264	     -0.00043743	     34.93100962
      0.60830199	     -0.05602080	     -0.00028959	     -0.19776849	     -0.05875584	      0.88279979	     -0.00026650	     -0.21236027	      0.00269642	     -0.00043571	     34.60313238
      0.60952613	     -0.05604358	     -0.00029014	     -0.19779132	     -0.05875254	      0.88279926	     -0.00026682	     -0.21235730	      0.00270838	     -0.00043356	     34.69253986
      0.61075027	     -0.05606613	     -0.00028876	     -0.19781398	     -0.05874921	      0.88279873	     -0.00026711	     -0.21235437	      0.00272081	     -0.00043076	     34.47311833
      0.61197441	     -0.05608890	     -0.00028851	     -0.19783684	     -0.05874587	      0.88279820	     -0.00026740	     -0.21235149	      0.00273330	     -0.00042745	     34.43194763
      0.61366635	     -0.05612188	     -0.00028685	     -0.19786997	     -0.05874123	      0.88279748	     -0.00026776	     -0.21234767	      0.00275103	     -0.00042221	     34.15396223
      0.61492519	     -0.05614879	     -0.00028715	     -0.19789695	     -0.05873776	      0.88279695	     -0.00026802	     -0.21234505	      0.00276425	     -0.00041814	     34.19701662
      0.61618404	     -0.05617817	     -0.00028571	     -0.19792645	     -0.05873427	      0.88279643	     -0.00026826	     -0.21234270	      0.00277792	     -0.00041414	     33.94669648
      0.61744288	     -0.05620983	     -0.00028537	     -0.19795820	     -0.05873077	      0.88279591	     -0.00026848	     -0.21234069	      0.00279176	     -0.00041056	     33.89936097
      0.61910007	     -0.05625423	     -0.00028338	     -0.19800278	     -0.05872613	      0.88279523	     -0.00026875	     -0.21233863	      0.00281076	     -0.00040677	     33.57782053
      0.62033670	     -0.05628959	     -0.00028355	     -0.19803822	     -0.05872264	      0.88279473	     -0.00026894	     -0.21233757	      0.00282526	     -0.00040499	     33.64609164
      0.62157333	     -0.05632675	     -0.00028200	     -0.19807551	     -0.05871914	      0.88279423	     -0.00026910	     -0.21233696	      0.00284048	     -0.00040427	     33.39164103
      0.62309477	     -0.05637454	     -0.00028159	     -0.19812344	     -0.05871480	      0.88279362	     -0.00026929	     -0.21233683	      0.00285983	     -0.00040516	     33.38266733
      0.62445869	     -0.05641945	     -0.00027957	     -0.19816852	     -0.05871089	      0.88279306	     -0.00026944	     -0.21233734	      0.00287822	     -0.00040774	     33.01737583
      0.62582262	     -0.05646664	     -0.00027979	     -0.19821582	     -0.05870695	      0.88279250	     -0.00026957	     -0.21233846	      0.00289716	     -0.00041225	     33.10007703
      0.62718655	     -0.05651567	     -0.00027766	     -0.19826504	     -0.05870299	      0.88279194	     -0.00026968	     -0.21234022	      0.00291729	     -0.00041871	     32.67391540
      0.62855047	     -0.05656660	     -0.00027822	     -0.19831609	     -0.05869899	      0.88279136	     -0.00026977	     -0.21234262	      0.00293804	     -0.00042732	     32.79884637
      0.62991440	     -0.05661867	     -0.00027604	     -0.19836837	     -0.05869497	      0.88279077	     -0.00026985	     -0.21234566	      0.00296014	     -0.00043798	     32.31430681
      0.63127832	     -0.05667177	     -0.00027698	     -0.19842160	     -0.05869092	      0.88279016	     -0.00026991	     -0.21234932	      0.00298289	     -0.00045076	     32.48226183
      0.63264225	     -0.05672565	     -0.00027486	     -0.19847571	     -0.05868683	      0.88278954	     -0.00026995	     -0.21235359	      0.00300711	     -0.00046543	     31.94519051
      0.63400617	     -0.05678008	     -0.00027617	     -0.19853027	     -0.05868271	      0.88278889	     -0.00026997	     -0.21235844	      0.00303194	     -0.00048197	     32.13954071
      0.63537010	     -0.05683505	     -0.00027406	     -0.19858549	     -0.05867856	      0.88278822	     -0.00026997	     -0.21236385	      0.00305826	     -0.00050005	     31.56094340
      0.63658834	     -0.05688491	     -0.00027522	     -0.19863549	     -0.05867482	      0.88278760	     -0.00026996	     -0.21236913	      0.00308225	     -0.00051747	     31.66936131
      0.63780657	     -0.05693529	     -0.00027433	     -0.19868607	     -0.05867105	      0.88278696	     -0.00026993	     -0.21237484	      0.00310731	     -0.00053584	     31.34592121
      0.63930815	     -0.05699826	     -0.00027462	     -0.19874927	     -0.05866636	      0.88278614	     -0.00026988	     -0.21238242	      0.00313910	     -0.00055973	     31.25235056
      0.64080972	     -0.05706193	     -0.00027312	     -0.19881323	     -0.05866162	      0.88278528	     -0.00026981	     -0.21239060	      0.00317238	     -0.00058470	     30.80283279
      0.64206885	     -0.05711664	     -0.00027408	     -0.19886813	     -0.05865761	      0.88278453	     -0.00026973	     -0.21239791	      0.00320098	     -0.00060640	     30.85130351
      0.64332798	     -0.05717266	     -0.00027319	     -0.19892440	     -0.05865356	      0.88278375	     -0.00026964	     -0.21240564	      0.00323072	     -0.00062858	     30.52306499
      0.64458711	     -0.05722951	     -0.00027342	     -0.19898148	     -0.05864948	      0.88278295	     -0.00026953	     -0.21241378	      0.00326123	     -0.00065117	     30.42138729
      0.64630089	     -0.05730730	     -0.00027233	     -0.19905963	     -0.05864385	      0.88278181	     -0.00026936	     -0.21242548	      0.00330444	     -0.00068227	     30.04058182
      0.64758668	     -0.05736545	     -0.00027305	     -0.19911803	     -0.05863958	      0.88278091	     -0.00026922	     -0.21243469	      0.00333780	     -0.00070572	     30.05521645
      0.64887246	     -0.05742340	     -0.00027208	     -0.19917627	     -0.05863527	      0.88277999	     -0.00026906	     -0.21244422	      0.00337240	     -0.00072899	     29.75891553
      0.65015825	     -0.05748175	     -0.00027238	     -0.19923490	     -0.05863091	      0.88277904	     -0.00026888	     -0.21245406	      0.00340784	     -0.00075198	     29.67653009
      0.65186093	     -0.05755844	     -0.00027142	     -0.19931201	     -0.05862506	      0.88277773	     -0.00026863	     -0.21246752	      0.00345649	     -0.00078155	     29.32690237
      0.65313311	     -0.05761496	     -0.00027240	     -0.19936880	     -0.05862064	      0.88277673	     -0.00026842	     -0.21247785	      0.00349372	     -0.00080284	     29.35747714
      0.65440530	     -0.05767012	     -0.00027176	     -0.19942429	     -0.05861617	      0.88277569	     -0.00026820	     -0.21248838	      0.00353208	     -0.00082315	     29.10049072
      0.65596123	     -0.05773722	     -0.00027263	     -0.19949177	     -0.05861064	      0.88277439	     -0.00026792	     -0.21250151	      0.00357999	     -0.00084652	     29.04787040
      0.65735809	     -0.05779724	     -0.00027170	     -0.19955217	     -0.05860561	      0.88277320	     -0.00026764	     -0.21251351	      0.00362430	     -0.00086587	     28.71703841
      0.65875496	     -0.05785716	     -0.00027301	     -0.19961243	     -0.05860051	      0.88277197	     -0.00026735	     -0.21252570	      0.00366932	     -0.00088367	     28.75294061
      0.66015182	     -0.05791577	     -0.00027173	     -0.19967147	     -0.05859536	      0.88277073	     -0.00026704	     -0.21253806	      0.00371567	     -0.00089967	     28.41743015
      0.66154868	     -0.05797261	     -0.00027296	     -0.19972867	     -0.05859013	      0.88276946	     -0.00026671	     -0.21255053	      0.00376265	     -0.00091384	     28.49065949
      0.66294554	     -0.05802807	     -0.00027142	     -0.19978458	     -0.05858484	      0.88276818	     -0.00026637	     -0.21256305	      0.00381094	     -0.00092593	     28.14033565
      0.66434240	     -0.05808301	     -0.00027286	     -0.19983990	     -0.05857949	      0.88276688	     -0.00026602	     -0.21257560	      0.00385972	     -0.00093601	     28.23865189
      0.66573927	     -0.05813515	     -0.00027149	     -0.19989251	     -0.05857406	      0.88276556	     -0.00026565	     -0.21258819	      0.00390979	     -0.00094386	     27.87741514
      0.66713613	     -0.05818692	     -0.00027380	     -0.19994465	     -0.05856856	      0.88276424	     -0.00026526	     -0.21260085	      0.00396019	     -0.00094946	     27.99343899
      0.66853299	     -0.05823766	     -0.00027273	     -0.19999586	     -0.05856300	      0.88276291	     -0.00026486	     -0.21261358	      0.00401185	     -0.00095272	     27.61968981
      0.66992985	     -0.05828676	     -0.00027521	     -0.20004535	     -0.05855736	      0.88276158	     -0.00026445	     -0.21262633	      0.00406382	     -0.00095382	     27.77526748
      0.67118592	     -0.05832925	     -0.00027444	     -0.20008827	     -0.05855222	      0.88276038	     -0.00026407	     -0.21263778	      0.00411164	     -0.00095287	     27.47038166
      0.67244198	     -0.05837092	     -0.00027583	     -0.20013033	     -0.05854703	      0.88275919	     -0.00026368	     -0.21264918	      0.00415979	     -0.00095021	     27.47620257
      0.67397033	     -0.05842025	     -0.00027609	     -0.20018017	     -0.05854062	      0.88275774	     -0.00026319	     -0.21266297	      0.00421937	     -0.00094466	     27.27755242
      0.67549869	     -0.05846868	     -0.00027810	     -0.20022908	     -0.05853413	      0.88275630	     -0.00026268	     -0.21267666	      0.00427953	     -0.00093671	     27.34445364
      0.67679113	     -0.05850915	     -0.00027721	     -0.20027004	     -0.05852857	      0.88275509	     -0.00026225	     -0.21268817	      0.00433124	     -0.00092796	     27.07338460
      0.67808358	     -0.05854884	     -0.00027826	     -0.20031016	     -0.05852293	      0.88275390	     -0.00026180	     -0.21269961	      0.00438319	     -0.00091760	     27.08961615
      0.67937603	     -0.05858698	     -0.00027812	     -0.20034877	     -0.05851723	      0.88275272	     -0.00026134	     -0.21271096	      0.00443582	     -0.00090565	     26.94991065
      0.68110765	     -0.05863621	     -0.00027930	     -0.20039861	     -0.05850949	      0.88275117	     -0.00026071	     -0.21272599	      0.00450694	     -0.00088743	     26.96108952
      0.68242071	     -0.05867195	     -0.00027848	     -0.20043487	     -0.05850354	      0.88275002	     -0.00026022	     -0.21273724	      0.00456166	     -0.00087206	     26.73999077
      0.68373377	     -0.05870544	     -0.00027937	     -0.20046884	     -0.05849751	      0.88274888	     -0.00025973	     -0.21274832	      0.00461665	     -0.00085556	     26.77094187
      0.68504683	     -0.05873616	     -0.00027903	     -0.20050008	     -0.05849141	      0.88274777	     -0.00025922	     -0.21275918	      0.00467228	     -0.00083794	     26.64624335
      0.68677380	     -0.05877264	     -0.00028007	     -0.20053721	     -0.05848328	      0.88274634	     -0.00025855	     -0.21277306	      0.00474592	     -0.00081323	     26.69635823
      0.68806922	     -0.05879696	     -0.00027913	     -0.20056207	     -0.05847710	      0.88274530	     -0.00025803	     -0.21278312	      0.00480182	     -0.00079356	     26.48932059
      0.68936464	     -0.05881893	     -0.00028001	     -0.20058454	     -0.05847084	      0.88274429	     -0.00025751	     -0.21279284	      0.00485781	     -0.00077302	     26.52334720
      0.69094640	     -0.05884257	     -0.00027957	     -0.20060883	     -0.05846310	      0.88274309	     -0.00025686	     -0.21280422	      0.00492677	     -0.00074674	     26.36570226
      0.69236233	     -0.05886060	     -0.00028100	     -0.20062740	     -0.05845608	      0.88274205	     -0.00025628	     -0.21281391	      0.00498854	     -0.00072225	     26.45391364
      0.69377826	     -0.05887544	     -0.00028024	     -0.20064284	     -0.05844898	      0.88274104	     -0.00025568	     -0.21282311	      0.00505085	     -0.00069679	     26.27065071
      0.69519419	     -0.05888476	     -0.00028188	     -0.20065270	     -0.05844178	      0.88274007	     -0.00025508	     -0.21283172	      0.00511304	     -0.00067048	     26.40462496
      0.69661011	     -0.05888628	     -0.00028095	     -0.20065485	     -0.05843450	      0.88273914	     -0.00025448	     -0.21283961	      0.00517572	     -0.00064301	     26.26337085
      0.69802604	     -0.05888079	     -0.00028285	     -0.20064990	     -0.05842712	      0.88273825	     -0.00025387	     -0.21284661	      0.00523802	     -0.00061419	     26.44040636
      0.69944197	     -0.05886927	     -0.00028204	     -0.20063901	     -0.05841966	      0.88273740	     -0.00025326	     -0.21285264	      0.00530046	     -0.00058360	     26.30694809
      0.70085790	     -0.05884996	     -0.00028427	     -0.20062023	     -0.05841211	      0.88273660	     -0.00025264	     -0.21285761	      0.00536208	     -0.00055117	     26.50976185
      0.70227383	     -0.05882143	     -0.00028306	     -0.20059232	     -0.05840448	      0.88273584	     -0.00025202	     -0.21286141	      0.00542354	     -0.00051655	     26.40876909
      0.70368976	     -0.05878433	     -0.00028570	     -0.20055575	     -0.05839676	      0.88273514	     -0.00025140	     -0.21286392	      0.00548382	     -0.00047963	     26.66961736
      0.70494806	     -0.05874306	     -0.00028514	     -0.20051501	     -0.05838982	      0.88273456	     -0.00025084	     -0.21286499	      0.00553699	     -0.00044447	     26.63553340
      0.70620635	     -0.05869320	     -0.00028714	     -0.20046561	     -0.05838282	      0.88273402	     -0.00025028	     -0.21286489	      0.00558897	     -0.00040695	     26.80781329
      0.70775286	     -0.05862287	     -0.00028841	     -0.20039587	     -0.05837413	      0.88273343	     -0.00024960	     -0.21286314	      0.00565148	     -0.00035716	     26.91187531
      0.70929937	     -0.05854090	     -0.00029127	     -0.20031444	     -0.05836534	      0.88273292	     -0.00024891	     -0.21285953	      0.00571173	     -0.00030315	     27.19715917
      0.71056624	     -0.05846623	     -0.00029169	     -0.20024025	     -0.05835808	      0.88273256	     -0.00024835	     -0.21285515	      0.00575965	     -0.00025546	     27.25575000
      0.71183311	     -0.05838376	     -0.00029366	     -0.20015820	     -0.05835075	      0.88273227	     -0.00024778	     -0.21284945	      0.00580563	     -0.00020477	     27.47040387
      0.71338981	     -0.05826984	     -0.00029416	     -0.20004483	     -0.05834167	      0.88273200	     -0.00024709	     -0.21284051	      0.00585987	     -0.00013828	     27.69227961
      0.71494651	     -0.05814419	     -0.00029692	     -0.19991965	     -0.05833251	      0.88273184	     -0.00024641	     -0.21282933	      0.00591101	     -0.00006716	     28.07325600
      0.71614377	     -0.05804154	     -0.00029672	     -0.19981741	     -0.05832541	      0.88273180	     -0.00024588	     -0.21281921	      0.00594850	     -0.00000923	     28.22443603
      0.71734103	     -0.05793438	     -0.00029850	     -0.19971058	     -0.05831826	      0.88273182	     -0.00024535	     -0.21280779	      0.00598382	      0.00005131	     28.49132124
      0.71897368	     -0.05778026	     -0.00029967	     -0.19955692	     -0.05830846	      0.88273198	     -0.00024464	     -0.21279018	      0.00602883	      0.00013793	     28.82926754
      0.72060633	     -0.05761915	     -0.00030290	     -0.19939619	     -0.05829858	      0.88273228	     -0.00024393	     -0.21277026	      0.00606968	      0.00022870	     29.27455787
      0.72173053	     -0.05750394	     -0.00030245	     -0.19928128	     -0.05829174	      0.88273257	     -0.00024345	     -0.21275526	      0.00609573	      0.00029339	     29.47707199
      0.72285473	     -0.05738503	     -0.00030363	     -0.19916262	     -0.05828488	      0.88273294	     -0.00024297	     -0.21273921	      0.00611968	      0.00035952	     29.76911308
      0.72460799	     -0.05719164	     -0.00030425	     -0.19896963	     -0.05827412	      0.88273366	     -0.00024222	     -0.21271210	      0.00615329	      0.00046513	     30.22996220
      0.72602567	     -0.05702974	     -0.00030603	     -0.19880797	     -0.05826538	      0.88273438	     -0.00024162	     -0.21268834	      0.00617690	      0.00055227	     30.65258181
      0.72744336	     -0.05686385	     -0.00030629	     -0.19864233	     -0.05825660	      0.88273522	     -0.00024103	     -0.21266301	      0.00619751	      0.00064068	     31.04225338
      0.72886104	     -0.05669517	     -0.00030895	     -0.19847382	     -0.05824781	      0.88273620	     -0.00024045	     -0.21263618	      0.00621464	      0.00072982	     31.47973713
      0.73027872	     -0.05652354	     -0.00030848	     -0.19830241	     -0.05823898	      0.88273729	     -0.00023987	     -0.21260795	      0.00622875	      0.00081933	     31.86454547
      0.73145946	     -0.05637850	     -0.00031093	     -0.19815744	     -0.05823162	      0.88273831	     -0.00023940	     -0.21258342	      0.00623770	      0.00089362	     32.22851447
      0.73264019	     -0.05623095	     -0.00031156	     -0.19801001	     -0.05822426	      0.88273940	     -0.00023893	     -0.21255801	      0.00624453	      0.00096752	     32.56558690
      0.73418114	     -0.05603507	     -0.00031348	     -0.19781420	     -0.05821463	      0.88274097	     -0.00023832	     -0.21252361	      0.00624988	      0.00106278	     33.05044663
      0.73572209	     -0.05583436	     -0.00031303	     -0.19761360	     -0.05820500	      0.88274268	     -0.00023773	     -0.21248780	      0.00625151	      0.00115622	     33.50724376
      0.73687210	     -0.05568421	     -0.00031507	     -0.19746344	     -0.05819781	      0.88274405	     -0.00023729	     -0.21246020	      0.00624997	      0.00122432	     33.87877921
      0.73802212	     -0.05553566	     -0.00031553	     -0.19731491	     -0.05819062	      0.88274549	     -0.00023686	     -0.21243197	      0.00624641	      0.00129076	     34.20688523
      0.73961278	     -0.05533252	     -0.00031768	     -0.19711169	     -0.05818069	      0.88274762	     -0.00023628	     -0.21239206	      0.00623787	      0.00137925	     34.70976633
      0.74102977	     -0.05515057	     -0.00031809	     -0.19692971	     -0.05817186	      0.88274963	     -0.00023577	     -0.21235576	      0.00622704	      0.00145435	     35.12883527
      0.74244676	     -0.05496722	     -0.00032093	     -0.19674621	     -0.05816305	      0.88275174	     -0.00023527	     -0.21231878	      0.00621293	      0.00152549	     35.65394899
      0.74361526	     -0.05481567	     -0.00032059	     -0.19659459	     -0.05815579	      0.88275355	     -0.00023486	     -0.21228779	      0.00619918	      0.00158108	     35.95577240
      0.74478375	     -0.05466378	     -0.00032227	     -0.19644256	     -0.05814856	      0.88275543	     -0.00023447	     -0.21225640	      0.00618317	      0.00163363	     36.36074479
      0.74628301	     -0.05446782	     -0.00032279	     -0.19624643	     -0.05813931	      0.88275793	     -0.00023398	     -0.21221554	      0.00615967	      0.00169658	     36.81254706
      0.74778226	     -0.05427115	     -0.00032500	     -0.19604952	     -0.05813009	      0.88276052	     -0.00023349	     -0.21217408	      0.00613255	      0.00175428	     37.37847437
      0.74890444	     -0.05412458	     -0.00032428	     -0.19590281	     -0.05812322	      0.88276251	     -0.00023314	     -0.21214272	      0.00611018	      0.00179401	     37.64722790
      0.75002661	     -0.05397893	     -0.00032555	     -0.19575694	     -0.05811638	      0.88276454	     -0.00023280	     -0.21211112	      0.00608577	      0.00183066	     38.03080189
      0.75158969	     -0.05377827	     -0.00032630	     -0.19555598	     -0.05810689	      0.88276744	     -0.00023234	     -0.21206680	      0.00604871	      0.00187659	     38.49456192
      0.75298565	     -0.05360134	     -0.00032852	     -0.19537870	     -0.05809848	      0.88277009	     -0.00023194	     -0.21202701	      0.00601243	      0.00191243	     38.99840498
      0.75438161	     -0.05342628	     -0.00032816	     -0.19520333	     -0.05809011	      0.88277278	     -0.00023156	     -0.21198708	      0.00597349	      0.00194343	     39.34524291
      0.75551621	     -0.05328509	     -0.00033047	     -0.19506181	     -0.05808335	      0.88277499	     -0.00023126	     -0.21195456	      0.00593957	      0.00196494	     39.77368732
      0.75665081	     -0.05314442	     -0.00033081	     -0.19492083	     -0.05807663	      0.88277723	     -0.00023097	     -0.21192200	      0.00590398	      0.00198329	     40.09659011
      0.75813927	     -0.05296100	     -0.00033263	     -0.19473695	     -0.05806788	      0.88278020	     -0.00023060	     -0.21187923	      0.00585445	      0.00200261	     40.61079239
      0.75962773	     -0.05277856	     -0.00033252	     -0.19455407	     -0.05805921	      0.88278319	     -0.00023025	     -0.21183641	      0.00580197	      0.00201685	     41.01320657
      0.76072231	     -0.05264561	     -0.00033481	     -0.19442071	     -0.05805288	      0.88278541	     -0.00023000	     -0.21180491	      0.00576122	      0.00202415	     41.42682755
      0.76181689	     -0.05251333	     -0.00033520	     -0.19428807	     -0.05804659	      0.88278762	     -0.00022976	     -0.21177342	      0.00571890	      0.00202894	     41.73690165
      0.76336869	     -0.05232795	     -0.00033677	     -0.19410210	     -0.05803777	      0.88279078	     -0.00022944	     -0.21172882	      0.00565596	      0.00203152	     42.23979701
      0.76474654	     -0.05216597	     -0.00033681	     -0.19393962	     -0.05803001	      0.88279357	     -0.00022918	     -0.21168930	      0.00559740	      0.00202991	     42.60853579
      0.76612439	     -0.05200810	     -0.00033964	     -0.19378113	     -0.05802234	      0.88279637	     -0.00022893	     -0.21164994	      0.00553613	      0.00202472	     43.13272332
      0.76723207	     -0.05188314	     -0.00033924	     -0.19365574	     -0.05801624	      0.88279861	     -0.00022874	     -0.21161846	      0.00548525	      0.00201819	     43.36815884
      0.76833976	     -0.05176004	     -0.00034075	     -0.19353213	     -0.05801019	      0.88280084	     -0.00022856	     -0.21158714	      0.00543268	      0.00200955	     43.73550698
      0.76981563	     -0.05159936	     -0.00034076	     -0.19337081	     -0.05800223	      0.88280379	     -0.00022834	     -0.21154571	      0.00536029	      0.00199520	     44.14344559
      0.77129149	     -0.05144263	     -0.00034236	     -0.19321337	     -0.05799437	      0.88280673	     -0.00022814	     -0.21150465	      0.00528505	      0.00197777	     44.66560187
      0.77235874	     -0.05133112	     -0.00034104	     -0.19310139	     -0.05798876	      0.88280883	     -0.00022800	     -0.21147522	      0.00522914	      0.00196341	     44.87957672
      0.77342598	     -0.05122123	     -0.00034147	     -0.19299098	     -0.05798321	      0.88281092	     -0.00022788	     -0.21144601	      0.00517180	      0.00194759	     45.21727577
      0.77497225	     -0.05106392	     -0.00034158	     -0.19283290	     -0.05797528	      0.88281391	     -0.00022772	     -0.21140414	      0.00508643	      0.00192254	     45.63446369
      0.77627157	     -0.05093795	     -0.00034304	     -0.19270623	     -0.05796872	      0.88281639	     -0.00022761	     -0.21136947	      0.00501254	      0.00189962	     46.03050461
      0.77757089	     -0.05081639	     -0.00034311	     -0.19258397	     -0.05796225	      0.88281884	     -0.00022751	     -0.21133537	      0.00493689	      0.00187511	     46.32487902
      0.77887020	     -0.05070088	     -0.00034576	     -0.19246769	     -0.05795589	      0.88282126	     -0.00022743	     -0.21130189	      0.00485935	      0.00184899	     46.75778917
      0.78016952	     -0.05059162	     -0.00034583	     -0.19235770	     -0.05794963	      0.88282365	     -0.00022736	     -0.21126911	      0.00478030	      0.00182142	     46.99172726
      0.78129618	     -0.05050199	     -0.00034860	     -0.19226735	     -0.05794428	      0.88282569	     -0.00022732	     -0.21124130	      0.00471028	      0.00179622	     47.34794433
      0.78242284	     -0.05041660	     -0.00034917	     -0.19218130	     -0.05793901	      0.88282770	     -0.00022729	     -0.21121408	      0.00463922	      0.00176987	     47.55548183
      0.78380704	     -0.05031744	     -0.00035093	     -0.19208127	     -0.05793265	      0.88283012	     -0.00022727	     -0.21118145	      0.00455037	      0.00173570	     47.89949378
      0.78519124	     -0.05022592	     -0.00035050	     -0.19198894	     -0.05792642	      0.88283250	     -0.00022727	     -0.21114978	      0.00446016	      0.00169948	     48.08124780
      0.78630529	     -0.05015914	     -0.00035249	     -0.19192142	     -0.05792149	      0.88283438	     -0.00022728	     -0.21112503	      0.00438650	      0.00166862	     48.36761968
      0.78741933	     -0.05009947	     -0.00035279	     -0.19186105	     -0.05791664	      0.88283622	     -0.00022731	     -0.21110102	      0.00431223	      0.00163621	     48.49929395
      0.78883085	     -0.05003353	     -0.00035465	     -0.19179418	     -0.05791062	      0.88283850	     -0.00022736	     -0.21107176	      0.00421719	      0.00159265	     48.75900398
      0.79024238	     -0.04997669	     -0.00035446	     -0.19173645	     -0.05790474	      0.88284071	     -0.00022743	     -0.21104385	      0.00412156	      0.00154624	     48.85320957
      0.79130827	     -0.04993891	     -0.00035665	     -0.19169794	     -0.05790039	      0.88284234	     -0.00022750	     -0.21102366	      0.00404887	      0.00150919	     49.08443183
      0.79237417	     -0.04990507	     -0.00035703	     -0.19166340	     -0.05789611	      0.88284393	     -0.00022758	     -0.21100423	      0.00397607	      0.00147055	     49.17419491
      0.79385462	     -0.04986410	     -0.00035866	     -0.19162144	     -0.05789030	      0.88284606	     -0.00022771	     -0.21097847	      0.00387468	      0.00141428	     49.38213543
      0.79533507	     -0.04982974	     -0.00035828	     -0.19158615	     -0.05788464	      0.88284811	     -0.00022787	     -0.21095406	      0.00377325	      0.00135531	     49.41385889
      0.79635103	     -0.04980986	     -0.00036038	     -0.19156556	     -0.05788084	      0.88284947	     -0.00022799	     -0.21093808	      0.00370347	      0.00131336	     49.59560659
      0.79736698	     -0.04979284	     -0.00036072	     -0.19154788	     -0.05787711	      0.88285078	     -0.00022812	     -0.21092271	      0.00363378	      0.00127042	     49.63501259
      0.79895230	     -0.04977191	     -0.00036210	     -0.19152590	     -0.05787144	      0.88285274	     -0.00022834	     -0.21089990	      0.00352504	      0.00120161	     49.75718251
      0.80025028	     -0.04975990	     -0.00036216	     -0.19151306	     -0.05786692	      0.88285426	     -0.00022855	     -0.21088226	      0.00343617	      0.00114395	     49.74403885
      0.80154825	     -0.04975262	     -0.00036389	     -0.19150489	     -0.05786252	      0.88285571	     -0.00022877	     -0.21086555	      0.00334736	      0.00108530	     49.86777747
      0.80284623	     -0.04974989	     -0.00036330	     -0.19150135	     -0.05785823	      0.88285708	     -0.00022901	     -0.21084976	      0.00325889	      0.00102598	     49.76775718
      0.80399997	     -0.04975126	     -0.00036518	     -0.19150194	     -0.05785451	      0.88285823	     -0.00022924	     -0.21083648	      0.00318031	      0.00097280	     49.87715084
      0.80515371	     -0.04975617	     -0.00036502	     -0.19150611	     -0.05785089	      0.88285933	     -0.00022948	     -0.21082391	      0.00310208	      0.00091946	     49.78987367
      0.80630744	     -0.04976462	     -0.00036613	     -0.19151380	     -0.05784736	      0.88286036	     -0.00022973	     -0.21081203	      0.00302403	      0.00086603	     49.81038414
      0.80780157	     -0.04978087	     -0.00036611	     -0.19152912	     -0.05784291	      0.88286160	     -0.00023008	     -0.21079769	      0.00292347	      0.00079702	     49.68880083
      0.80897632	     -0.04979779	     -0.00036775	     -0.19154526	     -0.05783952	      0.88286250	     -0.00023037	     -0.21078722	      0.00284469	      0.00074302	     49.73172286
      0.81015106	     -0.04981810	     -0.00036756	     -0.19156484	     -0.05783623	      0.88286334	     -0.00023068	     -0.21077747	      0.00276642	      0.00068946	     49.59291063
      0.81132580	     -0.04984184	     -0.00036862	     -0.19158782	     -0.05783303	      0.88286412	     -0.00023099	     -0.21076842	      0.00268849	      0.00063639	     49.56608230
      0.81280531	     -0.04987670	     -0.00036836	     -0.19162177	     -0.05782912	      0.88286502	     -0.00023141	     -0.21075801	      0.00259109	      0.00057052	     49.37104657
      0.81396209	     -0.04990779	     -0.00036989	     -0.19165211	     -0.05782617	      0.88286565	     -0.00023176	     -0.21075064	      0.00251539	      0.00051979	     49.37170256
      0.81511887	     -0.04994204	     -0.00036963	     -0.19168567	     -0.05782330	      0.88286622	     -0.00023211	     -0.21074393	      0.00244032	      0.00046992	     49.19070402
      0.81627565	     -0.04997940	     -0.00037046	     -0.19172230	     -0.05782052	      0.88286673	     -0.00023248	     -0.21073788	      0.00236575	      0.00042091	     49.11520094
      0.81781821	     -0.05003394	     -0.00037026	     -0.19177593	     -0.05781695	      0.88286733	     -0.00023299	     -0.21073081	      0.00226736	      0.00035710	     48.86841778
      0.81897018	     -0.05007803	     -0.00037170	     -0.19181930	     -0.05781438	      0.88286772	     -0.00023338	     -0.21072626	      0.00219455	      0.00031064	     48.83383900
      0.82012215	     -0.05012489	     -0.00037135	     -0.19186550	     -0.05781189	      0.88286805	     -0.00023379	     -0.21072232	      0.00212254	      0.00026535	     48.62079967
      0.82152332	     -0.05018542	     -0.00037243	     -0.19192519	     -0.05780898	      0.88286838	     -0.00023430	     -0.21071834	      0.00203584	      0.00021182	     48.51839468
      0.82277673	     -0.05024257	     -0.00037167	     -0.19198164	     -0.05780647	      0.88286862	     -0.00023477	     -0.21071551	      0.00195937	      0.00016553	     48.23555696
      0.82403014	     -0.05030228	     -0.00037302	     -0.19204061	     -0.05780407	      0.88286880	     -0.00023525	     -0.21071335	      0.00188371	      0.00012072	     48.17392729
      0.82528355	     -0.05036455	     -0.00037211	     -0.19210221	     -0.05780175	      0.88286892	     -0.00023575	     -0.21071183	      0.00180917	      0.00007752	     47.86276560
      0.82653696	     -0.05042929	     -0.00037355	     -0.19216623	     -0.05779953	      0.88286899	     -0.00023626	     -0.21071093	      0.00173547	      0.00003588	     47.80058470
      0.82779037	     -0.05049642	     -0.00037254	     -0.19223270	     -0.05779740	      0.88286901	     -0.00023679	     -0.21071064	      0.00166297	     -0.00000408	     47.46273812
      0.82904378	     -0.05056593	     -0.00037403	     -0.19230151	     -0.05779536	      0.88286899	     -0.00023732	     -0.21071094	      0.00159134	     -0.00004245	     47.39614242
      0.83029719	     -0.05063771	     -0.00037291	     -0.19237266	     -0.05779341	      0.88286891	     -0.00023787	     -0.21071181	      0.00152097	     -0.00007913	     47.03438291
      0.83155060	     -0.05071164	     -0.00037444	     -0.19244590	     -0.05779155	      0.88286879	     -0.00023843	     -0.21071323	      0.00145154	     -0.00011425	     46.96578185
      0.83280401	     -0.05078758	     -0.00037327	     -0.19252124	     -0.05778977	      0.88286862	     -0.00023901	     -0.21071519	      0.00138344	     -0.00014772	     46.58738865
      0.83405741	     -0.05086539	     -0.00037482	     -0.19259839	     -0.05778808	      0.88286842	     -0.00023959	     -0.21071767	      0.00131631	     -0.00017967	     46.51639959
      0.83531082	     -0.05094497	     -0.00037363	     -0.19267739	     -0.05778647	      0.88286817	     -0.00024019	     -0.21072064	      0.00125058	     -0.00021002	     46.12778070
      0.83656423	     -0.05102606	     -0.00037510	     -0.19275783	     -0.05778494	      0.88286789	     -0.00024080	     -0.21072408	      0.00118588	     -0.00023894	     46.05302778
      0.83781764	     -0.05110840	     -0.00037357	     -0.19283963	     -0.05778350	      0.88286758	     -0.00024142	     -0.21072799	      0.00112262	     -0.00026631	     45.65842701
      0.83907105	     -0.05119265	     -0.00037514	     -0.19292327	     -0.05778213	      0.88286722	     -0.00024205	     -0.21073235	      0.00106043	     -0.00029228	     45.57279390
      0.84032446	     -0.05127834	     -0.00037402	     -0.19300843	     -0.05778084	      0.88286684	     -0.00024269	     -0.21073715	      0.00099972	     -0.00031680	     45.17819608
      0.84157787	     -0.05136526	     -0.00037549	     -0.19309475	     -0.05777962	      0.88286643	     -0.00024335	     -0.21074236	      0.00094014	     -0.00034007	     45.08819641
      0.84283128	     -0.05145317	     -0.00037442	     -0.19318216	     -0.05777848	      0.88286599	     -0.00024401	     -0.21074795	      0.00088211	     -0.00036207	     44.70595057
      0.84408469	     -0.05154226	     -0.00037578	     -0.19327069	     -0.05777741	      0.88286552	     -0.00024468	     -0.21075390	      0.00082528	     -0.00038297	     44.60434652
      0.84533810	     -0.05163232	     -0.00037479	     -0.19336027	     -0.05777641	      0.88286503	     -0.00024537	     -0.21076020	      0.00077004	     -0.00040276	     44.23138954
      0.84659151	     -0.05172327	     -0.00037599	     -0.19345069	     -0.05777548	      0.88286451	     -0.00024606	     -0.21076681	      0.00071605	     -0.00042164	     44.11628921
      0.84784492	     -0.05181493	     -0.00037512	     -0.19354189	     -0.05777462	      0.88286398	     -0.00024676	     -0.21077371	      0.00066368	     -0.00043957	     43.75853007
      0.84909833	     -0.05190712	     -0.00037617	     -0.19363359	     -0.05777382	      0.88286341	     -0.00024748	     -0.21078089	      0.00061262	     -0.00045673	     43.62844702
      0.85035173	     -0.05199944	     -0.00037536	     -0.19372548	     -0.05777308	      0.88286283	     -0.00024820	     -0.21078832	      0.00056318	     -0.00047308	     43.28716271
      0.85160514	     -0.05209162	     -0.00037615	     -0.19381720	     -0.05777240	      0.88286223	     -0.00024893	     -0.21079595	      0.00051510	     -0.00048877	     43.14310235
      0.85285855	     -0.05218330	     -0.00037537	     -0.19390848	     -0.05777179	      0.88286161	     -0.00024967	     -0.21080377	      0.00046864	     -0.00050373	     42.82143392
      0.85411196	     -0.05227427	     -0.00037589	     -0.19399903	     -0.05777123	      0.88286097	     -0.00025042	     -0.21081172	      0.00042356	     -0.00051805	     42.66440479
      0.85536537	     -0.05236423	     -0.00037509	     -0.19408863	     -0.05777072	      0.88286031	     -0.00025117	     -0.21081979	      0.00038005	     -0.00053164	     42.36140004
      0.85687605	     -0.05247117	     -0.00037576	     -0.19419510	     -0.05777019	      0.88285949	     -0.00025210	     -0.21082961	      0.00032939	     -0.00054714	     42.21869880
      0.85802444	     -0.05255115	     -0.00037422	     -0.19427479	     -0.05776983	      0.88285886	     -0.00025280	     -0.21083711	      0.00029242	     -0.00055816	     41.85940540
      0.85917283	     -0.05263000	     -0.00037430	     -0.19435332	     -0.05776952	      0.88285821	     -0.00025352	     -0.21084464	      0.00025646	     -0.00056860	     41.71655693
      0.86064699	     -0.05272930	     -0.00037292	     -0.19445226	     -0.05776917	      0.88285736	     -0.00025445	     -0.21085430	      0.00021208	     -0.00058103	     41.37451269
      0.86212115	     -0.05282628	     -0.00037347	     -0.19454885	     -0.05776889	      0.88285650	     -0.00025538	     -0.21086394	      0.00016931	     -0.00059242	     41.31544790
      0.86320395	     -0.05289582	     -0.00037133	     -0.19461819	     -0.05776872	      0.88285585	     -0.00025608	     -0.21087099	      0.00013922	     -0.00060001	     40.93444178
      0.86428675	     -0.05296398	     -0.00037085	     -0.19468611	     -0.05776859	      0.88285520	     -0.00025678	     -0.21087800	      0.00010988	     -0.00060703	     40.79946740
      0.86586341	     -0.05306054	     -0.00036894	     -0.19478236	     -0.05776845	      0.88285423	     -0.00025781	     -0.21088814	      0.00006882	     -0.00061614	     40.47561343
      0.86721319	     -0.05314067	     -0.00036831	     -0.19486221	     -0.05776838	      0.88285340	     -0.00025869	     -0.21089674	      0.00003498	     -0.00062292	     40.36142965
      0.86856297	     -0.05321830	     -0.00036577	     -0.19493964	     -0.05776835	      0.88285255	     -0.00025959	     -0.21090526	      0.00000255	     -0.00062871	     39.99857023
      0.86991275	     -0.05329346	     -0.00036549	     -0.19501453	     -0.05776837	      0.88285170	     -0.00026049	     -0.21091369	     -0.00002891	     -0.00063360	     39.98868881
      0.87111141	     -0.05335793	     -0.00036271	     -0.19507886	     -0.05776842	      0.88285094	     -0.00026129	     -0.21092110	     -0.00005566	     -0.00063709	     39.61195448
      0.87231008	     -0.05342042	     -0.00036186	     -0.19514114	     -0.05776850	      0.88285017	     -0.00026211	     -0.21092843	     -0.00008174	     -0.00063990	     39.54346902
      0.87350874	     -0.05348082	     -0.00035973	     -0.19520140	     -0.05776862	      0.88284941	     -0.00026292	     -0.21093568	     -0.00010687	     -0.00064198	     39.29558655
      0.87509979	     -0.05355811	     -0.00035820	     -0.19527845	     -0.05776881	      0.88284838	     -0.00026401	     -0.21094519	     -0.00013917	     -0.00064370	     39.19466477
      0.87633252	     -0.05361607	     -0.00035538	     -0.19533629	     -0.05776900	      0.88284759	     -0.00026486	     -0.21095248	     -0.00016313	     -0.00064422	     38.85198758
      0.87756525	     -0.05367282	     -0.00035433	     -0.19539287	     -0.05776922	      0.88284679	     -0.00026572	     -0.21095972	     -0.00018652	     -0.00064416	     38.80007283
      0.87879799	     -0.05372843	     -0.00035205	     -0.19544835	     -0.05776946	      0.88284600	     -0.00026657	     -0.21096693	     -0.00020905	     -0.00064351	     38.54621053
      0.88035720	     -0.05379800	     -0.00035073	     -0.19551772	     -0.05776981	      0.88284500	     -0.00026767	     -0.21097606	     -0.00023670	     -0.00064207	     38.49193288
      0.88157221	     -0.05385209	     -0.00034798	     -0.19557171	     -0.05777011	      0.88284422	     -0.00026852	     -0.21098322	     -0.00025731	     -0.00064053	     38.14450431
      0.88278722	     -0.05390686	     -0.00034703	     -0.19562634	     -0.05777043	      0.88284344	     -0.00026938	     -0.21099049	     -0.00027743	     -0.00063885	     38.09914750
      0.88400223	     -0.05396230	     -0.00034494	     -0.19568167	     -0.05777078	      0.88284267	     -0.00027024	     -0.21099790	     -0.00029678	     -0.00063712	     37.86221685
      0.88563310	     -0.05403766	     -0.00034340	     -0.19575687	     -0.05777129	      0.88284163	     -0.00027141	     -0.21100815	     -0.00032185	     -0.00063510	     37.79959027
      0.88684519	     -0.05409503	     -0.00034056	     -0.19581417	     -0.05777169	      0.88284086	     -0.00027227	     -0.21101605	     -0.00033948	     -0.00063398	     37.44812007
      0.88805728	     -0.05415350	     -0.00033931	     -0.19587252	     -0.05777211	      0.88284009	     -0.00027314	     -0.21102423	     -0.00035658	     -0.00063346	     37.40127347
      0.88953456	     -0.05422549	     -0.00033602	     -0.19594445	     -0.05777265	      0.88283916	     -0.00027421	     -0.21103461	     -0.00037623	     -0.00063382	     37.07284547
      0.89085391	     -0.05429099	     -0.00033460	     -0.19600985	     -0.05777316	      0.88283832	     -0.00027516	     -0.21104429	     -0.00039298	     -0.00063535	     37.08852918
      0.89217326	     -0.05435760	     -0.00033084	     -0.19607644	     -0.05777369	      0.88283748	     -0.00027611	     -0.21105439	     -0.00040854	     -0.00063816	     36.70393322
      0.89349261	     -0.05442556	     -0.00032919	     -0.19614432	     -0.05777423	      0.88283663	     -0.00027707	     -0.21106494	     -0.00042332	     -0.00064254	     36.74073031
      0.89481197	     -0.05449427	     -0.00032514	     -0.19621304	     -0.05777480	      0.88283578	     -0.00027803	     -0.21107594	     -0.00043678	     -0.00064854	     36.33809667
      0.89613132	     -0.05456337	     -0.00032345	     -0.19628209	     -0.05777539	      0.88283492	     -0.00027899	     -0.21108741	     -0.00044938	     -0.00065632	     36.40215342
      0.89745067	     -0.05463179	     -0.00031918	     -0.19635054	     -0.05777599	      0.88283405	     -0.00027995	     -0.21109932	     -0.00046057	     -0.00066581	     35.98655923
      0.89877002	     -0.05469886	     -0.00031732	     -0.19641759	     -0.05777660	      0.88283317	     -0.00028092	     -0.21111161	     -0.00047088	     -0.00067706	     36.06934795
      0.90008938	     -0.05476402	     -0.00031280	     -0.19648281	     -0.05777723	      0.88283226	     -0.00028188	     -0.21112424	     -0.00047978	     -0.00068984	     35.64914928
      0.90140873	     -0.05482772	     -0.00031088	     -0.19654651	     -0.05777787	      0.88283134	     -0.00028285	     -0.21113714	     -0.00048784	     -0.00070411	     35.73875096
      0.90272808	     -0.05489030	     -0.00030645	     -0.19660918	     -0.05777852	      0.88283041	     -0.00028381	     -0.21115030	     -0.00049457	     -0.00071962	     35.31594140
      0.90404743	     -0.05495185	     -0.00030477	     -0.19667074	     -0.05777917	      0.88282944	     -0.00028478	     -0.21116369	     -0.00050054	     -0.00073629	     35.40661441
      0.90536678	     -0.05501194	     -0.00030061	     -0.19673093	     -0.05777984	      0.88282846	     -0.00028575	     -0.21117730	     -0.00050524	     -0.00075381	     34.99622558
      0.90668614	     -0.05507047	     -0.00029907	     -0.19678949	     -0.05778051	      0.88282746	     -0.00028673	     -0.21119108	     -0.00050927	     -0.00077213	     35.08204792
      0.90800549	     -0.05512741	     -0.00029516	     -0.19684655	     -0.05778118	      0.88282642	     -0.00028770	     -0.21120503	     -0.00051211	     -0.00079092	     34.69258525
      0.90932484	     -0.05518270	     -0.00029381	     -0.19690187	     -0.05778186	      0.88282537	     -0.00028868	     -0.21121911	     -0.00051433	     -0.00081010	     34.77623290
      0.91064419	     -0.05523668	     -0.00029027	     -0.19695597	     -0.05778254	      0.88282429	     -0.00028965	     -0.21123328	     -0.00051543	     -0.00082937	     34.41908813
      0.91196355	     -0.05529022	     -0.00028918	     -0.19700956	     -0.05778322	      0.88282318	     -0.00029063	     -0.21124756	     -0.00051597	     -0.00084867	     34.48726229
      0.91328290	     -0.05534295	     -0.00028596	     -0.19706242	     -0.05778390	      0.88282205	     -0.00029161	     -0.21126194	     -0.00051546	     -0.00086781	     34.15879338
      0.91460225	     -0.05539453	     -0.00028494	     -0.19711407	     -0.05778458	      0.88282089	     -0.00029259	     -0.21127641	     -0.00051440	     -0.00088677	     34.22181569
      0.91592160	     -0.05544432	     -0.00028193	     -0.19716399	     -0.05778525	      0.88281971	     -0.00029357	     -0.21129094	     -0.00051230	     -0.00090534	     33.93881579
      0.91724095	     -0.05549251	     -0.00028095	     -0.19721227	     -0.05778593	      0.88281850	     -0.00029455	     -0.21130549	     -0.00050962	     -0.00092347	     33.99972646
      0.91856031	     -0.05553922	     -0.00027823	     -0.19725913	     -0.05778660	      0.88281727	     -0.00029552	     -0.21132005	     -0.00050597	     -0.00094096	     33.75415445
      0.91987966	     -0.05558424	     -0.00027729	     -0.19730424	     -0.05778726	      0.88281602	     -0.00029650	     -0.21133460	     -0.00050177	     -0.00095778	     33.80690279
      0.92119901	     -0.05562672	     -0.00027471	     -0.19734689	     -0.05778792	      0.88281474	     -0.00029748	     -0.21134909	     -0.00049665	     -0.00097373	     33.60221661
      0.92251836	     -0.05566677	     -0.00027368	     -0.19738705	     -0.05778857	      0.88281345	     -0.00029846	     -0.21136349	     -0.00049100	     -0.00098877	     33.65108982
      0.92383772	     -0.05570523	     -0.00027128	     -0.19742569	     -0.05778922	      0.88281214	     -0.00029944	     -0.21137777	     -0.00048453	     -0.00100274	     33.47317918
      0.92515707	     -0.05574314	     -0.00027038	     -0.19746372	     -0.05778985	      0.88281080	     -0.00030042	     -0.21139195	     -0.00047760	     -0.00101566	     33.50847073
      0.92647642	     -0.05578105	     -0.00026835	     -0.19750180	     -0.05779048	      0.88280946	     -0.00030139	     -0.21140607	     -0.00046994	     -0.00102748	     33.34882535
      0.92779577	     -0.05581866	     -0.00026762	     -0.19753955	     -0.05779109	      0.88280809	     -0.00030237	     -0.21142015	     -0.00046181	     -0.00103832	     33.38055491
      0.92939919	     -0.05586278	     -0.00026504	     -0.19758389	     -0.05779182	      0.88280642	     -0.00030355	     -0.21143723	     -0.00045090	     -0.00105008	     33.17039409
      0.93057577	     -0.05589392	     -0.00026517	     -0.19761514	     -0.05779235	      0.88280518	     -0.00030441	     -0.21144972	     -0.00044254	     -0.00105780	     33.30383022
      0.93175235	     -0.05592385	     -0.00026355	     -0.19764524	     -0.05779286	      0.88280393	     -0.00030528	     -0.21146217	     -0.00043353	     -0.00106469	     33.19275415
      0.93332784	     -0.05596250	     -0.00026262	     -0.19768409	     -0.05779354	      0.88280225	     -0.00030643	     -0.21147875	     -0.00042090	     -0.00107275	     33.23744622
      0.93473905	     -0.05599551	     -0.00026032	     -0.19771733	     -0.05779412	      0.88280073	     -0.00030746	     -0.21149352	     -0.00040875	     -0.00107882	     33.06522281
      0.93615026	     -0.05602739	     -0.00026045	     -0.19774937	     -0.05779469	      0.88279920	     -0.00030848	     -0.21150820	     -0.00039624	     -0.00108392	     33.24682656
      0.93737607	     -0.05605434	     -0.00025817	     -0.19777653	     -0.05779517	      0.88279787	     -0.00030937	     -0.21152089	     -0.00038463	     -0.00108751	     33.03248385
      0.93860187	     -0.05608062	     -0.00025804	     -0.19780297	     -0.05779563	      0.88279654	     -0.00031025	     -0.21153354	     -0.00037280	     -0.00109043	     33.12364481
      0.93982768	     -0.05610579	     -0.00025713	     -0.19782833	     -0.05779608	      0.88279520	     -0.00031113	     -0.21154613	     -0.00036041	     -0.00109258	     33.07047764
      0.94152468	     -0.05613772	     -0.00025760	     -0.19786048	     -0.05779668	      0.88279334	     -0.00031234	     -0.21156347	     -0.00034278	     -0.00109418	     33.18900639
      0.94278371	     -0.05615992	     -0.00025645	     -0.19788288	     -0.05779710	      0.88279196	     -0.00031324	     -0.21157626	     -0.00032918	     -0.00109424	     33.03029063
      0.94404274	     -0.05618047	     -0.00025692	     -0.19790360	     -0.05779751	      0.88279059	     -0.00031413	     -0.21158896	     -0.00031552	     -0.00109346	     33.12709152
      0.94530177	     -0.05619956	     -0.00025621	     -0.19792290	     -0.05779790	      0.88278921	     -0.00031502	     -0.21160157	     -0.00030149	     -0.00109182	     33.05876899
      0.94696148	     -0.05622336	     -0.00025681	     -0.19794692	     -0.05779838	      0.88278740	     -0.00031618	     -0.21161805	     -0.00028283	     -0.00108850	     33.19392732
      0.94819244	     -0.05624003	     -0.00025560	     -0.19796381	     -0.05779872	      0.88278606	     -0.00031703	     -0.21163016	     -0.00026856	     -0.00108521	     33.03697013
      0.94942339	     -0.05625528	     -0.00025615	     -0.19797924	     -0.05779904	      0.88278473	     -0.00031789	     -0.21164217	     -0.00025427	     -0.00108132	     33.13752637
      0.95094725	     -0.05626939	     -0.00025546	     -0.19799361	     -0.05779942	      0.88278309	     -0.00031894	     -0.21165684	     -0.00023614	     -0.00107556	     33.07037155
      0.95230432	     -0.05627810	     -0.00025700	     -0.19800250	     -0.05779973	      0.88278163	     -0.00031986	     -0.21166969	     -0.00022000	     -0.00106941	     33.24045048
      0.95366139	     -0.05628556	     -0.00025627	     -0.19801020	     -0.05780001	      0.88278018	     -0.00032079	     -0.21168234	     -0.00020354	     -0.00106219	     33.10595291
      0.95501845	     -0.05629223	     -0.00025796	     -0.19801705	     -0.05780028	      0.88277875	     -0.00032170	     -0.21169477	     -0.00018726	     -0.00105413	     33.29237447
      0.95637552	     -0.05629738	     -0.00025713	     -0.19802244	     -0.05780052	      0.88277732	     -0.00032261	     -0.21170699	     -0.00017061	     -0.00104519	     33.15713683
      0.95773259	     -0.05630076	     -0.00025928	     -0.19802599	     -0.05780074	      0.88277591	     -0.00032352	     -0.21171896	     -0.00015409	     -0.00103557	     33.39352577
      0.95908966	     -0.05630026	     -0.00025841	     -0.19802574	     -0.05780094	      0.88277451	     -0.00032442	     -0.21173061	     -0.00013709	     -0.00102509	     33.27710776
      0.96044673	     -0.05629553	     -0.00026082	     -0.19802118	     -0.05780111	      0.88277313	     -0.00032531	     -0.21174183	     -0.00012029	     -0.00101380	     33.56096949
      0.96165241	     -0.05628860	     -0.00025995	     -0.19801449	     -0.05780125	      0.88277191	     -0.00032610	     -0.21175139	     -0.00010503	     -0.00100291	     33.46265262
      0.96285810	     -0.05628033	     -0.00026110	     -0.19800639	     -0.05780137	      0.88277071	     -0.00032688	     -0.21176054	     -0.00008998	     -0.00099137	     33.59709793
      0.96433675	     -0.05626885	     -0.00026123	     -0.19799517	     -0.05780149	      0.88276926	     -0.00032783	     -0.21177122	     -0.00007138	     -0.00097630	     33.62772087
      0.96581540	     -0.05625560	     -0.00026359	     -0.19798210	     -0.05780158	      0.88276783	     -0.00032877	     -0.21178133	     -0.00005294	     -0.00096029	     33.86807750
      0.96704191	     -0.05624273	     -0.00026351	     -0.19796944	     -0.05780163	      0.88276666	     -0.00032955	     -0.21178927	     -0.00003743	     -0.00094618	     33.84708216
      0.96826842	     -0.05622845	     -0.00026519	     -0.19795533	     -0.05780167	      0.88276550	     -0.00033032	     -0.21179679	     -0.00002215	     -0.00093140	     34.00549327
      0.96975239	     -0.05620760	     -0.00026473	     -0.19793475	     -0.05780169	      0.88276414	     -0.00033124	     -0.21180533	     -0.00000368	     -0.00091238	     34.07644569
      0.97123637	     -0.05617968	     -0.00026609	     -0.19790705	     -0.05780168	      0.88276280	     -0.00033215	     -0.21181314	      0.00001442	     -0.00089219	     34.34683592
      0.97241582	     -0.05615188	     -0.00026442	     -0.19787950	     -0.05780166	      0.88276175	     -0.00033287	     -0.21181869	      0.00002891	     -0.00087518	     34.36126536
      0.97359527	     -0.05611974	     -0.00026462	     -0.19784757	     -0.05780161	      0.88276073	     -0.00033358	     -0.21182358	      0.00004308	     -0.00085735	     34.55458191
      0.97513873	     -0.05607074	     -0.00026341	     -0.19779887	     -0.05780153	      0.88275943	     -0.00033450	     -0.21182892	      0.00006148	     -0.00083254	     34.72119707
      0.97668220	     -0.05601394	     -0.00026409	     -0.19774231	     -0.05780142	      0.88275816	     -0.00033541	     -0.21183296	      0.00007924	     -0.00080602	     35.06051328
      0.97781940	     -0.05596696	     -0.00026225	     -0.19769557	     -0.05780133	      0.88275726	     -0.00033608	     -0.21183504	      0.00009219	     -0.00078517	     35.13438199
      0.97895661	     -0.05591616	     -0.00026239	     -0.19764495	     -0.05780122	      0.88275638	     -0.00033674	     -0.21183636	      0.00010460	     -0.00076321	     35.35289341
      0.98057550	     -0.05583789	     -0.00026173	     -0.19756695	     -0.05780103	      0.88275517	     -0.00033767	     -0.21183687	      0.00012159	     -0.00072976	     35.59849622
      0.98195644	     -0.05576549	     -0.00026247	     -0.19749473	     -0.05780085	      0.88275418	     -0.00033845	     -0.21183605	      0.00013509	     -0.00069919	     35.89271686
      0.98333738	     -0.05568760	     -0.00026129	     -0.19741707	     -0.05780066	      0.88275324	     -0.00033922	     -0.21183404	      0.00014785	     -0.00066664	     36.08319667
      0.98471832	     -0.05560555	     -0.00026245	     -0.19733517	     -0.05780045	      0.88275234	     -0.00033999	     -0.21183084	      0.00015941	     -0.00063227	     36.40924757
      0.98609926	     -0.05552114	     -0.00026084	     -0.19725098	     -0.05780022	      0.88275149	     -0.00034075	     -0.21182651	      0.00017018	     -0.00059609	     36.57863455
      0.98729180	     -0.05544646	     -0.00026247	     -0.19717638	     -0.05780001	      0.88275080	     -0.00034139	     -0.21182190	      0.00017839	     -0.00056367	     36.87331051
      0.98848435	     -0.05536956	     -0.00026231	     -0.19709961	     -0.05779979	      0.88275015	     -0.00034203	     -0.21181652	      0.00018600	     -0.00053011	     37.08631825
      0.98996626	     -0.05527344	     -0.00026407	     -0.19700358	     -0.05779951	      0.88274940	     -0.00034282	     -0.21180880	      0.00019421	     -0.00048706	     37.42119957
      0.99144816	     -0.05517883	     -0.00026425	     -0.19690908	     -0.05779922	      0.88274871	     -0.00034360	     -0.21180009	      0.00020124	     -0.00044270	     37.65474132
      0.99263423	     -0.05510463	     -0.00026678	     -0.19683489	     -0.05779898	      0.88274820	     -0.00034422	     -0.21179250	      0.00020570	     -0.00040670	     37.91833820
      0.99382029	     -0.05503043	     -0.00026740	     -0.19676075	     -0.05779873	      0.88274774	     -0.00034483	     -0.21178443	      0.00020952	     -0.00037044	     38.12280877
      0.99532793	     -0.05493560	     -0.00026957	     -0.19666594	     -0.05779841	      0.88274722	     -0.00034559	     -0.21177349	      0.00021321	     -0.00032436	     38.45456897
      0.99683557	     -0.05484085	     -0.00026974	     -0.19657125	     -0.05779809	      0.88274676	     -0.00034634	     -0.21176183	      0.00021592	     -0.00027854	     38.72074650
      0.99796751	     -0.05477031	     -0.00027233	     -0.19650067	     -0.05779784	      0.88274647	     -0.00034690	     -0.21175263	      0.00021701	     -0.00024461	     38.98145282
      0.99909945	     -0.05469963	     -0.00027298	     -0.19643001	     -0.05779760	      0.88274621	     -0.00034745	     -0.21174309	      0.00021760	     -0.00021114	     39.18306379
      1.00068273	     -0.05460175	     -0.00027482	     -0.19633211	     -0.05779725	      0.88274591	     -0.00034822	     -0.21172921	      0.00021725	     -0.00016553	     39.49774324
      1.00226601	     -0.05450514	     -0.00027418	     -0.19623553	     -0.05779691	      0.88274569	     -0.00034896	     -0.21171480	      0.00021585	     -0.00012169	     39.73441282
      1.00333928	     -0.05444089	     -0.00027625	     -0.19617123	     -0.05779668	      0.88274557	     -0.00034947	     -0.21170475	      0.00021406	     -0.00009330	     39.97206550
      1.00441254	     -0.05437807	     -0.00027661	     -0.19610839	     -0.05779645	      0.88274548	     -0.00034996	     -0.21169453	      0.00021192	     -0.00006602	     40.14932296
      1.00611661	     -0.05427935	     -0.00027819	     -0.19600961	     -0.05779609	      0.88274541	     -0.00035074	     -0.21167799	      0.00020750	     -0.00002529	     40.49384694
      1.00749562	     -0.05420011	     -0.00027836	     -0.19593034	     -0.05779581	      0.88274539	     -0.00035135	     -0.21166433	      0.00020319	      0.00000532	     40.69912444
      1.00887464	     -0.05412249	     -0.00028015	     -0.19585264	     -0.05779553	      0.88274542	     -0.00035196	     -0.21165047	      0.00019794	      0.00003362	     40.98433403
      1.01025366	     -0.05404619	     -0.00027953	     -0.19577630	     -0.05779526	      0.88274549	     -0.00035256	     -0.21163644	      0.00019210	      0.00005957	     41.15018042
      1.01147882	     -0.05397975	     -0.00028158	     -0.19570975	     -0.05779503	      0.88274557	     -0.00035308	     -0.21162387	      0.00018611	      0.00008049	     41.42546422
      1.01270399	     -0.05391452	     -0.00028163	     -0.19564447	     -0.05779481	      0.88274568	     -0.00035360	     -0.21161121	      0.00017971	      0.00009953	     41.58120826
      1.01392916	     -0.05385120	     -0.00028296	     -0.19558104	     -0.05779459	      0.88274581	     -0.00035412	     -0.21159851	      0.00017262	      0.00011656	     41.79634388
      1.01550384	     -0.05377170	     -0.00028293	     -0.19550145	     -0.05779433	      0.88274601	     -0.00035477	     -0.21158216	      0.00016276	      0.00013550	     41.98518303
      1.01674421	     -0.05370960	     -0.00028447	     -0.19543922	     -0.05779413	      0.88274619	     -0.00035527	     -0.21156927	      0.00015423	      0.00014799	     42.24078267
      1.01798458	     -0.05364864	     -0.00028409	     -0.19537818	     -0.05779395	      0.88274638	     -0.00035577	     -0.21155636	      0.00014533	      0.00015847	     42.37093902
      1.01922496	     -0.05358881	     -0.00028488	     -0.19531824	     -0.05779377	      0.88274658	     -0.00035627	     -0.21154345	      0.00013581	      0.00016688	     42.58173965
      1.02078983	     -0.05351309	     -0.00028380	     -0.19524243	     -0.05779357	      0.88274685	     -0.00035688	     -0.21152716	      0.00012321	      0.00017466	     42.74766731
      1.02200644	     -0.05345449	     -0.00028452	     -0.19518370	     -0.05779343	      0.88274706	     -0.00035735	     -0.21151445	      0.00011277	      0.00017853	     42.98712622
      1.02322304	     -0.05339742	     -0.00028330	     -0.19512655	     -0.05779329	      0.88274728	     -0.00035782	     -0.21150173	      0.00010202	      0.00018064	     43.08985002
      1.02443965	     -0.05334260	     -0.00028324	     -0.19507161	     -0.05779318	      0.88274750	     -0.00035829	     -0.21148904	      0.00009076	      0.00018092	     43.27191652
      1.02607326	     -0.05327142	     -0.00028163	     -0.19500031	     -0.05779304	      0.88274780	     -0.00035891	     -0.21147210	      0.00007517	      0.00017859	     43.41776625
      1.02727829	     -0.05321961	     -0.00028209	     -0.19494835	     -0.05779296	      0.88274801	     -0.00035936	     -0.21145968	      0.00006316	      0.00017491	     43.65519445
      1.02848332	     -0.05316893	     -0.00028093	     -0.19489757	     -0.05779289	      0.88274822	     -0.00035981	     -0.21144731	      0.00005102	      0.00016981	     43.76354272
      1.02996425	     -0.05310797	     -0.00028123	     -0.19483642	     -0.05779283	      0.88274846	     -0.00036035	     -0.21143221	      0.00003558	      0.00016173	     44.02532985
      1.03127667	     -0.05305459	     -0.00027981	     -0.19478292	     -0.05779279	      0.88274867	     -0.00036083	     -0.21141889	      0.00002168	      0.00015324	     44.11809426
      1.03258910	     -0.05300222	     -0.00028065	     -0.19473036	     -0.05779277	      0.88274887	     -0.00036131	     -0.21140563	      0.00000724	      0.00014365	     44.37240312
      1.03390153	     -0.05295125	     -0.00027901	     -0.19467926	     -0.05779277	      0.88274905	     -0.00036179	     -0.21139245	     -0.00000740	      0.00013323	     44.43026056
      1.03521395	     -0.05290314	     -0.00027973	     -0.19463095	     -0.05779279	      0.88274922	     -0.00036226	     -0.21137936	     -0.00002264	      0.00012190	     44.66219284
      1.03652638	     -0.05285761	     -0.00027781	     -0.19458529	     -0.05779283	      0.88274937	     -0.00036273	     -0.21136644	     -0.00003801	      0.00010980	     44.69606718
      1.03783880	     -0.05281436	     -0.00027853	     -0.19454182	     -0.05779289	      0.88274950	     -0.00036320	     -0.21135370	     -0.00005385	      0.00009686	     44.93646001
      1.03915123	     -0.05277262	     -0.00027628	     -0.19449996	     -0.05779297	      0.88274962	     -0.00036367	     -0.21134115	     -0.00006969	      0.00008328	     44.95813181
      1.04046365	     -0.05273378	     -0.00027716	     -0.19446089	     -0.05779307	      0.88274972	     -0.00036414	     -0.21132881	     -0.00008592	      0.00006902	     45.20019907
      1.04177608	     -0.05269694	     -0.00027535	     -0.19442389	     -0.05779320	      0.88274980	     -0.00036460	     -0.21131673	     -0.00010208	      0.00005437	     45.18855212
      1.04308850	     -0.05266463	     -0.00027719	     -0.19439132	     -0.05779334	      0.88274986	     -0.00036507	     -0.21130499	     -0.00011862	      0.00003928	     45.43271478
      1.04426935	     -0.05263769	     -0.00027572	     -0.19436423	     -0.05779349	      0.88274990	     -0.00036549	     -0.21129474	     -0.00013339	      0.00002556	     45.40830815
      1.04545020	     -0.05261329	     -0.00027642	     -0.19433962	     -0.05779366	      0.88274992	     -0.00036591	     -0.21128479	     -0.00014836	      0.00001165	     45.55080105
      1.04687265	     -0.05258812	     -0.00027588	     -0.19431422	     -0.05779388	      0.88274993	     -0.00036641	     -0.21127322	     -0.00016633	     -0.00000523	     45.59101816
      1.04829511	     -0.05256813	     -0.00027756	     -0.19429394	     -0.05779413	      0.88274991	     -0.00036692	     -0.21126215	     -0.00018443	     -0.00002231	     45.78163160
      1.04949525	     -0.05255370	     -0.00027685	     -0.19427933	     -0.05779436	      0.88274987	     -0.00036734	     -0.21125323	     -0.00019948	     -0.00003676	     45.74655169
      1.05069539	     -0.05254198	     -0.00027829	     -0.19426737	     -0.05779461	      0.88274982	     -0.00036777	     -0.21124469	     -0.00021460	     -0.00005127	     45.86798040
      1.05189554	     -0.05253209	     -0.00027856	     -0.19425726	     -0.05779487	      0.88274975	     -0.00036820	     -0.21123652	     -0.00022953	     -0.00006571	     45.89289952
      1.05352292	     -0.05252168	     -0.00028038	     -0.19424653	     -0.05779526	      0.88274963	     -0.00036879	     -0.21122599	     -0.00024970	     -0.00008515	     46.03959415
      1.05473938	     -0.05251576	     -0.00028004	     -0.19424041	     -0.05779558	      0.88274952	     -0.00036922	     -0.21121852	     -0.00026451	     -0.00009940	     45.99332087
      1.05595585	     -0.05251202	     -0.00028156	     -0.19423643	     -0.05779591	      0.88274939	     -0.00036967	     -0.21121136	     -0.00027933	     -0.00011340	     46.08725951
      1.05717231	     -0.05250996	     -0.00028190	     -0.19423416	     -0.05779626	      0.88274924	     -0.00037011	     -0.21120452	     -0.00029394	     -0.00012703	     46.07927778
      1.05879550	     -0.05251063	     -0.00028385	     -0.19423450	     -0.05779675	      0.88274902	     -0.00037070	     -0.21119587	     -0.00031335	     -0.00014462	     46.18640098
      1.05998937	     -0.05251294	     -0.00028348	     -0.19423663	     -0.05779713	      0.88274884	     -0.00037114	     -0.21118986	     -0.00032734	     -0.00015702	     46.09901305
      1.06118325	     -0.05251750	     -0.00028491	     -0.19424095	     -0.05779753	      0.88274864	     -0.00037158	     -0.21118413	     -0.00034131	     -0.00016903	     46.15383164
      1.06266489	     -0.05252551	     -0.00028512	     -0.19424872	     -0.05779805	      0.88274838	     -0.00037214	     -0.21117743	     -0.00035831	     -0.00018328	     46.08800953
      1.06397947	     -0.05253571	     -0.00028722	     -0.19425865	     -0.05779853	      0.88274813	     -0.00037263	     -0.21117186	     -0.00037328	     -0.00019537	     46.16728556
      1.06529404	     -0.05254784	     -0.00028701	     -0.19427058	     -0.05779903	      0.88274787	     -0.00037313	     -0.21116665	     -0.00038785	     -0.00020686	     46.04519281
      1.06660862	     -0.05256329	     -0.00028945	     -0.19428575	     -0.05779955	      0.88274759	     -0.00037363	     -0.21116180	     -0.00040234	     -0.00021785	     46.11983682
      1.06792319	     -0.05258063	     -0.00028914	     -0.19430289	     -0.05780009	      0.88274730	     -0.00037413	     -0.21115733	     -0.00041637	     -0.00022825	     45.95936003
      1.06923777	     -0.05260160	     -0.00029190	     -0.19432358	     -0.05780064	      0.88274699	     -0.00037464	     -0.21115323	     -0.00043030	     -0.00023820	     46.02922781
      1.07055235	     -0.05262429	     -0.00029142	     -0.19434609	     -0.05780122	      0.88274667	     -0.00037516	     -0.21114953	     -0.00044369	     -0.00024761	     45.82921107
      1.07186692	     -0.05265091	     -0.00029459	     -0.19437242	     -0.05780181	      0.88274634	     -0.00037568	     -0.21114621	     -0.00045694	     -0.00025666	     45.90194881
      1.07318150	     -0.05267854	     -0.00029397	     -0.19439989	     -0.05780242	      0.88274600	     -0.00037620	     -0.21114330	     -0.00046954	     -0.00026523	     45.66792998
      1.07434973	     -0.05270638	     -0.00029681	     -0.19442747	     -0.05780297	      0.88274568	     -0.00037667	     -0.21114102	     -0.00048060	     -0.00027258	     45.69777370
      1.07551797	     -0.05273507	     -0.00029737	     -0.19445598	     -0.05780354	      0.88274536	     -0.00037715	     -0.21113905	     -0.00049116	     -0.00027960	     45.55151517
      1.07695674	     -0.05277349	     -0.00029978	     -0.19449414	     -0.05780426	      0.88274495	     -0.00037774	     -0.21113703	     -0.00050376	     -0.00028790	     45.49496278
      1.07839552	     -0.05281362	     -0.00030015	     -0.19453407	     -0.05780499	      0.88274453	     -0.00037834	     -0.21113545	     -0.00051565	     -0.00029579	     45.27795249
      1.07958876	     -0.05285017	     -0.00030310	     -0.19457039	     -0.05780561	      0.88274418	     -0.00037884	     -0.21113447	     -0.00052519	     -0.00030210	     45.26633747
      1.08078199	     -0.05288727	     -0.00030385	     -0.19460732	     -0.05780624	      0.88274381	     -0.00037934	     -0.21113379	     -0.00053415	     -0.00030815	     45.09213134
      1.08222589	     -0.05293509	     -0.00030687	     -0.19465487	     -0.05780702	      0.88274336	     -0.00037996	     -0.21113335	     -0.00054448	     -0.00031522	     45.01288734
      1.08366978	     -0.05298334	     -0.00030741	     -0.19470295	     -0.05780782	      0.88274290	     -0.00038059	     -0.21113331	     -0.00055396	     -0.00032195	     44.75449755
      1.08482145	     -0.05302431	     -0.00031039	     -0.19474371	     -0.05780846	      0.88274253	     -0.00038109	     -0.21113354	     -0.00056117	     -0.00032713	     44.72511459
      1.08597311	     -0.05306545	     -0.00031117	     -0.19478471	     -0.05780911	      0.88274215	     -0.00038160	     -0.21113402	     -0.00056777	     -0.00033210	     44.54700060
      1.08747454	     -0.05312205	     -0.00031381	     -0.19484108	     -0.05780997	      0.88274164	     -0.00038228	     -0.21113501	     -0.00057572	     -0.00033836	     44.41883012
      1.08897596	     -0.05317924	     -0.00031410	     -0.19489813	     -0.05781084	      0.88274113	     -0.00038296	     -0.21113639	     -0.00058267	     -0.00034435	     44.14202061
      1.09009725	     -0.05322503	     -0.00031722	     -0.19494373	     -0.05781149	      0.88274074	     -0.00038347	     -0.21113766	     -0.00058742	     -0.00034873	     44.09211332
      1.09121853	     -0.05327012	     -0.00031816	     -0.19498870	     -0.05781215	      0.88274035	     -0.00038399	     -0.21113914	     -0.00059152	     -0.00035297	     43.91732646
      1.09278482	     -0.05333525	     -0.00032091	     -0.19505363	     -0.05781308	      0.88273979	     -0.00038472	     -0.21114151	     -0.00059643	     -0.00035874	     43.75840902
      1.09435111	     -0.05339965	     -0.00032115	     -0.19511791	     -0.05781402	      0.88273923	     -0.00038547	     -0.21114422	     -0.00060015	     -0.00036427	     43.46907046
      1.09542430	     -0.05344682	     -0.00032435	     -0.19516492	     -0.05781467	      0.88273883	     -0.00038598	     -0.21114625	     -0.00060223	     -0.00036797	     43.40746541
      1.09649749	     -0.05349282	     -0.00032536	     -0.19521083	     -0.05781531	      0.88273844	     -0.00038650	     -0.21114841	     -0.00060370	     -0.00037155	     43.24085584
      1.09817552	     -0.05356687	     -0.00032811	     -0.19528472	     -0.05781633	      0.88273781	     -0.00038732	     -0.21115205	     -0.00060503	     -0.00037696	     43.03789591
      1.09955350	     -0.05362766	     -0.00032904	     -0.19534542	     -0.05781716	      0.88273729	     -0.00038801	     -0.21115527	     -0.00060515	     -0.00038119	     42.80039466
      1.10093148	     -0.05369148	     -0.00033220	     -0.19540910	     -0.05781800	      0.88273676	     -0.00038870	     -0.21115868	     -0.00060452	     -0.00038527	     42.66687401
      1.10230947	     -0.05375337	     -0.00033229	     -0.19547093	     -0.05781883	      0.88273622	     -0.00038939	     -0.21116230	     -0.00060291	     -0.00038915	     42.39135887
      1.10352765	     -0.05381169	     -0.00033557	     -0.19552913	     -0.05781956	      0.88273575	     -0.00039002	     -0.21116564	     -0.00060090	     -0.00039247	     42.28171779
      1.10474584	     -0.05386798	     -0.00033620	     -0.19558537	     -0.05782029	      0.88273527	     -0.00039065	     -0.21116913	     -0.00059810	     -0.00039564	     42.06090212
      1.10596403	     -0.05392635	     -0.00033847	     -0.19564366	     -0.05782102	      0.88273478	     -0.00039128	     -0.21117274	     -0.00059467	     -0.00039868	     41.90831040
      1.10757498	     -0.05400247	     -0.00033966	     -0.19571973	     -0.05782197	      0.88273414	     -0.00039213	     -0.21117772	     -0.00058902	     -0.00040246	     41.63783400
      1.10882323	     -0.05406428	     -0.00034285	     -0.19578145	     -0.05782270	      0.88273363	     -0.00039279	     -0.21118171	     -0.00058389	     -0.00040519	     41.50515557
      1.11007149	     -0.05412396	     -0.00034369	     -0.19584111	     -0.05782343	      0.88273313	     -0.00039346	     -0.21118582	     -0.00057795	     -0.00040771	     41.28717922
      1.11131974	     -0.05418569	     -0.00034626	     -0.19590279	     -0.05782415	      0.88273262	     -0.00039413	     -0.21119004	     -0.00057136	     -0.00041002	     41.12852791
      1.11290524	     -0.05426190	     -0.00034742	     -0.19597898	     -0.05782505	      0.88273196	     -0.00039500	     -0.21119553	     -0.00056189	     -0.00041259	     40.86499913
      1.11413545	     -0.05432353	     -0.00035069	     -0.19604055	     -0.05782573	      0.88273146	     -0.00039568	     -0.21119987	     -0.00055383	     -0.00041430	     40.72728001
      1.11536567	     -0.05438211	     -0.00035153	     -0.19609915	     -0.05782641	      0.88273095	     -0.00039636	     -0.21120428	     -0.00054502	     -0.00041572	     40.51917357
      1.11659589	     -0.05444193	     -0.00035386	     -0.19615894	     -0.05782707	      0.88273043	     -0.00039705	     -0.21120872	     -0.00053557	     -0.00041685	     40.35947656
      1.11825069	     -0.05451910	     -0.00035509	     -0.19623615	     -0.05782795	      0.88272974	     -0.00039799	     -0.21121474	     -0.00052175	     -0.00041782	     40.10230868
      1.11947775	     -0.05457807	     -0.00035830	     -0.19629510	     -0.05782858	      0.88272923	     -0.00039869	     -0.21121920	     -0.00051077	     -0.00041812	     39.97022608
      1.12070481	     -0.05463334	     -0.00035922	     -0.19635041	     -0.05782920	      0.88272872	     -0.00039940	     -0.21122365	     -0.00049908	     -0.00041800	     39.78161713
      1.12220299	     -0.05470204	     -0.00036248	     -0.19641911	     -0.05782994	      0.88272809	     -0.00040027	     -0.21122905	     -0.00048401	     -0.00041725	     39.61481254
      1.12353951	     -0.05475905	     -0.00036304	     -0.19647619	     -0.05783057	      0.88272753	     -0.00040105	     -0.21123382	     -0.00046976	     -0.00041598	     39.40830407
      1.12487603	     -0.05481844	     -0.00036664	     -0.19653558	     -0.05783119	      0.88272698	     -0.00040184	     -0.21123853	     -0.00045489	     -0.00041410	     39.27877201
      1.12621255	     -0.05487232	     -0.00036709	     -0.19658955	     -0.05783179	      0.88272643	     -0.00040263	     -0.21124320	     -0.00043932	     -0.00041155	     39.07563907
      1.12754907	     -0.05492869	     -0.00037084	     -0.19664592	     -0.05783237	      0.88272588	     -0.00040344	     -0.21124777	     -0.00042321	     -0.00040831	     38.95429038
      1.12888558	     -0.05497890	     -0.00037114	     -0.19669625	     -0.05783292	      0.88272534	     -0.00040425	     -0.21125229	     -0.00040647	     -0.00040432	     38.75695843
      1.13022210	     -0.05503195	     -0.00037501	     -0.19674932	     -0.05783345	      0.88272480	     -0.00040506	     -0.21125671	     -0.00038927	     -0.00039960	     38.64435627
      1.13155862	     -0.05507832	     -0.00037517	     -0.19679581	     -0.05783396	      0.88272427	     -0.00040588	     -0.21126106	     -0.00037150	     -0.00039410	     38.45708702
      1.13289514	     -0.05512760	     -0.00037910	     -0.19684511	     -0.05783445	      0.88272375	     -0.00040671	     -0.21126530	     -0.00035332	     -0.00038784	     38.35714763
      1.13423166	     -0.05516971	     -0.00037911	     -0.19688737	     -0.05783491	      0.88272323	     -0.00040754	     -0.21126948	     -0.00033465	     -0.00038078	     38.17952284
      1.13556818	     -0.05521537	     -0.00038312	     -0.19693306	     -0.05783534	      0.88272273	     -0.00040838	     -0.21127356	     -0.00031565	     -0.00037294	     38.08673441
      1.13690470	     -0.05525400	     -0.00038304	     -0.19697184	     -0.05783575	      0.88272224	     -0.00040922	     -0.21127760	     -0.00029622	     -0.00036434	     37.91695339
      1.13824122	     -0.05529683	     -0.00038713	     -0.19701471	     -0.05783613	      0.88272175	     -0.00041007	     -0.21128155	     -0.00027651	     -0.00035502	     37.83009244
      1.13957774	     -0.05533286	     -0.00038699	     -0.19705091	     -0.05783649	      0.88272129	     -0.00041092	     -0.21128549	     -0.00025642	     -0.00034502	     37.66631218
      1.14091426	     -0.05537497	     -0.00039121	     -0.19709305	     -0.05783682	      0.88272083	     -0.00041178	     -0.21128941	     -0.00023609	     -0.00033446	     37.57644856
      1.14225077	     -0.05541237	     -0.00039118	     -0.19713062	     -0.05783712	      0.88272039	     -0.00041264	     -0.21129343	     -0.00021541	     -0.00032346	     37.41066711
      1.14358729	     -0.05545706	     -0.00039554	     -0.19717535	     -0.05783739	      0.88271997	     -0.00041351	     -0.21129756	     -0.00019450	     -0.00031223	     37.31749067
      1.14492381	     -0.05549793	     -0.00039544	     -0.19721639	     -0.05783764	      0.88271956	     -0.00041438	     -0.21130196	     -0.00017321	     -0.00030099	     37.14597483
      1.14626033	     -0.05554699	     -0.00039961	     -0.19726550	     -0.05783786	      0.88271916	     -0.00041525	     -0.21130663	     -0.00015164	     -0.00029004	     37.04241557
      1.14759685	     -0.05559243	     -0.00039913	     -0.19731114	     -0.05783804	      0.88271878	     -0.00041613	     -0.21131171	     -0.00012959	     -0.00027968	     36.86494660
      1.14893337	     -0.05564631	     -0.00040292	     -0.19736508	     -0.05783820	      0.88271842	     -0.00041701	     -0.21131719	     -0.00010712	     -0.00027024	     36.76100820
      1.15026989	     -0.05569626	     -0.00040215	     -0.19741525	     -0.05783833	      0.88271806	     -0.00041789	     -0.21132318	     -0.00008401	     -0.00026194	     36.58381568
      1.15160641	     -0.05575296	     -0.00040546	     -0.19747205	     -0.05783843	      0.88271771	     -0.00041878	     -0.21132963	     -0.00006033	     -0.00025502	     36.48400521
      1.15294293	     -0.05580434	     -0.00040418	     -0.19752366	     -0.05783849	      0.88271738	     -0.00041967	     -0.21133660	     -0.00003588	     -0.00024960	     36.30195861
      1.15427944	     -0.05586209	     -0.00040689	     -0.19758155	     -0.05783852	      0.88271705	     -0.00042055	     -0.21134400	     -0.00001079	     -0.00024584	     36.20021093
      1.15561596	     -0.05591569	     -0.00040532	     -0.19763542	     -0.05783852	      0.88271672	     -0.00042145	     -0.21135191	      0.00001513	     -0.00024380	     35.99786344
      1.15695248	     -0.05597515	     -0.00040761	     -0.19769504	     -0.05783848	      0.88271639	     -0.00042234	     -0.21136028	      0.00004175	     -0.00024362	     35.89633401
      1.15828900	     -0.05602954	     -0.00040583	     -0.19774972	     -0.05783841	      0.88271607	     -0.00042323	     -0.21136913	      0.00006927	     -0.00024527	     35.68027467
      1.15962552	     -0.05608849	     -0.00040761	     -0.19780887	     -0.05783830	      0.88271574	     -0.00042413	     -0.21137839	      0.00009755	     -0.00024880	     35.57737707
      1.16096204	     -0.05614337	     -0.00040574	     -0.19786405	     -0.05783815	      0.88271540	     -0.00042503	     -0.21138809	      0.00012676	     -0.00025416	     35.34120379
      1.16229856	     -0.05620270	     -0.00040729	     -0.19792360	     -0.05783796	      0.88271506	     -0.00042593	     -0.21139816	      0.00015677	     -0.00026138	     35.24112016
      1.16363508	     -0.05625837	     -0.00040574	     -0.19797959	     -0.05783773	      0.88271470	     -0.00042683	     -0.21140865	      0.00018778	     -0.00027032	     35.00266928
      1.16497160	     -0.05631805	     -0.00040735	     -0.19803950	     -0.05783745	      0.88271433	     -0.00042774	     -0.21141950	      0.00021960	     -0.00028090	     34.90017048
      1.16630812	     -0.05637503	     -0.00040620	     -0.19809680	     -0.05783714	      0.88271395	     -0.00042864	     -0.21143074	      0.00025239	     -0.00029299	     34.64936632
      1.16764463	     -0.05643601	     -0.00040783	     -0.19815803	     -0.05783678	      0.88271355	     -0.00042955	     -0.21144234	      0.00028597	     -0.00030653	     34.53886487
      1.16898115	     -0.05649519	     -0.00040717	     -0.19821754	     -0.05783637	      0.88271313	     -0.00043047	     -0.21145433	      0.00032055	     -0.00032138	     34.29077935
      1.17031767	     -0.05655730	     -0.00040891	     -0.19827991	     -0.05783592	      0.88271269	     -0.00043138	     -0.21146668	      0.00035596	     -0.00033743	     34.18194824
      1.17165419	     -0.05661735	     -0.00040870	     -0.19834030	     -0.05783542	      0.88271223	     -0.00043230	     -0.21147939	      0.00039239	     -0.00035450	     33.94556575
      1.17299071	     -0.05667931	     -0.00041047	     -0.19840254	     -0.05783487	      0.88271174	     -0.00043321	     -0.21149242	      0.00042968	     -0.00037242	     33.83716002
      1.17432723	     -0.05673897	     -0.00041060	     -0.19846255	     -0.05783427	      0.88271123	     -0.00043413	     -0.21150574	      0.00046799	     -0.00039097	     33.61848479
      1.17566375	     -0.05679866	     -0.00041223	     -0.19852255	     -0.05783362	      0.88271070	     -0.00043506	     -0.21151929	      0.00050716	     -0.00040994	     33.51350880
      1.17729193	     -0.05686785	     -0.00041184	     -0.19859220	     -0.05783276	      0.88271001	     -0.00043618	     -0.21153605	      0.00055621	     -0.00043326	     33.22713813
      1.17849652	     -0.05692102	     -0.00041409	     -0.19864565	     -0.05783206	      0.88270948	     -0.00043702	     -0.21154859	      0.00059316	     -0.00045052	     33.18932457
      1.17970110	     -0.05697209	     -0.00041413	     -0.19869706	     -0.05783133	      0.88270893	     -0.00043785	     -0.21156126	      0.00063091	     -0.00046764	     32.99750685
      1.18129491	     -0.05704076	     -0.00041583	     -0.19876616	     -0.05783028	      0.88270816	     -0.00043896	     -0.21157819	      0.00068182	     -0.00048995	     32.88349156
      1.18272722	     -0.05709993	     -0.00041540	     -0.19882577	     -0.05782927	      0.88270745	     -0.00043995	     -0.21159357	      0.00072872	     -0.00050944	     32.63811450
      1.18415953	     -0.05716050	     -0.00041790	     -0.19888672	     -0.05782819	      0.88270670	     -0.00044094	     -0.21160906	      0.00077640	     -0.00052825	     32.63667467
      1.18541971	     -0.05721023	     -0.00041684	     -0.19893688	     -0.05782719	      0.88270603	     -0.00044182	     -0.21162277	      0.00081929	     -0.00054405	     32.37515910
      1.18667988	     -0.05726113	     -0.00041818	     -0.19898816	     -0.05782613	      0.88270533	     -0.00044269	     -0.21163651	      0.00086272	     -0.00055913	     32.32578404
      1.18794005	     -0.05731050	     -0.00041796	     -0.19903795	     -0.05782501	      0.88270462	     -0.00044357	     -0.21165030	      0.00090694	     -0.00057340	     32.15540250
      1.18963460	     -0.05737716	     -0.00041925	     -0.19910514	     -0.05782343	      0.88270363	     -0.00044474	     -0.21166889	      0.00096738	     -0.00059130	     32.08682124
      1.19092865	     -0.05742622	     -0.00041824	     -0.19915468	     -0.05782214	      0.88270286	     -0.00044564	     -0.21168315	      0.00101455	     -0.00060388	     31.85333581
      1.19222269	     -0.05747599	     -0.00041935	     -0.19920487	     -0.05782080	      0.88270207	     -0.00044654	     -0.21169742	      0.00106229	     -0.00061552	     31.81896363
      1.19351673	     -0.05752272	     -0.00041903	     -0.19925207	     -0.05781939	      0.88270127	     -0.00044743	     -0.21171172	      0.00111087	     -0.00062612	     31.65166898
      1.19518107	     -0.05758193	     -0.00042019	     -0.19931186	     -0.05781749	      0.88270021	     -0.00044858	     -0.21173011	      0.00117422	     -0.00063818	     31.62574142
      1.19645407	     -0.05762433	     -0.00041891	     -0.19935476	     -0.05781597	      0.88269940	     -0.00044946	     -0.21174414	      0.00122361	     -0.00064611	     31.38916852
      1.19772708	     -0.05766653	     -0.00041970	     -0.19939741	     -0.05781438	      0.88269857	     -0.00045034	     -0.21175811	      0.00127347	     -0.00065294	     31.36870888
      1.19926662	     -0.05771498	     -0.00041882	     -0.19944648	     -0.05781237	      0.88269756	     -0.00045140	     -0.21177492	      0.00133475	     -0.00065968	     31.16304009
      1.20080616	     -0.05776359	     -0.00042074	     -0.19949563	     -0.05781027	      0.88269654	     -0.00045245	     -0.21179161	      0.00139666	     -0.00066480	     31.25404930
      1.20197269	     -0.05779852	     -0.00041927	     -0.19953105	     -0.05780861	      0.88269576	     -0.00045325	     -0.21180419	      0.00144439	     -0.00066755	     30.98080813
      1.20313922	     -0.05783390	     -0.00041994	     -0.19956688	     -0.05780690	      0.88269498	     -0.00045405	     -0.21181673	      0.00149240	     -0.00066943	     30.95033811
      1.20480100	     -0.05788094	     -0.00042008	     -0.19961458	     -0.05780436	      0.88269387	     -0.00045518	     -0.21183450	      0.00156171	     -0.00067052	     30.77698434
      1.20624130	     -0.05792182	     -0.00042200	     -0.19965598	     -0.05780207	      0.88269290	     -0.00045616	     -0.21184990	      0.00162232	     -0.00066986	     30.76992642
      1.20768161	     -0.05796088	     -0.00042141	     -0.19969564	     -0.05779968	      0.88269194	     -0.00045713	     -0.21186532	      0.00168379	     -0.00066778	     30.53840341
      1.20912192	     -0.05799902	     -0.00042290	     -0.19973433	     -0.05779722	      0.88269098	     -0.00045811	     -0.21188069	      0.00174556	     -0.00066426	     30.61881943
      1.21039463	     -0.05802970	     -0.00042119	     -0.19976559	     -0.05779496	      0.88269014	     -0.00045896	     -0.21189419	      0.00180092	     -0.00065996	     30.37609450
      1.21166734	     -0.05805954	     -0.00042182	     -0.19979596	     -0.05779263	      0.88268930	     -0.00045981	     -0.21190756	      0.00185658	     -0.00065471	     30.40413545
      1.21294005	     -0.05808726	     -0.00042134	     -0.19982424	     -0.05779023	      0.88268847	     -0.00046066	     -0.21192077	      0.00191289	     -0.00064839	     30.29932131
      1.21465349	     -0.05812199	     -0.00042227	     -0.19985968	     -0.05778689	      0.88268737	     -0.00046180	     -0.21193824	      0.00198925	     -0.00063821	     30.32348256
      1.21596191	     -0.05814527	     -0.00042107	     -0.19988356	     -0.05778425	      0.88268654	     -0.00046266	     -0.21195129	      0.00204817	     -0.00062907	     30.14855368
      1.21727032	     -0.05816676	     -0.00042158	     -0.19990561	     -0.05778153	      0.88268572	     -0.00046352	     -0.21196404	      0.00210723	     -0.00061887	     30.17506678
      1.21857874	     -0.05818438	     -0.00042045	     -0.19992384	     -0.05777873	      0.88268492	     -0.00046438	     -0.21197643	      0.00216675	     -0.00060757	     30.07824895
      1.22025245	     -0.05820082	     -0.00042028	     -0.19994103	     -0.05777504	      0.88268392	     -0.00046546	     -0.21199162	      0.00224319	     -0.00059155	     30.14577497
      1.22153672	     -0.05820999	     -0.00041823	     -0.19995085	     -0.05777212	      0.88268317	     -0.00046629	     -0.21200269	      0.00230232	     -0.00057798	     30.00236228
      1.22282099	     -0.05821805	     -0.00041834	     -0.19995947	     -0.05776913	      0.88268243	     -0.00046712	     -0.21201326	      0.00236143	     -0.00056334	     30.05602188
      1.22437201	     -0.05822402	     -0.00041689	     -0.19996619	     -0.05776541	      0.88268157	     -0.00046811	     -0.21202536	      0.00243318	     -0.00054412	     29.97987776
      1.22592302	     -0.05822221	     -0.00041761	     -0.19996506	     -0.05776158	      0.88268075	     -0.00046909	     -0.21203660	      0.00250478	     -0.00052319	     30.16835282
      1.22709356	     -0.05821297	     -0.00041482	     -0.19995644	     -0.05775862	      0.88268014	     -0.00046983	     -0.21204436	      0.00255912	     -0.00050601	     30.05137094
      1.22826410	     -0.05819778	     -0.00041353	     -0.19994182	     -0.05775559	      0.88267956	     -0.00047056	     -0.21205137	      0.00261316	     -0.00048764	     30.12436713
      1.22994132	     -0.05816615	     -0.00041020	     -0.19991105	     -0.05775114	      0.88267877	     -0.00047160	     -0.21205998	      0.00269044	     -0.00045895	     30.16263955
      1.23138929	     -0.05813158	     -0.00040849	     -0.19987719	     -0.05774720	      0.88267812	     -0.00047250	     -0.21206598	      0.00275659	     -0.00043183	     30.29297163
      1.23283726	     -0.05808965	     -0.00040497	     -0.19983600	     -0.05774316	      0.88267752	     -0.00047339	     -0.21207062	      0.00282236	     -0.00040237	     30.29990206
      1.23428523	     -0.05803912	     -0.00040371	     -0.19978615	     -0.05773903	      0.88267696	     -0.00047427	     -0.21207384	      0.00288716	     -0.00037051	     30.50292333
      1.23555462	     -0.05798686	     -0.00039962	     -0.19973457	     -0.05773533	      0.88267651	     -0.00047504	     -0.21207540	      0.00294357	     -0.00034043	     30.51057633
      1.23682401	     -0.05792807	     -0.00039748	     -0.19967638	     -0.05773155	      0.88267609	     -0.00047580	     -0.21207574	      0.00299903	     -0.00030839	     30.67133487
      1.23809340	     -0.05786154	     -0.00039362	     -0.19961050	     -0.05772771	      0.88267572	     -0.00047656	     -0.21207482	      0.00305381	     -0.00027424	     30.77757171
      1.23982625	     -0.05776137	     -0.00039016	     -0.19951115	     -0.05772236	      0.88267529	     -0.00047758	     -0.21207151	      0.00312692	     -0.00022412	     31.04330301
      1.24112039	     -0.05767956	     -0.00038619	     -0.19942997	     -0.05771828	      0.88267503	     -0.00047834	     -0.21206749	      0.00318039	     -0.00018389	     31.15027380
      1.24241453	     -0.05759152	     -0.00038412	     -0.19934249	     -0.05771413	      0.88267482	     -0.00047910	     -0.21206214	      0.00323240	     -0.00014132	     31.37103796
      1.24370867	     -0.05749811	     -0.00038108	     -0.19924965	     -0.05770991	      0.88267466	     -0.00047985	     -0.21205545	      0.00328315	     -0.00009635	     31.54098629
      1.24541240	     -0.05736952	     -0.00037930	     -0.19912174	     -0.05770426	      0.88267455	     -0.00048083	     -0.21204467	      0.00334753	     -0.00003371	     31.86421712
      1.24667047	     -0.05726915	     -0.00037627	     -0.19902189	     -0.05770002	      0.88267454	     -0.00048155	     -0.21203531	      0.00339350	      0.00001499	     32.02118980
      1.24792854	     -0.05716298	     -0.00037502	     -0.19891618	     -0.05769572	      0.88267459	     -0.00048226	     -0.21202474	      0.00343775	      0.00006557	     32.28646521
      1.24949209	     -0.05702340	     -0.00037202	     -0.19877718	     -0.05769031	      0.88267474	     -0.00048314	     -0.21200986	      0.00349066	      0.00013102	     32.57481101
      1.25087128	     -0.05689568	     -0.00037145	     -0.19864990	     -0.05768546	      0.88267497	     -0.00048391	     -0.21199514	      0.00353496	      0.00019092	     32.90060583
      1.25225046	     -0.05676441	     -0.00036871	     -0.19851910	     -0.05768056	      0.88267527	     -0.00048467	     -0.21197901	      0.00357729	      0.00025265	     33.14598421
      1.25362965	     -0.05662962	     -0.00036863	     -0.19838469	     -0.05767559	      0.88267566	     -0.00048543	     -0.21196152	      0.00361718	      0.00031583	     33.49764518
      1.25500884	     -0.05649057	     -0.00036574	     -0.19824606	     -0.05767058	      0.88267614	     -0.00048618	     -0.21194270	      0.00365505	      0.00038029	     33.76797159
      1.25638802	     -0.05634751	     -0.00036574	     -0.19810333	     -0.05766551	      0.88267671	     -0.00048692	     -0.21192258	      0.00369033	      0.00044557	     34.14218586
      1.25776721	     -0.05619905	     -0.00036218	     -0.19795527	     -0.05766040	      0.88267737	     -0.00048766	     -0.21190114	      0.00372357	      0.00051156	     34.43739914
      1.25899364	     -0.05606593	     -0.00036192	     -0.19782240	     -0.05765582	      0.88267804	     -0.00048831	     -0.21188100	      0.00375082	      0.00057042	     34.74725761
      1.26022007	     -0.05593266	     -0.00035943	     -0.19768943	     -0.05765120	      0.88267877	     -0.00048896	     -0.21185996	      0.00377631	      0.00062921	     35.00107715
      1.26170081	     -0.05577251	     -0.00035816	     -0.19752955	     -0.05764559	      0.88267975	     -0.00048973	     -0.21183348	      0.00380442	      0.00069943	     35.36631726
      1.26318155	     -0.05561116	     -0.00035492	     -0.19736851	     -0.05763994	      0.88268084	     -0.00049049	     -0.21180595	      0.00383002	      0.00076839	     35.70733523
      1.26439925	     -0.05547697	     -0.00035466	     -0.19723447	     -0.05763526	      0.88268181	     -0.00049111	     -0.21178256	      0.00384891	      0.00082379	     36.04800173
      1.26561695	     -0.05534071	     -0.00035220	     -0.19709842	     -0.05763056	      0.88268285	     -0.00049173	     -0.21175850	      0.00386618	      0.00087790	     36.33485213
      1.26711629	     -0.05517390	     -0.00035073	     -0.19693179	     -0.05762475	      0.88268421	     -0.00049248	     -0.21172800	      0.00388479	      0.00094233	     36.72586181
      1.26861562	     -0.05500782	     -0.00034716	     -0.19676592	     -0.05761892	      0.88268567	     -0.00049322	     -0.21169668	      0.00390079	      0.00100404	     37.06688724
      1.26977047	     -0.05488026	     -0.00034701	     -0.19663842	     -0.05761440	      0.88268686	     -0.00049378	     -0.21167206	      0.00391106	      0.00104940	     37.39466558
      1.27092533	     -0.05475286	     -0.00034494	     -0.19651113	     -0.05760988	      0.88268810	     -0.00049434	     -0.21164704	      0.00391986	      0.00109279	     37.66164125
      1.27249457	     -0.05458076	     -0.00034348	     -0.19633910	     -0.05760372	      0.88268985	     -0.00049509	     -0.21161250	      0.00392914	      0.00114824	     38.08682263
      1.27406382	     -0.05440737	     -0.00033965	     -0.19616582	     -0.05759755	      0.88269170	     -0.00049583	     -0.21157736	      0.00393565	      0.00119945	     38.43570463
      1.27515409	     -0.05428618	     -0.00033944	     -0.19604462	     -0.05759326	      0.88269302	     -0.00049634	     -0.21155262	      0.00393823	      0.00123236	     38.77136136
      1.27624435	     -0.05416484	     -0.00033738	     -0.19592330	     -0.05758897	      0.88269438	     -0.00049685	     -0.21152761	      0.00393955	      0.00126312	     39.03718343
      1.27792189	     -0.05397860	     -0.00033536	     -0.19573704	     -0.05758236	      0.88269654	     -0.00049761	     -0.21148869	      0.00393875	      0.00130605	     39.50635718
      1.27929168	     -0.05382699	     -0.00033262	     -0.19558542	     -0.05757696	      0.88269835	     -0.00049823	     -0.21145654	      0.00393571	      0.00133717	     39.81841850
      1.28066146	     -0.05367691	     -0.00033193	     -0.19543525	     -0.05757158	      0.88270020	     -0.00049884	     -0.21142412	      0.00393031	      0.00136464	     40.24489954
      1.28203125	     -0.05352771	     -0.00032923	     -0.19528598	     -0.05756620	      0.88270209	     -0.00049944	     -0.21139149	      0.00392288	      0.00138860	     40.54598244
      1.28340103	     -0.05337919	     -0.00032998	     -0.19513728	     -0.05756083	      0.88270400	     -0.00050004	     -0.21135868	      0.00391302	      0.00140905	     41.04161777
      1.28455083	     -0.05325448	     -0.00032774	     -0.19501248	     -0.05755634	      0.88270563	     -0.00050054	     -0.21133099	      0.00390322	      0.00142375	     41.25389590
      1.28570063	     -0.05313103	     -0.00032760	     -0.19488886	     -0.05755185	      0.88270728	     -0.00050103	     -0.21130321	      0.00389168	      0.00143615	     41.59618486
      1.28718674	     -0.05297301	     -0.00032599	     -0.19473064	     -0.05754608	      0.88270942	     -0.00050166	     -0.21126719	      0.00387450	      0.00144888	     41.95063553
      1.28867286	     -0.05281692	     -0.00032623	     -0.19457427	     -0.05754034	      0.88271158	     -0.00050228	     -0.21123110	      0.00385458	      0.00145780	     42.44017267
      1.28980136	     -0.05269826	     -0.00032378	     -0.19445546	     -0.05753600	      0.88271323	     -0.00050275	     -0.21120366	      0.00383792	      0.00146214	     42.64186740
      1.29092987	     -0.05258090	     -0.00032333	     -0.19433788	     -0.05753168	      0.88271488	     -0.00050322	     -0.21117619	      0.00381971	      0.00146434	     42.98212922
      1.29245780	     -0.05242334	     -0.00032177	     -0.19418002	     -0.05752586	      0.88271712	     -0.00050384	     -0.21113898	      0.00379294	      0.00146419	     43.37473929
      1.29383185	     -0.05228344	     -0.00032222	     -0.19403977	     -0.05752067	      0.88271913	     -0.00050439	     -0.21110553	      0.00376661	      0.00146114	     43.83384434
      1.29520591	     -0.05214350	     -0.00032007	     -0.19389954	     -0.05751551	      0.88272113	     -0.00050494	     -0.21107210	      0.00373839	      0.00145570	     44.12761351
      1.29635383	     -0.05202778	     -0.00032094	     -0.19378348	     -0.05751124	      0.88272280	     -0.00050540	     -0.21104419	      0.00371302	      0.00144937	     44.52369537
      1.29750174	     -0.05191342	     -0.00031973	     -0.19366883	     -0.05750699	      0.88272446	     -0.00050585	     -0.21101630	      0.00368631	      0.00144160	     44.78077820
      1.29895039	     -0.05177156	     -0.00031963	     -0.19352654	     -0.05750167	      0.88272654	     -0.00050641	     -0.21098121	      0.00365042	      0.00142971	     45.21044187
      1.30039904	     -0.05163190	     -0.00031731	     -0.19338648	     -0.05749641	      0.88272860	     -0.00050697	     -0.21094626	      0.00361242	      0.00141571	     45.49790219
      1.30151251	     -0.05152784	     -0.00031799	     -0.19328203	     -0.05749241	      0.88273017	     -0.00050740	     -0.21091953	      0.00358154	      0.00140346	     45.85221856
      1.30262597	     -0.05142613	     -0.00031693	     -0.19317998	     -0.05748844	      0.88273173	     -0.00050782	     -0.21089298	      0.00354951	      0.00139000	     46.08122679
      1.30412412	     -0.05129419	     -0.00031680	     -0.19304751	     -0.05748315	      0.88273379	     -0.00050838	     -0.21085766	      0.00350430	      0.00137016	     46.46361671
      1.30562226	     -0.05116884	     -0.00031470	     -0.19292165	     -0.05747794	      0.88273583	     -0.00050894	     -0.21082298	      0.00345703	      0.00134840	     46.68843779
      1.30667423	     -0.05108512	     -0.00031602	     -0.19283748	     -0.05747432	      0.88273724	     -0.00050933	     -0.21079906	      0.00342245	      0.00133186	     47.00202198
      1.30772620	     -0.05100428	     -0.00031557	     -0.19275624	     -0.05747074	      0.88273863	     -0.00050972	     -0.21077552	      0.00338705	      0.00131434	     47.20207807
      1.30932467	     -0.05088699	     -0.00031585	     -0.19263829	     -0.05746537	      0.88274071	     -0.00051030	     -0.21074050	      0.00333153	      0.00128572	     47.56740736
      1.31064377	     -0.05079573	     -0.00031475	     -0.19254651	     -0.05746100	      0.88274239	     -0.00051077	     -0.21071230	      0.00328433	      0.00126031	     47.76810560
      1.31196287	     -0.05071201	     -0.00031561	     -0.19246219	     -0.05745670	      0.88274403	     -0.00051124	     -0.21068478	      0.00323579	      0.00123314	     48.07446015
      1.31328197	     -0.05063696	     -0.00031446	     -0.19238659	     -0.05745247	      0.88274564	     -0.00051171	     -0.21065807	      0.00318626	      0.00120417	     48.18050194
      1.31460108	     -0.05057173	     -0.00031680	     -0.19232070	     -0.05744830	      0.88274721	     -0.00051217	     -0.21063227	      0.00313556	      0.00117310	     48.50982980
      1.31570636	     -0.05052320	     -0.00031599	     -0.19227169	     -0.05744486	      0.88274849	     -0.00051255	     -0.21061144	      0.00309261	      0.00114547	     48.52514391
      1.31681165	     -0.05048002	     -0.00031723	     -0.19222795	     -0.05744146	      0.88274974	     -0.00051294	     -0.21059134	      0.00304905	      0.00111622	     48.70068067
      1.31825164	     -0.05042992	     -0.00031747	     -0.19217718	     -0.05743711	      0.88275132	     -0.00051343	     -0.21056623	      0.00299177	      0.00107575	     48.81611427
      1.31969164	     -0.05038654	     -0.00031957	     -0.19213306	     -0.05743285	      0.88275284	     -0.00051392	     -0.21054233	      0.00293386	      0.00103258	     49.08273817
      1.32079120	     -0.05035711	     -0.00031876	     -0.19210313	     -0.05742964	      0.88275395	     -0.00051429	     -0.21052486	      0.00288949	      0.00099795	     49.05521650
      1.32189076	     -0.05033106	     -0.00031975	     -0.19207654	     -0.05742649	      0.88275503	     -0.00051466	     -0.21050803	      0.00284483	      0.00096187	     49.18547729
      1.32336429	     -0.05030078	     -0.00031977	     -0.19204556	     -0.05742234	      0.88275641	     -0.00051515	     -0.21048647	      0.00278482	      0.00091151	     49.23740728
      1.32483782	     -0.05027626	     -0.00032193	     -0.19202027	     -0.05741829	      0.88275772	     -0.00051563	     -0.21046600	      0.00272450	      0.00085901	     49.47348080
      1.32587972	     -0.05026199	     -0.00032100	     -0.19200553	     -0.05741547	      0.88275859	     -0.00051597	     -0.21045216	      0.00268193	      0.00082086	     49.36988005
      1.32692162	     -0.05025070	     -0.00032195	     -0.19199372	     -0.05741270	      0.88275943	     -0.00051631	     -0.21043885	      0.00263919	      0.00078190	     49.43834249
      1.32849568	     -0.05023881	     -0.00032248	     -0.19198107	     -0.05740859	      0.88276061	     -0.00051682	     -0.21041972	      0.00257464	      0.00072186	     49.43412451
      1.32980694	     -0.05023374	     -0.00032414	     -0.19197532	     -0.05740525	      0.88276152	     -0.00051724	     -0.21040468	      0.00252077	      0.00067099	     49.52115093
      1.33111820	     -0.05023266	     -0.00032405	     -0.19197361	     -0.05740198	      0.88276237	     -0.00051766	     -0.21039044	      0.00246705	      0.00061963	     49.42414952
      1.33242946	     -0.05023601	     -0.00032643	     -0.19197627	     -0.05739878	      0.88276315	     -0.00051808	     -0.21037700	      0.00241326	      0.00056791	     49.54502551
      1.33359954	     -0.05024222	     -0.00032610	     -0.19198194	     -0.05739599	      0.88276379	     -0.00051845	     -0.21036567	      0.00236552	      0.00052173	     49.39147310
      1.33476961	     -0.05025181	     -0.00032790	     -0.19199093	     -0.05739325	      0.88276437	     -0.00051882	     -0.21035497	      0.00231778	      0.00047556	     49.43649327
      1.33593969	     -0.05026443	     -0.00032840	     -0.19200298	     -0.05739056	      0.88276490	     -0.00051918	     -0.21034488	      0.00227029	      0.00042962	     49.34278087
      1.33744622	     -0.05028547	     -0.00033059	     -0.19202325	     -0.05738719	      0.88276550	     -0.00051965	     -0.21033279	      0.00220934	      0.00037094	     49.36418093
      1.33863651	     -0.05030561	     -0.00033062	     -0.19204283	     -0.05738459	      0.88276592	     -0.00052002	     -0.21032395	      0.00216157	      0.00032515	     49.19015252
      1.33982681	     -0.05032916	     -0.00033256	     -0.19206578	     -0.05738204	      0.88276628	     -0.00052039	     -0.21031573	      0.00211395	      0.00027994	     49.19542639
      1.34101711	     -0.05035586	     -0.00033324	     -0.19209191	     -0.05737955	      0.88276658	     -0.00052075	     -0.21030814	      0.00206673	      0.00023547	     49.05898832
      1.34250945	     -0.05039391	     -0.00033578	     -0.19212921	     -0.05737651	      0.88276689	     -0.00052121	     -0.21029948	      0.00200791	      0.00018083	     49.04821861
      1.34368078	     -0.05042699	     -0.00033604	     -0.19216175	     -0.05737419	      0.88276708	     -0.00052157	     -0.21029337	      0.00196227	      0.00013900	     48.83356886
      1.34485212	     -0.05046314	     -0.00033828	     -0.19219731	     -0.05737192	      0.88276722	     -0.00052192	     -0.21028783	      0.00191690	      0.00009815	     48.80422833
      1.34602345	     -0.05050184	     -0.00033940	     -0.19223545	     -0.05736970	      0.88276731	     -0.00052228	     -0.21028286	      0.00187204	      0.00005841	     48.64710736
      1.34757876	     -0.05055723	     -0.00034239	     -0.19229008	     -0.05736683	      0.88276736	     -0.00052275	     -0.21027712	      0.00181307	      0.00000744	     48.58921741
      1.34874384	     -0.05060132	     -0.00034296	     -0.19233365	     -0.05736475	      0.88276735	     -0.00052310	     -0.21027345	      0.00176959	     -0.00002928	     48.34706380
      1.34990892	     -0.05064779	     -0.00034526	     -0.19237956	     -0.05736271	      0.88276729	     -0.00052345	     -0.21027030	      0.00172650	     -0.00006476	     48.28741879
      1.35132395	     -0.05070713	     -0.00034651	     -0.19243826	     -0.05736030	      0.88276717	     -0.00052387	     -0.21026715	      0.00167498	     -0.00010607	     48.04163576
      1.35258932	     -0.05076317	     -0.00034943	     -0.19249370	     -0.05735821	      0.88276702	     -0.00052425	     -0.21026496	      0.00162948	     -0.00014138	     48.00513070
      1.35385468	     -0.05082160	     -0.00035016	     -0.19255159	     -0.05735618	      0.88276682	     -0.00052463	     -0.21026334	      0.00158481	     -0.00017507	     47.71939537
      1.35512004	     -0.05088249	     -0.00035318	     -0.19261189	     -0.05735420	      0.88276657	     -0.00052500	     -0.21026227	      0.00154071	     -0.00020723	     47.68380489
      1.35638541	     -0.05094513	     -0.00035370	     -0.19267402	     -0.05735228	      0.88276629	     -0.00052538	     -0.21026175	      0.00149756	     -0.00023776	     47.37478694
      1.35765077	     -0.05100926	     -0.00035637	     -0.19273758	     -0.05735041	      0.88276597	     -0.00052576	     -0.21026173	      0.00145504	     -0.00026675	     47.34377130
      1.35891614	     -0.05107520	     -0.00035650	     -0.19280304	     -0.05734860	      0.88276562	     -0.00052613	     -0.21026222	      0.00141355	     -0.00029406	     47.01332834
      1.36018150	     -0.05114301	     -0.00035928	     -0.19287030	     -0.05734683	      0.88276523	     -0.00052651	     -0.21026318	      0.00137273	     -0.00031985	     46.98276122
      1.36144687	     -0.05121233	     -0.00035933	     -0.19293916	     -0.05734512	      0.88276481	     -0.00052689	     -0.21026460	      0.00133298	     -0.00034400	     46.63230417
      1.36271223	     -0.05128345	     -0.00036218	     -0.19300976	     -0.05734346	      0.88276436	     -0.00052726	     -0.21026645	      0.00129391	     -0.00036668	     46.60002258
      1.36397760	     -0.05135607	     -0.00036254	     -0.19308193	     -0.05734185	      0.88276388	     -0.00052764	     -0.21026872	      0.00125597	     -0.00038780	     46.23008716
      1.36524296	     -0.05143034	     -0.00036571	     -0.19315568	     -0.05734028	      0.88276338	     -0.00052802	     -0.21027140	      0.00121875	     -0.00040753	     46.19277381
      1.36650832	     -0.05150580	     -0.00036595	     -0.19323071	     -0.05733876	      0.88276285	     -0.00052840	     -0.21027446	      0.00118274	     -0.00042583	     45.81169698
      1.36777369	     -0.05158243	     -0.00036907	     -0.19330684	     -0.05733729	      0.88276230	     -0.00052878	     -0.21027788	      0.00114749	     -0.00044286	     45.77332415
      1.36903905	     -0.05166008	     -0.00036925	     -0.19338410	     -0.05733586	      0.88276173	     -0.00052916	     -0.21028165	      0.00111350	     -0.00045855	     45.38279502
      1.37030442	     -0.05173906	     -0.00037233	     -0.19346261	     -0.05733447	      0.88276114	     -0.00052954	     -0.21028574	      0.00108032	     -0.00047309	     45.33571187
      1.37156978	     -0.05181920	     -0.00037255	     -0.19354237	     -0.05733312	      0.88276053	     -0.00052993	     -0.21029015	      0.00104842	     -0.00048642	     44.93894425
      1.37283515	     -0.05190050	     -0.00037559	     -0.19362322	     -0.05733182	      0.88275991	     -0.00053031	     -0.21029486	      0.00101735	     -0.00049873	     44.88136760
      1.37410051	     -0.05198266	     -0.00037583	     -0.19370503	     -0.05733055	      0.88275927	     -0.00053070	     -0.21029987	      0.00098760	     -0.00050997	     44.48462794
      1.37536588	     -0.05206585	     -0.00037878	     -0.19378779	     -0.05732932	      0.88275862	     -0.00053109	     -0.21030515	      0.00095874	     -0.00052034	     44.41445512
      1.37663124	     -0.05214962	     -0.00037909	     -0.19387123	     -0.05732812	      0.88275796	     -0.00053148	     -0.21031068	      0.00093123	     -0.00052979	     44.02257556
      1.37789660	     -0.05223405	     -0.00038192	     -0.19395527	     -0.05732696	      0.88275728	     -0.00053187	     -0.21031646	      0.00090466	     -0.00053849	     43.93905039
      1.37916197	     -0.05231881	     -0.00038234	     -0.19403972	     -0.05732583	      0.88275659	     -0.00053227	     -0.21032246	      0.00087947	     -0.00054640	     43.55550449
      1.38042733	     -0.05240388	     -0.00038509	     -0.19412443	     -0.05732473	      0.88275590	     -0.00053267	     -0.21032866	      0.00085524	     -0.00055366	     43.45951315
      1.38169270	     -0.05248892	     -0.00038566	     -0.19420918	     -0.05732367	      0.88275519	     -0.00053307	     -0.21033504	      0.00083238	     -0.00056021	     43.08755153
      1.38295806	     -0.05257374	     -0.00038828	     -0.19429366	     -0.05732263	      0.88275448	     -0.00053347	     -0.21034158	      0.00081050	     -0.00056618	     42.97818675
      1.38422343	     -0.05265786	     -0.00038896	     -0.19437752	     -0.05732161	      0.88275376	     -0.00053388	     -0.21034826	      0.00078996	     -0.00057149	     42.62227597
      1.38548879	     -0.05274109	     -0.00039141	     -0.19446044	     -0.05732063	      0.88275303	     -0.00053429	     -0.21035504	      0.00077041	     -0.00057623	     42.50290264
      1.38675416	     -0.05282309	     -0.00039216	     -0.19454220	     -0.05731966	      0.88275230	     -0.00053470	     -0.21036190	      0.00075212	     -0.00058033	     42.16362999
      1.38801952	     -0.05290380	     -0.00039440	     -0.19462263	     -0.05731872	      0.88275157	     -0.00053512	     -0.21036881	      0.00073478	     -0.00058384	     42.03474717
      1.38928488	     -0.05298294	     -0.00039523	     -0.19470154	     -0.05731780	      0.88275083	     -0.00053554	     -0.21037576	      0.00071863	     -0.00058669	     41.71699475
      1.39055025	     -0.05306039	     -0.00039729	     -0.19477875	     -0.05731690	      0.88275008	     -0.00053597	     -0.21038270	      0.00070341	     -0.00058893	     41.58213359
      1.39181561	     -0.05313600	     -0.00039820	     -0.19485416	     -0.05731602	      0.88274934	     -0.00053640	     -0.21038964	      0.00068931	     -0.00059050	     41.28802061
      1.39337131	     -0.05322640	     -0.00040108	     -0.19494427	     -0.05731496	      0.88274842	     -0.00053694	     -0.21039813	      0.00067313	     -0.00059154	     41.20398984
      1.39450933	     -0.05329053	     -0.00040123	     -0.19500826	     -0.05731420	      0.88274774	     -0.00053734	     -0.21040429	      0.00066237	     -0.00059157	     40.83204799
      1.39564735	     -0.05335298	     -0.00040303	     -0.19507053	     -0.05731346	      0.88274707	     -0.00053774	     -0.21041042	      0.00065217	     -0.00059106	     40.72934213
      1.39716766	     -0.05343364	     -0.00040421	     -0.19515100	     -0.05731247	      0.88274617	     -0.00053828	     -0.21041853	      0.00063974	     -0.00058941	     40.40873263
      1.39852863	     -0.05350320	     -0.00040676	     -0.19522034	     -0.05731161	      0.88274537	     -0.00053877	     -0.21042570	      0.00062948	     -0.00058703	     40.37196964
      1.39988960	     -0.05357011	     -0.00040700	     -0.19528712	     -0.05731076	      0.88274457	     -0.00053927	     -0.21043278	      0.00062034	     -0.00058373	     39.95826509
      1.40108280	     -0.05362667	     -0.00040965	     -0.19534350	     -0.05731002	      0.88274388	     -0.00053971	     -0.21043891	      0.00061279	     -0.00058014	     39.99720190
      1.40227600	     -0.05368113	     -0.00041038	     -0.19539785	     -0.05730930	      0.88274319	     -0.00054016	     -0.21044498	      0.00060607	     -0.00057580	     39.71355533
      1.40346920	     -0.05373360	     -0.00041227	     -0.19545018	     -0.05730858	      0.88274251	     -0.00054061	     -0.21045096	      0.00059982	     -0.00057077	     39.63222185
      1.40508868	     -0.05380168	     -0.00041357	     -0.19551812	     -0.05730761	      0.88274159	     -0.00054123	     -0.21045896	      0.00059236	     -0.00056275	     39.30593422
      1.40631526	     -0.05385108	     -0.00041616	     -0.19556736	     -0.05730689	      0.88274090	     -0.00054171	     -0.21046493	      0.00058717	     -0.00055582	     39.33328610
      1.40754185	     -0.05389872	     -0.00041707	     -0.19561491	     -0.05730617	      0.88274023	     -0.00054219	     -0.21047083	      0.00058265	     -0.00054810	     39.06546942
      1.40876843	     -0.05394479	     -0.00041915	     -0.19566086	     -0.05730546	      0.88273956	     -0.00054268	     -0.21047667	      0.00057848	     -0.00053971	     39.01117311
      1.41035444	     -0.05400223	     -0.00042037	     -0.19571819	     -0.05730455	      0.88273871	     -0.00054332	     -0.21048414	      0.00057388	     -0.00052786	     38.69166656
      1.41156001	     -0.05404522	     -0.00042300	     -0.19576105	     -0.05730386	      0.88273808	     -0.00054381	     -0.21048979	      0.00057065	     -0.00051827	     38.74149560
      1.41276559	     -0.05408794	     -0.00042390	     -0.19580370	     -0.05730317	      0.88273746	     -0.00054431	     -0.21049545	      0.00056796	     -0.00050824	     38.49175002
      1.41423012	     -0.05413976	     -0.00042648	     -0.19585538	     -0.05730234	      0.88273673	     -0.00054493	     -0.21050239	      0.00056506	     -0.00049575	     38.47250828
      1.41569465	     -0.05419157	     -0.00042672	     -0.19590715	     -0.05730151	      0.88273601	     -0.00054555	     -0.21050946	      0.00056301	     -0.00048309	     38.05456112
      1.41679563	     -0.05423041	     -0.00042930	     -0.19594588	     -0.05730089	      0.88273548	     -0.00054603	     -0.21051488	      0.00056161	     -0.00047370	     38.16988279
      1.41789661	     -0.05426882	     -0.00042999	     -0.19598424	     -0.05730028	      0.88273497	     -0.00054650	     -0.21052041	      0.00056078	     -0.00046448	     37.97959371
      1.41948283	     -0.05432442	     -0.00043192	     -0.19603976	     -0.05729939	      0.88273424	     -0.00054720	     -0.21052858	      0.00056015	     -0.00045181	     37.89900423
      1.42085478	     -0.05437307	     -0.00043237	     -0.19608839	     -0.05729862	      0.88273363	     -0.00054782	     -0.21053589	      0.00056041	     -0.00044163	     37.61416560
      1.42222673	     -0.05442153	     -0.00043450	     -0.19613677	     -0.05729785	      0.88273303	     -0.00054844	     -0.21054345	      0.00056116	     -0.00043247	     37.68109924
      1.42359868	     -0.05447012	     -0.00043408	     -0.19618537	     -0.05729708	      0.88273244	     -0.00054907	     -0.21055128	      0.00056288	     -0.00042440	     37.27377295
      1.42479379	     -0.05451268	     -0.00043622	     -0.19622787	     -0.05729641	      0.88273194	     -0.00054963	     -0.21055833	      0.00056471	     -0.00041847	     37.39345273
      1.42598890	     -0.05455465	     -0.00043633	     -0.19626985	     -0.05729573	      0.88273144	     -0.00055019	     -0.21056561	      0.00056733	     -0.00041355	     37.13886593
      1.42742907	     -0.05460455	     -0.00043792	     -0.19631972	     -0.05729491	      0.88273085	     -0.00055088	     -0.21057465	      0.00057110	     -0.00040909	     37.13605950
      1.42886924	     -0.05465349	     -0.00043766	     -0.19636870	     -0.05729408	      0.88273026	     -0.00055157	     -0.21058399	      0.00057595	     -0.00040615	     36.76775628
      1.43006721	     -0.05469271	     -0.00043961	     -0.19640789	     -0.05729339	      0.88272978	     -0.00055216	     -0.21059197	      0.00058041	     -0.00040488	     36.88877431
      1.43126518	     -0.05472993	     -0.00043960	     -0.19644515	     -0.05729269	      0.88272929	     -0.00055275	     -0.21060009	      0.00058565	     -0.00040453	     36.64819642
      1.43272693	     -0.05477282	     -0.00044097	     -0.19648806	     -0.05729183	      0.88272870	     -0.00055349	     -0.21061013	      0.00059263	     -0.00040529	     36.65171950
      1.43418868	     -0.05481312	     -0.00044028	     -0.19652845	     -0.05729096	      0.88272810	     -0.00055423	     -0.21062029	      0.00060058	     -0.00040711	     36.27698234
      1.43535919	     -0.05484383	     -0.00044198	     -0.19655917	     -0.05729025	      0.88272763	     -0.00055484	     -0.21062848	      0.00060723	     -0.00040931	     36.40249334
      1.43652971	     -0.05487348	     -0.00044186	     -0.19658888	     -0.05728954	      0.88272715	     -0.00055545	     -0.21063671	      0.00061450	     -0.00041201	     36.18828806
      1.43803919	     -0.05491068	     -0.00044308	     -0.19662613	     -0.05728860	      0.88272652	     -0.00055625	     -0.21064739	      0.00062435	     -0.00041624	     36.17121084
      1.43954868	     -0.05494579	     -0.00044243	     -0.19666135	     -0.05728765	      0.88272589	     -0.00055706	     -0.21065815	      0.00063509	     -0.00042106	     35.82182697
      1.44068889	     -0.05497097	     -0.00044428	     -0.19668655	     -0.05728692	      0.88272541	     -0.00055768	     -0.21066631	      0.00064339	     -0.00042504	     35.95972164
      1.44182911	     -0.05499490	     -0.00044439	     -0.19671055	     -0.05728619	      0.88272492	     -0.00055830	     -0.21067448	      0.00065224	     -0.00042915	     35.79595317
      1.44340121	     -0.05502583	     -0.00044566	     -0.19674157	     -0.05728515	      0.88272424	     -0.00055918	     -0.21068575	      0.00066486	     -0.00043494	     35.78394372
      1.44497331	     -0.05505396	     -0.00044495	     -0.19676983	     -0.05728409	      0.88272355	     -0.00056007	     -0.21069697	      0.00067829	     -0.00044064	     35.47286608
      1.44606904	     -0.05507201	     -0.00044681	     -0.19678792	     -0.05728335	      0.88272307	     -0.00056070	     -0.21070474	      0.00068775	     -0.00044452	     35.63063632
      1.44716478	     -0.05508896	     -0.00044701	     -0.19680495	     -0.05728259	      0.88272258	     -0.00056134	     -0.21071247	      0.00069764	     -0.00044816	     35.52499581
      1.44883750	     -0.05511334	     -0.00044826	     -0.19682944	     -0.05728141	      0.88272182	     -0.00056232	     -0.21072416	      0.00071308	     -0.00045322	     35.52237142
      1.45022251	     -0.05513253	     -0.00044827	     -0.19684875	     -0.05728041	      0.88272119	     -0.00056314	     -0.21073377	      0.00072633	     -0.00045683	     35.36375882
      1.45160753	     -0.05515056	     -0.00044997	     -0.19686685	     -0.05727939	      0.88272056	     -0.00056398	     -0.21074331	      0.00073974	     -0.00045993	     35.47737775
      1.45299254	     -0.05516547	     -0.00044925	     -0.19688191	     -0.05727836	      0.88271992	     -0.00056482	     -0.21075277	      0.00075371	     -0.00046234	     35.27261674
      1.45437755	     -0.05517684	     -0.00045130	     -0.19689336	     -0.05727731	      0.88271928	     -0.00056568	     -0.21076206	      0.00076767	     -0.00046402	     35.51848226
      1.45554697	     -0.05518233	     -0.00044996	     -0.19689900	     -0.05727640	      0.88271874	     -0.00056641	     -0.21076973	      0.00077994	     -0.00046465	     35.31589885
      1.45671640	     -0.05518403	     -0.00045047	     -0.19690081	     -0.05727548	      0.88271819	     -0.00056715	     -0.21077716	      0.00079218	     -0.00046452	     35.42051148
      1.45822751	     -0.05518041	     -0.00044972	     -0.19689736	     -0.05727427	      0.88271749	     -0.00056811	     -0.21078633	      0.00080830	     -0.00046283	     35.38865521
      1.45973862	     -0.05517075	     -0.00045064	     -0.19688783	     -0.05727304	      0.88271679	     -0.00056908	     -0.21079495	      0.00082425	     -0.00045919	     35.62317836
      1.46091397	     -0.05515939	     -0.00044905	     -0.19687663	     -0.05727206	      0.88271626	     -0.00056985	     -0.21080124	      0.00083679	     -0.00045476	     35.49052088
      1.46208932	     -0.05514550	     -0.00044926	     -0.19686286	     -0.05727107	      0.88271573	     -0.00057062	     -0.21080717	      0.00084901	     -0.00044890	     35.61324166
      1.46362754	     -0.05512340	     -0.00044825	     -0.19684094	     -0.05726976	      0.88271504	     -0.00057164	     -0.21081441	      0.00086480	     -0.00043888	     35.61739773
      1.46516577	     -0.05509667	     -0.00044911	     -0.19681433	     -0.05726841	      0.88271438	     -0.00057268	     -0.21082106	      0.00087993	     -0.00042619	     35.90430499
      1.46628742	     -0.05507473	     -0.00044735	     -0.19679254	     -0.05726742	      0.88271391	     -0.00057344	     -0.21082554	      0.00089086	     -0.00041515	     35.78307929
      1.46740907	     -0.05505084	     -0.00044741	     -0.19676874	     -0.05726642	      0.88271345	     -0.00057420	     -0.21082973	      0.00090130	     -0.00040270	     35.91646151
      1.46903644	     -0.05501261	     -0.00044640	     -0.19673068	     -0.05726494	      0.88271281	     -0.00057532	     -0.21083528	      0.00091595	     -0.00038205	     35.98094287
      1.47041844	     -0.05497812	     -0.00044674	     -0.19669629	     -0.05726366	      0.88271229	     -0.00057629	     -0.21083954	      0.00092764	     -0.00036228	     36.18940209
      1.47180044	     -0.05494185	     -0.00044538	     -0.19666017	     -0.05726237	      0.88271181	     -0.00057726	     -0.21084342	      0.00093892	     -0.00034051	     36.18087887
      1.47318245	     -0.05490460	     -0.00044670	     -0.19662298	     -0.05726107	      0.88271135	     -0.00057823	     -0.21084695	      0.00094937	     -0.00031694	     36.48099431
      1.47442566	     -0.05487116	     -0.00044563	     -0.19658965	     -0.05725988	      0.88271097	     -0.00057912	     -0.21084988	      0.00095846	     -0.00029421	     36.42982799
      1.47566886	     -0.05483887	     -0.00044679	     -0.19655740	     -0.05725868	      0.88271062	     -0.00058002	     -0.21085264	      0.00096678	     -0.00027033	     36.63227682
      1.47691207	     -0.05480744	     -0.00044672	     -0.19652604	     -0.05725748	      0.88271030	     -0.00058092	     -0.21085528	      0.00097469	     -0.00024547	     36.67822518
      1.47848201	     -0.05476651	     -0.00044795	     -0.19648516	     -0.05725594	      0.88270994	     -0.00058207	     -0.21085846	      0.00098380	     -0.00021300	     36.94112646
      1.47974059	     -0.05473159	     -0.00044683	     -0.19645034	     -0.05725470	      0.88270969	     -0.00058299	     -0.21086084	      0.00099070	     -0.00018623	     36.93771371
      1.48099917	     -0.05469318	     -0.00044724	     -0.19641198	     -0.05725345	      0.88270947	     -0.00058392	     -0.21086301	      0.00099693	     -0.00015903	     37.17182021
      1.48225776	     -0.05465183	     -0.00044612	     -0.19637072	     -0.05725219	      0.88270929	     -0.00058486	     -0.21086488	      0.00100281	     -0.00013136	     37.26045150
      1.48381657	     -0.05459939	     -0.00044624	     -0.19631834	     -0.05725062	      0.88270911	     -0.00058603	     -0.21086674	      0.00100920	     -0.00009671	     37.53381885
      1.48505253	     -0.05455809	     -0.00044482	     -0.19627713	     -0.05724937	      0.88270901	     -0.00058697	     -0.21086790	      0.00101378	     -0.00006903	     37.55300203
      1.48628849	     -0.05451793	     -0.00044549	     -0.19623699	     -0.05724811	      0.88270894	     -0.00058791	     -0.21086883	      0.00101763	     -0.00004143	     37.74931352
      1.48752445	     -0.05447827	     -0.00044507	     -0.19619737	     -0.05724685	      0.88270891	     -0.00058885	     -0.21086957	      0.00102104	     -0.00001401	     37.84201737
      1.48914377	     -0.05442660	     -0.00044598	     -0.19614572	     -0.05724520	      0.88270891	     -0.00059010	     -0.21087027	      0.00102459	      0.00002129	     38.09754394
      1.49036662	     -0.05438703	     -0.00044468	     -0.19610621	     -0.05724394	      0.88270896	     -0.00059104	     -0.21087060	      0.00102684	      0.00004731	     38.13491119
      1.49158947	     -0.05434686	     -0.00044495	     -0.19606605	     -0.05724269	      0.88270903	     -0.00059200	     -0.21087073	      0.00102846	      0.00007255	     38.32448982
      1.49306983	     -0.05429747	     -0.00044347	     -0.19601672	     -0.05724116	      0.88270916	     -0.00059315	     -0.21087059	      0.00102992	      0.00010198	     38.43135524
      1.49439192	     -0.05425315	     -0.00044344	     -0.19597242	     -0.05723980	      0.88270931	     -0.00059419	     -0.21087021	      0.00103049	      0.00012704	     38.65754825
      1.49571402	     -0.05420986	     -0.00044141	     -0.19592919	     -0.05723844	      0.88270949	     -0.00059524	     -0.21086961	      0.00103072	      0.00015089	     38.72086707
      1.49703611	     -0.05416632	     -0.00044167	     -0.19588563	     -0.05723708	      0.88270971	     -0.00059629	     -0.21086880	      0.00103025	      0.00017339	     38.96810034
      1.49835820	     -0.05412083	     -0.00043924	     -0.19584021	     -0.05723571	      0.88270995	     -0.00059735	     -0.21086773	      0.00102946	      0.00019476	     39.04333863
      1.49968030	     -0.05407161	     -0.00043898	     -0.19579099	     -0.05723435	      0.88271022	     -0.00059841	     -0.21086633	      0.00102792	      0.00021488	     39.31024203
      1.50100239	     -0.05401862	     -0.00043620	     -0.19573807	     -0.05723300	      0.88271052	     -0.00059948	     -0.21086450	      0.00102601	      0.00023400	     39.39412252
      1.50232448	     -0.05396443	     -0.00043650	     -0.19568384	     -0.05723164	      0.88271084	     -0.00060055	     -0.21086224	      0.00102323	      0.00025211	     39.67357113
      1.50364658	     -0.05390866	     -0.00043417	     -0.19562811	     -0.05723029	      0.88271119	     -0.00060163	     -0.21085957	      0.00102002	      0.00026946	     39.76908313
      1.50496867	     -0.05385099	     -0.00043516	     -0.19557038	     -0.05722895	      0.88271155	     -0.00060271	     -0.21085645	      0.00101582	      0.00028606	     40.07945991
      1.50629076	     -0.05378981	     -0.00043282	     -0.19550922	     -0.05722761	      0.88271194	     -0.00060380	     -0.21085284	      0.00101110	      0.00030224	     40.18821136
      1.50747997	     -0.05373202	     -0.00043350	     -0.19545137	     -0.05722641	      0.88271231	     -0.00060478	     -0.21084913	      0.00100586	      0.00031646	     40.45300223
      1.50866918	     -0.05367214	     -0.00043218	     -0.19539147	     -0.05722521	      0.88271269	     -0.00060577	     -0.21084495	      0.00100002	      0.00033057	     40.61123175
      1.50985838	     -0.05361052	     -0.00043219	     -0.19532979	     -0.05722403	      0.88271310	     -0.00060676	     -0.21084029	      0.00099328	      0.00034464	     40.84667632
      1.51152399	     -0.05352158	     -0.00043115	     -0.19524078	     -0.05722238	      0.88271369	     -0.00060815	     -0.21083296	      0.00098249	      0.00036460	     41.11542152
      1.51274724	     -0.05345421	     -0.00043200	     -0.19517330	     -0.05722119	      0.88271414	     -0.00060918	     -0.21082698	      0.00097327	      0.00037950	     41.39183449
      1.51397050	     -0.05338478	     -0.00043098	     -0.19510381	     -0.05722000	      0.88271461	     -0.00061021	     -0.21082049	      0.00096313	      0.00039476	     41.58185033
      1.51519376	     -0.05331379	     -0.00043095	     -0.19503271	     -0.05721883	      0.88271511	     -0.00061125	     -0.21081347	      0.00095182	      0.00041032	     41.82885664
      1.51680709	     -0.05322001	     -0.00042952	     -0.19493882	     -0.05721731	      0.88271579	     -0.00061262	     -0.21080345	      0.00093534	      0.00043131	     42.09548371
      1.51799267	     -0.05315139	     -0.00043037	     -0.19487006	     -0.05721621	      0.88271631	     -0.00061363	     -0.21079560	      0.00092189	      0.00044696	     42.36302243
      1.51917825	     -0.05308282	     -0.00042956	     -0.19480137	     -0.05721512	      0.88271685	     -0.00061464	     -0.21078737	      0.00090755	      0.00046283	     42.56208931
      1.52066038	     -0.05299711	     -0.00042992	     -0.19471547	     -0.05721379	      0.88271755	     -0.00061591	     -0.21077657	      0.00088809	      0.00048274	     42.87133433
      1.52196921	     -0.05292227	     -0.00042852	     -0.19464049	     -0.05721264	      0.88271819	     -0.00061703	     -0.21076661	      0.00086973	      0.00050031	     43.07110417
      1.52327803	     -0.05284974	     -0.00042955	     -0.19456774	     -0.05721152	      0.88271886	     -0.00061816	     -0.21075632	      0.00085002	      0.00051760	     43.35482730
      1.52458685	     -0.05277948	     -0.00042840	     -0.19449732	     -0.05721042	      0.88271954	     -0.00061929	     -0.21074577	      0.00082935	      0.00053454	     43.54600066
      1.52589567	     -0.05271128	     -0.00043015	     -0.19442885	     -0.05720934	      0.88272026	     -0.00062042	     -0.21073503	      0.00080739	      0.00055085	     43.84464611
      1.52720450	     -0.05264519	     -0.00042917	     -0.19436257	     -0.05720830	      0.88272099	     -0.00062156	     -0.21072414	      0.00078459	      0.00056655	     44.01979021
      1.52851332	     -0.05258061	     -0.00043157	     -0.19429768	     -0.05720729	      0.88272174	     -0.00062270	     -0.21071314	      0.00076051	      0.00058136	     44.33197022
      1.52966592	     -0.05252428	     -0.00043063	     -0.19424117	     -0.05720643	      0.88272242	     -0.00062370	     -0.21070336	      0.00073867	      0.00059372	     44.45874321
      1.53081851	     -0.05246911	     -0.00043164	     -0.19418575	     -0.05720559	      0.88272311	     -0.00062471	     -0.21069349	      0.00071591	      0.00060520	     44.67203805
      1.53224094	     -0.05240323	     -0.00043141	     -0.19411960	     -0.05720459	      0.88272398	     -0.00062595	     -0.21068123	      0.00068687	      0.00061811	     44.87142569
      1.53366337	     -0.05233924	     -0.00043306	     -0.19405527	     -0.05720364	      0.88272486	     -0.00062719	     -0.21066892	      0.00065665	      0.00062937	     45.16972627
      1.53482076	     -0.05228969	     -0.00043223	     -0.19400549	     -0.05720289	      0.88272560	     -0.00062821	     -0.21065889	      0.00063146	      0.00063728	     45.27061746
      1.53597816	     -0.05224275	     -0.00043347	     -0.19395826	     -0.05720217	      0.88272634	     -0.00062922	     -0.21064890	      0.00060551	      0.00064387	     45.47573957
      1.53741534	     -0.05218734	     -0.00043370	     -0.19390253	     -0.05720133	      0.88272727	     -0.00063048	     -0.21063660	      0.00057255	      0.00065022	     45.65297011
      1.53885252	     -0.05213513	     -0.00043606	     -0.19384992	     -0.05720053	      0.88272821	     -0.00063174	     -0.21062446	      0.00053859	      0.00065434	     45.94652371
      1.53995687	     -0.05209734	     -0.00043538	     -0.19381188	     -0.05719995	      0.88272893	     -0.00063271	     -0.21061526	      0.00051209	      0.00065598	     45.99046860
      1.54106122	     -0.05206233	     -0.00043657	     -0.19377658	     -0.05719940	      0.88272965	     -0.00063368	     -0.21060619	      0.00048502	      0.00065610	     46.15106894
      1.54256609	     -0.05202036	     -0.00043711	     -0.19373423	     -0.05719870	      0.88273064	     -0.00063501	     -0.21059415	      0.00044756	      0.00065374	     46.27096568
      1.54407096	     -0.05198486	     -0.00043995	     -0.19369827	     -0.05719805	      0.88273162	     -0.00063633	     -0.21058257	      0.00040935	      0.00064814	     46.55343428
      1.54512425	     -0.05196312	     -0.00043953	     -0.19367627	     -0.05719763	      0.88273230	     -0.00063726	     -0.21057477	      0.00038250	      0.00064233	     46.54362728
      1.54617754	     -0.05194352	     -0.00044071	     -0.19365638	     -0.05719725	      0.88273297	     -0.00063818	     -0.21056723	      0.00035533	      0.00063487	     46.66158726
      1.54778071	     -0.05191706	     -0.00044132	     -0.19362949	     -0.05719671	      0.88273398	     -0.00063959	     -0.21055624	      0.00031374	      0.00062038	     46.77011782
      1.54910805	     -0.05189785	     -0.00044267	     -0.19360990	     -0.05719632	      0.88273479	     -0.00064076	     -0.21054757	      0.00027906	      0.00060543	     46.92897031
      1.55043539	     -0.05188087	     -0.00044207	     -0.19359260	     -0.05719597	      0.88273559	     -0.00064193	     -0.21053927	      0.00024442	      0.00058786	     46.95031710
      1.55176274	     -0.05186628	     -0.00044376	     -0.19357763	     -0.05719567	      0.88273635	     -0.00064309	     -0.21053131	      0.00020963	      0.00056763	     47.14964912
      1.55295166	     -0.05185480	     -0.00044290	     -0.19356587	     -0.05719544	      0.88273702	     -0.00064414	     -0.21052447	      0.00017865	      0.00054746	     47.11598981
      1.55414058	     -0.05184540	     -0.00044410	     -0.19355614	     -0.05719524	      0.88273765	     -0.00064518	     -0.21051791	      0.00014759	      0.00052535	     47.24233280
      1.55532950	     -0.05183765	     -0.00044391	     -0.19354809	     -0.05719509	      0.88273826	     -0.00064622	     -0.21051162	      0.00011671	      0.00050149	     47.25739706
      1.55683989	     -0.05183019	     -0.00044518	     -0.19354021	     -0.05719494	      0.88273900	     -0.00064755	     -0.21050400	      0.00007754	      0.00046877	     47.39877200
      1.55804656	     -0.05182591	     -0.00044445	     -0.19353565	     -0.05719486	      0.88273955	     -0.00064861	     -0.21049821	      0.00004653	      0.00044094	     47.35463234
      1.55925323	     -0.05182316	     -0.00044560	     -0.19353257	     -0.05719483	      0.88274006	     -0.00064966	     -0.21049268	      0.00001556	      0.00041170	     47.45905007
      1.56045990	     -0.05182195	     -0.00044541	     -0.19353106	     -0.05719483	      0.88274054	     -0.00065072	     -0.21048739	     -0.00001514	      0.00038128	     47.44763993
      1.56195953	     -0.05182259	     -0.00044676	     -0.19353129	     -0.05719488	      0.88274108	     -0.00065203	     -0.21048116	     -0.00005314	      0.00034199	     47.56842062
      1.56314684	     -0.05182482	     -0.00044600	     -0.19353325	     -0.05719496	      0.88274147	     -0.00065306	     -0.21047649	     -0.00008288	      0.00030998	     47.49592593
      1.56433415	     -0.05182865	     -0.00044705	     -0.19353676	     -0.05719507	      0.88274182	     -0.00065410	     -0.21047205	     -0.00011253	      0.00027724	     47.57522568
      1.56552147	     -0.05183402	     -0.00044693	     -0.19354184	     -0.05719523	      0.88274213	     -0.00065513	     -0.21046784	     -0.00014188	      0.00024402	     47.55064747
      1.56708214	     -0.05184313	     -0.00044824	     -0.19355053	     -0.05719548	      0.88274247	     -0.00065648	     -0.21046265	     -0.00018020	      0.00019978	     47.64592786
      1.56826127	     -0.05185154	     -0.00044751	     -0.19355869	     -0.05719571	      0.88274269	     -0.00065750	     -0.21045898	     -0.00020875	      0.00016618	     47.55468213
      1.56944040	     -0.05186144	     -0.00044854	     -0.19356827	     -0.05719597	      0.88274287	     -0.00065852	     -0.21045553	     -0.00023718	      0.00013250	     47.61197914
      1.57086546	     -0.05187514	     -0.00044823	     -0.19358165	     -0.05719633	      0.88274303	     -0.00065975	     -0.21045165	     -0.00027107	      0.00009198	     47.54718143
      1.57214230	     -0.05188886	     -0.00044976	     -0.19359502	     -0.05719670	      0.88274312	     -0.00066085	     -0.21044843	     -0.00030121	      0.00005593	     47.63872672
      1.57341915	     -0.05190394	     -0.00044908	     -0.19360983	     -0.05719710	      0.88274317	     -0.00066195	     -0.21044546	     -0.00033087	      0.00002040	     47.53074717
      1.57469599	     -0.05192061	     -0.00045073	     -0.19362616	     -0.05719754	      0.88274317	     -0.00066305	     -0.21044272	     -0.00036035	     -0.00001461	     47.62338969
      1.57597283	     -0.05193872	     -0.00045001	     -0.19364401	     -0.05719802	      0.88274313	     -0.00066414	     -0.21044023	     -0.00038931	     -0.00004885	     47.49824090
      1.57724968	     -0.05195811	     -0.00045179	     -0.19366305	     -0.05719854	      0.88274305	     -0.00066523	     -0.21043797	     -0.00041806	     -0.00008234	     47.59866260
      1.57852652	     -0.05197859	     -0.00045096	     -0.19368328	     -0.05719909	      0.88274292	     -0.00066631	     -0.21043595	     -0.00044625	     -0.00011485	     47.45783599
      1.57980337	     -0.05200012	     -0.00045282	     -0.19370448	     -0.05719968	      0.88274276	     -0.00066740	     -0.21043414	     -0.00047424	     -0.00014641	     47.56465745
      1.58108021	     -0.05202244	     -0.00045183	     -0.19372656	     -0.05720030	      0.88274255	     -0.00066848	     -0.21043253	     -0.00050163	     -0.00017680	     47.40576375
      1.58235705	     -0.05204570	     -0.00045374	     -0.19374949	     -0.05720096	      0.88274230	     -0.00066956	     -0.21043113	     -0.00052882	     -0.00020610	     47.51913926
      1.58363390	     -0.05207009	     -0.00045272	     -0.19377365	     -0.05720165	      0.88274202	     -0.00067063	     -0.21042990	     -0.00055537	     -0.00023408	     47.33964575
      1.58491074	     -0.05209567	     -0.00045486	     -0.19379891	     -0.05720237	      0.88274171	     -0.00067170	     -0.21042887	     -0.00058174	     -0.00026084	     47.45890741
      1.58618759	     -0.05212241	     -0.00045374	     -0.19382543	     -0.05720313	      0.88274136	     -0.00067277	     -0.21042802	     -0.00060744	     -0.00028619	     47.25557137
      1.58746443	     -0.05215049	     -0.00045601	     -0.19385319	     -0.05720393	      0.88274098	     -0.00067384	     -0.21042736	     -0.00063293	     -0.00031030	     47.38093626
      1.58874127	     -0.05217986	     -0.00045477	     -0.19388235	     -0.05720475	      0.88274057	     -0.00067490	     -0.21042689	     -0.00065771	     -0.00033303	     47.15489680
      1.58988995	     -0.05220759	     -0.00045662	     -0.19390981	     -0.05720552	      0.88274017	     -0.00067585	     -0.21042664	     -0.00067979	     -0.00035249	     47.23218019
      1.59103863	     -0.05223654	     -0.00045640	     -0.19393855	     -0.05720631	      0.88273976	     -0.00067680	     -0.21042655	     -0.00070130	     -0.00037091	     47.10576080
      1.59243407	     -0.05227316	     -0.00045759	     -0.19397488	     -0.05720731	      0.88273922	     -0.00067795	     -0.21042667	     -0.00072695	     -0.00039211	     47.10793535
      1.59382951	     -0.05231115	     -0.00045693	     -0.19401265	     -0.05720834	      0.88273866	     -0.00067909	     -0.21042702	     -0.00075177	     -0.00041198	     46.92406511
      1.59500606	     -0.05234436	     -0.00045856	     -0.19404561	     -0.05720924	      0.88273817	     -0.00068005	     -0.21042750	     -0.00077229	     -0.00042788	     46.98127388
      1.59618261	     -0.05237867	     -0.00045825	     -0.19407973	     -0.05721016	      0.88273766	     -0.00068101	     -0.21042813	     -0.00079211	     -0.00044295	     46.83634153
      1.59735917	     -0.05241418	     -0.00045907	     -0.19411503	     -0.05721110	      0.88273713	     -0.00068196	     -0.21042893	     -0.00081146	     -0.00045734	     46.80811178
      1.59894911	     -0.05246419	     -0.00045881	     -0.19416480	     -0.05721241	      0.88273638	     -0.00068325	     -0.21043027	     -0.00083658	     -0.00047575	     46.62473880
      1.60014456	     -0.05250339	     -0.00046025	     -0.19420377	     -0.05721342	      0.88273581	     -0.00068421	     -0.21043148	     -0.00085486	     -0.00048898	     46.64823556
      1.60134002	     -0.05254372	     -0.00045998	     -0.19424394	     -0.05721445	      0.88273522	     -0.00068516	     -0.21043287	     -0.00087236	     -0.00050169	     46.48602862
      1.60253547	     -0.05258505	     -0.00046081	     -0.19428508	     -0.05721551	      0.88273461	     -0.00068612	     -0.21043442	     -0.00088927	     -0.00051400	     46.44362909
      1.60411980	     -0.05264130	     -0.00046044	     -0.19434113	     -0.05721693	      0.88273378	     -0.00068738	     -0.21043672	     -0.00091051	     -0.00052974	     46.22959240
      1.60529836	     -0.05268441	     -0.00046184	     -0.19438405	     -0.05721801	      0.88273315	     -0.00068831	     -0.21043860	     -0.00092564	     -0.00054117	     46.24224519
      1.60647691	     -0.05272822	     -0.00046131	     -0.19442773	     -0.05721911	      0.88273251	     -0.00068924	     -0.21044064	     -0.00093995	     -0.00055234	     46.06714533
      1.60792539	     -0.05278369	     -0.00046212	     -0.19448301	     -0.05722049	      0.88273170	     -0.00069037	     -0.21044337	     -0.00095668	     -0.00056586	     46.01698170
      1.60922000	     -0.05283422	     -0.00046109	     -0.19453343	     -0.05722174	      0.88273096	     -0.00069138	     -0.21044600	     -0.00097058	     -0.00057774	     45.77644671
      1.61051461	     -0.05288562	     -0.00046226	     -0.19458466	     -0.05722300	      0.88273020	     -0.00069239	     -0.21044881	     -0.00098375	     -0.00058957	     45.78145512
      1.61180923	     -0.05293762	     -0.00046104	     -0.19463657	     -0.05722428	      0.88272943	     -0.00069339	     -0.21045177	     -0.00099583	     -0.00060130	     45.51492461
      1.61310384	     -0.05299033	     -0.00046233	     -0.19468913	     -0.05722558	      0.88272864	     -0.00069439	     -0.21045487	     -0.00100721	     -0.00061306	     45.53394360
      1.61439846	     -0.05304372	     -0.00046088	     -0.19474246	     -0.05722689	      0.88272784	     -0.00069538	     -0.21045810	     -0.00101745	     -0.00062478	     45.23519722
      1.61569307	     -0.05309788	     -0.00046231	     -0.19479648	     -0.05722821	      0.88272703	     -0.00069637	     -0.21046146	     -0.00102700	     -0.00063660	     45.26884906
      1.61698768	     -0.05315261	     -0.00046068	     -0.19485117	     -0.05722955	      0.88272619	     -0.00069735	     -0.21046494	     -0.00103536	     -0.00064841	     44.94154403
      1.61828230	     -0.05320811	     -0.00046225	     -0.19490654	     -0.05723089	      0.88272535	     -0.00069833	     -0.21046853	     -0.00104306	     -0.00066037	     44.98928499
      1.61957691	     -0.05326403	     -0.00046042	     -0.19496245	     -0.05723225	      0.88272448	     -0.00069930	     -0.21047223	     -0.00104953	     -0.00067234	     44.63585060
      1.62087152	     -0.05332028	     -0.00046234	     -0.19501857	     -0.05723361	      0.88272361	     -0.00070027	     -0.21047604	     -0.00105537	     -0.00068446	     44.70247396
      1.62203044	     -0.05337074	     -0.00046110	     -0.19506902	     -0.05723484	      0.88272281	     -0.00070114	     -0.21047952	     -0.00105955	     -0.00069528	     44.38487845
      1.62318936	     -0.05342135	     -0.00046184	     -0.19511957	     -0.05723607	      0.88272199	     -0.00070200	     -0.21048306	     -0.00106315	     -0.00070619	     44.32569359
      1.62461102	     -0.05348346	     -0.00046126	     -0.19518165	     -0.05723758	      0.88272098	     -0.00070305	     -0.21048748	     -0.00106641	     -0.00071957	     44.08089015
      1.62603268	     -0.05354562	     -0.00046244	     -0.19524375	     -0.05723910	      0.88271995	     -0.00070410	     -0.21049197	     -0.00106869	     -0.00073297	     44.06007757
      1.62722657	     -0.05359774	     -0.00046123	     -0.19529590	     -0.05724037	      0.88271907	     -0.00070497	     -0.21049579	     -0.00106953	     -0.00074413	     43.76284512
      1.62842046	     -0.05364982	     -0.00046191	     -0.19534795	     -0.05724165	      0.88271817	     -0.00070585	     -0.21049964	     -0.00106975	     -0.00075524	     43.70575191
      1.62961435	     -0.05370174	     -0.00046144	     -0.19539988	     -0.05724293	      0.88271726	     -0.00070671	     -0.21050351	     -0.00106906	     -0.00076621	     43.51128409
      1.63123632	     -0.05377194	     -0.00046210	     -0.19547007	     -0.05724466	      0.88271601	     -0.00070789	     -0.21050881	     -0.00106699	     -0.00078089	     43.42319514
      1.63245280	     -0.05382422	     -0.00046094	     -0.19552240	     -0.05724596	      0.88271505	     -0.00070876	     -0.21051279	     -0.00106434	     -0.00079163	     43.14783216
      1.63366928	     -0.05387615	     -0.00046145	     -0.19557434	     -0.05724725	      0.88271408	     -0.00070963	     -0.21051678	     -0.00106105	     -0.00080215	     43.08938605
      1.63488575	     -0.05392774	     -0.00046081	     -0.19562598	     -0.05724854	      0.88271310	     -0.00071050	     -0.21052076	     -0.00105686	     -0.00081236	     42.89071778
      1.63649861	     -0.05399573	     -0.00046139	     -0.19569400	     -0.05725024	      0.88271178	     -0.00071164	     -0.21052602	     -0.00105022	     -0.00082541	     42.81905950
      1.63769954	     -0.05404591	     -0.00046015	     -0.19574427	     -0.05725150	      0.88271078	     -0.00071249	     -0.21052993	     -0.00104423	     -0.00083466	     42.54378325
      1.63890048	     -0.05409581	     -0.00046063	     -0.19579421	     -0.05725275	      0.88270978	     -0.00071333	     -0.21053381	     -0.00103766	     -0.00084353	     42.48648990
      1.64037494	     -0.05415655	     -0.00045973	     -0.19585506	     -0.05725427	      0.88270852	     -0.00071436	     -0.21053855	     -0.00102846	     -0.00085375	     42.22777803
      1.64169374	     -0.05421032	     -0.00046068	     -0.19590887	     -0.05725562	      0.88270739	     -0.00071528	     -0.21054276	     -0.00101949	     -0.00086230	     42.21978365
      1.64301254	     -0.05426340	     -0.00045951	     -0.19596207	     -0.05725696	      0.88270625	     -0.00071619	     -0.21054693	     -0.00100946	     -0.00087014	     41.92737614
      1.64433134	     -0.05431589	     -0.00046076	     -0.19601461	     -0.05725828	      0.88270510	     -0.00071710	     -0.21055105	     -0.00099886	     -0.00087733	     41.94696370
      1.64565014	     -0.05436762	     -0.00045958	     -0.19606648	     -0.05725959	      0.88270394	     -0.00071801	     -0.21055512	     -0.00098719	     -0.00088372	     41.63179844
      1.64696894	     -0.05441839	     -0.00046114	     -0.19611732	     -0.05726089	      0.88270277	     -0.00071891	     -0.21055914	     -0.00097502	     -0.00088939	     41.68498139
      1.64828774	     -0.05446794	     -0.00045995	     -0.19616701	     -0.05726216	      0.88270159	     -0.00071980	     -0.21056309	     -0.00096180	     -0.00089417	     41.35041766
      1.64960654	     -0.05451613	     -0.00046184	     -0.19621527	     -0.05726342	      0.88270041	     -0.00072070	     -0.21056695	     -0.00094816	     -0.00089815	     41.44390774
      1.65092534	     -0.05456276	     -0.00046068	     -0.19626206	     -0.05726466	      0.88269922	     -0.00072159	     -0.21057073	     -0.00093347	     -0.00090115	     41.09013366
      1.65224414	     -0.05460796	     -0.00046293	     -0.19630734	     -0.05726588	      0.88269803	     -0.00072247	     -0.21057441	     -0.00091846	     -0.00090329	     41.22613516
      1.65356294	     -0.05465176	     -0.00046189	     -0.19635130	     -0.05726709	      0.88269684	     -0.00072336	     -0.21057799	     -0.00090245	     -0.00090437	     40.84863793
      1.65474601	     -0.05468984	     -0.00046397	     -0.19638946	     -0.05726814	      0.88269577	     -0.00072415	     -0.21058111	     -0.00088788	     -0.00090456	     40.94982821
      1.65592907	     -0.05472625	     -0.00046407	     -0.19642601	     -0.05726919	      0.88269470	     -0.00072493	     -0.21058417	     -0.00087263	     -0.00090388	     40.74981603
      1.65737252	     -0.05476862	     -0.00046573	     -0.19646850	     -0.05727043	      0.88269340	     -0.00072589	     -0.21058777	     -0.00085359	     -0.00090194	     40.74993586
      1.65881596	     -0.05480846	     -0.00046568	     -0.19650853	     -0.05727165	      0.88269210	     -0.00072684	     -0.21059125	     -0.00083376	     -0.00089867	     40.46801455
      1.66002957	     -0.05484018	     -0.00046785	     -0.19654034	     -0.05727265	      0.88269101	     -0.00072764	     -0.21059407	     -0.00081691	     -0.00089497	     40.58156513
      1.66124319	     -0.05486998	     -0.00046816	     -0.19657029	     -0.05727363	      0.88268992	     -0.00072843	     -0.21059679	     -0.00079950	     -0.00089030	     40.38499715
      1.66245680	     -0.05489794	     -0.00046961	     -0.19659837	     -0.05727459	      0.88268885	     -0.00072922	     -0.21059942	     -0.00078189	     -0.00088471	     40.38566206
      1.66410387	     -0.05493306	     -0.00047029	     -0.19663370	     -0.05727586	      0.88268740	     -0.00073029	     -0.21060283	     -0.00075737	     -0.00087561	     40.16663692
      1.66533678	     -0.05495735	     -0.00047244	     -0.19665811	     -0.05727678	      0.88268632	     -0.00073109	     -0.21060527	     -0.00073889	     -0.00086772	     40.28197367
      1.66656969	     -0.05497994	     -0.00047292	     -0.19668086	     -0.05727768	      0.88268526	     -0.00073189	     -0.21060761	     -0.00071998	     -0.00085886	     40.10211530
      1.66780259	     -0.05500100	     -0.00047455	     -0.19670205	     -0.05727856	      0.88268421	     -0.00073268	     -0.21060987	     -0.00070097	     -0.00084911	     40.12660529
      1.66944272	     -0.05502637	     -0.00047534	     -0.19672765	     -0.05727969	      0.88268282	     -0.00073373	     -0.21061274	     -0.00067521	     -0.00083476	     39.91761839
      1.67065566	     -0.05504313	     -0.00047758	     -0.19674452	     -0.05728049	      0.88268182	     -0.00073450	     -0.21061477	     -0.00065613	     -0.00082325	     40.06410542
      1.67186861	     -0.05505805	     -0.00047814	     -0.19675961	     -0.05728128	      0.88268083	     -0.00073527	     -0.21061671	     -0.00063670	     -0.00081095	     39.91423402
      1.67336624	     -0.05507414	     -0.00048029	     -0.19677586	     -0.05728221	      0.88267963	     -0.00073622	     -0.21061897	     -0.00061267	     -0.00079483	     40.01143230
      1.67469941	     -0.05508657	     -0.00048047	     -0.19678850	     -0.05728302	      0.88267858	     -0.00073706	     -0.21062087	     -0.00059094	     -0.00077962	     39.78188297
      1.67603258	     -0.05509787	     -0.00048270	     -0.19679995	     -0.05728379	      0.88267755	     -0.00073790	     -0.21062267	     -0.00056933	     -0.00076381	     39.94685878
      1.67736575	     -0.05510890	     -0.00048255	     -0.19681119	     -0.05728453	      0.88267654	     -0.00073873	     -0.21062441	     -0.00054736	     -0.00074750	     39.67264489
      1.67869892	     -0.05512058	     -0.00048483	     -0.19682302	     -0.05728525	      0.88267555	     -0.00073957	     -0.21062615	     -0.00052555	     -0.00073108	     39.86215194
      1.68003209	     -0.05513334	     -0.00048442	     -0.19683600	     -0.05728593	      0.88267459	     -0.00074040	     -0.21062795	     -0.00050324	     -0.00071475	     39.54063770
      1.68136526	     -0.05514789	     -0.00048700	     -0.19685068	     -0.05728659	      0.88267365	     -0.00074123	     -0.21062988	     -0.00048100	     -0.00069899	     39.77442489
      1.68269843	     -0.05516456	     -0.00048668	     -0.19686756	     -0.05728722	      0.88267273	     -0.00074205	     -0.21063201	     -0.00045805	     -0.00068397	     39.40409409
      1.68403160	     -0.05518333	     -0.00048983	     -0.19688646	     -0.05728781	      0.88267182	     -0.00074288	     -0.21063441	     -0.00043504	     -0.00067014	     39.68709294
      1.68522871	     -0.05520210	     -0.00049002	     -0.19690542	     -0.05728832	      0.88267103	     -0.00074362	     -0.21063684	     -0.00041361	     -0.00065883	     39.35443440
      1.68642582	     -0.05522285	     -0.00049242	     -0.19692628	     -0.05728880	      0.88267025	     -0.00074436	     -0.21063957	     -0.00039195	     -0.00064883	     39.43543450
      1.68787571	     -0.05524962	     -0.00049398	     -0.19695326	     -0.05728935	      0.88266931	     -0.00074525	     -0.21064332	     -0.00036485	     -0.00063860	     39.23075959
      1.68932561	     -0.05527734	     -0.00049746	     -0.19698112	     -0.05728986	      0.88266839	     -0.00074614	     -0.21064754	     -0.00033712	     -0.00063066	     39.40817344
      1.69055258	     -0.05530185	     -0.00049842	     -0.19700582	     -0.05729026	      0.88266762	     -0.00074690	     -0.21065148	     -0.00031272	     -0.00062571	     39.08532489
      1.69177956	     -0.05532778	     -0.00050146	     -0.19703187	     -0.05729063	      0.88266686	     -0.00074765	     -0.21065578	     -0.00028789	     -0.00062251	     39.16368872
      1.69300654	     -0.05535516	     -0.00050355	     -0.19705942	     -0.05729096	      0.88266609	     -0.00074841	     -0.21066046	     -0.00026226	     -0.00062100	     38.99447537
      1.69465726	     -0.05539484	     -0.00050794	     -0.19709928	     -0.05729137	      0.88266507	     -0.00074942	     -0.21066737	     -0.00022689	     -0.00062171	     39.04792599
      1.69590563	     -0.05542685	     -0.00050978	     -0.19713148	     -0.05729163	      0.88266429	     -0.00075019	     -0.21067311	     -0.00019913	     -0.00062428	     38.73551093
      1.69715401	     -0.05546004	     -0.00051334	     -0.19716481	     -0.05729187	      0.88266351	     -0.00075095	     -0.21067929	     -0.00017084	     -0.00062862	     38.77887090
      1.69840238	     -0.05549392	     -0.00051570	     -0.19719888	     -0.05729206	      0.88266272	     -0.00075172	     -0.21068592	     -0.00014167	     -0.00063460	     38.58120800
      1.70004939	     -0.05553955	     -0.00052013	     -0.19724473	     -0.05729226	      0.88266167	     -0.00075272	     -0.21069530	     -0.00010218	     -0.00064494	     38.62149062
      1.70128302	     -0.05557438	     -0.00052177	     -0.19727978	     -0.05729237	      0.88266087	     -0.00075347	     -0.21070279	     -0.00007151	     -0.00065432	     38.29725588
      1.70251664	     -0.05560940	     -0.00052511	     -0.19731498	     -0.05729244	      0.88266005	     -0.00075422	     -0.21071066	     -0.00004024	     -0.00066501	     38.32548588
      1.70402605	     -0.05565213	     -0.00052759	     -0.19735798	     -0.05729247	      0.88265904	     -0.00075514	     -0.21072077	     -0.00000073	     -0.00067951	     38.05295735
      1.70537866	     -0.05569069	     -0.00053141	     -0.19739675	     -0.05729245	      0.88265811	     -0.00075596	     -0.21073025	      0.00003543	     -0.00069370	     38.14229242
      1.70673126	     -0.05572914	     -0.00053289	     -0.19743549	     -0.05729237	      0.88265716	     -0.00075678	     -0.21074009	      0.00007274	     -0.00070871	     37.80580765
      1.70808386	     -0.05576789	     -0.00053666	     -0.19747447	     -0.05729225	      0.88265619	     -0.00075760	     -0.21075028	      0.00011068	     -0.00072445	     37.91882186
      1.70943647	     -0.05580773	     -0.00053795	     -0.19751462	     -0.05729207	      0.88265520	     -0.00075841	     -0.21076082	      0.00014981	     -0.00074061	     37.56183547
      1.71078907	     -0.05584882	     -0.00054195	     -0.19755595	     -0.05729184	      0.88265419	     -0.00075923	     -0.21077172	      0.00018951	     -0.00075710	     37.69501353
      1.71214168	     -0.05589055	     -0.00054307	     -0.19759800	     -0.05729156	      0.88265315	     -0.00076004	     -0.21078298	      0.00023042	     -0.00077365	     37.32028843
      1.71349428	     -0.05593324	     -0.00054712	     -0.19764095	     -0.05729122	      0.88265210	     -0.00076085	     -0.21079459	      0.00027188	     -0.00079022	     37.47104303
      1.71484688	     -0.05597656	     -0.00054804	     -0.19768462	     -0.05729082	      0.88265102	     -0.00076166	     -0.21080654	      0.00031460	     -0.00080656	     37.08915755
      1.71619949	     -0.05602070	     -0.00055227	     -0.19772903	     -0.05729037	      0.88264991	     -0.00076247	     -0.21081883	      0.00035787	     -0.00082262	     37.26458581
      1.71755209	     -0.05606555	     -0.00055317	     -0.19777425	     -0.05728985	      0.88264879	     -0.00076327	     -0.21083143	      0.00040243	     -0.00083807	     36.87597607
      1.71890469	     -0.05611137	     -0.00055748	     -0.19782035	     -0.05728928	      0.88264765	     -0.00076408	     -0.21084435	      0.00044747	     -0.00085294	     37.05506832
      1.72025730	     -0.05615795	     -0.00055811	     -0.19786732	     -0.05728864	      0.88264648	     -0.00076488	     -0.21085758	      0.00049380	     -0.00086700	     36.65141665
      1.72147354	     -0.05620087	     -0.00056163	     -0.19791052	     -0.05728802	      0.88264542	     -0.00076561	     -0.21086974	      0.00053588	     -0.00087905	     36.76215064
      1.72268977	     -0.05624405	     -0.00056304	     -0.19795404	     -0.05728734	      0.88264435	     -0.00076633	     -0.21088214	      0.00057895	     -0.00089039	     36.55593708
      1.72417495	     -0.05629706	     -0.00056627	     -0.19800744	     -0.05728644	      0.88264301	     -0.00076720	     -0.21089759	      0.00063240	     -0.00090326	     36.55023259
      1.72566012	     -0.05635017	     -0.00056771	     -0.19806100	     -0.05728546	      0.88264166	     -0.00076808	     -0.21091335	      0.00068720	     -0.00091487	     36.26342126
      1.72691510	     -0.05639533	     -0.00057098	     -0.19810649	     -0.05728457	      0.88264051	     -0.00076882	     -0.21092688	      0.00073411	     -0.00092368	     36.35405656
      1.72817007	     -0.05644023	     -0.00057224	     -0.19815178	     -0.05728362	      0.88263934	     -0.00076956	     -0.21094060	      0.00078202	     -0.00093141	     36.14172163
      1.72942505	     -0.05648476	     -0.00057464	     -0.19819669	     -0.05728261	      0.88263817	     -0.00077030	     -0.21095447	      0.00083058	     -0.00093807	     36.11866926
      1.73110433	     -0.05654374	     -0.00057642	     -0.19825623	     -0.05728115	      0.88263659	     -0.00077129	     -0.21097324	      0.00089691	     -0.00094522	     35.87980953
      1.73238076	     -0.05658779	     -0.00057942	     -0.19830066	     -0.05727998	      0.88263538	     -0.00077204	     -0.21098764	      0.00094807	     -0.00094930	     35.95144262
      1.73365719	     -0.05663089	     -0.00058065	     -0.19834420	     -0.05727873	      0.88263417	     -0.00077279	     -0.21100210	      0.00100022	     -0.00095210	     35.75923268
      1.73493363	     -0.05667351	     -0.00058313	     -0.19838723	     -0.05727742	      0.88263295	     -0.00077354	     -0.21101661	      0.00105302	     -0.00095363	     35.74602907
      1.73660596	     -0.05672790	     -0.00058517	     -0.19844221	     -0.05727560	      0.88263136	     -0.00077452	     -0.21103569	      0.00112345	     -0.00095355	     35.51552037
      1.73786497	     -0.05676820	     -0.00058844	     -0.19848291	     -0.05727416	      0.88263016	     -0.00077526	     -0.21105010	      0.00117708	     -0.00095197	     35.58186952
      1.73912398	     -0.05680652	     -0.00058945	     -0.19852170	     -0.05727264	      0.88262896	     -0.00077600	     -0.21106450	      0.00123157	     -0.00094891	     35.42321999
      1.74065385	     -0.05685151	     -0.00059192	     -0.19856724	     -0.05727070	      0.88262751	     -0.00077690	     -0.21108192	      0.00129845	     -0.00094300	     35.43037185
      1.74218373	     -0.05689570	     -0.00059208	     -0.19861206	     -0.05726867	      0.88262608	     -0.00077779	     -0.21109923	      0.00136639	     -0.00093466	     35.14629698
      1.74334243	     -0.05692901	     -0.00059477	     -0.19864577	     -0.05726705	      0.88262500	     -0.00077848	     -0.21111225	      0.00141811	     -0.00092687	     35.24813740
      1.74450112	     -0.05695937	     -0.00059604	     -0.19867659	     -0.05726538	      0.88262393	     -0.00077915	     -0.21112522	      0.00147049	     -0.00091770	     35.12806037
      1.74614443	     -0.05700157	     -0.00059907	     -0.19871940	     -0.05726290	      0.88262243	     -0.00078012	     -0.21114351	      0.00154537	     -0.00090234	     35.10298811
      1.74757022	     -0.05703516	     -0.00060028	     -0.19875358	     -0.05726065	      0.88262116	     -0.00078095	     -0.21115922	      0.00161121	     -0.00088684	     34.95616275
      1.74899600	     -0.05706572	     -0.00060330	     -0.19878468	     -0.05725831	      0.88261990	     -0.00078179	     -0.21117466	      0.00167752	     -0.00086938	     35.04458303
      1.75042179	     -0.05709339	     -0.00060376	     -0.19881297	     -0.05725587	      0.88261868	     -0.00078262	     -0.21118976	      0.00174474	     -0.00084984	     34.86279563
      1.75168267	     -0.05711579	     -0.00060689	     -0.19883584	     -0.05725363	      0.88261762	     -0.00078336	     -0.21120275	      0.00180435	     -0.00083093	     34.97000929
      1.75294354	     -0.05713612	     -0.00060831	     -0.19885670	     -0.05725132	      0.88261658	     -0.00078410	     -0.21121539	      0.00186451	     -0.00081029	     34.86743747
      1.75420442	     -0.05715462	     -0.00061081	     -0.19887570	     -0.05724893	      0.88261558	     -0.00078484	     -0.21122763	      0.00192482	     -0.00078804	     34.88845861
      1.75589882	     -0.05717609	     -0.00061257	     -0.19889789	     -0.05724560	      0.88261427	     -0.00078583	     -0.21124340	      0.00200640	     -0.00075563	     34.80592596
      1.75718875	     -0.05718997	     -0.00061561	     -0.19891229	     -0.05724297	      0.88261331	     -0.00078658	     -0.21125485	      0.00206858	     -0.00072918	     34.89574242
      1.75847867	     -0.05720183	     -0.00061683	     -0.19892470	     -0.05724026	      0.88261239	     -0.00078733	     -0.21126577	      0.00213113	     -0.00070116	     34.83090602
      1.75976860	     -0.05721207	     -0.00061915	     -0.19893547	     -0.05723747	      0.88261150	     -0.00078809	     -0.21127617	      0.00219365	     -0.00067177	     34.86014146
      1.76143436	     -0.05722308	     -0.00062035	     -0.19894722	     -0.05723375	      0.88261042	     -0.00078906	     -0.21128880	      0.00227465	     -0.00063198	     34.78544601
      1.76269886	     -0.05722993	     -0.00062307	     -0.19895458	     -0.05723084	      0.88260964	     -0.00078980	     -0.21129778	      0.00233601	     -0.00060068	     34.86820150
      1.76396336	     -0.05723516	     -0.00062418	     -0.19896038	     -0.05722784	      0.88260890	     -0.00079054	     -0.21130623	      0.00239761	     -0.00056846	     34.83383116
      1.76550183	     -0.05723923	     -0.00062763	     -0.19896507	     -0.05722410	      0.88260805	     -0.00079144	     -0.21131578	      0.00247244	     -0.00052816	     34.93473237
      1.76688273	     -0.05723862	     -0.00062914	     -0.19896506	     -0.05722064	      0.88260735	     -0.00079224	     -0.21132363	      0.00253975	     -0.00049081	     34.90912232
      1.76826363	     -0.05723341	     -0.00063297	     -0.19896039	     -0.05721708	      0.88260670	     -0.00079305	     -0.21133069	      0.00260667	     -0.00045238	     35.04297820
      1.76964454	     -0.05722348	     -0.00063442	     -0.19895107	     -0.05721344	      0.88260610	     -0.00079386	     -0.21133690	      0.00267353	     -0.00041267	     35.02440992
      1.77102544	     -0.05720678	     -0.00063845	     -0.19893490	     -0.05720970	      0.88260556	     -0.00079466	     -0.21134218	      0.00273971	     -0.00037167	     35.20537178
      1.77240635	     -0.05718216	     -0.00063907	     -0.19891091	     -0.05720587	      0.88260507	     -0.00079547	     -0.21134640	      0.00280561	     -0.00032901	     35.20612714
      1.77378725	     -0.05715131	     -0.00064289	     -0.19888059	     -0.05720195	      0.88260465	     -0.00079628	     -0.21134950	      0.00287042	     -0.00028466	     35.41691447
      1.77516816	     -0.05711296	     -0.00064308	     -0.19884288	     -0.05719794	      0.88260429	     -0.00079709	     -0.21135139	      0.00293466	     -0.00023830	     35.43531749
      1.77638720	     -0.05707231	     -0.00064597	     -0.19880270	     -0.05719433	      0.88260402	     -0.00079780	     -0.21135199	      0.00299015	     -0.00019575	     35.62144952
      1.77760624	     -0.05702441	     -0.00064634	     -0.19875534	     -0.05719065	      0.88260381	     -0.00079851	     -0.21135152	      0.00304488	     -0.00015147	     35.71416049
      1.77911107	     -0.05695552	     -0.00064790	     -0.19868708	     -0.05718602	      0.88260363	     -0.00079939	     -0.21134934	      0.00311081	     -0.00009439	     35.93608545
      1.78061591	     -0.05687708	     -0.00064735	     -0.19860931	     -0.05718129	      0.88260353	     -0.00080027	     -0.21134533	      0.00317509	     -0.00003439	     36.09158333
      1.78183748	     -0.05680779	     -0.00064911	     -0.19854049	     -0.05717738	      0.88260352	     -0.00080099	     -0.21134072	      0.00322552	      0.00001644	     36.30754766
      1.78305905	     -0.05673297	     -0.00064867	     -0.19846619	     -0.05717341	      0.88260357	     -0.00080170	     -0.21133490	      0.00327468	      0.00006922	     36.46038063
      1.78457813	     -0.05663290	     -0.00064927	     -0.19836670	     -0.05716839	      0.88260373	     -0.00080259	     -0.21132598	      0.00333351	      0.00013737	     36.72117935
      1.78609722	     -0.05652523	     -0.00064738	     -0.19825968	     -0.05716328	      0.88260399	     -0.00080348	     -0.21131520	      0.00339005	      0.00020818	     36.94535152
      1.78725297	     -0.05643915	     -0.00064818	     -0.19817400	     -0.05715934	      0.88260426	     -0.00080415	     -0.21130577	      0.00343110	      0.00026357	     37.16248022
      1.78840871	     -0.05634977	     -0.00064689	     -0.19808507	     -0.05715535	      0.88260460	     -0.00080483	     -0.21129531	      0.00347076	      0.00032015	     37.34052061
      1.79000400	     -0.05622166	     -0.00064611	     -0.19795753	     -0.05714977	      0.88260517	     -0.00080576	     -0.21127923	      0.00352284	      0.00039970	     37.64065315
      1.79159928	     -0.05608902	     -0.00064314	     -0.19782548	     -0.05714412	      0.88260588	     -0.00080669	     -0.21126131	      0.00357209	      0.00048051	     37.89845585
      1.79268889	     -0.05599641	     -0.00064369	     -0.19773319	     -0.05714021	      0.88260643	     -0.00080732	     -0.21124808	      0.00360378	      0.00053603	     38.12821128
      1.79377850	     -0.05590211	     -0.00064251	     -0.19763924	     -0.05713626	      0.88260704	     -0.00080796	     -0.21123408	      0.00363424	      0.00059170	     38.32682090
      1.79549134	     -0.05575120	     -0.00064178	     -0.19748882	     -0.05713000	      0.88260813	     -0.00080896	     -0.21121058	      0.00367919	      0.00067898	     38.67074930
      1.79687896	     -0.05562660	     -0.00064036	     -0.19736462	     -0.05712487	      0.88260912	     -0.00080978	     -0.21119030	      0.00371311	      0.00074914	     38.92880851
      1.79826659	     -0.05550039	     -0.00064090	     -0.19723871	     -0.05711969	      0.88261021	     -0.00081059	     -0.21116896	      0.00374457	      0.00081841	     39.24756693
      1.79965421	     -0.05537148	     -0.00063908	     -0.19711016	     -0.05711448	      0.88261139	     -0.00081140	     -0.21114663	      0.00377386	      0.00088659	     39.48324301
      1.80088704	     -0.05525488	     -0.00063983	     -0.19699378	     -0.05710981	      0.88261252	     -0.00081213	     -0.21112596	      0.00379769	      0.00094590	     39.78117441
      1.80211987	     -0.05513610	     -0.00063837	     -0.19687528	     -0.05710512	      0.88261373	     -0.00081285	     -0.21110454	      0.00381977	      0.00100391	     39.99556444
      1.80335270	     -0.05501449	     -0.00063805	     -0.19675389	     -0.05710039	      0.88261500	     -0.00081358	     -0.21108238	      0.00383983	      0.00106037	     40.28006467
      1.80492530	     -0.05485444	     -0.00063578	     -0.19659414	     -0.05709434	      0.88261672	     -0.00081451	     -0.21105302	      0.00386279	      0.00113002	     40.58565979
      1.80616113	     -0.05472588	     -0.00063554	     -0.19646576	     -0.05708955	      0.88261815	     -0.00081524	     -0.21102909	      0.00387848	      0.00118265	     40.90754918
      1.80739695	     -0.05459576	     -0.00063337	     -0.19633585	     -0.05708475	      0.88261964	     -0.00081597	     -0.21100444	      0.00389236	      0.00123334	     41.13306400
      1.80863278	     -0.05446503	     -0.00063265	     -0.19620526	     -0.05707993	      0.88262120	     -0.00081670	     -0.21097913	      0.00390418	      0.00128189	     41.44081060
      1.81020797	     -0.05429615	     -0.00063029	     -0.19603658	     -0.05707377	      0.88262326	     -0.00081763	     -0.21094602	      0.00391653	      0.00134066	     41.76379547
      1.81141158	     -0.05416603	     -0.00063037	     -0.19590653	     -0.05706905	      0.88262490	     -0.00081834	     -0.21092013	      0.00392367	      0.00138309	     42.10694602
      1.81261520	     -0.05403513	     -0.00062861	     -0.19577573	     -0.05706433	      0.88262659	     -0.00081906	     -0.21089376	      0.00392905	      0.00142340	     42.34251617
      1.81407476	     -0.05387565	     -0.00062803	     -0.19561631	     -0.05705859	      0.88262870	     -0.00081993	     -0.21086120	      0.00393291	      0.00146923	     42.74302779
      1.81537813	     -0.05373255	     -0.00062558	     -0.19547329	     -0.05705346	      0.88263064	     -0.00082070	     -0.21083162	      0.00393415	      0.00150734	     42.97738887
      1.81668151	     -0.05358960	     -0.00062535	     -0.19533033	     -0.05704834	      0.88263263	     -0.00082148	     -0.21080163	      0.00393303	      0.00154262	     43.36464004
      1.81798489	     -0.05344614	     -0.00062275	     -0.19518691	     -0.05704321	      0.88263466	     -0.00082225	     -0.21077126	      0.00392990	      0.00157516	     43.60753328
      1.81928827	     -0.05330190	     -0.00062276	     -0.19504260	     -0.05703809	      0.88263674	     -0.00082303	     -0.21074052	      0.00392447	      0.00160487	     44.03227949
      1.82059164	     -0.05315795	     -0.00062009	     -0.19489864	     -0.05703298	      0.88263885	     -0.00082380	     -0.21070946	      0.00391705	      0.00163200	     44.25846387
      1.82189502	     -0.05301472	     -0.00062029	     -0.19475530	     -0.05702788	      0.88264099	     -0.00082458	     -0.21067812	      0.00390724	      0.00165637	     44.68505685
      1.82319840	     -0.05287285	     -0.00061706	     -0.19461339	     -0.05702280	      0.88264316	     -0.00082536	     -0.21064655	      0.00389548	      0.00167810	     44.88030144
      1.82434814	     -0.05274823	     -0.00061706	     -0.19448863	     -0.05701833	      0.88264510	     -0.00082604	     -0.21061857	      0.00388316	      0.00169489	     45.25302785
      1.82549789	     -0.05262361	     -0.00061488	     -0.19436393	     -0.05701387	      0.88264706	     -0.00082673	     -0.21059045	      0.00386938	      0.00170962	     45.49356473
      1.82691173	     -0.05247147	     -0.00061349	     -0.19421162	     -0.05700841	      0.88264949	     -0.00082757	     -0.21055572	      0.00385016	      0.00172480	     45.88508591
      1.82832558	     -0.05232119	     -0.00061004	     -0.19406119	     -0.05700298	      0.88265193	     -0.00082841	     -0.21052087	      0.00382870	      0.00173681	     46.14965164
      1.82947287	     -0.05220085	     -0.00060957	     -0.19394066	     -0.05699860	      0.88265393	     -0.00082910	     -0.21049255	      0.00380946	      0.00174415	     46.51185212
      1.83062016	     -0.05208209	     -0.00060730	     -0.19382173	     -0.05699424	      0.88265594	     -0.00082978	     -0.21046422	      0.00378886	      0.00174948	     46.74983316
      1.83205067	     -0.05193672	     -0.00060593	     -0.19367610	     -0.05698884	      0.88265844	     -0.00083064	     -0.21042894	      0.00376105	      0.00175327	     47.13983514
      1.83348118	     -0.05179497	     -0.00060261	     -0.19353411	     -0.05698348	      0.88266095	     -0.00083149	     -0.21039378	      0.00373114	      0.00175397	     47.38106490
      1.83456982	     -0.05168900	     -0.00060296	     -0.19342785	     -0.05697943	      0.88266286	     -0.00083214	     -0.21036718	      0.00370675	      0.00175243	     47.69358278
      1.83565846	     -0.05158640	     -0.00060144	     -0.19332502	     -0.05697541	      0.88266477	     -0.00083279	     -0.21034078	      0.00368122	      0.00174916	     47.88381612
      1.83716012	     -0.05144780	     -0.00060037	     -0.19318603	     -0.05696991	      0.88266739	     -0.00083369	     -0.21030476	      0.00364405	      0.00174164	     48.24214249
      1.83866177	     -0.05131311	     -0.00059634	     -0.19305101	     -0.05696447	      0.88266999	     -0.00083458	     -0.21026921	      0.00360489	      0.00173085	     48.45799609
      1.83969206	     -0.05122340	     -0.00059584	     -0.19296100	     -0.05696077	      0.88267177	     -0.00083520	     -0.21024511	      0.00357673	      0.00172147	     48.73660210
      1.84072235	     -0.05113629	     -0.00059363	     -0.19287363	     -0.05695710	      0.88267354	     -0.00083581	     -0.21022125	      0.00354782	      0.00171053	     48.91450139
      1.84233400	     -0.05100528	     -0.00059125	     -0.19274215	     -0.05695142	      0.88267628	     -0.00083678	     -0.21018448	      0.00350092	      0.00169022	     49.26335232
      1.84364672	     -0.05090313	     -0.00058830	     -0.19263964	     -0.05694685	      0.88267849	     -0.00083756	     -0.21015505	      0.00346141	      0.00167089	     49.45298863
      1.84495945	     -0.05080474	     -0.00058669	     -0.19254083	     -0.05694233	      0.88268067	     -0.00083835	     -0.21012610	      0.00342061	      0.00164903	     49.75761862
      1.84627218	     -0.05071029	     -0.00058260	     -0.19244603	     -0.05693787	      0.88268282	     -0.00083913	     -0.21009766	      0.00337884	      0.00162475	     49.87252983
      1.84744280	     -0.05063000	     -0.00058135	     -0.19236533	     -0.05693394	      0.88268471	     -0.00083983	     -0.21007274	      0.00334060	      0.00160097	     50.14581432
      1.84861342	     -0.05055438	     -0.00057814	     -0.19228936	     -0.05693005	      0.88268656	     -0.00084053	     -0.21004827	      0.00330175	      0.00157529	     50.24254956
      1.84978404	     -0.05048359	     -0.00057635	     -0.19221816	     -0.05692621	      0.88268839	     -0.00084123	     -0.21002432	      0.00326216	      0.00154764	     50.43917790
      1.85127550	     -0.05039918	     -0.00057249	     -0.19213326	     -0.05692138	      0.88269067	     -0.00084213	     -0.20999459	      0.00321096	      0.00150964	     50.55823281
      1.85245935	     -0.05033597	     -0.00057105	     -0.19206961	     -0.05691760	      0.88269244	     -0.00084284	     -0.20997162	      0.00316963	      0.00147725	     50.78730878
      1.85364319	     -0.05027654	     -0.00056776	     -0.19200978	     -0.05691387	      0.88269417	     -0.00084355	     -0.20994920	      0.00312798	      0.00144305	     50.84629110
      1.85482704	     -0.05022189	     -0.00056590	     -0.19195468	     -0.05691020	      0.88269586	     -0.00084426	     -0.20992736	      0.00308585	      0.00140704	     51.00584842
      1.85631279	     -0.05016070	     -0.00056227	     -0.19189297	     -0.05690565	      0.88269791	     -0.00084515	     -0.20990084	      0.00303257	      0.00135949	     51.05469843
      1.85747589	     -0.05011876	     -0.00056146	     -0.19185055	     -0.05690215	      0.88269947	     -0.00084585	     -0.20988081	      0.00299044	      0.00132046	     51.23253940
      1.85863899	     -0.05008168	     -0.00055904	     -0.19181303	     -0.05689870	      0.88270098	     -0.00084655	     -0.20986146	      0.00294819	      0.00128003	     51.24048648
      1.85980210	     -0.05004903	     -0.00055790	     -0.19177990	     -0.05689529	      0.88270245	     -0.00084725	     -0.20984280	      0.00290570	      0.00123825	     51.34762040
      1.86135037	     -0.05001175	     -0.00055511	     -0.19174201	     -0.05689084	      0.88270432	     -0.00084819	     -0.20981904	      0.00284907	      0.00118084	     51.34996502
      1.86250370	     -0.04998814	     -0.00055474	     -0.19171790	     -0.05688757	      0.88270566	     -0.00084888	     -0.20980213	      0.00280671	      0.00113685	     51.49307471
      1.86365703	     -0.04996785	     -0.00055267	     -0.19169715	     -0.05688436	      0.88270694	     -0.00084958	     -0.20978587	      0.00276444	      0.00109208	     51.46743243
      1.86506473	     -0.04994740	     -0.00055166	     -0.19167610	     -0.05688051	      0.88270844	     -0.00085043	     -0.20976690	      0.00271279	      0.00103650	     51.58185730
      1.86631838	     -0.04993293	     -0.00054902	     -0.19166115	     -0.05687713	      0.88270971	     -0.00085119	     -0.20975078	      0.00266698	      0.00098643	     51.50014393
      1.86757203	     -0.04992194	     -0.00054854	     -0.19164961	     -0.05687382	      0.88271091	     -0.00085194	     -0.20973538	      0.00262114	      0.00093594	     51.62689031
      1.86882568	     -0.04991439	     -0.00054581	     -0.19164158	     -0.05687056	      0.88271206	     -0.00085270	     -0.20972068	      0.00257558	      0.00088532	     51.51601996
      1.87007933	     -0.04991035	     -0.00054545	     -0.19163699	     -0.05686736	      0.88271313	     -0.00085346	     -0.20970667	      0.00253006	      0.00083466	     51.63659714
      1.87133298	     -0.04990981	     -0.00054263	     -0.19163598	     -0.05686422	      0.88271415	     -0.00085422	     -0.20969335	      0.00248493	      0.00078422	     51.49393424
      1.87258663	     -0.04991282	     -0.00054241	     -0.19163844	     -0.05686113	      0.88271510	     -0.00085498	     -0.20968070	      0.00243990	      0.00073405	     51.61097963
      1.87384028	     -0.04991924	     -0.00053950	     -0.19164438	     -0.05685810	      0.88271599	     -0.00085575	     -0.20966873	      0.00239537	      0.00068442	     51.43852422
      1.87509393	     -0.04992905	     -0.00053947	     -0.19165363	     -0.05685513	      0.88271682	     -0.00085651	     -0.20965742	      0.00235101	      0.00063532	     51.55514710
      1.87634758	     -0.04994218	     -0.00053658	     -0.19166630	     -0.05685221	      0.88271758	     -0.00085727	     -0.20964676	      0.00230724	      0.00058704	     51.35256867
      1.87760123	     -0.04995861	     -0.00053680	     -0.19168217	     -0.05684934	      0.88271829	     -0.00085803	     -0.20963675	      0.00226367	      0.00053956	     51.46932420
      1.87885488	     -0.04997806	     -0.00053388	     -0.19170116	     -0.05684653	      0.88271894	     -0.00085879	     -0.20962737	      0.00222078	      0.00049312	     51.23653089
      1.88010853	     -0.05000043	     -0.00053429	     -0.19172299	     -0.05684377	      0.88271953	     -0.00085955	     -0.20961861	      0.00217817	      0.00044768	     51.35500311
      1.88136218	     -0.05002561	     -0.00053130	     -0.19174771	     -0.05684107	      0.88272006	     -0.00086032	     -0.20961047	      0.00213633	      0.00040348	     51.09021838
      1.88261584	     -0.05005354	     -0.00053188	     -0.19177510	     -0.05683842	      0.88272054	     -0.00086108	     -0.20960291	      0.00209480	      0.00036043	     51.20980705
      1.88373677	     -0.05008074	     -0.00052946	     -0.19180190	     -0.05683609	      0.88272092	     -0.00086176	     -0.20959665	      0.00205838	      0.00032311	     50.96714341
      1.88485771	     -0.05011018	     -0.00052911	     -0.19183088	     -0.05683380	      0.88272126	     -0.00086244	     -0.20959084	      0.00202232	      0.00028682	     50.95311566
      1.88623708	     -0.05014912	     -0.00052719	     -0.19186932	     -0.05683104	      0.88272163	     -0.00086328	     -0.20958431	      0.00197874	      0.00024374	     50.77020689
      1.88761646	     -0.05019096	     -0.00052686	     -0.19191061	     -0.05682834	      0.88272194	     -0.00086412	     -0.20957845	      0.00193584	      0.00020239	     50.78716980
      1.88876776	     -0.05022836	     -0.00052450	     -0.19194761	     -0.05682613	      0.88272215	     -0.00086482	     -0.20957408	      0.00190082	      0.00016931	     50.53116474
      1.88991906	     -0.05026790	     -0.00052407	     -0.19198671	     -0.05682396	      0.88272233	     -0.00086552	     -0.20957016	      0.00186628	      0.00013742	     50.49377685
      1.89107035	     -0.05030940	     -0.00052262	     -0.19202780	     -0.05682184	      0.88272247	     -0.00086622	     -0.20956668	      0.00183245	      0.00010679	     50.32650204
      1.89265385	     -0.05036965	     -0.00052202	     -0.19208746	     -0.05681897	      0.88272260	     -0.00086719	     -0.20956260	      0.00178688	      0.00006664	     50.24953868
      1.89382636	     -0.05041662	     -0.00052007	     -0.19213405	     -0.05681689	      0.88272267	     -0.00086790	     -0.20956009	      0.00175407	      0.00003841	     49.98881428
      1.89499887	     -0.05046555	     -0.00051986	     -0.19218254	     -0.05681486	      0.88272269	     -0.00086861	     -0.20955800	      0.00172186	      0.00001135	     49.92602401
      1.89640890	     -0.05052679	     -0.00051811	     -0.19224332	     -0.05681246	      0.88272269	     -0.00086947	     -0.20955603	      0.00168425	     -0.00001961	     49.65904748
      1.89766322	     -0.05058346	     -0.00051839	     -0.19229954	     -0.05681036	      0.88272265	     -0.00087024	     -0.20955477	      0.00165163	     -0.00004582	     49.62842776
      1.89891753	     -0.05064210	     -0.00051663	     -0.19235779	     -0.05680831	      0.88272257	     -0.00087100	     -0.20955395	      0.00162010	     -0.00007076	     49.33195750
      1.90017185	     -0.05070240	     -0.00051700	     -0.19241765	     -0.05680630	      0.88272247	     -0.00087176	     -0.20955355	      0.00158938	     -0.00009457	     49.28967798
      1.90142617	     -0.05076420	     -0.00051533	     -0.19247909	     -0.05680432	      0.88272234	     -0.00087253	     -0.20955356	      0.00155978	     -0.00011720	     48.98574179
      1.90268049	     -0.05082767	     -0.00051570	     -0.19254213	     -0.05680239	      0.88272218	     -0.00087329	     -0.20955396	      0.00153099	     -0.00013881	     48.92763880
      1.90393481	     -0.05089268	     -0.00051415	     -0.19260679	     -0.05680048	      0.88272199	     -0.00087406	     -0.20955474	      0.00150333	     -0.00015938	     48.61862483
      1.90518913	     -0.05095923	     -0.00051479	     -0.19267293	     -0.05679861	      0.88272178	     -0.00087482	     -0.20955587	      0.00147653	     -0.00017905	     48.54840041
      1.90644344	     -0.05102715	     -0.00051382	     -0.19274050	     -0.05679678	      0.88272154	     -0.00087558	     -0.20955735	      0.00145091	     -0.00019776	     48.23998532
      1.90769776	     -0.05109627	     -0.00051463	     -0.19280924	     -0.05679497	      0.88272128	     -0.00087635	     -0.20955917	      0.00142618	     -0.00021568	     48.15551617
      1.90895208	     -0.05116641	     -0.00051378	     -0.19287904	     -0.05679320	      0.88272100	     -0.00087711	     -0.20956130	      0.00140264	     -0.00023277	     47.85536390
      1.91020640	     -0.05123754	     -0.00051456	     -0.19294980	     -0.05679145	      0.88272070	     -0.00087787	     -0.20956372	      0.00138003	     -0.00024918	     47.75849555
      1.91146072	     -0.05130961	     -0.00051388	     -0.19302156	     -0.05678974	      0.88272038	     -0.00087864	     -0.20956643	      0.00135860	     -0.00026488	     47.46535518
      1.91271503	     -0.05138250	     -0.00051468	     -0.19309410	     -0.05678805	      0.88272003	     -0.00087940	     -0.20956940	      0.00133812	     -0.00027999	     47.35781849
      1.91396935	     -0.05145624	     -0.00051425	     -0.19316754	     -0.05678638	      0.88271967	     -0.00088016	     -0.20957263	      0.00131886	     -0.00029451	     47.07501434
      1.91522367	     -0.05153064	     -0.00051518	     -0.19324161	     -0.05678474	      0.88271930	     -0.00088093	     -0.20957610	      0.00130059	     -0.00030852	     46.95489102
      1.91647799	     -0.05160548	     -0.00051503	     -0.19331617	     -0.05678312	      0.88271890	     -0.00088169	     -0.20957982	      0.00128352	     -0.00032203	     46.68271822
      1.91801300	     -0.05169701	     -0.00051663	     -0.19340731	     -0.05678116	      0.88271839	     -0.00088262	     -0.20958467	      0.00126396	     -0.00033798	     46.60653713
      1.91913330	     -0.05176354	     -0.00051590	     -0.19347363	     -0.05677975	      0.88271801	     -0.00088330	     -0.20958840	      0.00125086	     -0.00034915	     46.25941235
      1.92025360	     -0.05182980	     -0.00051687	     -0.19353962	     -0.05677836	      0.88271761	     -0.00088399	     -0.20959226	      0.00123844	     -0.00035999	     46.15716998
      1.92176098	     -0.05191824	     -0.00051705	     -0.19362777	     -0.05677650	      0.88271706	     -0.00088490	     -0.20959766	      0.00122310	     -0.00037397	     45.84989932
      1.92311057	     -0.05199638	     -0.00051873	     -0.19370562	     -0.05677486	      0.88271654	     -0.00088572	     -0.20960266	      0.00121044	     -0.00038595	     45.80261210
      1.92446017	     -0.05207322	     -0.00051815	     -0.19378224	     -0.05677324	      0.88271602	     -0.00088654	     -0.20960779	      0.00119913	     -0.00039731	     45.39900835
      1.92563159	     -0.05213881	     -0.00052014	     -0.19384758	     -0.05677184	      0.88271555	     -0.00088726	     -0.20961234	      0.00118998	     -0.00040672	     45.42373945
      1.92680300	     -0.05220330	     -0.00052026	     -0.19391187	     -0.05677045	      0.88271506	     -0.00088797	     -0.20961696	      0.00118181	     -0.00041560	     45.14478749
      1.92820953	     -0.05227932	     -0.00052200	     -0.19398764	     -0.05676879	      0.88271447	     -0.00088883	     -0.20962258	      0.00117286	     -0.00042562	     45.06798887
      1.92961606	     -0.05235364	     -0.00052192	     -0.19406176	     -0.05676715	      0.88271387	     -0.00088968	     -0.20962829	      0.00116516	     -0.00043483	     44.67841073
      1.93078669	     -0.05241405	     -0.00052415	     -0.19412194	     -0.05676579	      0.88271335	     -0.00089040	     -0.20963309	      0.00115930	     -0.00044192	     44.72783074
      1.93195733	     -0.05247299	     -0.00052460	     -0.19418072	     -0.05676443	      0.88271283	     -0.00089111	     -0.20963793	      0.00115429	     -0.00044837	     44.46401545
      1.93338731	     -0.05254308	     -0.00052673	     -0.19425058	     -0.05676279	      0.88271219	     -0.00089198	     -0.20964389	      0.00114890	     -0.00045542	     44.41171429
      1.93481728	     -0.05261094	     -0.00052699	     -0.19431828	     -0.05676115	      0.88271153	     -0.00089285	     -0.20964988	      0.00114459	     -0.00046143	     44.01599741
      1.93596121	     -0.05266349	     -0.00052953	     -0.19437063	     -0.05675984	      0.88271100	     -0.00089355	     -0.20965468	      0.00114151	     -0.00046554	     44.10065551
      1.93710513	     -0.05271442	     -0.00053029	     -0.19442142	     -0.05675853	      0.88271047	     -0.00089425	     -0.20965949	      0.00113910	     -0.00046893	     43.86690838
      1.93858176	     -0.05277803	     -0.00053266	     -0.19448483	     -0.05675685	      0.88270977	     -0.00089515	     -0.20966569	      0.00113655	     -0.00047232	     43.81527617
      1.94005839	     -0.05283928	     -0.00053321	     -0.19454594	     -0.05675518	      0.88270907	     -0.00089605	     -0.20967189	      0.00113491	     -0.00047452	     43.42256176
      1.94117137	     -0.05288391	     -0.00053595	     -0.19459039	     -0.05675392	      0.88270854	     -0.00089673	     -0.20967655	      0.00113390	     -0.00047547	     43.53525903
      1.94228435	     -0.05292721	     -0.00053699	     -0.19463358	     -0.05675265	      0.88270801	     -0.00089741	     -0.20968120	      0.00113343	     -0.00047575	     43.33693415
      1.94382391	     -0.05298579	     -0.00053967	     -0.19469197	     -0.05675091	      0.88270728	     -0.00089836	     -0.20968763	      0.00113323	     -0.00047513	     43.27973043
      1.94536347	     -0.05304342	     -0.00054055	     -0.19474947	     -0.05674916	      0.88270655	     -0.00089930	     -0.20969408	      0.00113382	     -0.00047338	     42.88090899
      1.94643147	     -0.05308354	     -0.00054356	     -0.19478945	     -0.05674795	      0.88270605	     -0.00089995	     -0.20969861	      0.00113434	     -0.00047167	     43.00994952
      1.94749947	     -0.05312386	     -0.00054489	     -0.19482966	     -0.05674674	      0.88270554	     -0.00090061	     -0.20970320	      0.00113531	     -0.00046957	     42.83762304
      1.94914024	     -0.05318654	     -0.00054774	     -0.19489218	     -0.05674488	      0.88270478	     -0.00090161	     -0.20971045	      0.00113726	     -0.00046592	     42.74396621
      1.95049900	     -0.05323956	     -0.00054897	     -0.19494509	     -0.05674333	      0.88270414	     -0.00090244	     -0.20971669	      0.00113951	     -0.00046277	     42.46456928
      1.95185777	     -0.05329361	     -0.00055183	     -0.19499901	     -0.05674178	      0.88270352	     -0.00090328	     -0.20972320	      0.00114211	     -0.00045986	     42.51518981
      1.95321653	     -0.05334893	     -0.00055238	     -0.19505426	     -0.05674023	      0.88270289	     -0.00090411	     -0.20973003	      0.00114551	     -0.00045738	     42.12498677
      1.95442358	     -0.05339929	     -0.00055525	     -0.19510450	     -0.05673884	      0.88270234	     -0.00090485	     -0.20973639	      0.00114881	     -0.00045583	     42.23532066
      1.95563063	     -0.05345047	     -0.00055613	     -0.19515562	     -0.05673745	      0.88270179	     -0.00090559	     -0.20974307	      0.00115285	     -0.00045497	     41.96096779
      1.95683768	     -0.05350225	     -0.00055819	     -0.19520732	     -0.05673606	      0.88270125	     -0.00090633	     -0.20975006	      0.00115733	     -0.00045499	     41.93167477
      1.95841664	     -0.05357057	     -0.00055939	     -0.19527558	     -0.05673423	      0.88270053	     -0.00090729	     -0.20975970	      0.00116419	     -0.00045648	     41.61694721
      1.95965234	     -0.05362466	     -0.00056192	     -0.19532960	     -0.05673278	      0.88269996	     -0.00090805	     -0.20976763	      0.00117011	     -0.00045900	     41.69253331
      1.96088805	     -0.05367870	     -0.00056263	     -0.19538362	     -0.05673133	      0.88269939	     -0.00090881	     -0.20977590	      0.00117685	     -0.00046271	     41.41041782
      1.96212376	     -0.05373223	     -0.00056455	     -0.19543711	     -0.05672987	      0.88269882	     -0.00090957	     -0.20978449	      0.00118414	     -0.00046772	     41.39105952
      1.96368080	     -0.05379900	     -0.00056545	     -0.19550387	     -0.05672802	      0.88269808	     -0.00091052	     -0.20979574	      0.00119443	     -0.00047579	     41.05472905
      1.96490025	     -0.05385099	     -0.00056795	     -0.19555582	     -0.05672656	      0.88269750	     -0.00091127	     -0.20980486	      0.00120303	     -0.00048350	     41.14544317
      1.96611970	     -0.05390265	     -0.00056872	     -0.19560751	     -0.05672509	      0.88269690	     -0.00091202	     -0.20981424	      0.00121244	     -0.00049231	     40.86879201
      1.96733915	     -0.05395366	     -0.00057060	     -0.19565851	     -0.05672360	      0.88269630	     -0.00091277	     -0.20982387	      0.00122236	     -0.00050225	     40.82835780
      1.96895980	     -0.05402020	     -0.00057176	     -0.19572509	     -0.05672161	      0.88269547	     -0.00091377	     -0.20983702	      0.00123668	     -0.00051698	     40.49749910
      1.97017610	     -0.05407009	     -0.00057438	     -0.19577498	     -0.05672010	      0.88269483	     -0.00091452	     -0.20984714	      0.00124795	     -0.00052913	     40.57344322
      1.97139239	     -0.05411946	     -0.00057537	     -0.19582439	     -0.05671858	      0.88269418	     -0.00091527	     -0.20985746	      0.00126000	     -0.00054205	     40.31311861
      1.97286626	     -0.05417959	     -0.00057821	     -0.19588454	     -0.05671671	      0.88269337	     -0.00091618	     -0.20987024	      0.00127520	     -0.00055870	     40.30902260
      1.97418714	     -0.05423299	     -0.00057904	     -0.19593802	     -0.05671501	      0.88269262	     -0.00091700	     -0.20988195	      0.00128972	     -0.00057438	     39.96578654
      1.97550801	     -0.05428488	     -0.00058195	     -0.19598993	     -0.05671330	      0.88269185	     -0.00091782	     -0.20989386	      0.00130470	     -0.00059074	     40.05161029
      1.97682888	     -0.05433497	     -0.00058264	     -0.19604012	     -0.05671157	      0.88269106	     -0.00091865	     -0.20990593	      0.00132062	     -0.00060751	     39.71720113
      1.97814976	     -0.05438366	     -0.00058573	     -0.19608885	     -0.05670981	      0.88269025	     -0.00091947	     -0.20991810	      0.00133695	     -0.00062456	     39.82595069
      1.97947063	     -0.05443102	     -0.00058639	     -0.19613633	     -0.05670803	      0.88268941	     -0.00092030	     -0.20993036	      0.00135413	     -0.00064163	     39.48655856
      1.98079150	     -0.05447737	     -0.00058951	     -0.19618274	     -0.05670623	      0.88268855	     -0.00092113	     -0.20994267	      0.00137163	     -0.00065870	     39.60102922
      1.98211238	     -0.05452262	     -0.00059000	     -0.19622813	     -0.05670441	      0.88268767	     -0.00092196	     -0.20995504	      0.00138996	     -0.00067558	     39.26278775
      1.98343325	     -0.05456638	     -0.00059317	     -0.19627196	     -0.05670256	      0.88268677	     -0.00092280	     -0.20996744	      0.00140859	     -0.00069228	     39.40132674
      1.98475413	     -0.05460879	     -0.00059372	     -0.19631453	     -0.05670069	      0.88268584	     -0.00092363	     -0.20997984	      0.00142808	     -0.00070853	     39.08064189
      1.98607500	     -0.05465047	     -0.00059721	     -0.19635630	     -0.05669879	      0.88268490	     -0.00092447	     -0.20999223	      0.00144783	     -0.00072431	     39.23471339
      1.98739587	     -0.05469177	     -0.00059806	     -0.19639776	     -0.05669686	      0.88268393	     -0.00092531	     -0.21000463	      0.00146838	     -0.00073936	     38.92480898
      1.98871675	     -0.05473257	     -0.00060185	     -0.19643864	     -0.05669491	      0.88268294	     -0.00092616	     -0.21001704	      0.00148912	     -0.00075374	     39.08328419
      1.99003762	     -0.05477210	     -0.00060274	     -0.19647835	     -0.05669293	      0.88268194	     -0.00092701	     -0.21002946	      0.00151064	     -0.00076721	     38.78909418
      1.99135849	     -0.05480984	     -0.00060642	     -0.19651619	     -0.05669092	      0.88268092	     -0.00092786	     -0.21004185	      0.00153233	     -0.00077985	     38.95627197
      1.99267937	     -0.05484554	     -0.00060707	     -0.19655209	     -0.05668888	      0.88267988	     -0.00092872	     -0.21005418	      0.00155478	     -0.00079146	     38.67734897
      1.99400024	     -0.05487985	     -0.00061064	     -0.19658653	     -0.05668681	      0.88267883	     -0.00092958	     -0.21006643	      0.00157736	     -0.00080213	     38.85162542
      1.99532112	     -0.05491340	     -0.00061154	     -0.19662028	     -0.05668471	      0.88267776	     -0.00093044	     -0.21007860	      0.00160067	     -0.00081166	     38.59816869
      1.99664199	     -0.05494580	     -0.00061562	     -0.19665280	     -0.05668258	      0.88267668	     -0.00093131	     -0.21009070	      0.00162411	     -0.00082008	     38.79174742
      1.99796286	     -0.05497644	     -0.00061698	     -0.19668364	     -0.05668042	      0.88267560	     -0.00093218	     -0.21010272	      0.00164819	     -0.00082716	     38.56154339
      1.99928374	     -0.05500493	     -0.00062130	     -0.19671226	     -0.05667823	      0.88267450	     -0.00093305	     -0.21011462	      0.00167229	     -0.00083290	     38.76231388
      2.00060461	     -0.05502965	     -0.00062279	     -0.19673719	     -0.05667600	      0.88267340	     -0.00093393	     -0.21012635	      0.00169693	     -0.00083704	     38.56919970
      2.00192548	     -0.05504977	     -0.00062693	     -0.19675746	     -0.05667375	      0.88267229	     -0.00093481	     -0.21013782	      0.00172149	     -0.00083954	     38.78379442
      2.00324636	     -0.05506482	     -0.00062808	     -0.19677276	     -0.05667146	      0.88267118	     -0.00093570	     -0.21014895	      0.00174642	     -0.00084013	     38.61625362
      2.00456723	     -0.05507482	     -0.00063178	     -0.19678293	     -0.05666913	      0.88267007	     -0.00093659	     -0.21015967	      0.00177111	     -0.00083878	     38.84182983
      2.00588811	     -0.05507987	     -0.00063257	     -0.19678823	     -0.05666678	      0.88266896	     -0.00093749	     -0.21016990	      0.00179598	     -0.00083524	     38.70063354
      2.00720898	     -0.05508117	     -0.00063573	     -0.19678972	     -0.05666439	      0.88266786	     -0.00093839	     -0.21017963	      0.00182042	     -0.00082953	     38.91596385
      2.00852985	     -0.05508011	     -0.00063606	     -0.19678893	     -0.05666197	      0.88266677	     -0.00093929	     -0.21018885	      0.00184483	     -0.00082155	     38.77605404
      2.00985073	     -0.05507793	     -0.00063925	     -0.19678694	     -0.05665952	      0.88266570	     -0.00094021	     -0.21019763	      0.00186870	     -0.00081152	     38.99520195
      2.01117160	     -0.05507327	     -0.00063989	     -0.19678254	     -0.05665703	      0.88266463	     -0.00094112	     -0.21020599	      0.00189253	     -0.00079937	     38.90058021
      2.01249247	     -0.05506388	     -0.00064346	     -0.19677333	     -0.05665452	      0.88266358	     -0.00094204	     -0.21021389	      0.00191579	     -0.00078518	     39.14769905
      2.01381335	     -0.05504969	     -0.00064403	     -0.19675941	     -0.05665197	      0.88266256	     -0.00094297	     -0.21022125	      0.00193891	     -0.00076879	     39.07181490
      2.01513422	     -0.05503169	     -0.00064702	     -0.19674160	     -0.05664939	      0.88266155	     -0.00094390	     -0.21022801	      0.00196133	     -0.00075043	     39.31537555
      2.01645509	     -0.05500976	     -0.00064711	     -0.19671995	     -0.05664679	      0.88266058	     -0.00094484	     -0.21023416	      0.00198352	     -0.00073006	     39.27395763
      2.01777597	     -0.05498473	     -0.00064989	     -0.19669512	     -0.05664415	      0.88265963	     -0.00094578	     -0.21023966	      0.00200497	     -0.00070791	     39.52940719
      2.01909684	     -0.05495647	     -0.00064993	     -0.19666713	     -0.05664149	      0.88265871	     -0.00094673	     -0.21024453	      0.00202613	     -0.00068394	     39.51359810
      2.02041772	     -0.05492574	     -0.00065284	     -0.19663658	     -0.05663880	      0.88265782	     -0.00094769	     -0.21024877	      0.00204647	     -0.00065841	     39.77456161
      2.02173859	     -0.05489380	     -0.00065262	     -0.19660491	     -0.05663609	      0.88265697	     -0.00094865	     -0.21025240	      0.00206642	     -0.00063129	     39.76928004
      2.02305946	     -0.05486130	     -0.00065507	     -0.19657260	     -0.05663334	      0.88265615	     -0.00094963	     -0.21025548	      0.00208544	     -0.00060288	     40.00625200
      2.02438034	     -0.05482769	     -0.00065432	     -0.19653926	     -0.05663058	      0.88265538	     -0.00095060	     -0.21025802	      0.00210404	     -0.00057339	     39.99765412
      2.02570121	     -0.05479358	     -0.00065656	     -0.19650534	     -0.05662779	      0.88265464	     -0.00095159	     -0.21026006	      0.00212178	     -0.00054327	     40.24667050
      2.02702208	     -0.05475958	     -0.00065557	     -0.19647161	     -0.05662497	      0.88265394	     -0.00095258	     -0.21026163	      0.00213921	     -0.00051272	     40.23668080
      2.02834296	     -0.05472541	     -0.00065777	     -0.19643761	     -0.05662214	      0.88265328	     -0.00095358	     -0.21026277	      0.00215584	     -0.00048221	     40.49039172
      2.02966383	     -0.05468876	     -0.00065633	     -0.19640124	     -0.05661928	      0.88265267	     -0.00095459	     -0.21026346	      0.00217231	     -0.00045184	     40.50056994
      2.03098471	     -0.05464784	     -0.00065782	     -0.19636050	     -0.05661640	      0.88265209	     -0.00095560	     -0.21026364	      0.00218807	     -0.00042191	     40.78443391
      2.03217165	     -0.05460783	     -0.00065626	     -0.19632074	     -0.05661379	      0.88265161	     -0.00095652	     -0.21026333	      0.00220209	     -0.00039521	     40.80746556
      2.03335860	     -0.05456587	     -0.00065680	     -0.19627897	     -0.05661117	      0.88265115	     -0.00095745	     -0.21026257	      0.00221552	     -0.00036885	     40.99821607
      2.03479996	     -0.05450922	     -0.00065562	     -0.19622258	     -0.05660796	      0.88265064	     -0.00095858	     -0.21026097	      0.00223141	     -0.00033721	     41.14725433
      2.03624132	     -0.05444682	     -0.00065597	     -0.19616041	     -0.05660474	      0.88265018	     -0.00095973	     -0.21025849	      0.00224645	     -0.00030598	     41.42579147
      2.03744801	     -0.05439144	     -0.00065394	     -0.19610527	     -0.05660202	      0.88264983	     -0.00096069	     -0.21025571	      0.00225860	     -0.00028005	     41.50031802
      2.03865470	     -0.05433338	     -0.00065384	     -0.19604739	     -0.05659929	      0.88264950	     -0.00096167	     -0.21025228	      0.00226998	     -0.00025441	     41.71352288
      2.03986138	     -0.05427213	     -0.00065261	     -0.19598635	     -0.05659654	      0.88264921	     -0.00096265	     -0.21024818	      0.00228081	     -0.00022894	     41.86886026
      2.04151747	     -0.05418299	     -0.00065248	     -0.19589744	     -0.05659275	      0.88264886	     -0.00096401	     -0.21024144	      0.00229445	     -0.00019419	     42.19423395
      2.04273727	     -0.05411362	     -0.00065093	     -0.19582826	     -0.05658995	      0.88264864	     -0.00096502	     -0.21023563	      0.00230370	     -0.00016852	     42.34058797
      2.04395707	     -0.05404034	     -0.00065105	     -0.19575512	     -0.05658713	      0.88264845	     -0.00096603	     -0.21022909	      0.00231197	     -0.00014272	     42.59643065
      2.04543307	     -0.05394618	     -0.00064944	     -0.19566118	     -0.05658371	      0.88264826	     -0.00096728	     -0.21022013	      0.00232085	     -0.00011110	     42.83412789
      2.04673355	     -0.05385941	     -0.00064975	     -0.19557453	     -0.05658069	      0.88264814	     -0.00096838	     -0.21021127	      0.00232730	     -0.00008284	     43.13397272
      2.04803402	     -0.05377052	     -0.00064804	     -0.19548581	     -0.05657766	      0.88264805	     -0.00096950	     -0.21020153	      0.00233267	     -0.00005406	     43.33833425
      2.04933450	     -0.05368092	     -0.00064872	     -0.19539630	     -0.05657462	      0.88264800	     -0.00097062	     -0.21019096	      0.00233658	     -0.00002486	     43.63875775
      2.05063498	     -0.05359042	     -0.00064740	     -0.19530592	     -0.05657158	      0.88264798	     -0.00097176	     -0.21017963	      0.00233932	      0.00000483	     43.85631710
      2.05193546	     -0.05349886	     -0.00064813	     -0.19521441	     -0.05656854	      0.88264801	     -0.00097290	     -0.21016758	      0.00234055	      0.00003481	     44.15683692
      2.05323594	     -0.05340609	     -0.00064667	     -0.19512175	     -0.05656550	      0.88264807	     -0.00097405	     -0.21015486	      0.00234057	      0.00006510	     44.38714106
      2.05453641	     -0.05331166	     -0.00064710	     -0.19502735	     -0.05656245	      0.88264818	     -0.00097522	     -0.21014146	      0.00233910	      0.00009548	     44.69190724
      2.05583689	     -0.05321515	     -0.00064506	     -0.19493093	     -0.05655941	      0.88264832	     -0.00097639	     -0.21012740	      0.00233642	      0.00012592	     44.93293015
      2.05713737	     -0.05311614	     -0.00064504	     -0.19483194	     -0.05655638	      0.88264851	     -0.00097758	     -0.21011265	      0.00233228	      0.00015624	     45.26031523
      2.05843785	     -0.05301606	     -0.00064265	     -0.19473193	     -0.05655335	      0.88264873	     -0.00097877	     -0.21009724	      0.00232696	      0.00018648	     45.50686882
      2.05973833	     -0.05291562	     -0.00064246	     -0.19463148	     -0.05655033	      0.88264899	     -0.00097997	     -0.21008120	      0.00232012	      0.00021637	     45.82330063
      2.06103880	     -0.05281572	     -0.00063996	     -0.19453162	     -0.05654731	      0.88264929	     -0.00098118	     -0.21006460	      0.00231210	      0.00024587	     46.06964267
      2.06233928	     -0.05271526	     -0.00064005	     -0.19443112	     -0.05654431	      0.88264963	     -0.00098241	     -0.21004749	      0.00230260	      0.00027475	     46.40889264
      2.06363976	     -0.05261413	     -0.00063716	     -0.19433001	     -0.05654133	      0.88265001	     -0.00098364	     -0.21002989	      0.00229195	      0.00030307	     46.64081871
      2.06494024	     -0.05251338	     -0.00063716	     -0.19422919	     -0.05653835	      0.88265042	     -0.00098488	     -0.21001184	      0.00227976	      0.00033052	     46.98066833
      2.06624071	     -0.05241320	     -0.00063402	     -0.19412901	     -0.05653540	      0.88265087	     -0.00098613	     -0.20999339	      0.00226647	      0.00035713	     47.20084268
      2.06754119	     -0.05231412	     -0.00063435	     -0.19402982	     -0.05653246	      0.88265135	     -0.00098740	     -0.20997459	      0.00225166	      0.00038262	     47.55849536
      2.06869330	     -0.05222732	     -0.00063184	     -0.19394298	     -0.05652987	      0.88265180	     -0.00098852	     -0.20995771	      0.00223766	      0.00040434	     47.72896621
      2.06984541	     -0.05214165	     -0.00063164	     -0.19385721	     -0.05652730	      0.88265228	     -0.00098966	     -0.20994066	      0.00222251	      0.00042508	     47.99612839
      2.07126233	     -0.05203715	     -0.00062984	     -0.19375260	     -0.05652417	      0.88265290	     -0.00099107	     -0.20991953	      0.00220262	      0.00044923	     48.26529590
      2.07267925	     -0.05193397	     -0.00062986	     -0.19364925	     -0.05652106	      0.88265355	     -0.00099248	     -0.20989822	      0.00218117	      0.00047165	     48.63047466
      2.07383736	     -0.05185098	     -0.00062757	     -0.19356617	     -0.05651855	      0.88265411	     -0.00099365	     -0.20988072	      0.00216275	      0.00048864	     48.79248203
      2.07499546	     -0.05176845	     -0.00062717	     -0.19348349	     -0.05651605	      0.88265468	     -0.00099483	     -0.20986315	      0.00214333	      0.00050426	     49.07598753
      2.07642509	     -0.05166723	     -0.00062526	     -0.19338210	     -0.05651301	      0.88265542	     -0.00099629	     -0.20984137	      0.00211829	      0.00052172	     49.34129704
      2.07785473	     -0.05156731	     -0.00062552	     -0.19328195	     -0.05651000	      0.88265617	     -0.00099777	     -0.20981952	      0.00209183	      0.00053703	     49.73475250
      2.07895838	     -0.05149080	     -0.00062313	     -0.19320531	     -0.05650770	      0.88265677	     -0.00099892	     -0.20980263	      0.00207069	      0.00054742	     49.85974110
      2.08006204	     -0.05141497	     -0.00062245	     -0.19312930	     -0.05650543	      0.88265738	     -0.00100007	     -0.20978570	      0.00204871	      0.00055641	     50.11150743
      2.08155788	     -0.05131406	     -0.00062033	     -0.19302817	     -0.05650238	      0.88265822	     -0.00100165	     -0.20976274	      0.00201791	      0.00056641	     50.37665500
      2.08305371	     -0.05121669	     -0.00062020	     -0.19293051	     -0.05649939	      0.88265907	     -0.00100325	     -0.20973983	      0.00198574	      0.00057374	     50.76419469
      2.08410696	     -0.05114992	     -0.00061757	     -0.19286359	     -0.05649731	      0.88265968	     -0.00100438	     -0.20972376	      0.00196252	      0.00057731	     50.83982891
      2.08516022	     -0.05108485	     -0.00061663	     -0.19279833	     -0.05649526	      0.88266029	     -0.00100551	     -0.20970776	      0.00193865	      0.00057942	     51.04427671
      2.08674872	     -0.05099011	     -0.00061418	     -0.19270331	     -0.05649221	      0.88266121	     -0.00100724	     -0.20968381	      0.00190176	      0.00057986	     51.28343784
      2.08806796	     -0.05091457	     -0.00061321	     -0.19262749	     -0.05648972	      0.88266197	     -0.00100869	     -0.20966413	      0.00187027	      0.00057762	     51.55012061
      2.08938719	     -0.05084219	     -0.00061043	     -0.19255486	     -0.05648727	      0.88266273	     -0.00101014	     -0.20964466	      0.00183823	      0.00057307	     51.67616862
      2.09070643	     -0.05077426	     -0.00061011	     -0.19248662	     -0.05648487	      0.88266348	     -0.00101161	     -0.20962547	      0.00180546	      0.00056604	     51.96405932
      2.09189264	     -0.05071713	     -0.00060756	     -0.19242926	     -0.05648274	      0.88266415	     -0.00101294	     -0.20960849	      0.00177570	      0.00055768	     52.02652488
      2.09307885	     -0.05066394	     -0.00060732	     -0.19237577	     -0.05648066	      0.88266481	     -0.00101428	     -0.20959183	      0.00174548	      0.00054730	     52.24322660
      2.09426505	     -0.05061451	     -0.00060566	     -0.19232608	     -0.05647860	      0.88266545	     -0.00101562	     -0.20957552	      0.00171504	      0.00053501	     52.33967581
      2.09575548	     -0.05055702	     -0.00060468	     -0.19226821	     -0.05647608	      0.88266623	     -0.00101733	     -0.20955556	      0.00167629	      0.00051684	     52.56648150
      2.09695340	     -0.05051427	     -0.00060196	     -0.19222521	     -0.05647409	      0.88266684	     -0.00101871	     -0.20953995	      0.00164502	      0.00050007	     52.58995806
      2.09815132	     -0.05047470	     -0.00060111	     -0.19218533	     -0.05647213	      0.88266743	     -0.00102010	     -0.20952474	      0.00161350	      0.00048131	     52.76381896
      2.09934925	     -0.05043855	     -0.00059898	     -0.19214890	     -0.05647022	      0.88266799	     -0.00102149	     -0.20950993	      0.00158200	      0.00046069	     52.82119313
      2.10083878	     -0.05039906	     -0.00059819	     -0.19210902	     -0.05646789	      0.88266866	     -0.00102324	     -0.20949211	      0.00154272	      0.00043248	     53.01957283
      2.10201794	     -0.05037180	     -0.00059588	     -0.19208149	     -0.05646609	      0.88266916	     -0.00102464	     -0.20947849	      0.00151179	      0.00040833	     53.00702263
      2.10319710	     -0.05034773	     -0.00059551	     -0.19205710	     -0.05646433	      0.88266962	     -0.00102604	     -0.20946533	      0.00148081	      0.00038260	     53.14204088
      2.10437625	     -0.05032627	     -0.00059390	     -0.19203534	     -0.05646260	      0.88267006	     -0.00102745	     -0.20945261	      0.00145001	      0.00035552	     53.17270683
      2.10592331	     -0.05030167	     -0.00059326	     -0.19201032	     -0.05646039	      0.88267058	     -0.00102931	     -0.20943657	      0.00140970	      0.00031812	     53.33409531
      2.10709347	     -0.05028535	     -0.00059105	     -0.19199372	     -0.05645876	      0.88267093	     -0.00103073	     -0.20942491	      0.00137949	      0.00028870	     53.29570846
      2.10826362	     -0.05027099	     -0.00059060	     -0.19197904	     -0.05645716	      0.88267125	     -0.00103215	     -0.20941363	      0.00134934	      0.00025842	     53.40354591
      2.10967687	     -0.05025598	     -0.00058845	     -0.19196368	     -0.05645528	      0.88267159	     -0.00103388	     -0.20940049	      0.00131324	      0.00022107	     53.39537216
      2.11094256	     -0.05024485	     -0.00058833	     -0.19195220	     -0.05645364	      0.88267185	     -0.00103544	     -0.20938917	      0.00128101	      0.00018703	     53.53310189
      2.11220824	     -0.05023557	     -0.00058600	     -0.19194262	     -0.05645204	      0.88267207	     -0.00103701	     -0.20937825	      0.00124913	      0.00015278	     53.47217717
      2.11347392	     -0.05022827	     -0.00058599	     -0.19193496	     -0.05645047	      0.88267224	     -0.00103858	     -0.20936772	      0.00121731	      0.00011843	     53.60823451
      2.11473960	     -0.05022277	     -0.00058361	     -0.19192917	     -0.05644895	      0.88267237	     -0.00104017	     -0.20935756	      0.00118586	      0.00008431	     53.52402062
      2.11600528	     -0.05021926	     -0.00058379	     -0.19192529	     -0.05644747	      0.88267245	     -0.00104176	     -0.20934777	      0.00115446	      0.00005051	     53.66096936
      2.11727096	     -0.05021752	     -0.00058141	     -0.19192327	     -0.05644603	      0.88267250	     -0.00104335	     -0.20933834	      0.00112343	      0.00001736	     53.55261566
      2.11853664	     -0.05021805	     -0.00058184	     -0.19192343	     -0.05644463	      0.88267250	     -0.00104496	     -0.20932927	      0.00109243	     -0.00001511	     53.68886429
      2.11980232	     -0.05022066	     -0.00057948	     -0.19192575	     -0.05644327	      0.88267246	     -0.00104657	     -0.20932057	      0.00106181	     -0.00004660	     53.55098936
      2.12106800	     -0.05022538	     -0.00058010	     -0.19193009	     -0.05644194	      0.88267238	     -0.00104819	     -0.20931223	      0.00103121	     -0.00007713	     53.69055977
      2.12233368	     -0.05023180	     -0.00057757	     -0.19193622	     -0.05644065	      0.88267226	     -0.00104981	     -0.20930426	      0.00100103	     -0.00010640	     53.52456024
      2.12359936	     -0.05024044	     -0.00057836	     -0.19194449	     -0.05643941	      0.88267211	     -0.00105144	     -0.20929664	      0.00097085	     -0.00013444	     53.66674989
      2.12486504	     -0.05025114	     -0.00057578	     -0.19195491	     -0.05643820	      0.88267192	     -0.00105308	     -0.20928939	      0.00094113	     -0.00016103	     53.46391950
      2.12613072	     -0.05026416	     -0.00057683	     -0.19196756	     -0.05643702	      0.88267170	     -0.00105473	     -0.20928250	      0.00091142	     -0.00018630	     53.61120664
      2.12725754	     -0.05027743	     -0.00057478	     -0.19198057	     -0.05643601	      0.88267148	     -0.00105620	     -0.20927668	      0.00088541	     -0.00020749	     53.42145935
      2.12838436	     -0.05029271	     -0.00057495	     -0.19199553	     -0.05643503	      0.88267124	     -0.00105767	     -0.20927116	      0.00085950	     -0.00022758	     53.44526123
      2.12977580	     -0.05031393	     -0.00057376	     -0.19201640	     -0.05643386	      0.88267090	     -0.00105950	     -0.20926474	      0.00082796	     -0.00025072	     53.32255769
      2.13116724	     -0.05033786	     -0.00057446	     -0.19203994	     -0.05643272	      0.88267054	     -0.00106133	     -0.20925878	      0.00079674	     -0.00027214	     53.38843963
      2.13231826	     -0.05035944	     -0.00057286	     -0.19206126	     -0.05643182	      0.88267022	     -0.00106285	     -0.20925418	      0.00077142	     -0.00028851	     53.19236088
      2.13346929	     -0.05038284	     -0.00057321	     -0.19208435	     -0.05643095	      0.88266988	     -0.00106438	     -0.20924989	      0.00074633	     -0.00030380	     53.19754730
      2.13486497	     -0.05041341	     -0.00057216	     -0.19211457	     -0.05642993	      0.88266944	     -0.00106623	     -0.20924508	      0.00071652	     -0.00032082	     53.03819761
      2.13626066	     -0.05044639	     -0.00057326	     -0.19214716	     -0.05642895	      0.88266898	     -0.00106809	     -0.20924070	      0.00068717	     -0.00033636	     53.10645099
      2.13737046	     -0.05047404	     -0.00057177	     -0.19217457	     -0.05642820	      0.88266860	     -0.00106958	     -0.20923753	      0.00066445	     -0.00034763	     52.87614691
      2.13848026	     -0.05050326	     -0.00057217	     -0.19220350	     -0.05642747	      0.88266821	     -0.00107107	     -0.20923461	      0.00064202	     -0.00035808	     52.85297125
      2.13993106	     -0.05054351	     -0.00057144	     -0.19224340	     -0.05642656	      0.88266768	     -0.00107302	     -0.20923118	      0.00061344	     -0.00037051	     52.67575435
      2.14138186	     -0.05058612	     -0.00057270	     -0.19228563	     -0.05642569	      0.88266713	     -0.00107497	     -0.20922818	      0.00058549	     -0.00038171	     52.72019185
      2.14245918	     -0.05061914	     -0.00057133	     -0.19231843	     -0.05642507	      0.88266672	     -0.00107643	     -0.20922622	      0.00056542	     -0.00038921	     52.45813603
      2.14353649	     -0.05065312	     -0.00057146	     -0.19235215	     -0.05642448	      0.88266630	     -0.00107788	     -0.20922449	      0.00054566	     -0.00039613	     52.40342118
      2.14505319	     -0.05070347	     -0.00057066	     -0.19240217	     -0.05642367	      0.88266569	     -0.00107994	     -0.20922244	      0.00051870	     -0.00040489	     52.19344958
      2.14635989	     -0.05074882	     -0.00057125	     -0.19244721	     -0.05642301	      0.88266515	     -0.00108172	     -0.20922105	      0.00049615	     -0.00041166	     52.14969491
      2.14766659	     -0.05079572	     -0.00057003	     -0.19249386	     -0.05642237	      0.88266461	     -0.00108349	     -0.20921998	      0.00047448	     -0.00041775	     51.88576488
      2.14897329	     -0.05084418	     -0.00057115	     -0.19254201	     -0.05642176	      0.88266406	     -0.00108528	     -0.20921922	      0.00045341	     -0.00042337	     51.89237245
      2.15027999	     -0.05089400	     -0.00056943	     -0.19259160	     -0.05642119	      0.88266351	     -0.00108706	     -0.20921876	      0.00043335	     -0.00042846	     51.54908906
      2.15141453	     -0.05093867	     -0.00057073	     -0.19263600	     -0.05642070	      0.88266302	     -0.00108861	     -0.20921859	      0.00041638	     -0.00043265	     51.55652528
      2.15254906	     -0.05098433	     -0.00057009	     -0.19268145	     -0.05642024	      0.88266253	     -0.00109017	     -0.20921864	      0.00040019	     -0.00043655	     51.33011391
      2.15395425	     -0.05104236	     -0.00057082	     -0.19273919	     -0.05641969	      0.88266191	     -0.00109210	     -0.20921898	      0.00038090	     -0.00044113	     51.22320124
      2.15535944	     -0.05110192	     -0.00056977	     -0.19279851	     -0.05641917	      0.88266129	     -0.00109403	     -0.20921963	      0.00036274	     -0.00044544	     50.88893534
      2.15650581	     -0.05115156	     -0.00057118	     -0.19284791	     -0.05641876	      0.88266077	     -0.00109560	     -0.20922037	      0.00034849	     -0.00044889	     50.86994856
      2.15765219	     -0.05120196	     -0.00057075	     -0.19289812	     -0.05641837	      0.88266026	     -0.00109718	     -0.20922131	      0.00033507	     -0.00045221	     50.62416578
      2.15907376	     -0.05126566	     -0.00057174	     -0.19296155	     -0.05641791	      0.88265961	     -0.00109914	     -0.20922271	      0.00031925	     -0.00045631	     50.50077076
      2.16049533	     -0.05133039	     -0.00057077	     -0.19302608	     -0.05641746	      0.88265896	     -0.00110110	     -0.20922439	      0.00030467	     -0.00046035	     50.13068382
      2.16160665	     -0.05138178	     -0.00057239	     -0.19307725	     -0.05641713	      0.88265845	     -0.00110263	     -0.20922587	      0.00029382	     -0.00046357	     50.11245788
      2.16271797	     -0.05143382	     -0.00057226	     -0.19312913	     -0.05641681	      0.88265793	     -0.00110417	     -0.20922750	      0.00028377	     -0.00046676	     49.87258553
      2.16419643	     -0.05150412	     -0.00057340	     -0.19319918	     -0.05641640	      0.88265724	     -0.00110621	     -0.20922990	      0.00027132	     -0.00047110	     49.71356696
      2.16567489	     -0.05157568	     -0.00057269	     -0.19327057	     -0.05641601	      0.88265654	     -0.00110826	     -0.20923255	      0.00026019	     -0.00047547	     49.31313915
      2.16675338	     -0.05162856	     -0.00057453	     -0.19332325	     -0.05641573	      0.88265602	     -0.00110975	     -0.20923465	      0.00025261	     -0.00047878	     49.29330971
      2.16783187	     -0.05168175	     -0.00057498	     -0.19337629	     -0.05641546	      0.88265550	     -0.00111124	     -0.20923686	      0.00024580	     -0.00048208	     49.06263910
      2.16938664	     -0.05175909	     -0.00057672	     -0.19345341	     -0.05641509	      0.88265475	     -0.00111339	     -0.20924026	      0.00023698	     -0.00048690	     48.87084374
      2.17071099	     -0.05182530	     -0.00057709	     -0.19351946	     -0.05641478	      0.88265410	     -0.00111523	     -0.20924334	      0.00023060	     -0.00049100	     48.55961297
      2.17203535	     -0.05189166	     -0.00057933	     -0.19358563	     -0.05641447	      0.88265345	     -0.00111706	     -0.20924656	      0.00022502	     -0.00049514	     48.48765051
      2.17335971	     -0.05195798	     -0.00057937	     -0.19365181	     -0.05641418	      0.88265279	     -0.00111890	     -0.20924990	      0.00022058	     -0.00049918	     48.11755428
      2.17468406	     -0.05202431	     -0.00058239	     -0.19371795	     -0.05641389	      0.88265213	     -0.00112073	     -0.20925336	      0.00021681	     -0.00050318	     48.13329004
      2.17582680	     -0.05208127	     -0.00058234	     -0.19377482	     -0.05641364	      0.88265155	     -0.00112231	     -0.20925642	      0.00021454	     -0.00050645	     47.76885173
      2.17696953	     -0.05213792	     -0.00058432	     -0.19383133	     -0.05641340	      0.88265097	     -0.00112389	     -0.20925955	      0.00021276	     -0.00050961	     47.67938224
      2.17839897	     -0.05220805	     -0.00058552	     -0.19390133	     -0.05641310	      0.88265024	     -0.00112587	     -0.20926352	      0.00021158	     -0.00051325	     47.38683178
      2.17982841	     -0.05227755	     -0.00058874	     -0.19397065	     -0.05641279	      0.88264950	     -0.00112785	     -0.20926755	      0.00021122	     -0.00051654	     47.35657738
      2.18098421	     -0.05233295	     -0.00058926	     -0.19402598	     -0.05641255	      0.88264890	     -0.00112945	     -0.20927084	      0.00021182	     -0.00051879	     47.00976567
      2.18214001	     -0.05238744	     -0.00059169	     -0.19408035	     -0.05641230	      0.88264830	     -0.00113104	     -0.20927415	      0.00021286	     -0.00052071	     46.93509918
      2.18358638	     -0.05245401	     -0.00059342	     -0.19414681	     -0.05641199	      0.88264755	     -0.00113304	     -0.20927830	      0.00021509	     -0.00052249	     46.64482577
      2.18503275	     -0.05251889	     -0.00059730	     -0.19421154	     -0.05641168	      0.88264679	     -0.00113504	     -0.20928244	      0.00021798	     -0.00052355	     46.67274554
      2.18615006	     -0.05256763	     -0.00059807	     -0.19426023	     -0.05641144	      0.88264621	     -0.00113658	     -0.20928562	      0.00022099	     -0.00052374	     46.31874299
      2.18726738	     -0.05261506	     -0.00060069	     -0.19430756	     -0.05641119	      0.88264562	     -0.00113812	     -0.20928877	      0.00022429	     -0.00052342	     46.25934277
      2.18877554	     -0.05267660	     -0.00060312	     -0.19436901	     -0.05641085	      0.88264483	     -0.00114020	     -0.20929297	      0.00022953	     -0.00052201	     46.00073817
      2.19028370	     -0.05273531	     -0.00060756	     -0.19442758	     -0.05641050	      0.88264405	     -0.00114228	     -0.20929708	      0.00023530	     -0.00051945	     46.08297979
      2.19136223	     -0.05277547	     -0.00060844	     -0.19446771	     -0.05641024	      0.88264349	     -0.00114376	     -0.20929996	      0.00024005	     -0.00051680	     45.72580637
      2.19244076	     -0.05281422	     -0.00061106	     -0.19450638	     -0.05640998	      0.88264293	     -0.00114524	     -0.20930279	      0.00024495	     -0.00051353	     45.67884591
      2.19403310	     -0.05286861	     -0.00061400	     -0.19456069	     -0.05640958	      0.88264212	     -0.00114743	     -0.20930686	      0.00025279	     -0.00050744	     45.45309142
      2.19537460	     -0.05291177	     -0.00061764	     -0.19460375	     -0.05640924	      0.88264144	     -0.00114927	     -0.20931019	      0.00025973	     -0.00050116	     45.46991377
      2.19671610	     -0.05295260	     -0.00061960	     -0.19464454	     -0.05640888	      0.88264078	     -0.00115111	     -0.20931342	      0.00026720	     -0.00049377	     45.18124717
      2.19805761	     -0.05299136	     -0.00062392	     -0.19468320	     -0.05640852	      0.88264012	     -0.00115294	     -0.20931656	      0.00027476	     -0.00048534	     45.31448920
      2.19939911	     -0.05302789	     -0.00062535	     -0.19471971	     -0.05640815	      0.88263947	     -0.00115477	     -0.20931961	      0.00028289	     -0.00047579	     44.91415708
      2.20053375	     -0.05305709	     -0.00062934	     -0.19474883	     -0.05640782	      0.88263894	     -0.00115632	     -0.20932212	      0.00028968	     -0.00046695	     45.07225009
      2.20166839	     -0.05308462	     -0.00063143	     -0.19477632	     -0.05640749	      0.88263842	     -0.00115786	     -0.20932458	      0.00029679	     -0.00045733	     44.88694514
      2.20313265	     -0.05311770	     -0.00063542	     -0.19480933	     -0.05640705	      0.88263776	     -0.00115985	     -0.20932765	      0.00030602	     -0.00044389	     44.90008850
      2.20459690	     -0.05314777	     -0.00063757	     -0.19483937	     -0.05640659	      0.88263712	     -0.00116184	     -0.20933061	      0.00031558	     -0.00042925	     44.59268220
      2.20573741	     -0.05316918	     -0.00064143	     -0.19486071	     -0.05640623	      0.88263663	     -0.00116338	     -0.20933283	      0.00032288	     -0.00041712	     44.75156263
      2.20687792	     -0.05318881	     -0.00064352	     -0.19488031	     -0.05640586	      0.88263616	     -0.00116492	     -0.20933496	      0.00033042	     -0.00040429	     44.58997808
      2.20836737	     -0.05321202	     -0.00064752	     -0.19490346	     -0.05640536	      0.88263558	     -0.00116693	     -0.20933762	      0.00034018	     -0.00038663	     44.63000614
      2.20985682	     -0.05323251	     -0.00064959	     -0.19492394	     -0.05640484	      0.88263501	     -0.00116893	     -0.20934013	      0.00035015	     -0.00036795	     44.32019742
      2.21094603	     -0.05324576	     -0.00065344	     -0.19493712	     -0.05640446	      0.88263462	     -0.00117039	     -0.20934187	      0.00035721	     -0.00035376	     44.51056472
      2.21203524	     -0.05325753	     -0.00065557	     -0.19494887	     -0.05640406	      0.88263424	     -0.00117185	     -0.20934353	      0.00036442	     -0.00033908	     44.39601990
      2.21361012	     -0.05327248	     -0.00065972	     -0.19496375	     -0.05640348	      0.88263373	     -0.00117395	     -0.20934577	      0.00037470	     -0.00031717	     44.43205567
      2.21495087	     -0.05328344	     -0.00066218	     -0.19497470	     -0.05640297	      0.88263331	     -0.00117574	     -0.20934756	      0.00038350	     -0.00029792	     44.25752300
      2.21629163	     -0.05329291	     -0.00066644	     -0.19498409	     -0.05640245	      0.88263293	     -0.00117752	     -0.20934923	      0.00039204	     -0.00027829	     44.41480351
      2.21763238	     -0.05330149	     -0.00066850	     -0.19499267	     -0.05640192	      0.88263257	     -0.00117929	     -0.20935082	      0.00040071	     -0.00025828	     44.15635563
      2.21897313	     -0.05331015	     -0.00067359	     -0.19500123	     -0.05640138	      0.88263224	     -0.00118107	     -0.20935236	      0.00040897	     -0.00023814	     44.43751596
      2.22010864	     -0.05331785	     -0.00067524	     -0.19500893	     -0.05640091	      0.88263197	     -0.00118256	     -0.20935366	      0.00041616	     -0.00022100	     44.16046715
      2.22124414	     -0.05332627	     -0.00067880	     -0.19501729	     -0.05640043	      0.88263173	     -0.00118405	     -0.20935500	      0.00042305	     -0.00020400	     44.23567087
      2.22270701	     -0.05333789	     -0.00068197	     -0.19502886	     -0.05639981	      0.88263145	     -0.00118597	     -0.20935684	      0.00043194	     -0.00018245	     44.09942592
      2.22416988	     -0.05335023	     -0.00068668	     -0.19504112	     -0.05639917	      0.88263120	     -0.00118788	     -0.20935884	      0.00044055	     -0.00016170	     44.29164309
      2.22530941	     -0.05336019	     -0.00068803	     -0.19505109	     -0.05639867	      0.88263102	     -0.00118936	     -0.20936054	      0.00044746	     -0.00014624	     44.02802668
      2.22644895	     -0.05337097	     -0.00069103	     -0.19506182	     -0.05639815	      0.88263087	     -0.00119084	     -0.20936238	      0.00045420	     -0.00013164	     44.08924256
      2.22793763	     -0.05338658	     -0.00069362	     -0.19507741	     -0.05639747	      0.88263068	     -0.00119277	     -0.20936505	      0.00046321	     -0.00011406	     43.93895065
      2.22942631	     -0.05340328	     -0.00069805	     -0.19509404	     -0.05639677	      0.88263052	     -0.00119469	     -0.20936804	      0.00047220	     -0.00009854	     44.17269501
      2.23051585	     -0.05341628	     -0.00069893	     -0.19510706	     -0.05639625	      0.88263042	     -0.00119608	     -0.20937047	      0.00047916	     -0.00008858	     43.87018776
      2.23160539	     -0.05342945	     -0.00070149	     -0.19512021	     -0.05639573	      0.88263033	     -0.00119748	     -0.20937310	      0.00048612	     -0.00007997	     43.91474126
      2.23317929	     -0.05344891	     -0.00070419	     -0.19513966	     -0.05639496	      0.88263021	     -0.00119949	     -0.20937725	      0.00049660	     -0.00006993	     43.78200277
      2.23452135	     -0.05346586	     -0.00070764	     -0.19515658	     -0.05639428	      0.88263012	     -0.00120119	     -0.20938113	      0.00050575	     -0.00006369	     43.88551204
      2.23586341	     -0.05348298	     -0.00070926	     -0.19517372	     -0.05639360	      0.88263004	     -0.00120289	     -0.20938532	      0.00051537	     -0.00005957	     43.63088286
      2.23720547	     -0.05350105	     -0.00071319	     -0.19519175	     -0.05639290	      0.88262996	     -0.00120459	     -0.20938983	      0.00052508	     -0.00005770	     43.82601370
      2.23854753	     -0.05352033	     -0.00071432	     -0.19521106	     -0.05639219	      0.88262989	     -0.00120628	     -0.20939469	      0.00053540	     -0.00005796	     43.43342004
      2.23969088	     -0.05353716	     -0.00071813	     -0.19522785	     -0.05639157	      0.88262982	     -0.00120771	     -0.20939912	      0.00054422	     -0.00005993	     43.63441341
      2.24083424	     -0.05355365	     -0.00072002	     -0.19524435	     -0.05639094	      0.88262975	     -0.00120914	     -0.20940379	      0.00055350	     -0.00006332	     43.45713011
      2.24229497	     -0.05357401	     -0.00072370	     -0.19526471	     -0.05639013	      0.88262965	     -0.00121096	     -0.20941009	      0.00056562	     -0.00006968	     43.49469735
      2.24375571	     -0.05359429	     -0.00072556	     -0.19528502	     -0.05638929	      0.88262954	     -0.00121278	     -0.20941674	      0.00057833	     -0.00007807	     43.18193588
      2.24490918	     -0.05361030	     -0.00072924	     -0.19530101	     -0.05638862	      0.88262945	     -0.00121421	     -0.20942223	      0.00058845	     -0.00008609	     43.34616946
      2.24606265	     -0.05362598	     -0.00073116	     -0.19531672	     -0.05638793	      0.88262934	     -0.00121563	     -0.20942791	      0.00059900	     -0.00009512	     43.17358961
      2.24754483	     -0.05364609	     -0.00073490	     -0.19533684	     -0.05638703	      0.88262919	     -0.00121746	     -0.20943550	      0.00061280	     -0.00010810	     43.20030222
      2.24902700	     -0.05366633	     -0.00073652	     -0.19535715	     -0.05638612	      0.88262902	     -0.00121927	     -0.20944339	      0.00062716	     -0.00012238	     42.86234615
      2.25013686	     -0.05368155	     -0.00073998	     -0.19537236	     -0.05638541	      0.88262888	     -0.00122063	     -0.20944949	      0.00063794	     -0.00013391	     43.01747218
      2.25124671	     -0.05369637	     -0.00074165	     -0.19538723	     -0.05638470	      0.88262873	     -0.00122198	     -0.20945576	      0.00064913	     -0.00014598	     42.87251736
      2.25280252	     -0.05371589	     -0.00074505	     -0.19540679	     -0.05638368	      0.88262849	     -0.00122386	     -0.20946476	      0.00066516	     -0.00016365	     42.88372314
      2.25435833	     -0.05373323	     -0.00074654	     -0.19542422	     -0.05638263	      0.88262822	     -0.00122574	     -0.20947398	      0.00068188	     -0.00018179	     42.59864328
      2.25542271	     -0.05374272	     -0.00074977	     -0.19543373	     -0.05638190	      0.88262802	     -0.00122702	     -0.20948035	      0.00069337	     -0.00019429	     42.78000063
      2.25648709	     -0.05375094	     -0.00075132	     -0.19544201	     -0.05638115	      0.88262780	     -0.00122830	     -0.20948673	      0.00070522	     -0.00020661	     42.69767921
      2.25815144	     -0.05376146	     -0.00075457	     -0.19545259	     -0.05637996	      0.88262744	     -0.00123029	     -0.20949670	      0.00072394	     -0.00022522	     42.72187491
      2.25951772	     -0.05376955	     -0.00075619	     -0.19546078	     -0.05637896	      0.88262713	     -0.00123192	     -0.20950488	      0.00073958	     -0.00023961	     42.56619010
      2.26088401	     -0.05377606	     -0.00075931	     -0.19546734	     -0.05637794	      0.88262679	     -0.00123354	     -0.20951306	      0.00075516	     -0.00025312	     42.68825829
      2.26225030	     -0.05378012	     -0.00075986	     -0.19547152	     -0.05637690	      0.88262643	     -0.00123515	     -0.20952121	      0.00077107	     -0.00026548	     42.46808810
      2.26345163	     -0.05378188	     -0.00076255	     -0.19547333	     -0.05637597	      0.88262611	     -0.00123656	     -0.20952831	      0.00078491	     -0.00027537	     42.62749590
      2.26465296	     -0.05378295	     -0.00076312	     -0.19547451	     -0.05637501	      0.88262577	     -0.00123797	     -0.20953535	      0.00079896	     -0.00028418	     42.49365329
      2.26585429	     -0.05378352	     -0.00076479	     -0.19547515	     -0.05637405	      0.88262543	     -0.00123937	     -0.20954234	      0.00081294	     -0.00029196	     42.53961184
      2.26746361	     -0.05378188	     -0.00076546	     -0.19547366	     -0.05637272	      0.88262495	     -0.00124125	     -0.20955162	      0.00083187	     -0.00030064	     42.42773021
      2.26869340	     -0.05377970	     -0.00076760	     -0.19547154	     -0.05637169	      0.88262458	     -0.00124267	     -0.20955862	      0.00084625	     -0.00030592	     42.56695294
      2.26992319	     -0.05377657	     -0.00076803	     -0.19546853	     -0.05637064	      0.88262420	     -0.00124409	     -0.20956555	      0.00086083	     -0.00030990	     42.47428660
      2.27115298	     -0.05377203	     -0.00076993	     -0.19546407	     -0.05636957	      0.88262382	     -0.00124550	     -0.20957239	      0.00087533	     -0.00031258	     42.55302108
      2.27273361	     -0.05376410	     -0.00077093	     -0.19545627	     -0.05636818	      0.88262332	     -0.00124732	     -0.20958102	      0.00089407	     -0.00031388	     42.45606359
      2.27394118	     -0.05375728	     -0.00077327	     -0.19544951	     -0.05636709	      0.88262294	     -0.00124869	     -0.20958748	      0.00090817	     -0.00031335	     42.58839106
      2.27514875	     -0.05375101	     -0.00077387	     -0.19544334	     -0.05636598	      0.88262256	     -0.00125007	     -0.20959383	      0.00092237	     -0.00031150	     42.50201084
      2.27661056	     -0.05374381	     -0.00077626	     -0.19543622	     -0.05636462	      0.88262211	     -0.00125172	     -0.20960143	      0.00093938	     -0.00030773	     42.61197094
      2.27807237	     -0.05373391	     -0.00077639	     -0.19542646	     -0.05636324	      0.88262167	     -0.00125337	     -0.20960890	      0.00095665	     -0.00030218	     42.49706813
      2.27917359	     -0.05372472	     -0.00077900	     -0.19541731	     -0.05636217	      0.88262134	     -0.00125461	     -0.20961437	      0.00096945	     -0.00029680	     42.68052682
      2.28027482	     -0.05371448	     -0.00077974	     -0.19540716	     -0.05636110	      0.88262101	     -0.00125584	     -0.20961969	      0.00098236	     -0.00029024	     42.66609876
      2.28185602	     -0.05369858	     -0.00078176	     -0.19539135	     -0.05635953	      0.88262056	     -0.00125761	     -0.20962706	      0.00100063	     -0.00027891	     42.76445206
      2.28321991	     -0.05368263	     -0.00078220	     -0.19537552	     -0.05635816	      0.88262019	     -0.00125913	     -0.20963311	      0.00101632	     -0.00026730	     42.74807109
      2.28458381	     -0.05366456	     -0.00078424	     -0.19535753	     -0.05635676	      0.88261983	     -0.00126064	     -0.20963883	      0.00103166	     -0.00025411	     42.90676705
      2.28594770	     -0.05364515	     -0.00078355	     -0.19533827	     -0.05635534	      0.88261950	     -0.00126214	     -0.20964421	      0.00104696	     -0.00023930	     42.83732707
      2.28714414	     -0.05362887	     -0.00078543	     -0.19532204	     -0.05635408	      0.88261922	     -0.00126346	     -0.20964865	      0.00105996	     -0.00022522	     42.97551265
      2.28834058	     -0.05361275	     -0.00078531	     -0.19530603	     -0.05635281	      0.88261896	     -0.00126477	     -0.20965288	      0.00107292	     -0.00021016	     42.96228697
      2.28953702	     -0.05359546	     -0.00078624	     -0.19528883	     -0.05635152	      0.88261872	     -0.00126608	     -0.20965688	      0.00108564	     -0.00019429	     43.05524195
      2.29117340	     -0.05357011	     -0.00078589	     -0.19526362	     -0.05634972	      0.88261842	     -0.00126786	     -0.20966194	      0.00110288	     -0.00017127	     43.07884258
      2.29239994	     -0.05355087	     -0.00078663	     -0.19524446	     -0.05634836	      0.88261822	     -0.00126919	     -0.20966542	      0.00111537	     -0.00015312	     43.19702875
      2.29362648	     -0.05353127	     -0.00078542	     -0.19522500	     -0.05634699	      0.88261804	     -0.00127052	     -0.20966863	      0.00112776	     -0.00013429	     43.18929173
      2.29485302	     -0.05351128	     -0.00078527	     -0.19520511	     -0.05634560	      0.88261789	     -0.00127184	     -0.20967158	      0.00113982	     -0.00011500	     43.27045684
      2.29645524	     -0.05348505	     -0.00078349	     -0.19517904	     -0.05634376	      0.88261772	     -0.00127356	     -0.20967504	      0.00115541	     -0.00008929	     43.28463256
      2.29765621	     -0.05346508	     -0.00078383	     -0.19515915	     -0.05634236	      0.88261763	     -0.00127485	     -0.20967734	      0.00116676	     -0.00006989	     43.40474943
      2.29885718	     -0.05344448	     -0.00078237	     -0.19513867	     -0.05634096	      0.88261756	     -0.00127613	     -0.20967940	      0.00117808	     -0.00005041	     43.41553180
      2.30033169	     -0.05341830	     -0.00078202	     -0.19511261	     -0.05633921	      0.88261750	     -0.00127770	     -0.20968157	      0.00119165	     -0.00002664	     43.53444119
      2.30165000	     -0.05339432	     -0.00077990	     -0.19508878	     -0.05633763	      0.88261748	     -0.00127910	     -0.20968318	      0.00120369	     -0.00000556	     43.52209934
      2.30296831	     -0.05336954	     -0.00077980	     -0.19506409	     -0.05633604	      0.88261749	     -0.00128050	     -0.20968447	      0.00121535	      0.00001514	     43.65323721
      2.30428662	     -0.05334307	     -0.00077697	     -0.19503776	     -0.05633443	      0.88261752	     -0.00128189	     -0.20968543	      0.00122698	      0.00003554	     43.63618311
      2.30560493	     -0.05331554	     -0.00077672	     -0.19501032	     -0.05633280	      0.88261758	     -0.00128328	     -0.20968604	      0.00123816	      0.00005549	     43.78264797
      2.30692325	     -0.05328694	     -0.00077368	     -0.19498188	     -0.05633116	      0.88261766	     -0.00128466	     -0.20968630	      0.00124929	      0.00007507	     43.75664057
      2.30824156	     -0.05325724	     -0.00077385	     -0.19495224	     -0.05632951	      0.88261778	     -0.00128605	     -0.20968619	      0.00125991	      0.00009414	     43.93095109
      2.30955987	     -0.05322504	     -0.00077068	     -0.19492019	     -0.05632784	      0.88261791	     -0.00128743	     -0.20968568	      0.00127049	      0.00011292	     43.90907361
      2.31073865	     -0.05319365	     -0.00077063	     -0.19488885	     -0.05632634	      0.88261806	     -0.00128866	     -0.20968484	      0.00127943	      0.00012939	     44.05633538
      2.31191742	     -0.05315989	     -0.00076840	     -0.19485521	     -0.05632482	      0.88261822	     -0.00128989	     -0.20968360	      0.00128819	      0.00014573	     44.08835700
      2.31334639	     -0.05311670	     -0.00076734	     -0.19481210	     -0.05632298	      0.88261844	     -0.00129138	     -0.20968152	      0.00129821	      0.00016533	     44.23337749
      2.31477535	     -0.05307086	     -0.00076476	     -0.19476639	     -0.05632111	      0.88261869	     -0.00129287	     -0.20967881	      0.00130780	      0.00018496	     44.30312370
      2.31597033	     -0.05302986	     -0.00076516	     -0.19472540	     -0.05631955	      0.88261892	     -0.00129411	     -0.20967603	      0.00131515	      0.00020151	     44.48813584
      2.31716530	     -0.05298585	     -0.00076366	     -0.19468146	     -0.05631797	      0.88261917	     -0.00129535	     -0.20967275	      0.00132212	      0.00021848	     44.57380862
      2.31860085	     -0.05292840	     -0.00076318	     -0.19462406	     -0.05631607	      0.88261950	     -0.00129684	     -0.20966809	      0.00132953	      0.00023946	     44.76466805
      2.32003640	     -0.05286594	     -0.00076046	     -0.19456168	     -0.05631415	      0.88261986	     -0.00129833	     -0.20966258	      0.00133611	      0.00026137	     44.88329197
      2.32118469	     -0.05281374	     -0.00076072	     -0.19450949	     -0.05631262	      0.88262017	     -0.00129952	     -0.20965755	      0.00134040	      0.00027956	     45.06290020
      2.32233299	     -0.05275986	     -0.00075905	     -0.19445565	     -0.05631108	      0.88262050	     -0.00130071	     -0.20965197	      0.00134406	      0.00029848	     45.17067484
      2.32382253	     -0.05268795	     -0.00075820	     -0.19438374	     -0.05630907	      0.88262097	     -0.00130225	     -0.20964395	      0.00134752	      0.00032399	     45.37399044
      2.32531208	     -0.05261455	     -0.00075543	     -0.19431038	     -0.05630706	      0.88262147	     -0.00130380	     -0.20963510	      0.00134974	      0.00035062	     45.52021009
      2.32641651	     -0.05255871	     -0.00075592	     -0.19425450	     -0.05630557	      0.88262187	     -0.00130494	     -0.20962803	      0.00135031	      0.00037097	     45.71286132
      2.32752095	     -0.05250155	     -0.00075474	     -0.19419734	     -0.05630408	      0.88262229	     -0.00130608	     -0.20962053	      0.00135025	      0.00039196	     45.85607726
      2.32908065	     -0.05242063	     -0.00075449	     -0.19411635	     -0.05630197	      0.88262292	     -0.00130770	     -0.20960926	      0.00134868	      0.00042255	     46.09305543
      2.33041528	     -0.05235191	     -0.00075331	     -0.19404758	     -0.05630018	      0.88262350	     -0.00130908	     -0.20959905	      0.00134605	      0.00044954	     46.24914539
      2.33174992	     -0.05228358	     -0.00075407	     -0.19397914	     -0.05629838	      0.88262412	     -0.00131046	     -0.20958840	      0.00134204	      0.00047703	     46.47313317
      2.33308455	     -0.05221455	     -0.00075241	     -0.19391006	     -0.05629659	      0.88262478	     -0.00131184	     -0.20957733	      0.00133694	      0.00050494	     46.61175202
      2.33441919	     -0.05214378	     -0.00075359	     -0.19383913	     -0.05629481	      0.88262547	     -0.00131323	     -0.20956585	      0.00133041	      0.00053299	     46.88858103
      2.33556995	     -0.05208212	     -0.00075185	     -0.19377741	     -0.05629329	      0.88262610	     -0.00131442	     -0.20955560	      0.00132400	      0.00055733	     46.98919923
      2.33672070	     -0.05202116	     -0.00075229	     -0.19371632	     -0.05629177	      0.88262675	     -0.00131561	     -0.20954506	      0.00131653	      0.00058158	     47.18476240
      2.33815361	     -0.05194638	     -0.00075149	     -0.19364141	     -0.05628989	      0.88262761	     -0.00131710	     -0.20953161	      0.00130602	      0.00061158	     47.35541955
      2.33958652	     -0.05187222	     -0.00075251	     -0.19356705	     -0.05628802	      0.88262851	     -0.00131860	     -0.20951784	      0.00129396	      0.00064096	     47.63078918
      2.34072770	     -0.05181312	     -0.00075095	     -0.19350784	     -0.05628655	      0.88262925	     -0.00131978	     -0.20950666	      0.00128352	      0.00066381	     47.71663610
      2.34186887	     -0.05175381	     -0.00075124	     -0.19344837	     -0.05628510	      0.88263002	     -0.00132098	     -0.20949530	      0.00127214	      0.00068596	     47.91800508
      2.34332918	     -0.05167847	     -0.00075025	     -0.19337285	     -0.05628325	      0.88263104	     -0.00132250	     -0.20948052	      0.00125648	      0.00071319	     48.09359183
      2.34478949	     -0.05160608	     -0.00075156	     -0.19330020	     -0.05628143	      0.88263210	     -0.00132404	     -0.20946552	      0.00123936	      0.00073883	     48.39267695
      2.34587483	     -0.05155368	     -0.00075023	     -0.19324765	     -0.05628009	      0.88263291	     -0.00132518	     -0.20945430	      0.00122598	      0.00075675	     48.44453895
      2.34696017	     -0.05150231	     -0.00075091	     -0.19319609	     -0.05627877	      0.88263375	     -0.00132632	     -0.20944302	      0.00121184	      0.00077354	     48.63085526
      2.34849910	     -0.05143175	     -0.00075111	     -0.19312525	     -0.05627692	      0.88263495	     -0.00132794	     -0.20942699	      0.00119075	      0.00079539	     48.81731918
      2.34981514	     -0.05137367	     -0.00075271	     -0.19306688	     -0.05627536	      0.88263601	     -0.00132934	     -0.20941328	      0.00117160	      0.00081209	     49.05501985
      2.35113118	     -0.05131702	     -0.00075248	     -0.19300999	     -0.05627383	      0.88263709	     -0.00133074	     -0.20939958	      0.00115165	      0.00082689	     49.15796374
      2.35244722	     -0.05126127	     -0.00075460	     -0.19295393	     -0.05627233	      0.88263819	     -0.00133214	     -0.20938591	      0.00113067	      0.00083961	     49.43513308
      2.35376326	     -0.05120567	     -0.00075364	     -0.19289809	     -0.05627086	      0.88263930	     -0.00133354	     -0.20937225	      0.00110904	      0.00085034	     49.49446029
      2.35489276	     -0.05115907	     -0.00075565	     -0.19285120	     -0.05626962	      0.88264026	     -0.00133476	     -0.20936052	      0.00108964	      0.00085780	     49.72931272
      2.35602226	     -0.05111454	     -0.00075579	     -0.19280642	     -0.05626840	      0.88264124	     -0.00133597	     -0.20934881	      0.00106978	      0.00086371	     49.81350150
      2.35744060	     -0.05106121	     -0.00075747	     -0.19275275	     -0.05626690	      0.88264246	     -0.00133750	     -0.20933420	      0.00104394	      0.00086877	     50.02846822
      2.35885894	     -0.05100926	     -0.00075730	     -0.19270048	     -0.05626544	      0.88264370	     -0.00133904	     -0.20931971	      0.00101738	      0.00087128	     50.11813058
      2.35998272	     -0.05096879	     -0.00075947	     -0.19265970	     -0.05626430	      0.88264468	     -0.00134026	     -0.20930829	      0.00099563	      0.00087141	     50.34466716
      2.36110650	     -0.05092851	     -0.00075978	     -0.19261915	     -0.05626320	      0.88264566	     -0.00134149	     -0.20929693	      0.00097352	      0.00087007	     50.43904010
      2.36255073	     -0.05087800	     -0.00076150	     -0.19256826	     -0.05626181	      0.88264691	     -0.00134307	     -0.20928238	      0.00094432	      0.00086615	     50.65217703
      2.36399496	     -0.05082978	     -0.00076098	     -0.19251971	     -0.05626047	      0.88264816	     -0.00134466	     -0.20926792	      0.00091443	      0.00085990	     50.70311962
      2.36506495	     -0.05079650	     -0.00076272	     -0.19248612	     -0.05625950	      0.88264907	     -0.00134585	     -0.20925730	      0.00089161	      0.00085372	     50.88676385
      2.36613495	     -0.05076574	     -0.00076271	     -0.19245509	     -0.05625856	      0.88264998	     -0.00134703	     -0.20924681	      0.00086848	      0.00084631	     50.93861441
      2.36765704	     -0.05072618	     -0.00076397	     -0.19241511	     -0.05625727	      0.88265126	     -0.00134873	     -0.20923215	      0.00083487	      0.00083346	     51.10907850
      2.36895893	     -0.05069665	     -0.00076387	     -0.19238525	     -0.05625620	      0.88265234	     -0.00135018	     -0.20921992	      0.00080567	      0.00082036	     51.13018854
      2.37026081	     -0.05067109	     -0.00076570	     -0.19235930	     -0.05625517	      0.88265340	     -0.00135165	     -0.20920804	      0.00077593	      0.00080515	     51.30867814
      2.37156269	     -0.05064820	     -0.00076515	     -0.19233608	     -0.05625418	      0.88265444	     -0.00135312	     -0.20919652	      0.00074605	      0.00078793	     51.29170606
      2.37286457	     -0.05062670	     -0.00076738	     -0.19231418	     -0.05625323	      0.88265545	     -0.00135459	     -0.20918533	      0.00071572	      0.00076862	     51.52555661
      2.37397887	     -0.05060967	     -0.00076642	     -0.19229688	     -0.05625244	      0.88265630	     -0.00135586	     -0.20917600	      0.00068980	      0.00075063	     51.46612296
      2.37509317	     -0.05059463	     -0.00076746	     -0.19228152	     -0.05625169	      0.88265712	     -0.00135713	     -0.20916690	      0.00066363	      0.00073122	     51.58202350
      2.37650086	     -0.05057818	     -0.00076742	     -0.19226469	     -0.05625078	      0.88265813	     -0.00135875	     -0.20915574	      0.00063053	      0.00070496	     51.61252622
      2.37790854	     -0.05056476	     -0.00076930	     -0.19225084	     -0.05624991	      0.88265910	     -0.00136037	     -0.20914496	      0.00059719	      0.00067680	     51.79763128
      2.37902385	     -0.05055573	     -0.00076860	     -0.19224153	     -0.05624926	      0.88265985	     -0.00136167	     -0.20913669	      0.00057086	      0.00065335	     51.73309767
      2.38013917	     -0.05054816	     -0.00076978	     -0.19223363	     -0.05624864	      0.88266056	     -0.00136296	     -0.20912866	      0.00054437	      0.00062891	     51.83447136
      2.38157007	     -0.05054043	     -0.00076994	     -0.19222551	     -0.05624789	      0.88266144	     -0.00136464	     -0.20911870	      0.00051045	      0.00059640	     51.83689735
      2.38300097	     -0.05053482	     -0.00077208	     -0.19221945	     -0.05624718	      0.88266227	     -0.00136632	     -0.20910911	      0.00047639	      0.00056267	     52.03231036
      2.38406568	     -0.05053180	     -0.00077118	     -0.19221617	     -0.05624669	      0.88266285	     -0.00136758	     -0.20910222	      0.00045122	      0.00053698	     51.92014626
      2.38513040	     -0.05052977	     -0.00077197	     -0.19221384	     -0.05624622	      0.88266341	     -0.00136884	     -0.20909552	      0.00042595	      0.00051079	     51.98595113
      2.38663783	     -0.05052865	     -0.00077194	     -0.19221231	     -0.05624560	      0.88266415	     -0.00137064	     -0.20908636	      0.00039030	      0.00047308	     51.97817782
      2.38793286	     -0.05052938	     -0.00077314	     -0.19221266	     -0.05624512	      0.88266474	     -0.00137219	     -0.20907880	      0.00035971	      0.00044020	     52.08648195
      2.38922789	     -0.05053166	     -0.00077251	     -0.19221461	     -0.05624467	      0.88266529	     -0.00137375	     -0.20907152	      0.00032933	      0.00040713	     52.01050563
      2.39052292	     -0.05053560	     -0.00077421	     -0.19221816	     -0.05624427	      0.88266580	     -0.00137532	     -0.20906451	      0.00029893	      0.00037389	     52.16014248
      2.39181794	     -0.05054092	     -0.00077289	     -0.19222317	     -0.05624390	      0.88266626	     -0.00137689	     -0.20905777	      0.00026888	      0.00034074	     52.01545278
      2.39292734	     -0.05054649	     -0.00077449	     -0.19222841	     -0.05624361	      0.88266662	     -0.00137825	     -0.20905221	      0.00024312	      0.00031238	     52.14985022
      2.39403673	     -0.05055295	     -0.00077412	     -0.19223459	     -0.05624336	      0.88266695	     -0.00137961	     -0.20904684	      0.00021765	      0.00028425	     52.09397372
      2.39543904	     -0.05056253	     -0.00077503	     -0.19224377	     -0.05624308	      0.88266733	     -0.00138134	     -0.20904033	      0.00018558	      0.00024905	     52.16413123
      2.39684135	     -0.05057387	     -0.00077413	     -0.19225477	     -0.05624284	      0.88266765	     -0.00138308	     -0.20903412	      0.00015390	      0.00021448	     52.04453159
      2.39795455	     -0.05058433	     -0.00077566	     -0.19226491	     -0.05624268	      0.88266788	     -0.00138447	     -0.20902941	      0.00012881	      0.00018747	     52.15726482
      2.39906775	     -0.05059574	     -0.00077515	     -0.19227604	     -0.05624255	      0.88266807	     -0.00138586	     -0.20902491	      0.00010402	      0.00016102	     52.08366173
      2.40049232	     -0.05061251	     -0.00077592	     -0.19229243	     -0.05624242	      0.88266828	     -0.00138765	     -0.20901946	      0.00007246	      0.00012796	     52.13012159
      2.40191690	     -0.05063136	     -0.00077472	     -0.19231094	     -0.05624234	      0.88266844	     -0.00138945	     -0.20901437	      0.00004139	      0.00009596	     51.96914688
      2.40298381	     -0.05064677	     -0.00077621	     -0.19232604	     -0.05624231	      0.88266853	     -0.00139081	     -0.20901080	      0.00001820	      0.00007263	     52.07314029
      2.40405072	     -0.05066307	     -0.00077593	     -0.19234209	     -0.05624231	      0.88266859	     -0.00139217	     -0.20900743	     -0.00000465	      0.00004997	     51.99703001
      2.40554787	     -0.05068781	     -0.00077663	     -0.19236644	     -0.05624234	      0.88266864	     -0.00139409	     -0.20900302	     -0.00003639	      0.00001921	     52.00712497
      2.40704502	     -0.05071483	     -0.00077538	     -0.19239312	     -0.05624241	      0.88266865	     -0.00139602	     -0.20899899	     -0.00006751	     -0.00001026	     51.81380785
      2.40806452	     -0.05073449	     -0.00077691	     -0.19241249	     -0.05624249	      0.88266863	     -0.00139734	     -0.20899648	     -0.00008856	     -0.00002969	     51.90759085
      2.40908402	     -0.05075506	     -0.00077673	     -0.19243282	     -0.05624259	      0.88266859	     -0.00139866	     -0.20899413	     -0.00010921	     -0.00004852	     51.82913980
      2.41068928	     -0.05078963	     -0.00077735	     -0.19246699	     -0.05624280	      0.88266849	     -0.00140076	     -0.20899080	     -0.00014122	     -0.00007707	     51.79955698
      2.41199968	     -0.05081981	     -0.00077688	     -0.19249688	     -0.05624300	      0.88266837	     -0.00140248	     -0.20898841	     -0.00016673	     -0.00009939	     51.65777520
      2.41331007	     -0.05085169	     -0.00077808	     -0.19252843	     -0.05624323	      0.88266823	     -0.00140422	     -0.20898631	     -0.00019183	     -0.00012091	     51.69929268
      2.41462046	     -0.05088488	     -0.00077694	     -0.19256136	     -0.05624350	      0.88266806	     -0.00140595	     -0.20898450	     -0.00021620	     -0.00014157	     51.47446778
      2.41578009	     -0.05091541	     -0.00077830	     -0.19259159	     -0.05624376	      0.88266788	     -0.00140750	     -0.20898313	     -0.00023747	     -0.00015927	     51.53671939
      2.41693973	     -0.05094707	     -0.00077767	     -0.19262302	     -0.05624405	      0.88266769	     -0.00140905	     -0.20898197	     -0.00025813	     -0.00017636	     51.36728344
      2.41809936	     -0.05097988	     -0.00077828	     -0.19265557	     -0.05624436	      0.88266747	     -0.00141061	     -0.20898102	     -0.00027839	     -0.00019294	     51.33781418
      2.41962120	     -0.05102467	     -0.00077765	     -0.19270006	     -0.05624480	      0.88266716	     -0.00141266	     -0.20898010	     -0.00030411	     -0.00021390	     51.13159055
      2.42080528	     -0.05106068	     -0.00077879	     -0.19273579	     -0.05624518	      0.88266690	     -0.00141427	     -0.20897962	     -0.00032363	     -0.00022969	     51.15649965
      2.42198936	     -0.05109755	     -0.00077816	     -0.19277245	     -0.05624557	      0.88266662	     -0.00141588	     -0.20897934	     -0.00034245	     -0.00024498	     50.96892692
      2.42317344	     -0.05113513	     -0.00077875	     -0.19280978	     -0.05624599	      0.88266632	     -0.00141750	     -0.20897926	     -0.00036081	     -0.00025987	     50.92838485
      2.42467623	     -0.05118385	     -0.00077793	     -0.19285824	     -0.05624655	      0.88266592	     -0.00141957	     -0.20897942	     -0.00038315	     -0.00027812	     50.69288596
      2.42584204	     -0.05122254	     -0.00077902	     -0.19289668	     -0.05624700	      0.88266558	     -0.00142118	     -0.20897973	     -0.00039998	     -0.00029189	     50.70842155
      2.42700785	     -0.05126191	     -0.00077833	     -0.19293586	     -0.05624748	      0.88266524	     -0.00142279	     -0.20898021	     -0.00041610	     -0.00030526	     50.50959609
      2.42817366	     -0.05130201	     -0.00077871	     -0.19297575	     -0.05624797	      0.88266487	     -0.00142441	     -0.20898085	     -0.00043173	     -0.00031832	     50.44237929
      2.42974215	     -0.05135690	     -0.00077775	     -0.19303040	     -0.05624867	      0.88266436	     -0.00142660	     -0.20898194	     -0.00045171	     -0.00033540	     50.18571396
      2.43090335	     -0.05139808	     -0.00077860	     -0.19307137	     -0.05624920	      0.88266396	     -0.00142823	     -0.20898292	     -0.00046593	     -0.00034776	     50.18511862
      2.43206456	     -0.05143959	     -0.00077773	     -0.19311272	     -0.05624975	      0.88266355	     -0.00142986	     -0.20898403	     -0.00047941	     -0.00035984	     49.98008477
      2.43348479	     -0.05149068	     -0.00077810	     -0.19316358	     -0.05625044	      0.88266303	     -0.00143187	     -0.20898555	     -0.00049516	     -0.00037432	     49.92161883
      2.43475020	     -0.05153655	     -0.00077669	     -0.19320931	     -0.05625107	      0.88266255	     -0.00143367	     -0.20898704	     -0.00050827	     -0.00038688	     49.64960174
      2.43601561	     -0.05158275	     -0.00077740	     -0.19325532	     -0.05625173	      0.88266205	     -0.00143547	     -0.20898865	     -0.00052081	     -0.00039922	     49.64560768
      2.43728102	     -0.05162927	     -0.00077588	     -0.19330171	     -0.05625239	      0.88266154	     -0.00143727	     -0.20899037	     -0.00053244	     -0.00041123	     49.35429517
      2.43854642	     -0.05167606	     -0.00077673	     -0.19334830	     -0.05625307	      0.88266101	     -0.00143909	     -0.20899220	     -0.00054353	     -0.00042300	     49.36237998
      2.43981183	     -0.05172297	     -0.00077524	     -0.19339509	     -0.05625377	      0.88266047	     -0.00144091	     -0.20899413	     -0.00055370	     -0.00043442	     49.05581767
      2.44107724	     -0.05177004	     -0.00077637	     -0.19344198	     -0.05625447	      0.88265991	     -0.00144273	     -0.20899615	     -0.00056337	     -0.00044556	     49.07851030
      2.44234265	     -0.05181710	     -0.00077530	     -0.19348893	     -0.05625519	      0.88265934	     -0.00144456	     -0.20899826	     -0.00057213	     -0.00045628	     48.75404613
      2.44360806	     -0.05186426	     -0.00077706	     -0.19353590	     -0.05625592	      0.88265876	     -0.00144640	     -0.20900044	     -0.00058044	     -0.00046668	     48.78604835
      2.44487346	     -0.05191123	     -0.00077626	     -0.19358276	     -0.05625666	      0.88265816	     -0.00144825	     -0.20900270	     -0.00058784	     -0.00047664	     48.44494667
      2.44613887	     -0.05195822	     -0.00077850	     -0.19362956	     -0.05625741	      0.88265755	     -0.00145010	     -0.20900505	     -0.00059481	     -0.00048625	     48.49914106
      2.44740428	     -0.05200510	     -0.00077810	     -0.19367634	     -0.05625817	      0.88265693	     -0.00145196	     -0.20900748	     -0.00060087	     -0.00049540	     48.14810963
      2.44866969	     -0.05205160	     -0.00078078	     -0.19372264	     -0.05625893	      0.88265630	     -0.00145382	     -0.20900998	     -0.00060654	     -0.00050419	     48.22454453
      2.44993509	     -0.05209722	     -0.00078073	     -0.19376816	     -0.05625970	      0.88265565	     -0.00145569	     -0.20901255	     -0.00061131	     -0.00051244	     47.86828628
      2.45120050	     -0.05214174	     -0.00078378	     -0.19381249	     -0.05626048	      0.88265500	     -0.00145757	     -0.20901516	     -0.00061571	     -0.00052025	     47.96552038
      2.45246591	     -0.05218508	     -0.00078402	     -0.19385573	     -0.05626126	      0.88265434	     -0.00145945	     -0.20901779	     -0.00061927	     -0.00052742	     47.60198963
      2.45373132	     -0.05222724	     -0.00078733	     -0.19389770	     -0.05626204	      0.88265367	     -0.00146134	     -0.20902044	     -0.00062255	     -0.00053406	     47.71427930
      2.45499672	     -0.05226789	     -0.00078783	     -0.19393826	     -0.05626283	      0.88265299	     -0.00146323	     -0.20902310	     -0.00062503	     -0.00054000	     47.35257314
      2.45626213	     -0.05230704	     -0.00079136	     -0.19397723	     -0.05626363	      0.88265230	     -0.00146514	     -0.20902575	     -0.00062730	     -0.00054531	     47.48359993
      2.45752754	     -0.05234444	     -0.00079211	     -0.19401454	     -0.05626442	      0.88265161	     -0.00146704	     -0.20902838	     -0.00062886	     -0.00054983	     47.13013799
      2.45879295	     -0.05238013	     -0.00079580	     -0.19405006	     -0.05626522	      0.88265091	     -0.00146896	     -0.20903099	     -0.00063026	     -0.00055363	     47.27580250
      2.46005835	     -0.05241418	     -0.00079679	     -0.19408401	     -0.05626602	      0.88265021	     -0.00147087	     -0.20903356	     -0.00063102	     -0.00055656	     46.93352195
      2.46132376	     -0.05244663	     -0.00080059	     -0.19411629	     -0.05626681	      0.88264950	     -0.00147280	     -0.20903610	     -0.00063169	     -0.00055871	     47.08694479
      2.46258917	     -0.05247730	     -0.00080174	     -0.19414687	     -0.05626761	      0.88264879	     -0.00147473	     -0.20903860	     -0.00063179	     -0.00055994	     46.76169600
      2.46385458	     -0.05250626	     -0.00080554	     -0.19417567	     -0.05626841	      0.88264808	     -0.00147666	     -0.20904107	     -0.00063185	     -0.00056037	     46.92046199
      2.46511998	     -0.05253349	     -0.00080676	     -0.19420282	     -0.05626921	      0.88264737	     -0.00147860	     -0.20904351	     -0.00063142	     -0.00055988	     46.61234175
      2.46638539	     -0.05255883	     -0.00081045	     -0.19422800	     -0.05627001	      0.88264667	     -0.00148054	     -0.20904590	     -0.00063098	     -0.00055859	     46.77313122
      2.46765080	     -0.05258204	     -0.00081166	     -0.19425113	     -0.05627081	      0.88264596	     -0.00148249	     -0.20904824	     -0.00063007	     -0.00055639	     46.49007998
      2.46891621	     -0.05260325	     -0.00081520	     -0.19427220	     -0.05627161	      0.88264526	     -0.00148444	     -0.20905052	     -0.00062917	     -0.00055339	     46.65180045
      2.47018162	     -0.05262256	     -0.00081644	     -0.19429144	     -0.05627240	      0.88264456	     -0.00148640	     -0.20905274	     -0.00062787	     -0.00054948	     46.39213952
      2.47144702	     -0.05264005	     -0.00081986	     -0.19430879	     -0.05627320	      0.88264387	     -0.00148835	     -0.20905489	     -0.00062662	     -0.00054477	     46.54946684
      2.47271243	     -0.05265564	     -0.00082111	     -0.19432431	     -0.05627399	      0.88264318	     -0.00149032	     -0.20905698	     -0.00062503	     -0.00053918	     46.31377691
      2.47397784	     -0.05266951	     -0.00082439	     -0.19433805	     -0.05627478	      0.88264250	     -0.00149228	     -0.20905900	     -0.00062352	     -0.00053281	     46.46443772
      2.47524325	     -0.05268173	     -0.00082564	     -0.19435020	     -0.05627557	      0.88264183	     -0.00149425	     -0.20906095	     -0.00062171	     -0.00052559	     46.25002907
      2.47650865	     -0.05269253	     -0.00082878	     -0.19436087	     -0.05627635	      0.88264117	     -0.00149622	     -0.20906284	     -0.00062000	     -0.00051765	     46.39208150
      2.47777406	     -0.05270176	     -0.00083006	     -0.19437004	     -0.05627713	      0.88264052	     -0.00149819	     -0.20906467	     -0.00061805	     -0.00050894	     46.20180867
      2.47903947	     -0.05270918	     -0.00083303	     -0.19437735	     -0.05627792	      0.88263989	     -0.00150017	     -0.20906643	     -0.00061623	     -0.00049958	     46.33931872
      2.48030488	     -0.05271496	     -0.00083422	     -0.19438305	     -0.05627869	      0.88263926	     -0.00150214	     -0.20906813	     -0.00061419	     -0.00048955	     46.16895868
      2.48157028	     -0.05271924	     -0.00083691	     -0.19438723	     -0.05627947	      0.88263865	     -0.00150412	     -0.20906975	     -0.00061227	     -0.00047899	     46.29329461
      2.48283569	     -0.05272189	     -0.00083790	     -0.19438982	     -0.05628024	      0.88263805	     -0.00150610	     -0.20907131	     -0.00061018	     -0.00046794	     46.13461728
      2.48410110	     -0.05272312	     -0.00084018	     -0.19439096	     -0.05628101	      0.88263746	     -0.00150809	     -0.20907279	     -0.00060821	     -0.00045657	     46.23962566
      2.48536651	     -0.05272304	     -0.00084085	     -0.19439083	     -0.05628178	      0.88263689	     -0.00151007	     -0.20907419	     -0.00060609	     -0.00044501	     46.08119032
      2.48663191	     -0.05272189	     -0.00084274	     -0.19438959	     -0.05628255	      0.88263634	     -0.00151206	     -0.20907554	     -0.00060407	     -0.00043349	     46.16927085
      2.48789732	     -0.05271960	     -0.00084333	     -0.19438726	     -0.05628331	      0.88263580	     -0.00151404	     -0.20907682	     -0.00060185	     -0.00042213	     46.02088971
      2.48916273	     -0.05271692	     -0.00084522	     -0.19438448	     -0.05628407	      0.88263527	     -0.00151603	     -0.20907806	     -0.00059963	     -0.00041116	     46.09817791
      2.49042814	     -0.05271488	     -0.00084614	     -0.19438239	     -0.05628483	      0.88263476	     -0.00151803	     -0.20907929	     -0.00059718	     -0.00040071	     45.94469404
      2.49195474	     -0.05271459	     -0.00084944	     -0.19438195	     -0.05628574	      0.88263415	     -0.00152043	     -0.20908085	     -0.00059420	     -0.00038918	     46.11398946
      2.49307785	     -0.05271570	     -0.00085017	     -0.19438301	     -0.05628640	      0.88263372	     -0.00152220	     -0.20908212	     -0.00059162	     -0.00038158	     45.82576541
      2.49420096	     -0.05271739	     -0.00085275	     -0.19438459	     -0.05628707	      0.88263329	     -0.00152398	     -0.20908352	     -0.00058899	     -0.00037494	     45.87744145
      2.49570994	     -0.05272108	     -0.00085540	     -0.19438815	     -0.05628795	      0.88263273	     -0.00152636	     -0.20908563	     -0.00058495	     -0.00036759	     45.70296825
      2.49706309	     -0.05272624	     -0.00085961	     -0.19439315	     -0.05628874	      0.88263224	     -0.00152851	     -0.20908780	     -0.00058103	     -0.00036275	     45.84043978
      2.49841625	     -0.05273363	     -0.00086180	     -0.19440043	     -0.05628952	      0.88263175	     -0.00153065	     -0.20909028	     -0.00057647	     -0.00035962	     45.48353270
      2.49958691	     -0.05274222	     -0.00086638	     -0.19440886	     -0.05629020	      0.88263133	     -0.00153251	     -0.20909273	     -0.00057238	     -0.00035851	     45.66430030
      2.50075758	     -0.05275246	     -0.00086923	     -0.19441898	     -0.05629086	      0.88263091	     -0.00153437	     -0.20909549	     -0.00056772	     -0.00035885	     45.44380693
      2.50216964	     -0.05276596	     -0.00087432	     -0.19443231	     -0.05629166	      0.88263040	     -0.00153662	     -0.20909926	     -0.00056169	     -0.00036132	     45.49896298
      2.50358170	     -0.05278044	     -0.00087765	     -0.19444666	     -0.05629245	      0.88262989	     -0.00153886	     -0.20910350	     -0.00055485	     -0.00036590	     45.15347976
      2.50475154	     -0.05279337	     -0.00088270	     -0.19445941	     -0.05629310	      0.88262946	     -0.00154072	     -0.20910737	     -0.00054892	     -0.00037133	     45.31418864
      2.50592138	     -0.05280701	     -0.00088591	     -0.19447295	     -0.05629373	      0.88262902	     -0.00154258	     -0.20911157	     -0.00054238	     -0.00037808	     45.08608083
      2.50735732	     -0.05282485	     -0.00089125	     -0.19449061	     -0.05629451	      0.88262847	     -0.00154487	     -0.20911717	     -0.00053389	     -0.00038819	     45.10566347
      2.50879326	     -0.05284434	     -0.00089460	     -0.19450998	     -0.05629527	      0.88262791	     -0.00154715	     -0.20912328	     -0.00052452	     -0.00040008	     44.72461600
      2.50993662	     -0.05286109	     -0.00089949	     -0.19452659	     -0.05629586	      0.88262744	     -0.00154897	     -0.20912851	     -0.00051677	     -0.00041083	     44.86293465
      2.51107999	     -0.05287847	     -0.00090250	     -0.19454387	     -0.05629645	      0.88262697	     -0.00155079	     -0.20913409	     -0.00050837	     -0.00042255	     44.65109678
      2.51256391	     -0.05290185	     -0.00090758	     -0.19456711	     -0.05629719	      0.88262633	     -0.00155314	     -0.20914180	     -0.00049684	     -0.00043913	     44.63715127
      2.51404783	     -0.05292687	     -0.00091064	     -0.19459205	     -0.05629792	      0.88262566	     -0.00155550	     -0.20915007	     -0.00048428	     -0.00045695	     44.26225216
      2.51516218	     -0.05294607	     -0.00091518	     -0.19461112	     -0.05629846	      0.88262515	     -0.00155726	     -0.20915665	     -0.00047449	     -0.00047112	     44.39087456
      2.51627654	     -0.05296591	     -0.00091789	     -0.19463090	     -0.05629898	      0.88262461	     -0.00155902	     -0.20916354	     -0.00046403	     -0.00048578	     44.20229532
      2.51782390	     -0.05299452	     -0.00092260	     -0.19465939	     -0.05629969	      0.88262384	     -0.00156147	     -0.20917364	     -0.00044877	     -0.00050691	     44.15841147
      2.51937126	     -0.05302360	     -0.00092523	     -0.19468842	     -0.05630037	      0.88262304	     -0.00156390	     -0.20918431	     -0.00043228	     -0.00052867	     43.80352137
      2.52044166	     -0.05304382	     -0.00092931	     -0.19470855	     -0.05630082	      0.88262247	     -0.00156559	     -0.20919200	     -0.00042045	     -0.00054403	     43.94329777
      2.52151206	     -0.05306434	     -0.00093166	     -0.19472903	     -0.05630127	      0.88262188	     -0.00156727	     -0.20919993	     -0.00040792	     -0.00055946	     43.80615699
      2.52316383	     -0.05309686	     -0.00093615	     -0.19476148	     -0.05630193	      0.88262093	     -0.00156985	     -0.20921260	     -0.00038762	     -0.00058335	     43.75717749
      2.52452989	     -0.05312454	     -0.00093880	     -0.19478913	     -0.05630244	      0.88262012	     -0.00157198	     -0.20922346	     -0.00036978	     -0.00060296	     43.55160919
      2.52589594	     -0.05315221	     -0.00094312	     -0.19481673	     -0.05630294	      0.88261929	     -0.00157411	     -0.20923466	     -0.00035121	     -0.00062230	     43.63130694
      2.52726200	     -0.05317977	     -0.00094505	     -0.19484430	     -0.05630340	      0.88261842	     -0.00157623	     -0.20924614	     -0.00033155	     -0.00064112	     43.34901287
      2.52847557	     -0.05320458	     -0.00094917	     -0.19486906	     -0.05630379	      0.88261764	     -0.00157810	     -0.20925656	     -0.00031358	     -0.00065736	     43.46572833
      2.52968915	     -0.05322953	     -0.00095132	     -0.19489401	     -0.05630416	      0.88261683	     -0.00157997	     -0.20926718	     -0.00029475	     -0.00067296	     43.28150202
      2.53090273	     -0.05325440	     -0.00095504	     -0.19491885	     -0.05630451	      0.88261600	     -0.00158184	     -0.20927797	     -0.00027537	     -0.00068785	     43.28800966
      2.53248604	     -0.05328641	     -0.00095834	     -0.19495086	     -0.05630492	      0.88261490	     -0.00158426	     -0.20929228	     -0.00024900	     -0.00070600	     43.10149440
      2.53372979	     -0.05331170	     -0.00096257	     -0.19497611	     -0.05630522	      0.88261401	     -0.00158616	     -0.20930368	     -0.00022766	     -0.00071921	     43.19133417
      2.53497354	     -0.05333613	     -0.00096484	     -0.19500057	     -0.05630549	      0.88261311	     -0.00158805	     -0.20931519	     -0.00020548	     -0.00073130	     43.04451562
      2.53621729	     -0.05335872	     -0.00096814	     -0.19502316	     -0.05630573	      0.88261219	     -0.00158993	     -0.20932677	     -0.00018274	     -0.00074218	     43.07858677
      2.53777527	     -0.05338515	     -0.00097051	     -0.19504965	     -0.05630599	      0.88261103	     -0.00159227	     -0.20934128	     -0.00015324	     -0.00075383	     42.92496666
      2.53900014	     -0.05340516	     -0.00097407	     -0.19506966	     -0.05630617	      0.88261010	     -0.00159411	     -0.20935268	     -0.00012959	     -0.00076141	     43.03210519
      2.54022502	     -0.05342393	     -0.00097566	     -0.19508849	     -0.05630631	      0.88260916	     -0.00159593	     -0.20936403	     -0.00010524	     -0.00076743	     42.91822221
      2.54144989	     -0.05344117	     -0.00097826	     -0.19510577	     -0.05630642	      0.88260822	     -0.00159775	     -0.20937532	     -0.00008050	     -0.00077185	     42.95813755
      2.54307381	     -0.05346285	     -0.00098012	     -0.19512754	     -0.05630653	      0.88260697	     -0.00160015	     -0.20939014	     -0.00004687	     -0.00077503	     42.85358565
      2.54429239	     -0.05347822	     -0.00098303	     -0.19514294	     -0.05630657	      0.88260602	     -0.00160193	     -0.20940115	     -0.00002131	     -0.00077540	     42.95766348
      2.54551097	     -0.05349140	     -0.00098363	     -0.19515623	     -0.05630658	      0.88260508	     -0.00160371	     -0.20941202	      0.00000478	     -0.00077390	     42.88757116
      2.54699150	     -0.05350421	     -0.00098492	     -0.19516915	     -0.05630655	      0.88260393	     -0.00160586	     -0.20942498	      0.00003669	     -0.00076936	     42.97004066
      2.54830835	     -0.05351402	     -0.00098401	     -0.19517911	     -0.05630648	      0.88260292	     -0.00160775	     -0.20943622	      0.00006552	     -0.00076275	     42.86906218
      2.54962519	     -0.05352294	     -0.00098514	     -0.19518813	     -0.05630638	      0.88260193	     -0.00160963	     -0.20944720	      0.00009441	     -0.00075388	     42.98259584
      2.55094203	     -0.05353004	     -0.00098382	     -0.19519540	     -0.05630623	      0.88260094	     -0.00161150	     -0.20945791	      0.00012376	     -0.00074269	     42.90431775
      2.55225888	     -0.05353473	     -0.00098450	     -0.19520021	     -0.05630605	      0.88259997	     -0.00161336	     -0.20946828	      0.00015311	     -0.00072932	     43.02740404
      2.55357572	     -0.05353732	     -0.00098263	     -0.19520298	     -0.05630583	      0.88259902	     -0.00161521	     -0.20947829	      0.00018282	     -0.00071369	     42.95688083
      2.55489256	     -0.05353834	     -0.00098305	     -0.19520412	     -0.05630557	      0.88259809	     -0.00161704	     -0.20948791	      0.00021244	     -0.00069601	     43.07694436
      2.55620940	     -0.05353783	     -0.00098093	     -0.19520381	     -0.05630527	      0.88259719	     -0.00161886	     -0.20949714	      0.00024237	     -0.00067623	     43.00873850
      2.55752625	     -0.05353641	     -0.00098124	     -0.19520251	     -0.05630493	      0.88259631	     -0.00162066	     -0.20950596	      0.00027214	     -0.00065463	     43.12755297
      2.55884309	     -0.05353373	     -0.00097890	     -0.19520003	     -0.05630455	      0.88259546	     -0.00162246	     -0.20951438	      0.00030218	     -0.00063126	     43.06122123
      2.56015993	     -0.05353001	     -0.00097908	     -0.19519644	     -0.05630413	      0.88259465	     -0.00162424	     -0.20952238	      0.00033204	     -0.00060645	     43.18396867
      2.56147677	     -0.05352557	     -0.00097657	     -0.19519220	     -0.05630368	      0.88259387	     -0.00162601	     -0.20952999	      0.00036218	     -0.00058028	     43.11458022
      2.56279362	     -0.05352078	     -0.00097681	     -0.19518753	     -0.05630318	      0.88259312	     -0.00162777	     -0.20953720	      0.00039211	     -0.00055313	     43.23936431
      2.56411046	     -0.05351561	     -0.00097427	     -0.19518255	     -0.05630264	      0.88259241	     -0.00162951	     -0.20954403	      0.00042232	     -0.00052507	     43.16349245
      2.56542730	     -0.05351043	     -0.00097464	     -0.19517748	     -0.05630207	      0.88259174	     -0.00163124	     -0.20955050	      0.00045229	     -0.00049646	     43.28870244
      2.56674414	     -0.05350509	     -0.00097215	     -0.19517234	     -0.05630145	      0.88259110	     -0.00163296	     -0.20955662	      0.00048253	     -0.00046734	     43.20392619
      2.56806099	     -0.05349968	     -0.00097278	     -0.19516702	     -0.05630080	      0.88259051	     -0.00163467	     -0.20956240	      0.00051252	     -0.00043805	     43.33311300
      2.56937783	     -0.05349383	     -0.00097052	     -0.19516137	     -0.05630010	      0.88258995	     -0.00163637	     -0.20956785	      0.00054276	     -0.00040855	     43.24959269
      2.57069467	     -0.05348776	     -0.00097168	     -0.19515538	     -0.05629937	      0.88258943	     -0.00163805	     -0.20957298	      0.00057270	     -0.00037906	     43.39484122
      2.57201151	     -0.05348127	     -0.00096988	     -0.19514905	     -0.05629859	      0.88258895	     -0.00163972	     -0.20957778	      0.00060282	     -0.00034946	     43.31381688
      2.57332836	     -0.05347452	     -0.00097158	     -0.19514237	     -0.05629778	      0.88258851	     -0.00164138	     -0.20958226	      0.00063250	     -0.00031994	     43.45938829
      2.57464520	     -0.05346705	     -0.00097008	     -0.19513505	     -0.05629693	      0.88258811	     -0.00164303	     -0.20958642	      0.00066226	     -0.00029035	     43.38475990
      2.57596204	     -0.05345885	     -0.00097252	     -0.19512691	     -0.05629604	      0.88258775	     -0.00164467	     -0.20959024	      0.00069150	     -0.00026082	     43.56598513
      2.57727888	     -0.05344932	     -0.00097169	     -0.19511751	     -0.05629511	      0.88258742	     -0.00164629	     -0.20959372	      0.00072073	     -0.00023104	     43.51863230
      2.57845988	     -0.05343916	     -0.00097417	     -0.19510738	     -0.05629424	      0.88258717	     -0.00164774	     -0.20959653	      0.00074635	     -0.00020417	     43.66730429
      2.57964087	     -0.05342697	     -0.00097450	     -0.19509528	     -0.05629335	      0.88258694	     -0.00164917	     -0.20959900	      0.00077174	     -0.00017689	     43.69954967
      2.58108037	     -0.05341029	     -0.00097644	     -0.19507866	     -0.05629221	      0.88258671	     -0.00165091	     -0.20960154	      0.00080190	     -0.00014307	     43.83610041
      2.58251986	     -0.05339007	     -0.00097658	     -0.19505855	     -0.05629104	      0.88258653	     -0.00165263	     -0.20960356	      0.00083136	     -0.00010838	     43.90072722
      2.58371541	     -0.05336961	     -0.00097872	     -0.19503813	     -0.05629003	      0.88258642	     -0.00165405	     -0.20960476	      0.00085491	     -0.00007886	     44.05988522
      2.58491096	     -0.05334500	     -0.00097868	     -0.19501361	     -0.05628899	      0.88258634	     -0.00165546	     -0.20960547	      0.00087785	     -0.00004852	     44.12853013
      2.58635579	     -0.05331103	     -0.00097992	     -0.19497971	     -0.05628771	      0.88258630	     -0.00165715	     -0.20960564	      0.00090433	     -0.00001082	     44.29985575
      2.58780062	     -0.05327108	     -0.00097858	     -0.19493990	     -0.05628638	      0.88258631	     -0.00165882	     -0.20960496	      0.00092974	      0.00002814	     44.41474684
      2.58894037	     -0.05323584	     -0.00097982	     -0.19490470	     -0.05628531	      0.88258636	     -0.00166013	     -0.20960376	      0.00094868	      0.00005968	     44.60184440
      2.59008013	     -0.05319717	     -0.00097909	     -0.19486612	     -0.05628422	      0.88258645	     -0.00166143	     -0.20960196	      0.00096690	      0.00009207	     44.73044057
      2.59158568	     -0.05314168	     -0.00097931	     -0.19481070	     -0.05628274	      0.88258662	     -0.00166313	     -0.20959860	      0.00098944	      0.00013605	     44.96145938
      2.59309124	     -0.05308011	     -0.00097725	     -0.19474925	     -0.05628124	      0.88258686	     -0.00166482	     -0.20959410	      0.00101040	      0.00018144	     45.14115714
      2.59417934	     -0.05303200	     -0.00097806	     -0.19470116	     -0.05628013	      0.88258707	     -0.00166603	     -0.20959011	      0.00102425	      0.00021502	     45.34137779
      2.59526745	     -0.05298173	     -0.00097703	     -0.19465096	     -0.05627901	      0.88258733	     -0.00166723	     -0.20958549	      0.00103723	      0.00024930	     45.48230429
      2.59685491	     -0.05290442	     -0.00097656	     -0.19457369	     -0.05627735	      0.88258776	     -0.00166898	     -0.20957767	      0.00105424	      0.00030028	     45.75055780
      2.59818927	     -0.05283513	     -0.00097495	     -0.19450445	     -0.05627593	      0.88258819	     -0.00167043	     -0.20957009	      0.00106692	      0.00034397	     45.93651739
      2.59952363	     -0.05276283	     -0.00097507	     -0.19443215	     -0.05627450	      0.88258868	     -0.00167188	     -0.20956160	      0.00107783	      0.00038818	     46.19971935
      2.60085798	     -0.05268905	     -0.00097299	     -0.19435842	     -0.05627306	      0.88258923	     -0.00167331	     -0.20955226	      0.00108725	      0.00043280	     46.35288591
      2.60219234	     -0.05261455	     -0.00097420	     -0.19428385	     -0.05627160	      0.88258983	     -0.00167474	     -0.20954214	      0.00109480	      0.00047746	     46.66878578
      2.60332933	     -0.05255124	     -0.00097273	     -0.19422054	     -0.05627036	      0.88259040	     -0.00167594	     -0.20953297	      0.00110012	      0.00051550	     46.76843126
      2.60446632	     -0.05248754	     -0.00097342	     -0.19415677	     -0.05626910	      0.88259101	     -0.00167714	     -0.20952334	      0.00110409	      0.00055324	     46.99591392
      2.60590568	     -0.05240378	     -0.00097287	     -0.19407295	     -0.05626751	      0.88259184	     -0.00167865	     -0.20951052	      0.00110754	      0.00060050	     47.22780451
      2.60734504	     -0.05231642	     -0.00097426	     -0.19398545	     -0.05626591	      0.88259274	     -0.00168016	     -0.20949694	      0.00110898	      0.00064698	     47.59301925
      2.60846752	     -0.05224638	     -0.00097319	     -0.19391536	     -0.05626467	      0.88259348	     -0.00168132	     -0.20948583	      0.00110891	      0.00068265	     47.70550308
      2.60959000	     -0.05217566	     -0.00097428	     -0.19384452	     -0.05626343	      0.88259427	     -0.00168248	     -0.20947431	      0.00110751	      0.00071766	     47.94442483
      2.61106199	     -0.05208318	     -0.00097464	     -0.19375188	     -0.05626180	      0.88259536	     -0.00168398	     -0.20945868	      0.00110390	      0.00076246	     48.17675647
      2.61253397	     -0.05199084	     -0.00097731	     -0.19365931	     -0.05626018	      0.88259651	     -0.00168548	     -0.20944252	      0.00109808	      0.00080565	     48.57807204
      2.61359278	     -0.05192501	     -0.00097683	     -0.19359337	     -0.05625902	      0.88259738	     -0.00168656	     -0.20943062	      0.00109278	      0.00083565	     48.64846030
      2.61465159	     -0.05185937	     -0.00097817	     -0.19352755	     -0.05625786	      0.88259828	     -0.00168763	     -0.20941851	      0.00108632	      0.00086452	     48.87460897
      2.61621736	     -0.05176162	     -0.00097930	     -0.19342955	     -0.05625617	      0.88259967	     -0.00168920	     -0.20940027	      0.00107497	      0.00090514	     49.16244732
      2.61752918	     -0.05167977	     -0.00098159	     -0.19334744	     -0.05625477	      0.88260088	     -0.00169050	     -0.20938468	      0.00106372	      0.00093714	     49.48423853
      2.61884100	     -0.05159882	     -0.00098216	     -0.19326626	     -0.05625338	      0.88260212	     -0.00169180	     -0.20936886	      0.00105102	      0.00096729	     49.66069622
      2.62015283	     -0.05151901	     -0.00098506	     -0.19318614	     -0.05625201	      0.88260341	     -0.00169310	     -0.20935285	      0.00103662	      0.00099532	     50.01560903
      2.62133154	     -0.05144836	     -0.00098518	     -0.19311528	     -0.05625080	      0.88260460	     -0.00169425	     -0.20933834	      0.00102255	      0.00101871	     50.13136713
      2.62251025	     -0.05137824	     -0.00098731	     -0.19304488	     -0.05624960	      0.88260581	     -0.00169540	     -0.20932375	      0.00100716	      0.00104018	     50.41848680
      2.62368897	     -0.05130839	     -0.00098788	     -0.19297478	     -0.05624842	      0.88260705	     -0.00169655	     -0.20930907	      0.00099071	      0.00105975	     50.59350505
      2.62516812	     -0.05122154	     -0.00098996	     -0.19288756	     -0.05624697	      0.88260863	     -0.00169797	     -0.20929054	      0.00096841	      0.00108143	     50.94371256
      2.62635413	     -0.05115302	     -0.00098970	     -0.19281880	     -0.05624584	      0.88260993	     -0.00169911	     -0.20927561	      0.00094942	      0.00109648	     51.06568653
      2.62754014	     -0.05108687	     -0.00099135	     -0.19275233	     -0.05624472	      0.88261123	     -0.00170024	     -0.20926068	      0.00092929	      0.00110929	     51.33306988
      2.62872615	     -0.05102436	     -0.00099194	     -0.19268954	     -0.05624363	      0.88261256	     -0.00170137	     -0.20924579	      0.00090824	      0.00111987	     51.48619670
      2.63020508	     -0.05095185	     -0.00099452	     -0.19261660	     -0.05624231	      0.88261422	     -0.00170277	     -0.20922742	      0.00088059	      0.00112973	     51.80203072
      2.63136642	     -0.05089814	     -0.00099478	     -0.19256259	     -0.05624130	      0.88261554	     -0.00170386	     -0.20921321	      0.00085806	      0.00113484	     51.89455043
      2.63252776	     -0.05084634	     -0.00099676	     -0.19251045	     -0.05624032	      0.88261686	     -0.00170495	     -0.20919920	      0.00083467	      0.00113749	     52.13104923
      2.63368911	     -0.05079632	     -0.00099749	     -0.19246010	     -0.05623936	      0.88261818	     -0.00170603	     -0.20918540	      0.00081067	      0.00113775	     52.27096374
      2.63523191	     -0.05073329	     -0.00099984	     -0.19239660	     -0.05623814	      0.88261993	     -0.00170746	     -0.20916737	      0.00077770	      0.00113432	     52.57076462
      2.63637828	     -0.05068838	     -0.00099950	     -0.19235139	     -0.05623726	      0.88262123	     -0.00170852	     -0.20915423	      0.00075261	      0.00112911	     52.64561872
      2.63752465	     -0.05064556	     -0.00100070	     -0.19230823	     -0.05623641	      0.88262252	     -0.00170958	     -0.20914128	      0.00072685	      0.00112167	     52.84321468
      2.63893051	     -0.05059731	     -0.00100078	     -0.19225960	     -0.05623541	      0.88262409	     -0.00171086	     -0.20912573	      0.00069460	      0.00110964	     52.95735998
      2.64017646	     -0.05055830	     -0.00100274	     -0.19222019	     -0.05623456	      0.88262546	     -0.00171200	     -0.20911230	      0.00066530	      0.00109622	     53.19587850
      2.64142242	     -0.05052196	     -0.00100249	     -0.19218350	     -0.05623375	      0.88262682	     -0.00171313	     -0.20909920	      0.00063562	      0.00108035	     53.24010272
      2.64266837	     -0.05048889	     -0.00100461	     -0.19215001	     -0.05623298	      0.88262815	     -0.00171425	     -0.20908645	      0.00060536	      0.00106198	     53.47806428
      2.64391433	     -0.05046044	     -0.00100460	     -0.19212120	     -0.05623225	      0.88262946	     -0.00171537	     -0.20907410	      0.00057485	      0.00104131	     53.49316332
      2.64516028	     -0.05043645	     -0.00100724	     -0.19209678	     -0.05623155	      0.88263075	     -0.00171649	     -0.20906219	      0.00054383	      0.00101825	     53.71589483
      2.64640623	     -0.05041631	     -0.00100729	     -0.19207628	     -0.05623089	      0.88263200	     -0.00171761	     -0.20905077	      0.00051265	      0.00099302	     53.69385470
      2.64765219	     -0.05039928	     -0.00101003	     -0.19205880	     -0.05623027	      0.88263322	     -0.00171872	     -0.20903982	      0.00048105	      0.00096558	     53.91667345
      2.64889814	     -0.05038553	     -0.00100981	     -0.19204469	     -0.05622969	      0.88263440	     -0.00171982	     -0.20902936	      0.00044941	      0.00093623	     53.86283467
      2.65014409	     -0.05037481	     -0.00101288	     -0.19203352	     -0.05622915	      0.88263555	     -0.00172093	     -0.20901938	      0.00041741	      0.00090500	     54.09761545
      2.65139005	     -0.05036654	     -0.00101262	     -0.19202490	     -0.05622865	      0.88263666	     -0.00172203	     -0.20900987	      0.00038544	      0.00087224	     54.01471808
      2.65250592	     -0.05036086	     -0.00101522	     -0.19201883	     -0.05622824	      0.88263762	     -0.00172301	     -0.20900174	      0.00035654	      0.00084163	     54.19141588
      2.65362179	     -0.05035665	     -0.00101562	     -0.19201428	     -0.05622786	      0.88263854	     -0.00172399	     -0.20899396	      0.00032768	      0.00081006	     54.17307817
      2.65497532	     -0.05035347	     -0.00101743	     -0.19201067	     -0.05622744	      0.88263961	     -0.00172518	     -0.20898496	      0.00029252	      0.00077054	     54.29269658
      2.65632885	     -0.05035212	     -0.00101719	     -0.19200894	     -0.05622706	      0.88264062	     -0.00172637	     -0.20897642	      0.00025744	      0.00072998	     54.23279507
      2.65746182	     -0.05035230	     -0.00101911	     -0.19200874	     -0.05622679	      0.88264143	     -0.00172736	     -0.20896961	      0.00022794	      0.00069531	     54.38286594
      2.65859479	     -0.05035377	     -0.00101904	     -0.19200989	     -0.05622655	      0.88264220	     -0.00172835	     -0.20896309	      0.00019860	      0.00066024	     54.34625055
      2.65995449	     -0.05035736	     -0.00102046	     -0.19201306	     -0.05622630	      0.88264307	     -0.00172954	     -0.20895565	      0.00016336	      0.00061772	     54.45676697
      2.66131419	     -0.05036270	     -0.00101971	     -0.19201804	     -0.05622610	      0.88264388	     -0.00173073	     -0.20894860	      0.00012836	      0.00057504	     54.36169841
      2.66240783	     -0.05036787	     -0.00102121	     -0.19202287	     -0.05622598	      0.88264449	     -0.00173168	     -0.20894322	      0.00010016	      0.00054067	     54.50017061
      2.66350147	     -0.05037429	     -0.00102076	     -0.19202900	     -0.05622588	      0.88264506	     -0.00173263	     -0.20893809	      0.00007215	      0.00050652	     54.45202446
      2.66491079	     -0.05038452	     -0.00102149	     -0.19203882	     -0.05622581	      0.88264574	     -0.00173386	     -0.20893185	      0.00003613	      0.00046287	     54.52528957
      2.66632011	     -0.05039660	     -0.00102019	     -0.19205055	     -0.05622578	      0.88264637	     -0.00173509	     -0.20892602	      0.00000041	      0.00041993	     54.40362460
      2.66738102	     -0.05040674	     -0.00102145	     -0.19206037	     -0.05622580	      0.88264679	     -0.00173602	     -0.20892189	     -0.00002648	      0.00038810	     54.52344367
      2.66844193	     -0.05041783	     -0.00102080	     -0.19207119	     -0.05622584	      0.88264719	     -0.00173695	     -0.20891798	     -0.00005312	      0.00035687	     54.46812678
      2.66991105	     -0.05043506	     -0.00102092	     -0.19208803	     -0.05622594	      0.88264768	     -0.00173823	     -0.20891291	     -0.00008980	      0.00031462	     54.50581977
      2.67138018	     -0.05045472	     -0.00101896	     -0.19210736	     -0.05622610	      0.88264811	     -0.00173952	     -0.20890825	     -0.00012600	      0.00027371	     54.34461307
      2.67239441	     -0.05046971	     -0.00101993	     -0.19212206	     -0.05622624	      0.88264838	     -0.00174041	     -0.20890527	     -0.00015090	      0.00024620	     54.44498126
      2.67340864	     -0.05048589	     -0.00101913	     -0.19213799	     -0.05622641	      0.88264861	     -0.00174131	     -0.20890250	     -0.00017547	      0.00021941	     54.37783570
      2.67497903	     -0.05051319	     -0.00101870	     -0.19216491	     -0.05622671	      0.88264893	     -0.00174269	     -0.20889860	     -0.00021311	      0.00017926	     54.36643090
      2.67627261	     -0.05053764	     -0.00101722	     -0.19218908	     -0.05622701	      0.88264914	     -0.00174384	     -0.20889576	     -0.00024358	      0.00014748	     54.23748662
      2.67756620	     -0.05056394	     -0.00101738	     -0.19221505	     -0.05622734	      0.88264931	     -0.00174498	     -0.20889324	     -0.00027371	      0.00011681	     54.28482240
      2.67885978	     -0.05059221	     -0.00101517	     -0.19224307	     -0.05622772	      0.88264944	     -0.00174614	     -0.20889105	     -0.00030322	      0.00008736	     54.07292020
      2.68000906	     -0.05061902	     -0.00101556	     -0.19226959	     -0.05622808	      0.88264953	     -0.00174716	     -0.20888938	     -0.00032915	      0.00006210	     54.13107520
      2.68115833	     -0.05064735	     -0.00101391	     -0.19229770	     -0.05622847	      0.88264958	     -0.00174819	     -0.20888797	     -0.00035453	      0.00003776	     53.96595693
      2.68230760	     -0.05067713	     -0.00101347	     -0.19232722	     -0.05622889	      0.88264961	     -0.00174923	     -0.20888683	     -0.00037954	      0.00001425	     53.93677690
      2.68380494	     -0.05071804	     -0.00101140	     -0.19236784	     -0.05622949	      0.88264961	     -0.00175058	     -0.20888573	     -0.00041129	     -0.00001510	     53.73721115
      2.68497883	     -0.05075173	     -0.00101139	     -0.19240127	     -0.05622998	      0.88264958	     -0.00175165	     -0.20888516	     -0.00043570	     -0.00003719	     53.75205359
      2.68615273	     -0.05078687	     -0.00100952	     -0.19243621	     -0.05623051	      0.88264953	     -0.00175272	     -0.20888486	     -0.00045943	     -0.00005844	     53.55813423
      2.68732663	     -0.05082349	     -0.00100887	     -0.19247259	     -0.05623106	      0.88264945	     -0.00175380	     -0.20888482	     -0.00048270	     -0.00007895	     53.50267536
      2.68880537	     -0.05087165	     -0.00100644	     -0.19252051	     -0.05623180	      0.88264931	     -0.00175517	     -0.20888514	     -0.00051107	     -0.00010374	     53.25579353
      2.68996271	     -0.05091093	     -0.00100625	     -0.19255956	     -0.05623240	      0.88264918	     -0.00175624	     -0.20888566	     -0.00053271	     -0.00012245	     53.24795641
      2.69112006	     -0.05095159	     -0.00100424	     -0.19260005	     -0.05623303	      0.88264903	     -0.00175732	     -0.20888643	     -0.00055358	     -0.00014052	     53.03148016
      2.69227740	     -0.05099352	     -0.00100330	     -0.19264178	     -0.05623368	      0.88264885	     -0.00175841	     -0.20888745	     -0.00057389	     -0.00015808	     52.94265881
      2.69381862	     -0.05105114	     -0.00100059	     -0.19269919	     -0.05623459	      0.88264859	     -0.00175986	     -0.20888916	     -0.00059979	     -0.00018064	     52.66044787
      2.69497278	     -0.05109567	     -0.00100018	     -0.19274352	     -0.05623529	      0.88264837	     -0.00176096	     -0.20889070	     -0.00061851	     -0.00019704	     52.62786730
      2.69612694	     -0.05114132	     -0.00099805	     -0.19278903	     -0.05623601	      0.88264814	     -0.00176207	     -0.20889246	     -0.00063642	     -0.00021299	     52.39307497
      2.69752758	     -0.05119815	     -0.00099696	     -0.19284566	     -0.05623692	      0.88264783	     -0.00176342	     -0.20889489	     -0.00065729	     -0.00023189	     52.29327233
      2.69878236	     -0.05125019	     -0.00099420	     -0.19289758	     -0.05623776	      0.88264753	     -0.00176464	     -0.20889732	     -0.00067494	     -0.00024835	     51.98835627
      2.70003715	     -0.05130308	     -0.00099352	     -0.19295029	     -0.05623861	      0.88264720	     -0.00176587	     -0.20889998	     -0.00069184	     -0.00026452	     51.94040992
      2.70129193	     -0.05135671	     -0.00099050	     -0.19300382	     -0.05623949	      0.88264686	     -0.00176710	     -0.20890285	     -0.00070768	     -0.00028030	     51.61330558
      2.70254671	     -0.05141107	     -0.00098975	     -0.19305803	     -0.05624039	      0.88264650	     -0.00176835	     -0.20890592	     -0.00072279	     -0.00029585	     51.56911351
      2.70380149	     -0.05146598	     -0.00098658	     -0.19311286	     -0.05624131	      0.88264612	     -0.00176960	     -0.20890919	     -0.00073680	     -0.00031106	     51.21969238
      2.70505627	     -0.05152196	     -0.00098588	     -0.19316869	     -0.05624224	      0.88264572	     -0.00177087	     -0.20891264	     -0.00075009	     -0.00032609	     51.17587608
      2.70631105	     -0.05157872	     -0.00098260	     -0.19322539	     -0.05624319	      0.88264530	     -0.00177214	     -0.20891628	     -0.00076223	     -0.00034084	     50.81058901
      2.70756584	     -0.05163617	     -0.00098193	     -0.19328272	     -0.05624415	      0.88264486	     -0.00177343	     -0.20892009	     -0.00077362	     -0.00035545	     50.76934282
      2.70882062	     -0.05169418	     -0.00097865	     -0.19334069	     -0.05624513	      0.88264441	     -0.00177472	     -0.20892406	     -0.00078385	     -0.00036980	     50.39210462
      2.71007540	     -0.05175252	     -0.00097809	     -0.19339892	     -0.05624612	      0.88264394	     -0.00177603	     -0.20892819	     -0.00079334	     -0.00038401	     50.35721647
      2.71133018	     -0.05181102	     -0.00097494	     -0.19345740	     -0.05624712	      0.88264345	     -0.00177735	     -0.20893245	     -0.00080166	     -0.00039795	     49.97352503
      2.71258496	     -0.05186971	     -0.00097456	     -0.19351598	     -0.05624813	      0.88264294	     -0.00177867	     -0.20893683	     -0.00080925	     -0.00041172	     49.94116049
      2.71383974	     -0.05192838	     -0.00097167	     -0.19357463	     -0.05624915	      0.88264241	     -0.00178001	     -0.20894131	     -0.00081569	     -0.00042517	     49.55586804
      2.71509452	     -0.05198678	     -0.00097151	     -0.19363295	     -0.05625018	      0.88264187	     -0.00178137	     -0.20894588	     -0.00082141	     -0.00043841	     49.52763266
      2.71634931	     -0.05204494	     -0.00096897	     -0.19369110	     -0.05625121	      0.88264131	     -0.00178273	     -0.20895053	     -0.00082602	     -0.00045127	     49.14451868
      2.71760409	     -0.05210284	     -0.00096908	     -0.19374893	     -0.05625225	      0.88264074	     -0.00178411	     -0.20895525	     -0.00082994	     -0.00046385	     49.11749177
      2.71885887	     -0.05216020	     -0.00096714	     -0.19380627	     -0.05625329	      0.88264015	     -0.00178550	     -0.20896002	     -0.00083277	     -0.00047599	     48.74635331
      2.72011365	     -0.05221673	     -0.00096793	     -0.19386272	     -0.05625434	      0.88263954	     -0.00178690	     -0.20896483	     -0.00083496	     -0.00048771	     48.72392050
      2.72136843	     -0.05227218	     -0.00096668	     -0.19391816	     -0.05625539	      0.88263892	     -0.00178832	     -0.20896968	     -0.00083614	     -0.00049887	     48.37142674
      2.72262321	     -0.05232647	     -0.00096768	     -0.19397238	     -0.05625644	      0.88263829	     -0.00178975	     -0.20897453	     -0.00083670	     -0.00050951	     48.35388997
      2.72387799	     -0.05237941	     -0.00096686	     -0.19402531	     -0.05625749	      0.88263765	     -0.00179119	     -0.20897938	     -0.00083633	     -0.00051949	     48.02775847
      2.72513278	     -0.05243110	     -0.00096805	     -0.19407694	     -0.05625854	      0.88263699	     -0.00179264	     -0.20898422	     -0.00083538	     -0.00052887	     48.01149686
      2.72638756	     -0.05248140	     -0.00096766	     -0.19412723	     -0.05625958	      0.88263632	     -0.00179411	     -0.20898904	     -0.00083358	     -0.00053751	     47.71354299
      2.72764234	     -0.05253022	     -0.00096903	     -0.19417600	     -0.05626063	      0.88263564	     -0.00179560	     -0.20899384	     -0.00083125	     -0.00054546	     47.69821637
      2.72889712	     -0.05257733	     -0.00096901	     -0.19422310	     -0.05626167	      0.88263495	     -0.00179709	     -0.20899860	     -0.00082812	     -0.00055261	     47.43160769
      2.73015190	     -0.05262253	     -0.00097044	     -0.19426825	     -0.05626271	      0.88263425	     -0.00179861	     -0.20900332	     -0.00082450	     -0.00055898	     47.41647314
      2.73140668	     -0.05266564	     -0.00097066	     -0.19431137	     -0.05626374	      0.88263355	     -0.00180013	     -0.20900798	     -0.00082016	     -0.00056447	     47.18437404
      2.73266147	     -0.05270670	     -0.00097210	     -0.19435240	     -0.05626476	      0.88263284	     -0.00180167	     -0.20901256	     -0.00081538	     -0.00056910	     47.17053676
      2.73418846	     -0.05275363	     -0.00097215	     -0.19439934	     -0.05626600	      0.88263196	     -0.00180356	     -0.20901804	     -0.00080867	     -0.00057346	     46.85783705
      2.73531570	     -0.05278624	     -0.00097418	     -0.19443191	     -0.05626691	      0.88263132	     -0.00180497	     -0.20902199	     -0.00080344	     -0.00057580	     46.97682086
      2.73644294	     -0.05281731	     -0.00097459	     -0.19446299	     -0.05626781	      0.88263067	     -0.00180639	     -0.20902586	     -0.00079768	     -0.00057733	     46.80135280
      2.73793974	     -0.05285599	     -0.00097638	     -0.19450165	     -0.05626900	      0.88262980	     -0.00180829	     -0.20903089	     -0.00078960	     -0.00057816	     46.81402934
      2.73928277	     -0.05288797	     -0.00097644	     -0.19453366	     -0.05627006	      0.88262903	     -0.00181001	     -0.20903528	     -0.00078170	     -0.00057772	     46.55468452
      2.74062581	     -0.05291750	     -0.00097871	     -0.19456317	     -0.05627110	      0.88262825	     -0.00181175	     -0.20903954	     -0.00077356	     -0.00057630	     46.73867150
      2.74180525	     -0.05294153	     -0.00097822	     -0.19458724	     -0.05627201	      0.88262757	     -0.00181328	     -0.20904317	     -0.00076581	     -0.00057421	     46.43664546
      2.74298469	     -0.05296378	     -0.00097957	     -0.19460950	     -0.05627291	      0.88262690	     -0.00181483	     -0.20904670	     -0.00075793	     -0.00057152	     46.51109532
      2.74416413	     -0.05298439	     -0.00097966	     -0.19463014	     -0.05627380	      0.88262622	     -0.00181639	     -0.20905014	     -0.00074961	     -0.00056827	     46.36700173
      2.74575749	     -0.05300996	     -0.00098103	     -0.19465573	     -0.05627498	      0.88262532	     -0.00181852	     -0.20905462	     -0.00073797	     -0.00056327	     46.43989614
      2.74696928	     -0.05302770	     -0.00098051	     -0.19467353	     -0.05627587	      0.88262464	     -0.00182015	     -0.20905792	     -0.00072852	     -0.00055913	     46.17786820
      2.74818108	     -0.05304388	     -0.00098172	     -0.19468972	     -0.05627675	      0.88262397	     -0.00182179	     -0.20906113	     -0.00071884	     -0.00055490	     46.25802202
      2.74939288	     -0.05305870	     -0.00098187	     -0.19470459	     -0.05627761	      0.88262330	     -0.00182345	     -0.20906426	     -0.00070862	     -0.00055066	     46.10181510
      2.75095657	     -0.05307665	     -0.00098382	     -0.19472255	     -0.05627871	      0.88262244	     -0.00182560	     -0.20906817	     -0.00069492	     -0.00054549	     46.20992481
      2.75215134	     -0.05309000	     -0.00098394	     -0.19473594	     -0.05627953	      0.88262179	     -0.00182726	     -0.20907111	     -0.00068374	     -0.00054188	     45.92274793
      2.75334611	     -0.05310376	     -0.00098617	     -0.19474969	     -0.05628034	      0.88262115	     -0.00182894	     -0.20907404	     -0.00067222	     -0.00053880	     46.00236997
      2.75479070	     -0.05312117	     -0.00098795	     -0.19476711	     -0.05628130	      0.88262037	     -0.00183098	     -0.20907762	     -0.00065741	     -0.00053590	     45.77513868
      2.75623528	     -0.05313973	     -0.00099264	     -0.19478560	     -0.05628224	      0.88261960	     -0.00183304	     -0.20908131	     -0.00064197	     -0.00053418	     46.05442282
      2.75733186	     -0.05315522	     -0.00099417	     -0.19480110	     -0.05628294	      0.88261901	     -0.00183461	     -0.20908423	     -0.00062941	     -0.00053373	     45.68127533
      2.75842845	     -0.05317236	     -0.00099789	     -0.19481819	     -0.05628362	      0.88261843	     -0.00183619	     -0.20908729	     -0.00061648	     -0.00053423	     45.71986946
      2.75998921	     -0.05319921	     -0.00100271	     -0.19484497	     -0.05628457	      0.88261759	     -0.00183846	     -0.20909197	     -0.00059694	     -0.00053669	     45.53762205
      2.76134840	     -0.05322469	     -0.00100851	     -0.19487037	     -0.05628537	      0.88261686	     -0.00184046	     -0.20909640	     -0.00057900	     -0.00054073	     45.64236235
      2.76270759	     -0.05325257	     -0.00101290	     -0.19489820	     -0.05628614	      0.88261612	     -0.00184246	     -0.20910121	     -0.00055982	     -0.00054662	     45.32476227
      2.76406678	     -0.05328309	     -0.00102014	     -0.19492860	     -0.05628689	      0.88261537	     -0.00184448	     -0.20910645	     -0.00053980	     -0.00055456	     45.57046339
      2.76525601	     -0.05331133	     -0.00102420	     -0.19495680	     -0.05628752	      0.88261471	     -0.00184625	     -0.20911142	     -0.00052106	     -0.00056313	     45.20873947
      2.76644525	     -0.05334001	     -0.00103024	     -0.19498540	     -0.05628813	      0.88261403	     -0.00184803	     -0.20911673	     -0.00050162	     -0.00057330	     45.29264569
      2.76763449	     -0.05336821	     -0.00103511	     -0.19501355	     -0.05628872	      0.88261334	     -0.00184982	     -0.20912237	     -0.00048114	     -0.00058497	     45.14019225
      2.76929177	     -0.05340604	     -0.00104287	     -0.19505130	     -0.05628949	      0.88261236	     -0.00185231	     -0.20913068	     -0.00045120	     -0.00060363	     45.20534987
      2.77052443	     -0.05343388	     -0.00104693	     -0.19507914	     -0.05629003	      0.88261160	     -0.00185418	     -0.20913717	     -0.00042762	     -0.00061914	     44.90923754
      2.77175708	     -0.05346173	     -0.00105257	     -0.19510694	     -0.05629054	      0.88261083	     -0.00185605	     -0.20914390	     -0.00040323	     -0.00063602	     44.97357614
      2.77298974	     -0.05348923	     -0.00105699	     -0.19513443	     -0.05629102	      0.88261004	     -0.00185792	     -0.20915088	     -0.00037773	     -0.00065406	     44.80425123
      2.77459711	     -0.05352456	     -0.00106403	     -0.19516974	     -0.05629160	      0.88260897	     -0.00186037	     -0.20916031	     -0.00034318	     -0.00067913	     44.88642382
      2.77580988	     -0.05355057	     -0.00106763	     -0.19519578	     -0.05629200	      0.88260813	     -0.00186221	     -0.20916767	     -0.00031591	     -0.00069893	     44.60057620
      2.77702265	     -0.05357756	     -0.00107292	     -0.19522275	     -0.05629237	      0.88260727	     -0.00186406	     -0.20917526	     -0.00028793	     -0.00071941	     44.64540475
      2.77850380	     -0.05361143	     -0.00107773	     -0.19525666	     -0.05629277	      0.88260619	     -0.00186632	     -0.20918487	     -0.00025245	     -0.00074511	     44.42094484
      2.77998496	     -0.05364551	     -0.00108457	     -0.19529072	     -0.05629312	      0.88260506	     -0.00186858	     -0.20919484	     -0.00021590	     -0.00077149	     44.63866657
      2.78109416	     -0.05367137	     -0.00108700	     -0.19531665	     -0.05629334	      0.88260420	     -0.00187026	     -0.20920253	     -0.00018742	     -0.00079147	     44.31239560
      2.78220335	     -0.05369737	     -0.00109110	     -0.19534268	     -0.05629353	      0.88260331	     -0.00187195	     -0.20921042	     -0.00015838	     -0.00081163	     44.32875198
      2.78380985	     -0.05373470	     -0.00109575	     -0.19538009	     -0.05629375	      0.88260198	     -0.00187439	     -0.20922214	     -0.00011493	     -0.00084083	     44.18086811
      2.78519564	     -0.05376644	     -0.00110071	     -0.19541188	     -0.05629388	      0.88260080	     -0.00187649	     -0.20923251	     -0.00007636	     -0.00086582	     44.25238449
      2.78658144	     -0.05379787	     -0.00110352	     -0.19544343	     -0.05629396	      0.88259958	     -0.00187858	     -0.20924309	     -0.00003652	     -0.00089034	     44.01731033
      2.78796723	     -0.05382882	     -0.00110847	     -0.19547444	     -0.05629399	      0.88259833	     -0.00188067	     -0.20925386	      0.00000409	     -0.00091426	     44.19530814
      2.78917549	     -0.05385519	     -0.00111009	     -0.19550094	     -0.05629396	      0.88259721	     -0.00188249	     -0.20926337	      0.00004059	     -0.00093440	     43.93055719
      2.79038375	     -0.05388137	     -0.00111361	     -0.19552720	     -0.05629389	      0.88259607	     -0.00188430	     -0.20927298	      0.00007767	     -0.00095386	     43.99088605
      2.79183697	     -0.05391250	     -0.00111653	     -0.19555848	     -0.05629374	      0.88259467	     -0.00188646	     -0.20928467	      0.00012341	     -0.00097613	     43.83090771
      2.79329020	     -0.05394360	     -0.00112148	     -0.19558968	     -0.05629353	      0.88259323	     -0.00188863	     -0.20929647	      0.00017006	     -0.00099709	     43.97182740
      2.79450389	     -0.05396936	     -0.00112332	     -0.19561558	     -0.05629330	      0.88259201	     -0.00189042	     -0.20930642	      0.00021006	     -0.00101343	     43.73801445
      2.79571758	     -0.05399517	     -0.00112708	     -0.19564149	     -0.05629302	      0.88259078	     -0.00189221	     -0.20931644	      0.00025063	     -0.00102874	     43.80498028
      2.79718871	     -0.05402645	     -0.00113010	     -0.19567293	     -0.05629261	      0.88258925	     -0.00189437	     -0.20932869	      0.00030093	     -0.00104575	     43.65994855
      2.79865983	     -0.05405764	     -0.00113484	     -0.19570424	     -0.05629213	      0.88258770	     -0.00189651	     -0.20934103	      0.00035208	     -0.00106103	     43.83170869
      2.79984377	     -0.05408216	     -0.00113569	     -0.19572895	     -0.05629169	      0.88258644	     -0.00189823	     -0.20935103	      0.00039415	     -0.00107176	     43.59534052
      2.80102770	     -0.05410577	     -0.00113821	     -0.19575270	     -0.05629120	      0.88258516	     -0.00189994	     -0.20936105	      0.00043663	     -0.00108119	     43.65028109
      2.80254554	     -0.05413472	     -0.00114005	     -0.19578188	     -0.05629049	      0.88258351	     -0.00190212	     -0.20937390	      0.00049211	     -0.00109123	     43.53989816
      2.80406337	     -0.05416253	     -0.00114399	     -0.19580987	     -0.05628970	      0.88258185	     -0.00190428	     -0.20938673	      0.00054836	     -0.00109894	     43.73562356
      2.80521382	     -0.05418292	     -0.00114459	     -0.19583046	     -0.05628905	      0.88258058	     -0.00190590	     -0.20939641	      0.00059187	     -0.00110308	     43.52911203
      2.80636426	     -0.05420295	     -0.00114697	     -0.19585064	     -0.05628834	      0.88257931	     -0.00190752	     -0.20940606	      0.00063571	     -0.00110584	     43.58857874
      2.80794590	     -0.05422915	     -0.00114888	     -0.19587710	     -0.05628729	      0.88257756	     -0.00190972	     -0.20941925	      0.00069692	     -0.00110731	     43.52064589
      2.80952753	     -0.05425331	     -0.00115256	     -0.19590149	     -0.05628614	      0.88257581	     -0.00191190	     -0.20943231	      0.00075882	     -0.00110618	     43.74400541
      2.81062890	     -0.05426881	     -0.00115266	     -0.19591720	     -0.05628528	      0.88257459	     -0.00191341	     -0.20944130	      0.00080268	     -0.00110376	     43.57019245
      2.81173028	     -0.05428342	     -0.00115456	     -0.19593200	     -0.05628437	      0.88257338	     -0.00191490	     -0.20945017	      0.00084677	     -0.00110005	     43.64401430
      2.81341625	     -0.05430374	     -0.00115645	     -0.19595262	     -0.05628288	      0.88257153	     -0.00191716	     -0.20946352	      0.00091501	     -0.00109166	     43.64507709
      2.81480850	     -0.05431788	     -0.00115885	     -0.19596699	     -0.05628157	      0.88257002	     -0.00191901	     -0.20947426	      0.00097174	     -0.00108225	     43.77631238
      2.81620075	     -0.05432971	     -0.00115918	     -0.19597911	     -0.05628018	      0.88256852	     -0.00192084	     -0.20948470	      0.00102900	     -0.00107053	     43.71018728
      2.81759301	     -0.05433944	     -0.00116158	     -0.19598908	     -0.05627871	      0.88256704	     -0.00192264	     -0.20949480	      0.00108631	     -0.00105662	     43.89774010
[truncated: 313,600 more chars]
