# Supplementary material for: A Neural Controller Model Considering the Vestibulospinal Tract in Human Postural Control
Source: Front Comput Neurosci. 2022 Feb 25;16:785099. doi: 10.3389/fncom.2022.785099 (PMC8913724; doi:10.3389/fncom.2022.785099)
Supplement: Supplementary file 8 [file Data_Sheet_3.zip › SimulationResults/VST+/2.476/opt_2/jiang_CoPpositon_pos.sto]

CoP
version=1
nRows=3815
nColumns=11
inDegrees=no

This file contains CoP trajectory (of origin) and orientations.

Units are S.I. units (seconds, meters, Newtons, ...)
Angles are in degrees.

endheader
time	cop-x	cop-z	cop-x-calcn-r	com-x	com-y	com-z	com-x-calcn-r	com-x-vel	com-y-vel	s_torques
      0.00044642	     -0.05991306	     -0.00034167	     -0.20160720	     -0.06018847	      0.88291525	     -0.00012903	     -0.21425400	      0.00001035	     -0.00002526	    106.00581575
      0.00098903	     -0.05941358	     -0.00035481	     -0.20110781	     -0.06018846	      0.88291523	     -0.00012902	     -0.21424125	      0.00003151	     -0.00003802	    108.13683858
      0.00165897	     -0.05901816	     -0.00036436	     -0.20071251	     -0.06018843	      0.88291520	     -0.00012900	     -0.21421858	      0.00005020	     -0.00003514	     76.75373811
      0.00253457	     -0.05876618	     -0.00037027	     -0.20046058	     -0.06018839	      0.88291518	     -0.00012894	     -0.21418460	      0.00005498	     -0.00001290	     47.12904783
      0.00376573	     -0.05871890	     -0.00037167	     -0.20041323	     -0.06018833	      0.88291519	     -0.00012884	     -0.21413891	      0.00003673	      0.00003234	     29.23942107
      0.00589804	     -0.05896124	     -0.00036805	     -0.20065549	     -0.06018830	      0.88291534	     -0.00012860	     -0.21408087	     -0.00000623	      0.00010083	     20.50222673
      0.00717268	     -0.05912416	     -0.00036621	     -0.20081849	     -0.06018832	      0.88291548	     -0.00012843	     -0.21405872	     -0.00002006	      0.00012372	     19.70797407
      0.00844731	     -0.05925142	     -0.00036527	     -0.20094594	     -0.06018834	      0.88291565	     -0.00012824	     -0.21404294	     -0.00002186	      0.00013285	     19.90070927
      0.01027475	     -0.05936847	     -0.00036550	     -0.20106342	     -0.06018837	      0.88291589	     -0.00012794	     -0.21402682	     -0.00000667	      0.00012704	     20.99592546
      0.01160839	     -0.05941437	     -0.00036569	     -0.20110973	     -0.06018837	      0.88291605	     -0.00012771	     -0.21401765	      0.00001332	      0.00011298	     22.31209877
      0.01294203	     -0.05944122	     -0.00036577	     -0.20113703	     -0.06018833	      0.88291619	     -0.00012748	     -0.21400953	      0.00003863	      0.00009351	     23.12566359
      0.01427567	     -0.05944866	     -0.00036562	     -0.20114495	     -0.06018826	      0.88291630	     -0.00012723	     -0.21400202	      0.00006679	      0.00007044	     24.23607168
      0.01604803	     -0.05944311	     -0.00036509	     -0.20114008	     -0.06018811	      0.88291639	     -0.00012688	     -0.21399258	      0.00010710	      0.00003692	     24.73981228
      0.01734737	     -0.05942415	     -0.00036432	     -0.20112163	     -0.06018795	      0.88291642	     -0.00012662	     -0.21398604	      0.00013688	      0.00001162	     25.74450156
      0.01864671	     -0.05940213	     -0.00036343	     -0.20110011	     -0.06018775	      0.88291642	     -0.00012634	     -0.21397978	      0.00016696	     -0.00001323	     25.65486623
      0.02027061	     -0.05936267	     -0.00036195	     -0.20106128	     -0.06018745	      0.88291638	     -0.00012599	     -0.21397242	      0.00020340	     -0.00004280	     26.08939490
      0.02170682	     -0.05932593	     -0.00036061	     -0.20102508	     -0.06018714	      0.88291630	     -0.00012566	     -0.21396632	      0.00023490	     -0.00006673	     25.37276543
      0.02314303	     -0.05927968	     -0.00035896	     -0.20097936	     -0.06018678	      0.88291619	     -0.00012533	     -0.21396067	      0.00026457	     -0.00008819	     25.68622769
      0.02457925	     -0.05923690	     -0.00035749	     -0.20093711	     -0.06018638	      0.88291605	     -0.00012498	     -0.21395537	      0.00029340	     -0.00010668	     24.74276390
      0.02601546	     -0.05918642	     -0.00035574	     -0.20088714	     -0.06018594	      0.88291588	     -0.00012462	     -0.21395050	      0.00032014	     -0.00012220	     25.01531191
      0.02745168	     -0.05914363	     -0.00035436	     -0.20084485	     -0.06018546	      0.88291570	     -0.00012426	     -0.21394594	      0.00034618	     -0.00013451	     24.08565494
      0.02888789	     -0.05909410	     -0.00035267	     -0.20079581	     -0.06018495	      0.88291550	     -0.00012388	     -0.21394176	      0.00037011	     -0.00014388	     24.45227006
      0.03015410	     -0.05905980	     -0.00035165	     -0.20076193	     -0.06018446	      0.88291531	     -0.00012354	     -0.21393827	      0.00039089	     -0.00014964	     23.85074783
      0.03142030	     -0.05902291	     -0.00035046	     -0.20072545	     -0.06018396	      0.88291512	     -0.00012320	     -0.21393502	      0.00041035	     -0.00015338	     23.94019635
      0.03298278	     -0.05898524	     -0.00034936	     -0.20068829	     -0.06018330	      0.88291488	     -0.00012277	     -0.21393122	      0.00043372	     -0.00015537	     23.75935505
      0.03454526	     -0.05894787	     -0.00034812	     -0.20065141	     -0.06018260	      0.88291463	     -0.00012233	     -0.21392768	      0.00045574	     -0.00015498	     24.02447110
      0.03581978	     -0.05892708	     -0.00034762	     -0.20063102	     -0.06018201	      0.88291444	     -0.00012196	     -0.21392490	      0.00047369	     -0.00015311	     23.87614651
      0.03709430	     -0.05890506	     -0.00034692	     -0.20060940	     -0.06018139	      0.88291425	     -0.00012159	     -0.21392224	      0.00049084	     -0.00015027	     24.03946124
      0.03867303	     -0.05888645	     -0.00034651	     -0.20059127	     -0.06018060	      0.88291401	     -0.00012112	     -0.21391904	      0.00051205	     -0.00014567	     24.07339809
      0.04025177	     -0.05886749	     -0.00034586	     -0.20057278	     -0.06017978	      0.88291379	     -0.00012065	     -0.21391596	      0.00053252	     -0.00014045	     24.30617768
      0.04147433	     -0.05886228	     -0.00034596	     -0.20056794	     -0.06017912	      0.88291362	     -0.00012027	     -0.21391357	      0.00054881	     -0.00013617	     24.24553137
      0.04269690	     -0.05885496	     -0.00034581	     -0.20056099	     -0.06017844	      0.88291345	     -0.00011990	     -0.21391124	      0.00056464	     -0.00013202	     24.32698715
      0.04434475	     -0.05885236	     -0.00034607	     -0.20055887	     -0.06017749	      0.88291324	     -0.00011938	     -0.21390814	      0.00058625	     -0.00012685	     24.32362915
      0.04599260	     -0.05884784	     -0.00034597	     -0.20055485	     -0.06017650	      0.88291303	     -0.00011886	     -0.21390513	      0.00060747	     -0.00012265	     24.46487004
      0.04716826	     -0.05885218	     -0.00034651	     -0.20055954	     -0.06017578	      0.88291289	     -0.00011849	     -0.21390295	      0.00062321	     -0.00012029	     24.33087392
      0.04834391	     -0.05885277	     -0.00034666	     -0.20056048	     -0.06017504	      0.88291275	     -0.00011811	     -0.21390081	      0.00063859	     -0.00011867	     24.34946147
      0.05008579	     -0.05885670	     -0.00034713	     -0.20056491	     -0.06017391	      0.88291255	     -0.00011754	     -0.21389763	      0.00066166	     -0.00011766	     24.27823185
      0.05155213	     -0.05885675	     -0.00034714	     -0.20056540	     -0.06017292	      0.88291237	     -0.00011706	     -0.21389494	      0.00068090	     -0.00011825	     24.34894859
      0.05301847	     -0.05886110	     -0.00034758	     -0.20057018	     -0.06017191	      0.88291220	     -0.00011657	     -0.21389219	      0.00070056	     -0.00012010	     24.19098125
      0.05448481	     -0.05885894	     -0.00034731	     -0.20056846	     -0.06017087	      0.88291202	     -0.00011608	     -0.21388946	      0.00071965	     -0.00012331	     24.37038867
      0.05579874	     -0.05886364	     -0.00034773	     -0.20057354	     -0.06016991	      0.88291185	     -0.00011563	     -0.21388699	      0.00073725	     -0.00012722	     24.14422193
      0.05711267	     -0.05886222	     -0.00034754	     -0.20057251	     -0.06016893	      0.88291168	     -0.00011518	     -0.21388458	      0.00075428	     -0.00013217	     24.26129686
      0.05842660	     -0.05886377	     -0.00034776	     -0.20057444	     -0.06016793	      0.88291151	     -0.00011472	     -0.21388218	      0.00077148	     -0.00013798	     24.14730786
      0.06010480	     -0.05886020	     -0.00034755	     -0.20057136	     -0.06016662	      0.88291127	     -0.00011413	     -0.21387918	      0.00079286	     -0.00014660	     24.28661227
      0.06144112	     -0.05886126	     -0.00034797	     -0.20057280	     -0.06016555	      0.88291107	     -0.00011366	     -0.21387679	      0.00081002	     -0.00015418	     24.04872719
      0.06277744	     -0.05885634	     -0.00034786	     -0.20056825	     -0.06016445	      0.88291086	     -0.00011318	     -0.21387447	      0.00082649	     -0.00016235	     24.17930414
      0.06411376	     -0.05885426	     -0.00034830	     -0.20056655	     -0.06016334	      0.88291063	     -0.00011270	     -0.21387216	      0.00084298	     -0.00017092	     24.03894912
      0.06577513	     -0.05884605	     -0.00034837	     -0.20055880	     -0.06016192	      0.88291034	     -0.00011210	     -0.21386936	      0.00086273	     -0.00018208	     24.20183499
      0.06708872	     -0.05884413	     -0.00034912	     -0.20055723	     -0.06016078	      0.88291010	     -0.00011161	     -0.21386713	      0.00087842	     -0.00019107	     23.94386294
      0.06840231	     -0.05883678	     -0.00034927	     -0.20055023	     -0.06015961	      0.88290984	     -0.00011113	     -0.21386498	      0.00089342	     -0.00020017	     24.06191297
      0.06971590	     -0.05883261	     -0.00034995	     -0.20054641	     -0.06015843	      0.88290957	     -0.00011064	     -0.21386284	      0.00090838	     -0.00020918	     23.94440396
      0.07144546	     -0.05882263	     -0.00035054	     -0.20053688	     -0.06015684	      0.88290920	     -0.00010998	     -0.21386010	      0.00092728	     -0.00022075	     24.08860072
      0.07274943	     -0.05881998	     -0.00035167	     -0.20053456	     -0.06015562	      0.88290890	     -0.00010949	     -0.21385805	      0.00094155	     -0.00022910	     23.85586637
      0.07405340	     -0.05881262	     -0.00035206	     -0.20052753	     -0.06015439	      0.88290860	     -0.00010899	     -0.21385606	      0.00095513	     -0.00023720	     23.95947068
      0.07563103	     -0.05880894	     -0.00035303	     -0.20052424	     -0.06015287	      0.88290822	     -0.00010838	     -0.21385369	      0.00097157	     -0.00024657	     23.80128875
      0.07704331	     -0.05880112	     -0.00035304	     -0.20051678	     -0.06015148	      0.88290786	     -0.00010783	     -0.21385167	      0.00098564	     -0.00025465	     23.98100334
      0.07845559	     -0.05880008	     -0.00035382	     -0.20051609	     -0.06015008	      0.88290750	     -0.00010728	     -0.21384968	      0.00100000	     -0.00026233	     23.77968706
      0.07986787	     -0.05879307	     -0.00035350	     -0.20050945	     -0.06014866	      0.88290712	     -0.00010672	     -0.21384778	      0.00101372	     -0.00026973	     23.98085185
      0.08128015	     -0.05880231	     -0.00035394	     -0.20051903	     -0.06014722	      0.88290674	     -0.00010615	     -0.21384602	      0.00102766	     -0.00027702	     23.71533256
      0.08269243	     -0.05885136	     -0.00035283	     -0.20056843	     -0.06014576	      0.88290634	     -0.00010559	     -0.21384533	      0.00104007	     -0.00028626	     23.59729525
      0.08410471	     -0.05899289	     -0.00035251	     -0.20071026	     -0.06014428	      0.88290593	     -0.00010501	     -0.21384783	      0.00105199	     -0.00030261	     22.83407711
      0.08551699	     -0.05921309	     -0.00035099	     -0.20093077	     -0.06014279	      0.88290548	     -0.00010444	     -0.21385606	      0.00106465	     -0.00033295	     23.15607720
      0.08692927	     -0.05950263	     -0.00035101	     -0.20122061	     -0.06014127	      0.88290498	     -0.00010387	     -0.21387143	      0.00108277	     -0.00038262	     22.96546763
      0.08834155	     -0.05981400	     -0.00035041	     -0.20153235	     -0.06013972	      0.88290439	     -0.00010329	     -0.21389431	      0.00110801	     -0.00045464	     24.52835696
      0.08975383	     -0.06013940	     -0.00035169	     -0.20185818	     -0.06013814	      0.88290368	     -0.00010272	     -0.21392399	      0.00114304	     -0.00054926	     24.92113406
      0.09116612	     -0.06044750	     -0.00035249	     -0.20216678	     -0.06013649	      0.88290283	     -0.00010215	     -0.21395953	      0.00118690	     -0.00066498	     26.85176835
      0.09257840	     -0.06074205	     -0.00035487	     -0.20246190	     -0.06013478	      0.88290179	     -0.00010159	     -0.21399969	      0.00123992	     -0.00079897	     27.11744423
      0.09399068	     -0.06100604	     -0.00035648	     -0.20272654	     -0.06013299	      0.88290056	     -0.00010103	     -0.21404352	      0.00130018	     -0.00094771	     28.29928486
      0.09540296	     -0.06124863	     -0.00035876	     -0.20296984	     -0.06013110	      0.88289911	     -0.00010047	     -0.21409005	      0.00136725	     -0.00110744	     27.84653040
      0.09710562	     -0.06149795	     -0.00036036	     -0.20322010	     -0.06012870	      0.88289706	     -0.00009981	     -0.21414866	      0.00145504	     -0.00130897	     27.96191923
      0.09851444	     -0.06167300	     -0.00036200	     -0.20339597	     -0.06012660	      0.88289509	     -0.00009927	     -0.21419831	      0.00153267	     -0.00147835	     26.02711189
      0.09992326	     -0.06181494	     -0.00036234	     -0.20353881	     -0.06012438	      0.88289289	     -0.00009873	     -0.21424862	      0.00161313	     -0.00164454	     25.13495715
      0.10133208	     -0.06193588	     -0.00036322	     -0.20366066	     -0.06012205	      0.88289046	     -0.00009820	     -0.21429910	      0.00169574	     -0.00180485	     23.09973880
      0.10304878	     -0.06204268	     -0.00036300	     -0.20376863	     -0.06011905	      0.88288720	     -0.00009755	     -0.21436005	      0.00179935	     -0.00198662	     21.43775326
      0.10414343	     -0.06209475	     -0.00036347	     -0.20382145	     -0.06011705	      0.88288497	     -0.00009715	     -0.21439810	      0.00186556	     -0.00209359	     20.00795871
      0.10523808	     -0.06213311	     -0.00036350	     -0.20386058	     -0.06011497	      0.88288262	     -0.00009675	     -0.21443530	      0.00193283	     -0.00219086	     19.05611869
      0.10691899	     -0.06217498	     -0.00036347	     -0.20390364	     -0.06011163	      0.88287883	     -0.00009614	     -0.21449041	      0.00203586	     -0.00232085	     18.08681686
      0.10862234	     -0.06220720	     -0.00036299	     -0.20393708	     -0.06010808	      0.88287478	     -0.00009554	     -0.21454355	      0.00214068	     -0.00242525	     17.45647896
      0.10973469	     -0.06222385	     -0.00036285	     -0.20395452	     -0.06010566	      0.88287205	     -0.00009515	     -0.21457673	      0.00220769	     -0.00247887	     17.71970407
      0.11084704	     -0.06223639	     -0.00036287	     -0.20396785	     -0.06010316	      0.88286927	     -0.00009477	     -0.21460873	      0.00227511	     -0.00251927	     17.87551081
      0.11248647	     -0.06226057	     -0.00036296	     -0.20399318	     -0.06009935	      0.88286511	     -0.00009421	     -0.21465390	      0.00237315	     -0.00255636	     18.51347680
      0.11416410	     -0.06229200	     -0.00036323	     -0.20402578	     -0.06009529	      0.88286081	     -0.00009366	     -0.21469775	      0.00247364	     -0.00256684	     18.91678269
      0.11525348	     -0.06231289	     -0.00036341	     -0.20404742	     -0.06009256	      0.88285801	     -0.00009331	     -0.21472493	      0.00253777	     -0.00256062	     19.69069770
      0.11634287	     -0.06233740	     -0.00036369	     -0.20407269	     -0.06008976	      0.88285523	     -0.00009296	     -0.21475107	      0.00260268	     -0.00254365	     19.97123081
      0.11799023	     -0.06237929	     -0.00036389	     -0.20411572	     -0.06008539	      0.88285108	     -0.00009244	     -0.21478865	      0.00270069	     -0.00250053	     20.46255865
      0.11975814	     -0.06243046	     -0.00036474	     -0.20416811	     -0.06008052	      0.88284671	     -0.00009191	     -0.21482638	      0.00280729	     -0.00243206	     20.24842518
      0.12072886	     -0.06245906	     -0.00036524	     -0.20419738	     -0.06007777	      0.88284437	     -0.00009162	     -0.21484600	      0.00286527	     -0.00238665	     20.51177683
      0.12192896	     -0.06249786	     -0.00036603	     -0.20423701	     -0.06007429	      0.88284155	     -0.00009127	     -0.21486917	      0.00293818	     -0.00232276	     20.28001351
      0.12384605	     -0.06255976	     -0.00036747	     -0.20430023	     -0.06006854	      0.88283720	     -0.00009073	     -0.21490386	      0.00305532	     -0.00220700	     20.05387478
      0.12514192	     -0.06260559	     -0.00036855	     -0.20434695	     -0.06006453	      0.88283440	     -0.00009038	     -0.21492578	      0.00313627	     -0.00212003	     19.28535972
      0.12643780	     -0.06264883	     -0.00036954	     -0.20439108	     -0.06006041	      0.88283171	     -0.00009004	     -0.21494656	      0.00321681	     -0.00202888	     19.15022423
      0.12773367	     -0.06269315	     -0.00037063	     -0.20443631	     -0.06005619	      0.88282914	     -0.00008970	     -0.21496621	      0.00329909	     -0.00193308	     18.49489547
      0.12902955	     -0.06273352	     -0.00037158	     -0.20447758	     -0.06005186	      0.88282670	     -0.00008938	     -0.21498482	      0.00338116	     -0.00183528	     18.36976796
      0.13032542	     -0.06277333	     -0.00037257	     -0.20451830	     -0.06004743	      0.88282439	     -0.00008906	     -0.21500240	      0.00346486	     -0.00173489	     17.84689266
      0.13162130	     -0.06280843	     -0.00037343	     -0.20455432	     -0.06004288	      0.88282220	     -0.00008875	     -0.21501903	      0.00354825	     -0.00163439	     17.79582500
      0.13291717	     -0.06284337	     -0.00037436	     -0.20459017	     -0.06003823	      0.88282015	     -0.00008846	     -0.21503478	      0.00363305	     -0.00153308	     17.42056896
      0.13421305	     -0.06287492	     -0.00037516	     -0.20462264	     -0.06003347	      0.88281823	     -0.00008817	     -0.21504978	      0.00371734	     -0.00143331	     17.43507285
      0.13550892	     -0.06290674	     -0.00037599	     -0.20465537	     -0.06002860	      0.88281644	     -0.00008789	     -0.21506413	      0.00380288	     -0.00133436	     17.18662729
      0.13680480	     -0.06293353	     -0.00037633	     -0.20468308	     -0.06002361	      0.88281477	     -0.00008762	     -0.21507795	      0.00388786	     -0.00123845	     17.25563115
      0.13810067	     -0.06295934	     -0.00037658	     -0.20470982	     -0.06001852	      0.88281322	     -0.00008736	     -0.21509126	      0.00397402	     -0.00114467	     17.09520018
      0.13939655	     -0.06298046	     -0.00037681	     -0.20473186	     -0.06001331	      0.88281180	     -0.00008711	     -0.21510417	      0.00405958	     -0.00105500	     17.17306745
      0.14069242	     -0.06300010	     -0.00037742	     -0.20475242	     -0.06000800	      0.88281049	     -0.00008687	     -0.21511666	      0.00414622	     -0.00096834	     17.04110228
      0.14198830	     -0.06301315	     -0.00037754	     -0.20476639	     -0.06000257	      0.88280929	     -0.00008664	     -0.21512879	      0.00423215	     -0.00088635	     17.08467958
      0.14328417	     -0.06302452	     -0.00037790	     -0.20477869	     -0.05999703	      0.88280819	     -0.00008641	     -0.21514056	      0.00431892	     -0.00080776	     16.92630164
      0.14458005	     -0.06303042	     -0.00037801	     -0.20478551	     -0.05999137	      0.88280719	     -0.00008620	     -0.21515201	      0.00440492	     -0.00073420	     16.92647289
      0.14587592	     -0.06303402	     -0.00037806	     -0.20479004	     -0.05998561	      0.88280629	     -0.00008599	     -0.21516306	      0.00449169	     -0.00066447	     16.75326138
      0.14717180	     -0.06303214	     -0.00037795	     -0.20478908	     -0.05997973	      0.88280547	     -0.00008580	     -0.21517371	      0.00457772	     -0.00059988	     16.72613294
      0.14846767	     -0.06302856	     -0.00037797	     -0.20478642	     -0.05997375	      0.88280473	     -0.00008562	     -0.21518387	      0.00466437	     -0.00053917	     16.53794635
      0.14976355	     -0.06302184	     -0.00037790	     -0.20478062	     -0.05996765	      0.88280407	     -0.00008544	     -0.21519357	      0.00475027	     -0.00048347	     16.49325117
      0.15134572	     -0.06301408	     -0.00037805	     -0.20477397	     -0.05996005	      0.88280335	     -0.00008524	     -0.21520476	      0.00485588	     -0.00042070	     16.18669806
      0.15247870	     -0.06300509	     -0.00037820	     -0.20476577	     -0.05995450	      0.88280290	     -0.00008511	     -0.21521237	      0.00493036	     -0.00038032	     16.25277999
      0.15361168	     -0.06299731	     -0.00037845	     -0.20475877	     -0.05994887	      0.88280249	     -0.00008498	     -0.21521961	      0.00500555	     -0.00034255	     16.12678984
      0.15510566	     -0.06298586	     -0.00037871	     -0.20474836	     -0.05994132	      0.88280201	     -0.00008483	     -0.21522862	      0.00510408	     -0.00029816	     16.10354838
      0.15680272	     -0.06297501	     -0.00037908	     -0.20473868	     -0.05993257	      0.88280155	     -0.00008467	     -0.21523811	      0.00521668	     -0.00025380	     15.82421609
      0.15783102	     -0.06296646	     -0.00037917	     -0.20473083	     -0.05992717	      0.88280130	     -0.00008458	     -0.21524350	      0.00528392	     -0.00023091	     15.96455353
      0.15885931	     -0.06296002	     -0.00037931	     -0.20472510	     -0.05992170	      0.88280107	     -0.00008450	     -0.21524861	      0.00535178	     -0.00021007	     15.91306683
      0.16063077	     -0.06295069	     -0.00037954	     -0.20471698	     -0.05991211	      0.88280073	     -0.00008438	     -0.21525681	      0.00546848	     -0.00018036	     15.91489306
      0.16270837	     -0.06294555	     -0.00037996	     -0.20471326	     -0.05990061	      0.88280038	     -0.00008426	     -0.21526553	      0.00560648	     -0.00015425	     15.60548643
      0.16360073	     -0.06294148	     -0.00037992	     -0.20470979	     -0.05989558	      0.88280024	     -0.00008422	     -0.21526903	      0.00566481	     -0.00014660	     15.84806200
      0.16470126	     -0.06293887	     -0.00037993	     -0.20470794	     -0.05988931	      0.88280009	     -0.00008417	     -0.21527308	      0.00573776	     -0.00013894	     15.85604068
      0.16675128	     -0.06293110	     -0.00037999	     -0.20470157	     -0.05987740	      0.88279981	     -0.00008410	     -0.21527986	      0.00587396	     -0.00013126	     15.97296430
      0.16829970	     -0.06291691	     -0.00037992	     -0.20468845	     -0.05986823	      0.88279961	     -0.00008407	     -0.21528408	      0.00597805	     -0.00012956	     15.85952239
      0.16946141	     -0.06288414	     -0.00037963	     -0.20465649	     -0.05986124	      0.88279946	     -0.00008406	     -0.21528633	      0.00605546	     -0.00013059	     16.26321301
      0.17062312	     -0.06282145	     -0.00037946	     -0.20459462	     -0.05985416	      0.88279931	     -0.00008405	     -0.21528707	      0.00613393	     -0.00013083	     16.51596777
      0.17206106	     -0.06268297	     -0.00037906	     -0.20445718	     -0.05984527	      0.88279912	     -0.00008406	     -0.21528458	      0.00623019	     -0.00012837	     17.20835623
      0.17367142	     -0.06244256	     -0.00037820	     -0.20421793	     -0.05983515	      0.88279892	     -0.00008408	     -0.21527520	      0.00633635	     -0.00011501	     17.75166752
      0.17477117	     -0.06222792	     -0.00037714	     -0.20400407	     -0.05982814	      0.88279880	     -0.00008410	     -0.21526386	      0.00640474	     -0.00009723	     18.50846972
      0.17587092	     -0.06198303	     -0.00037589	     -0.20375993	     -0.05982106	      0.88279871	     -0.00008413	     -0.21524810	      0.00647003	     -0.00006937	     18.94298828
      0.17743490	     -0.06159282	     -0.00037383	     -0.20337073	     -0.05981088	      0.88279865	     -0.00008418	     -0.21521807	      0.00655422	     -0.00001153	     19.72054259
      0.17923374	     -0.06110617	     -0.00037142	     -0.20288509	     -0.05979901	      0.88279871	     -0.00008426	     -0.21517306	      0.00663789	      0.00008477	     20.21661628
      0.18017656	     -0.06083934	     -0.00036991	     -0.20261874	     -0.05979274	      0.88279882	     -0.00008431	     -0.21514547	      0.00667437	      0.00014729	     20.91132238
      0.18137123	     -0.06049898	     -0.00036792	     -0.20227891	     -0.05978474	      0.88279905	     -0.00008438	     -0.21510704	      0.00671491	      0.00023896	     21.43506671
      0.18340738	     -0.05991408	     -0.00036389	     -0.20169476	     -0.05977101	      0.88279971	     -0.00008452	     -0.21503399	      0.00676757	      0.00042277	     22.64992635
      0.18465746	     -0.05955974	     -0.00036138	     -0.20134079	     -0.05976253	      0.88280032	     -0.00008461	     -0.21498526	      0.00679122	      0.00055141	     23.00185959
      0.18590755	     -0.05920946	     -0.00035876	     -0.20099081	     -0.05975403	      0.88280110	     -0.00008472	     -0.21493425	      0.00680740	      0.00068867	     23.89156149
      0.18715763	     -0.05887012	     -0.00035638	     -0.20065169	     -0.05974551	      0.88280205	     -0.00008483	     -0.21488142	      0.00681819	      0.00083389	     24.41500248
      0.18871246	     -0.05846313	     -0.00035351	     -0.20024489	     -0.05973491	      0.88280349	     -0.00008498	     -0.21481397	      0.00682326	      0.00102103	     25.50684328
      0.19003715	     -0.05813445	     -0.00035105	     -0.19991631	     -0.05972587	      0.88280495	     -0.00008512	     -0.21475554	      0.00682264	      0.00118455	     25.89645289
      0.19136184	     -0.05781806	     -0.00034902	     -0.19959995	     -0.05971684	      0.88280663	     -0.00008527	     -0.21469677	      0.00681609	      0.00134763	     26.98453237
      0.19268652	     -0.05752039	     -0.00034693	     -0.19930227	     -0.05970781	      0.88280852	     -0.00008542	     -0.21463799	      0.00680671	      0.00150975	     27.34693983
      0.19401121	     -0.05723427	     -0.00034482	     -0.19901609	     -0.05969880	      0.88281062	     -0.00008558	     -0.21457956	      0.00679252	      0.00166697	     28.41280801
      0.19533590	     -0.05696575	     -0.00034366	     -0.19874746	     -0.05968982	      0.88281293	     -0.00008575	     -0.21452165	      0.00677647	      0.00181910	     28.86215841
      0.19666058	     -0.05670804	     -0.00034245	     -0.19848960	     -0.05968085	      0.88281544	     -0.00008593	     -0.21446449	      0.00675669	      0.00196292	     29.90554668
      0.19798527	     -0.05646558	     -0.00034132	     -0.19824697	     -0.05967192	      0.88281813	     -0.00008612	     -0.21440813	      0.00673589	      0.00209858	     30.25675886
      0.19930995	     -0.05622977	     -0.00033997	     -0.19801097	     -0.05966301	      0.88282099	     -0.00008631	     -0.21435264	      0.00671187	      0.00222294	     31.30127293
      0.20063464	     -0.05600764	     -0.00033878	     -0.19778862	     -0.05965413	      0.88282401	     -0.00008651	     -0.21429795	      0.00668736	      0.00233667	     31.68097228
      0.20195933	     -0.05579070	     -0.00033721	     -0.19757146	     -0.05964529	      0.88282718	     -0.00008672	     -0.21424412	      0.00666018	      0.00243719	     32.66781861
      0.20328401	     -0.05558658	     -0.00033588	     -0.19736708	     -0.05963649	      0.88283047	     -0.00008693	     -0.21419108	      0.00663293	      0.00252572	     32.90557964
      0.20460870	     -0.05538698	     -0.00033423	     -0.19716722	     -0.05962772	      0.88283386	     -0.00008715	     -0.21413890	      0.00660300	      0.00259981	     33.84189861
      0.20593339	     -0.05520247	     -0.00033315	     -0.19698242	     -0.05961899	      0.88283735	     -0.00008738	     -0.21408759	      0.00657307	      0.00266071	     34.08191819
      0.20725807	     -0.05502153	     -0.00033242	     -0.19680116	     -0.05961031	      0.88284091	     -0.00008762	     -0.21403730	      0.00654085	      0.00270657	     34.91876536
      0.20858276	     -0.05485372	     -0.00033181	     -0.19663302	     -0.05960167	      0.88284451	     -0.00008786	     -0.21398801	      0.00650880	      0.00273926	     35.01857078
      0.20990744	     -0.05468584	     -0.00033079	     -0.19646480	     -0.05959307	      0.88284816	     -0.00008810	     -0.21393975	      0.00647434	      0.00275708	     35.86782245
      0.21123213	     -0.05452738	     -0.00033011	     -0.19630599	     -0.05958451	      0.88285181	     -0.00008836	     -0.21389235	      0.00644015	      0.00276225	     35.96269360
      0.21255682	     -0.05436861	     -0.00032901	     -0.19614685	     -0.05957600	      0.88285547	     -0.00008862	     -0.21384583	      0.00640354	      0.00275344	     36.74876154
      0.21388150	     -0.05422028	     -0.00032828	     -0.19599813	     -0.05956755	      0.88285910	     -0.00008888	     -0.21380007	      0.00636716	      0.00273313	     36.71046428
      0.21520619	     -0.05406729	     -0.00032712	     -0.19584475	     -0.05955914	      0.88286270	     -0.00008916	     -0.21375512	      0.00632813	      0.00270015	     37.50318764
      0.21653088	     -0.05392417	     -0.00032643	     -0.19570122	     -0.05955078	      0.88286625	     -0.00008943	     -0.21371086	      0.00628907	      0.00265718	     37.51861322
      0.21785556	     -0.05377625	     -0.00032550	     -0.19555287	     -0.05954248	      0.88286974	     -0.00008972	     -0.21366733	      0.00624741	      0.00260349	     38.23345370
      0.21918025	     -0.05363834	     -0.00032525	     -0.19541450	     -0.05953423	      0.88287315	     -0.00009001	     -0.21362444	      0.00620552	      0.00254198	     38.13461981
      0.22050493	     -0.05349470	     -0.00032453	     -0.19527040	     -0.05952604	      0.88287647	     -0.00009030	     -0.21358225	      0.00616057	      0.00247176	     38.90978670
      0.22182962	     -0.05335873	     -0.00032411	     -0.19513394	     -0.05951791	      0.88287969	     -0.00009060	     -0.21354060	      0.00611540	      0.00239590	     38.82417013
      0.22315431	     -0.05321437	     -0.00032327	     -0.19498909	     -0.05950984	      0.88288281	     -0.00009091	     -0.21349949	      0.00606700	      0.00231368	     39.63770336
      0.22431032	     -0.05309537	     -0.00032324	     -0.19486963	     -0.05950285	      0.88288545	     -0.00009118	     -0.21346391	      0.00602441	      0.00223941	     39.61432542
      0.22546634	     -0.05297169	     -0.00032251	     -0.19474548	     -0.05949591	      0.88288799	     -0.00009145	     -0.21342863	      0.00597949	      0.00216207	     40.07341227
      0.22696671	     -0.05281572	     -0.00032155	     -0.19458890	     -0.05948698	      0.88289116	     -0.00009181	     -0.21338320	      0.00591930	      0.00205966	     40.31847225
      0.22846708	     -0.05265739	     -0.00032022	     -0.19442993	     -0.05947815	      0.88289417	     -0.00009218	     -0.21333825	      0.00585572	      0.00195554	     40.96381306
      0.22961766	     -0.05254347	     -0.00031990	     -0.19431548	     -0.05947144	      0.88289637	     -0.00009247	     -0.21330410	      0.00580567	      0.00187601	     41.01844282
      0.23076824	     -0.05242673	     -0.00031923	     -0.19419821	     -0.05946479	      0.88289849	     -0.00009275	     -0.21327029	      0.00575346	      0.00179661	     41.41621329
      0.23229294	     -0.05227846	     -0.00031887	     -0.19404919	     -0.05945607	      0.88290115	     -0.00009314	     -0.21322601	      0.00568193	      0.00169308	     41.73940979
      0.23365739	     -0.05214434	     -0.00031810	     -0.19391440	     -0.05944837	      0.88290339	     -0.00009349	     -0.21318696	      0.00561514	      0.00160251	     42.23524413
      0.23502183	     -0.05201841	     -0.00031795	     -0.19378775	     -0.05944075	      0.88290552	     -0.00009385	     -0.21314840	      0.00554629	      0.00151486	     42.45048105
      0.23620633	     -0.05190526	     -0.00031696	     -0.19367398	     -0.05943422	      0.88290727	     -0.00009416	     -0.21311538	      0.00548432	      0.00144129	     42.90838682
      0.23739082	     -0.05179933	     -0.00031666	     -0.19356740	     -0.05942776	      0.88290894	     -0.00009448	     -0.21308275	      0.00542081	      0.00137067	     43.15373477
      0.23857531	     -0.05169149	     -0.00031601	     -0.19345890	     -0.05942138	      0.88291052	     -0.00009480	     -0.21305058	      0.00535543	      0.00130314	     43.51687194
      0.24021288	     -0.05155261	     -0.00031535	     -0.19331908	     -0.05941268	      0.88291258	     -0.00009524	     -0.21300694	      0.00526224	      0.00121548	     43.83496370
      0.24139073	     -0.05145189	     -0.00031427	     -0.19321768	     -0.05940652	      0.88291398	     -0.00009556	     -0.21297625	      0.00519312	      0.00115637	     44.25382690
      0.24256858	     -0.05135692	     -0.00031365	     -0.19312200	     -0.05940045	      0.88291531	     -0.00009589	     -0.21294608	      0.00512265	      0.00110075	     44.52022035
      0.24403514	     -0.05123746	     -0.00031244	     -0.19300166	     -0.05939300	      0.88291687	     -0.00009630	     -0.21290923	      0.00503285	      0.00103630	     45.01629578
      0.24531020	     -0.05114028	     -0.00031206	     -0.19290368	     -0.05938664	      0.88291816	     -0.00009666	     -0.21287778	      0.00495322	      0.00098477	     45.27125008
      0.24658525	     -0.05103982	     -0.00031112	     -0.19280243	     -0.05938037	      0.88291939	     -0.00009702	     -0.21284689	      0.00487191	      0.00093733	     45.75305006
      0.24786030	     -0.05094672	     -0.00031118	     -0.19270848	     -0.05937421	      0.88292055	     -0.00009738	     -0.21281650	      0.00478929	      0.00089422	     46.01088106
      0.24913536	     -0.05085004	     -0.00031058	     -0.19261097	     -0.05936816	      0.88292167	     -0.00009775	     -0.21278663	      0.00470502	      0.00085530	     46.49358285
      0.25041041	     -0.05076191	     -0.00031068	     -0.19252197	     -0.05936221	      0.88292274	     -0.00009812	     -0.21275722	      0.00461943	      0.00082064	     46.69713373
      0.25168547	     -0.05067421	     -0.00030986	     -0.19243342	     -0.05935638	      0.88292376	     -0.00009849	     -0.21272837	      0.00453217	      0.00078974	     47.11222924
      0.25296052	     -0.05060265	     -0.00031001	     -0.19236096	     -0.05935066	      0.88292475	     -0.00009886	     -0.21270019	      0.00444365	      0.00076221	     47.19473519
      0.25423558	     -0.05053496	     -0.00030924	     -0.19229239	     -0.05934505	      0.88292571	     -0.00009924	     -0.21267293	      0.00435371	      0.00073711	     47.56182589
      0.25551063	     -0.05048530	     -0.00030962	     -0.19224181	     -0.05933956	      0.88292663	     -0.00009961	     -0.21264666	      0.00426304	      0.00071389	     47.55964168
      0.25678569	     -0.05043819	     -0.00030889	     -0.19219379	     -0.05933418	      0.88292753	     -0.00009999	     -0.21262158	      0.00417147	      0.00069159	     47.91553564
      0.25792460	     -0.05041203	     -0.00030929	     -0.19216679	     -0.05932947	      0.88292830	     -0.00010033	     -0.21260020	      0.00408957	      0.00067207	     47.84793898
      0.25906351	     -0.05038937	     -0.00030894	     -0.19214330	     -0.05932486	      0.88292906	     -0.00010067	     -0.21257989	      0.00400742	      0.00065224	     48.00802934
      0.26044189	     -0.05037758	     -0.00030912	     -0.19213051	     -0.05931941	      0.88292994	     -0.00010109	     -0.21255678	      0.00390822	      0.00062731	     47.96988145
      0.26182026	     -0.05037439	     -0.00030864	     -0.19212633	     -0.05931409	      0.88293079	     -0.00010150	     -0.21253540	      0.00380931	      0.00060047	     48.12994713
      0.26297401	     -0.05038723	     -0.00030911	     -0.19213832	     -0.05930974	      0.88293147	     -0.00010185	     -0.21251884	      0.00372723	      0.00057615	     47.91856697
      0.26412776	     -0.05040413	     -0.00030891	     -0.19215440	     -0.05930549	      0.88293212	     -0.00010220	     -0.21250358	      0.00364568	      0.00054960	     47.93282981
      0.26551545	     -0.05043987	     -0.00030958	     -0.19218913	     -0.05930050	      0.88293285	     -0.00010262	     -0.21248692	      0.00354879	      0.00051445	     47.69452412
      0.26690313	     -0.05048211	     -0.00030915	     -0.19223041	     -0.05929564	      0.88293354	     -0.00010305	     -0.21247219	      0.00345314	      0.00047524	     47.70244566
      0.26802461	     -0.05053079	     -0.00030980	     -0.19227830	     -0.05929181	      0.88293406	     -0.00010339	     -0.21246165	      0.00337718	      0.00044051	     47.32455729
      0.26914609	     -0.05058138	     -0.00030974	     -0.19232812	     -0.05928806	      0.88293453	     -0.00010373	     -0.21245237	      0.00330221	      0.00040280	     47.20126745
      0.27058245	     -0.05065738	     -0.00031024	     -0.19240315	     -0.05928339	      0.88293507	     -0.00010417	     -0.21244221	      0.00320811	      0.00035027	     46.83100299
      0.27201880	     -0.05073516	     -0.00030996	     -0.19247999	     -0.05927885	      0.88293553	     -0.00010460	     -0.21243390	      0.00311597	      0.00029309	     46.73225497
      0.27311928	     -0.05080418	     -0.00031071	     -0.19254829	     -0.05927546	      0.88293583	     -0.00010494	     -0.21242865	      0.00304703	      0.00024650	     46.28016406
      0.27421977	     -0.05087114	     -0.00031072	     -0.19261456	     -0.05927214	      0.88293607	     -0.00010528	     -0.21242432	      0.00297919	      0.00019764	     46.09047668
      0.27571004	     -0.05096830	     -0.00031119	     -0.19271079	     -0.05926777	      0.88293632	     -0.00010573	     -0.21241978	      0.00288936	      0.00012845	     45.64365112
      0.27720032	     -0.05106381	     -0.00031064	     -0.19280542	     -0.05926353	      0.88293646	     -0.00010619	     -0.21241664	      0.00280155	      0.00005638	     45.48321705
      0.27826695	     -0.05114001	     -0.00031126	     -0.19288098	     -0.05926057	      0.88293649	     -0.00010651	     -0.21241514	      0.00274017	      0.00000358	     44.98434811
      0.27933358	     -0.05121308	     -0.00031115	     -0.19295343	     -0.05925768	      0.88293646	     -0.00010684	     -0.21241425	      0.00267968	     -0.00005005	     44.75323443
      0.28090764	     -0.05132632	     -0.00031152	     -0.19306577	     -0.05925353	      0.88293632	     -0.00010731	     -0.21241393	      0.00259231	     -0.00012996	     44.25987389
      0.28223888	     -0.05142111	     -0.00031128	     -0.19315984	     -0.05925013	      0.88293610	     -0.00010772	     -0.21241453	      0.00251992	     -0.00019767	     44.01029134
      0.28357012	     -0.05152190	     -0.00031183	     -0.19325989	     -0.05924682	      0.88293580	     -0.00010812	     -0.21241583	      0.00244911	     -0.00026487	     43.50017076
      0.28490137	     -0.05161721	     -0.00031161	     -0.19335450	     -0.05924361	      0.88293540	     -0.00010853	     -0.21241784	      0.00237949	     -0.00033123	     43.34027514
      0.28623261	     -0.05172199	     -0.00031275	     -0.19345857	     -0.05924049	      0.88293491	     -0.00010893	     -0.21242045	      0.00231151	     -0.00039611	     42.74278791
      0.28736336	     -0.05180424	     -0.00031253	     -0.19354024	     -0.05923790	      0.88293444	     -0.00010927	     -0.21242319	      0.00225456	     -0.00044998	     42.64134350
      0.28849411	     -0.05189210	     -0.00031318	     -0.19362753	     -0.05923539	      0.88293390	     -0.00010962	     -0.21242632	      0.00219877	     -0.00050233	     42.26945943
      0.28994836	     -0.05200203	     -0.00031341	     -0.19373674	     -0.05923224	      0.88293312	     -0.00011006	     -0.21243093	      0.00212833	     -0.00056726	     42.00388796
      0.29140261	     -0.05211681	     -0.00031442	     -0.19385081	     -0.05922920	      0.88293225	     -0.00011049	     -0.21243608	      0.00205966	     -0.00062906	     41.49538690
      0.29255289	     -0.05220185	     -0.00031421	     -0.19393532	     -0.05922686	      0.88293150	     -0.00011084	     -0.21244055	      0.00200626	     -0.00067565	     41.40988197
      0.29370317	     -0.05229158	     -0.00031480	     -0.19402452	     -0.05922458	      0.88293070	     -0.00011119	     -0.21244529	      0.00195404	     -0.00071994	     41.06992432
      0.29517520	     -0.05240263	     -0.00031493	     -0.19413491	     -0.05922175	      0.88292960	     -0.00011163	     -0.21245177	      0.00188854	     -0.00077322	     40.85041772
      0.29664724	     -0.05251848	     -0.00031575	     -0.19425011	     -0.05921902	      0.88292842	     -0.00011207	     -0.21245860	      0.00182490	     -0.00082238	     40.35355825
      0.29775939	     -0.05259940	     -0.00031520	     -0.19433058	     -0.05921702	      0.88292749	     -0.00011240	     -0.21246402	      0.00177766	     -0.00085679	     40.31309463
      0.29887154	     -0.05268476	     -0.00031555	     -0.19441547	     -0.05921506	      0.88292652	     -0.00011273	     -0.21246960	      0.00173154	     -0.00088865	     40.02231613
      0.30041477	     -0.05279965	     -0.00031568	     -0.19452975	     -0.05921244	      0.88292511	     -0.00011318	     -0.21247760	      0.00166895	     -0.00092869	     39.80068140
      0.30195799	     -0.05291846	     -0.00031664	     -0.19464795	     -0.05920991	      0.88292365	     -0.00011364	     -0.21248581	      0.00160835	     -0.00096372	     39.31065117
      0.30303358	     -0.05299426	     -0.00031622	     -0.19472335	     -0.05920820	      0.88292260	     -0.00011395	     -0.21249169	      0.00156689	     -0.00098531	     39.30056326
      0.30410917	     -0.05307395	     -0.00031657	     -0.19480264	     -0.05920654	      0.88292153	     -0.00011427	     -0.21249762	      0.00152646	     -0.00100448	     39.04780420
      0.30574744	     -0.05319147	     -0.00031664	     -0.19491959	     -0.05920409	      0.88291987	     -0.00011474	     -0.21250678	      0.00146638	     -0.00102927	     38.81446821
      0.30711205	     -0.05329089	     -0.00031717	     -0.19501853	     -0.05920212	      0.88291845	     -0.00011514	     -0.21251447	      0.00141790	     -0.00104589	     38.46196443
      0.30847666	     -0.05338443	     -0.00031688	     -0.19511163	     -0.05920022	      0.88291701	     -0.00011553	     -0.21252222	      0.00137055	     -0.00105908	     38.38066290
      0.30984127	     -0.05348290	     -0.00031765	     -0.19520964	     -0.05919838	      0.88291556	     -0.00011593	     -0.21252995	      0.00132475	     -0.00106884	     37.94602517
      0.31105747	     -0.05356301	     -0.00031720	     -0.19528939	     -0.05919679	      0.88291426	     -0.00011627	     -0.21253687	      0.00128474	     -0.00107495	     37.92692059
      0.31227367	     -0.05364747	     -0.00031768	     -0.19537347	     -0.05919525	      0.88291295	     -0.00011662	     -0.21254374	      0.00124597	     -0.00107859	     37.60173799
      0.31348987	     -0.05372747	     -0.00031757	     -0.19545313	     -0.05919376	      0.88291164	     -0.00011696	     -0.21255058	      0.00120805	     -0.00108003	     37.47606206
      0.31507346	     -0.05383384	     -0.00031808	     -0.19555904	     -0.05919189	      0.88290993	     -0.00011741	     -0.21255939	      0.00116032	     -0.00107870	     37.10124686
      0.31632107	     -0.05391181	     -0.00031773	     -0.19563668	     -0.05919046	      0.88290858	     -0.00011776	     -0.21256628	      0.00112367	     -0.00107540	     37.05950923
      0.31756868	     -0.05399345	     -0.00031818	     -0.19571798	     -0.05918908	      0.88290724	     -0.00011811	     -0.21257306	      0.00108825	     -0.00107017	     36.74127897
      0.31881629	     -0.05407042	     -0.00031805	     -0.19579465	     -0.05918775	      0.88290591	     -0.00011846	     -0.21257976	      0.00105365	     -0.00106328	     36.62724336
      0.32037481	     -0.05416917	     -0.00031903	     -0.19589300	     -0.05918614	      0.88290426	     -0.00011889	     -0.21258798	      0.00101197	     -0.00105246	     36.25275700
      0.32160829	     -0.05424068	     -0.00031869	     -0.19596423	     -0.05918491	      0.88290297	     -0.00011924	     -0.21259439	      0.00097980	     -0.00104238	     36.21987872
      0.32284177	     -0.05431617	     -0.00031906	     -0.19603943	     -0.05918372	      0.88290169	     -0.00011958	     -0.21260068	      0.00094875	     -0.00103102	     35.91062822
      0.32407525	     -0.05438735	     -0.00031886	     -0.19611035	     -0.05918257	      0.88290043	     -0.00011991	     -0.21260689	      0.00091843	     -0.00101863	     35.79263194
      0.32569338	     -0.05448258	     -0.00031917	     -0.19620524	     -0.05918111	      0.88289879	     -0.00012036	     -0.21261486	      0.00088018	     -0.00100097	     35.42364122
      0.32692602	     -0.05454881	     -0.00031856	     -0.19627124	     -0.05918005	      0.88289757	     -0.00012069	     -0.21262083	      0.00085183	     -0.00098673	     35.40706526
      0.32815866	     -0.05461820	     -0.00031867	     -0.19634039	     -0.05917901	      0.88289636	     -0.00012103	     -0.21262664	      0.00082454	     -0.00097185	     35.11721600
      0.32939129	     -0.05468300	     -0.00031821	     -0.19640497	     -0.05917801	      0.88289517	     -0.00012136	     -0.21263235	      0.00079794	     -0.00095654	     35.01050412
      0.33104902	     -0.05477129	     -0.00031806	     -0.19649297	     -0.05917672	      0.88289360	     -0.00012181	     -0.21263978	      0.00076361	     -0.00093537	     34.64563733
      0.33227484	     -0.05483000	     -0.00031711	     -0.19655151	     -0.05917580	      0.88289247	     -0.00012214	     -0.21264515	      0.00073889	     -0.00091952	     34.65526079
      0.33350065	     -0.05489145	     -0.00031680	     -0.19661277	     -0.05917491	      0.88289135	     -0.00012246	     -0.21265035	      0.00071516	     -0.00090352	     34.38055977
      0.33500417	     -0.05496017	     -0.00031562	     -0.19668129	     -0.05917385	      0.88289001	     -0.00012286	     -0.21265656	      0.00068681	     -0.00088393	     34.32514017
      0.33634595	     -0.05502373	     -0.00031521	     -0.19674467	     -0.05917295	      0.88288883	     -0.00012322	     -0.21266191	      0.00066263	     -0.00086650	     33.96436407
      0.33768773	     -0.05507904	     -0.00031374	     -0.19679982	     -0.05917208	      0.88288768	     -0.00012357	     -0.21266712	      0.00063893	     -0.00084935	     34.01587210
      0.33902950	     -0.05513827	     -0.00031322	     -0.19685889	     -0.05917123	      0.88288655	     -0.00012392	     -0.21267214	      0.00061631	     -0.00083240	     33.63168736
      0.34037128	     -0.05518865	     -0.00031157	     -0.19690913	     -0.05917042	      0.88288545	     -0.00012427	     -0.21267704	      0.00059407	     -0.00081588	     33.72851321
      0.34171306	     -0.05524388	     -0.00031102	     -0.19696421	     -0.05916964	      0.88288436	     -0.00012461	     -0.21268176	      0.00057288	     -0.00079968	     33.32045578
      0.34305484	     -0.05528972	     -0.00030926	     -0.19700993	     -0.05916888	      0.88288330	     -0.00012496	     -0.21268639	      0.00055194	     -0.00078403	     33.46264960
      0.34439662	     -0.05534110	     -0.00030871	     -0.19706117	     -0.05916816	      0.88288226	     -0.00012530	     -0.21269086	      0.00053202	     -0.00076881	     33.03249029
      0.34573840	     -0.05538276	     -0.00030688	     -0.19710273	     -0.05916746	      0.88288124	     -0.00012564	     -0.21269529	      0.00051223	     -0.00075421	     33.21395500
      0.34708017	     -0.05543093	     -0.00030635	     -0.19715077	     -0.05916678	      0.88288024	     -0.00012598	     -0.21269962	      0.00049343	     -0.00074010	     32.76428385
      0.34842195	     -0.05546886	     -0.00030445	     -0.19718861	     -0.05916613	      0.88287925	     -0.00012632	     -0.21270393	      0.00047470	     -0.00072672	     32.98765994
      0.34976373	     -0.05551388	     -0.00030392	     -0.19723351	     -0.05916551	      0.88287828	     -0.00012666	     -0.21270816	      0.00045693	     -0.00071389	     32.52480718
      0.35110551	     -0.05554881	     -0.00030200	     -0.19726836	     -0.05916491	      0.88287733	     -0.00012700	     -0.21271241	      0.00043915	     -0.00070187	     32.78099036
      0.35244729	     -0.05559135	     -0.00030150	     -0.19731079	     -0.05916433	      0.88287640	     -0.00012733	     -0.21271662	      0.00042233	     -0.00069047	     32.31029010
      0.35378907	     -0.05562339	     -0.00029951	     -0.19734276	     -0.05916377	      0.88287548	     -0.00012767	     -0.21272089	      0.00040544	     -0.00067993	     32.59346495
      0.35513085	     -0.05566335	     -0.00029893	     -0.19738263	     -0.05916324	      0.88287458	     -0.00012800	     -0.21272514	      0.00038947	     -0.00067006	     32.11942555
      0.35647262	     -0.05569253	     -0.00029681	     -0.19741175	     -0.05916273	      0.88287368	     -0.00012833	     -0.21272947	      0.00037339	     -0.00066108	     32.42214423
      0.35781440	     -0.05573006	     -0.00029609	     -0.19744920	     -0.05916224	      0.88287280	     -0.00012866	     -0.21273380	      0.00035821	     -0.00065280	     31.95091922
      0.35915618	     -0.05575777	     -0.00029389	     -0.19747686	     -0.05916177	      0.88287193	     -0.00012900	     -0.21273824	      0.00034288	     -0.00064546	     32.26233784
      0.36049796	     -0.05579423	     -0.00029308	     -0.19751325	     -0.05916132	      0.88287107	     -0.00012933	     -0.21274274	      0.00032844	     -0.00063885	     31.79992667
      0.36183974	     -0.05582090	     -0.00029078	     -0.19753989	     -0.05916089	      0.88287022	     -0.00012966	     -0.21274739	      0.00031384	     -0.00063322	     32.11699083
      0.36318152	     -0.05585648	     -0.00028978	     -0.19757541	     -0.05916047	      0.88286937	     -0.00012999	     -0.21275212	      0.00030012	     -0.00062839	     31.66619780
      0.36452330	     -0.05588314	     -0.00028737	     -0.19760205	     -0.05916008	      0.88286853	     -0.00013032	     -0.21275706	      0.00028625	     -0.00062460	     31.98064229
      0.36586507	     -0.05591912	     -0.00028626	     -0.19763797	     -0.05915971	      0.88286769	     -0.00013065	     -0.21276214	      0.00027327	     -0.00062167	     31.54680736
      0.36720685	     -0.05594682	     -0.00028379	     -0.19766566	     -0.05915935	      0.88286686	     -0.00013098	     -0.21276747	      0.00026017	     -0.00061984	     31.85246369
      0.36854863	     -0.05598406	     -0.00028248	     -0.19770287	     -0.05915901	      0.88286603	     -0.00013130	     -0.21277300	      0.00024795	     -0.00061896	     31.42997352
      0.36989041	     -0.05601385	     -0.00027982	     -0.19773267	     -0.05915868	      0.88286520	     -0.00013163	     -0.21277886	      0.00023565	     -0.00061930	     31.71785129
      0.37123219	     -0.05605249	     -0.00027811	     -0.19777129	     -0.05915837	      0.88286437	     -0.00013196	     -0.21278496	      0.00022427	     -0.00062075	     31.31032022
      0.37257397	     -0.05608373	     -0.00027514	     -0.19780256	     -0.05915808	      0.88286353	     -0.00013229	     -0.21279142	      0.00021290	     -0.00062358	     31.58431325
      0.37391574	     -0.05612273	     -0.00027307	     -0.19784156	     -0.05915780	      0.88286269	     -0.00013263	     -0.21279814	      0.00020252	     -0.00062762	     31.20289558
      0.37525752	     -0.05615487	     -0.00027000	     -0.19787374	     -0.05915754	      0.88286185	     -0.00013296	     -0.21280520	      0.00019227	     -0.00063306	     31.46038519
      0.37659930	     -0.05619471	     -0.00026775	     -0.19791361	     -0.05915729	      0.88286099	     -0.00013329	     -0.21281254	      0.00018303	     -0.00063972	     31.09688693
      0.37794108	     -0.05622799	     -0.00026465	     -0.19794694	     -0.05915705	      0.88286013	     -0.00013363	     -0.21282023	      0.00017400	     -0.00064778	     31.33283834
      0.37928286	     -0.05626793	     -0.00026232	     -0.19798693	     -0.05915682	      0.88285925	     -0.00013397	     -0.21282819	      0.00016600	     -0.00065701	     31.00037926
      0.38062464	     -0.05630215	     -0.00025939	     -0.19802122	     -0.05915660	      0.88285837	     -0.00013431	     -0.21283648	      0.00015828	     -0.00066749	     31.20854692
      0.38196642	     -0.05634296	     -0.00025708	     -0.19806208	     -0.05915639	      0.88285746	     -0.00013466	     -0.21284505	      0.00015155	     -0.00067899	     30.89519787
      0.38330819	     -0.05638008	     -0.00025435	     -0.19809927	     -0.05915619	      0.88285654	     -0.00013501	     -0.21285398	      0.00014511	     -0.00069160	     31.06181636
      0.38464997	     -0.05642362	     -0.00025210	     -0.19814287	     -0.05915600	      0.88285561	     -0.00013536	     -0.21286325	      0.00013964	     -0.00070512	     30.76742027
      0.38599175	     -0.05646388	     -0.00024951	     -0.19818321	     -0.05915582	      0.88285465	     -0.00013572	     -0.21287292	      0.00013454	     -0.00071965	     30.90104189
      0.38733353	     -0.05650945	     -0.00024730	     -0.19822887	     -0.05915564	      0.88285368	     -0.00013609	     -0.21288296	      0.00013044	     -0.00073500	     30.63589928
      0.38867531	     -0.05655164	     -0.00024491	     -0.19827115	     -0.05915547	      0.88285268	     -0.00013646	     -0.21289341	      0.00012683	     -0.00075117	     30.74313142
      0.39001709	     -0.05659824	     -0.00024293	     -0.19831784	     -0.05915530	      0.88285166	     -0.00013684	     -0.21290422	      0.00012422	     -0.00076794	     30.50222503
      0.39135886	     -0.05664356	     -0.00024093	     -0.19836326	     -0.05915513	      0.88285062	     -0.00013722	     -0.21291545	      0.00012214	     -0.00078530	     30.57088105
      0.39270064	     -0.05669303	     -0.00023906	     -0.19841282	     -0.05915497	      0.88284955	     -0.00013761	     -0.21292710	      0.00012104	     -0.00080309	     30.34882439
      0.39404242	     -0.05674039	     -0.00023716	     -0.19846029	     -0.05915481	      0.88284846	     -0.00013801	     -0.21293916	      0.00012058	     -0.00082129	     30.39687413
      0.39567085	     -0.05680308	     -0.00023503	     -0.19852313	     -0.05915461	      0.88284711	     -0.00013850	     -0.21295430	      0.00012148	     -0.00084364	     30.06635854
      0.39687584	     -0.05684615	     -0.00023358	     -0.19856631	     -0.05915447	      0.88284608	     -0.00013887	     -0.21296590	      0.00012264	     -0.00086032	     30.24601591
      0.39808083	     -0.05689424	     -0.00023220	     -0.19861452	     -0.05915432	      0.88284503	     -0.00013925	     -0.21297779	      0.00012480	     -0.00087695	     30.05389574
      0.39967828	     -0.05695739	     -0.00023052	     -0.19867783	     -0.05915411	      0.88284361	     -0.00013976	     -0.21299408	      0.00012859	     -0.00089894	     30.07608734
      0.40111339	     -0.05701918	     -0.00022892	     -0.19873978	     -0.05915393	      0.88284231	     -0.00014023	     -0.21300919	      0.00013341	     -0.00091854	     29.77213436
      0.40254851	     -0.05707785	     -0.00022779	     -0.19879862	     -0.05915373	      0.88284098	     -0.00014071	     -0.21302482	      0.00013902	     -0.00093803	     29.98287001
      0.40380821	     -0.05713303	     -0.00022667	     -0.19885396	     -0.05915355	      0.88283979	     -0.00014114	     -0.21303890	      0.00014533	     -0.00095474	     29.63592385
      0.40506791	     -0.05718646	     -0.00022628	     -0.19890752	     -0.05915337	      0.88283857	     -0.00014158	     -0.21305340	      0.00015221	     -0.00097106	     29.69923466
      0.40632762	     -0.05724348	     -0.00022574	     -0.19896471	     -0.05915317	      0.88283734	     -0.00014202	     -0.21306829	      0.00016021	     -0.00098688	     29.53031723
      0.40803398	     -0.05731998	     -0.00022547	     -0.19904143	     -0.05915288	      0.88283564	     -0.00014264	     -0.21308912	      0.00017239	     -0.00100755	     29.58871745
      0.40932783	     -0.05738088	     -0.00022474	     -0.19910252	     -0.05915265	      0.88283432	     -0.00014312	     -0.21310534	      0.00018314	     -0.00102252	     29.30376152
      0.41062168	     -0.05743931	     -0.00022460	     -0.19916115	     -0.05915241	      0.88283299	     -0.00014361	     -0.21312192	      0.00019472	     -0.00103693	     29.36954669
      0.41191553	     -0.05749986	     -0.00022400	     -0.19922191	     -0.05915215	      0.88283164	     -0.00014410	     -0.21313880	      0.00020760	     -0.00105064	     29.19676582
      0.41359142	     -0.05757560	     -0.00022372	     -0.19929793	     -0.05915179	      0.88282987	     -0.00014476	     -0.21316108	      0.00022572	     -0.00106744	     29.27486063
      0.41486597	     -0.05763495	     -0.00022272	     -0.19935753	     -0.05915149	      0.88282850	     -0.00014527	     -0.21317825	      0.00024108	     -0.00107934	     28.99229102
      0.41614052	     -0.05769167	     -0.00022230	     -0.19941450	     -0.05915117	      0.88282712	     -0.00014579	     -0.21319561	      0.00025727	     -0.00109049	     29.04943168
      0.41769165	     -0.05776241	     -0.00022069	     -0.19948558	     -0.05915076	      0.88282541	     -0.00014643	     -0.21321693	      0.00027866	     -0.00110265	     28.80916551
      0.41907951	     -0.05782304	     -0.00022026	     -0.19954651	     -0.05915036	      0.88282388	     -0.00014702	     -0.21323615	      0.00029885	     -0.00111235	     28.92482754
      0.42046738	     -0.05788571	     -0.00021875	     -0.19960952	     -0.05914993	      0.88282233	     -0.00014762	     -0.21325547	      0.00032068	     -0.00112076	     28.65039426
      0.42185525	     -0.05794503	     -0.00021873	     -0.19966916	     -0.05914947	      0.88282077	     -0.00014823	     -0.21327485	      0.00034345	     -0.00112798	     28.77850296
      0.42324312	     -0.05800578	     -0.00021744	     -0.19973026	     -0.05914897	      0.88281920	     -0.00014886	     -0.21329424	      0.00036788	     -0.00113380	     28.50675307
      0.42463098	     -0.05806284	     -0.00021792	     -0.19978765	     -0.05914844	      0.88281762	     -0.00014950	     -0.21331361	      0.00039321	     -0.00113828	     28.64509236
      0.42601885	     -0.05812046	     -0.00021686	     -0.19984564	     -0.05914788	      0.88281604	     -0.00015015	     -0.21333287	      0.00042016	     -0.00114118	     28.38084725
      0.42740672	     -0.05817330	     -0.00021760	     -0.19989882	     -0.05914728	      0.88281445	     -0.00015081	     -0.21335199	      0.00044793	     -0.00114256	     28.52246598
      0.42879458	     -0.05822628	     -0.00021663	     -0.19995221	     -0.05914664	      0.88281287	     -0.00015148	     -0.21337086	      0.00047727	     -0.00114220	     28.27294407
      0.43018245	     -0.05827517	     -0.00021761	     -0.20000146	     -0.05914595	      0.88281128	     -0.00015217	     -0.21338946	      0.00050733	     -0.00114016	     28.41492035
      0.43157032	     -0.05832359	     -0.00021671	     -0.20005029	     -0.05914523	      0.88280970	     -0.00015287	     -0.21340771	      0.00053888	     -0.00113615	     28.19018520
      0.43295819	     -0.05836662	     -0.00021789	     -0.20009370	     -0.05914446	      0.88280813	     -0.00015359	     -0.21342555	      0.00057106	     -0.00113028	     28.33015754
      0.43434605	     -0.05840762	     -0.00021679	     -0.20013515	     -0.05914364	      0.88280657	     -0.00015431	     -0.21344289	      0.00060461	     -0.00112225	     28.14084176
      0.43573392	     -0.05844422	     -0.00021802	     -0.20017215	     -0.05914278	      0.88280502	     -0.00015505	     -0.21345972	      0.00063867	     -0.00111213	     28.27402641
      0.43712179	     -0.05848011	     -0.00021729	     -0.20020849	     -0.05914187	      0.88280348	     -0.00015580	     -0.21347597	      0.00067393	     -0.00109970	     28.10938172
      0.43850965	     -0.05851230	     -0.00021892	     -0.20024108	     -0.05914091	      0.88280197	     -0.00015657	     -0.21349166	      0.00070954	     -0.00108515	     28.23038745
      0.43989752	     -0.05854313	     -0.00021867	     -0.20027236	     -0.05913990	      0.88280047	     -0.00015735	     -0.21350674	      0.00074621	     -0.00106836	     28.08901547
      0.44128539	     -0.05857107	     -0.00022110	     -0.20030069	     -0.05913884	      0.88279900	     -0.00015814	     -0.21352126	      0.00078310	     -0.00104949	     28.19115974
      0.44267326	     -0.05859950	     -0.00022155	     -0.20032956	     -0.05913772	      0.88279756	     -0.00015894	     -0.21353525	      0.00082091	     -0.00102854	     28.06664271
      0.44406112	     -0.05862535	     -0.00022426	     -0.20035580	     -0.05913656	      0.88279615	     -0.00015975	     -0.21354870	      0.00085893	     -0.00100579	     28.16252448
      0.44544899	     -0.05865077	     -0.00022502	     -0.20038167	     -0.05913534	      0.88279477	     -0.00016058	     -0.21356158	      0.00089784	     -0.00098125	     28.05927760
      0.44683686	     -0.05867359	     -0.00022801	     -0.20040488	     -0.05913407	      0.88279342	     -0.00016142	     -0.21357388	      0.00093693	     -0.00095522	     28.14312918
      0.44822472	     -0.05869549	     -0.00022885	     -0.20042724	     -0.05913274	      0.88279212	     -0.00016227	     -0.21358556	      0.00097684	     -0.00092775	     28.05350521
      0.44961259	     -0.05871477	     -0.00023173	     -0.20044692	     -0.05913135	      0.88279085	     -0.00016313	     -0.21359663	      0.00101694	     -0.00089915	     28.13182985
      0.45100046	     -0.05873318	     -0.00023259	     -0.20046579	     -0.05912991	      0.88278962	     -0.00016401	     -0.21360705	      0.00105782	     -0.00086948	     28.05255366
      0.45238833	     -0.05874915	     -0.00023544	     -0.20048217	     -0.05912842	      0.88278844	     -0.00016489	     -0.21361682	      0.00109886	     -0.00083904	     28.12504450
      0.45377619	     -0.05876409	     -0.00023640	     -0.20049758	     -0.05912686	      0.88278729	     -0.00016579	     -0.21362592	      0.00114062	     -0.00080789	     28.05391528
      0.45516406	     -0.05877672	     -0.00023924	     -0.20051063	     -0.05912525	      0.88278619	     -0.00016670	     -0.21363436	      0.00118252	     -0.00077631	     28.12137097
      0.45655193	     -0.05878804	     -0.00024024	     -0.20052242	     -0.05912358	      0.88278514	     -0.00016762	     -0.21364211	      0.00122508	     -0.00074432	     28.06036300
      0.45793979	     -0.05879675	     -0.00024274	     -0.20053157	     -0.05912185	      0.88278413	     -0.00016856	     -0.21364916	      0.00126777	     -0.00071210	     28.12530975
      0.45932766	     -0.05880384	     -0.00024356	     -0.20053914	     -0.05912006	      0.88278316	     -0.00016950	     -0.21365549	      0.00131102	     -0.00067969	     28.07212306
      0.46071553	     -0.05880845	     -0.00024610	     -0.20054418	     -0.05911821	      0.88278224	     -0.00017046	     -0.21366109	      0.00135438	     -0.00064732	     28.13973287
      0.46210340	     -0.05881118	     -0.00024714	     -0.20054738	     -0.05911630	      0.88278136	     -0.00017143	     -0.21366595	      0.00139827	     -0.00061502	     28.10597362
      0.46349126	     -0.05881131	     -0.00024974	     -0.20054795	     -0.05911433	      0.88278053	     -0.00017241	     -0.21367006	      0.00144224	     -0.00058295	     28.17428640
      0.46487913	     -0.05880934	     -0.00025095	     -0.20054646	     -0.05911230	      0.88277975	     -0.00017340	     -0.21367340	      0.00148664	     -0.00055109	     28.15150846
      0.46626700	     -0.05880464	     -0.00025353	     -0.20054220	     -0.05911020	      0.88277900	     -0.00017440	     -0.21367596	      0.00153105	     -0.00051954	     28.21812749
      0.46765486	     -0.05879778	     -0.00025486	     -0.20053580	     -0.05910805	      0.88277830	     -0.00017542	     -0.21367773	      0.00157579	     -0.00048826	     28.20801153
      0.46904273	     -0.05878863	     -0.00025751	     -0.20052709	     -0.05910583	      0.88277765	     -0.00017644	     -0.21367871	      0.00162048	     -0.00045735	     28.27745481
      0.47043060	     -0.05877754	     -0.00025904	     -0.20051646	     -0.05910355	      0.88277703	     -0.00017748	     -0.21367890	      0.00166541	     -0.00042676	     28.28136568
      0.47210255	     -0.05876135	     -0.00026276	     -0.20050078	     -0.05910072	      0.88277635	     -0.00017874	     -0.21367810	      0.00171933	     -0.00039045	     28.40374840
      0.47333098	     -0.05874812	     -0.00026349	     -0.20048796	     -0.05909858	      0.88277589	     -0.00017967	     -0.21367682	      0.00175918	     -0.00036406	     28.36472712
      0.47455942	     -0.05873332	     -0.00026595	     -0.20047354	     -0.05909640	      0.88277546	     -0.00018061	     -0.21367495	      0.00179877	     -0.00033802	     28.43264076
      0.47621275	     -0.05871148	     -0.00026804	     -0.20045223	     -0.05909338	      0.88277493	     -0.00018189	     -0.21367155	      0.00185208	     -0.00030339	     28.46223572
      0.47768817	     -0.05868937	     -0.00027147	     -0.20043054	     -0.05909061	      0.88277450	     -0.00018304	     -0.21366767	      0.00189928	     -0.00027292	     28.58476251
      0.47916359	     -0.05866276	     -0.00027251	     -0.20040442	     -0.05908778	      0.88277412	     -0.00018419	     -0.21366297	      0.00194658	     -0.00024263	     28.60696985
      0.48044330	     -0.05863414	     -0.00027599	     -0.20037616	     -0.05908526	      0.88277383	     -0.00018520	     -0.21365814	      0.00198708	     -0.00021638	     28.77093744
      0.48172301	     -0.05859979	     -0.00027735	     -0.20034221	     -0.05908269	      0.88277357	     -0.00018622	     -0.21365253	      0.00202749	     -0.00018973	     28.83684295
      0.48300273	     -0.05855948	     -0.00027956	     -0.20030228	     -0.05908007	      0.88277334	     -0.00018724	     -0.21364606	      0.00206726	     -0.00016257	     28.96489471
      0.48477131	     -0.05849166	     -0.00028041	     -0.20023504	     -0.05907637	      0.88277309	     -0.00018865	     -0.21363557	      0.00212131	     -0.00012374	     29.09633628
      0.48607501	     -0.05843248	     -0.00028219	     -0.20017625	     -0.05907358	      0.88277295	     -0.00018970	     -0.21362656	      0.00216002	     -0.00009397	     29.29445924
      0.48737871	     -0.05836823	     -0.00028231	     -0.20011243	     -0.05907073	      0.88277284	     -0.00019076	     -0.21361643	      0.00219799	     -0.00006291	     29.39814667
      0.48894428	     -0.05828703	     -0.00028397	     -0.20003167	     -0.05906726	      0.88277278	     -0.00019203	     -0.21360289	      0.00224188	     -0.00002394	     29.60631722
      0.49032201	     -0.05821026	     -0.00028323	     -0.19995534	     -0.05906414	      0.88277277	     -0.00019315	     -0.21358979	      0.00227927	      0.00001186	     29.69984665
      0.49169975	     -0.05812795	     -0.00028434	     -0.19987341	     -0.05906098	      0.88277281	     -0.00019427	     -0.21357560	      0.00231506	      0.00004893	     29.94128393
      0.49307748	     -0.05804194	     -0.00028342	     -0.19978781	     -0.05905777	      0.88277290	     -0.00019540	     -0.21356035	      0.00234967	      0.00008732	     30.06397704
      0.49445521	     -0.05795123	     -0.00028448	     -0.19969745	     -0.05905451	      0.88277305	     -0.00019653	     -0.21354407	      0.00238258	      0.00012686	     30.33563639
      0.49583294	     -0.05785711	     -0.00028355	     -0.19960371	     -0.05905120	      0.88277325	     -0.00019766	     -0.21352679	      0.00241419	      0.00016759	     30.47677765
      0.49721067	     -0.05776037	     -0.00028453	     -0.19950728	     -0.05904785	      0.88277351	     -0.00019880	     -0.21350858	      0.00244396	      0.00020927	     30.75811060
      0.49858840	     -0.05765961	     -0.00028337	     -0.19940687	     -0.05904447	      0.88277383	     -0.00019994	     -0.21348946	      0.00247233	      0.00025184	     30.91837152
      0.49996613	     -0.05755666	     -0.00028412	     -0.19930420	     -0.05904104	      0.88277421	     -0.00020107	     -0.21346946	      0.00249884	      0.00029504	     31.22326156
      0.50134387	     -0.05745268	     -0.00028278	     -0.19920053	     -0.05903758	      0.88277464	     -0.00020221	     -0.21344867	      0.00252382	      0.00033885	     31.38405678
      0.50272160	     -0.05734813	     -0.00028374	     -0.19909622	     -0.05903409	      0.88277514	     -0.00020336	     -0.21342717	      0.00254685	      0.00038290	     31.70757982
      0.50409933	     -0.05724239	     -0.00028270	     -0.19899075	     -0.05903057	      0.88277570	     -0.00020450	     -0.21340502	      0.00256840	      0.00042710	     31.88095760
      0.50547706	     -0.05713561	     -0.00028399	     -0.19888416	     -0.05902701	      0.88277632	     -0.00020564	     -0.21338227	      0.00258798	      0.00047109	     32.22914952
      0.50685479	     -0.05702782	     -0.00028296	     -0.19877661	     -0.05902344	      0.88277700	     -0.00020678	     -0.21335894	      0.00260610	      0.00051476	     32.40144629
      0.50823252	     -0.05692044	     -0.00028439	     -0.19866937	     -0.05901983	      0.88277774	     -0.00020792	     -0.21333510	      0.00262220	      0.00055771	     32.75362862
      0.50961025	     -0.05681413	     -0.00028335	     -0.19856326	     -0.05901621	      0.88277853	     -0.00020906	     -0.21331085	      0.00263683	      0.00059968	     32.88535943
      0.51098798	     -0.05671145	     -0.00028562	     -0.19846067	     -0.05901257	      0.88277939	     -0.00021020	     -0.21328635	      0.00264947	      0.00064012	     33.23743973
      0.51236572	     -0.05661082	     -0.00028442	     -0.19836020	     -0.05900891	      0.88278030	     -0.00021134	     -0.21326170	      0.00266087	      0.00067871	     33.34214792
      0.51358225	     -0.05652375	     -0.00028637	     -0.19827318	     -0.05900567	      0.88278114	     -0.00021234	     -0.21323985	      0.00266947	      0.00071079	     33.66550523
      0.51479879	     -0.05643817	     -0.00028643	     -0.19818768	     -0.05900242	      0.88278202	     -0.00021334	     -0.21321794	      0.00267725	      0.00074091	     33.83963648
      0.51629335	     -0.05633512	     -0.00028837	     -0.19808468	     -0.05899841	      0.88278316	     -0.00021457	     -0.21319096	      0.00268533	      0.00077499	     34.18488143
      0.51778790	     -0.05623536	     -0.00028859	     -0.19798500	     -0.05899439	      0.88278434	     -0.00021580	     -0.21316396	      0.00269212	      0.00080575	     34.35348877
      0.51900284	     -0.05615794	     -0.00029117	     -0.19790756	     -0.05899112	      0.88278533	     -0.00021679	     -0.21314206	      0.00269631	      0.00082801	     34.65125693
      0.52021778	     -0.05608349	     -0.00029183	     -0.19783312	     -0.05898784	      0.88278635	     -0.00021778	     -0.21312027	      0.00269975	      0.00084771	     34.79192857
      0.52172987	     -0.05599578	     -0.00029402	     -0.19774539	     -0.05898375	      0.88278765	     -0.00021901	     -0.21309334	      0.00270268	      0.00086837	     35.07939955
      0.52324195	     -0.05591319	     -0.00029389	     -0.19766283	     -0.05897967	      0.88278897	     -0.00022023	     -0.21306670	      0.00270458	      0.00088456	     35.18300080
      0.52439804	     -0.05585251	     -0.00029608	     -0.19760210	     -0.05897654	      0.88279000	     -0.00022116	     -0.21304656	      0.00270509	      0.00089364	     35.45505848
      0.52555413	     -0.05579384	     -0.00029622	     -0.19754343	     -0.05897341	      0.88279104	     -0.00022209	     -0.21302661	      0.00270523	      0.00089988	     35.56535278
      0.52713900	     -0.05571719	     -0.00029730	     -0.19746675	     -0.05896912	      0.88279247	     -0.00022336	     -0.21299960	      0.00270450	      0.00090357	     35.81583139
      0.52872386	     -0.05564481	     -0.00029620	     -0.19739438	     -0.05896484	      0.88279390	     -0.00022462	     -0.21297301	      0.00270319	      0.00090163	     35.89188907
      0.52982468	     -0.05559720	     -0.00029797	     -0.19734671	     -0.05896186	      0.88279489	     -0.00022549	     -0.21295479	      0.00270165	      0.00089692	     36.13764120
      0.53092550	     -0.05555181	     -0.00029800	     -0.19730130	     -0.05895889	      0.88279587	     -0.00022636	     -0.21293681	      0.00269999	      0.00088962	     36.22894373
      0.53261614	     -0.05548573	     -0.00029885	     -0.19723516	     -0.05895433	      0.88279737	     -0.00022768	     -0.21290965	      0.00269683	      0.00087336	     36.44600572
      0.53400850	     -0.05543414	     -0.00029842	     -0.19718354	     -0.05895058	      0.88279857	     -0.00022876	     -0.21288769	      0.00269390	      0.00085564	     36.52017707
      0.53540085	     -0.05538645	     -0.00029986	     -0.19713577	     -0.05894683	      0.88279975	     -0.00022984	     -0.21286613	      0.00269044	      0.00083418	     36.74476278
      0.53679321	     -0.05534260	     -0.00029906	     -0.19709189	     -0.05894308	      0.88280089	     -0.00023090	     -0.21284501	      0.00268686	      0.00080928	     36.74096400
      0.53803620	     -0.05530706	     -0.00030089	     -0.19705625	     -0.05893975	      0.88280188	     -0.00023185	     -0.21282655	      0.00268317	      0.00078424	     36.95072324
      0.53927919	     -0.05527484	     -0.00030064	     -0.19702398	     -0.05893641	      0.88280284	     -0.00023279	     -0.21280850	      0.00267945	      0.00075680	     36.95153479
      0.54052218	     -0.05524584	     -0.00030166	     -0.19699490	     -0.05893309	      0.88280376	     -0.00023372	     -0.21279087	      0.00267541	      0.00072702	     37.07443375
      0.54210950	     -0.05521266	     -0.00030127	     -0.19696165	     -0.05892884	      0.88280488	     -0.00023490	     -0.21276901	      0.00267018	      0.00068591	     37.08362993
      0.54336858	     -0.05518891	     -0.00030257	     -0.19693781	     -0.05892548	      0.88280573	     -0.00023583	     -0.21275217	      0.00266577	      0.00065098	     37.25592330
      0.54462767	     -0.05516714	     -0.00030171	     -0.19691600	     -0.05892213	      0.88280652	     -0.00023675	     -0.21273575	      0.00266149	      0.00061433	     37.24094881
      0.54588676	     -0.05514721	     -0.00030182	     -0.19689600	     -0.05891878	      0.88280727	     -0.00023766	     -0.21271975	      0.00265704	      0.00057624	     37.34887469
      0.54746470	     -0.05512499	     -0.00030034	     -0.19687374	     -0.05891459	      0.88280814	     -0.00023879	     -0.21270027	      0.00265160	      0.00052684	     37.32751132
      0.54870122	     -0.05510999	     -0.00030110	     -0.19685865	     -0.05891132	      0.88280877	     -0.00023967	     -0.21268544	      0.00264718	      0.00048706	     37.49212095
      0.54993774	     -0.05509681	     -0.00030014	     -0.19684543	     -0.05890805	      0.88280935	     -0.00024054	     -0.21267099	      0.00264298	      0.00044668	     37.46478902
      0.55117426	     -0.05508556	     -0.00030042	     -0.19683411	     -0.05890478	      0.88280987	     -0.00024140	     -0.21265693	      0.00263872	      0.00040586	     37.55754295
      0.55281927	     -0.05507320	     -0.00029923	     -0.19682169	     -0.05890044	      0.88281050	     -0.00024254	     -0.21263881	      0.00263325	      0.00035136	     37.52164909
      0.55404492	     -0.05506620	     -0.00030003	     -0.19681460	     -0.05889722	      0.88281090	     -0.00024337	     -0.21262577	      0.00262905	      0.00031084	     37.66600292
      0.55527057	     -0.05506084	     -0.00029933	     -0.19680918	     -0.05889400	      0.88281126	     -0.00024420	     -0.21261310	      0.00262505	      0.00027071	     37.61913606
      0.55676718	     -0.05505612	     -0.00029995	     -0.19680437	     -0.05889008	      0.88281163	     -0.00024520	     -0.21259815	      0.00262008	      0.00022244	     37.73545544
      0.55809753	     -0.05505349	     -0.00029870	     -0.19680170	     -0.05888659	      0.88281190	     -0.00024607	     -0.21258529	      0.00261591	      0.00018050	     37.63601227
      0.55942788	     -0.05505250	     -0.00029958	     -0.19680061	     -0.05888312	      0.88281211	     -0.00024693	     -0.21257284	      0.00261161	      0.00013962	     37.77802813
      0.56075823	     -0.05505325	     -0.00029810	     -0.19680133	     -0.05887964	      0.88281227	     -0.00024779	     -0.21256078	      0.00260762	      0.00010008	     37.65658050
      0.56208858	     -0.05505565	     -0.00029901	     -0.19680363	     -0.05887618	      0.88281238	     -0.00024863	     -0.21254911	      0.00260352	      0.00006194	     37.80167145
      0.56341893	     -0.05505864	     -0.00029786	     -0.19680658	     -0.05887272	      0.88281243	     -0.00024946	     -0.21253784	      0.00259976	      0.00002549	     37.65806980
      0.56474928	     -0.05506468	     -0.00029939	     -0.19681250	     -0.05886926	      0.88281244	     -0.00025027	     -0.21252701	      0.00259588	     -0.00000927	     37.80335797
      0.56607964	     -0.05507296	     -0.00029820	     -0.19682074	     -0.05886581	      0.88281241	     -0.00025108	     -0.21251663	      0.00259243	     -0.00004221	     37.63388286
      0.56740999	     -0.05508355	     -0.00029981	     -0.19683122	     -0.05886236	      0.88281233	     -0.00025187	     -0.21250669	      0.00258893	     -0.00007346	     37.78984389
      0.56874034	     -0.05509612	     -0.00029841	     -0.19684376	     -0.05885892	      0.88281221	     -0.00025265	     -0.21249718	      0.00258600	     -0.00010289	     37.59345560
      0.57007069	     -0.05511081	     -0.00030008	     -0.19685833	     -0.05885548	      0.88281206	     -0.00025342	     -0.21248810	      0.00258307	     -0.00013067	     37.75840517
      0.57140104	     -0.05512771	     -0.00029849	     -0.19687522	     -0.05885205	      0.88281187	     -0.00025417	     -0.21247943	      0.00258084	     -0.00015669	     37.52796802
      0.57273139	     -0.05514695	     -0.00030033	     -0.19689434	     -0.05884862	      0.88281164	     -0.00025491	     -0.21247117	      0.00257865	     -0.00018116	     37.69954924
      0.57392722	     -0.05516588	     -0.00029914	     -0.19691326	     -0.05884553	      0.88281141	     -0.00025557	     -0.21246411	      0.00257734	     -0.00020174	     37.48200683
      0.57512306	     -0.05518695	     -0.00030003	     -0.19693425	     -0.05884245	      0.88281116	     -0.00025621	     -0.21245739	      0.00257619	     -0.00022114	     37.51276416
      0.57657194	     -0.05521507	     -0.00029960	     -0.19696233	     -0.05883872	      0.88281082	     -0.00025697	     -0.21244971	      0.00257548	     -0.00024306	     37.36113383
      0.57802082	     -0.05524593	     -0.00030102	     -0.19699310	     -0.05883499	      0.88281046	     -0.00025772	     -0.21244253	      0.00257520	     -0.00026344	     37.43256534
      0.57924239	     -0.05527391	     -0.00030005	     -0.19702108	     -0.05883184	      0.88281013	     -0.00025834	     -0.21243686	      0.00257573	     -0.00027943	     37.20193156
      0.58046396	     -0.05530355	     -0.00030101	     -0.19705066	     -0.05882869	      0.88280978	     -0.00025895	     -0.21243153	      0.00257657	     -0.00029448	     37.20987684
      0.58168553	     -0.05533445	     -0.00030082	     -0.19708154	     -0.05882555	      0.88280941	     -0.00025954	     -0.21242652	      0.00257808	     -0.00030860	     37.07116370
      0.58334034	     -0.05537782	     -0.00030183	     -0.19712485	     -0.05882128	      0.88280888	     -0.00026033	     -0.21242020	      0.00258088	     -0.00032639	     37.05419950
      0.58458177	     -0.05541104	     -0.00030086	     -0.19715809	     -0.05881807	      0.88280847	     -0.00026090	     -0.21241578	      0.00258384	     -0.00033874	     36.81996685
      0.58582321	     -0.05544465	     -0.00030149	     -0.19719166	     -0.05881486	      0.88280804	     -0.00026146	     -0.21241160	      0.00258721	     -0.00035035	     36.80112289
      0.58706464	     -0.05547841	     -0.00030089	     -0.19722544	     -0.05881165	      0.88280760	     -0.00026201	     -0.21240763	      0.00259129	     -0.00036118	     36.63405735
      0.58871307	     -0.05552353	     -0.00030143	     -0.19727055	     -0.05880737	      0.88280699	     -0.00026272	     -0.21240264	      0.00259749	     -0.00037448	     36.60173886
      0.58993682	     -0.05555702	     -0.00030011	     -0.19730408	     -0.05880419	      0.88280653	     -0.00026324	     -0.21239911	      0.00260297	     -0.00038350	     36.34627885
      0.59116058	     -0.05559045	     -0.00030046	     -0.19733752	     -0.05880100	      0.88280605	     -0.00026374	     -0.21239571	      0.00260884	     -0.00039187	     36.31283454
      0.59266643	     -0.05563130	     -0.00029936	     -0.19737842	     -0.05879707	      0.88280546	     -0.00026434	     -0.21239168	      0.00261701	     -0.00040118	     36.07715328
      0.59401081	     -0.05566739	     -0.00030005	     -0.19741452	     -0.05879354	      0.88280491	     -0.00026486	     -0.21238818	      0.00262481	     -0.00040863	     36.09010093
      0.59535519	     -0.05570291	     -0.00029853	     -0.19745012	     -0.05879001	      0.88280436	     -0.00026536	     -0.21238477	      0.00263350	     -0.00041516	     35.81169454
      0.59669957	     -0.05573791	     -0.00029934	     -0.19748513	     -0.05878646	      0.88280380	     -0.00026585	     -0.21238143	      0.00264253	     -0.00042085	     35.84727301
      0.59804395	     -0.05577219	     -0.00029760	     -0.19751951	     -0.05878290	      0.88280323	     -0.00026632	     -0.21237814	      0.00265241	     -0.00042557	     35.54220815
      0.59938833	     -0.05580574	     -0.00029851	     -0.19755308	     -0.05877933	      0.88280265	     -0.00026678	     -0.21237488	      0.00266252	     -0.00042943	     35.60517812
      0.60073271	     -0.05583833	     -0.00029654	     -0.19758577	     -0.05877574	      0.88280207	     -0.00026722	     -0.21237166	      0.00267346	     -0.00043228	     35.27201559
      0.60207709	     -0.05587003	     -0.00029757	     -0.19761751	     -0.05877214	      0.88280149	     -0.00026765	     -0.21236846	      0.00268450	     -0.00043425	     35.36764562
      0.60342147	     -0.05590067	     -0.00029534	     -0.19764827	     -0.05876852	      0.88280091	     -0.00026806	     -0.21236528	      0.00269635	     -0.00043523	     35.00582615
      0.60476586	     -0.05593031	     -0.00029645	     -0.19767795	     -0.05876489	      0.88280032	     -0.00026845	     -0.21236211	      0.00270821	     -0.00043536	     35.14103757
      0.60597247	     -0.05595588	     -0.00029452	     -0.19770363	     -0.05876162	      0.88279980	     -0.00026879	     -0.21235928	      0.00271951	     -0.00043466	     34.82269180
      0.60717909	     -0.05598052	     -0.00029460	     -0.19772833	     -0.05875833	      0.88279927	     -0.00026912	     -0.21235645	      0.00273086	     -0.00043331	     34.82037673
      0.60864507	     -0.05600912	     -0.00029318	     -0.19775705	     -0.05875432	      0.88279864	     -0.00026950	     -0.21235303	      0.00274518	     -0.00043073	     34.59754684
      0.61011105	     -0.05603663	     -0.00029358	     -0.19778463	     -0.05875028	      0.88279801	     -0.00026985	     -0.21234961	      0.00275964	     -0.00042726	     34.66833286
      0.61134613	     -0.05605903	     -0.00029175	     -0.19780716	     -0.05874686	      0.88279748	     -0.00027014	     -0.21234676	      0.00277233	     -0.00042362	     34.36984407
      0.61258120	     -0.05608155	     -0.00029181	     -0.19782976	     -0.05874343	      0.88279696	     -0.00027041	     -0.21234395	      0.00278498	     -0.00041949	     34.37666468
      0.61381628	     -0.05610533	     -0.00029076	     -0.19785364	     -0.05873998	      0.88279645	     -0.00027067	     -0.21234123	      0.00279795	     -0.00041496	     34.19067918
      0.61548751	     -0.05614130	     -0.00029075	     -0.19788971	     -0.05873529	      0.88279576	     -0.00027100	     -0.21233783	      0.00281562	     -0.00040860	     34.16352362
      0.61674349	     -0.05617150	     -0.00028915	     -0.19792004	     -0.05873175	      0.88279525	     -0.00027123	     -0.21233560	      0.00282938	     -0.00040394	     33.85286430
      0.61799946	     -0.05620460	     -0.00028921	     -0.19795321	     -0.05872819	      0.88279474	     -0.00027144	     -0.21233373	      0.00284323	     -0.00039977	     33.84242689
      0.61925544	     -0.05624044	     -0.00028813	     -0.19798917	     -0.05872461	      0.88279424	     -0.00027164	     -0.21233229	      0.00285762	     -0.00039633	     33.63057237
      0.62091864	     -0.05629161	     -0.00028802	     -0.19804045	     -0.05871984	      0.88279359	     -0.00027188	     -0.21233111	      0.00287725	     -0.00039340	     33.62583072
      0.62215872	     -0.05633243	     -0.00028623	     -0.19808141	     -0.05871626	      0.88279310	     -0.00027204	     -0.21233082	      0.00289275	     -0.00039266	     33.28413888
      0.62339880	     -0.05637556	     -0.00028612	     -0.19812465	     -0.05871266	      0.88279261	     -0.00027218	     -0.21233106	      0.00290867	     -0.00039343	     33.27465439
      0.62492089	     -0.05643077	     -0.00028443	     -0.19818003	     -0.05870822	      0.88279201	     -0.00027234	     -0.21233212	      0.00292934	     -0.00039658	     32.95758426
      0.62628465	     -0.05648166	     -0.00028457	     -0.19823104	     -0.05870421	      0.88279147	     -0.00027247	     -0.21233377	      0.00294860	     -0.00040168	     33.02752779
      0.62764841	     -0.05653355	     -0.00028251	     -0.19828312	     -0.05870018	      0.88279092	     -0.00027257	     -0.21233606	      0.00296911	     -0.00040891	     32.62430856
      0.62901218	     -0.05658623	     -0.00028287	     -0.19833593	     -0.05869611	      0.88279035	     -0.00027266	     -0.21233898	      0.00299030	     -0.00041836	     32.72972644
      0.63037594	     -0.05663996	     -0.00028086	     -0.19838987	     -0.05869202	      0.88278977	     -0.00027273	     -0.21234252	      0.00301284	     -0.00042985	     32.27373677
      0.63173970	     -0.05669490	     -0.00028169	     -0.19844495	     -0.05868790	      0.88278918	     -0.00027279	     -0.21234666	      0.00303604	     -0.00044338	     32.40394423
      0.63310347	     -0.05675029	     -0.00027970	     -0.19850056	     -0.05868374	      0.88278856	     -0.00027282	     -0.21235139	      0.00306062	     -0.00045869	     31.89662515
      0.63446723	     -0.05680617	     -0.00028075	     -0.19855659	     -0.05867955	      0.88278793	     -0.00027284	     -0.21235668	      0.00308580	     -0.00047576	     32.04525005
      0.63583099	     -0.05686315	     -0.00027871	     -0.19861382	     -0.05867532	      0.88278727	     -0.00027285	     -0.21236253	      0.00311238	     -0.00049427	     31.49797111
      0.63719476	     -0.05692202	     -0.00028005	     -0.19867285	     -0.05867106	      0.88278658	     -0.00027283	     -0.21236893	      0.00313952	     -0.00051424	     31.65260195
      0.63855852	     -0.05698228	     -0.00027806	     -0.19873338	     -0.05866676	      0.88278586	     -0.00027280	     -0.21237591	      0.00316809	     -0.00053536	     31.08548499
      0.63992228	     -0.05704358	     -0.00027959	     -0.19879485	     -0.05866242	      0.88278512	     -0.00027275	     -0.21238345	      0.00319725	     -0.00055764	     31.25238576
      0.64128605	     -0.05710496	     -0.00027758	     -0.19885652	     -0.05865804	      0.88278434	     -0.00027269	     -0.21239152	      0.00322793	     -0.00058070	     30.69254264
      0.64264981	     -0.05716573	     -0.00027902	     -0.19891749	     -0.05865361	      0.88278353	     -0.00027261	     -0.21240006	      0.00325921	     -0.00060446	     30.86010321
      0.64401358	     -0.05722530	     -0.00027672	     -0.19897738	     -0.05864915	      0.88278269	     -0.00027251	     -0.21240901	      0.00329202	     -0.00062854	     30.31497664
      0.64537734	     -0.05728494	     -0.00027797	     -0.19903725	     -0.05864463	      0.88278182	     -0.00027240	     -0.21241831	      0.00332540	     -0.00065286	     30.46936135
      0.64674110	     -0.05734541	     -0.00027573	     -0.19909806	     -0.05864007	      0.88278091	     -0.00027227	     -0.21242795	      0.00336028	     -0.00067710	     29.94371277
      0.64810487	     -0.05740661	     -0.00027701	     -0.19915951	     -0.05863547	      0.88277997	     -0.00027212	     -0.21243795	      0.00339573	     -0.00070126	     30.07964919
      0.64946863	     -0.05746846	     -0.00027497	     -0.19922171	     -0.05863081	      0.88277900	     -0.00027196	     -0.21244830	      0.00343271	     -0.00072504	     29.59321546
      0.65083239	     -0.05753080	     -0.00027637	     -0.19928432	     -0.05862611	      0.88277799	     -0.00027178	     -0.21245898	      0.00347033	     -0.00074843	     29.71556609
      0.65219616	     -0.05759221	     -0.00027454	     -0.19934611	     -0.05862135	      0.88277696	     -0.00027159	     -0.21246996	      0.00350947	     -0.00077108	     29.27691851
      0.65355992	     -0.05765259	     -0.00027581	     -0.19940678	     -0.05861653	      0.88277589	     -0.00027138	     -0.21248118	      0.00354927	     -0.00079293	     29.38041381
      0.65492368	     -0.05771165	     -0.00027433	     -0.19946622	     -0.05861166	      0.88277480	     -0.00027115	     -0.21249261	      0.00359050	     -0.00081361	     28.98346017
      0.65628745	     -0.05777064	     -0.00027571	     -0.19952553	     -0.05860674	      0.88277367	     -0.00027092	     -0.21250423	      0.00363232	     -0.00083306	     29.05261226
      0.65765121	     -0.05782888	     -0.00027446	     -0.19958416	     -0.05860176	      0.88277253	     -0.00027066	     -0.21251603	      0.00367545	     -0.00085101	     28.69554370
      0.65901497	     -0.05788623	     -0.00027564	     -0.19964185	     -0.05859671	      0.88277135	     -0.00027040	     -0.21252797	      0.00371918	     -0.00086745	     28.74033336
      0.66037874	     -0.05794256	     -0.00027437	     -0.19969861	     -0.05859161	      0.88277016	     -0.00027011	     -0.21254001	      0.00376413	     -0.00088215	     28.42425708
      0.66174250	     -0.05799809	     -0.00027514	     -0.19975451	     -0.05858645	      0.88276895	     -0.00026982	     -0.21255213	      0.00380968	     -0.00089512	     28.44069958
      0.66310627	     -0.05805281	     -0.00027399	     -0.19980966	     -0.05858122	      0.88276772	     -0.00026951	     -0.21256432	      0.00385637	     -0.00090622	     28.16283416
      0.66447003	     -0.05810685	     -0.00027474	     -0.19986410	     -0.05857593	      0.88276648	     -0.00026919	     -0.21257655	      0.00390369	     -0.00091552	     28.16713860
      0.66583379	     -0.05815814	     -0.00027424	     -0.19991582	     -0.05857057	      0.88276522	     -0.00026885	     -0.21258883	      0.00395209	     -0.00092284	     27.93284449
      0.66719756	     -0.05820964	     -0.00027567	     -0.19996771	     -0.05856515	      0.88276396	     -0.00026850	     -0.21260117	      0.00400106	     -0.00092810	     27.90362312
      0.66856132	     -0.05826027	     -0.00027578	     -0.20001877	     -0.05855966	      0.88276269	     -0.00026814	     -0.21261362	      0.00405097	     -0.00093131	     27.69257933
      0.66992508	     -0.05830944	     -0.00027707	     -0.20006835	     -0.05855410	      0.88276142	     -0.00026777	     -0.21262610	      0.00410149	     -0.00093257	     27.66361409
      0.67159410	     -0.05836695	     -0.00027682	     -0.20012643	     -0.05854720	      0.88275987	     -0.00026729	     -0.21264137	      0.00416461	     -0.00093143	     27.38711698
      0.67282704	     -0.05840827	     -0.00027876	     -0.20016811	     -0.05854204	      0.88275872	     -0.00026694	     -0.21265260	      0.00421168	     -0.00092879	     27.46369372
      0.67405998	     -0.05844837	     -0.00027907	     -0.20020863	     -0.05853682	      0.88275758	     -0.00026657	     -0.21266378	      0.00425958	     -0.00092456	     27.29949382
      0.67568923	     -0.05849904	     -0.00028077	     -0.20025982	     -0.05852982	      0.88275608	     -0.00026607	     -0.21267842	      0.00432355	     -0.00091665	     27.28329072
      0.67715417	     -0.05854227	     -0.00028017	     -0.20030359	     -0.05852345	      0.88275474	     -0.00026560	     -0.21269142	      0.00438197	     -0.00090705	     27.04197576
      0.67861911	     -0.05858339	     -0.00028180	     -0.20034520	     -0.05851699	      0.88275342	     -0.00026513	     -0.21270424	      0.00444065	     -0.00089525	     27.14152521
      0.67990650	     -0.05861746	     -0.00028064	     -0.20037978	     -0.05851123	      0.88275227	     -0.00026470	     -0.21271531	      0.00449302	     -0.00088311	     26.87641409
      0.68119389	     -0.05865009	     -0.00028156	     -0.20041286	     -0.05850542	      0.88275115	     -0.00026427	     -0.21272620	      0.00454555	     -0.00086953	     26.90627431
      0.68248127	     -0.05868140	     -0.00028135	     -0.20044467	     -0.05849953	      0.88275004	     -0.00026383	     -0.21273689	      0.00459867	     -0.00085450	     26.77330362
      0.68421728	     -0.05872164	     -0.00028257	     -0.20048554	     -0.05849148	      0.88274857	     -0.00026322	     -0.21275099	      0.00467072	     -0.00083222	     26.79433231
      0.68553853	     -0.05874994	     -0.00028180	     -0.20051438	     -0.05848528	      0.88274748	     -0.00026275	     -0.21276146	      0.00472623	     -0.00081376	     26.58419760
      0.68685979	     -0.05877585	     -0.00028278	     -0.20054078	     -0.05847900	      0.88274642	     -0.00026227	     -0.21277167	      0.00478185	     -0.00079419	     26.61878533
      0.68818104	     -0.05879948	     -0.00028250	     -0.20056494	     -0.05847264	      0.88274539	     -0.00026178	     -0.21278158	      0.00483797	     -0.00077353	     26.49138353
      0.68988407	     -0.05882741	     -0.00028392	     -0.20059352	     -0.05846434	      0.88274409	     -0.00026115	     -0.21279388	      0.00491052	     -0.00074549	     26.54142356
      0.69118150	     -0.05884607	     -0.00028326	     -0.20061272	     -0.05845793	      0.88274314	     -0.00026066	     -0.21280288	      0.00496634	     -0.00072308	     26.35104496
      0.69247894	     -0.05886124	     -0.00028431	     -0.20062838	     -0.05845145	      0.88274222	     -0.00026016	     -0.21281150	      0.00502216	     -0.00069993	     26.39737048
      0.69405206	     -0.05887528	     -0.00028418	     -0.20064308	     -0.05844350	      0.88274114	     -0.00025955	     -0.21282136	      0.00509034	     -0.00067076	     26.28020556
      0.69562519	     -0.05888517	     -0.00028671	     -0.20065354	     -0.05843544	      0.88274011	     -0.00025894	     -0.21283050	      0.00515840	     -0.00064044	     26.45777117
      0.69680904	     -0.05888804	     -0.00028600	     -0.20065693	     -0.05842930	      0.88273936	     -0.00025847	     -0.21283687	      0.00521000	     -0.00061672	     26.28337471
      0.69799289	     -0.05888526	     -0.00028710	     -0.20065461	     -0.05842310	      0.88273865	     -0.00025801	     -0.21284269	      0.00526138	     -0.00059217	     26.35932934
      0.69969560	     -0.05886886	     -0.00028738	     -0.20063892	     -0.05841408	      0.88273767	     -0.00025733	     -0.21284985	      0.00533523	     -0.00055482	     26.36929147
      0.70116060	     -0.05884191	     -0.00028836	     -0.20061256	     -0.05840622	      0.88273688	     -0.00025674	     -0.21285463	      0.00539812	     -0.00052040	     26.51396805
      0.70262561	     -0.05880546	     -0.00028744	     -0.20057676	     -0.05839826	      0.88273615	     -0.00025615	     -0.21285796	      0.00546052	     -0.00048346	     26.48545304
      0.70409062	     -0.05875945	     -0.00028904	     -0.20053132	     -0.05839022	      0.88273547	     -0.00025556	     -0.21285979	      0.00552161	     -0.00044383	     26.70937216
      0.70537718	     -0.05870972	     -0.00028774	     -0.20048216	     -0.05838308	      0.88273492	     -0.00025503	     -0.21286008	      0.00557462	     -0.00040650	     26.69265762
      0.70666374	     -0.05865067	     -0.00028888	     -0.20042360	     -0.05837588	      0.88273442	     -0.00025451	     -0.21285905	      0.00562631	     -0.00036665	     26.87737853
      0.70795030	     -0.05858514	     -0.00028918	     -0.20035857	     -0.05836860	      0.88273398	     -0.00025399	     -0.21285671	      0.00567689	     -0.00032398	     26.97458928
      0.70969248	     -0.05848487	     -0.00029077	     -0.20025894	     -0.05835866	      0.88273347	     -0.00025328	     -0.21285144	      0.00574287	     -0.00026153	     27.24724518
      0.71100113	     -0.05840026	     -0.00029069	     -0.20017482	     -0.05835111	      0.88273316	     -0.00025274	     -0.21284586	      0.00579067	     -0.00021085	     27.34968061
      0.71230977	     -0.05830762	     -0.00029234	     -0.20008261	     -0.05834350	      0.88273292	     -0.00025221	     -0.21283883	      0.00583641	     -0.00015692	     27.59340675
      0.71361842	     -0.05820874	     -0.00029291	     -0.19998418	     -0.05833583	      0.88273275	     -0.00025168	     -0.21283032	      0.00588030	     -0.00009970	     27.77649954
      0.71532716	     -0.05806963	     -0.00029515	     -0.19984558	     -0.05832574	      0.88273264	     -0.00025099	     -0.21281700	      0.00593424	     -0.00002028	     28.13769009
      0.71659394	     -0.05795894	     -0.00029497	     -0.19973530	     -0.05831820	      0.88273266	     -0.00025049	     -0.21280550	      0.00597200	      0.00004199	     28.32797745
      0.71786072	     -0.05784184	     -0.00029659	     -0.19961855	     -0.05831061	      0.88273275	     -0.00024998	     -0.21279258	      0.00600740	      0.00010693	     28.63277472
      0.71943401	     -0.05768815	     -0.00029732	     -0.19946529	     -0.05830113	      0.88273299	     -0.00024936	     -0.21277456	      0.00604844	      0.00019128	     28.97723168
      0.72081839	     -0.05754641	     -0.00029981	     -0.19932386	     -0.05829273	      0.88273330	     -0.00024881	     -0.21275690	      0.00608135	      0.00026862	     29.35538026
      0.72220277	     -0.05739875	     -0.00029997	     -0.19917654	     -0.05828429	      0.88273373	     -0.00024827	     -0.21273758	      0.00611155	      0.00034869	     29.66934684
      0.72358714	     -0.05724590	     -0.00030234	     -0.19902396	     -0.05827581	      0.88273427	     -0.00024774	     -0.21271662	      0.00613848	      0.00043100	     30.06381411
      0.72497152	     -0.05708805	     -0.00030183	     -0.19886641	     -0.05826730	      0.88273493	     -0.00024721	     -0.21269407	      0.00616260	      0.00051526	     30.39740190
      0.72635590	     -0.05692601	     -0.00030388	     -0.19870459	     -0.05825875	      0.88273570	     -0.00024669	     -0.21266996	      0.00618333	      0.00060083	     30.80480525
      0.72774027	     -0.05676202	     -0.00030267	     -0.19854087	     -0.05825018	      0.88273659	     -0.00024617	     -0.21264439	      0.00620127	      0.00068732	     31.14598778
      0.72896392	     -0.05661582	     -0.00030454	     -0.19839480	     -0.05824258	      0.88273748	     -0.00024572	     -0.21262068	      0.00621430	      0.00076392	     31.50678668
      0.73018757	     -0.05646737	     -0.00030430	     -0.19824652	     -0.05823497	      0.88273846	     -0.00024528	     -0.21259598	      0.00622518	      0.00084040	     31.84678618
      0.73167563	     -0.05628286	     -0.00030595	     -0.19806214	     -0.05822570	      0.88273978	     -0.00024474	     -0.21256465	      0.00623510	      0.00093276	     32.30508099
      0.73316368	     -0.05609778	     -0.00030579	     -0.19787719	     -0.05821641	      0.88274123	     -0.00024422	     -0.21253204	      0.00624171	      0.00102397	     32.71499237
      0.73437086	     -0.05594550	     -0.00030798	     -0.19772493	     -0.05820888	      0.88274251	     -0.00024380	     -0.21250471	      0.00624428	      0.00109662	     33.10746916
      0.73557803	     -0.05579097	     -0.00030815	     -0.19757046	     -0.05820134	      0.88274388	     -0.00024339	     -0.21247659	      0.00624475	      0.00116792	     33.46174152
      0.73708880	     -0.05559581	     -0.00030978	     -0.19737531	     -0.05819191	      0.88274571	     -0.00024288	     -0.21244033	      0.00624196	      0.00125476	     33.94611346
      0.73859957	     -0.05540037	     -0.00030933	     -0.19717989	     -0.05818248	      0.88274767	     -0.00024239	     -0.21240300	      0.00623573	      0.00133855	     34.37326784
      0.73973611	     -0.05525341	     -0.00031156	     -0.19703284	     -0.05817540	      0.88274923	     -0.00024202	     -0.21237428	      0.00622845	      0.00139916	     34.75649094
      0.74087265	     -0.05510676	     -0.00031205	     -0.19688615	     -0.05816832	      0.88275085	     -0.00024166	     -0.21234508	      0.00621930	      0.00145758	     35.09003813
      0.74246327	     -0.05490160	     -0.00031396	     -0.19668085	     -0.05815844	      0.88275323	     -0.00024118	     -0.21230349	      0.00620303	      0.00153523	     35.61204742
      0.74388613	     -0.05471764	     -0.00031434	     -0.19649678	     -0.05814963	      0.88275546	     -0.00024075	     -0.21226564	      0.00618530	      0.00160042	     36.03211615
      0.74530899	     -0.05453351	     -0.00031733	     -0.19631242	     -0.05814084	      0.88275778	     -0.00024034	     -0.21222721	      0.00616424	      0.00166129	     36.56836969
      0.74645047	     -0.05438633	     -0.00031683	     -0.19616513	     -0.05813382	      0.88275971	     -0.00024001	     -0.21219603	      0.00614526	      0.00170699	     36.83837031
      0.74759195	     -0.05424015	     -0.00031825	     -0.19601875	     -0.05812681	      0.88276168	     -0.00023970	     -0.21216458	      0.00612411	      0.00174968	     37.21902533
      0.74911826	     -0.05404497	     -0.00031891	     -0.19582332	     -0.05811749	      0.88276439	     -0.00023929	     -0.21212219	      0.00609286	      0.00180202	     37.67764378
      0.75064458	     -0.05385026	     -0.00032163	     -0.19562826	     -0.05810822	      0.88276718	     -0.00023890	     -0.21207943	      0.00605800	      0.00184880	     38.26846239
      0.75174114	     -0.05371069	     -0.00032116	     -0.19548850	     -0.05810159	      0.88276922	     -0.00023863	     -0.21204851	      0.00603102	      0.00187905	     38.52738193
      0.75283770	     -0.05357140	     -0.00032245	     -0.19534895	     -0.05809499	      0.88277130	     -0.00023836	     -0.21201745	      0.00600214	      0.00190639	     38.90510240
      0.75443812	     -0.05336892	     -0.00032335	     -0.19514607	     -0.05808542	      0.88277438	     -0.00023799	     -0.21197186	      0.00595692	      0.00194122	     39.39957467
      0.75577542	     -0.05320134	     -0.00032541	     -0.19497809	     -0.05807748	      0.88277699	     -0.00023770	     -0.21193361	      0.00591617	      0.00196573	     39.88177431
      0.75711272	     -0.05303385	     -0.00032554	     -0.19481025	     -0.05806960	      0.88277963	     -0.00023742	     -0.21189525	      0.00587294	      0.00198623	     40.25645774
      0.75845003	     -0.05286796	     -0.00032788	     -0.19464390	     -0.05806178	      0.88278230	     -0.00023715	     -0.21185678	      0.00582693	      0.00200271	     40.75994723
      0.75978733	     -0.05270482	     -0.00032739	     -0.19448037	     -0.05805402	      0.88278499	     -0.00023689	     -0.21181828	      0.00577851	      0.00201536	     41.07853620
      0.76094107	     -0.05256584	     -0.00032964	     -0.19434095	     -0.05804737	      0.88278732	     -0.00023669	     -0.21178510	      0.00573449	      0.00202310	     41.51061154
      0.76209481	     -0.05242818	     -0.00032992	     -0.19420288	     -0.05804078	      0.88278965	     -0.00023649	     -0.21175197	      0.00568874	      0.00202808	     41.82979195
      0.76352060	     -0.05226140	     -0.00033198	     -0.19403553	     -0.05803271	      0.88279255	     -0.00023626	     -0.21171113	      0.00562959	      0.00203050	     42.31002151
      0.76494639	     -0.05209767	     -0.00033205	     -0.19387126	     -0.05802473	      0.88279544	     -0.00023605	     -0.21167048	      0.00556780	      0.00202900	     42.67691797
      0.76607907	     -0.05196946	     -0.00033439	     -0.19374254	     -0.05801845	      0.88279774	     -0.00023589	     -0.21163835	      0.00551668	      0.00202503	     43.09476896
      0.76721174	     -0.05184252	     -0.00033481	     -0.19361512	     -0.05801223	      0.88280003	     -0.00023575	     -0.21160637	      0.00546404	      0.00201881	     43.40619132
      0.76866908	     -0.05168125	     -0.00033640	     -0.19345319	     -0.05800432	      0.88280296	     -0.00023558	     -0.21156544	      0.00539388	      0.00200760	     43.89500271
      0.77012641	     -0.05152293	     -0.00033518	     -0.19329426	     -0.05799651	      0.88280588	     -0.00023543	     -0.21152478	      0.00532116	      0.00199329	     44.25247609
      0.77119539	     -0.05140928	     -0.00033665	     -0.19318008	     -0.05799086	      0.88280800	     -0.00023533	     -0.21149516	      0.00526601	      0.00198084	     44.63819797
      0.77226437	     -0.05129775	     -0.00033643	     -0.19306805	     -0.05798526	      0.88281011	     -0.00023524	     -0.21146574	      0.00520960	      0.00196694	     44.92982337
      0.77380643	     -0.05113933	     -0.00033759	     -0.19290885	     -0.05797729	      0.88281313	     -0.00023513	     -0.21142370	      0.00512582	      0.00194445	     45.41897606
      0.77511020	     -0.05100959	     -0.00033790	     -0.19277844	     -0.05797065	      0.88281565	     -0.00023505	     -0.21138861	      0.00505284	      0.00192361	     45.74031393
      0.77641397	     -0.05088552	     -0.00034021	     -0.19265363	     -0.05796411	      0.88281815	     -0.00023499	     -0.21135404	      0.00497778	      0.00190109	     46.16361647
      0.77771774	     -0.05076594	     -0.00034048	     -0.19253333	     -0.05795767	      0.88282061	     -0.00023495	     -0.21132007	      0.00490095	      0.00187702	     46.43121515
      0.77902151	     -0.05065182	     -0.00034360	     -0.19241841	     -0.05795133	      0.88282304	     -0.00023493	     -0.21128675	      0.00482215	      0.00185126	     46.88076449
      0.78013163	     -0.05055882	     -0.00034322	     -0.19232480	     -0.05794602	      0.88282508	     -0.00023492	     -0.21125892	      0.00475386	      0.00182806	     47.04048998
      0.78124174	     -0.05046950	     -0.00034460	     -0.19223481	     -0.05794078	      0.88282710	     -0.00023492	     -0.21123161	      0.00468429	      0.00180351	     47.34207873
      0.78264963	     -0.05036137	     -0.00034480	     -0.19212585	     -0.05793425	      0.88282961	     -0.00023494	     -0.21119773	      0.00459461	      0.00177048	     47.62769000
      0.78405752	     -0.05026099	     -0.00034690	     -0.19202457	     -0.05792784	      0.88283208	     -0.00023498	     -0.21116473	      0.00450328	      0.00173519	     48.03093200
      0.78515655	     -0.05018971	     -0.00034632	     -0.19195264	     -0.05792293	      0.88283397	     -0.00023502	     -0.21113967	      0.00443111	      0.00170606	     48.12949689
      0.78625557	     -0.05012538	     -0.00034764	     -0.19188760	     -0.05791810	      0.88283583	     -0.00023508	     -0.21111529	      0.00435804	      0.00167530	     48.35359590
      0.78769446	     -0.05005163	     -0.00034818	     -0.19181294	     -0.05791190	      0.88283821	     -0.00023518	     -0.21108453	      0.00426144	      0.00163245	     48.52889696
      0.78913335	     -0.04998869	     -0.00035083	     -0.19174900	     -0.05790584	      0.88284053	     -0.00023529	     -0.21105517	      0.00416387	      0.00158635	     48.86494093
      0.79017693	     -0.04994869	     -0.00035036	     -0.19170836	     -0.05790153	      0.88284216	     -0.00023539	     -0.21103477	      0.00409287	      0.00155093	     48.88007309
      0.79122052	     -0.04991281	     -0.00035163	     -0.19167177	     -0.05789730	      0.88284376	     -0.00023549	     -0.21101513	      0.00402154	      0.00151374	     49.04718170
      0.79274656	     -0.04986673	     -0.00035242	     -0.19162469	     -0.05789124	      0.88284603	     -0.00023567	     -0.21098772	      0.00391703	      0.00145645	     49.19537979
      0.79403672	     -0.04983327	     -0.00035416	     -0.19159035	     -0.05788624	      0.88284788	     -0.00023584	     -0.21096571	      0.00382845	      0.00140546	     49.39936601
      0.79532688	     -0.04980449	     -0.00035404	     -0.19156075	     -0.05788136	      0.88284966	     -0.00023602	     -0.21094472	      0.00373991	      0.00135240	     49.43483361
      0.79661704	     -0.04978047	     -0.00035621	     -0.19153584	     -0.05787659	      0.88285137	     -0.00023623	     -0.21092472	      0.00365121	      0.00129744	     49.65245142
      0.79790720	     -0.04976130	     -0.00035536	     -0.19151586	     -0.05787194	      0.88285300	     -0.00023644	     -0.21090568	      0.00356272	      0.00124094	     49.59076079
      0.79899668	     -0.04974905	     -0.00035746	     -0.19150284	     -0.05786810	      0.88285433	     -0.00023664	     -0.21089035	      0.00348787	      0.00119209	     49.75027644
      0.80008616	     -0.04974011	     -0.00035759	     -0.19149320	     -0.05786434	      0.88285560	     -0.00023685	     -0.21087568	      0.00341321	      0.00114248	     49.73649552
      0.80149482	     -0.04973337	     -0.00035904	     -0.19148551	     -0.05785960	      0.88285716	     -0.00023714	     -0.21085770	      0.00331675	      0.00107732	     49.82310443
      0.80290348	     -0.04973191	     -0.00035863	     -0.19148316	     -0.05785500	      0.88285864	     -0.00023745	     -0.21084080	      0.00322064	      0.00101143	     49.73343224
      0.80399610	     -0.04973444	     -0.00036049	     -0.19148494	     -0.05785152	      0.88285971	     -0.00023770	     -0.21082842	      0.00314614	      0.00095992	     49.83315225
      0.80508872	     -0.04974002	     -0.00036054	     -0.19148983	     -0.05784812	      0.88286073	     -0.00023796	     -0.21081669	      0.00307195	      0.00090831	     49.76746240
      0.80652366	     -0.04975218	     -0.00036186	     -0.19150104	     -0.05784378	      0.88286199	     -0.00023833	     -0.21080222	      0.00297481	      0.00084050	     49.78730064
      0.80795861	     -0.04976986	     -0.00036116	     -0.19151783	     -0.05783958	      0.88286315	     -0.00023871	     -0.21078883	      0.00287827	      0.00077298	     49.61282177
      0.80900198	     -0.04978637	     -0.00036304	     -0.19153363	     -0.05783662	      0.88286393	     -0.00023901	     -0.21077977	      0.00280827	      0.00072413	     49.67154853
      0.81004536	     -0.04980584	     -0.00036321	     -0.19155243	     -0.05783372	      0.88286466	     -0.00023931	     -0.21077128	      0.00273870	      0.00067566	     49.57135318
      0.81156500	     -0.04983933	     -0.00036453	     -0.19158494	     -0.05782964	      0.88286563	     -0.00023977	     -0.21075993	      0.00263795	      0.00060585	     49.51528784
      0.81285615	     -0.04987210	     -0.00036449	     -0.19161692	     -0.05782629	      0.88286637	     -0.00024017	     -0.21075122	      0.00255305	      0.00054747	     49.34212507
      0.81414730	     -0.04990884	     -0.00036623	     -0.19165281	     -0.05782305	      0.88286704	     -0.00024059	     -0.21074336	      0.00246866	      0.00049006	     49.33379262
      0.81543845	     -0.04994931	     -0.00036564	     -0.19169251	     -0.05781991	      0.88286764	     -0.00024103	     -0.21073632	      0.00238511	      0.00043382	     49.08419950
      0.81672959	     -0.04999343	     -0.00036805	     -0.19173578	     -0.05781689	      0.88286816	     -0.00024148	     -0.21073009	      0.00230209	      0.00037877	     49.13037747
      0.81782132	     -0.05003348	     -0.00036734	     -0.19177520	     -0.05781441	      0.88286855	     -0.00024188	     -0.21072544	      0.00223267	      0.00033336	     48.85726389
      0.81891305	     -0.05007606	     -0.00036852	     -0.19181710	     -0.05781201	      0.88286889	     -0.00024228	     -0.21072134	      0.00216369	      0.00028897	     48.78759103
      0.82032649	     -0.05013479	     -0.00036870	     -0.19187499	     -0.05780902	      0.88286926	     -0.00024282	     -0.21071684	      0.00207538	      0.00023323	     48.55771868
      0.82173993	     -0.05019761	     -0.00037065	     -0.19193694	     -0.05780614	      0.88286955	     -0.00024337	     -0.21071323	      0.00198802	      0.00017942	     48.51239335
      0.82284126	     -0.05024909	     -0.00036994	     -0.19198781	     -0.05780399	      0.88286973	     -0.00024382	     -0.21071102	      0.00192088	      0.00013896	     48.21937535
      0.82394260	     -0.05030275	     -0.00037098	     -0.19204082	     -0.05780191	      0.88286986	     -0.00024427	     -0.21070933	      0.00185434	      0.00009970	     48.11725451
      0.82538007	     -0.05037569	     -0.00037099	     -0.19211296	     -0.05779931	      0.88286997	     -0.00024488	     -0.21070788	      0.00176871	      0.00005040	     47.84541138
      0.82681754	     -0.05045178	     -0.00037294	     -0.19218821	     -0.05779683	      0.88287001	     -0.00024550	     -0.21070725	      0.00168428	      0.00000323	     47.79211017
      0.82787618	     -0.05050984	     -0.00037203	     -0.19224572	     -0.05779508	      0.88286999	     -0.00024597	     -0.21070729	      0.00162314	     -0.00003005	     47.46398894
      0.82893483	     -0.05056972	     -0.00037285	     -0.19230501	     -0.05779339	      0.88286994	     -0.00024645	     -0.21070776	      0.00156265	     -0.00006218	     47.33515813
      0.83045100	     -0.05065831	     -0.00037299	     -0.19239281	     -0.05779109	      0.88286981	     -0.00024715	     -0.21070913	      0.00147745	     -0.00010613	     47.03312676
      0.83175267	     -0.05073676	     -0.00037424	     -0.19247055	     -0.05778921	      0.88286965	     -0.00024776	     -0.21071096	      0.00140556	     -0.00014198	     46.89783858
      0.83305433	     -0.05081701	     -0.00037364	     -0.19255016	     -0.05778743	      0.88286945	     -0.00024839	     -0.21071335	      0.00133507	     -0.00017607	     46.55897180
      0.83435600	     -0.05089916	     -0.00037534	     -0.19263162	     -0.05778573	      0.88286920	     -0.00024903	     -0.21071628	      0.00126572	     -0.00020853	     46.47812489
      0.83565767	     -0.05098305	     -0.00037403	     -0.19271492	     -0.05778413	      0.88286890	     -0.00024968	     -0.21071972	      0.00119793	     -0.00023929	     46.05982330
      0.83676762	     -0.05105567	     -0.00037545	     -0.19278697	     -0.05778283	      0.88286862	     -0.00025024	     -0.21072305	      0.00114100	     -0.00026434	     45.99705875
      0.83787757	     -0.05112965	     -0.00037481	     -0.19286046	     -0.05778160	      0.88286832	     -0.00025081	     -0.21072673	      0.00108520	     -0.00028821	     45.71907508
      0.83929754	     -0.05122635	     -0.00037577	     -0.19295648	     -0.05778011	      0.88286789	     -0.00025155	     -0.21073194	      0.00101518	     -0.00031719	     45.51797368
      0.84071752	     -0.05132480	     -0.00037487	     -0.19305432	     -0.05777871	      0.88286742	     -0.00025230	     -0.21073771	      0.00094698	     -0.00034446	     45.11549822
      0.84184212	     -0.05140373	     -0.00037632	     -0.19313272	     -0.05777768	      0.88286702	     -0.00025291	     -0.21074263	      0.00089403	     -0.00036499	     45.03549460
      0.84296672	     -0.05148343	     -0.00037598	     -0.19321196	     -0.05777670	      0.88286660	     -0.00025352	     -0.21074786	      0.00084233	     -0.00038456	     44.75501317
      0.84440906	     -0.05158691	     -0.00037686	     -0.19331482	     -0.05777553	      0.88286602	     -0.00025432	     -0.21075496	      0.00077757	     -0.00040841	     44.55099699
      0.84585140	     -0.05169142	     -0.00037577	     -0.19341879	     -0.05777446	      0.88286542	     -0.00025513	     -0.21076250	      0.00071485	     -0.00043090	     44.12977662
      0.84694163	     -0.05177088	     -0.00037723	     -0.19349778	     -0.05777370	      0.88286494	     -0.00025575	     -0.21076845	      0.00066854	     -0.00044715	     44.05918559
      0.84803187	     -0.05185067	     -0.00037692	     -0.19357717	     -0.05777300	      0.88286444	     -0.00025637	     -0.21077461	      0.00062346	     -0.00046270	     43.79329395
      0.84954144	     -0.05196158	     -0.00037759	     -0.19368751	     -0.05777210	      0.88286373	     -0.00025725	     -0.21078344	      0.00056278	     -0.00048325	     43.56238611
      0.85105101	     -0.05207242	     -0.00037628	     -0.19379785	     -0.05777130	      0.88286299	     -0.00025814	     -0.21079259	      0.00050438	     -0.00050268	     43.12273818
      0.85210728	     -0.05214971	     -0.00037763	     -0.19387475	     -0.05777079	      0.88286245	     -0.00025877	     -0.21079915	      0.00046461	     -0.00051571	     43.06297431
      0.85316356	     -0.05222653	     -0.00037724	     -0.19395123	     -0.05777032	      0.88286190	     -0.00025940	     -0.21080582	      0.00042603	     -0.00052823	     42.81862828
      0.85476460	     -0.05234181	     -0.00037747	     -0.19406600	     -0.05776968	      0.88286104	     -0.00026038	     -0.21081609	      0.00036947	     -0.00054628	     42.56680841
      0.85610243	     -0.05243676	     -0.00037648	     -0.19416057	     -0.05776922	      0.88286030	     -0.00026120	     -0.21082477	      0.00032411	     -0.00056049	     42.23080761
      0.85744027	     -0.05253036	     -0.00037712	     -0.19425376	     -0.05776881	      0.88285954	     -0.00026203	     -0.21083351	      0.00028023	     -0.00057393	     42.10708198
      0.85877810	     -0.05262232	     -0.00037534	     -0.19434540	     -0.05776847	      0.88285876	     -0.00026286	     -0.21084228	      0.00023814	     -0.00058650	     41.70315827
      0.85997294	     -0.05270306	     -0.00037605	     -0.19442579	     -0.05776820	      0.88285805	     -0.00026362	     -0.21085011	      0.00020164	     -0.00059706	     41.63297706
      0.86116778	     -0.05278227	     -0.00037466	     -0.19450473	     -0.05776798	      0.88285733	     -0.00026438	     -0.21085793	      0.00016651	     -0.00060688	     41.31611141
      0.86236262	     -0.05285994	     -0.00037442	     -0.19458211	     -0.05776781	      0.88285660	     -0.00026514	     -0.21086572	      0.00013243	     -0.00061602	     41.16408344
      0.86391296	     -0.05295824	     -0.00037252	     -0.19468010	     -0.05776763	      0.88285564	     -0.00026615	     -0.21087578	      0.00009000	     -0.00062676	     40.79189531
      0.86513964	     -0.05303403	     -0.00037254	     -0.19475560	     -0.05776754	      0.88285487	     -0.00026695	     -0.21088367	      0.00005756	     -0.00063441	     40.71527350
      0.86636632	     -0.05310792	     -0.00037066	     -0.19482927	     -0.05776749	      0.88285408	     -0.00026775	     -0.21089151	      0.00002639	     -0.00064123	     40.40096257
      0.86759299	     -0.05317990	     -0.00036998	     -0.19490101	     -0.05776748	      0.88285329	     -0.00026856	     -0.21089928	     -0.00000385	     -0.00064729	     40.27246369
      0.86911797	     -0.05326651	     -0.00036743	     -0.19498738	     -0.05776751	      0.88285230	     -0.00026957	     -0.21090885	     -0.00003989	     -0.00065368	     39.90411797
      0.87033060	     -0.05333309	     -0.00036707	     -0.19505373	     -0.05776758	      0.88285151	     -0.00027038	     -0.21091637	     -0.00006763	     -0.00065794	     39.86698403
      0.87154323	     -0.05339750	     -0.00036482	     -0.19511797	     -0.05776767	      0.88285071	     -0.00027119	     -0.21092382	     -0.00009429	     -0.00066142	     39.57274465
      0.87275586	     -0.05345988	     -0.00036366	     -0.19518017	     -0.05776780	      0.88284990	     -0.00027201	     -0.21093118	     -0.00012019	     -0.00066418	     39.46120870
      0.87434144	     -0.05353848	     -0.00036063	     -0.19525858	     -0.05776802	      0.88284885	     -0.00027309	     -0.21094068	     -0.00015265	     -0.00066668	     39.10674007
      0.87555272	     -0.05359653	     -0.00035993	     -0.19531645	     -0.05776822	      0.88284804	     -0.00027392	     -0.21094786	     -0.00017670	     -0.00066785	     39.09704871
      0.87676401	     -0.05365352	     -0.00035755	     -0.19537330	     -0.05776845	      0.88284723	     -0.00027475	     -0.21095498	     -0.00019982	     -0.00066836	     38.81502926
      0.87797529	     -0.05370983	     -0.00035630	     -0.19542946	     -0.05776870	      0.88284642	     -0.00027558	     -0.21096208	     -0.00022233	     -0.00066834	     38.71539940
      0.87960076	     -0.05378387	     -0.00035325	     -0.19550333	     -0.05776909	      0.88284533	     -0.00027670	     -0.21097162	     -0.00025128	     -0.00066753	     38.36788560
      0.88080483	     -0.05383847	     -0.00035269	     -0.19555777	     -0.05776941	      0.88284453	     -0.00027754	     -0.21097872	     -0.00027208	     -0.00066652	     38.37682431
      0.88200889	     -0.05389328	     -0.00035053	     -0.19561247	     -0.05776974	      0.88284373	     -0.00027838	     -0.21098591	     -0.00029206	     -0.00066521	     38.10830304
      0.88348417	     -0.05396145	     -0.00034944	     -0.19568047	     -0.05777019	      0.88284275	     -0.00027941	     -0.21099489	     -0.00031580	     -0.00066347	     38.04392705
      0.88480004	     -0.05402405	     -0.00034683	     -0.19574297	     -0.05777062	      0.88284188	     -0.00028033	     -0.21100314	     -0.00033597	     -0.00066194	     37.68247430
      0.88611591	     -0.05408854	     -0.00034628	     -0.19580731	     -0.05777108	      0.88284101	     -0.00028126	     -0.21101170	     -0.00035556	     -0.00066078	     37.69847582
      0.88743178	     -0.05415352	     -0.00034327	     -0.19587221	     -0.05777156	      0.88284014	     -0.00028218	     -0.21102062	     -0.00037408	     -0.00066014	     37.31498511
      0.88874765	     -0.05421883	     -0.00034239	     -0.19593739	     -0.05777206	      0.88283927	     -0.00028311	     -0.21102989	     -0.00039194	     -0.00066030	     37.36462495
      0.89006352	     -0.05428462	     -0.00033880	     -0.19600315	     -0.05777259	      0.88283840	     -0.00028404	     -0.21103953	     -0.00040861	     -0.00066136	     36.95403555
      0.89137939	     -0.05435058	     -0.00033755	     -0.19606901	     -0.05777314	      0.88283753	     -0.00028497	     -0.21104955	     -0.00042460	     -0.00066361	     37.02867078
      0.89269526	     -0.05441605	     -0.00033340	     -0.19613448	     -0.05777371	      0.88283665	     -0.00028590	     -0.21105994	     -0.00043930	     -0.00066707	     36.59955894
      0.89401113	     -0.05448130	     -0.00033184	     -0.19619966	     -0.05777429	      0.88283577	     -0.00028684	     -0.21107068	     -0.00045327	     -0.00067195	     36.69840051
      0.89532700	     -0.05454602	     -0.00032740	     -0.19626441	     -0.05777490	      0.88283488	     -0.00028777	     -0.21108177	     -0.00046588	     -0.00067819	     36.25503486
      0.89664287	     -0.05461029	     -0.00032576	     -0.19632865	     -0.05777552	      0.88283399	     -0.00028871	     -0.21109319	     -0.00047776	     -0.00068592	     36.36919886
      0.89795874	     -0.05467437	     -0.00032128	     -0.19639277	     -0.05777615	      0.88283308	     -0.00028964	     -0.21110492	     -0.00048827	     -0.00069503	     35.91251863
      0.89927461	     -0.05473804	     -0.00031969	     -0.19645641	     -0.05777680	      0.88283216	     -0.00029058	     -0.21111698	     -0.00049805	     -0.00070563	     36.03205761
      0.90059048	     -0.05480110	     -0.00031528	     -0.19651955	     -0.05777746	      0.88283122	     -0.00029152	     -0.21112934	     -0.00050645	     -0.00071755	     35.57761284
      0.90190635	     -0.05486371	     -0.00031389	     -0.19658214	     -0.05777814	      0.88283027	     -0.00029245	     -0.21114199	     -0.00051412	     -0.00073084	     35.70166690
      0.90322222	     -0.05492559	     -0.00030979	     -0.19664410	     -0.05777882	      0.88282930	     -0.00029339	     -0.21115492	     -0.00052044	     -0.00074525	     35.26024198
      0.90453809	     -0.05498639	     -0.00030855	     -0.19670490	     -0.05777951	      0.88282831	     -0.00029433	     -0.21116811	     -0.00052605	     -0.00076078	     35.37784807
      0.90585396	     -0.05504520	     -0.00030456	     -0.19676381	     -0.05778020	      0.88282729	     -0.00029527	     -0.21118151	     -0.00053036	     -0.00077717	     34.95816000
      0.90716983	     -0.05510274	     -0.00030332	     -0.19682137	     -0.05778090	      0.88282626	     -0.00029621	     -0.21119510	     -0.00053401	     -0.00079437	     35.06352040
      0.90848570	     -0.05515911	     -0.00029959	     -0.19687785	     -0.05778161	      0.88282520	     -0.00029716	     -0.21120886	     -0.00053643	     -0.00081211	     34.67018411
      0.90980157	     -0.05521452	     -0.00029844	     -0.19693330	     -0.05778231	      0.88282412	     -0.00029810	     -0.21122277	     -0.00053823	     -0.00083037	     34.75741536
      0.91111744	     -0.05526914	     -0.00029501	     -0.19698804	     -0.05778302	      0.88282302	     -0.00029904	     -0.21123682	     -0.00053888	     -0.00084891	     34.39871478
      0.91243331	     -0.05532261	     -0.00029397	     -0.19704156	     -0.05778373	      0.88282189	     -0.00029998	     -0.21125100	     -0.00053890	     -0.00086770	     34.47548516
      0.91374918	     -0.05537408	     -0.00029081	     -0.19709316	     -0.05778444	      0.88282073	     -0.00030092	     -0.21126528	     -0.00053780	     -0.00088648	     34.16130053
      0.91506505	     -0.05542353	     -0.00028966	     -0.19714269	     -0.05778515	      0.88281956	     -0.00030187	     -0.21127961	     -0.00053609	     -0.00090518	     34.22144998
      0.91638092	     -0.05547138	     -0.00028662	     -0.19719068	     -0.05778585	      0.88281835	     -0.00030281	     -0.21129396	     -0.00053335	     -0.00092358	     33.94433746
      0.91769678	     -0.05551851	     -0.00028551	     -0.19723790	     -0.05778655	      0.88281712	     -0.00030375	     -0.21130833	     -0.00053002	     -0.00094166	     33.98847053
      0.91901265	     -0.05556474	     -0.00028283	     -0.19728429	     -0.05778724	      0.88281587	     -0.00030469	     -0.21132273	     -0.00052572	     -0.00095928	     33.74863021
      0.92032852	     -0.05560947	     -0.00028180	     -0.19732912	     -0.05778793	      0.88281460	     -0.00030563	     -0.21133714	     -0.00052082	     -0.00097640	     33.78603057
      0.92164439	     -0.05565222	     -0.00027935	     -0.19737203	     -0.05778861	      0.88281330	     -0.00030656	     -0.21135153	     -0.00051499	     -0.00099287	     33.58641819
      0.92296026	     -0.05569353	     -0.00027836	     -0.19741346	     -0.05778929	      0.88281199	     -0.00030750	     -0.21136589	     -0.00050857	     -0.00100862	     33.61600789
      0.92427613	     -0.05573299	     -0.00027621	     -0.19745309	     -0.05778995	      0.88281065	     -0.00030843	     -0.21138021	     -0.00050130	     -0.00102353	     33.44954016
      0.92559200	     -0.05577046	     -0.00027526	     -0.19749069	     -0.05779061	      0.88280929	     -0.00030937	     -0.21139444	     -0.00049347	     -0.00103754	     33.47348341
      0.92720440	     -0.05581459	     -0.00027248	     -0.19753505	     -0.05779139	      0.88280761	     -0.00031051	     -0.21141176	     -0.00048281	     -0.00105331	     33.23511479
      0.92837884	     -0.05584613	     -0.00027263	     -0.19756669	     -0.05779196	      0.88280637	     -0.00031134	     -0.21142430	     -0.00047469	     -0.00106386	     33.36512480
      0.92955328	     -0.05587726	     -0.00027126	     -0.19759797	     -0.05779251	      0.88280511	     -0.00031216	     -0.21143680	     -0.00046589	     -0.00107353	     33.24266315
      0.93113326	     -0.05591831	     -0.00027078	     -0.19763920	     -0.05779323	      0.88280340	     -0.00031327	     -0.21145357	     -0.00045347	     -0.00108521	     33.27561443
      0.93254342	     -0.05595371	     -0.00026890	     -0.19767480	     -0.05779387	      0.88280187	     -0.00031426	     -0.21146849	     -0.00044154	     -0.00109428	     33.08812310
      0.93395358	     -0.05598726	     -0.00026938	     -0.19770850	     -0.05779448	      0.88280032	     -0.00031524	     -0.21148335	     -0.00042924	     -0.00110216	     33.26777860
      0.93518256	     -0.05601476	     -0.00026723	     -0.19773621	     -0.05779500	      0.88279896	     -0.00031609	     -0.21149623	     -0.00041776	     -0.00110794	     33.04675857
      0.93641155	     -0.05604124	     -0.00026704	     -0.19776284	     -0.05779551	      0.88279760	     -0.00031694	     -0.21150903	     -0.00040607	     -0.00111281	     33.12539763
      0.93764054	     -0.05606698	     -0.00026583	     -0.19778877	     -0.05779600	      0.88279623	     -0.00031779	     -0.21152176	     -0.00039384	     -0.00111671	     33.04937634
      0.93932662	     -0.05610095	     -0.00026580	     -0.19782295	     -0.05779665	      0.88279434	     -0.00031894	     -0.21153912	     -0.00037655	     -0.00112053	     33.15507458
      0.94058712	     -0.05612486	     -0.00026432	     -0.19784708	     -0.05779711	      0.88279293	     -0.00031980	     -0.21155201	     -0.00036299	     -0.00112214	     33.00557265
      0.94184763	     -0.05614659	     -0.00026476	     -0.19786897	     -0.05779756	      0.88279151	     -0.00032065	     -0.21156482	     -0.00034929	     -0.00112270	     33.10320128
      0.94310814	     -0.05616723	     -0.00026420	     -0.19788981	     -0.05779799	      0.88279010	     -0.00032150	     -0.21157754	     -0.00033519	     -0.00112213	     33.03892910
      0.94476063	     -0.05619293	     -0.00026498	     -0.19791572	     -0.05779853	      0.88278824	     -0.00032260	     -0.21159408	     -0.00031653	     -0.00111975	     33.16370318
      0.94599745	     -0.05621106	     -0.00026370	     -0.19793407	     -0.05779892	      0.88278686	     -0.00032343	     -0.21160637	     -0.00030217	     -0.00111680	     33.00234520
      0.94723427	     -0.05622757	     -0.00026397	     -0.19795076	     -0.05779928	      0.88278548	     -0.00032424	     -0.21161857	     -0.00028781	     -0.00111301	     33.09179280
      0.94875072	     -0.05624434	     -0.00026259	     -0.19796780	     -0.05779970	      0.88278380	     -0.00032524	     -0.21163333	     -0.00026974	     -0.00110721	     33.01056518
      0.95010674	     -0.05625562	     -0.00026304	     -0.19797929	     -0.05780006	      0.88278230	     -0.00032612	     -0.21164629	     -0.00025350	     -0.00110101	     33.18976891
      0.95146277	     -0.05626163	     -0.00026133	     -0.19798557	     -0.05780039	      0.88278081	     -0.00032700	     -0.21165895	     -0.00023681	     -0.00109370	     33.06475770
      0.95281879	     -0.05626592	     -0.00026245	     -0.19799005	     -0.05780070	      0.88277933	     -0.00032787	     -0.21167132	     -0.00022028	     -0.00108523	     33.25931731
      0.95417482	     -0.05626987	     -0.00026126	     -0.19799426	     -0.05780099	      0.88277787	     -0.00032874	     -0.21168346	     -0.00020341	     -0.00107556	     33.11568533
      0.95553084	     -0.05627287	     -0.00026317	     -0.19799741	     -0.05780125	      0.88277642	     -0.00032960	     -0.21169537	     -0.00018673	     -0.00106487	     33.35238172
      0.95688686	     -0.05627583	     -0.00026241	     -0.19800063	     -0.05780149	      0.88277498	     -0.00033045	     -0.21170707	     -0.00016966	     -0.00105310	     33.20298472
      0.95824289	     -0.05627817	     -0.00026519	     -0.19800310	     -0.05780171	      0.88277356	     -0.00033130	     -0.21171857	     -0.00015284	     -0.00104049	     33.47383567
      0.95946172	     -0.05627682	     -0.00026470	     -0.19800198	     -0.05780189	      0.88277230	     -0.00033205	     -0.21172868	     -0.00013733	     -0.00102831	     33.37157021
      0.96068055	     -0.05627273	     -0.00026597	     -0.19799805	     -0.05780205	      0.88277106	     -0.00033280	     -0.21173849	     -0.00012197	     -0.00101550	     33.51173497
      0.96214409	     -0.05626506	     -0.00026574	     -0.19799064	     -0.05780221	      0.88276958	     -0.00033370	     -0.21174983	     -0.00010333	     -0.00099928	     33.51598729
      0.96360763	     -0.05625457	     -0.00026746	     -0.19798035	     -0.05780235	      0.88276813	     -0.00033458	     -0.21176063	     -0.00008479	     -0.00098233	     33.75177759
      0.96484461	     -0.05624264	     -0.00026674	     -0.19796866	     -0.05780244	      0.88276693	     -0.00033532	     -0.21176931	     -0.00006881	     -0.00096734	     33.71856596
      0.96608159	     -0.05622759	     -0.00026795	     -0.19795379	     -0.05780252	      0.88276574	     -0.00033606	     -0.21177752	     -0.00005297	     -0.00095178	     33.89526041
      0.96731857	     -0.05620884	     -0.00026782	     -0.19793527	     -0.05780258	      0.88276457	     -0.00033679	     -0.21178521	     -0.00003702	     -0.00093557	     33.96393286
      0.96899311	     -0.05617639	     -0.00026809	     -0.19790310	     -0.05780262	      0.88276302	     -0.00033776	     -0.21179468	     -0.00001566	     -0.00091251	     34.21347910
      0.97024629	     -0.05614793	     -0.00026597	     -0.19787492	     -0.05780263	      0.88276189	     -0.00033849	     -0.21180102	      0.00000032	     -0.00089416	     34.22076000
      0.97149948	     -0.05611667	     -0.00026588	     -0.19784388	     -0.05780262	      0.88276078	     -0.00033920	     -0.21180671	      0.00001591	     -0.00087499	     34.39959169
      0.97275267	     -0.05608126	     -0.00026455	     -0.19780872	     -0.05780259	      0.88275970	     -0.00033991	     -0.21181171	      0.00003141	     -0.00085495	     34.50849273
      0.97441822	     -0.05602636	     -0.00026415	     -0.19775411	     -0.05780252	      0.88275830	     -0.00034085	     -0.21181720	      0.00005159	     -0.00082690	     34.80437534
      0.97565035	     -0.05598000	     -0.00026209	     -0.19770802	     -0.05780245	      0.88275729	     -0.00034153	     -0.21182033	      0.00006639	     -0.00080494	     34.89317949
      0.97688248	     -0.05593068	     -0.00026195	     -0.19765890	     -0.05780236	      0.88275631	     -0.00034220	     -0.21182264	      0.00008069	     -0.00078192	     35.11159656
      0.97840253	     -0.05586685	     -0.00026065	     -0.19759534	     -0.05780222	      0.88275515	     -0.00034303	     -0.21182440	      0.00009789	     -0.00075199	     35.28653908
      0.97975073	     -0.05580698	     -0.00026166	     -0.19753564	     -0.05780208	      0.88275415	     -0.00034375	     -0.21182500	      0.00011240	     -0.00072406	     35.57604357
      0.98109894	     -0.05574366	     -0.00026082	     -0.19747254	     -0.05780192	      0.88275320	     -0.00034446	     -0.21182469	      0.00012650	     -0.00069469	     35.73243717
      0.98244714	     -0.05567698	     -0.00026260	     -0.19740599	     -0.05780174	      0.88275228	     -0.00034517	     -0.21182346	      0.00013968	     -0.00066395	     36.04078208
      0.98379534	     -0.05560698	     -0.00026195	     -0.19733618	     -0.05780154	      0.88275141	     -0.00034586	     -0.21182131	      0.00015231	     -0.00063175	     36.19747039
      0.98514355	     -0.05553284	     -0.00026392	     -0.19726215	     -0.05780133	      0.88275058	     -0.00034655	     -0.21181823	      0.00016385	     -0.00059828	     36.52132109
      0.98649175	     -0.05545416	     -0.00026296	     -0.19718366	     -0.05780110	      0.88274979	     -0.00034723	     -0.21181417	      0.00017481	     -0.00056347	     36.70128401
      0.98783996	     -0.05537314	     -0.00026539	     -0.19710271	     -0.05780086	      0.88274906	     -0.00034790	     -0.21180913	      0.00018457	     -0.00052753	     37.04577910
      0.98918816	     -0.05529123	     -0.00026455	     -0.19702096	     -0.05780060	      0.88274837	     -0.00034857	     -0.21180317	      0.00019365	     -0.00049046	     37.21125009
      0.99037716	     -0.05521808	     -0.00026700	     -0.19694784	     -0.05780037	      0.88274781	     -0.00034915	     -0.21179720	      0.00020058	     -0.00045713	     37.50092519
      0.99156615	     -0.05514304	     -0.00026740	     -0.19687289	     -0.05780013	      0.88274729	     -0.00034972	     -0.21179058	      0.00020694	     -0.00042317	     37.70905197
      0.99304123	     -0.05504915	     -0.00026944	     -0.19677904	     -0.05779982	      0.88274669	     -0.00035042	     -0.21178150	      0.00021361	     -0.00038045	     38.02638950
      0.99451630	     -0.05495596	     -0.00026984	     -0.19668593	     -0.05779950	      0.88274616	     -0.00035111	     -0.21177153	      0.00021918	     -0.00033726	     38.27162061
      0.99571598	     -0.05488127	     -0.00027263	     -0.19661123	     -0.05779923	      0.88274578	     -0.00035167	     -0.21176287	      0.00022261	     -0.00030208	     38.54199737
      0.99691567	     -0.05480714	     -0.00027361	     -0.19653713	     -0.05779896	      0.88274544	     -0.00035222	     -0.21175375	      0.00022539	     -0.00026695	     38.74775109
      0.99840214	     -0.05471651	     -0.00027636	     -0.19644646	     -0.05779863	      0.88274507	     -0.00035289	     -0.21174189	      0.00022762	     -0.00022383	     39.05508169
      0.99988861	     -0.05462693	     -0.00027700	     -0.19635690	     -0.05779829	      0.88274477	     -0.00035355	     -0.21172951	      0.00022882	     -0.00018142	     39.29742505
      1.00103233	     -0.05455838	     -0.00027996	     -0.19628829	     -0.05779802	      0.88274458	     -0.00035405	     -0.21171965	      0.00022877	     -0.00014953	     39.55843939
      1.00217604	     -0.05449047	     -0.00028094	     -0.19622037	     -0.05779776	      0.88274443	     -0.00035454	     -0.21170953	      0.00022820	     -0.00011833	     39.74534239
      1.00373209	     -0.05440036	     -0.00028333	     -0.19613019	     -0.05779741	      0.88274428	     -0.00035520	     -0.21169539	      0.00022624	     -0.00007744	     40.04090744
      1.00528815	     -0.05431149	     -0.00028339	     -0.19604131	     -0.05779706	      0.88274419	     -0.00035585	     -0.21168089	      0.00022329	     -0.00003863	     40.27398745
      1.00637896	     -0.05425045	     -0.00028579	     -0.19598018	     -0.05779682	      0.88274416	     -0.00035630	     -0.21167054	      0.00022038	     -0.00001294	     40.50432306
      1.00746977	     -0.05418993	     -0.00028635	     -0.19591962	     -0.05779658	      0.88274416	     -0.00035674	     -0.21166006	      0.00021711	      0.00001148	     40.67917921
      1.00912503	     -0.05410026	     -0.00028816	     -0.19582986	     -0.05779622	      0.88274421	     -0.00035740	     -0.21164392	      0.00021114	      0.00004586	     40.98021624
      1.01049583	     -0.05402750	     -0.00028848	     -0.19575705	     -0.05779594	      0.88274429	     -0.00035793	     -0.21163040	      0.00020544	      0.00007180	     41.17810484
      1.01186664	     -0.05395501	     -0.00029032	     -0.19568445	     -0.05779566	      0.88274440	     -0.00035846	     -0.21161675	      0.00019889	      0.00009529	     41.46156091
      1.01323745	     -0.05388298	     -0.00028950	     -0.19561238	     -0.05779539	      0.88274455	     -0.00035898	     -0.21160295	      0.00019180	      0.00011639	     41.60604593
      1.01446669	     -0.05381931	     -0.00029111	     -0.19554860	     -0.05779516	      0.88274470	     -0.00035944	     -0.21159047	      0.00018465	      0.00013311	     41.86697946
      1.01569594	     -0.05375599	     -0.00029061	     -0.19548522	     -0.05779494	      0.88274488	     -0.00035990	     -0.21157791	      0.00017713	      0.00014788	     42.01429569
      1.01692518	     -0.05369293	     -0.00029146	     -0.19542206	     -0.05779473	      0.88274507	     -0.00036034	     -0.21156525	      0.00016899	      0.00016068	     42.24306496
      1.01847739	     -0.05361353	     -0.00029067	     -0.19534258	     -0.05779447	      0.88274533	     -0.00036090	     -0.21154914	      0.00015804	      0.00017421	     42.42353079
      1.01971989	     -0.05355050	     -0.00029149	     -0.19527942	     -0.05779428	      0.88274555	     -0.00036134	     -0.21153614	      0.00014849	      0.00018286	     42.66456465
      1.02096240	     -0.05348899	     -0.00029035	     -0.19521784	     -0.05779410	      0.88274578	     -0.00036178	     -0.21152308	      0.00013853	      0.00018967	     42.77620523
      1.02220490	     -0.05342983	     -0.00029065	     -0.19515857	     -0.05779394	      0.88274602	     -0.00036221	     -0.21151001	      0.00012795	      0.00019456	     42.97789164
      1.02375191	     -0.05335760	     -0.00028926	     -0.19508623	     -0.05779375	      0.88274632	     -0.00036273	     -0.21149377	      0.00011424	      0.00019813	     43.12508278
      1.02497201	     -0.05330123	     -0.00028977	     -0.19502972	     -0.05779362	      0.88274657	     -0.00036315	     -0.21148097	      0.00010281	      0.00019896	     43.35692918
      1.02619212	     -0.05324593	     -0.00028831	     -0.19497433	     -0.05779350	      0.88274681	     -0.00036355	     -0.21146820	      0.00009113	      0.00019819	     43.45455622
      1.02741222	     -0.05319270	     -0.00028812	     -0.19492097	     -0.05779340	      0.88274705	     -0.00036396	     -0.21145547	      0.00007899	      0.00019578	     43.63714579
      1.02902443	     -0.05312385	     -0.00028639	     -0.19485197	     -0.05779328	      0.88274736	     -0.00036449	     -0.21143876	      0.00006259	      0.00019031	     43.78950823
      1.03023387	     -0.05307284	     -0.00028692	     -0.19480080	     -0.05779321	      0.88274759	     -0.00036488	     -0.21142628	      0.00004985	      0.00018461	     44.03161205
      1.03144331	     -0.05302278	     -0.00028585	     -0.19475062	     -0.05779316	      0.88274781	     -0.00036528	     -0.21141386	      0.00003698	      0.00017781	     44.14084048
      1.03291249	     -0.05296540	     -0.00028650	     -0.19469302	     -0.05779312	      0.88274806	     -0.00036575	     -0.21139888	      0.00002083	      0.00016819	     44.38500661
      1.03422304	     -0.05291717	     -0.00028550	     -0.19464464	     -0.05779310	      0.88274827	     -0.00036617	     -0.21138568	      0.00000619	      0.00015855	     44.46010801
      1.03553358	     -0.05287214	     -0.00028704	     -0.19459937	     -0.05779310	      0.88274848	     -0.00036659	     -0.21137268	     -0.00000895	      0.00014796	     44.70193142
      1.03684412	     -0.05283052	     -0.00028643	     -0.19455757	     -0.05779312	      0.88274866	     -0.00036701	     -0.21135993	     -0.00002422	      0.00013663	     44.75149568
      1.03815466	     -0.05279236	     -0.00028827	     -0.19451916	     -0.05779317	      0.88274883	     -0.00036742	     -0.21134747	     -0.00003999	      0.00012452	     44.97221781
      1.03946520	     -0.05275620	     -0.00028728	     -0.19448283	     -0.05779323	      0.88274899	     -0.00036784	     -0.21133530	     -0.00005583	      0.00011174	     44.99413389
      1.04077575	     -0.05272236	     -0.00028886	     -0.19444874	     -0.05779331	      0.88274913	     -0.00036825	     -0.21132343	     -0.00007206	      0.00009822	     45.21540000
      1.04208629	     -0.05268930	     -0.00028780	     -0.19441550	     -0.05779342	      0.88274925	     -0.00036866	     -0.21131186	     -0.00008823	      0.00008417	     45.21623178
      1.04339683	     -0.05266054	     -0.00028990	     -0.19438647	     -0.05779354	      0.88274935	     -0.00036908	     -0.21130063	     -0.00010474	      0.00006955	     45.43230442
      1.04470737	     -0.05263475	     -0.00028868	     -0.19436050	     -0.05779369	      0.88274943	     -0.00036949	     -0.21128978	     -0.00012109	      0.00005455	     45.40727792
      1.04601792	     -0.05261263	     -0.00029082	     -0.19433810	     -0.05779386	      0.88274949	     -0.00036990	     -0.21127933	     -0.00013769	      0.00003911	     45.62682025
      1.04732846	     -0.05259343	     -0.00028950	     -0.19431872	     -0.05779405	      0.88274953	     -0.00037032	     -0.21126928	     -0.00015403	      0.00002342	     45.56965865
      1.04850253	     -0.05257954	     -0.00029152	     -0.19430457	     -0.05779424	      0.88274955	     -0.00037069	     -0.21126063	     -0.00016884	      0.00000907	     45.73945308
      1.04967661	     -0.05256740	     -0.00029149	     -0.19429225	     -0.05779445	      0.88274955	     -0.00037106	     -0.21125232	     -0.00018342	     -0.00000541	     45.74592448
      1.05110471	     -0.05255574	     -0.00029323	     -0.19428030	     -0.05779472	      0.88274953	     -0.00037151	     -0.21124267	     -0.00020115	     -0.00002319	     45.87397930
      1.05253281	     -0.05254672	     -0.00029309	     -0.19427104	     -0.05779502	      0.88274948	     -0.00037197	     -0.21123352	     -0.00021861	     -0.00004094	     45.84551321
      1.05372819	     -0.05254167	     -0.00029540	     -0.19426573	     -0.05779529	      0.88274943	     -0.00037235	     -0.21122622	     -0.00023327	     -0.00005577	     45.98596644
      1.05492357	     -0.05253807	     -0.00029569	     -0.19426193	     -0.05779558	      0.88274935	     -0.00037274	     -0.21121925	     -0.00024768	     -0.00007039	     45.96439445
      1.05611895	     -0.05253660	     -0.00029724	     -0.19426021	     -0.05779589	      0.88274926	     -0.00037312	     -0.21121258	     -0.00026207	     -0.00008481	     46.02927696
      1.05776163	     -0.05253729	     -0.00029799	     -0.19426061	     -0.05779633	      0.88274910	     -0.00037366	     -0.21120391	     -0.00028158	     -0.00010407	     45.99820640
      1.05897441	     -0.05254051	     -0.00030023	     -0.19426357	     -0.05779668	      0.88274897	     -0.00037406	     -0.21119786	     -0.00029598	     -0.00011785	     46.09098816
      1.06018720	     -0.05254523	     -0.00030062	     -0.19426808	     -0.05779705	      0.88274882	     -0.00037446	     -0.21119213	     -0.00031015	     -0.00013116	     46.03355541
      1.06165017	     -0.05255386	     -0.00030284	     -0.19427641	     -0.05779752	      0.88274861	     -0.00037494	     -0.21118561	     -0.00032719	     -0.00014663	     46.09978928
      1.06294600	     -0.05256330	     -0.00030288	     -0.19428565	     -0.05779795	      0.88274842	     -0.00037538	     -0.21118020	     -0.00034198	     -0.00015971	     45.99384137
      1.06424183	     -0.05257587	     -0.00030534	     -0.19429795	     -0.05779840	      0.88274820	     -0.00037582	     -0.21117513	     -0.00035673	     -0.00017227	     46.06287095
      1.06553766	     -0.05259011	     -0.00030554	     -0.19431199	     -0.05779888	      0.88274797	     -0.00037626	     -0.21117041	     -0.00037113	     -0.00018419	     45.94272582
      1.06683349	     -0.05260719	     -0.00030809	     -0.19432879	     -0.05779937	      0.88274772	     -0.00037671	     -0.21116603	     -0.00038545	     -0.00019556	     45.99577129
      1.06812932	     -0.05262561	     -0.00030838	     -0.19434701	     -0.05779987	      0.88274746	     -0.00037716	     -0.21116200	     -0.00039936	     -0.00020627	     45.86191962
      1.06942515	     -0.05264694	     -0.00031096	     -0.19436807	     -0.05780040	      0.88274719	     -0.00037762	     -0.21115830	     -0.00041315	     -0.00021641	     45.89610274
      1.07072098	     -0.05266958	     -0.00031130	     -0.19439051	     -0.05780094	      0.88274690	     -0.00037808	     -0.21115494	     -0.00042650	     -0.00022593	     45.74972779
      1.07201681	     -0.05269515	     -0.00031387	     -0.19441581	     -0.05780151	      0.88274660	     -0.00037854	     -0.21115191	     -0.00043965	     -0.00023495	     45.76575305
      1.07331264	     -0.05272203	     -0.00031426	     -0.19444251	     -0.05780208	      0.88274629	     -0.00037901	     -0.21114922	     -0.00045231	     -0.00024343	     45.60745937
      1.07460847	     -0.05275211	     -0.00031686	     -0.19447233	     -0.05780268	      0.88274597	     -0.00037949	     -0.21114685	     -0.00046470	     -0.00025149	     45.60520431
      1.07590430	     -0.05278359	     -0.00031738	     -0.19450362	     -0.05780329	      0.88274564	     -0.00037997	     -0.21114483	     -0.00047654	     -0.00025910	     45.43486481
      1.07720013	     -0.05281829	     -0.00032009	     -0.19453808	     -0.05780391	      0.88274530	     -0.00038046	     -0.21114314	     -0.00048805	     -0.00026636	     45.41436926
      1.07849596	     -0.05285404	     -0.00032075	     -0.19457364	     -0.05780455	      0.88274495	     -0.00038095	     -0.21114179	     -0.00049896	     -0.00027325	     45.23355474
      1.07979179	     -0.05289269	     -0.00032348	     -0.19461206	     -0.05780521	      0.88274459	     -0.00038145	     -0.21114077	     -0.00050949	     -0.00027985	     45.19430412
      1.08108762	     -0.05293220	     -0.00032421	     -0.19465138	     -0.05780587	      0.88274423	     -0.00038195	     -0.21114008	     -0.00051937	     -0.00028615	     45.00254588
      1.08238344	     -0.05297455	     -0.00032695	     -0.19469351	     -0.05780655	      0.88274385	     -0.00038246	     -0.21113970	     -0.00052881	     -0.00029225	     44.94577235
      1.08367927	     -0.05301744	     -0.00032803	     -0.19473622	     -0.05780724	      0.88274347	     -0.00038298	     -0.21113963	     -0.00053756	     -0.00029810	     44.75020927
      1.08497510	     -0.05306254	     -0.00033069	     -0.19478112	     -0.05780794	      0.88274308	     -0.00038350	     -0.21113987	     -0.00054583	     -0.00030373	     44.67348613
      1.08627093	     -0.05310826	     -0.00033155	     -0.19482667	     -0.05780866	      0.88274268	     -0.00038403	     -0.21114040	     -0.00055339	     -0.00030913	     44.47034614
      1.08756676	     -0.05315633	     -0.00033416	     -0.19487455	     -0.05780938	      0.88274228	     -0.00038457	     -0.21114122	     -0.00056041	     -0.00031439	     44.38494728
      1.08886259	     -0.05320443	     -0.00033502	     -0.19492250	     -0.05781011	      0.88274187	     -0.00038511	     -0.21114232	     -0.00056668	     -0.00031950	     44.18354638
      1.09015842	     -0.05325473	     -0.00033752	     -0.19497263	     -0.05781085	      0.88274145	     -0.00038566	     -0.21114366	     -0.00057236	     -0.00032452	     44.08407244
      1.09145425	     -0.05330505	     -0.00033841	     -0.19502282	     -0.05781159	      0.88274103	     -0.00038622	     -0.21114524	     -0.00057727	     -0.00032942	     43.88048348
      1.09275008	     -0.05335753	     -0.00034081	     -0.19507514	     -0.05781234	      0.88274060	     -0.00038678	     -0.21114705	     -0.00058157	     -0.00033425	     43.76376337
      1.09404591	     -0.05341000	     -0.00034173	     -0.19512749	     -0.05781310	      0.88274016	     -0.00038735	     -0.21114908	     -0.00058510	     -0.00033898	     43.55506090
      1.09561969	     -0.05347690	     -0.00034510	     -0.19519419	     -0.05781402	      0.88273962	     -0.00038805	     -0.21115181	     -0.00058857	     -0.00034465	     43.43744671
      1.09676366	     -0.05352465	     -0.00034498	     -0.19524188	     -0.05781470	      0.88273923	     -0.00038856	     -0.21115400	     -0.00059032	     -0.00034869	     43.18272349
      1.09790762	     -0.05357494	     -0.00034702	     -0.19529206	     -0.05781537	      0.88273883	     -0.00038908	     -0.21115634	     -0.00059162	     -0.00035270	     43.05502969
      1.09946422	     -0.05364349	     -0.00034833	     -0.19536050	     -0.05781629	      0.88273827	     -0.00038980	     -0.21115979	     -0.00059240	     -0.00035806	     42.80026252
      1.10085394	     -0.05370730	     -0.00035141	     -0.19542417	     -0.05781712	      0.88273777	     -0.00039044	     -0.21116309	     -0.00059228	     -0.00036278	     42.67252822
      1.10224366	     -0.05376938	     -0.00035141	     -0.19548620	     -0.05781794	      0.88273726	     -0.00039109	     -0.21116662	     -0.00059116	     -0.00036738	     42.38619401
      1.10343585	     -0.05382606	     -0.00035467	     -0.19554276	     -0.05781864	      0.88273682	     -0.00039166	     -0.21116979	     -0.00058965	     -0.00037127	     42.28838050
      1.10462805	     -0.05388118	     -0.00035543	     -0.19559784	     -0.05781935	      0.88273638	     -0.00039223	     -0.21117311	     -0.00058739	     -0.00037506	     42.06994186
      1.10608221	     -0.05395096	     -0.00035835	     -0.19566750	     -0.05782020	      0.88273583	     -0.00039294	     -0.21117733	     -0.00058384	     -0.00037955	     41.90048322
      1.10753638	     -0.05401911	     -0.00035876	     -0.19573564	     -0.05782104	      0.88273527	     -0.00039365	     -0.21118176	     -0.00057923	     -0.00038384	     41.62108997
      1.10872451	     -0.05407808	     -0.00036213	     -0.19579451	     -0.05782173	      0.88273482	     -0.00039424	     -0.21118550	     -0.00057486	     -0.00038723	     41.51219057
      1.10991264	     -0.05413502	     -0.00036305	     -0.19585142	     -0.05782241	      0.88273435	     -0.00039483	     -0.21118936	     -0.00056973	     -0.00039044	     41.30115317
      1.11139506	     -0.05420823	     -0.00036613	     -0.19592456	     -0.05782325	      0.88273377	     -0.00039558	     -0.21119430	     -0.00056250	     -0.00039423	     41.12403268
      1.11287747	     -0.05427885	     -0.00036655	     -0.19599520	     -0.05782408	      0.88273319	     -0.00039634	     -0.21119940	     -0.00055414	     -0.00039768	     40.84850430
      1.11403434	     -0.05433694	     -0.00036997	     -0.19605322	     -0.05782471	      0.88273272	     -0.00039694	     -0.21120344	     -0.00054702	     -0.00040016	     40.73959350
      1.11519121	     -0.05439223	     -0.00037094	     -0.19610852	     -0.05782534	      0.88273226	     -0.00039754	     -0.21120754	     -0.00053920	     -0.00040239	     40.54642949
      1.11672960	     -0.05446678	     -0.00037385	     -0.19618304	     -0.05782616	      0.88273164	     -0.00039835	     -0.21121305	     -0.00052791	     -0.00040494	     40.35979837
      1.11826800	     -0.05453749	     -0.00037404	     -0.19625382	     -0.05782697	      0.88273101	     -0.00039917	     -0.21121861	     -0.00051547	     -0.00040694	     40.09154994
      1.11938954	     -0.05459164	     -0.00037726	     -0.19630793	     -0.05782754	      0.88273056	     -0.00039977	     -0.21122264	     -0.00050584	     -0.00040806	     39.98588265
      1.12051108	     -0.05464245	     -0.00037805	     -0.19635878	     -0.05782810	      0.88273010	     -0.00040037	     -0.21122668	     -0.00049560	     -0.00040883	     39.81128311
      1.12212723	     -0.05471572	     -0.00038052	     -0.19643208	     -0.05782889	      0.88272944	     -0.00040126	     -0.21123246	     -0.00047995	     -0.00040933	     39.61817644
      1.12350743	     -0.05477496	     -0.00038096	     -0.19649141	     -0.05782954	      0.88272887	     -0.00040202	     -0.21123736	     -0.00046570	     -0.00040912	     39.40384724
      1.12488764	     -0.05483542	     -0.00038381	     -0.19655189	     -0.05783017	      0.88272831	     -0.00040278	     -0.21124218	     -0.00045077	     -0.00040829	     39.27718464
      1.12626784	     -0.05489057	     -0.00038343	     -0.19660717	     -0.05783078	      0.88272775	     -0.00040356	     -0.21124695	     -0.00043503	     -0.00040677	     39.05104060
      1.12764805	     -0.05494862	     -0.00038704	     -0.19666523	     -0.05783137	      0.88272719	     -0.00040434	     -0.21125162	     -0.00041873	     -0.00040457	     38.96627011
      1.12882653	     -0.05499234	     -0.00038630	     -0.19670908	     -0.05783186	      0.88272671	     -0.00040501	     -0.21125556	     -0.00040420	     -0.00040209	     38.75579716
      1.13000501	     -0.05503776	     -0.00038822	     -0.19675456	     -0.05783233	      0.88272624	     -0.00040568	     -0.21125942	     -0.00038930	     -0.00039905	     38.64666197
      1.13150590	     -0.05509134	     -0.00038880	     -0.19680827	     -0.05783290	      0.88272564	     -0.00040655	     -0.21126426	     -0.00036967	     -0.00039431	     38.45692870
      1.13300679	     -0.05514529	     -0.00039178	     -0.19686229	     -0.05783344	      0.88272506	     -0.00040743	     -0.21126897	     -0.00034950	     -0.00038859	     38.36209033
      1.13419737	     -0.05518264	     -0.00039107	     -0.19689980	     -0.05783384	      0.88272460	     -0.00040812	     -0.21127265	     -0.00033301	     -0.00038334	     38.17582951
      1.13538795	     -0.05522154	     -0.00039283	     -0.19693878	     -0.05783423	      0.88272414	     -0.00040883	     -0.21127625	     -0.00031625	     -0.00037746	     38.08133292
      1.13690964	     -0.05526709	     -0.00039318	     -0.19698449	     -0.05783469	      0.88272358	     -0.00040973	     -0.21128078	     -0.00029434	     -0.00036905	     37.90751984
      1.13843133	     -0.05531409	     -0.00039625	     -0.19703158	     -0.05783512	      0.88272302	     -0.00041065	     -0.21128522	     -0.00027204	     -0.00035970	     37.83934792
      1.13957627	     -0.05534517	     -0.00039537	     -0.19706283	     -0.05783543	      0.88272261	     -0.00041134	     -0.21128854	     -0.00025490	     -0.00035208	     37.65623782
      1.14072121	     -0.05537925	     -0.00039701	     -0.19709700	     -0.05783571	      0.88272221	     -0.00041203	     -0.21129186	     -0.00023758	     -0.00034407	     37.56817717
      1.14231828	     -0.05542585	     -0.00039791	     -0.19714377	     -0.05783607	      0.88272167	     -0.00041300	     -0.21129658	     -0.00021299	     -0.00033232	     37.40064013
      1.14391535	     -0.05547810	     -0.00040164	     -0.19719611	     -0.05783639	      0.88272115	     -0.00041399	     -0.21130150	     -0.00018802	     -0.00032018	     37.32886709
      1.14501482	     -0.05551133	     -0.00040089	     -0.19722950	     -0.05783659	      0.88272081	     -0.00041467	     -0.21130510	     -0.00017049	     -0.00031174	     37.14128641
      1.14611430	     -0.05554901	     -0.00040245	     -0.19726728	     -0.05783676	      0.88272047	     -0.00041535	     -0.21130888	     -0.00015279	     -0.00030341	     37.04234109
      1.14781929	     -0.05560957	     -0.00040342	     -0.19732803	     -0.05783700	      0.88271996	     -0.00041641	     -0.21131524	     -0.00012482	     -0.00029104	     36.84464960
      1.14922267	     -0.05566348	     -0.00040537	     -0.19738208	     -0.05783716	      0.88271956	     -0.00041729	     -0.21132099	     -0.00010129	     -0.00028174	     36.73551842
      1.15062606	     -0.05571588	     -0.00040467	     -0.19743470	     -0.05783728	      0.88271917	     -0.00041817	     -0.21132726	     -0.00007710	     -0.00027350	     36.54787845
      1.15202945	     -0.05577348	     -0.00040680	     -0.19749245	     -0.05783737	      0.88271879	     -0.00041906	     -0.21133403	     -0.00005233	     -0.00026659	     36.46692284
      1.15328017	     -0.05582185	     -0.00040514	     -0.19754107	     -0.05783743	      0.88271846	     -0.00041985	     -0.21134053	     -0.00002957	     -0.00026171	     36.26314035
      1.15453089	     -0.05587388	     -0.00040598	     -0.19759327	     -0.05783745	      0.88271814	     -0.00042064	     -0.21134743	     -0.00000627	     -0.00025819	     36.16764380
      1.15578161	     -0.05592437	     -0.00040489	     -0.19764399	     -0.05783744	      0.88271781	     -0.00042144	     -0.21135474	      0.00001773	     -0.00025610	     36.00040193
      1.15739853	     -0.05599268	     -0.00040518	     -0.19771258	     -0.05783739	      0.88271740	     -0.00042247	     -0.21136477	      0.00004969	     -0.00025566	     35.86876058
      1.15867851	     -0.05604537	     -0.00040296	     -0.19776556	     -0.05783731	      0.88271707	     -0.00042329	     -0.21137320	      0.00007588	     -0.00025719	     35.63732799
      1.15995850	     -0.05610210	     -0.00040315	     -0.19782252	     -0.05783719	      0.88271674	     -0.00042412	     -0.21138206	      0.00010275	     -0.00026051	     35.53116561
      1.16123849	     -0.05615701	     -0.00040158	     -0.19787772	     -0.05783704	      0.88271641	     -0.00042494	     -0.21139136	      0.00013050	     -0.00026561	     35.33565594
      1.16283278	     -0.05622748	     -0.00040177	     -0.19794850	     -0.05783681	      0.88271598	     -0.00042597	     -0.21140348	      0.00016618	     -0.00027435	     35.22198924
      1.16409732	     -0.05628110	     -0.00039961	     -0.19800244	     -0.05783658	      0.88271562	     -0.00042679	     -0.21141353	      0.00019549	     -0.00028304	     34.96477348
      1.16536186	     -0.05633727	     -0.00039993	     -0.19805887	     -0.05783631	      0.88271526	     -0.00042762	     -0.21142390	      0.00022552	     -0.00029322	     34.86758603
      1.16662639	     -0.05639208	     -0.00039879	     -0.19811399	     -0.05783601	      0.88271488	     -0.00042844	     -0.21143462	      0.00025641	     -0.00030473	     34.65879414
      1.16828346	     -0.05646577	     -0.00039933	     -0.19818804	     -0.05783555	      0.88271436	     -0.00042953	     -0.21144912	      0.00029804	     -0.00032169	     34.53183541
      1.16954585	     -0.05651944	     -0.00039754	     -0.19824207	     -0.05783515	      0.88271395	     -0.00043036	     -0.21146052	      0.00033079	     -0.00033585	     34.25266608
      1.17080824	     -0.05657525	     -0.00039810	     -0.19829816	     -0.05783471	      0.88271351	     -0.00043120	     -0.21147217	      0.00036421	     -0.00035098	     34.15633706
      1.17207063	     -0.05662976	     -0.00039737	     -0.19835301	     -0.05783423	      0.88271306	     -0.00043203	     -0.21148407	      0.00039850	     -0.00036693	     33.94772608
      1.17376971	     -0.05670469	     -0.00039837	     -0.19842834	     -0.05783351	      0.88271242	     -0.00043316	     -0.21150046	      0.00044583	     -0.00038945	     33.83065700
      1.17502356	     -0.05675830	     -0.00039712	     -0.19848232	     -0.05783293	      0.88271192	     -0.00043400	     -0.21151282	      0.00048178	     -0.00040664	     33.55104585
      1.17627742	     -0.05681401	     -0.00039805	     -0.19853834	     -0.05783231	      0.88271140	     -0.00043484	     -0.21152538	      0.00051839	     -0.00042424	     33.46138005
      1.17781933	     -0.05688120	     -0.00039735	     -0.19860597	     -0.05783147	      0.88271073	     -0.00043588	     -0.21154113	      0.00056459	     -0.00044626	     33.18924444
      1.17919245	     -0.05694258	     -0.00039899	     -0.19866770	     -0.05783067	      0.88271010	     -0.00043680	     -0.21155539	      0.00060663	     -0.00046610	     33.15385743
      1.18056557	     -0.05700149	     -0.00039798	     -0.19872704	     -0.05782980	      0.88270945	     -0.00043773	     -0.21156988	      0.00064980	     -0.00048594	     32.86469450
      1.18193869	     -0.05706221	     -0.00039989	     -0.19878812	     -0.05782888	      0.88270877	     -0.00043866	     -0.21158455	      0.00069376	     -0.00050567	     32.85599993
      1.18331181	     -0.05712042	     -0.00039889	     -0.19884678	     -0.05782790	      0.88270806	     -0.00043959	     -0.21159940	      0.00073890	     -0.00052507	     32.56011275
      1.18468493	     -0.05717960	     -0.00040101	     -0.19890632	     -0.05782685	      0.88270732	     -0.00044053	     -0.21161438	      0.00078477	     -0.00054404	     32.57959608
      1.18605805	     -0.05723492	     -0.00039981	     -0.19896213	     -0.05782574	      0.88270657	     -0.00044146	     -0.21162947	      0.00083181	     -0.00056230	     32.28123901
      1.18743116	     -0.05729069	     -0.00040191	     -0.19901829	     -0.05782457	      0.88270578	     -0.00044240	     -0.21164460	      0.00087950	     -0.00057977	     32.32487245
      1.18880428	     -0.05734243	     -0.00040045	     -0.19907053	     -0.05782333	      0.88270497	     -0.00044334	     -0.21165975	      0.00092831	     -0.00059616	     32.02035924
      1.19017740	     -0.05739448	     -0.00040239	     -0.19912300	     -0.05782202	      0.88270414	     -0.00044428	     -0.21167485	      0.00097765	     -0.00061145	     32.07889174
      1.19155052	     -0.05744285	     -0.00040062	     -0.19917191	     -0.05782064	      0.88270329	     -0.00044522	     -0.21168991	      0.00102807	     -0.00062543	     31.77010758
      1.19292364	     -0.05749075	     -0.00040248	     -0.19922024	     -0.05781920	      0.88270243	     -0.00044616	     -0.21170489	      0.00107897	     -0.00063810	     31.84866469
      1.19429676	     -0.05753528	     -0.00040070	     -0.19926532	     -0.05781768	      0.88270154	     -0.00044709	     -0.21171979	      0.00113091	     -0.00064924	     31.53729232
      1.19566988	     -0.05758119	     -0.00040253	     -0.19931168	     -0.05781609	      0.88270064	     -0.00044803	     -0.21173461	      0.00118321	     -0.00065892	     31.62384404
      1.19704299	     -0.05762460	     -0.00040048	     -0.19935565	     -0.05781443	      0.88269973	     -0.00044897	     -0.21174940	      0.00123651	     -0.00066704	     31.30693522
      1.19841611	     -0.05766903	     -0.00040213	     -0.19940056	     -0.05781269	      0.88269881	     -0.00044991	     -0.21176412	      0.00129013	     -0.00067376	     31.40179887
      1.19978923	     -0.05771149	     -0.00040000	     -0.19944360	     -0.05781088	      0.88269788	     -0.00045084	     -0.21177882	      0.00134478	     -0.00067905	     31.08823205
      1.20116235	     -0.05775504	     -0.00040162	     -0.19948763	     -0.05780900	      0.88269695	     -0.00045178	     -0.21179347	      0.00139979	     -0.00068311	     31.19402359
      1.20253547	     -0.05779623	     -0.00039947	     -0.19952942	     -0.05780704	      0.88269601	     -0.00045271	     -0.21180810	      0.00145585	     -0.00068589	     30.88707585
      1.20390859	     -0.05783720	     -0.00040095	     -0.19957089	     -0.05780500	      0.88269507	     -0.00045364	     -0.21182267	      0.00151227	     -0.00068756	     31.00553925
      1.20528171	     -0.05787276	     -0.00039937	     -0.19960705	     -0.05780289	      0.88269412	     -0.00045457	     -0.21183718	      0.00156972	     -0.00068790	     30.71185739
      1.20665483	     -0.05790968	     -0.00040159	     -0.19964446	     -0.05780069	      0.88269318	     -0.00045550	     -0.21185164	      0.00162743	     -0.00068695	     30.81773593
      1.20802794	     -0.05794457	     -0.00040031	     -0.19967995	     -0.05779842	      0.88269224	     -0.00045642	     -0.21186608	      0.00168607	     -0.00068465	     30.53293673
      1.20940106	     -0.05797971	     -0.00040195	     -0.19971560	     -0.05779606	      0.88269130	     -0.00045735	     -0.21188046	      0.00174491	     -0.00068101	     30.64521263
      1.21077418	     -0.05801246	     -0.00040027	     -0.19974898	     -0.05779362	      0.88269037	     -0.00045827	     -0.21189477	      0.00180460	     -0.00067591	     30.37515123
      1.21214730	     -0.05804452	     -0.00040162	     -0.19978158	     -0.05779111	      0.88268944	     -0.00045918	     -0.21190896	      0.00186446	     -0.00066958	     30.47431594
      1.21352042	     -0.05807381	     -0.00039975	     -0.19981150	     -0.05778850	      0.88268853	     -0.00046010	     -0.21192299	      0.00192509	     -0.00066199	     30.22764514
      1.21489354	     -0.05810153	     -0.00040069	     -0.19983979	     -0.05778582	      0.88268762	     -0.00046101	     -0.21193682	      0.00198590	     -0.00065336	     30.32575500
      1.21626666	     -0.05812602	     -0.00039875	     -0.19986493	     -0.05778305	      0.88268673	     -0.00046192	     -0.21195038	      0.00204748	     -0.00064360	     30.11338722
      1.21763977	     -0.05814815	     -0.00039954	     -0.19988764	     -0.05778020	      0.88268586	     -0.00046282	     -0.21196362	      0.00210924	     -0.00063283	     30.21636961
      1.21901289	     -0.05816506	     -0.00039767	     -0.19990521	     -0.05777726	      0.88268500	     -0.00046372	     -0.21197646	      0.00217171	     -0.00062086	     30.05378564
      1.22038601	     -0.05817685	     -0.00039819	     -0.19991760	     -0.05777423	      0.88268415	     -0.00046462	     -0.21198877	      0.00223429	     -0.00060764	     30.16869490
      1.22175913	     -0.05818258	     -0.00039612	     -0.19992401	     -0.05777112	      0.88268333	     -0.00046551	     -0.21200043	      0.00229734	     -0.00059291	     30.03803774
      1.22313225	     -0.05818289	     -0.00039586	     -0.19992494	     -0.05776792	      0.88268253	     -0.00046640	     -0.21201136	      0.00236026	     -0.00057670	     30.13572688
      1.22450537	     -0.05817835	     -0.00039328	     -0.19992110	     -0.05776464	      0.88268175	     -0.00046728	     -0.21202148	      0.00242343	     -0.00055888	     30.03292114
      1.22587849	     -0.05817149	     -0.00039296	     -0.19991486	     -0.05776127	      0.88268099	     -0.00046816	     -0.21203080	      0.00248633	     -0.00053954	     30.13243467
      1.22725161	     -0.05816153	     -0.00039091	     -0.19990558	     -0.05775781	      0.88268026	     -0.00046904	     -0.21203934	      0.00254933	     -0.00051857	     30.06335776
      1.22862472	     -0.05814729	     -0.00039067	     -0.19989196	     -0.05775427	      0.88267957	     -0.00046991	     -0.21204707	      0.00261197	     -0.00049603	     30.17707089
      1.22999784	     -0.05812492	     -0.00038828	     -0.19987027	     -0.05775064	      0.88267890	     -0.00047078	     -0.21205389	      0.00267463	     -0.00047178	     30.16905179
      1.23137096	     -0.05809265	     -0.00038690	     -0.19983865	     -0.05774692	      0.88267827	     -0.00047164	     -0.21205961	      0.00273684	     -0.00044576	     30.31197003
      1.23274408	     -0.05805043	     -0.00038332	     -0.19979715	     -0.05774312	      0.88267768	     -0.00047250	     -0.21206405	      0.00279882	     -0.00041776	     30.34071941
      1.23411720	     -0.05800037	     -0.00038132	     -0.19974775	     -0.05773924	      0.88267713	     -0.00047335	     -0.21206711	      0.00286006	     -0.00038770	     30.49559893
      1.23549032	     -0.05794289	     -0.00037784	     -0.19969097	     -0.05773527	      0.88267662	     -0.00047420	     -0.21206875	      0.00292075	     -0.00035537	     30.55532719
      1.23686344	     -0.05787932	     -0.00037588	     -0.19962804	     -0.05773122	      0.88267615	     -0.00047505	     -0.21206896	      0.00298044	     -0.00032079	     30.72349793
      1.23823656	     -0.05780876	     -0.00037223	     -0.19955815	     -0.05772708	      0.88267574	     -0.00047589	     -0.21206777	      0.00303929	     -0.00028382	     30.82176568
      1.23960967	     -0.05773292	     -0.00037033	     -0.19948293	     -0.05772287	      0.88267537	     -0.00047673	     -0.21206519	      0.00309691	     -0.00024447	     31.01939889
      1.24098279	     -0.05765013	     -0.00036745	     -0.19940077	     -0.05771858	      0.88267507	     -0.00047756	     -0.21206123	      0.00315345	     -0.00020262	     31.16504715
      1.24263258	     -0.05754143	     -0.00036605	     -0.19929274	     -0.05771332	      0.88267478	     -0.00047855	     -0.21205457	      0.00321939	     -0.00014907	     31.46582452
      1.24383013	     -0.05745590	     -0.00036291	     -0.19920775	     -0.05770944	      0.88267462	     -0.00047927	     -0.21204841	      0.00326611	     -0.00010790	     31.57129353
      1.24502769	     -0.05736547	     -0.00036169	     -0.19911779	     -0.05770550	      0.88267452	     -0.00047998	     -0.21204112	      0.00331143	     -0.00006492	     31.78669175
      1.24666863	     -0.05723529	     -0.00035906	     -0.19898825	     -0.05770002	      0.88267446	     -0.00048095	     -0.21202928	      0.00337150	     -0.00000306	     32.02904128
      1.24811797	     -0.05711448	     -0.00035842	     -0.19886794	     -0.05769509	      0.88267450	     -0.00048180	     -0.21201712	      0.00342219	      0.00005412	     32.33203005
      1.24956731	     -0.05698685	     -0.00035518	     -0.19874087	     -0.05769010	      0.88267462	     -0.00048265	     -0.21200336	      0.00347101	      0.00011353	     32.54329394
      1.25081418	     -0.05687314	     -0.00035524	     -0.19862754	     -0.05768574	      0.88267479	     -0.00048338	     -0.21199023	      0.00351101	      0.00016615	     32.83980293
      1.25206104	     -0.05675517	     -0.00035338	     -0.19850998	     -0.05768134	      0.88267503	     -0.00048410	     -0.21197595	      0.00354955	      0.00022012	     33.07341422
      1.25356562	     -0.05660916	     -0.00035313	     -0.19836438	     -0.05767597	      0.88267542	     -0.00048497	     -0.21195719	      0.00359361	      0.00028677	     33.42711923
      1.25507019	     -0.05645969	     -0.00035121	     -0.19821534	     -0.05767053	      0.88267590	     -0.00048582	     -0.21193688	      0.00363525	      0.00035490	     33.73749993
      1.25628320	     -0.05633713	     -0.00035229	     -0.19809303	     -0.05766610	      0.88267636	     -0.00048651	     -0.21191942	      0.00366664	      0.00041059	     34.04531564
      1.25749620	     -0.05621228	     -0.00035147	     -0.19796846	     -0.05766163	      0.88267689	     -0.00048720	     -0.21190103	      0.00369641	      0.00046686	     34.31060356
      1.25903941	     -0.05605172	     -0.00035197	     -0.19780820	     -0.05765590	      0.88267767	     -0.00048806	     -0.21187635	      0.00373150	      0.00053883	     34.68988021
      1.26058262	     -0.05589031	     -0.00035038	     -0.19764711	     -0.05765012	      0.88267856	     -0.00048892	     -0.21185037	      0.00376378	      0.00061083	     35.02313724
      1.26173451	     -0.05576895	     -0.00035178	     -0.19752590	     -0.05764577	      0.88267929	     -0.00048955	     -0.21183019	      0.00378571	      0.00066417	     35.32996884
      1.26288639	     -0.05564557	     -0.00035117	     -0.19740271	     -0.05764140	      0.88268009	     -0.00049018	     -0.21180935	      0.00380617	      0.00071706	     35.60489464
      1.26450638	     -0.05547018	     -0.00035122	     -0.19722752	     -0.05763521	      0.88268131	     -0.00049106	     -0.21177897	      0.00383200	      0.00079024	     36.01697311
      1.26595476	     -0.05531118	     -0.00034958	     -0.19706874	     -0.05762964	      0.88268250	     -0.00049184	     -0.21175079	      0.00385240	      0.00085410	     36.36654498
      1.26740314	     -0.05515240	     -0.00035056	     -0.19691006	     -0.05762405	      0.88268378	     -0.00049261	     -0.21172172	      0.00386995	      0.00091605	     36.78993576
      1.26856095	     -0.05502420	     -0.00034846	     -0.19678200	     -0.05761956	      0.88268487	     -0.00049322	     -0.21169789	      0.00388229	      0.00096410	     37.03654333
      1.26971877	     -0.05489557	     -0.00034825	     -0.19665345	     -0.05761506	      0.88268601	     -0.00049382	     -0.21167355	      0.00389278	      0.00101057	     37.35242053
      1.27127589	     -0.05472207	     -0.00034643	     -0.19648006	     -0.05760899	      0.88268763	     -0.00049463	     -0.21164009	      0.00390429	      0.00107037	     37.73241629
      1.27283301	     -0.05454938	     -0.00034644	     -0.19630740	     -0.05760291	      0.88268935	     -0.00049542	     -0.21160588	      0.00391257	      0.00112660	     38.19988532
      1.27394780	     -0.05442626	     -0.00034386	     -0.19618436	     -0.05759854	      0.88269062	     -0.00049599	     -0.21158101	      0.00391683	      0.00116449	     38.40488958
      1.27506258	     -0.05430471	     -0.00034320	     -0.19606281	     -0.05759417	      0.88269194	     -0.00049654	     -0.21155587	      0.00391943	      0.00120014	     38.70028998
      1.27669578	     -0.05412869	     -0.00034138	     -0.19588679	     -0.05758777	      0.88269394	     -0.00049736	     -0.21151871	      0.00392066	      0.00124819	     39.10606685
      1.27805924	     -0.05398284	     -0.00034125	     -0.19574088	     -0.05758243	      0.88269567	     -0.00049802	     -0.21148742	      0.00391924	      0.00128433	     39.50758618
      1.27942270	     -0.05383755	     -0.00033927	     -0.19559555	     -0.05757708	      0.88269744	     -0.00049869	     -0.21145591	      0.00391580	      0.00131686	     39.81488677
      1.28078616	     -0.05369365	     -0.00033980	     -0.19545152	     -0.05757175	      0.88269926	     -0.00049934	     -0.21142422	      0.00391006	      0.00134562	     40.25417219
      1.28214962	     -0.05354974	     -0.00033750	     -0.19530755	     -0.05756642	      0.88270111	     -0.00049999	     -0.21139236	      0.00390246	      0.00137076	     40.54285007
      1.28332566	     -0.05342565	     -0.00033855	     -0.19518329	     -0.05756184	      0.88270273	     -0.00050055	     -0.21136474	      0.00389402	      0.00138952	     40.94240474
      1.28450170	     -0.05330012	     -0.00033725	     -0.19505765	     -0.05755726	      0.88270438	     -0.00050110	     -0.21133698	      0.00388413	      0.00140581	     41.22226756
      1.28595605	     -0.05314287	     -0.00033664	     -0.19490022	     -0.05755163	      0.88270643	     -0.00050177	     -0.21130238	      0.00386956	      0.00142251	     41.66317764
      1.28741040	     -0.05298307	     -0.00033366	     -0.19474027	     -0.05754601	      0.88270851	     -0.00050244	     -0.21126744	      0.00385267	      0.00143561	     42.00077343
      1.28856566	     -0.05285622	     -0.00033381	     -0.19461322	     -0.05754157	      0.88271018	     -0.00050296	     -0.21123944	      0.00383735	      0.00144352	     42.40055988
      1.28972093	     -0.05273080	     -0.00033211	     -0.19448763	     -0.05753714	      0.88271185	     -0.00050348	     -0.21121127	      0.00382056	      0.00144941	     42.66875633
      1.29120740	     -0.05257316	     -0.00033152	     -0.19432970	     -0.05753148	      0.88271401	     -0.00050414	     -0.21117489	      0.00379650	      0.00145392	     43.09855635
      1.29269386	     -0.05241825	     -0.00032888	     -0.19417453	     -0.05752586	      0.88271617	     -0.00050480	     -0.21113847	      0.00377002	      0.00145506	     43.40868997
      1.29378512	     -0.05230602	     -0.00032965	     -0.19406202	     -0.05752176	      0.88271776	     -0.00050528	     -0.21111175	      0.00374885	      0.00145377	     43.78400520
      1.29487637	     -0.05219456	     -0.00032864	     -0.19395031	     -0.05751768	      0.88271934	     -0.00050575	     -0.21108504	      0.00372650	      0.00145087	     44.05302745
      1.29644838	     -0.05203698	     -0.00032859	     -0.19379230	     -0.05751185	      0.88272162	     -0.00050643	     -0.21104665	      0.00369193	      0.00144394	     44.51032522
      1.29777870	     -0.05190647	     -0.00032758	     -0.19366144	     -0.05750696	      0.88272353	     -0.00050700	     -0.21101428	      0.00366066	      0.00143576	     44.81626796
      1.29910902	     -0.05177914	     -0.00032857	     -0.19353368	     -0.05750211	      0.88272544	     -0.00050756	     -0.21098208	      0.00362738	      0.00142551	     45.23315310
      1.30043934	     -0.05165407	     -0.00032708	     -0.19340823	     -0.05749730	      0.88272732	     -0.00050812	     -0.21095008	      0.00359238	      0.00141336	     45.48563075
      1.30176966	     -0.05153274	     -0.00032862	     -0.19328641	     -0.05749255	      0.88272919	     -0.00050867	     -0.21091832	      0.00355537	      0.00139923	     45.93333977
      1.30290234	     -0.05143096	     -0.00032737	     -0.19318428	     -0.05748854	      0.88273077	     -0.00050914	     -0.21089152	      0.00352260	      0.00138582	     46.09746953
      1.30403501	     -0.05133416	     -0.00032813	     -0.19308705	     -0.05748457	      0.88273233	     -0.00050961	     -0.21086502	      0.00348838	      0.00137121	     46.38332867
      1.30547312	     -0.05121648	     -0.00032774	     -0.19296884	     -0.05747959	      0.88273429	     -0.00051019	     -0.21083194	      0.00344319	      0.00135101	     46.64941633
      1.30691123	     -0.05110480	     -0.00032954	     -0.19285656	     -0.05747467	      0.88273622	     -0.00051077	     -0.21079955	      0.00339597	      0.00132882	     47.06227959
      1.30802524	     -0.05102222	     -0.00032859	     -0.19277357	     -0.05747091	      0.88273769	     -0.00051122	     -0.21077497	      0.00335835	      0.00131030	     47.18737465
      1.30913924	     -0.05094381	     -0.00032961	     -0.19269467	     -0.05746719	      0.88273914	     -0.00051166	     -0.21075085	      0.00331965	      0.00129050	     47.45061440
      1.31061513	     -0.05084576	     -0.00032957	     -0.19259600	     -0.05746233	      0.88274102	     -0.00051224	     -0.21071965	      0.00326706	      0.00126234	     47.68947008
      1.31209102	     -0.05075579	     -0.00033159	     -0.19250535	     -0.05745754	      0.88274286	     -0.00051282	     -0.21068935	      0.00321285	      0.00123188	     48.07559418
      1.31314355	     -0.05069662	     -0.00033063	     -0.19244574	     -0.05745418	      0.88274415	     -0.00051322	     -0.21066833	      0.00317349	      0.00120877	     48.11619665
      1.31419609	     -0.05064268	     -0.00033170	     -0.19239130	     -0.05745086	      0.88274541	     -0.00051363	     -0.21064786	      0.00313339	      0.00118438	     48.30197443
      1.31576905	     -0.05057181	     -0.00033254	     -0.19231970	     -0.05744598	      0.88274724	     -0.00051423	     -0.21061835	      0.00307246	      0.00114556	     48.46978601
      1.31708156	     -0.05052111	     -0.00033451	     -0.19226834	     -0.05744198	      0.88274872	     -0.00051473	     -0.21059479	      0.00302071	      0.00111085	     48.68430938
      1.31839407	     -0.05047651	     -0.00033468	     -0.19222312	     -0.05743805	      0.88275015	     -0.00051522	     -0.21057223	      0.00296847	      0.00107405	     48.74047243
      1.31970658	     -0.05043777	     -0.00033717	     -0.19218370	     -0.05743419	      0.88275154	     -0.00051571	     -0.21055066	      0.00291562	      0.00103509	     48.97896254
      1.32101909	     -0.05040356	     -0.00033639	     -0.19214890	     -0.05743040	      0.88275287	     -0.00051620	     -0.21053004	      0.00286260	      0.00099416	     48.94302793
      1.32212107	     -0.05037872	     -0.00033861	     -0.19212347	     -0.05742727	      0.88275395	     -0.00051661	     -0.21051344	      0.00281770	      0.00095824	     49.13423072
      1.32322305	     -0.05035668	     -0.00033875	     -0.19210092	     -0.05742419	      0.88275498	     -0.00051701	     -0.21049747	      0.00277279	      0.00092109	     49.15361566
      1.32465815	     -0.05033277	     -0.00034026	     -0.19207629	     -0.05742025	      0.88275627	     -0.00051753	     -0.21047759	      0.00271407	      0.00087095	     49.28701094
      1.32609325	     -0.05031378	     -0.00033988	     -0.19205663	     -0.05741640	      0.88275748	     -0.00051805	     -0.21045872	      0.00265537	      0.00081912	     49.24618678
      1.32719419	     -0.05030286	     -0.00034192	     -0.19204513	     -0.05741350	      0.88275836	     -0.00051845	     -0.21044491	      0.00261017	      0.00077832	     49.39026555
      1.32829513	     -0.05029458	     -0.00034214	     -0.19203632	     -0.05741065	      0.88275919	     -0.00051884	     -0.21043166	      0.00256508	      0.00073686	     49.36912686
      1.32976069	     -0.05028806	     -0.00034375	     -0.19202907	     -0.05740694	      0.88276023	     -0.00051936	     -0.21041490	      0.00250501	      0.00068079	     49.44791832
      1.33122624	     -0.05028646	     -0.00034332	     -0.19202679	     -0.05740331	      0.88276119	     -0.00051988	     -0.21039911	      0.00244514	      0.00062412	     49.33031959
      1.33227225	     -0.05028880	     -0.00034554	     -0.19202858	     -0.05740077	      0.88276182	     -0.00052024	     -0.21038843	      0.00240232	      0.00058338	     49.43522473
      1.33331826	     -0.05029362	     -0.00034600	     -0.19203289	     -0.05739828	      0.88276241	     -0.00052061	     -0.21037824	      0.00235969	      0.00054262	     49.38151916
      1.33487893	     -0.05030575	     -0.00034777	     -0.19204424	     -0.05739465	      0.88276321	     -0.00052114	     -0.21036396	      0.00229619	      0.00048191	     49.38575651
      1.33618781	     -0.05032026	     -0.00034818	     -0.19205813	     -0.05739168	      0.88276381	     -0.00052159	     -0.21035281	      0.00224320	      0.00043134	     49.26733175
      1.33749669	     -0.05033896	     -0.00035045	     -0.19207615	     -0.05738878	      0.88276434	     -0.00052204	     -0.21034242	      0.00219032	      0.00038122	     49.31350368
      1.33880557	     -0.05036129	     -0.00035037	     -0.19209789	     -0.05738595	      0.88276481	     -0.00052248	     -0.21033279	      0.00213787	      0.00033178	     49.11882319
      1.33997723	     -0.05038469	     -0.00035282	     -0.19212068	     -0.05738347	      0.88276517	     -0.00052288	     -0.21032480	      0.00209102	      0.00028814	     49.17063382
      1.34114889	     -0.05041087	     -0.00035323	     -0.19214632	     -0.05738105	      0.88276548	     -0.00052327	     -0.21031740	      0.00204460	      0.00024527	     49.01063573
      1.34232055	     -0.05043998	     -0.00035500	     -0.19217485	     -0.05737868	      0.88276574	     -0.00052366	     -0.21031058	      0.00199840	      0.00020320	     48.97902688
      1.34382040	     -0.05048137	     -0.00035595	     -0.19221554	     -0.05737572	      0.88276601	     -0.00052416	     -0.21030269	      0.00193986	      0.00015073	     48.78045939
      1.34501298	     -0.05051739	     -0.00035846	     -0.19225096	     -0.05737344	      0.88276616	     -0.00052455	     -0.21029708	      0.00189364	      0.00011017	     48.78731011
      1.34620556	     -0.05055583	     -0.00035914	     -0.19228886	     -0.05737121	      0.88276627	     -0.00052494	     -0.21029202	      0.00184799	      0.00007078	     48.59421169
      1.34739813	     -0.05059696	     -0.00036120	     -0.19232941	     -0.05736903	      0.88276633	     -0.00052533	     -0.21028753	      0.00180272	      0.00003256	     48.53556958
      1.34888373	     -0.05065176	     -0.00036221	     -0.19238355	     -0.05736639	      0.88276635	     -0.00052582	     -0.21028270	      0.00174711	     -0.00001326	     48.28641355
      1.35005878	     -0.05069790	     -0.00036483	     -0.19242911	     -0.05736437	      0.88276631	     -0.00052620	     -0.21027946	      0.00170357	     -0.00004813	     48.26809272
      1.35123383	     -0.05074623	     -0.00036564	     -0.19247693	     -0.05736239	      0.88276624	     -0.00052658	     -0.21027674	      0.00166069	     -0.00008168	     48.04567135
      1.35240888	     -0.05079687	     -0.00036764	     -0.19252703	     -0.05736046	      0.88276612	     -0.00052696	     -0.21027452	      0.00161828	     -0.00011396	     47.94862815
      1.35395532	     -0.05086643	     -0.00036885	     -0.19259594	     -0.05735800	      0.88276591	     -0.00052745	     -0.21027234	      0.00156347	     -0.00015442	     47.66141501
      1.35512551	     -0.05092129	     -0.00037148	     -0.19265026	     -0.05735620	      0.88276571	     -0.00052783	     -0.21027123	      0.00152259	     -0.00018354	     47.62146803
      1.35629571	     -0.05097767	     -0.00037228	     -0.19270616	     -0.05735444	      0.88276548	     -0.00052820	     -0.21027057	      0.00148248	     -0.00021128	     47.38348666
      1.35770700	     -0.05104804	     -0.00037459	     -0.19277592	     -0.05735238	      0.88276516	     -0.00052866	     -0.21027036	      0.00143486	     -0.00024297	     47.27477943
      1.35897523	     -0.05111344	     -0.00037493	     -0.19284083	     -0.05735059	      0.88276484	     -0.00052906	     -0.21027071	      0.00139306	     -0.00026974	     46.96445383
      1.36024346	     -0.05118056	     -0.00037744	     -0.19290741	     -0.05734885	      0.88276448	     -0.00052946	     -0.21027155	      0.00135194	     -0.00029501	     46.90704382
      1.36151169	     -0.05124909	     -0.00037764	     -0.19297548	     -0.05734716	      0.88276409	     -0.00052987	     -0.21027284	      0.00131185	     -0.00031869	     46.57799868
      1.36277992	     -0.05131900	     -0.00038015	     -0.19304487	     -0.05734552	      0.88276367	     -0.00053027	     -0.21027457	      0.00127248	     -0.00034094	     46.52441201
      1.36404815	     -0.05139012	     -0.00038039	     -0.19311554	     -0.05734393	      0.88276323	     -0.00053067	     -0.21027669	      0.00123423	     -0.00036167	     46.17758417
      1.36531637	     -0.05146270	     -0.00038329	     -0.19318761	     -0.05734239	      0.88276275	     -0.00053107	     -0.21027920	      0.00119672	     -0.00038103	     46.12450213
      1.36658460	     -0.05153660	     -0.00038355	     -0.19326109	     -0.05734089	      0.88276226	     -0.00053148	     -0.21028208	      0.00116039	     -0.00039895	     45.75844026
      1.36785283	     -0.05161197	     -0.00038647	     -0.19333597	     -0.05733945	      0.88276174	     -0.00053188	     -0.21028531	      0.00112484	     -0.00041563	     45.70667821
      1.36912106	     -0.05168864	     -0.00038667	     -0.19341224	     -0.05733804	      0.88276121	     -0.00053228	     -0.21028889	      0.00109054	     -0.00043101	     45.32724696
      1.37038929	     -0.05176673	     -0.00038961	     -0.19348986	     -0.05733668	      0.88276065	     -0.00053269	     -0.21029280	      0.00105704	     -0.00044528	     45.27368602
      1.37165752	     -0.05184599	     -0.00038980	     -0.19356874	     -0.05733536	      0.88276008	     -0.00053309	     -0.21029704	      0.00102484	     -0.00045839	     44.88596270
      1.37292575	     -0.05192644	     -0.00039276	     -0.19364874	     -0.05733408	      0.88275949	     -0.00053349	     -0.21030158	      0.00099349	     -0.00047052	     44.82688616
      1.37419398	     -0.05200791	     -0.00039295	     -0.19372986	     -0.05733284	      0.88275888	     -0.00053390	     -0.21030642	      0.00096346	     -0.00048159	     44.43120321
      1.37546221	     -0.05209035	     -0.00039586	     -0.19381188	     -0.05733163	      0.88275827	     -0.00053431	     -0.21031155	      0.00093432	     -0.00049180	     44.36227966
      1.37673044	     -0.05217352	     -0.00039603	     -0.19389472	     -0.05733047	      0.88275764	     -0.00053471	     -0.21031694	      0.00090653	     -0.00050110	     43.96397954
      1.37799867	     -0.05225746	     -0.00039884	     -0.19397827	     -0.05732934	      0.88275700	     -0.00053512	     -0.21032259	      0.00087965	     -0.00050965	     43.88491852
      1.37926690	     -0.05234197	     -0.00039910	     -0.19406248	     -0.05732824	      0.88275634	     -0.00053553	     -0.21032847	      0.00085414	     -0.00051740	     43.48967505
      1.38053513	     -0.05242696	     -0.00040184	     -0.19414709	     -0.05732717	      0.88275568	     -0.00053595	     -0.21033457	      0.00082956	     -0.00052450	     43.39976064
      1.38180336	     -0.05251190	     -0.00040215	     -0.19423175	     -0.05732613	      0.88275501	     -0.00053636	     -0.21034087	      0.00080635	     -0.00053090	     43.01122022
      1.38307159	     -0.05259649	     -0.00040469	     -0.19431601	     -0.05732512	      0.88275434	     -0.00053678	     -0.21034735	      0.00078409	     -0.00053673	     42.91344916
      1.38433982	     -0.05268029	     -0.00040499	     -0.19439955	     -0.05732414	      0.88275365	     -0.00053720	     -0.21035397	      0.00076319	     -0.00054193	     42.53880613
      1.38560804	     -0.05276309	     -0.00040727	     -0.19448205	     -0.05732319	      0.88275296	     -0.00053762	     -0.21036070	      0.00074326	     -0.00054660	     42.43527330
      1.38687627	     -0.05284459	     -0.00040757	     -0.19456331	     -0.05732226	      0.88275227	     -0.00053804	     -0.21036751	      0.00072462	     -0.00055064	     42.07865802
      1.38814450	     -0.05292468	     -0.00040959	     -0.19464313	     -0.05732135	      0.88275157	     -0.00053847	     -0.21037437	      0.00070694	     -0.00055414	     41.96880671
      1.38941273	     -0.05300315	     -0.00040989	     -0.19472140	     -0.05732046	      0.88275086	     -0.00053890	     -0.21038126	      0.00069050	     -0.00055702	     41.63218490
      1.39068096	     -0.05307997	     -0.00041170	     -0.19479798	     -0.05731960	      0.88275015	     -0.00053933	     -0.21038815	      0.00067497	     -0.00055933	     41.51808485
      1.39194919	     -0.05315494	     -0.00041209	     -0.19487276	     -0.05731875	      0.88274944	     -0.00053977	     -0.21039504	      0.00066060	     -0.00056097	     41.20581103
      1.39321742	     -0.05322804	     -0.00041374	     -0.19494564	     -0.05731792	      0.88274873	     -0.00054021	     -0.21040190	      0.00064709	     -0.00056197	     41.08617140
      1.39448565	     -0.05329914	     -0.00041422	     -0.19501658	     -0.05731711	      0.88274802	     -0.00054065	     -0.21040872	      0.00063463	     -0.00056225	     40.79604600
      1.39603389	     -0.05338317	     -0.00041652	     -0.19510036	     -0.05731614	      0.88274715	     -0.00054120	     -0.21041699	      0.00062045	     -0.00056165	     40.72967876
      1.39717826	     -0.05344317	     -0.00041626	     -0.19516025	     -0.05731543	      0.88274651	     -0.00054161	     -0.21042305	      0.00061100	     -0.00056047	     40.36203340
      1.39832264	     -0.05350143	     -0.00041766	     -0.19521835	     -0.05731474	      0.88274587	     -0.00054202	     -0.21042906	      0.00060205	     -0.00055871	     40.27378812
      1.39983656	     -0.05357571	     -0.00041826	     -0.19529248	     -0.05731383	      0.88274502	     -0.00054257	     -0.21043692	      0.00059132	     -0.00055540	     39.96458157
      1.40119698	     -0.05363980	     -0.00042030	     -0.19535639	     -0.05731304	      0.88274427	     -0.00054307	     -0.21044390	      0.00058243	     -0.00055150	     39.94539347
      1.40255740	     -0.05370122	     -0.00042002	     -0.19541770	     -0.05731225	      0.88274352	     -0.00054358	     -0.21045079	      0.00057461	     -0.00054665	     39.54077510
      1.40375574	     -0.05375320	     -0.00042219	     -0.19546954	     -0.05731156	      0.88274287	     -0.00054403	     -0.21045678	      0.00056812	     -0.00054168	     39.59246596
      1.40495408	     -0.05380312	     -0.00042241	     -0.19551937	     -0.05731089	      0.88274222	     -0.00054448	     -0.21046269	      0.00056240	     -0.00053594	     39.31542312
      1.40615242	     -0.05385109	     -0.00042381	     -0.19556722	     -0.05731022	      0.88274159	     -0.00054494	     -0.21046853	      0.00055710	     -0.00052952	     39.24845218
      1.40775986	     -0.05391268	     -0.00042439	     -0.19562870	     -0.05730933	      0.88274074	     -0.00054556	     -0.21047624	      0.00055091	     -0.00051976	     38.93542362
      1.40898994	     -0.05395806	     -0.00042644	     -0.19567396	     -0.05730865	      0.88274011	     -0.00054605	     -0.21048207	      0.00054657	     -0.00051151	     38.97308072
      1.41022003	     -0.05400197	     -0.00042677	     -0.19571780	     -0.05730798	      0.88273948	     -0.00054654	     -0.21048784	      0.00054286	     -0.00050258	     38.71255876
      1.41145012	     -0.05404464	     -0.00042827	     -0.19576037	     -0.05730732	      0.88273887	     -0.00054703	     -0.21049358	      0.00053945	     -0.00049307	     38.66774458
      1.41302785	     -0.05409873	     -0.00042867	     -0.19581439	     -0.05730647	      0.88273810	     -0.00054767	     -0.21050091	      0.00053580	     -0.00048013	     38.34770592
      1.41423765	     -0.05414088	     -0.00043065	     -0.19585643	     -0.05730582	      0.88273753	     -0.00054817	     -0.21050658	      0.00053325	     -0.00046991	     38.39542249
      1.41544744	     -0.05418292	     -0.00043085	     -0.19589843	     -0.05730518	      0.88273697	     -0.00054867	     -0.21051234	      0.00053126	     -0.00045957	     38.14693047
      1.41690708	     -0.05423287	     -0.00043244	     -0.19594829	     -0.05730440	      0.88273631	     -0.00054928	     -0.21051941	      0.00052928	     -0.00044724	     38.13537841
      1.41836672	     -0.05428249	     -0.00043165	     -0.19599790	     -0.05730363	      0.88273566	     -0.00054990	     -0.21052666	      0.00052819	     -0.00043522	     37.72153611
      1.41947609	     -0.05432048	     -0.00043354	     -0.19603581	     -0.05730305	      0.88273518	     -0.00055038	     -0.21053230	      0.00052756	     -0.00042654	     37.84261054
      1.42058547	     -0.05435878	     -0.00043364	     -0.19607409	     -0.05730246	      0.88273471	     -0.00055086	     -0.21053808	      0.00052753	     -0.00041829	     37.64716394
      1.42216053	     -0.05441328	     -0.00043482	     -0.19612854	     -0.05730163	      0.88273406	     -0.00055155	     -0.21054657	      0.00052810	     -0.00040762	     37.57880341
      1.42353051	     -0.05445998	     -0.00043456	     -0.19617524	     -0.05730091	      0.88273351	     -0.00055216	     -0.21055421	      0.00052948	     -0.00039944	     37.29708647
      1.42490050	     -0.05450590	     -0.00043606	     -0.19622112	     -0.05730018	      0.88273297	     -0.00055278	     -0.21056210	      0.00053138	     -0.00039247	     37.37279649
      1.42627048	     -0.05455008	     -0.00043498	     -0.19626534	     -0.05729945	      0.88273244	     -0.00055341	     -0.21057020	      0.00053428	     -0.00038669	     36.97854041
      1.42747521	     -0.05458787	     -0.00043644	     -0.19630311	     -0.05729880	      0.88273197	     -0.00055397	     -0.21057748	      0.00053718	     -0.00038270	     37.10099192
      1.42867994	     -0.05462518	     -0.00043596	     -0.19634045	     -0.05729815	      0.88273151	     -0.00055453	     -0.21058490	      0.00054084	     -0.00037969	     36.84111829
      1.42988468	     -0.05466222	     -0.00043666	     -0.19637750	     -0.05729750	      0.88273106	     -0.00055510	     -0.21059248	      0.00054494	     -0.00037772	     36.80479301
      1.43153524	     -0.05471227	     -0.00043646	     -0.19642759	     -0.05729660	      0.88273043	     -0.00055590	     -0.21060312	      0.00055163	     -0.00037665	     36.51006043
      1.43277786	     -0.05474867	     -0.00043792	     -0.19646399	     -0.05729591	      0.88272997	     -0.00055650	     -0.21061132	      0.00055720	     -0.00037709	     36.59309608
      1.43402048	     -0.05478386	     -0.00043771	     -0.19649923	     -0.05729521	      0.88272950	     -0.00055712	     -0.21061966	      0.00056353	     -0.00037843	     36.34581057
      1.43526309	     -0.05481830	     -0.00043872	     -0.19653369	     -0.05729451	      0.88272903	     -0.00055774	     -0.21062813	      0.00057031	     -0.00038067	     36.32668089
      1.43687274	     -0.05486094	     -0.00043850	     -0.19657642	     -0.05729358	      0.88272841	     -0.00055856	     -0.21063928	      0.00058005	     -0.00038469	     36.03334157
      1.43809473	     -0.05489104	     -0.00043995	     -0.19660654	     -0.05729287	      0.88272794	     -0.00055918	     -0.21064783	      0.00058785	     -0.00038854	     36.13262793
      1.43931672	     -0.05491919	     -0.00043963	     -0.19663477	     -0.05729214	      0.88272746	     -0.00055982	     -0.21065643	      0.00059633	     -0.00039285	     35.91609450
      1.44080321	     -0.05495125	     -0.00044069	     -0.19666689	     -0.05729125	      0.88272687	     -0.00056061	     -0.21066692	      0.00060706	     -0.00039865	     35.94286671
      1.44228971	     -0.05498087	     -0.00043943	     -0.19669664	     -0.05729034	      0.88272627	     -0.00056140	     -0.21067742	      0.00061865	     -0.00040482	     35.57935247
      1.44340582	     -0.05500212	     -0.00044109	     -0.19671792	     -0.05728964	      0.88272582	     -0.00056201	     -0.21068528	      0.00062749	     -0.00040966	     35.73396823
      1.44452194	     -0.05502240	     -0.00044106	     -0.19673829	     -0.05728894	      0.88272536	     -0.00056262	     -0.21069314	      0.00063684	     -0.00041450	     35.59802358
      1.44613218	     -0.05505058	     -0.00044221	     -0.19676656	     -0.05728790	      0.88272469	     -0.00056351	     -0.21070447	      0.00065076	     -0.00042138	     35.58757676
      1.44752043	     -0.05507362	     -0.00044211	     -0.19678971	     -0.05728699	      0.88272410	     -0.00056429	     -0.21071423	      0.00066333	     -0.00042702	     35.39790007
      1.44890867	     -0.05509527	     -0.00044378	     -0.19681142	     -0.05728606	      0.88272350	     -0.00056508	     -0.21072397	      0.00067609	     -0.00043232	     35.51349746
      1.45029692	     -0.05511571	     -0.00044300	     -0.19683199	     -0.05728511	      0.88272290	     -0.00056589	     -0.21073369	      0.00068946	     -0.00043707	     35.24869541
      1.45151492	     -0.05513225	     -0.00044468	     -0.19684860	     -0.05728426	      0.88272236	     -0.00056660	     -0.21074218	      0.00070119	     -0.00044080	     35.40282768
      1.45273292	     -0.05514664	     -0.00044422	     -0.19686311	     -0.05728340	      0.88272182	     -0.00056731	     -0.21075062	      0.00071338	     -0.00044395	     35.26749040
      1.45395093	     -0.05515771	     -0.00044456	     -0.19687428	     -0.05728253	      0.88272128	     -0.00056804	     -0.21075896	      0.00072568	     -0.00044652	     35.31678770
      1.45562092	     -0.05516624	     -0.00044310	     -0.19688302	     -0.05728130	      0.88272053	     -0.00056905	     -0.21077009	      0.00074301	     -0.00044879	     35.21300405
      1.45687373	     -0.05516782	     -0.00044329	     -0.19688471	     -0.05728036	      0.88271997	     -0.00056981	     -0.21077813	      0.00075604	     -0.00044947	     35.37278092
      1.45812655	     -0.05516490	     -0.00044154	     -0.19688197	     -0.05727941	      0.88271941	     -0.00057058	     -0.21078584	      0.00076936	     -0.00044902	     35.30037225
      1.45937936	     -0.05515818	     -0.00044089	     -0.19687540	     -0.05727843	      0.88271885	     -0.00057136	     -0.21079318	      0.00078259	     -0.00044735	     35.40148284
      1.46100986	     -0.05514498	     -0.00043862	     -0.19686243	     -0.05727714	      0.88271812	     -0.00057238	     -0.21080216	      0.00079993	     -0.00044304	     35.34347706
      1.46223783	     -0.05513056	     -0.00043849	     -0.19684813	     -0.05727615	      0.88271758	     -0.00057316	     -0.21080850	      0.00081267	     -0.00043814	     35.54104749
      1.46346581	     -0.05511295	     -0.00043650	     -0.19683070	     -0.05727515	      0.88271705	     -0.00057395	     -0.21081443	      0.00082543	     -0.00043164	     35.50391002
      1.46496832	     -0.05508912	     -0.00043571	     -0.19680703	     -0.05727390	      0.88271640	     -0.00057492	     -0.21082119	      0.00084052	     -0.00042159	     35.67982050
      1.46631245	     -0.05506509	     -0.00043337	     -0.19678319	     -0.05727276	      0.88271585	     -0.00057580	     -0.21082681	      0.00085384	     -0.00041058	     35.61569953
      1.46765658	     -0.05503867	     -0.00043336	     -0.19675689	     -0.05727160	      0.88271530	     -0.00057669	     -0.21083205	      0.00086655	     -0.00039772	     35.85813355
      1.46900070	     -0.05501065	     -0.00043132	     -0.19672904	     -0.05727043	      0.88271478	     -0.00057759	     -0.21083693	      0.00087907	     -0.00038290	     35.79652014
      1.47034483	     -0.05498088	     -0.00043206	     -0.19669935	     -0.05726924	      0.88271427	     -0.00057849	     -0.21084148	      0.00089088	     -0.00036625	     36.08019151
      1.47168895	     -0.05494910	     -0.00043039	     -0.19666772	     -0.05726803	      0.88271379	     -0.00057940	     -0.21084572	      0.00090246	     -0.00034766	     36.02226353
      1.47303308	     -0.05491701	     -0.00043192	     -0.19663568	     -0.05726681	      0.88271334	     -0.00058032	     -0.21084967	      0.00091318	     -0.00032729	     36.33333544
      1.47437721	     -0.05488462	     -0.00043029	     -0.19660343	     -0.05726558	      0.88271291	     -0.00058125	     -0.21085339	      0.00092358	     -0.00030519	     36.23575425
      1.47558133	     -0.05485538	     -0.00043172	     -0.19657423	     -0.05726446	      0.88271256	     -0.00058209	     -0.21085655	      0.00093206	     -0.00028422	     36.49724072
      1.47678544	     -0.05482452	     -0.00043090	     -0.19654346	     -0.05726333	      0.88271223	     -0.00058293	     -0.21085954	      0.00094025	     -0.00026219	     36.51819958
      1.47823691	     -0.05478492	     -0.00043114	     -0.19650393	     -0.05726196	      0.88271187	     -0.00058396	     -0.21086288	      0.00094934	     -0.00023453	     36.74495643
      1.47968837	     -0.05474253	     -0.00042925	     -0.19646168	     -0.05726058	      0.88271155	     -0.00058499	     -0.21086589	      0.00095793	     -0.00020576	     36.76106697
      1.48090289	     -0.05470669	     -0.00042998	     -0.19642588	     -0.05725941	      0.88271131	     -0.00058587	     -0.21086813	      0.00096438	     -0.00018107	     37.01479878
      1.48211741	     -0.05467046	     -0.00042883	     -0.19638974	     -0.05725824	      0.88271111	     -0.00058674	     -0.21087016	      0.00097053	     -0.00015592	     37.06498814
      1.48357927	     -0.05462574	     -0.00042911	     -0.19634507	     -0.05725681	      0.88271090	     -0.00058781	     -0.21087231	      0.00097718	     -0.00012530	     37.31361826
      1.48504113	     -0.05458030	     -0.00042741	     -0.19629974	     -0.05725538	      0.88271074	     -0.00058888	     -0.21087413	      0.00098335	     -0.00009439	     37.34976744
      1.48620889	     -0.05454344	     -0.00042886	     -0.19626288	     -0.05725423	      0.88271065	     -0.00058975	     -0.21087535	      0.00098754	     -0.00006969	     37.60521394
      1.48737665	     -0.05450575	     -0.00042841	     -0.19622524	     -0.05725307	      0.88271058	     -0.00059062	     -0.21087634	      0.00099143	     -0.00004498	     37.67659530
      1.48889322	     -0.05445619	     -0.00042904	     -0.19617570	     -0.05725157	      0.88271054	     -0.00059175	     -0.21087732	      0.00099561	     -0.00001320	     37.89640475
      1.49040980	     -0.05440523	     -0.00042719	     -0.19612484	     -0.05725005	      0.88271054	     -0.00059290	     -0.21087792	      0.00099917	      0.00001798	     37.94843608
      1.49153625	     -0.05436706	     -0.00042796	     -0.19608666	     -0.05724893	      0.88271057	     -0.00059375	     -0.21087810	      0.00100109	      0.00004046	     38.16558881
      1.49266270	     -0.05432891	     -0.00042693	     -0.19604856	     -0.05724780	      0.88271063	     -0.00059461	     -0.21087808	      0.00100278	      0.00006230	     38.25134701
      1.49424955	     -0.05427511	     -0.00042630	     -0.19599480	     -0.05724620	      0.88271075	     -0.00059583	     -0.21087771	      0.00100444	      0.00009172	     38.46914036
      1.49567686	     -0.05422756	     -0.00042445	     -0.19594731	     -0.05724477	      0.88271090	     -0.00059694	     -0.21087709	      0.00100542	      0.00011680	     38.56160593
      1.49710417	     -0.05417970	     -0.00042524	     -0.19589943	     -0.05724333	      0.88271109	     -0.00059805	     -0.21087621	      0.00100559	      0.00014041	     38.86725216
      1.49823689	     -0.05414081	     -0.00042292	     -0.19586060	     -0.05724220	      0.88271126	     -0.00059893	     -0.21087530	      0.00100552	      0.00015826	     38.88104648
      1.49936961	     -0.05410107	     -0.00042234	     -0.19582087	     -0.05724106	      0.88271145	     -0.00059982	     -0.21087418	      0.00100486	      0.00017522	     39.04515331
      1.50091630	     -0.05404419	     -0.00042065	     -0.19576402	     -0.05723950	      0.88271173	     -0.00060104	     -0.21087228	      0.00100338	      0.00019706	     39.21006451
      1.50246299	     -0.05398410	     -0.00042140	     -0.19570389	     -0.05723795	      0.88271205	     -0.00060227	     -0.21086992	      0.00100094	      0.00021760	     39.54754322
      1.50357054	     -0.05393883	     -0.00041977	     -0.19565865	     -0.05723685	      0.88271230	     -0.00060316	     -0.21086789	      0.00099886	      0.00023177	     39.60474120
      1.50467809	     -0.05389197	     -0.00041993	     -0.19561175	     -0.05723574	      0.88271257	     -0.00060405	     -0.21086556	      0.00099611	      0.00024552	     39.79571711
      1.50629096	     -0.05381983	     -0.00041888	     -0.19553960	     -0.05723414	      0.88271298	     -0.00060534	     -0.21086155	      0.00099116	      0.00026502	     40.00781651
      1.50764509	     -0.05375577	     -0.00041896	     -0.19547549	     -0.05723280	      0.88271335	     -0.00060644	     -0.21085756	      0.00098589	      0.00028098	     40.26827220
      1.50899922	     -0.05369000	     -0.00041737	     -0.19540971	     -0.05723147	      0.88271374	     -0.00060754	     -0.21085299	      0.00097981	      0.00029675	     40.42589151
      1.51035335	     -0.05362293	     -0.00041836	     -0.19534254	     -0.05723015	      0.88271415	     -0.00060865	     -0.21084786	      0.00097254	      0.00031233	     40.73657820
      1.51170748	     -0.05355412	     -0.00041685	     -0.19527369	     -0.05722884	      0.88271459	     -0.00060976	     -0.21084216	      0.00096447	      0.00032802	     40.90223382
      1.51288705	     -0.05349254	     -0.00041850	     -0.19521199	     -0.05722770	      0.88271498	     -0.00061073	     -0.21083674	      0.00095632	      0.00034178	     41.19386669
      1.51406662	     -0.05342891	     -0.00041825	     -0.19514828	     -0.05722658	      0.88271539	     -0.00061171	     -0.21083086	      0.00094746	      0.00035589	     41.39138469
      1.51550617	     -0.05334915	     -0.00041934	     -0.19506837	     -0.05722522	      0.88271592	     -0.00061290	     -0.21082307	      0.00093521	      0.00037356	     41.69722439
      1.51694572	     -0.05326874	     -0.00041841	     -0.19498786	     -0.05722389	      0.88271647	     -0.00061410	     -0.21081460	      0.00092158	      0.00039181	     41.91449066
      1.51811414	     -0.05320416	     -0.00042001	     -0.19492312	     -0.05722282	      0.88271693	     -0.00061507	     -0.21080728	      0.00090920	      0.00040686	     42.17005660
      1.51928256	     -0.05314030	     -0.00041975	     -0.19485914	     -0.05722176	      0.88271742	     -0.00061605	     -0.21079961	      0.00089595	      0.00042213	     42.35140339
      1.52074664	     -0.05306103	     -0.00042086	     -0.19477967	     -0.05722046	      0.88271805	     -0.00061728	     -0.21078956	      0.00087785	      0.00044131	     42.64693167
      1.52221071	     -0.05298327	     -0.00041991	     -0.19470175	     -0.05721919	      0.88271871	     -0.00061852	     -0.21077907	      0.00085842	      0.00046044	     42.86101890
      1.52332493	     -0.05292447	     -0.00042153	     -0.19464276	     -0.05721825	      0.88271923	     -0.00061946	     -0.21077083	      0.00084249	      0.00047472	     43.10273052
      1.52443915	     -0.05286570	     -0.00042127	     -0.19458383	     -0.05721732	      0.88271977	     -0.00062040	     -0.21076236	      0.00082590	      0.00048876	     43.28604793
      1.52597303	     -0.05278504	     -0.00042214	     -0.19450291	     -0.05721607	      0.88272053	     -0.00062170	     -0.21075036	      0.00080174	      0.00050746	     43.59715510
      1.52750690	     -0.05270600	     -0.00042118	     -0.19442366	     -0.05721486	      0.88272133	     -0.00062301	     -0.21073798	      0.00077629	      0.00052543	     43.82650116
      1.52856377	     -0.05265301	     -0.00042306	     -0.19437044	     -0.05721405	      0.88272189	     -0.00062391	     -0.21072927	      0.00075774	      0.00053719	     44.05300935
      1.52962063	     -0.05260106	     -0.00042324	     -0.19431829	     -0.05721326	      0.88272246	     -0.00062482	     -0.21072045	      0.00073866	      0.00054844	     44.22066333
      1.53126241	     -0.05252265	     -0.00042445	     -0.19423955	     -0.05721207	      0.88272337	     -0.00062622	     -0.21070656	      0.00070769	      0.00056466	     44.51223805
      1.53260457	     -0.05246146	     -0.00042436	     -0.19417810	     -0.05721114	      0.88272414	     -0.00062737	     -0.21069510	      0.00068133	      0.00057659	     44.68435396
      1.53394673	     -0.05240294	     -0.00042596	     -0.19411928	     -0.05721024	      0.88272492	     -0.00062853	     -0.21068361	      0.00065393	      0.00058701	     44.94158107
      1.53528889	     -0.05234659	     -0.00042528	     -0.19406267	     -0.05720938	      0.88272572	     -0.00062968	     -0.21067212	      0.00062586	      0.00059582	     45.08436637
      1.53648631	     -0.05229850	     -0.00042720	     -0.19401426	     -0.05720865	      0.88272643	     -0.00063071	     -0.21066190	      0.00060001	      0.00060212	     45.32814855
      1.53768373	     -0.05225261	     -0.00042719	     -0.19396812	     -0.05720794	      0.88272716	     -0.00063174	     -0.21065173	      0.00057373	      0.00060698	     45.45876934
      1.53888116	     -0.05220895	     -0.00042870	     -0.19392415	     -0.05720727	      0.88272789	     -0.00063278	     -0.21064165	      0.00054683	      0.00061027	     45.66640567
      1.54040607	     -0.05215808	     -0.00042935	     -0.19387292	     -0.05720647	      0.88272882	     -0.00063410	     -0.21062900	      0.00051191	      0.00061218	     45.81726166
      1.54161519	     -0.05212196	     -0.00043174	     -0.19383645	     -0.05720586	      0.88272956	     -0.00063514	     -0.21061918	      0.00048352	      0.00061167	     46.02767382
      1.54282432	     -0.05208934	     -0.00043239	     -0.19380352	     -0.05720530	      0.88273030	     -0.00063619	     -0.21060961	      0.00045480	      0.00060936	     46.11308341
      1.54403345	     -0.05206043	     -0.00043453	     -0.19377426	     -0.05720476	      0.88273103	     -0.00063723	     -0.21060031	      0.00042560	      0.00060508	     46.28120963
      1.54555377	     -0.05202892	     -0.00043568	     -0.19374235	     -0.05720415	      0.88273195	     -0.00063855	     -0.21058907	      0.00038852	      0.00059691	     46.37706007
      1.54673929	     -0.05200749	     -0.00043827	     -0.19372056	     -0.05720370	      0.88273265	     -0.00063958	     -0.21058067	      0.00035918	      0.00058830	     46.57015729
      1.54792481	     -0.05198833	     -0.00043907	     -0.19370108	     -0.05720329	      0.88273334	     -0.00064060	     -0.21057258	      0.00032974	      0.00057784	     46.62862876
      1.54911033	     -0.05197117	     -0.00044086	     -0.19368359	     -0.05720292	      0.88273402	     -0.00064163	     -0.21056480	      0.00030003	      0.00056548	     46.76034032
      1.55069625	     -0.05195114	     -0.00044157	     -0.19366315	     -0.05720248	      0.88273490	     -0.00064300	     -0.21055484	      0.00026016	      0.00054603	     46.82411763
      1.55187043	     -0.05193847	     -0.00044357	     -0.19365013	     -0.05720219	      0.88273553	     -0.00064402	     -0.21054779	      0.00023042	      0.00052942	     46.97920874
      1.55304461	     -0.05192745	     -0.00044366	     -0.19363882	     -0.05720194	      0.88273614	     -0.00064504	     -0.21054101	      0.00020075	      0.00051102	     46.99718901
      1.55448396	     -0.05191578	     -0.00044524	     -0.19362675	     -0.05720167	      0.88273686	     -0.00064628	     -0.21053305	      0.00016427	      0.00048599	     47.14247303
      1.55576148	     -0.05190776	     -0.00044483	     -0.19361844	     -0.05720148	      0.88273747	     -0.00064739	     -0.21052630	      0.00013209	      0.00046166	     47.11747629
      1.55703900	     -0.05190162	     -0.00044654	     -0.19361193	     -0.05720134	      0.88273804	     -0.00064849	     -0.21051987	      0.00009988	      0.00043535	     47.26984847
      1.55831652	     -0.05189700	     -0.00044590	     -0.19360703	     -0.05720123	      0.88273858	     -0.00064959	     -0.21051372	      0.00006799	      0.00040733	     47.22840793
      1.55959404	     -0.05189367	     -0.00044764	     -0.19360333	     -0.05720116	      0.88273908	     -0.00065070	     -0.21050784	      0.00003613	      0.00037765	     47.38102740
      1.56087155	     -0.05189197	     -0.00044690	     -0.19360135	     -0.05720114	      0.88273954	     -0.00065180	     -0.21050222	      0.00000464	      0.00034664	     47.31477151
      1.56214907	     -0.05189212	     -0.00044880	     -0.19360114	     -0.05720115	      0.88273996	     -0.00065290	     -0.21049687	     -0.00002681	      0.00031434	     47.46308995
      1.56342659	     -0.05189411	     -0.00044797	     -0.19360285	     -0.05720120	      0.88274034	     -0.00065400	     -0.21049179	     -0.00005785	      0.00028109	     47.37343606
      1.56470411	     -0.05189799	     -0.00044997	     -0.19360638	     -0.05720130	      0.88274068	     -0.00065510	     -0.21048696	     -0.00008885	      0.00024693	     47.52060797
      1.56598163	     -0.05190354	     -0.00044899	     -0.19361165	     -0.05720143	      0.88274097	     -0.00065620	     -0.21048240	     -0.00011940	      0.00021220	     47.40805844
      1.56725915	     -0.05191061	     -0.00045115	     -0.19361836	     -0.05720160	      0.88274122	     -0.00065729	     -0.21047810	     -0.00014988	      0.00017692	     47.56172632
      1.56853667	     -0.05191899	     -0.00045003	     -0.19362648	     -0.05720181	      0.88274143	     -0.00065839	     -0.21047405	     -0.00017985	      0.00014145	     47.42909592
      1.56981418	     -0.05192879	     -0.00045232	     -0.19363592	     -0.05720206	      0.88274158	     -0.00065948	     -0.21047024	     -0.00020977	      0.00010580	     47.58803691
      1.57109170	     -0.05194006	     -0.00045102	     -0.19364694	     -0.05720235	      0.88274170	     -0.00066057	     -0.21046666	     -0.00023913	      0.00007032	     47.43090406
      1.57222966	     -0.05195147	     -0.00045290	     -0.19365804	     -0.05720264	      0.88274176	     -0.00066154	     -0.21046367	     -0.00026523	      0.00003882	     47.53924282
      1.57336761	     -0.05196411	     -0.00045275	     -0.19367044	     -0.05720295	      0.88274179	     -0.00066250	     -0.21046087	     -0.00029092	      0.00000765	     47.47264886
      1.57477259	     -0.05198141	     -0.00045404	     -0.19368739	     -0.05720338	      0.88274177	     -0.00066370	     -0.21045767	     -0.00032238	     -0.00003034	     47.51988234
      1.57617757	     -0.05200046	     -0.00045352	     -0.19370614	     -0.05720386	      0.88274170	     -0.00066489	     -0.21045477	     -0.00035328	     -0.00006753	     47.40538154
      1.57734100	     -0.05201751	     -0.00045531	     -0.19372290	     -0.05720428	      0.88274160	     -0.00066587	     -0.21045257	     -0.00037870	     -0.00009771	     47.49388471
      1.57850443	     -0.05203556	     -0.00045522	     -0.19374070	     -0.05720474	      0.88274147	     -0.00066685	     -0.21045057	     -0.00040367	     -0.00012714	     47.41207574
      1.57991292	     -0.05205862	     -0.00045663	     -0.19376343	     -0.05720533	      0.88274127	     -0.00066803	     -0.21044838	     -0.00043358	     -0.00016176	     47.45726057
      1.58132140	     -0.05208298	     -0.00045596	     -0.19378752	     -0.05720596	      0.88274102	     -0.00066921	     -0.21044646	     -0.00046287	     -0.00019506	     47.31081151
      1.58244290	     -0.05210354	     -0.00045790	     -0.19380780	     -0.05720649	      0.88274079	     -0.00067015	     -0.21044510	     -0.00048601	     -0.00022067	     47.39692207
      1.58356440	     -0.05212501	     -0.00045803	     -0.19382904	     -0.05720705	      0.88274052	     -0.00067109	     -0.21044390	     -0.00050870	     -0.00024530	     47.31467035
      1.58502810	     -0.05215452	     -0.00045950	     -0.19385822	     -0.05720782	      0.88274014	     -0.00067231	     -0.21044257	     -0.00053791	     -0.00027607	     47.33262579
      1.58649181	     -0.05218557	     -0.00045900	     -0.19388900	     -0.05720862	      0.88273972	     -0.00067352	     -0.21044149	     -0.00056640	     -0.00030514	     47.16534396
      1.58757989	     -0.05220960	     -0.00046093	     -0.19391278	     -0.05720925	      0.88273937	     -0.00067442	     -0.21044086	     -0.00058735	     -0.00032575	     47.24337065
      1.58866796	     -0.05223444	     -0.00046107	     -0.19393742	     -0.05720990	      0.88273901	     -0.00067532	     -0.21044037	     -0.00060783	     -0.00034542	     47.15725808
      1.59019773	     -0.05227088	     -0.00046237	     -0.19397354	     -0.05721085	      0.88273846	     -0.00067658	     -0.21043991	     -0.00063608	     -0.00037162	     47.14837212
      1.59172750	     -0.05230909	     -0.00046166	     -0.19401150	     -0.05721185	      0.88273787	     -0.00067783	     -0.21043972	     -0.00066343	     -0.00039608	     46.94967545
      1.59276498	     -0.05233601	     -0.00046357	     -0.19403819	     -0.05721255	      0.88273745	     -0.00067868	     -0.21043975	     -0.00068172	     -0.00041181	     47.02409583
      1.59380246	     -0.05236367	     -0.00046373	     -0.19406567	     -0.05721326	      0.88273702	     -0.00067952	     -0.21043990	     -0.00069950	     -0.00042678	     46.93907780
      1.59544794	     -0.05240904	     -0.00046482	     -0.19411074	     -0.05721444	      0.88273630	     -0.00068086	     -0.21044038	     -0.00072696	     -0.00044918	     46.89255692
      1.59678829	     -0.05244739	     -0.00046466	     -0.19414889	     -0.05721542	      0.88273568	     -0.00068194	     -0.21044099	     -0.00074849	     -0.00046622	     46.74353135
      1.59812863	     -0.05248715	     -0.00046614	     -0.19418840	     -0.05721644	      0.88273505	     -0.00068302	     -0.21044180	     -0.00076946	     -0.00048235	     46.76667597
      1.59946898	     -0.05252839	     -0.00046526	     -0.19422947	     -0.05721749	      0.88273439	     -0.00068410	     -0.21044280	     -0.00078951	     -0.00049757	     46.53886333
      1.60064975	     -0.05256610	     -0.00046694	     -0.19426696	     -0.05721843	      0.88273380	     -0.00068504	     -0.21044384	     -0.00080673	     -0.00051042	     46.58439760
      1.60183052	     -0.05260496	     -0.00046661	     -0.19430567	     -0.05721939	      0.88273319	     -0.00068598	     -0.21044505	     -0.00082317	     -0.00052271	     46.41324021
      1.60301129	     -0.05264482	     -0.00046745	     -0.19434535	     -0.05722037	      0.88273256	     -0.00068692	     -0.21044641	     -0.00083908	     -0.00053459	     46.37120206
      1.60458200	     -0.05269905	     -0.00046712	     -0.19439940	     -0.05722171	      0.88273171	     -0.00068817	     -0.21044846	     -0.00085910	     -0.00054978	     46.16550429
      1.60579127	     -0.05274149	     -0.00046831	     -0.19444166	     -0.05722276	      0.88273104	     -0.00068912	     -0.21045020	     -0.00087383	     -0.00056114	     46.17767918
      1.60700053	     -0.05278497	     -0.00046759	     -0.19448502	     -0.05722382	      0.88273035	     -0.00069007	     -0.21045210	     -0.00088771	     -0.00057216	     45.98739398
      1.60820979	     -0.05282965	     -0.00046812	     -0.19452955	     -0.05722490	      0.88272965	     -0.00069102	     -0.21045415	     -0.00090096	     -0.00058296	     45.93253342
      1.60975626	     -0.05288827	     -0.00046728	     -0.19458804	     -0.05722631	      0.88272874	     -0.00069222	     -0.21045701	     -0.00091672	     -0.00059648	     45.69202998
      1.61094726	     -0.05293438	     -0.00046835	     -0.19463401	     -0.05722741	      0.88272803	     -0.00069315	     -0.21045937	     -0.00092817	     -0.00060678	     45.69349975
      1.61213827	     -0.05298126	     -0.00046764	     -0.19468080	     -0.05722852	      0.88272730	     -0.00069407	     -0.21046188	     -0.00093872	     -0.00061697	     45.49233777
      1.61357084	     -0.05303865	     -0.00046834	     -0.19473805	     -0.05722987	      0.88272640	     -0.00069517	     -0.21046506	     -0.00095056	     -0.00062921	     45.43515593
      1.61500341	     -0.05309699	     -0.00046671	     -0.19479633	     -0.05723124	      0.88272549	     -0.00069627	     -0.21046843	     -0.00096109	     -0.00064140	     45.11623501
      1.61609755	     -0.05314198	     -0.00046797	     -0.19484121	     -0.05723230	      0.88272479	     -0.00069711	     -0.21047111	     -0.00096859	     -0.00065079	     45.14250899
      1.61719170	     -0.05318726	     -0.00046739	     -0.19488644	     -0.05723336	      0.88272407	     -0.00069794	     -0.21047388	     -0.00097527	     -0.00066017	     44.96749075
      1.61873407	     -0.05325178	     -0.00046768	     -0.19495087	     -0.05723487	      0.88272304	     -0.00069911	     -0.21047791	     -0.00098365	     -0.00067345	     44.85157456
      1.62007962	     -0.05330865	     -0.00046674	     -0.19500769	     -0.05723620	      0.88272213	     -0.00070013	     -0.21048155	     -0.00098978	     -0.00068506	     44.60287121
      1.62142517	     -0.05336609	     -0.00046804	     -0.19506504	     -0.05723753	      0.88272120	     -0.00070114	     -0.21048530	     -0.00099507	     -0.00069673	     44.57816250
      1.62277073	     -0.05342390	     -0.00046680	     -0.19512284	     -0.05723888	      0.88272025	     -0.00070215	     -0.21048914	     -0.00099912	     -0.00070834	     44.25161339
      1.62395723	     -0.05347508	     -0.00046820	     -0.19517395	     -0.05724006	      0.88271941	     -0.00070304	     -0.21049260	     -0.00100208	     -0.00071864	     44.25970138
      1.62514372	     -0.05352634	     -0.00046756	     -0.19522520	     -0.05724125	      0.88271855	     -0.00070392	     -0.21049612	     -0.00100406	     -0.00072888	     44.02812673
      1.62633022	     -0.05357765	     -0.00046803	     -0.19527649	     -0.05724245	      0.88271768	     -0.00070480	     -0.21049970	     -0.00100536	     -0.00073913	     43.93945448
      1.62794639	     -0.05364742	     -0.00046728	     -0.19534627	     -0.05724407	      0.88271647	     -0.00070599	     -0.21050463	     -0.00100572	     -0.00075298	     43.66224259
      1.62916963	     -0.05370003	     -0.00046825	     -0.19539885	     -0.05724530	      0.88271554	     -0.00070689	     -0.21050841	     -0.00100516	     -0.00076342	     43.64417613
      1.63039287	     -0.05375242	     -0.00046746	     -0.19545127	     -0.05724653	      0.88271460	     -0.00070779	     -0.21051221	     -0.00100360	     -0.00077371	     43.41266676
      1.63161611	     -0.05380470	     -0.00046786	     -0.19550355	     -0.05724776	      0.88271365	     -0.00070868	     -0.21051603	     -0.00100133	     -0.00078387	     43.33158566
      1.63319460	     -0.05387169	     -0.00046686	     -0.19557060	     -0.05724933	      0.88271240	     -0.00070983	     -0.21052097	     -0.00099704	     -0.00079666	     43.04906322
      1.63439831	     -0.05392222	     -0.00046778	     -0.19562114	     -0.05725053	      0.88271144	     -0.00071070	     -0.21052473	     -0.00099302	     -0.00080616	     43.04151208
      1.63560202	     -0.05397232	     -0.00046692	     -0.19567130	     -0.05725172	      0.88271046	     -0.00071157	     -0.21052849	     -0.00098808	     -0.00081531	     42.81749655
      1.63706070	     -0.05403266	     -0.00046741	     -0.19573168	     -0.05725316	      0.88270926	     -0.00071262	     -0.21053302	     -0.00098123	     -0.00082597	     42.74895004
      1.63851938	     -0.05409257	     -0.00046561	     -0.19579171	     -0.05725459	      0.88270805	     -0.00071366	     -0.21053753	     -0.00097306	     -0.00083601	     42.40063039
      1.63962271	     -0.05413749	     -0.00046678	     -0.19583666	     -0.05725566	      0.88270713	     -0.00071445	     -0.21054091	     -0.00096641	     -0.00084325	     42.43631064
      1.64072603	     -0.05418200	     -0.00046616	     -0.19588125	     -0.05725672	      0.88270619	     -0.00071523	     -0.21054428	     -0.00095898	     -0.00085006	     42.25623441
      1.64230149	     -0.05424486	     -0.00046636	     -0.19594420	     -0.05725822	      0.88270485	     -0.00071635	     -0.21054903	     -0.00094744	     -0.00085905	     42.14271363
      1.64366797	     -0.05429856	     -0.00046542	     -0.19599803	     -0.05725951	      0.88270367	     -0.00071731	     -0.21055311	     -0.00093635	     -0.00086605	     41.89397038
      1.64503445	     -0.05435134	     -0.00046637	     -0.19605088	     -0.05726078	      0.88270248	     -0.00071827	     -0.21055712	     -0.00092456	     -0.00087233	     41.89515232
      1.64640092	     -0.05440300	     -0.00046493	     -0.19610270	     -0.05726203	      0.88270128	     -0.00071922	     -0.21056107	     -0.00091167	     -0.00087772	     41.56964742
      1.64760177	     -0.05444756	     -0.00046623	     -0.19614733	     -0.05726312	      0.88270023	     -0.00072006	     -0.21056448	     -0.00089992	     -0.00088179	     41.61642360
      1.64880262	     -0.05449122	     -0.00046561	     -0.19619112	     -0.05726419	      0.88269917	     -0.00072090	     -0.21056783	     -0.00088734	     -0.00088512	     41.39619369
      1.65000347	     -0.05453392	     -0.00046621	     -0.19623393	     -0.05726525	      0.88269810	     -0.00072173	     -0.21057111	     -0.00087428	     -0.00088775	     41.34142414
      1.65164881	     -0.05459067	     -0.00046587	     -0.19629085	     -0.05726668	      0.88269664	     -0.00072286	     -0.21057550	     -0.00085532	     -0.00089010	     41.08933375
      1.65288551	     -0.05463186	     -0.00046730	     -0.19633213	     -0.05726772	      0.88269554	     -0.00072371	     -0.21057871	     -0.00084057	     -0.00089093	     41.13134348
      1.65412220	     -0.05467149	     -0.00046709	     -0.19637191	     -0.05726875	      0.88269444	     -0.00072456	     -0.21058184	     -0.00082510	     -0.00089084	     40.92268354
      1.65535890	     -0.05470944	     -0.00046810	     -0.19640998	     -0.05726976	      0.88269333	     -0.00072541	     -0.21058488	     -0.00080924	     -0.00088988	     40.89767404
      1.65696645	     -0.05475592	     -0.00046797	     -0.19645666	     -0.05727105	      0.88269191	     -0.00072650	     -0.21058869	     -0.00078775	     -0.00088718	     40.64590132
      1.65818072	     -0.05478921	     -0.00046965	     -0.19649006	     -0.05727199	      0.88269083	     -0.00072733	     -0.21059145	     -0.00077123	     -0.00088409	     40.72514779
      1.65939498	     -0.05482098	     -0.00046967	     -0.19652199	     -0.05727292	      0.88268976	     -0.00072815	     -0.21059411	     -0.00075414	     -0.00088003	     40.53177872
      1.66087691	     -0.05485782	     -0.00047128	     -0.19655897	     -0.05727402	      0.88268846	     -0.00072915	     -0.21059724	     -0.00073297	     -0.00087385	     40.56261101
      1.66220840	     -0.05488858	     -0.00047107	     -0.19658992	     -0.05727499	      0.88268730	     -0.00073005	     -0.21059994	     -0.00071332	     -0.00086710	     40.30472403
      1.66353988	     -0.05491740	     -0.00047310	     -0.19661887	     -0.05727592	      0.88268615	     -0.00073095	     -0.21060255	     -0.00069353	     -0.00085931	     40.43106202
      1.66487137	     -0.05494404	     -0.00047281	     -0.19664571	     -0.05727683	      0.88268501	     -0.00073184	     -0.21060504	     -0.00067313	     -0.00085041	     40.15036829
      1.66620285	     -0.05496858	     -0.00047510	     -0.19667038	     -0.05727771	      0.88268389	     -0.00073273	     -0.21060743	     -0.00065269	     -0.00084053	     40.32912215
      1.66753434	     -0.05499117	     -0.00047468	     -0.19669317	     -0.05727857	      0.88268277	     -0.00073361	     -0.21060972	     -0.00063165	     -0.00082960	     40.01529102
      1.66886582	     -0.05501197	     -0.00047724	     -0.19671410	     -0.05727940	      0.88268168	     -0.00073450	     -0.21061190	     -0.00061070	     -0.00081776	     40.24249131
      1.67019731	     -0.05503074	     -0.00047664	     -0.19673309	     -0.05728020	      0.88268060	     -0.00073538	     -0.21061398	     -0.00058916	     -0.00080494	     39.89324655
      1.67152879	     -0.05504756	     -0.00047945	     -0.19675004	     -0.05728097	      0.88267953	     -0.00073626	     -0.21061596	     -0.00056782	     -0.00079130	     40.17375101
      1.67270818	     -0.05506073	     -0.00047899	     -0.19676340	     -0.05728162	      0.88267861	     -0.00073704	     -0.21061763	     -0.00054844	     -0.00077846	     39.87483694
      1.67388757	     -0.05507258	     -0.00048048	     -0.19677540	     -0.05728226	      0.88267770	     -0.00073781	     -0.21061922	     -0.00052918	     -0.00076507	     39.95245667
      1.67535065	     -0.05508566	     -0.00048080	     -0.19678869	     -0.05728302	      0.88267659	     -0.00073877	     -0.21062110	     -0.00050500	     -0.00074770	     39.78856089
      1.67681373	     -0.05509722	     -0.00048270	     -0.19680043	     -0.05728374	      0.88267551	     -0.00073973	     -0.21062287	     -0.00048089	     -0.00072981	     39.95952676
      1.67801731	     -0.05510663	     -0.00048205	     -0.19681005	     -0.05728430	      0.88267464	     -0.00074052	     -0.21062429	     -0.00046069	     -0.00071483	     39.67888202
      1.67922088	     -0.05511706	     -0.00048332	     -0.19682063	     -0.05728485	      0.88267379	     -0.00074130	     -0.21062572	     -0.00044056	     -0.00069992	     39.74764155
      1.68069085	     -0.05513160	     -0.00048350	     -0.19683540	     -0.05728548	      0.88267277	     -0.00074226	     -0.21062757	     -0.00041556	     -0.00068205	     39.55241863
      1.68216081	     -0.05514870	     -0.00048594	     -0.19685267	     -0.05728607	      0.88267178	     -0.00074321	     -0.21062962	     -0.00039042	     -0.00066503	     39.75947105
      1.68332552	     -0.05516390	     -0.00048571	     -0.19686806	     -0.05728651	      0.88267102	     -0.00074397	     -0.21063146	     -0.00036990	     -0.00065231	     39.44583752
      1.68449024	     -0.05518044	     -0.00048743	     -0.19688474	     -0.05728693	      0.88267026	     -0.00074472	     -0.21063352	     -0.00034923	     -0.00064056	     39.49983484
      1.68601652	     -0.05520365	     -0.00048860	     -0.19690816	     -0.05728744	      0.88266930	     -0.00074571	     -0.21063660	     -0.00032139	     -0.00062675	     39.32066318
      1.68754281	     -0.05522884	     -0.00049193	     -0.19693350	     -0.05728791	      0.88266835	     -0.00074670	     -0.21064011	     -0.00029299	     -0.00061505	     39.54242995
      1.68867500	     -0.05524925	     -0.00049231	     -0.19695409	     -0.05728823	      0.88266766	     -0.00074743	     -0.21064304	     -0.00027113	     -0.00060779	     39.20260746
      1.68980720	     -0.05527148	     -0.00049460	     -0.19697646	     -0.05728852	      0.88266697	     -0.00074816	     -0.21064628	     -0.00024898	     -0.00060190	     39.23029049
      1.69140399	     -0.05530566	     -0.00049696	     -0.19701084	     -0.05728890	      0.88266602	     -0.00074919	     -0.21065141	     -0.00021678	     -0.00059597	     39.03811947
      1.69278181	     -0.05533718	     -0.00050029	     -0.19704251	     -0.05728918	      0.88266520	     -0.00075008	     -0.21065641	     -0.00018828	     -0.00059321	     39.12044843
      1.69415962	     -0.05537001	     -0.00050181	     -0.19707556	     -0.05728942	      0.88266438	     -0.00075097	     -0.21066193	     -0.00015875	     -0.00059262	     38.81192939
      1.69553744	     -0.05540395	     -0.00050562	     -0.19710965	     -0.05728961	      0.88266356	     -0.00075186	     -0.21066798	     -0.00012861	     -0.00059427	     38.98863197
      1.69691526	     -0.05543824	     -0.00050649	     -0.19714419	     -0.05728977	      0.88266274	     -0.00075274	     -0.21067452	     -0.00009723	     -0.00059800	     38.55332804
      1.69810506	     -0.05546806	     -0.00050996	     -0.19717415	     -0.05728987	      0.88266203	     -0.00075351	     -0.21068056	     -0.00006971	     -0.00060289	     38.73280840
      1.69929487	     -0.05549794	     -0.00051142	     -0.19720424	     -0.05728993	      0.88266131	     -0.00075427	     -0.21068692	     -0.00004129	     -0.00060914	     38.50518574
      1.70078476	     -0.05553685	     -0.00051468	     -0.19724337	     -0.05728997	      0.88266039	     -0.00075523	     -0.21069536	     -0.00000492	     -0.00061883	     38.50157453
      1.70227466	     -0.05557752	     -0.00051624	     -0.19728432	     -0.05728995	      0.88265946	     -0.00075618	     -0.21070433	      0.00003270	     -0.00063035	     38.13675602
      1.70347968	     -0.05561135	     -0.00051971	     -0.19731833	     -0.05728989	      0.88265870	     -0.00075695	     -0.21071200	      0.00006368	     -0.00064096	     38.26770435
      1.70468470	     -0.05564606	     -0.00052140	     -0.19735326	     -0.05728979	      0.88265792	     -0.00075772	     -0.21072001	      0.00009557	     -0.00065250	     38.03885142
      1.70619234	     -0.05569119	     -0.00052503	     -0.19739865	     -0.05728962	      0.88265692	     -0.00075869	     -0.21073055	      0.00013632	     -0.00066815	     38.03424031
      1.70769997	     -0.05573711	     -0.00052662	     -0.19744489	     -0.05728938	      0.88265590	     -0.00075965	     -0.21074165	      0.00017842	     -0.00068482	     37.65895024
      1.70886801	     -0.05577351	     -0.00053012	     -0.19748148	     -0.05728915	      0.88265510	     -0.00076039	     -0.21075061	      0.00021154	     -0.00069835	     37.78511380
      1.71003605	     -0.05581060	     -0.00053181	     -0.19751881	     -0.05728889	      0.88265427	     -0.00076114	     -0.21075988	      0.00024554	     -0.00071221	     37.58925520
      1.71160574	     -0.05586073	     -0.00053521	     -0.19756926	     -0.05728847	      0.88265314	     -0.00076213	     -0.21077281	      0.00029216	     -0.00073121	     37.55612507
      1.71317543	     -0.05591024	     -0.00053644	     -0.19761916	     -0.05728797	      0.88265198	     -0.00076313	     -0.21078622	      0.00034021	     -0.00075025	     37.19516314
      1.71430969	     -0.05594574	     -0.00053951	     -0.19765489	     -0.05728756	      0.88265112	     -0.00076385	     -0.21079616	      0.00037541	     -0.00076393	     37.31780845
      1.71544394	     -0.05598132	     -0.00054082	     -0.19769075	     -0.05728712	      0.88265024	     -0.00076456	     -0.21080630	      0.00041143	     -0.00077734	     37.15377855
      1.71709358	     -0.05603397	     -0.00054380	     -0.19774379	     -0.05728640	      0.88264894	     -0.00076561	     -0.21082138	      0.00046479	     -0.00079629	     37.09740256
      1.71849606	     -0.05607996	     -0.00054526	     -0.19779015	     -0.05728571	      0.88264782	     -0.00076649	     -0.21083453	      0.00051131	     -0.00081168	     36.85803667
      1.71989854	     -0.05612743	     -0.00054860	     -0.19783795	     -0.05728496	      0.88264667	     -0.00076737	     -0.21084800	      0.00055856	     -0.00082635	     36.91854426
      1.72130102	     -0.05617599	     -0.00054964	     -0.19788691	     -0.05728414	      0.88264550	     -0.00076825	     -0.21086180	      0.00060703	     -0.00084014	     36.60156681
      1.72270350	     -0.05622539	     -0.00055363	     -0.19793663	     -0.05728326	      0.88264431	     -0.00076914	     -0.21087593	      0.00065610	     -0.00085308	     36.77042435
      1.72389962	     -0.05626723	     -0.00055413	     -0.19797885	     -0.05728245	      0.88264329	     -0.00076989	     -0.21088821	      0.00069903	     -0.00086328	     36.45177661
      1.72509573	     -0.05630844	     -0.00055653	     -0.19802038	     -0.05728159	      0.88264225	     -0.00077063	     -0.21090066	      0.00074245	     -0.00087276	     36.46263216
      1.72662222	     -0.05636076	     -0.00055820	     -0.19807316	     -0.05728041	      0.88264091	     -0.00077159	     -0.21091677	      0.00079904	     -0.00088360	     36.26143417
      1.72814872	     -0.05641315	     -0.00056150	     -0.19812598	     -0.05727915	      0.88263955	     -0.00077255	     -0.21093310	      0.00085652	     -0.00089301	     36.35199233
      1.72935862	     -0.05645471	     -0.00056192	     -0.19816795	     -0.05727808	      0.88263847	     -0.00077330	     -0.21094619	      0.00090311	     -0.00089934	     36.05711916
      1.73056852	     -0.05649613	     -0.00056423	     -0.19820973	     -0.05727696	      0.88263737	     -0.00077406	     -0.21095940	      0.00095018	     -0.00090473	     36.06081591
      1.73211675	     -0.05654874	     -0.00056592	     -0.19826286	     -0.05727544	      0.88263597	     -0.00077503	     -0.21097644	      0.00101159	     -0.00091012	     35.86056969
      1.73366498	     -0.05660102	     -0.00056980	     -0.19831560	     -0.05727383	      0.88263456	     -0.00077599	     -0.21099362	      0.00107389	     -0.00091383	     35.98575582
      1.73483120	     -0.05664012	     -0.00057042	     -0.19835511	     -0.05727255	      0.88263349	     -0.00077672	     -0.21100664	      0.00112182	     -0.00091537	     35.69327579
      1.73599742	     -0.05667821	     -0.00057292	     -0.19839358	     -0.05727121	      0.88263242	     -0.00077745	     -0.21101971	      0.00117014	     -0.00091588	     35.68496862
      1.73762128	     -0.05673000	     -0.00057538	     -0.19844593	     -0.05726926	      0.88263094	     -0.00077847	     -0.21103798	      0.00123851	     -0.00091472	     35.50844998
      1.73924514	     -0.05678090	     -0.00057974	     -0.19849734	     -0.05726719	      0.88262945	     -0.00077948	     -0.21105629	      0.00130773	     -0.00091139	     35.63493485
      1.74036574	     -0.05681505	     -0.00057979	     -0.19853194	     -0.05726570	      0.88262843	     -0.00078018	     -0.21106892	      0.00135632	     -0.00090759	     35.34992625
      1.74148633	     -0.05684830	     -0.00058140	     -0.19856560	     -0.05726415	      0.88262742	     -0.00078088	     -0.21108151	      0.00140514	     -0.00090260	     35.32451335
      1.74322017	     -0.05689788	     -0.00058275	     -0.19861585	     -0.05726165	      0.88262586	     -0.00078196	     -0.21110088	      0.00148162	     -0.00089250	     35.16855328
      1.74464849	     -0.05693460	     -0.00058526	     -0.19865309	     -0.05725948	      0.88262460	     -0.00078285	     -0.21111669	      0.00154523	     -0.00088203	     35.19828088
      1.74607680	     -0.05697156	     -0.00058647	     -0.19869062	     -0.05725723	      0.88262334	     -0.00078374	     -0.21113240	      0.00160967	     -0.00086942	     34.98283453
      1.74750512	     -0.05700711	     -0.00059000	     -0.19872668	     -0.05725489	      0.88262211	     -0.00078463	     -0.21114799	      0.00167445	     -0.00085484	     35.08861401
      1.74877583	     -0.05703613	     -0.00059051	     -0.19875624	     -0.05725272	      0.88262104	     -0.00078542	     -0.21116171	      0.00173287	     -0.00084016	     34.89022792
      1.75004654	     -0.05706208	     -0.00059290	     -0.19878267	     -0.05725048	      0.88261998	     -0.00078621	     -0.21117518	      0.00179154	     -0.00082397	     34.94505587
      1.75131725	     -0.05708473	     -0.00059381	     -0.19880586	     -0.05724817	      0.88261894	     -0.00078700	     -0.21118831	      0.00185081	     -0.00080617	     34.86288448
      1.75296734	     -0.05710985	     -0.00059691	     -0.19883163	     -0.05724505	      0.88261763	     -0.00078803	     -0.21120477	      0.00192817	     -0.00078069	     34.93426121
      1.75425897	     -0.05712619	     -0.00059773	     -0.19884853	     -0.05724252	      0.88261664	     -0.00078883	     -0.21121710	      0.00198930	     -0.00075871	     34.80774003
      1.75555060	     -0.05714016	     -0.00060031	     -0.19886301	     -0.05723991	      0.88261567	     -0.00078963	     -0.21122892	      0.00205047	     -0.00073504	     34.86424372
      1.75684223	     -0.05715197	     -0.00060152	     -0.19887536	     -0.05723722	      0.88261474	     -0.00079043	     -0.21124019	      0.00211197	     -0.00070970	     34.80424710
      1.75848622	     -0.05716436	     -0.00060471	     -0.19888841	     -0.05723369	      0.88261360	     -0.00079145	     -0.21125373	      0.00219032	     -0.00067525	     34.88581457
      1.75975701	     -0.05717215	     -0.00060551	     -0.19889676	     -0.05723086	      0.88261276	     -0.00079224	     -0.21126357	      0.00225120	     -0.00064695	     34.79274717
      1.76102780	     -0.05717856	     -0.00060823	     -0.19890368	     -0.05722796	      0.88261196	     -0.00079303	     -0.21127287	      0.00231194	     -0.00061736	     34.84931249
      1.76229860	     -0.05718354	     -0.00060987	     -0.19890919	     -0.05722499	      0.88261119	     -0.00079382	     -0.21128163	      0.00237281	     -0.00058653	     34.82052874
      1.76401260	     -0.05718768	     -0.00061383	     -0.19891400	     -0.05722085	      0.88261022	     -0.00079488	     -0.21129256	      0.00245474	     -0.00054323	     34.91676353
      1.76527290	     -0.05718819	     -0.00061534	     -0.19891505	     -0.05721772	      0.88260956	     -0.00079566	     -0.21129995	      0.00251512	     -0.00051010	     34.86722793
      1.76653320	     -0.05718591	     -0.00061884	     -0.19891324	     -0.05721451	      0.88260894	     -0.00079645	     -0.21130674	      0.00257522	     -0.00047595	     34.95865686
      1.76808371	     -0.05717772	     -0.00062175	     -0.19890568	     -0.05721046	      0.88260823	     -0.00079741	     -0.21131420	      0.00264909	     -0.00043236	     34.98259974
      1.76945403	     -0.05716368	     -0.00062602	     -0.19889215	     -0.05720679	      0.88260767	     -0.00079826	     -0.21131988	      0.00271384	     -0.00039237	     35.13926505
      1.77082436	     -0.05714133	     -0.00062775	     -0.19887039	     -0.05720302	      0.88260716	     -0.00079911	     -0.21132454	      0.00277832	     -0.00035072	     35.16638788
      1.77219468	     -0.05711208	     -0.00063126	     -0.19884166	     -0.05719917	      0.88260671	     -0.00079996	     -0.21132808	      0.00284187	     -0.00030736	     35.33297672
      1.77356500	     -0.05707751	     -0.00063231	     -0.19880768	     -0.05719524	      0.88260632	     -0.00080082	     -0.21133048	      0.00290478	     -0.00026210	     35.36190657
      1.77493533	     -0.05703673	     -0.00063575	     -0.19876742	     -0.05719121	      0.88260599	     -0.00080167	     -0.21133171	      0.00296642	     -0.00021503	     35.55439487
      1.77630565	     -0.05698977	     -0.00063625	     -0.19872105	     -0.05718711	      0.88260573	     -0.00080252	     -0.21133173	      0.00302722	     -0.00016599	     35.60244209
      1.77767597	     -0.05693586	     -0.00063935	     -0.19866765	     -0.05718292	      0.88260554	     -0.00080337	     -0.21133049	      0.00308650	     -0.00011514	     35.82943789
      1.77904630	     -0.05687376	     -0.00063909	     -0.19860614	     -0.05717865	      0.88260542	     -0.00080422	     -0.21132792	      0.00314478	     -0.00006228	     35.92527888
      1.78041662	     -0.05680472	     -0.00064210	     -0.19853760	     -0.05717430	      0.88260537	     -0.00080507	     -0.21132395	      0.00320128	     -0.00000746	     36.19336597
      1.78163713	     -0.05673894	     -0.00064195	     -0.19847231	     -0.05717036	      0.88260539	     -0.00080582	     -0.21131924	      0.00325054	      0.00004317	     36.29651414
      1.78285765	     -0.05666919	     -0.00064396	     -0.19840299	     -0.05716637	      0.88260547	     -0.00080658	     -0.21131345	      0.00329821	      0.00009537	     36.50558997
      1.78434049	     -0.05657751	     -0.00064455	     -0.19831187	     -0.05716143	      0.88260566	     -0.00080750	     -0.21130496	      0.00335431	      0.00016096	     36.71690201
      1.78582334	     -0.05647821	     -0.00064674	     -0.19821307	     -0.05715642	      0.88260595	     -0.00080841	     -0.21129481	      0.00340792	      0.00022871	     37.01626778
      1.78703923	     -0.05639181	     -0.00064589	     -0.19812713	     -0.05715225	      0.88260626	     -0.00080916	     -0.21128525	      0.00345029	      0.00028582	     37.17002760
      1.78825511	     -0.05630170	     -0.00064673	     -0.19803742	     -0.05714803	      0.88260665	     -0.00080991	     -0.21127459	      0.00349079	      0.00034405	     37.39413219
      1.78975497	     -0.05618513	     -0.00064576	     -0.19792137	     -0.05714276	      0.88260722	     -0.00081084	     -0.21125993	      0.00353851	      0.00041717	     37.63376105
      1.79125484	     -0.05606262	     -0.00064644	     -0.19779932	     -0.05713742	      0.88260790	     -0.00081176	     -0.21124362	      0.00358340	      0.00049121	     37.95440980
      1.79240635	     -0.05596535	     -0.00064423	     -0.19770247	     -0.05713327	      0.88260850	     -0.00081247	     -0.21123001	      0.00361628	      0.00054849	     38.10416922
      1.79355786	     -0.05586596	     -0.00064379	     -0.19760342	     -0.05712909	      0.88260916	     -0.00081318	     -0.21121548	      0.00364743	      0.00060577	     38.32674649
      1.79513072	     -0.05572685	     -0.00064195	     -0.19746478	     -0.05712332	      0.88261018	     -0.00081415	     -0.21119423	      0.00368757	      0.00068375	     38.61017254
      1.79670359	     -0.05558392	     -0.00064233	     -0.19732223	     -0.05711749	      0.88261131	     -0.00081512	     -0.21117143	      0.00372465	      0.00076090	     38.99891766
      1.79779144	     -0.05548231	     -0.00064007	     -0.19722093	     -0.05711342	      0.88261217	     -0.00081579	     -0.21115479	      0.00374879	      0.00081368	     39.14840945
      1.79887928	     -0.05537852	     -0.00063956	     -0.19711740	     -0.05710933	      0.88261308	     -0.00081646	     -0.21113745	      0.00377137	      0.00086575	     39.38321891
      1.80056266	     -0.05521453	     -0.00063777	     -0.19695379	     -0.05710296	      0.88261461	     -0.00081750	     -0.21110927	      0.00380356	      0.00094473	     39.71085210
      1.80193553	     -0.05507884	     -0.00063741	     -0.19681835	     -0.05709772	      0.88261595	     -0.00081834	     -0.21108517	      0.00382713	      0.00100740	     40.02077268
      1.80330841	     -0.05494105	     -0.00063533	     -0.19668084	     -0.05709245	      0.88261737	     -0.00081919	     -0.21106012	      0.00384848	      0.00106828	     40.26624635
      1.80468129	     -0.05480187	     -0.00063579	     -0.19654184	     -0.05708715	      0.88261888	     -0.00082004	     -0.21103419	      0.00386732	      0.00112709	     40.63645834
      1.80591402	     -0.05467695	     -0.00063404	     -0.19641712	     -0.05708238	      0.88262030	     -0.00082080	     -0.21101023	      0.00388240	      0.00117811	     40.83133322
      1.80714675	     -0.05455172	     -0.00063441	     -0.19629201	     -0.05707758	      0.88262178	     -0.00082156	     -0.21098571	      0.00389538	      0.00122713	     41.13954486
      1.80837948	     -0.05442473	     -0.00063321	     -0.19616517	     -0.05707277	      0.88262332	     -0.00082232	     -0.21096064	      0.00390658	      0.00127412	     41.38191641
      1.80991012	     -0.05426533	     -0.00063332	     -0.19600588	     -0.05706679	      0.88262532	     -0.00082326	     -0.21092880	      0.00391771	      0.00132942	     41.78630186
      1.81114352	     -0.05413534	     -0.00063148	     -0.19587600	     -0.05706195	      0.88262698	     -0.00082402	     -0.21090260	      0.00392467	      0.00137152	     42.00040810
      1.81237691	     -0.05400392	     -0.00063134	     -0.19574463	     -0.05705710	      0.88262870	     -0.00082479	     -0.21087594	      0.00392956	      0.00141126	     42.33125019
      1.81361031	     -0.05387134	     -0.00062966	     -0.19561213	     -0.05705226	      0.88263046	     -0.00082555	     -0.21084883	      0.00393261	      0.00144866	     42.58012481
      1.81514616	     -0.05370435	     -0.00062903	     -0.19544516	     -0.05704621	      0.88263272	     -0.00082649	     -0.21081445	      0.00393360	      0.00149181	     43.01846118
      1.81634950	     -0.05357222	     -0.00062664	     -0.19531307	     -0.05704148	      0.88263454	     -0.00082724	     -0.21078706	      0.00393244	      0.00152306	     43.23435372
      1.81755284	     -0.05343951	     -0.00062602	     -0.19518034	     -0.05703675	      0.88263639	     -0.00082798	     -0.21075929	      0.00392933	      0.00155201	     43.57208739
      1.81875619	     -0.05330644	     -0.00062421	     -0.19504727	     -0.05703203	      0.88263827	     -0.00082872	     -0.21073118	      0.00392445	      0.00157873	     43.83564074
      1.82035885	     -0.05313019	     -0.00062349	     -0.19487093	     -0.05702574	      0.88264083	     -0.00082971	     -0.21069326	      0.00391503	      0.00161085	     44.29417215
      1.82154076	     -0.05300231	     -0.00062151	     -0.19474300	     -0.05702112	      0.88264274	     -0.00083044	     -0.21066504	      0.00390611	      0.00163209	     44.50499426
      1.82272266	     -0.05287592	     -0.00062133	     -0.19461650	     -0.05701651	      0.88264468	     -0.00083116	     -0.21063667	      0.00389532	      0.00165117	     44.83425779
      1.82418037	     -0.05272124	     -0.00061950	     -0.19446169	     -0.05701084	      0.88264711	     -0.00083206	     -0.21060154	      0.00387975	      0.00167179	     45.14402776
      1.82546308	     -0.05258603	     -0.00061945	     -0.19432630	     -0.05700588	      0.88264926	     -0.00083285	     -0.21057051	      0.00386379	      0.00168721	     45.52890365
      1.82674580	     -0.05245191	     -0.00061699	     -0.19419204	     -0.05700093	      0.88265143	     -0.00083364	     -0.21053940	      0.00384603	      0.00170015	     45.75966956
      1.82802851	     -0.05231908	     -0.00061664	     -0.19405901	     -0.05699601	      0.88265362	     -0.00083443	     -0.21050824	      0.00382621	      0.00171045	     46.15008352
      1.82931122	     -0.05218692	     -0.00061381	     -0.19392668	     -0.05699112	      0.88265582	     -0.00083521	     -0.21047704	      0.00380473	      0.00171825	     46.39023251
      1.83059394	     -0.05205491	     -0.00061338	     -0.19379442	     -0.05698625	      0.88265803	     -0.00083600	     -0.21044580	      0.00378132	      0.00172352	     46.80838085
      1.83187665	     -0.05192326	     -0.00061004	     -0.19366259	     -0.05698142	      0.88266024	     -0.00083679	     -0.21041452	      0.00375632	      0.00172649	     47.03426981
      1.83315936	     -0.05179216	     -0.00060971	     -0.19353121	     -0.05697662	      0.88266246	     -0.00083758	     -0.21038320	      0.00372938	      0.00172709	     47.44256100
      1.83444208	     -0.05166462	     -0.00060654	     -0.19340343	     -0.05697185	      0.88266467	     -0.00083836	     -0.21035195	      0.00370083	      0.00172559	     47.60277422
      1.83558860	     -0.05155563	     -0.00060673	     -0.19329413	     -0.05696762	      0.88266665	     -0.00083906	     -0.21032421	      0.00367366	      0.00172222	     47.92356778
      1.83673512	     -0.05145029	     -0.00060511	     -0.19318851	     -0.05696343	      0.88266862	     -0.00083977	     -0.21029674	      0.00364533	      0.00171697	     48.10918705
      1.83811596	     -0.05132888	     -0.00060414	     -0.19306673	     -0.05695842	      0.88267099	     -0.00084061	     -0.21026409	      0.00360946	      0.00170811	     48.44016006
      1.83949680	     -0.05121225	     -0.00060123	     -0.19294975	     -0.05695346	      0.88267334	     -0.00084146	     -0.21023196	      0.00357206	      0.00169652	     48.63620800
      1.84064448	     -0.05111942	     -0.00060123	     -0.19285655	     -0.05694938	      0.88267528	     -0.00084216	     -0.21020567	      0.00353967	      0.00168469	     48.95076139
      1.84179216	     -0.05102989	     -0.00059937	     -0.19276669	     -0.05694533	      0.88267720	     -0.00084286	     -0.21017979	      0.00350641	      0.00167096	     49.12412975
      1.84318575	     -0.05092404	     -0.00059845	     -0.19266039	     -0.05694048	      0.88267952	     -0.00084371	     -0.21014889	      0.00346467	      0.00165167	     49.44940486
      1.84457934	     -0.05082188	     -0.00059506	     -0.19255784	     -0.05693568	      0.88268180	     -0.00084457	     -0.21011854	      0.00342173	      0.00162965	     49.60005847
      1.84567795	     -0.05074532	     -0.00059466	     -0.19248089	     -0.05693194	      0.88268358	     -0.00084524	     -0.21009502	      0.00338683	      0.00161028	     49.86170557
      1.84677656	     -0.05067238	     -0.00059237	     -0.19240761	     -0.05692824	      0.88268534	     -0.00084591	     -0.21007190	      0.00335130	      0.00158920	     49.97959786
      1.84822745	     -0.05058060	     -0.00059038	     -0.19231534	     -0.05692341	      0.88268763	     -0.00084680	     -0.21004200	      0.00330329	      0.00155860	     50.23180092
      1.84967834	     -0.05049321	     -0.00058605	     -0.19222750	     -0.05691865	      0.88268986	     -0.00084769	     -0.21001282	      0.00325438	      0.00152494	     50.31834907
      1.85073320	     -0.05043310	     -0.00058520	     -0.19216700	     -0.05691524	      0.88269146	     -0.00084833	     -0.20999206	      0.00321811	      0.00149850	     50.54316039
      1.85178806	     -0.05037650	     -0.00058263	     -0.19211004	     -0.05691186	      0.88269302	     -0.00084898	     -0.20997171	      0.00318152	      0.00147050	     50.62402978
      1.85331577	     -0.05030140	     -0.00058017	     -0.19203438	     -0.05690704	      0.88269524	     -0.00084992	     -0.20994301	      0.00312779	      0.00142719	     50.82220518
      1.85461096	     -0.05024460	     -0.00057719	     -0.19197713	     -0.05690302	      0.88269706	     -0.00085071	     -0.20991947	      0.00308179	      0.00138804	     50.87076015
      1.85590615	     -0.05019445	     -0.00057628	     -0.19192646	     -0.05689906	      0.88269883	     -0.00085150	     -0.20989671	      0.00303531	      0.00134668	     51.06872790
      1.85720134	     -0.05015052	     -0.00057332	     -0.19188205	     -0.05689516	      0.88270055	     -0.00085230	     -0.20987479	      0.00298867	      0.00130333	     51.04960551
      1.85849654	     -0.05011205	     -0.00057345	     -0.19184302	     -0.05689132	      0.88270221	     -0.00085310	     -0.20985373	      0.00294164	      0.00125801	     51.29669350
      1.85960453	     -0.05008285	     -0.00057088	     -0.19181341	     -0.05688808	      0.88270358	     -0.00085378	     -0.20983638	      0.00290145	      0.00121794	     51.22930585
      1.86071253	     -0.05005684	     -0.00057031	     -0.19178693	     -0.05688489	      0.88270491	     -0.00085446	     -0.20981964	      0.00286105	      0.00117671	     51.34875592
      1.86211370	     -0.05002833	     -0.00056826	     -0.19175786	     -0.05688092	      0.88270652	     -0.00085532	     -0.20979932	      0.00280999	      0.00112325	     51.36448456
      1.86351487	     -0.05000439	     -0.00056803	     -0.19173330	     -0.05687702	      0.88270805	     -0.00085618	     -0.20977993	      0.00275881	      0.00106848	     51.55342030
      1.86462526	     -0.04998846	     -0.00056554	     -0.19171695	     -0.05687397	      0.88270922	     -0.00085686	     -0.20976520	      0.00271841	      0.00102446	     51.46155834
      1.86573566	     -0.04997527	     -0.00056483	     -0.19170329	     -0.05687098	      0.88271033	     -0.00085755	     -0.20975101	      0.00267796	      0.00097994	     51.54508124
      1.86716032	     -0.04996228	     -0.00056254	     -0.19168974	     -0.05686720	      0.88271168	     -0.00085842	     -0.20973360	      0.00262626	      0.00092242	     51.51691447
      1.86858499	     -0.04995385	     -0.00056223	     -0.19168069	     -0.05686349	      0.88271296	     -0.00085930	     -0.20971707	      0.00257462	      0.00086462	     51.68662361
      1.86964930	     -0.04995045	     -0.00055960	     -0.19167689	     -0.05686078	      0.88271385	     -0.00085996	     -0.20970528	      0.00253636	      0.00082150	     51.54321310
      1.87071360	     -0.04994942	     -0.00055870	     -0.19167542	     -0.05685810	      0.88271471	     -0.00086061	     -0.20969396	      0.00249814	      0.00077843	     51.58335819
      1.87221167	     -0.04995200	     -0.00055628	     -0.19167741	     -0.05685439	      0.88271583	     -0.00086153	     -0.20967884	      0.00244475	      0.00071821	     51.52219764
      1.87350394	     -0.04995815	     -0.00055541	     -0.19168302	     -0.05685126	      0.88271672	     -0.00086233	     -0.20966653	      0.00239896	      0.00066673	     51.58333078
      1.87479622	     -0.04996785	     -0.00055281	     -0.19169223	     -0.05684819	      0.88271755	     -0.00086312	     -0.20965491	      0.00235368	      0.00061595	     51.44846396
      1.87608849	     -0.04998077	     -0.00055255	     -0.19170460	     -0.05684518	      0.88271831	     -0.00086392	     -0.20964396	      0.00230865	      0.00056592	     51.54934160
      1.87738076	     -0.04999692	     -0.00054940	     -0.19172029	     -0.05684223	      0.88271901	     -0.00086471	     -0.20963367	      0.00226426	      0.00051692	     51.33447432
      1.87849245	     -0.05001344	     -0.00054947	     -0.19173633	     -0.05683973	      0.88271956	     -0.00086540	     -0.20962533	      0.00222627	      0.00047557	     51.41715103
      1.87960415	     -0.05003227	     -0.00054762	     -0.19175474	     -0.05683728	      0.88272007	     -0.00086608	     -0.20961748	      0.00218880	      0.00043513	     51.29257920
      1.88100202	     -0.05005920	     -0.00054674	     -0.19178111	     -0.05683425	      0.88272064	     -0.00086694	     -0.20960826	      0.00214218	      0.00038558	     51.28134301
      1.88239988	     -0.05008969	     -0.00054410	     -0.19181109	     -0.05683129	      0.88272115	     -0.00086779	     -0.20959978	      0.00209635	      0.00033766	     51.06633388
      1.88352090	     -0.05011671	     -0.00054425	     -0.19183764	     -0.05682896	      0.88272151	     -0.00086848	     -0.20959350	      0.00205997	      0.00030038	     51.11533492
      1.88464192	     -0.05014590	     -0.00054264	     -0.19186642	     -0.05682667	      0.88272182	     -0.00086917	     -0.20958768	      0.00202420	      0.00026425	     50.96198122
      1.88605888	     -0.05018546	     -0.00054173	     -0.19190543	     -0.05682383	      0.88272217	     -0.00087004	     -0.20958096	      0.00197961	      0.00022020	     50.92330491
      1.88747583	     -0.05022891	     -0.00053889	     -0.19194839	     -0.05682106	      0.88272245	     -0.00087090	     -0.20957497	      0.00193599	      0.00017808	     50.64722067
      1.88855709	     -0.05026433	     -0.00053912	     -0.19198338	     -0.05681898	      0.88272262	     -0.00087156	     -0.20957088	      0.00190313	      0.00014716	     50.68276835
      1.88963836	     -0.05030156	     -0.00053763	     -0.19202023	     -0.05681694	      0.88272277	     -0.00087223	     -0.20956720	      0.00187093	      0.00011736	     50.51828209
      1.89112037	     -0.05035541	     -0.00053681	     -0.19207354	     -0.05681420	      0.88272291	     -0.00087313	     -0.20956279	      0.00182763	      0.00007827	     50.42677776
      1.89260238	     -0.05041231	     -0.00053416	     -0.19212995	     -0.05681152	      0.88272300	     -0.00087404	     -0.20955910	      0.00178554	      0.00004126	     50.11315732
      1.89364542	     -0.05045400	     -0.00053466	     -0.19217124	     -0.05680968	      0.88272303	     -0.00087467	     -0.20955692	      0.00175642	      0.00001634	     50.13819670
      1.89468846	     -0.05049716	     -0.00053350	     -0.19221405	     -0.05680786	      0.88272303	     -0.00087531	     -0.20955506	      0.00172800	     -0.00000756	     49.96934814
      1.89625949	     -0.05056474	     -0.00053278	     -0.19228109	     -0.05680518	      0.88272300	     -0.00087627	     -0.20955286	      0.00168624	     -0.00004182	     49.82924346
      1.89757296	     -0.05062353	     -0.00053121	     -0.19233947	     -0.05680299	      0.88272292	     -0.00087707	     -0.20955155	      0.00165247	     -0.00006886	     49.57610268
      1.89888643	     -0.05068441	     -0.00053145	     -0.19239989	     -0.05680084	      0.88272282	     -0.00087787	     -0.20955071	      0.00161956	     -0.00009457	     49.53258897
      1.90019990	     -0.05074714	     -0.00052947	     -0.19246223	     -0.05679873	      0.88272267	     -0.00087867	     -0.20955032	      0.00158785	     -0.00011891	     49.20246310
      1.90137708	     -0.05080472	     -0.00053010	     -0.19251941	     -0.05679688	      0.88272252	     -0.00087939	     -0.20955034	      0.00156012	     -0.00013972	     49.19094474
      1.90255426	     -0.05086353	     -0.00052874	     -0.19257788	     -0.05679506	      0.88272235	     -0.00088010	     -0.20955068	      0.00153340	     -0.00015954	     48.92735691
      1.90373144	     -0.05092362	     -0.00052869	     -0.19263761	     -0.05679327	      0.88272215	     -0.00088082	     -0.20955134	      0.00150743	     -0.00017850	     48.82482690
      1.90523960	     -0.05100261	     -0.00052746	     -0.19271618	     -0.05679102	      0.88272186	     -0.00088174	     -0.20955263	      0.00147556	     -0.00020155	     48.51203005
      1.90644300	     -0.05106704	     -0.00052839	     -0.19278022	     -0.05678926	      0.88272161	     -0.00088247	     -0.20955401	      0.00145104	     -0.00021906	     48.46433661
      1.90764640	     -0.05113226	     -0.00052749	     -0.19284513	     -0.05678752	      0.88272133	     -0.00088320	     -0.20955568	      0.00142762	     -0.00023577	     48.18732242
      1.90884980	     -0.05119818	     -0.00052788	     -0.19291069	     -0.05678582	      0.88272104	     -0.00088393	     -0.20955762	      0.00140506	     -0.00025181	     48.07896641
      1.91034084	     -0.05128101	     -0.00052682	     -0.19299316	     -0.05678375	      0.88272065	     -0.00088484	     -0.20956036	      0.00137861	     -0.00027077	     47.74796721
      1.91153144	     -0.05134806	     -0.00052777	     -0.19305987	     -0.05678212	      0.88272032	     -0.00088556	     -0.20956282	      0.00135843	     -0.00028530	     47.70264149
      1.91272204	     -0.05141577	     -0.00052693	     -0.19312730	     -0.05678051	      0.88271997	     -0.00088628	     -0.20956551	      0.00133937	     -0.00029927	     47.42464441
      1.91391264	     -0.05148388	     -0.00052729	     -0.19319511	     -0.05677893	      0.88271961	     -0.00088700	     -0.20956841	      0.00132117	     -0.00031278	     47.30370083
      1.91545954	     -0.05157276	     -0.00052637	     -0.19328365	     -0.05677690	      0.88271911	     -0.00088793	     -0.20957248	      0.00129908	     -0.00032962	     46.95969946
      1.91664863	     -0.05164138	     -0.00052737	     -0.19335198	     -0.05677537	      0.88271871	     -0.00088865	     -0.20957583	      0.00128305	     -0.00034212	     46.91451926
      1.91783771	     -0.05171000	     -0.00052666	     -0.19342036	     -0.05677385	      0.88271830	     -0.00088937	     -0.20957936	      0.00126815	     -0.00035419	     46.63539708
      1.91902680	     -0.05177854	     -0.00052709	     -0.19348865	     -0.05677235	      0.88271787	     -0.00089009	     -0.20958305	      0.00125410	     -0.00036589	     46.51284780
      1.92061334	     -0.05186970	     -0.00052639	     -0.19357951	     -0.05677037	      0.88271728	     -0.00089104	     -0.20958822	      0.00123693	     -0.00038088	     46.16148563
      1.92179703	     -0.05193725	     -0.00052761	     -0.19364680	     -0.05676892	      0.88271682	     -0.00089176	     -0.20959224	      0.00122503	     -0.00039164	     46.13531155
      1.92298072	     -0.05200411	     -0.00052723	     -0.19371346	     -0.05676747	      0.88271635	     -0.00089247	     -0.20959638	      0.00121416	     -0.00040195	     45.86479355
      1.92442328	     -0.05208439	     -0.00052833	     -0.19379346	     -0.05676573	      0.88271576	     -0.00089334	     -0.20960158	      0.00120192	     -0.00041395	     45.77598473
      1.92571512	     -0.05215504	     -0.00052767	     -0.19386392	     -0.05676418	      0.88271522	     -0.00089411	     -0.20960635	      0.00119215	     -0.00042407	     45.42555482
      1.92700697	     -0.05222447	     -0.00052920	     -0.19393310	     -0.05676265	      0.88271466	     -0.00089489	     -0.20961121	      0.00118311	     -0.00043366	     45.42515317
      1.92829881	     -0.05229255	     -0.00052855	     -0.19400101	     -0.05676113	      0.88271410	     -0.00089566	     -0.20961616	      0.00117519	     -0.00044259	     45.05419895
      1.92959066	     -0.05235926	     -0.00053039	     -0.19406749	     -0.05675961	      0.88271352	     -0.00089644	     -0.20962119	      0.00116790	     -0.00045093	     45.09044491
      1.93088250	     -0.05242435	     -0.00052982	     -0.19413243	     -0.05675811	      0.88271293	     -0.00089721	     -0.20962628	      0.00116166	     -0.00045853	     44.70191535
      1.93217434	     -0.05248761	     -0.00053193	     -0.19419547	     -0.05675661	      0.88271234	     -0.00089799	     -0.20963141	      0.00115596	     -0.00046548	     44.77469650
      1.93346619	     -0.05254894	     -0.00053144	     -0.19425665	     -0.05675512	      0.88271173	     -0.00089876	     -0.20963658	      0.00115128	     -0.00047160	     44.37300567
      1.93475803	     -0.05260851	     -0.00053380	     -0.19431602	     -0.05675364	      0.88271112	     -0.00089954	     -0.20964177	      0.00114703	     -0.00047700	     44.47355082
      1.93604987	     -0.05266625	     -0.00053340	     -0.19437364	     -0.05675216	      0.88271050	     -0.00090031	     -0.20964698	      0.00114372	     -0.00048150	     44.05892114
      1.93734172	     -0.05272214	     -0.00053596	     -0.19442932	     -0.05675068	      0.88270988	     -0.00090108	     -0.20965219	      0.00114075	     -0.00048523	     44.18447572
      1.93863356	     -0.05277589	     -0.00053564	     -0.19448296	     -0.05674921	      0.88270925	     -0.00090186	     -0.20965741	      0.00113868	     -0.00048803	     43.76846207
      1.93992540	     -0.05282755	     -0.00053838	     -0.19453443	     -0.05674774	      0.88270861	     -0.00090263	     -0.20966260	      0.00113687	     -0.00049001	     43.91747449
      1.94121725	     -0.05287710	     -0.00053815	     -0.19458389	     -0.05674627	      0.88270798	     -0.00090341	     -0.20966777	      0.00113587	     -0.00049100	     43.50275217
      1.94250909	     -0.05292473	     -0.00054100	     -0.19463134	     -0.05674481	      0.88270735	     -0.00090418	     -0.20967291	      0.00113502	     -0.00049113	     43.66469089
      1.94380093	     -0.05297044	     -0.00054080	     -0.19467696	     -0.05674334	      0.88270671	     -0.00090495	     -0.20967802	      0.00113489	     -0.00049028	     43.25183680
      1.94509278	     -0.05301531	     -0.00054370	     -0.19472166	     -0.05674187	      0.88270608	     -0.00090573	     -0.20968310	      0.00113483	     -0.00048863	     43.41322519
      1.94638462	     -0.05306014	     -0.00054356	     -0.19476642	     -0.05674041	      0.88270545	     -0.00090650	     -0.20968820	      0.00113543	     -0.00048616	     42.99161115
      1.94767646	     -0.05310585	     -0.00054648	     -0.19481197	     -0.05673894	      0.88270482	     -0.00090727	     -0.20969337	      0.00113605	     -0.00048318	     43.14113165
      1.94896831	     -0.05315271	     -0.00054644	     -0.19485876	     -0.05673747	      0.88270420	     -0.00090805	     -0.20969869	      0.00113735	     -0.00047978	     42.72185550
      1.95026015	     -0.05320100	     -0.00054948	     -0.19490690	     -0.05673600	      0.88270358	     -0.00090882	     -0.20970420	      0.00113873	     -0.00047630	     42.87656840
      1.95155199	     -0.05325038	     -0.00054955	     -0.19495622	     -0.05673453	      0.88270297	     -0.00090959	     -0.20970997	      0.00114087	     -0.00047283	     42.46140195
      1.95284384	     -0.05330128	     -0.00055247	     -0.19500698	     -0.05673305	      0.88270236	     -0.00091036	     -0.20971603	      0.00114317	     -0.00046974	     42.60333197
      1.95413568	     -0.05335352	     -0.00055244	     -0.19505917	     -0.05673157	      0.88270176	     -0.00091113	     -0.20972244	      0.00114628	     -0.00046719	     42.18931545
      1.95542753	     -0.05340621	     -0.00055506	     -0.19511175	     -0.05673009	      0.88270116	     -0.00091190	     -0.20972921	      0.00114966	     -0.00046552	     42.33340040
      1.95671937	     -0.05345950	     -0.00055491	     -0.19516501	     -0.05672860	      0.88270055	     -0.00091267	     -0.20973634	      0.00115396	     -0.00046481	     41.93249472
      1.95801121	     -0.05351421	     -0.00055743	     -0.19521963	     -0.05672711	      0.88269995	     -0.00091344	     -0.20974385	      0.00115863	     -0.00046533	     42.06172806
      1.95930306	     -0.05357026	     -0.00055743	     -0.19527567	     -0.05672561	      0.88269935	     -0.00091421	     -0.20975177	      0.00116426	     -0.00046712	     41.66674645
      1.96059490	     -0.05362723	     -0.00055991	     -0.19533256	     -0.05672410	      0.88269875	     -0.00091498	     -0.20976011	      0.00117035	     -0.00047042	     41.78074417
      1.96188674	     -0.05368479	     -0.00056010	     -0.19539011	     -0.05672259	      0.88269814	     -0.00091574	     -0.20976888	      0.00117744	     -0.00047517	     41.40447899
      1.96317859	     -0.05374230	     -0.00056256	     -0.19544757	     -0.05672106	      0.88269752	     -0.00091651	     -0.20977806	      0.00118506	     -0.00048149	     41.50035755
      1.96447043	     -0.05379852	     -0.00056277	     -0.19550380	     -0.05671952	      0.88269689	     -0.00091728	     -0.20978762	      0.00119366	     -0.00048922	     41.14539490
      1.96576227	     -0.05385350	     -0.00056488	     -0.19555876	     -0.05671798	      0.88269625	     -0.00091805	     -0.20979750	      0.00120277	     -0.00049840	     41.21161436
      1.96705412	     -0.05390719	     -0.00056503	     -0.19561249	     -0.05671642	      0.88269560	     -0.00091882	     -0.20980765	      0.00121281	     -0.00050886	     40.87709178
      1.96834596	     -0.05395972	     -0.00056698	     -0.19566502	     -0.05671484	      0.88269494	     -0.00091958	     -0.20981804	      0.00122338	     -0.00052061	     40.91849758
      1.96963780	     -0.05401132	     -0.00056735	     -0.19571667	     -0.05671325	      0.88269426	     -0.00092035	     -0.20982865	      0.00123485	     -0.00053343	     40.61217188
      1.97092965	     -0.05406242	     -0.00056937	     -0.19576779	     -0.05671165	      0.88269356	     -0.00092112	     -0.20983946	      0.00124686	     -0.00054729	     40.62360667
      1.97222149	     -0.05411333	     -0.00057007	     -0.19581876	     -0.05671003	      0.88269284	     -0.00092190	     -0.20985048	      0.00125968	     -0.00056202	     40.33975139
      1.97351333	     -0.05416390	     -0.00057216	     -0.19586936	     -0.05670840	      0.88269211	     -0.00092267	     -0.20986169	      0.00127302	     -0.00057761	     40.32562774
      1.97480518	     -0.05421402	     -0.00057318	     -0.19591955	     -0.05670674	      0.88269135	     -0.00092344	     -0.20987310	      0.00128716	     -0.00059388	     40.07784522
      1.97636768	     -0.05427348	     -0.00057634	     -0.19597905	     -0.05670472	      0.88269041	     -0.00092439	     -0.20988712	      0.00130498	     -0.00061438	     40.14502429
      1.97753380	     -0.05431649	     -0.00057684	     -0.19602215	     -0.05670319	      0.88268968	     -0.00092509	     -0.20989771	      0.00131913	     -0.00063002	     39.80843509
      1.97869991	     -0.05435866	     -0.00057917	     -0.19606437	     -0.05670164	      0.88268894	     -0.00092579	     -0.20990839	      0.00133364	     -0.00064588	     39.80609983
      1.98023142	     -0.05441383	     -0.00058119	     -0.19611964	     -0.05669958	      0.88268793	     -0.00092672	     -0.20992254	      0.00135360	     -0.00066672	     39.56966795
      1.98160943	     -0.05446295	     -0.00058458	     -0.19616882	     -0.05669771	      0.88268700	     -0.00092756	     -0.20993540	      0.00137210	     -0.00068540	     39.63274811
      1.98298743	     -0.05451077	     -0.00058555	     -0.19621677	     -0.05669580	      0.88268604	     -0.00092840	     -0.20994835	      0.00139148	     -0.00070379	     39.29305088
      1.98421041	     -0.05455225	     -0.00058880	     -0.19625831	     -0.05669409	      0.88268517	     -0.00092915	     -0.20995989	      0.00140895	     -0.00071990	     39.40748027
      1.98543339	     -0.05459311	     -0.00059014	     -0.19629929	     -0.05669235	      0.88268428	     -0.00092990	     -0.20997148	      0.00142714	     -0.00073560	     39.19482769
      1.98665637	     -0.05463332	     -0.00059277	     -0.19633960	     -0.05669060	      0.88268337	     -0.00093066	     -0.20998311	      0.00144571	     -0.00075085	     39.19417473
      1.98826582	     -0.05468465	     -0.00059469	     -0.19639109	     -0.05668825	      0.88268215	     -0.00093165	     -0.20999844	      0.00147099	     -0.00077004	     38.97180771
      1.98951831	     -0.05472297	     -0.00059770	     -0.19642952	     -0.05668640	      0.88268118	     -0.00093243	     -0.21001038	      0.00149105	     -0.00078426	     39.06332429
      1.99077081	     -0.05475974	     -0.00059888	     -0.19646645	     -0.05668452	      0.88268018	     -0.00093320	     -0.21002228	      0.00151177	     -0.00079770	     38.88496217
      1.99202331	     -0.05479497	     -0.00060127	     -0.19650182	     -0.05668261	      0.88267918	     -0.00093399	     -0.21003414	      0.00153283	     -0.00081033	     38.90754485
      1.99360547	     -0.05483725	     -0.00060279	     -0.19654431	     -0.05668016	      0.88267788	     -0.00093498	     -0.21004902	      0.00156022	     -0.00082493	     38.72124530
      1.99483803	     -0.05486908	     -0.00060578	     -0.19657628	     -0.05667823	      0.88267686	     -0.00093575	     -0.21006052	      0.00158182	     -0.00083522	     38.82992627
      1.99607059	     -0.05489958	     -0.00060708	     -0.19660696	     -0.05667626	      0.88267583	     -0.00093653	     -0.21007196	      0.00160397	     -0.00084444	     38.69057600
      1.99730314	     -0.05492815	     -0.00060959	     -0.19663568	     -0.05667427	      0.88267478	     -0.00093731	     -0.21008330	      0.00162636	     -0.00085257	     38.73077313
      1.99895536	     -0.05496370	     -0.00061185	     -0.19667148	     -0.05667156	      0.88267336	     -0.00093836	     -0.21009830	      0.00165703	     -0.00086146	     38.60316765
      2.00018098	     -0.05498857	     -0.00061540	     -0.19669648	     -0.05666951	      0.88267230	     -0.00093914	     -0.21010928	      0.00167991	     -0.00086649	     38.73859620
      2.00140661	     -0.05501092	     -0.00061731	     -0.19671902	     -0.05666744	      0.88267124	     -0.00093993	     -0.21012012	      0.00170315	     -0.00087004	     38.65026020
      2.00290426	     -0.05503349	     -0.00062106	     -0.19674178	     -0.05666487	      0.88266993	     -0.00094090	     -0.21013308	      0.00173161	     -0.00087226	     38.77382739
      2.00423586	     -0.05504815	     -0.00062242	     -0.19675667	     -0.05666255	      0.88266877	     -0.00094176	     -0.21014426	      0.00175717	     -0.00087207	     38.65430428
      2.00556746	     -0.05505771	     -0.00062573	     -0.19676642	     -0.05666019	      0.88266761	     -0.00094263	     -0.21015502	      0.00178254	     -0.00086978	     38.83652063
      2.00689906	     -0.05506193	     -0.00062644	     -0.19677090	     -0.05665780	      0.88266646	     -0.00094350	     -0.21016530	      0.00180803	     -0.00086514	     38.72703375
      2.00823066	     -0.05506127	     -0.00062933	     -0.19677044	     -0.05665537	      0.88266531	     -0.00094438	     -0.21017504	      0.00183311	     -0.00085814	     38.92870377
      2.00956226	     -0.05505595	     -0.00062967	     -0.19676541	     -0.05665292	      0.88266417	     -0.00094526	     -0.21018418	      0.00185814	     -0.00084864	     38.82833555
      2.01089386	     -0.05504631	     -0.00063249	     -0.19675597	     -0.05665043	      0.88266305	     -0.00094615	     -0.21019272	      0.00188261	     -0.00083672	     39.05865137
      2.01222546	     -0.05503319	     -0.00063291	     -0.19674312	     -0.05664790	      0.88266195	     -0.00094704	     -0.21020063	      0.00190693	     -0.00082228	     38.96168582
      2.01355706	     -0.05501790	     -0.00063624	     -0.19672802	     -0.05664535	      0.88266086	     -0.00094794	     -0.21020794	      0.00193052	     -0.00080552	     39.19408492
      2.01488867	     -0.05500073	     -0.00063663	     -0.19671112	     -0.05664276	      0.88265980	     -0.00094885	     -0.21021468	      0.00195390	     -0.00078650	     39.10110438
      2.01622027	     -0.05498164	     -0.00064003	     -0.19669220	     -0.05664015	      0.88265877	     -0.00094976	     -0.21022088	      0.00197651	     -0.00076555	     39.35586814
      2.01755187	     -0.05495969	     -0.00064002	     -0.19667053	     -0.05663750	      0.88265776	     -0.00095068	     -0.21022654	      0.00199896	     -0.00074273	     39.28113109
      2.01888347	     -0.05493541	     -0.00064344	     -0.19664643	     -0.05663482	      0.88265679	     -0.00095160	     -0.21023164	      0.00202065	     -0.00071838	     39.56040684
      2.02007189	     -0.05491224	     -0.00064352	     -0.19662348	     -0.05663241	      0.88265595	     -0.00095244	     -0.21023573	      0.00203985	     -0.00069535	     39.50685203
      2.02126031	     -0.05488812	     -0.00064520	     -0.19659955	     -0.05662997	      0.88265514	     -0.00095327	     -0.21023941	      0.00205845	     -0.00067131	     39.65727463
      2.02271538	     -0.05485653	     -0.00064553	     -0.19656824	     -0.05662696	      0.88265418	     -0.00095430	     -0.21024336	      0.00208078	     -0.00064060	     39.71664089
      2.02417045	     -0.05482286	     -0.00064764	     -0.19653479	     -0.05662392	      0.88265327	     -0.00095535	     -0.21024667	      0.00210238	     -0.00060889	     39.95604428
      2.02537590	     -0.05479372	     -0.00064716	     -0.19650589	     -0.05662137	      0.88265256	     -0.00095621	     -0.21024894	      0.00212004	     -0.00058198	     39.95549684
      2.02658135	     -0.05476479	     -0.00064864	     -0.19647715	     -0.05661881	      0.88265187	     -0.00095709	     -0.21025081	      0.00213714	     -0.00055475	     40.10701093
      2.02804476	     -0.05472937	     -0.00064883	     -0.19644198	     -0.05661567	      0.88265108	     -0.00095816	     -0.21025257	      0.00215750	     -0.00052151	     40.17831199
      2.02950818	     -0.05469280	     -0.00065103	     -0.19640561	     -0.05661249	      0.88265035	     -0.00095924	     -0.21025380	      0.00217717	     -0.00048845	     40.42504462
      2.03066680	     -0.05466255	     -0.00065023	     -0.19637559	     -0.05660996	      0.88264979	     -0.00096010	     -0.21025439	      0.00219261	     -0.00046248	     40.42977564
      2.03182542	     -0.05463058	     -0.00065146	     -0.19634378	     -0.05660741	      0.88264927	     -0.00096097	     -0.21025465	      0.00220756	     -0.00043679	     40.58106798
      2.03334774	     -0.05458683	     -0.00065188	     -0.19630028	     -0.05660404	      0.88264863	     -0.00096212	     -0.21025453	      0.00222679	     -0.00040342	     40.70590417
      2.03487006	     -0.05453750	     -0.00065401	     -0.19625114	     -0.05660063	      0.88264805	     -0.00096328	     -0.21025375	      0.00224527	     -0.00037059	     41.00061680
      2.03598677	     -0.05449672	     -0.00065297	     -0.19621059	     -0.05659812	      0.88264764	     -0.00096414	     -0.21025267	      0.00225860	     -0.00034670	     41.04263209
      2.03710348	     -0.05445194	     -0.00065355	     -0.19616597	     -0.05659559	      0.88264727	     -0.00096501	     -0.21025107	      0.00227138	     -0.00032298	     41.22633423
      2.03870120	     -0.05437940	     -0.00065281	     -0.19609370	     -0.05659195	      0.88264678	     -0.00096626	     -0.21024776	      0.00228894	     -0.00028906	     41.43489997
      2.04006109	     -0.05431064	     -0.00065303	     -0.19602515	     -0.05658882	      0.88264641	     -0.00096733	     -0.21024387	      0.00230288	     -0.00026005	     41.69132648
      2.04142098	     -0.05423638	     -0.00065123	     -0.19595114	     -0.05658568	      0.88264607	     -0.00096841	     -0.21023895	      0.00231601	     -0.00023070	     41.84669018
      2.04278087	     -0.05415647	     -0.00065149	     -0.19587141	     -0.05658253	      0.88264578	     -0.00096950	     -0.21023296	      0.00232791	     -0.00020101	     42.14782272
      2.04414076	     -0.05407182	     -0.00064877	     -0.19578702	     -0.05657935	      0.88264553	     -0.00097060	     -0.21022587	      0.00233891	     -0.00017075	     42.30015819
      2.04531223	     -0.05399544	     -0.00064928	     -0.19571077	     -0.05657661	      0.88264534	     -0.00097156	     -0.21021891	      0.00234720	     -0.00014427	     42.58308284
      2.04648371	     -0.05391590	     -0.00064790	     -0.19563139	     -0.05657385	      0.88264519	     -0.00097253	     -0.21021114	      0.00235471	     -0.00011722	     42.78034500
      2.04794501	     -0.05381287	     -0.00064776	     -0.19552851	     -0.05657041	      0.88264504	     -0.00097374	     -0.21020034	      0.00236255	     -0.00008264	     43.11075232
      2.04940631	     -0.05370624	     -0.00064581	     -0.19542207	     -0.05656695	      0.88264495	     -0.00097497	     -0.21018835	      0.00236887	     -0.00004700	     43.37102331
      2.05057005	     -0.05361996	     -0.00064677	     -0.19533585	     -0.05656419	      0.88264491	     -0.00097595	     -0.21017799	      0.00237247	     -0.00001794	     43.66494670
      2.05173378	     -0.05353359	     -0.00064613	     -0.19524957	     -0.05656143	      0.88264491	     -0.00097695	     -0.21016696	      0.00237506	      0.00001178	     43.88738464
      2.05322059	     -0.05342315	     -0.00064674	     -0.19513919	     -0.05655790	      0.88264495	     -0.00097823	     -0.21015200	      0.00237652	      0.00005044	     44.22103587
      2.05470740	     -0.05331212	     -0.00064536	     -0.19502826	     -0.05655436	      0.88264506	     -0.00097952	     -0.21013615	      0.00237622	      0.00008973	     44.51506624
      2.05581285	     -0.05322922	     -0.00064679	     -0.19494534	     -0.05655174	      0.88264517	     -0.00098049	     -0.21012382	      0.00237461	      0.00011912	     44.78680424
      2.05691830	     -0.05314603	     -0.00064635	     -0.19486218	     -0.05654911	      0.88264532	     -0.00098147	     -0.21011107	      0.00237209	      0.00014864	     45.01436416
      2.05848436	     -0.05302813	     -0.00064673	     -0.19474428	     -0.05654540	      0.88264559	     -0.00098286	     -0.21009229	      0.00236669	      0.00019030	     45.37511707
      2.05982261	     -0.05292642	     -0.00064559	     -0.19464260	     -0.05654224	      0.88264587	     -0.00098407	     -0.21007564	      0.00236055	      0.00022555	     45.65188686
      2.06116087	     -0.05282435	     -0.00064618	     -0.19454048	     -0.05653908	      0.88264619	     -0.00098528	     -0.21005843	      0.00235283	      0.00026021	     45.98591508
      2.06249912	     -0.05272298	     -0.00064441	     -0.19443912	     -0.05653594	      0.88264656	     -0.00098651	     -0.21004073	      0.00234383	      0.00029417	     46.23705977
      2.06383737	     -0.05262314	     -0.00064565	     -0.19433918	     -0.05653281	      0.88264698	     -0.00098774	     -0.21002260	      0.00233320	      0.00032708	     46.59175857
      2.06498627	     -0.05253794	     -0.00064385	     -0.19425397	     -0.05653014	      0.88264737	     -0.00098881	     -0.21000674	      0.00232317	      0.00035444	     46.77824929
      2.06613517	     -0.05245328	     -0.00064402	     -0.19416923	     -0.05652747	      0.88264779	     -0.00098989	     -0.20999063	      0.00231201	      0.00038073	     47.05191625
      2.06757557	     -0.05234722	     -0.00064271	     -0.19406311	     -0.05652415	      0.88264836	     -0.00099125	     -0.20997011	      0.00229678	      0.00041213	     47.34756012
      2.06901596	     -0.05224085	     -0.00064322	     -0.19395660	     -0.05652086	      0.88264898	     -0.00099262	     -0.20994924	      0.00227995	      0.00044158	     47.72905910
      2.07015498	     -0.05215651	     -0.00064131	     -0.19387221	     -0.05651827	      0.88264949	     -0.00099372	     -0.20993251	      0.00226573	      0.00046352	     47.89989039
      2.07129400	     -0.05207245	     -0.00064118	     -0.19378804	     -0.05651570	      0.88265003	     -0.00099482	     -0.20991562	      0.00225047	      0.00048411	     48.17230801
      2.07276272	     -0.05196335	     -0.00063963	     -0.19367881	     -0.05651241	      0.88265076	     -0.00099625	     -0.20989358	      0.00222959	      0.00050874	     48.47445538
      2.07423144	     -0.05185427	     -0.00064032	     -0.19356953	     -0.05650915	      0.88265153	     -0.00099770	     -0.20987125	      0.00220711	      0.00053115	     48.90618461
      2.07531265	     -0.05177471	     -0.00063852	     -0.19348987	     -0.05650677	      0.88265211	     -0.00099877	     -0.20985465	      0.00218978	      0.00054635	     49.05201758
      2.07639386	     -0.05169620	     -0.00063863	     -0.19341120	     -0.05650441	      0.88265271	     -0.00099985	     -0.20983795	      0.00217150	      0.00056036	     49.30557069
      2.07794501	     -0.05158492	     -0.00063784	     -0.19329971	     -0.05650107	      0.88265359	     -0.00100141	     -0.20981386	      0.00214390	      0.00057842	     49.60636383
      2.07926355	     -0.05149301	     -0.00063856	     -0.19320755	     -0.05649826	      0.88265436	     -0.00100275	     -0.20979333	      0.00211905	      0.00059179	     49.93124833
      2.08058209	     -0.05140227	     -0.00063739	     -0.19311662	     -0.05649548	      0.88265515	     -0.00100410	     -0.20977279	      0.00209317	      0.00060336	     50.14272636
      2.08190063	     -0.05131289	     -0.00063831	     -0.19302696	     -0.05649274	      0.88265595	     -0.00100546	     -0.20975226	      0.00206600	      0.00061300	     50.49063136
      2.08321917	     -0.05122507	     -0.00063580	     -0.19293895	     -0.05649003	      0.88265677	     -0.00100684	     -0.20973174	      0.00203792	      0.00062069	     50.62087700
      2.08434449	     -0.05115191	     -0.00063615	     -0.19286555	     -0.05648775	      0.88265747	     -0.00100802	     -0.20971428	      0.00201294	      0.00062547	     50.89709227
      2.08546980	     -0.05108031	     -0.00063434	     -0.19279377	     -0.05648550	      0.88265817	     -0.00100920	     -0.20969687	      0.00198740	      0.00062859	     51.04820842
      2.08689556	     -0.05099208	     -0.00063338	     -0.19270525	     -0.05648269	      0.88265907	     -0.00101072	     -0.20967494	      0.00195410	      0.00063002	     51.34602029
      2.08832131	     -0.05090700	     -0.00063050	     -0.19261992	     -0.05647993	      0.88265997	     -0.00101225	     -0.20965317	      0.00192003	      0.00062866	     51.50469105
      2.08944176	     -0.05084300	     -0.00063051	     -0.19255565	     -0.05647779	      0.88266067	     -0.00101346	     -0.20963623	      0.00189254	      0.00062551	     51.76410083
      2.09056222	     -0.05078198	     -0.00062874	     -0.19249441	     -0.05647569	      0.88266137	     -0.00101467	     -0.20961946	      0.00186470	      0.00062059	     51.88941117
      2.09201579	     -0.05070816	     -0.00062803	     -0.19242025	     -0.05647300	      0.88266227	     -0.00101627	     -0.20959804	      0.00182789	      0.00061144	     52.14544794
      2.09346937	     -0.05064099	     -0.00062552	     -0.19235277	     -0.05647037	      0.88266315	     -0.00101787	     -0.20957709	      0.00179060	      0.00059924	     52.23746839
      2.09453640	     -0.05059657	     -0.00062626	     -0.19230804	     -0.05646848	      0.88266378	     -0.00101906	     -0.20956209	      0.00176274	      0.00058820	     52.44991525
      2.09560343	     -0.05055560	     -0.00062505	     -0.19226681	     -0.05646661	      0.88266440	     -0.00102025	     -0.20954743	      0.00173476	      0.00057554	     52.53357015
      2.09713901	     -0.05050111	     -0.00062426	     -0.19221193	     -0.05646398	      0.88266527	     -0.00102198	     -0.20952697	      0.00169412	      0.00055440	     52.73233959
      2.09844835	     -0.05045880	     -0.00062245	     -0.19216930	     -0.05646178	      0.88266598	     -0.00102347	     -0.20951011	      0.00165934	      0.00053378	     52.80600645
      2.09975770	     -0.05042062	     -0.00062254	     -0.19213076	     -0.05645963	      0.88266667	     -0.00102497	     -0.20949378	      0.00162436	      0.00051080	     53.01070439
      2.10106705	     -0.05038674	     -0.00062034	     -0.19209657	     -0.05645753	      0.88266732	     -0.00102648	     -0.20947799	      0.00158947	      0.00048567	     53.01479649
      2.10237639	     -0.05035713	     -0.00062135	     -0.19206656	     -0.05645547	      0.88266794	     -0.00102799	     -0.20946277	      0.00155440	      0.00045839	     53.26537793
      2.10348565	     -0.05033479	     -0.00061941	     -0.19204395	     -0.05645376	      0.88266843	     -0.00102929	     -0.20945032	      0.00152491	      0.00043385	     53.21876664
      2.10459490	     -0.05031482	     -0.00061937	     -0.19202367	     -0.05645209	      0.88266890	     -0.00103059	     -0.20943826	      0.00149537	      0.00040802	     53.33879929
      2.10602242	     -0.05029208	     -0.00061796	     -0.19200055	     -0.05644998	      0.88266946	     -0.00103228	     -0.20942331	      0.00145756	      0.00037320	     53.37992127
      2.10744995	     -0.05027235	     -0.00061845	     -0.19198040	     -0.05644793	      0.88266996	     -0.00103397	     -0.20940897	      0.00141982	      0.00033680	     53.58311409
      2.10856103	     -0.05025877	     -0.00061659	     -0.19196655	     -0.05644637	      0.88267032	     -0.00103530	     -0.20939820	      0.00139071	      0.00030771	     53.52289641
      2.10967212	     -0.05024682	     -0.00061653	     -0.19195429	     -0.05644484	      0.88267065	     -0.00103664	     -0.20938777	      0.00136161	      0.00027802	     53.62001579
      2.11112608	     -0.05023339	     -0.00061510	     -0.19194049	     -0.05644289	      0.88267102	     -0.00103839	     -0.20937460	      0.00132378	      0.00023863	     53.62948060
      2.11258004	     -0.05022265	     -0.00061572	     -0.19192932	     -0.05644099	      0.88267134	     -0.00104016	     -0.20936196	      0.00128602	      0.00019886	     53.82587879
      2.11363903	     -0.05021637	     -0.00061374	     -0.19192279	     -0.05643964	      0.88267154	     -0.00104146	     -0.20935307	      0.00125880	      0.00016992	     53.71940790
      2.11469802	     -0.05021152	     -0.00061355	     -0.19191764	     -0.05643832	      0.88267170	     -0.00104276	     -0.20934445	      0.00123159	      0.00014106	     53.78267927
      2.11623759	     -0.05020676	     -0.00061220	     -0.19191248	     -0.05643646	      0.88267189	     -0.00104466	     -0.20933238	      0.00119230	      0.00009955	     53.77528570
      2.11754438	     -0.05020483	     -0.00061223	     -0.19191019	     -0.05643492	      0.88267199	     -0.00104628	     -0.20932255	      0.00115908	      0.00006490	     53.87189837
      2.11885117	     -0.05020466	     -0.00061046	     -0.19190970	     -0.05643343	      0.88267206	     -0.00104791	     -0.20931311	      0.00112617	      0.00003108	     53.79428931
      2.12015796	     -0.05020645	     -0.00061105	     -0.19191111	     -0.05643198	      0.88267207	     -0.00104955	     -0.20930403	      0.00109330	     -0.00000185	     53.93109093
      2.12146475	     -0.05021016	     -0.00060861	     -0.19191452	     -0.05643057	      0.88267205	     -0.00105119	     -0.20929532	      0.00106082	     -0.00003359	     53.77261853
      2.12256952	     -0.05021516	     -0.00060942	     -0.19191918	     -0.05642941	      0.88267200	     -0.00105259	     -0.20928825	      0.00103334	     -0.00005953	     53.88453191
      2.12367429	     -0.05022169	     -0.00060819	     -0.19192544	     -0.05642829	      0.88267192	     -0.00105399	     -0.20928144	      0.00100615	     -0.00008448	     53.81178423
      2.12510065	     -0.05023266	     -0.00060798	     -0.19193602	     -0.05642688	      0.88267178	     -0.00105581	     -0.20927305	      0.00097120	     -0.00011520	     53.84503253
      2.12652701	     -0.05024654	     -0.00060600	     -0.19194956	     -0.05642551	      0.88267159	     -0.00105764	     -0.20926513	      0.00093668	     -0.00014414	     53.69620881
      2.12763658	     -0.05025953	     -0.00060680	     -0.19196221	     -0.05642449	      0.88267142	     -0.00105906	     -0.20925929	      0.00090993	     -0.00016547	     53.78024891
      2.12874616	     -0.05027431	     -0.00060587	     -0.19197672	     -0.05642350	      0.88267123	     -0.00106049	     -0.20925374	      0.00088353	     -0.00018567	     53.68458735
      2.13019749	     -0.05029660	     -0.00060605	     -0.19199861	     -0.05642224	      0.88267094	     -0.00106237	     -0.20924692	      0.00084929	     -0.00021048	     53.68917721
      2.13164882	     -0.05032197	     -0.00060430	     -0.19202363	     -0.05642103	      0.88267062	     -0.00106426	     -0.20924061	      0.00081567	     -0.00023342	     53.48483115
      2.13270819	     -0.05034246	     -0.00060548	     -0.19204381	     -0.05642018	      0.88267036	     -0.00106564	     -0.20923633	      0.00079130	     -0.00024912	     53.55600986
      2.13376757	     -0.05036439	     -0.00060490	     -0.19206547	     -0.05641935	      0.88267009	     -0.00106702	     -0.20923232	      0.00076736	     -0.00026387	     53.44978858
      2.13530337	     -0.05039883	     -0.00060515	     -0.19209950	     -0.05641820	      0.88266967	     -0.00106904	     -0.20922697	      0.00073316	     -0.00028376	     53.40405391
      2.13661066	     -0.05043049	     -0.00060424	     -0.19213085	     -0.05641726	      0.88266929	     -0.00107076	     -0.20922285	      0.00070469	     -0.00029932	     53.23040550
      2.13791794	     -0.05046448	     -0.00060521	     -0.19216449	     -0.05641636	      0.88266888	     -0.00107248	     -0.20921913	      0.00067667	     -0.00031376	     53.25035593
      2.13922522	     -0.05050043	     -0.00060387	     -0.19220014	     -0.05641549	      0.88266847	     -0.00107421	     -0.20921579	      0.00064940	     -0.00032708	     53.00475711
      2.14053251	     -0.05053815	     -0.00060558	     -0.19223749	     -0.05641466	      0.88266803	     -0.00107595	     -0.20921283	      0.00062254	     -0.00033945	     53.09726898
      2.14163958	     -0.05057121	     -0.00060422	     -0.19227033	     -0.05641398	      0.88266765	     -0.00107742	     -0.20921059	      0.00060050	     -0.00034911	     52.83219330
      2.14274665	     -0.05060513	     -0.00060462	     -0.19230397	     -0.05641333	      0.88266726	     -0.00107890	     -0.20920860	      0.00057878	     -0.00035817	     52.79553557
      2.14417482	     -0.05065071	     -0.00060370	     -0.19234924	     -0.05641252	      0.88266674	     -0.00108081	     -0.20920639	      0.00055155	     -0.00036889	     52.58875821
      2.14560299	     -0.05069863	     -0.00060463	     -0.19239681	     -0.05641175	      0.88266620	     -0.00108272	     -0.20920458	      0.00052499	     -0.00037871	     52.58992371
      2.14671923	     -0.05073745	     -0.00060316	     -0.19243542	     -0.05641118	      0.88266578	     -0.00108422	     -0.20920344	      0.00050498	     -0.00038573	     52.30921636
      2.14783548	     -0.05077743	     -0.00060349	     -0.19247514	     -0.05641063	      0.88266534	     -0.00108572	     -0.20920253	      0.00048537	     -0.00039234	     52.24322423
      2.14928686	     -0.05083097	     -0.00060262	     -0.19252840	     -0.05640994	      0.88266477	     -0.00108768	     -0.20920168	      0.00046080	     -0.00040031	     52.00206292
      2.15073824	     -0.05088630	     -0.00060378	     -0.19258339	     -0.05640929	      0.88266418	     -0.00108964	     -0.20920119	      0.00043705	     -0.00040774	     52.00611679
      2.15180926	     -0.05092805	     -0.00060228	     -0.19262497	     -0.05640883	      0.88266374	     -0.00109109	     -0.20920105	      0.00042033	     -0.00041284	     51.69359449
      2.15288027	     -0.05097057	     -0.00060254	     -0.19266727	     -0.05640839	      0.88266330	     -0.00109254	     -0.20920109	      0.00040402	     -0.00041772	     51.60200366
      2.15441098	     -0.05103250	     -0.00060184	     -0.19272893	     -0.05640779	      0.88266265	     -0.00109461	     -0.20920143	      0.00038175	     -0.00042426	     51.33748334
      2.15572466	     -0.05108687	     -0.00060242	     -0.19278304	     -0.05640730	      0.88266209	     -0.00109639	     -0.20920199	      0.00036345	     -0.00042957	     51.24937012
      2.15703835	     -0.05114263	     -0.00060124	     -0.19283859	     -0.05640683	      0.88266152	     -0.00109818	     -0.20920278	      0.00034614	     -0.00043458	     50.93329443
      2.15835203	     -0.05119988	     -0.00060245	     -0.19289557	     -0.05640639	      0.88266095	     -0.00109997	     -0.20920381	      0.00032952	     -0.00043948	     50.90407403
      2.15966572	     -0.05125841	     -0.00060072	     -0.19295393	     -0.05640597	      0.88266037	     -0.00110176	     -0.20920508	      0.00031402	     -0.00044419	     50.50274419
      2.16078670	     -0.05130946	     -0.00060204	     -0.19300476	     -0.05640562	      0.88265987	     -0.00110329	     -0.20920635	      0.00030129	     -0.00044823	     50.48517731
      2.16190769	     -0.05136125	     -0.00060143	     -0.19305639	     -0.05640529	      0.88265936	     -0.00110482	     -0.20920779	      0.00028939	     -0.00045221	     50.23160011
      2.16333820	     -0.05142831	     -0.00060200	     -0.19312323	     -0.05640489	      0.88265871	     -0.00110677	     -0.20920987	      0.00027507	     -0.00045733	     50.08077486
      2.16476871	     -0.05149630	     -0.00060082	     -0.19319104	     -0.05640450	      0.88265806	     -0.00110872	     -0.20921220	      0.00026203	     -0.00046247	     49.70749757
      2.16590370	     -0.05155089	     -0.00060211	     -0.19324544	     -0.05640421	      0.88265753	     -0.00111028	     -0.20921422	      0.00025230	     -0.00046663	     49.67211515
      2.16703869	     -0.05160588	     -0.00060162	     -0.19330030	     -0.05640393	      0.88265700	     -0.00111183	     -0.20921638	      0.00024344	     -0.00047079	     49.41266649
      2.16848840	     -0.05167675	     -0.00060259	     -0.19337096	     -0.05640358	      0.88265631	     -0.00111381	     -0.20921933	      0.00023304	     -0.00047617	     49.25856747
      2.16993810	     -0.05174823	     -0.00060187	     -0.19344229	     -0.05640325	      0.88265562	     -0.00111580	     -0.20922248	      0.00022397	     -0.00048150	     48.85386045
      2.17103360	     -0.05180271	     -0.00060369	     -0.19349660	     -0.05640301	      0.88265509	     -0.00111730	     -0.20922499	      0.00021767	     -0.00048557	     48.82767159
      2.17212910	     -0.05185736	     -0.00060378	     -0.19355114	     -0.05640278	      0.88265455	     -0.00111880	     -0.20922760	      0.00021218	     -0.00048960	     48.58576562
      2.17364763	     -0.05193331	     -0.00060512	     -0.19362690	     -0.05640246	      0.88265380	     -0.00112088	     -0.20923138	      0.00020557	     -0.00049515	     48.40632835
      2.17516617	     -0.05200918	     -0.00060469	     -0.19370265	     -0.05640215	      0.88265305	     -0.00112296	     -0.20923533	      0.00020038	     -0.00050052	     47.99091117
      2.17622212	     -0.05206177	     -0.00060683	     -0.19375510	     -0.05640194	      0.88265252	     -0.00112441	     -0.20923815	      0.00019729	     -0.00050417	     47.98771952
      2.17727808	     -0.05211409	     -0.00060735	     -0.19380732	     -0.05640173	      0.88265198	     -0.00112585	     -0.20924104	      0.00019495	     -0.00050763	     47.77391214
      2.17889311	     -0.05219351	     -0.00060921	     -0.19388658	     -0.05640142	      0.88265116	     -0.00112807	     -0.20924554	      0.00019239	     -0.00051257	     47.58015179
      2.18023385	     -0.05225844	     -0.00060979	     -0.19395141	     -0.05640116	      0.88265047	     -0.00112990	     -0.20924935	      0.00019134	     -0.00051624	     47.27846152
      2.18157460	     -0.05232228	     -0.00061218	     -0.19401511	     -0.05640091	      0.88264978	     -0.00113174	     -0.20925320	      0.00019101	     -0.00051950	     47.22707210
      2.18291534	     -0.05238471	     -0.00061233	     -0.19407747	     -0.05640065	      0.88264908	     -0.00113357	     -0.20925707	      0.00019172	     -0.00052217	     46.84730939
      2.18410854	     -0.05243896	     -0.00061491	     -0.19413160	     -0.05640042	      0.88264845	     -0.00113520	     -0.20926052	      0.00019280	     -0.00052410	     46.86026068
      2.18530174	     -0.05249178	     -0.00061553	     -0.19418436	     -0.05640019	      0.88264783	     -0.00113684	     -0.20926396	      0.00019466	     -0.00052544	     46.57898378
      2.18649494	     -0.05254320	     -0.00061746	     -0.19423569	     -0.05639996	      0.88264720	     -0.00113847	     -0.20926737	      0.00019696	     -0.00052620	     46.49682813
      2.18804832	     -0.05260785	     -0.00061865	     -0.19430028	     -0.05639965	      0.88264638	     -0.00114059	     -0.20927178	      0.00020090	     -0.00052618	     46.18273178
      2.18926787	     -0.05265679	     -0.00062134	     -0.19434912	     -0.05639940	      0.88264574	     -0.00114226	     -0.20927519	      0.00020442	     -0.00052536	     46.20294304
      2.19048742	     -0.05270401	     -0.00062232	     -0.19439629	     -0.05639915	      0.88264510	     -0.00114392	     -0.20927856	      0.00020860	     -0.00052371	     45.93895226
      2.19170697	     -0.05274951	     -0.00062463	     -0.19444171	     -0.05639889	      0.88264446	     -0.00114558	     -0.20928187	      0.00021312	     -0.00052127	     45.89341164
      2.19323902	     -0.05280411	     -0.00062606	     -0.19449626	     -0.05639856	      0.88264367	     -0.00114767	     -0.20928597	      0.00021952	     -0.00051695	     45.58689387
      2.19443965	     -0.05284492	     -0.00062899	     -0.19453700	     -0.05639829	      0.88264305	     -0.00114930	     -0.20928911	      0.00022479	     -0.00051266	     45.64939512
      2.19564029	     -0.05288377	     -0.00063018	     -0.19457582	     -0.05639802	      0.88264244	     -0.00115094	     -0.20929220	      0.00023058	     -0.00050747	     45.41174987
      2.19684092	     -0.05292059	     -0.00063252	     -0.19461258	     -0.05639774	      0.88264183	     -0.00115257	     -0.20929522	      0.00023658	     -0.00050146	     45.38279233
      2.19843866	     -0.05296655	     -0.00063428	     -0.19465850	     -0.05639736	      0.88264104	     -0.00115473	     -0.20929912	      0.00024514	     -0.00049211	     45.10552036
      2.19963322	     -0.05299897	     -0.00063729	     -0.19469086	     -0.05639706	      0.88264045	     -0.00115635	     -0.20930195	      0.00025167	     -0.00048417	     45.19577772
      2.20082777	     -0.05302961	     -0.00063867	     -0.19472149	     -0.05639675	      0.88263988	     -0.00115797	     -0.20930472	      0.00025860	     -0.00047537	     44.98637414
      2.20227994	     -0.05306442	     -0.00064193	     -0.19475623	     -0.05639637	      0.88263920	     -0.00115993	     -0.20930799	      0.00026713	     -0.00046363	     45.03025647
      2.20357611	     -0.05309310	     -0.00064314	     -0.19478491	     -0.05639602	      0.88263861	     -0.00116168	     -0.20931081	      0.00027513	     -0.00045213	     44.74999305
      2.20487228	     -0.05311961	     -0.00064649	     -0.19481136	     -0.05639566	      0.88263803	     -0.00116343	     -0.20931355	      0.00028308	     -0.00043978	     44.87550060
      2.20616845	     -0.05314401	     -0.00064761	     -0.19483576	     -0.05639529	      0.88263747	     -0.00116517	     -0.20931618	      0.00029138	     -0.00042654	     44.58552978
      2.20746462	     -0.05316649	     -0.00065105	     -0.19485818	     -0.05639490	      0.88263692	     -0.00116691	     -0.20931873	      0.00029955	     -0.00041254	     44.73680739
      2.20876078	     -0.05318666	     -0.00065205	     -0.19487836	     -0.05639451	      0.88263640	     -0.00116865	     -0.20932117	      0.00030805	     -0.00039774	     44.44346863
      2.21005695	     -0.05320476	     -0.00065556	     -0.19489641	     -0.05639411	      0.88263589	     -0.00117038	     -0.20932351	      0.00031636	     -0.00038229	     44.62651723
      2.21135312	     -0.05322076	     -0.00065647	     -0.19491242	     -0.05639369	      0.88263541	     -0.00117211	     -0.20932573	      0.00032496	     -0.00036613	     44.32716086
      2.21264929	     -0.05323471	     -0.00066008	     -0.19492632	     -0.05639326	      0.88263494	     -0.00117383	     -0.20932784	      0.00033330	     -0.00034942	     44.53768239
      2.21394546	     -0.05324673	     -0.00066088	     -0.19493836	     -0.05639283	      0.88263450	     -0.00117556	     -0.20932983	      0.00034189	     -0.00033208	     44.22934278
      2.21524163	     -0.05325700	     -0.00066461	     -0.19494857	     -0.05639238	      0.88263408	     -0.00117727	     -0.20933169	      0.00035015	     -0.00031430	     44.46665104
      2.21653780	     -0.05326618	     -0.00066534	     -0.19495777	     -0.05639192	      0.88263369	     -0.00117899	     -0.20933345	      0.00035863	     -0.00029601	     44.14465830
      2.21783396	     -0.05327483	     -0.00066928	     -0.19496636	     -0.05639145	      0.88263331	     -0.00118070	     -0.20933513	      0.00036669	     -0.00027746	     44.40302682
      2.21913013	     -0.05328380	     -0.00066997	     -0.19497535	     -0.05639097	      0.88263297	     -0.00118240	     -0.20933677	      0.00037498	     -0.00025864	     44.06028840
      2.22042630	     -0.05329383	     -0.00067411	     -0.19498531	     -0.05639048	      0.88263264	     -0.00118411	     -0.20933844	      0.00038280	     -0.00023991	     44.33424724
      2.22158773	     -0.05330364	     -0.00067488	     -0.19499513	     -0.05639003	      0.88263238	     -0.00118563	     -0.20934002	      0.00039003	     -0.00022325	     44.04351991
      2.22274916	     -0.05331437	     -0.00067756	     -0.19500583	     -0.05638957	      0.88263213	     -0.00118714	     -0.20934169	      0.00039702	     -0.00020700	     44.12244525
      2.22416754	     -0.05332897	     -0.00067930	     -0.19502042	     -0.05638900	      0.88263185	     -0.00118899	     -0.20934394	      0.00040567	     -0.00018791	     43.95767371
      2.22558593	     -0.05334548	     -0.00068273	     -0.19503689	     -0.05638842	      0.88263159	     -0.00119083	     -0.20934646	      0.00041419	     -0.00017001	     44.12342925
      2.22677175	     -0.05336035	     -0.00068333	     -0.19505178	     -0.05638792	      0.88263140	     -0.00119236	     -0.20934883	      0.00042161	     -0.00015614	     43.85240742
      2.22795756	     -0.05337587	     -0.00068572	     -0.19506727	     -0.05638742	      0.88263122	     -0.00119389	     -0.20935144	      0.00042899	     -0.00014351	     43.93816862
      2.22914337	     -0.05339136	     -0.00068697	     -0.19508277	     -0.05638691	      0.88263106	     -0.00119542	     -0.20935430	      0.00043666	     -0.00013215	     43.82717605
      2.23077480	     -0.05341349	     -0.00068988	     -0.19510488	     -0.05638619	      0.88263085	     -0.00119751	     -0.20935863	      0.00044741	     -0.00011884	     43.91567953
      2.23197870	     -0.05343054	     -0.00069044	     -0.19512197	     -0.05638564	      0.88263072	     -0.00119905	     -0.20936213	      0.00045574	     -0.00011081	     43.66787863
      2.23318260	     -0.05344782	     -0.00069257	     -0.19513924	     -0.05638509	      0.88263059	     -0.00120058	     -0.20936590	      0.00046415	     -0.00010445	     43.74163026
      2.23463730	     -0.05346889	     -0.00069358	     -0.19516036	     -0.05638441	      0.88263044	     -0.00120243	     -0.20937081	      0.00047483	     -0.00009898	     43.52389246
      2.23592763	     -0.05348773	     -0.00069620	     -0.19517919	     -0.05638379	      0.88263031	     -0.00120406	     -0.20937548	      0.00048447	     -0.00009625	     43.67369157
      2.23721797	     -0.05350674	     -0.00069677	     -0.19519825	     -0.05638316	      0.88263019	     -0.00120569	     -0.20938045	      0.00049465	     -0.00009543	     43.39610488
      2.23850831	     -0.05352622	     -0.00069955	     -0.19521773	     -0.05638251	      0.88263007	     -0.00120731	     -0.20938571	      0.00050496	     -0.00009653	     43.53878518
      2.23979865	     -0.05354626	     -0.00070044	     -0.19523781	     -0.05638185	      0.88262994	     -0.00120893	     -0.20939127	      0.00051583	     -0.00009940	     43.26022922
      2.24108899	     -0.05356603	     -0.00070342	     -0.19525758	     -0.05638118	      0.88262981	     -0.00121054	     -0.20939712	      0.00052684	     -0.00010401	     43.39416450
      2.24237933	     -0.05358510	     -0.00070437	     -0.19527670	     -0.05638049	      0.88262967	     -0.00121215	     -0.20940324	      0.00053839	     -0.00011015	     43.12112110
      2.24366967	     -0.05360358	     -0.00070736	     -0.19529520	     -0.05637979	      0.88262952	     -0.00121376	     -0.20940960	      0.00055009	     -0.00011776	     43.24589286
      2.24496001	     -0.05362148	     -0.00070849	     -0.19531315	     -0.05637907	      0.88262937	     -0.00121536	     -0.20941618	      0.00056231	     -0.00012659	     42.98827808
      2.24625035	     -0.05363901	     -0.00071156	     -0.19533069	     -0.05637834	      0.88262920	     -0.00121695	     -0.20942296	      0.00057466	     -0.00013653	     43.09627263
      2.24754069	     -0.05365639	     -0.00071279	     -0.19534814	     -0.05637759	      0.88262901	     -0.00121854	     -0.20942993	      0.00058748	     -0.00014738	     42.84641129
      2.24883103	     -0.05367398	     -0.00071583	     -0.19536574	     -0.05637682	      0.88262882	     -0.00122013	     -0.20943708	      0.00060041	     -0.00015909	     42.93497064
      2.25012137	     -0.05369202	     -0.00071717	     -0.19538386	     -0.05637604	      0.88262860	     -0.00122171	     -0.20944444	      0.00061380	     -0.00017151	     42.69997312
      2.25141171	     -0.05370996	     -0.00072024	     -0.19540182	     -0.05637524	      0.88262837	     -0.00122329	     -0.20945199	      0.00062736	     -0.00018462	     42.78539971
      2.25270205	     -0.05372763	     -0.00072172	     -0.19541956	     -0.05637442	      0.88262813	     -0.00122486	     -0.20945973	      0.00064142	     -0.00019818	     42.57821454
      2.25399239	     -0.05374423	     -0.00072482	     -0.19543619	     -0.05637358	      0.88262786	     -0.00122643	     -0.20946762	      0.00065568	     -0.00021211	     42.66296486
      2.25528273	     -0.05375831	     -0.00072634	     -0.19545035	     -0.05637273	      0.88262758	     -0.00122799	     -0.20947562	      0.00067044	     -0.00022609	     42.49836553
      2.25657307	     -0.05376896	     -0.00072927	     -0.19546105	     -0.05637185	      0.88262728	     -0.00122955	     -0.20948363	      0.00068538	     -0.00023991	     42.59722673
      2.25786341	     -0.05377646	     -0.00073068	     -0.19546863	     -0.05637096	      0.88262696	     -0.00123110	     -0.20949159	      0.00070071	     -0.00025320	     42.45784438
      2.25915375	     -0.05378242	     -0.00073339	     -0.19547466	     -0.05637004	      0.88262662	     -0.00123265	     -0.20949945	      0.00071606	     -0.00026581	     42.53199763
      2.26044409	     -0.05378815	     -0.00073490	     -0.19548047	     -0.05636911	      0.88262627	     -0.00123420	     -0.20950725	      0.00073163	     -0.00027754	     42.39938088
      2.26173443	     -0.05379332	     -0.00073782	     -0.19548570	     -0.05636816	      0.88262591	     -0.00123574	     -0.20951500	      0.00074718	     -0.00028835	     42.47760939
      2.26302477	     -0.05379667	     -0.00073952	     -0.19548914	     -0.05636718	      0.88262553	     -0.00123727	     -0.20952272	      0.00076294	     -0.00029803	     42.37568853
      2.26458138	     -0.05379807	     -0.00074321	     -0.19549060	     -0.05636598	      0.88262506	     -0.00123912	     -0.20953192	      0.00078184	     -0.00030808	     42.54621484
      2.26572169	     -0.05379857	     -0.00074388	     -0.19549120	     -0.05636508	      0.88262470	     -0.00124047	     -0.20953858	      0.00079588	     -0.00031417	     42.34513587
      2.26686199	     -0.05379834	     -0.00074617	     -0.19549103	     -0.05636416	      0.88262434	     -0.00124181	     -0.20954519	      0.00080975	     -0.00031923	     42.40679896
      2.26840294	     -0.05379624	     -0.00074800	     -0.19548904	     -0.05636290	      0.88262385	     -0.00124363	     -0.20955402	      0.00082861	     -0.00032429	     42.33743733
      2.26977898	     -0.05379331	     -0.00075106	     -0.19548617	     -0.05636175	      0.88262340	     -0.00124524	     -0.20956180	      0.00084530	     -0.00032708	     42.47541042
      2.27115503	     -0.05378925	     -0.00075162	     -0.19548224	     -0.05636058	      0.88262295	     -0.00124684	     -0.20956948	      0.00086216	     -0.00032819	     42.29306970
      2.27234316	     -0.05378329	     -0.00075469	     -0.19547632	     -0.05635954	      0.88262256	     -0.00124823	     -0.20957600	      0.00087646	     -0.00032788	     42.46778059
      2.27353129	     -0.05377558	     -0.00075573	     -0.19546871	     -0.05635849	      0.88262217	     -0.00124960	     -0.20958238	      0.00089093	     -0.00032624	     42.39996998
      2.27496610	     -0.05376361	     -0.00075841	     -0.19545682	     -0.05635720	      0.88262170	     -0.00125126	     -0.20958985	      0.00090822	     -0.00032255	     42.52689392
      2.27640092	     -0.05375090	     -0.00075935	     -0.19544423	     -0.05635589	      0.88262124	     -0.00125291	     -0.20959705	      0.00092558	     -0.00031681	     42.42435909
      2.27757971	     -0.05374062	     -0.00076251	     -0.19543398	     -0.05635479	      0.88262087	     -0.00125427	     -0.20960280	      0.00093953	     -0.00031068	     42.59014120
      2.27875850	     -0.05372999	     -0.00076371	     -0.19542344	     -0.05635367	      0.88262051	     -0.00125562	     -0.20960841	      0.00095351	     -0.00030320	     42.55028013
      2.28022014	     -0.05371642	     -0.00076652	     -0.19540993	     -0.05635227	      0.88262008	     -0.00125728	     -0.20961519	      0.00097054	     -0.00029221	     42.66791437
      2.28168178	     -0.05370104	     -0.00076714	     -0.19539468	     -0.05635083	      0.88261966	     -0.00125894	     -0.20962174	      0.00098753	     -0.00027935	     42.59897304
      2.28282464	     -0.05368658	     -0.00076964	     -0.19538027	     -0.05634970	      0.88261935	     -0.00126024	     -0.20962665	      0.00100048	     -0.00026813	     42.76705357
      2.28396749	     -0.05367006	     -0.00077012	     -0.19536384	     -0.05634855	      0.88261905	     -0.00126153	     -0.20963132	      0.00101344	     -0.00025583	     42.77208174
      2.28548343	     -0.05364681	     -0.00077187	     -0.19534070	     -0.05634700	      0.88261867	     -0.00126323	     -0.20963712	      0.00103029	     -0.00023800	     42.89399749
      2.28699937	     -0.05362149	     -0.00077134	     -0.19531553	     -0.05634542	      0.88261832	     -0.00126493	     -0.20964247	      0.00104697	     -0.00021852	     42.86411362
      2.28809963	     -0.05360323	     -0.00077338	     -0.19529731	     -0.05634427	      0.88261809	     -0.00126616	     -0.20964606	      0.00105868	     -0.00020354	     43.01521383
      2.28919989	     -0.05358530	     -0.00077380	     -0.19527946	     -0.05634309	      0.88261788	     -0.00126738	     -0.20964944	      0.00107035	     -0.00018784	     43.03986779
      2.29079597	     -0.05355981	     -0.00077544	     -0.19525406	     -0.05634137	      0.88261760	     -0.00126916	     -0.20965400	      0.00108688	     -0.00016405	     43.14949060
      2.29214943	     -0.05353700	     -0.00077508	     -0.19523137	     -0.05633989	      0.88261739	     -0.00127065	     -0.20965754	      0.00110065	     -0.00014305	     43.16995724
      2.29350289	     -0.05351386	     -0.00077614	     -0.19520831	     -0.05633839	      0.88261721	     -0.00127214	     -0.20966078	      0.00111397	     -0.00012140	     43.29368957
      2.29485635	     -0.05349096	     -0.00077476	     -0.19518555	     -0.05633688	      0.88261706	     -0.00127363	     -0.20966371	      0.00112713	     -0.00009927	     43.26352862
      2.29620981	     -0.05346882	     -0.00077634	     -0.19516347	     -0.05633534	      0.88261694	     -0.00127511	     -0.20966637	      0.00113977	     -0.00007701	     43.43932458
      2.29736813	     -0.05345030	     -0.00077493	     -0.19514507	     -0.05633402	      0.88261686	     -0.00127638	     -0.20966844	      0.00115062	     -0.00005790	     43.38560513
      2.29852644	     -0.05343208	     -0.00077552	     -0.19512691	     -0.05633268	      0.88261681	     -0.00127764	     -0.20967034	      0.00116114	     -0.00003898	     43.47654248
      2.29999056	     -0.05340861	     -0.00077481	     -0.19510356	     -0.05633097	      0.88261677	     -0.00127923	     -0.20967248	      0.00117435	     -0.00001539	     43.50492460
      2.30145468	     -0.05338484	     -0.00077588	     -0.19507985	     -0.05632924	      0.88261676	     -0.00128082	     -0.20967431	      0.00118718	      0.00000758	     43.65987860
      2.30261670	     -0.05336524	     -0.00077427	     -0.19506037	     -0.05632785	      0.88261678	     -0.00128207	     -0.20967553	      0.00119738	      0.00002535	     43.62115953
      2.30377871	     -0.05334529	     -0.00077439	     -0.19504049	     -0.05632646	      0.88261682	     -0.00128333	     -0.20967656	      0.00120729	      0.00004260	     43.70967668
      2.30526673	     -0.05331829	     -0.00077319	     -0.19501360	     -0.05632465	      0.88261690	     -0.00128493	     -0.20967756	      0.00121987	      0.00006398	     43.75173818
      2.30675475	     -0.05328812	     -0.00077410	     -0.19498349	     -0.05632283	      0.88261701	     -0.00128653	     -0.20967814	      0.00123206	      0.00008454	     43.95550383
      2.30786808	     -0.05326293	     -0.00077239	     -0.19495841	     -0.05632145	      0.88261711	     -0.00128772	     -0.20967823	      0.00124116	      0.00009959	     43.93482839
      2.30898141	     -0.05323546	     -0.00077247	     -0.19493100	     -0.05632006	      0.88261723	     -0.00128891	     -0.20967800	      0.00124990	      0.00011435	     44.04289101
      2.31054540	     -0.05319275	     -0.00077133	     -0.19488840	     -0.05631810	      0.88261743	     -0.00129058	     -0.20967704	      0.00126178	      0.00013488	     44.12874562
      2.31210940	     -0.05314526	     -0.00077217	     -0.19484095	     -0.05631612	      0.88261765	     -0.00129225	     -0.20967527	      0.00127283	      0.00015527	     44.36901937
      2.31316904	     -0.05310965	     -0.00077031	     -0.19480544	     -0.05631476	      0.88261783	     -0.00129338	     -0.20967358	      0.00128008	      0.00016925	     44.36619857
      2.31422868	     -0.05307151	     -0.00077026	     -0.19476734	     -0.05631340	      0.88261801	     -0.00129450	     -0.20967145	      0.00128679	      0.00018340	     44.49146286
      2.31590982	     -0.05300647	     -0.00076946	     -0.19470237	     -0.05631123	      0.88261834	     -0.00129629	     -0.20966714	      0.00129658	      0.00020657	     44.65289103
      2.31727247	     -0.05294977	     -0.00076988	     -0.19464569	     -0.05630946	      0.88261863	     -0.00129773	     -0.20966278	      0.00130346	      0.00022615	     44.84206553
      2.31863512	     -0.05288940	     -0.00076861	     -0.19458538	     -0.05630768	      0.88261896	     -0.00129918	     -0.20965765	      0.00130951	      0.00024666	     44.96212496
      2.31999777	     -0.05282715	     -0.00076981	     -0.19452311	     -0.05630589	      0.88261931	     -0.00130062	     -0.20965173	      0.00131436	      0.00026811	     45.18693873
      2.32120279	     -0.05277082	     -0.00076854	     -0.19446680	     -0.05630431	      0.88261964	     -0.00130190	     -0.20964590	      0.00131789	      0.00028797	     45.27745761
      2.32240781	     -0.05271272	     -0.00076933	     -0.19440867	     -0.05630272	      0.88262000	     -0.00130317	     -0.20963951	      0.00132039	      0.00030856	     45.46587342
      2.32361283	     -0.05265258	     -0.00076885	     -0.19434853	     -0.05630112	      0.88262039	     -0.00130445	     -0.20963258	      0.00132208	      0.00032999	     45.61395690
      2.32518231	     -0.05257276	     -0.00076977	     -0.19426864	     -0.05629905	      0.88262093	     -0.00130610	     -0.20962274	      0.00132276	      0.00035904	     45.86258825
      2.32640166	     -0.05251025	     -0.00076889	     -0.19420611	     -0.05629744	      0.88262138	     -0.00130739	     -0.20961452	      0.00132224	      0.00038249	     45.99101454
      2.32762100	     -0.05244772	     -0.00076995	     -0.19414350	     -0.05629582	      0.88262186	     -0.00130868	     -0.20960585	      0.00132059	      0.00040654	     46.18615251
      2.32884035	     -0.05238503	     -0.00076971	     -0.19408074	     -0.05629422	      0.88262237	     -0.00130997	     -0.20959675	      0.00131799	      0.00043116	     46.33105963
      2.33039807	     -0.05230406	     -0.00077064	     -0.19399965	     -0.05629217	      0.88262307	     -0.00131161	     -0.20958456	      0.00131309	      0.00046309	     46.57958005
      2.33158923	     -0.05224059	     -0.00076929	     -0.19393613	     -0.05629060	      0.88262363	     -0.00131287	     -0.20957480	      0.00130837	      0.00048773	     46.70192563
      2.33278038	     -0.05217605	     -0.00076973	     -0.19387148	     -0.05628905	      0.88262423	     -0.00131413	     -0.20956467	      0.00130263	      0.00051239	     46.90936382
      2.33422331	     -0.05209703	     -0.00076892	     -0.19379236	     -0.05628718	      0.88262499	     -0.00131565	     -0.20955190	      0.00129457	      0.00054232	     47.11292066
      2.33551734	     -0.05202563	     -0.00077009	     -0.19372080	     -0.05628551	      0.88262571	     -0.00131702	     -0.20954002	      0.00128605	      0.00056909	     47.36179126
      2.33681137	     -0.05195530	     -0.00076902	     -0.19365035	     -0.05628385	      0.88262646	     -0.00131838	     -0.20952778	      0.00127651	      0.00059571	     47.48762107
      2.33810540	     -0.05188616	     -0.00077040	     -0.19358102	     -0.05628220	      0.88262725	     -0.00131975	     -0.20951525	      0.00126564	      0.00062185	     47.73253420
      2.33939943	     -0.05181878	     -0.00076951	     -0.19351350	     -0.05628057	      0.88262807	     -0.00132112	     -0.20950248	      0.00125385	      0.00064743	     47.85649614
      2.34069346	     -0.05175408	     -0.00077175	     -0.19344857	     -0.05627896	      0.88262893	     -0.00132249	     -0.20948957	      0.00124077	      0.00067215	     48.12010375
      2.34198749	     -0.05169189	     -0.00077112	     -0.19338620	     -0.05627736	      0.88262981	     -0.00132387	     -0.20947657	      0.00122682	      0.00069596	     48.21071557
      2.34328152	     -0.05163265	     -0.00077403	     -0.19332668	     -0.05627578	      0.88263073	     -0.00132524	     -0.20946355	      0.00121161	      0.00071845	     48.48901981
      2.34442933	     -0.05158119	     -0.00077374	     -0.19327505	     -0.05627440	      0.88263156	     -0.00132646	     -0.20945201	      0.00119751	      0.00073730	     48.55944951
      2.34557713	     -0.05153034	     -0.00077548	     -0.19322395	     -0.05627304	      0.88263242	     -0.00132768	     -0.20944048	      0.00118252	      0.00075489	     48.76263014
      2.34698077	     -0.05146855	     -0.00077610	     -0.19316191	     -0.05627139	      0.88263349	     -0.00132918	     -0.20942636	      0.00116333	      0.00077469	     48.92560575
      2.34838441	     -0.05140739	     -0.00077850	     -0.19310043	     -0.05626977	      0.88263459	     -0.00133068	     -0.20941221	      0.00114297	      0.00079244	     49.20778764
      2.34953761	     -0.05135649	     -0.00077789	     -0.19304934	     -0.05626846	      0.88263551	     -0.00133192	     -0.20940054	      0.00112562	      0.00080551	     49.27165209
      2.35069081	     -0.05130550	     -0.00077903	     -0.19299810	     -0.05626717	      0.88263645	     -0.00133315	     -0.20938881	      0.00110747	      0.00081704	     49.47006098
      2.35210708	     -0.05124355	     -0.00077898	     -0.19293588	     -0.05626562	      0.88263762	     -0.00133468	     -0.20937431	      0.00108437	      0.00082918	     49.61593176
      2.35352336	     -0.05118437	     -0.00078132	     -0.19287635	     -0.05626410	      0.88263880	     -0.00133621	     -0.20935975	      0.00106016	      0.00083895	     49.90530082
      2.35462563	     -0.05114040	     -0.00078093	     -0.19283216	     -0.05626295	      0.88263972	     -0.00133740	     -0.20934844	      0.00104080	      0.00084499	     49.93499916
      2.35572790	     -0.05109798	     -0.00078256	     -0.19278947	     -0.05626181	      0.88264066	     -0.00133859	     -0.20933718	      0.00102076	      0.00084953	     50.11020083
      2.35720622	     -0.05104242	     -0.00078358	     -0.19273355	     -0.05626032	      0.88264192	     -0.00134020	     -0.20932216	      0.00099312	      0.00085341	     50.25641541
      2.35868453	     -0.05098985	     -0.00078672	     -0.19268057	     -0.05625887	      0.88264318	     -0.00134181	     -0.20930725	      0.00096440	      0.00085469	     50.54659857
      2.35973730	     -0.05095439	     -0.00078648	     -0.19264487	     -0.05625787	      0.88264408	     -0.00134296	     -0.20929673	      0.00094352	      0.00085405	     50.53041031
      2.36079007	     -0.05092042	     -0.00078788	     -0.19261062	     -0.05625689	      0.88264498	     -0.00134412	     -0.20928632	      0.00092208	      0.00085198	     50.65696276
      2.36235599	     -0.05087248	     -0.00078873	     -0.19256228	     -0.05625547	      0.88264631	     -0.00134584	     -0.20927104	      0.00088950	      0.00084625	     50.76453166
      2.36366451	     -0.05083391	     -0.00079037	     -0.19252334	     -0.05625432	      0.88264741	     -0.00134729	     -0.20925846	      0.00086160	      0.00083898	     50.95441446
      2.36497303	     -0.05079675	     -0.00079000	     -0.19248587	     -0.05625321	      0.88264850	     -0.00134874	     -0.20924604	      0.00083330	      0.00082969	     51.00377615
      2.36628155	     -0.05076168	     -0.00079197	     -0.19245043	     -0.05625214	      0.88264958	     -0.00135020	     -0.20923378	      0.00080435	      0.00081840	     51.22145067
      2.36759007	     -0.05072923	     -0.00079098	     -0.19241767	     -0.05625111	      0.88265064	     -0.00135166	     -0.20922172	      0.00077511	      0.00080528	     51.19460692
      2.36869682	     -0.05070421	     -0.00079303	     -0.19239231	     -0.05625026	      0.88265153	     -0.00135290	     -0.20921170	      0.00074986	      0.00079263	     51.37206483
      2.36980357	     -0.05068112	     -0.00079306	     -0.19236893	     -0.05624945	      0.88265240	     -0.00135415	     -0.20920187	      0.00072446	      0.00077870	     51.39250457
      2.37122607	     -0.05065441	     -0.00079434	     -0.19234181	     -0.05624844	      0.88265349	     -0.00135575	     -0.20918951	      0.00069139	      0.00075879	     51.52109430
      2.37264857	     -0.05063184	     -0.00079374	     -0.19231888	     -0.05624748	      0.88265456	     -0.00135737	     -0.20917753	      0.00065810	      0.00073672	     51.49103778
      2.37375290	     -0.05061727	     -0.00079557	     -0.19230398	     -0.05624677	      0.88265536	     -0.00135862	     -0.20916851	      0.00063195	      0.00071799	     51.63562214
      2.37485723	     -0.05060480	     -0.00079563	     -0.19229121	     -0.05624609	      0.88265614	     -0.00135989	     -0.20915975	      0.00060583	      0.00069801	     51.63916893
      2.37630918	     -0.05059099	     -0.00079695	     -0.19227696	     -0.05624523	      0.88265713	     -0.00136155	     -0.20914864	      0.00057134	      0.00066988	     51.75616666
      2.37776112	     -0.05057979	     -0.00079613	     -0.19226540	     -0.05624443	      0.88265809	     -0.00136323	     -0.20913798	      0.00053695	      0.00063987	     51.69450086
      2.37881111	     -0.05057318	     -0.00079786	     -0.19225846	     -0.05624388	      0.88265875	     -0.00136444	     -0.20913054	      0.00051194	      0.00061699	     51.82762354
      2.37986111	     -0.05056761	     -0.00079777	     -0.19225261	     -0.05624335	      0.88265938	     -0.00136566	     -0.20912331	      0.00048706	      0.00059330	     51.82064040
      2.38140238	     -0.05056098	     -0.00079864	     -0.19224554	     -0.05624263	      0.88266027	     -0.00136746	     -0.20911306	      0.00045060	      0.00055713	     51.91185282
      2.38270428	     -0.05055634	     -0.00079830	     -0.19224056	     -0.05624206	      0.88266097	     -0.00136899	     -0.20910472	      0.00042000	      0.00052558	     51.89409633
      2.38400619	     -0.05055267	     -0.00079985	     -0.19223650	     -0.05624154	      0.88266164	     -0.00137053	     -0.20909663	      0.00038940	      0.00049337	     52.03812836
      2.38530810	     -0.05055030	     -0.00079906	     -0.19223381	     -0.05624105	      0.88266226	     -0.00137207	     -0.20908879	      0.00035903	      0.00046086	     51.95277913
      2.38647920	     -0.05054938	     -0.00080082	     -0.19223252	     -0.05624064	      0.88266278	     -0.00137346	     -0.20908195	      0.00033160	      0.00043140	     52.09326517
      2.38765030	     -0.05054960	     -0.00080052	     -0.19223245	     -0.05624027	      0.88266327	     -0.00137486	     -0.20907531	      0.00030436	      0.00040199	     52.03419911
      2.38882140	     -0.05055109	     -0.00080151	     -0.19223360	     -0.05623993	      0.88266372	     -0.00137626	     -0.20906886	      0.00027707	      0.00037266	     52.09694964
      2.39030018	     -0.05055466	     -0.00080106	     -0.19223679	     -0.05623955	      0.88266425	     -0.00137805	     -0.20906102	      0.00024282	      0.00033594	     52.03133486
      2.39148811	     -0.05055903	     -0.00080234	     -0.19224081	     -0.05623927	      0.88266463	     -0.00137948	     -0.20905496	      0.00021529	      0.00030669	     52.13678528
      2.39267605	     -0.05056482	     -0.00080173	     -0.19224630	     -0.05623904	      0.88266497	     -0.00138093	     -0.20904911	      0.00018802	      0.00027782	     52.06121315
      2.39386398	     -0.05057197	     -0.00080245	     -0.19225312	     -0.05623883	      0.88266529	     -0.00138238	     -0.20904349	      0.00016082	      0.00024929	     52.11921050
      2.39533240	     -0.05058253	     -0.00080173	     -0.19226331	     -0.05623862	      0.88266563	     -0.00138418	     -0.20903686	      0.00012755	      0.00021470	     52.03726458
      2.39650113	     -0.05059238	     -0.00080298	     -0.19227283	     -0.05623848	      0.88266586	     -0.00138562	     -0.20903182	      0.00010118	      0.00018768	     52.14012143
      2.39766986	     -0.05060344	     -0.00080234	     -0.19228361	     -0.05623838	      0.88266607	     -0.00138707	     -0.20902701	      0.00007513	      0.00016126	     52.05747084
      2.39883859	     -0.05061574	     -0.00080270	     -0.19229559	     -0.05623831	      0.88266624	     -0.00138852	     -0.20902243	      0.00004922	      0.00013542	     52.09275134
      2.40036600	     -0.05063411	     -0.00080179	     -0.19231360	     -0.05623826	      0.88266642	     -0.00139043	     -0.20901679	      0.00001583	      0.00010267	     51.98967725
      2.40152654	     -0.05064968	     -0.00080282	     -0.19232884	     -0.05623825	      0.88266653	     -0.00139189	     -0.20901278	     -0.00000934	      0.00007850	     52.07667386
      2.40268708	     -0.05066660	     -0.00080212	     -0.19234549	     -0.05623828	      0.88266660	     -0.00139336	     -0.20900901	     -0.00003411	      0.00005505	     51.97756883
      2.40408455	     -0.05068870	     -0.00080282	     -0.19236723	     -0.05623835	      0.88266666	     -0.00139513	     -0.20900478	     -0.00006364	      0.00002766	     52.02783696
      2.40533945	     -0.05071015	     -0.00080170	     -0.19238840	     -0.05623844	      0.88266668	     -0.00139672	     -0.20900127	     -0.00008962	      0.00000392	     51.87423017
      2.40659435	     -0.05073331	     -0.00080276	     -0.19241123	     -0.05623857	      0.88266667	     -0.00139833	     -0.20899802	     -0.00011534	     -0.00001910	     51.95171512
      2.40784925	     -0.05075828	     -0.00080159	     -0.19243593	     -0.05623873	      0.88266663	     -0.00139994	     -0.20899506	     -0.00014047	     -0.00004131	     51.77318352
      2.40910414	     -0.05078483	     -0.00080277	     -0.19246215	     -0.05623892	      0.88266657	     -0.00140156	     -0.20899237	     -0.00016531	     -0.00006286	     51.85125824
      2.41035904	     -0.05081265	     -0.00080148	     -0.19248972	     -0.05623915	      0.88266648	     -0.00140319	     -0.20898995	     -0.00018951	     -0.00008363	     51.65072440
      2.41161394	     -0.05084175	     -0.00080272	     -0.19251849	     -0.05623940	      0.88266636	     -0.00140483	     -0.20898779	     -0.00021341	     -0.00010377	     51.73078844
      2.41286884	     -0.05087206	     -0.00080128	     -0.19254856	     -0.05623968	      0.88266622	     -0.00140647	     -0.20898589	     -0.00023661	     -0.00012318	     51.50496082
      2.41412374	     -0.05090363	     -0.00080257	     -0.19257982	     -0.05623999	      0.88266605	     -0.00140812	     -0.20898423	     -0.00025948	     -0.00014200	     51.58734447
      2.41537864	     -0.05093651	     -0.00080104	     -0.19261247	     -0.05624033	      0.88266586	     -0.00140977	     -0.20898282	     -0.00028160	     -0.00016013	     51.33724132
      2.41663354	     -0.05097073	     -0.00080245	     -0.19264639	     -0.05624070	      0.88266565	     -0.00141144	     -0.20898164	     -0.00030337	     -0.00017774	     51.42145433
      2.41788843	     -0.05100625	     -0.00080082	     -0.19268169	     -0.05624109	      0.88266541	     -0.00141311	     -0.20898070	     -0.00032436	     -0.00019471	     51.14564427
      2.41914333	     -0.05104298	     -0.00080228	     -0.19271813	     -0.05624151	      0.88266516	     -0.00141479	     -0.20898000	     -0.00034500	     -0.00021125	     51.22974000
      2.42039823	     -0.05108077	     -0.00080050	     -0.19275571	     -0.05624196	      0.88266488	     -0.00141647	     -0.20897952	     -0.00036478	     -0.00022723	     50.93096437
      2.42165313	     -0.05111964	     -0.00080200	     -0.19279430	     -0.05624243	      0.88266459	     -0.00141816	     -0.20897926	     -0.00038419	     -0.00024285	     51.01818437
      2.42290803	     -0.05115944	     -0.00080011	     -0.19283391	     -0.05624292	      0.88266428	     -0.00141986	     -0.20897922	     -0.00040272	     -0.00025796	     50.69910817
      2.42416293	     -0.05119999	     -0.00080158	     -0.19287418	     -0.05624344	      0.88266394	     -0.00142157	     -0.20897937	     -0.00042087	     -0.00027275	     50.78672179
      2.42541783	     -0.05124110	     -0.00079949	     -0.19291513	     -0.05624398	      0.88266359	     -0.00142328	     -0.20897972	     -0.00043809	     -0.00028710	     50.44976839
      2.42667273	     -0.05128273	     -0.00080086	     -0.19295650	     -0.05624454	      0.88266322	     -0.00142500	     -0.20898024	     -0.00045491	     -0.00030118	     50.53957049
      2.42792762	     -0.05132478	     -0.00079859	     -0.19299840	     -0.05624512	      0.88266284	     -0.00142673	     -0.20898092	     -0.00047077	     -0.00031484	     50.18881057
      2.42918252	     -0.05136732	     -0.00079986	     -0.19304070	     -0.05624572	      0.88266243	     -0.00142846	     -0.20898175	     -0.00048623	     -0.00032826	     50.27666692
      2.43031141	     -0.05140599	     -0.00079798	     -0.19307924	     -0.05624628	      0.88266205	     -0.00143003	     -0.20898261	     -0.00049930	     -0.00034001	     49.97403567
      2.43144029	     -0.05144509	     -0.00079813	     -0.19311816	     -0.05624685	      0.88266166	     -0.00143160	     -0.20898359	     -0.00051196	     -0.00035156	     49.92991976
      2.43282312	     -0.05149351	     -0.00079685	     -0.19316641	     -0.05624757	      0.88266117	     -0.00143353	     -0.20898493	     -0.00052658	     -0.00036535	     49.69822234
      2.43420596	     -0.05154247	     -0.00079732	     -0.19321516	     -0.05624830	      0.88266065	     -0.00143546	     -0.20898642	     -0.00054048	     -0.00037880	     49.69020518
      2.43536912	     -0.05158403	     -0.00079555	     -0.19325660	     -0.05624894	      0.88266021	     -0.00143710	     -0.20898779	     -0.00055134	     -0.00038978	     49.39988730
      2.43653229	     -0.05162609	     -0.00079569	     -0.19329850	     -0.05624959	      0.88265975	     -0.00143874	     -0.20898925	     -0.00056175	     -0.00040056	     49.35026885
      2.43769545	     -0.05166860	     -0.00079473	     -0.19334088	     -0.05625025	      0.88265928	     -0.00144039	     -0.20899082	     -0.00057145	     -0.00041106	     49.15966654
      2.43926693	     -0.05172634	     -0.00079483	     -0.19339842	     -0.05625115	      0.88265862	     -0.00144262	     -0.20899309	     -0.00058369	     -0.00042491	     49.08410461
      2.44044966	     -0.05176986	     -0.00079337	     -0.19344184	     -0.05625185	      0.88265811	     -0.00144431	     -0.20899490	     -0.00059203	     -0.00043498	     48.81169549
      2.44163240	     -0.05181335	     -0.00079368	     -0.19348518	     -0.05625255	      0.88265759	     -0.00144600	     -0.20899679	     -0.00059989	     -0.00044483	     48.76494312
      2.44281513	     -0.05185672	     -0.00079320	     -0.19352844	     -0.05625327	      0.88265706	     -0.00144769	     -0.20899875	     -0.00060702	     -0.00045434	     48.57363154
      2.44438343	     -0.05191392	     -0.00079429	     -0.19358544	     -0.05625423	      0.88265634	     -0.00144995	     -0.20900143	     -0.00061568	     -0.00046645	     48.51473332
      2.44554986	     -0.05195605	     -0.00079359	     -0.19362748	     -0.05625495	      0.88265579	     -0.00145164	     -0.20900350	     -0.00062132	     -0.00047500	     48.23595320
      2.44671628	     -0.05199798	     -0.00079468	     -0.19366926	     -0.05625568	      0.88265523	     -0.00145333	     -0.20900562	     -0.00062654	     -0.00048322	     48.19494214
      2.44814926	     -0.05204891	     -0.00079468	     -0.19372007	     -0.05625658	      0.88265453	     -0.00145541	     -0.20900829	     -0.00063207	     -0.00049275	     47.94234722
      2.44942969	     -0.05209354	     -0.00079653	     -0.19376454	     -0.05625739	      0.88265389	     -0.00145728	     -0.20901072	     -0.00063646	     -0.00050079	     47.97039331
      2.45071012	     -0.05213711	     -0.00079635	     -0.19380801	     -0.05625821	      0.88265325	     -0.00145916	     -0.20901319	     -0.00064004	     -0.00050823	     47.67858327
      2.45199055	     -0.05217958	     -0.00079860	     -0.19385032	     -0.05625903	      0.88265259	     -0.00146104	     -0.20901567	     -0.00064323	     -0.00051515	     47.74556231
      2.45327098	     -0.05222090	     -0.00079848	     -0.19389154	     -0.05625985	      0.88265193	     -0.00146293	     -0.20901817	     -0.00064563	     -0.00052139	     47.42808161
      2.45455141	     -0.05226093	     -0.00080110	     -0.19393141	     -0.05626068	      0.88265126	     -0.00146482	     -0.20902067	     -0.00064775	     -0.00052703	     47.54003912
      2.45583184	     -0.05229945	     -0.00080101	     -0.19396986	     -0.05626151	      0.88265058	     -0.00146672	     -0.20902317	     -0.00064911	     -0.00053192	     47.19886522
      2.45711227	     -0.05233640	     -0.00080399	     -0.19400664	     -0.05626234	      0.88264989	     -0.00146862	     -0.20902565	     -0.00065028	     -0.00053615	     47.36163250
      2.45839270	     -0.05237174	     -0.00080389	     -0.19404192	     -0.05626318	      0.88264921	     -0.00147053	     -0.20902812	     -0.00065072	     -0.00053952	     46.99314149
      2.45967313	     -0.05240543	     -0.00080717	     -0.19407545	     -0.05626401	      0.88264851	     -0.00147245	     -0.20903057	     -0.00065108	     -0.00054215	     47.20444614
      2.46082246	     -0.05243392	     -0.00080728	     -0.19410388	     -0.05626476	      0.88264789	     -0.00147417	     -0.20903273	     -0.00065083	     -0.00054372	     46.89005436
      2.46197179	     -0.05246082	     -0.00080940	     -0.19413067	     -0.05626551	      0.88264726	     -0.00147590	     -0.20903487	     -0.00065047	     -0.00054463	     46.94030420
      2.46336767	     -0.05249133	     -0.00081052	     -0.19416109	     -0.05626641	      0.88264650	     -0.00147801	     -0.20903741	     -0.00064958	     -0.00054474	     46.75010805
      2.46476355	     -0.05251958	     -0.00081344	     -0.19418920	     -0.05626732	      0.88264574	     -0.00148012	     -0.20903988	     -0.00064853	     -0.00054379	     46.89540241
      2.46593923	     -0.05254168	     -0.00081377	     -0.19421125	     -0.05626808	      0.88264510	     -0.00148190	     -0.20904192	     -0.00064722	     -0.00054209	     46.61762241
      2.46711491	     -0.05256241	     -0.00081597	     -0.19423186	     -0.05626884	      0.88264447	     -0.00148368	     -0.20904391	     -0.00064590	     -0.00053966	     46.68999137
      2.46829059	     -0.05258179	     -0.00081707	     -0.19425118	     -0.05626960	      0.88264384	     -0.00148547	     -0.20904586	     -0.00064431	     -0.00053644	     46.56151567
      2.46988411	     -0.05260598	     -0.00081986	     -0.19427523	     -0.05627063	      0.88264299	     -0.00148790	     -0.20904845	     -0.00064205	     -0.00053096	     46.64668646
      2.47107776	     -0.05262227	     -0.00082034	     -0.19429147	     -0.05627139	      0.88264235	     -0.00148972	     -0.20905035	     -0.00064002	     -0.00052597	     46.41265757
      2.47227141	     -0.05263713	     -0.00082246	     -0.19430624	     -0.05627215	      0.88264173	     -0.00149154	     -0.20905221	     -0.00063803	     -0.00052034	     46.49491874
      2.47346506	     -0.05265039	     -0.00082346	     -0.19431944	     -0.05627291	      0.88264111	     -0.00149337	     -0.20905403	     -0.00063581	     -0.00051402	     46.37858219
      2.47505310	     -0.05266519	     -0.00082608	     -0.19433412	     -0.05627392	      0.88264030	     -0.00149581	     -0.20905637	     -0.00063282	     -0.00050467	     46.50090794
      2.47622705	     -0.05267428	     -0.00082636	     -0.19434317	     -0.05627466	      0.88263972	     -0.00149761	     -0.20905804	     -0.00063035	     -0.00049703	     46.27734224
      2.47740100	     -0.05268199	     -0.00082828	     -0.19435080	     -0.05627540	      0.88263914	     -0.00149941	     -0.20905964	     -0.00062796	     -0.00048887	     46.36527513
      2.47885124	     -0.05268964	     -0.00082921	     -0.19435838	     -0.05627631	      0.88263844	     -0.00150165	     -0.20906154	     -0.00062481	     -0.00047801	     46.21154127
      2.48014122	     -0.05269470	     -0.00083167	     -0.19436334	     -0.05627711	      0.88263783	     -0.00150364	     -0.20906316	     -0.00062213	     -0.00046775	     46.38364212
      2.48143121	     -0.05269813	     -0.00083197	     -0.19436673	     -0.05627792	      0.88263723	     -0.00150563	     -0.20906470	     -0.00061923	     -0.00045688	     46.16458039
      2.48272119	     -0.05270009	     -0.00083450	     -0.19436858	     -0.05627871	      0.88263665	     -0.00150762	     -0.20906617	     -0.00061656	     -0.00044557	     46.36597279
      2.48401117	     -0.05270075	     -0.00083444	     -0.19436921	     -0.05627951	      0.88263608	     -0.00150962	     -0.20906757	     -0.00061369	     -0.00043382	     46.10955457
      2.48530116	     -0.05270022	     -0.00083687	     -0.19436858	     -0.05628030	      0.88263553	     -0.00151161	     -0.20906891	     -0.00061111	     -0.00042192	     46.33579325
      2.48659114	     -0.05269853	     -0.00083631	     -0.19436688	     -0.05628108	      0.88263499	     -0.00151361	     -0.20907019	     -0.00060827	     -0.00040990	     46.03309975
      2.48788112	     -0.05269600	     -0.00083871	     -0.19436424	     -0.05628187	      0.88263447	     -0.00151561	     -0.20907142	     -0.00060572	     -0.00039810	     46.29772565
      2.48917111	     -0.05269293	     -0.00083789	     -0.19436116	     -0.05628264	      0.88263396	     -0.00151762	     -0.20907262	     -0.00060279	     -0.00038657	     45.94858136
      2.49032609	     -0.05269057	     -0.00084011	     -0.19435870	     -0.05628334	      0.88263352	     -0.00151941	     -0.20907369	     -0.00060037	     -0.00037675	     46.15493438
      2.49148107	     -0.05268906	     -0.00084053	     -0.19435714	     -0.05628403	      0.88263309	     -0.00152121	     -0.20907481	     -0.00059767	     -0.00036744	     45.98466511
      2.49288511	     -0.05268879	     -0.00084277	     -0.19435677	     -0.05628487	      0.88263258	     -0.00152339	     -0.20907627	     -0.00059436	     -0.00035711	     46.05961788
      2.49428915	     -0.05269073	     -0.00084358	     -0.19435863	     -0.05628570	      0.88263209	     -0.00152558	     -0.20907794	     -0.00059066	     -0.00034803	     45.78050503
      2.49546993	     -0.05269437	     -0.00084670	     -0.19436214	     -0.05628640	      0.88263168	     -0.00152743	     -0.20907954	     -0.00058754	     -0.00034162	     45.95731873
      2.49665070	     -0.05269934	     -0.00084814	     -0.19436704	     -0.05628709	      0.88263128	     -0.00152927	     -0.20908138	     -0.00058400	     -0.00033636	     45.75990376
      2.49783147	     -0.05270540	     -0.00085080	     -0.19437298	     -0.05628777	      0.88263089	     -0.00153112	     -0.20908347	     -0.00058029	     -0.00033245	     45.78224337
      2.49944233	     -0.05271583	     -0.00085338	     -0.19438329	     -0.05628871	      0.88263036	     -0.00153364	     -0.20908676	     -0.00057459	     -0.00032938	     45.54307897
      2.50064376	     -0.05272509	     -0.00085704	     -0.19439241	     -0.05628939	      0.88262996	     -0.00153552	     -0.20908957	     -0.00057008	     -0.00032894	     45.68078597
      2.50184519	     -0.05273534	     -0.00085918	     -0.19440256	     -0.05629007	      0.88262956	     -0.00153740	     -0.20909269	     -0.00056500	     -0.00033005	     45.47029189
      2.50304662	     -0.05274674	     -0.00086254	     -0.19441384	     -0.05629075	      0.88262917	     -0.00153928	     -0.20909613	     -0.00055962	     -0.00033279	     45.48522745
      2.50465325	     -0.05276392	     -0.00086583	     -0.19443088	     -0.05629164	      0.88262863	     -0.00154180	     -0.20910128	     -0.00055160	     -0.00033890	     45.21092095
      2.50583986	     -0.05277776	     -0.00086993	     -0.19444458	     -0.05629229	      0.88262822	     -0.00154367	     -0.20910548	     -0.00054532	     -0.00034525	     45.33917428
      2.50702647	     -0.05279274	     -0.00087243	     -0.19445947	     -0.05629294	      0.88262781	     -0.00154553	     -0.20911002	     -0.00053840	     -0.00035305	     45.11835214
      2.50848986	     -0.05281313	     -0.00087704	     -0.19447970	     -0.05629372	      0.88262728	     -0.00154782	     -0.20911614	     -0.00052933	     -0.00036467	     45.15423725
      2.50979515	     -0.05283267	     -0.00087955	     -0.19449915	     -0.05629440	      0.88262680	     -0.00154987	     -0.20912207	     -0.00052040	     -0.00037672	     44.84105392
      2.51110044	     -0.05285266	     -0.00088419	     -0.19451900	     -0.05629508	      0.88262630	     -0.00155192	     -0.20912844	     -0.00051103	     -0.00039027	     44.96757947
      2.51240574	     -0.05287261	     -0.00088643	     -0.19453888	     -0.05629574	      0.88262578	     -0.00155396	     -0.20913523	     -0.00050079	     -0.00040500	     44.62802152
      2.51371103	     -0.05289290	     -0.00089100	     -0.19455905	     -0.05629638	      0.88262524	     -0.00155601	     -0.20914240	     -0.00049016	     -0.00042085	     44.77112679
      2.51501632	     -0.05291409	     -0.00089293	     -0.19458019	     -0.05629702	      0.88262468	     -0.00155805	     -0.20914995	     -0.00047866	     -0.00043756	     44.39632941
      2.51632161	     -0.05293728	     -0.00089776	     -0.19460325	     -0.05629763	      0.88262410	     -0.00156008	     -0.20915794	     -0.00046680	     -0.00045514	     44.55401684
      2.51762690	     -0.05296171	     -0.00089958	     -0.19462764	     -0.05629823	      0.88262349	     -0.00156212	     -0.20916637	     -0.00045399	     -0.00047337	     44.16741969
      2.51893220	     -0.05298680	     -0.00090444	     -0.19465261	     -0.05629882	      0.88262286	     -0.00156415	     -0.20917523	     -0.00044075	     -0.00049229	     44.36362146
      2.52023749	     -0.05301269	     -0.00090599	     -0.19467848	     -0.05629938	      0.88262221	     -0.00156618	     -0.20918450	     -0.00042644	     -0.00051162	     43.96952062
      2.52154278	     -0.05303936	     -0.00091091	     -0.19470504	     -0.05629993	      0.88262153	     -0.00156820	     -0.20919416	     -0.00041168	     -0.00053139	     44.18852712
      2.52284807	     -0.05306663	     -0.00091228	     -0.19473231	     -0.05630046	      0.88262082	     -0.00157022	     -0.20920419	     -0.00039579	     -0.00055131	     43.79341683
      2.52401517	     -0.05309108	     -0.00091643	     -0.19475668	     -0.05630091	      0.88262017	     -0.00157202	     -0.20921345	     -0.00038117	     -0.00056924	     43.94274522
      2.52518226	     -0.05311562	     -0.00091852	     -0.19478120	     -0.05630135	      0.88261949	     -0.00157381	     -0.20922297	     -0.00036571	     -0.00058704	     43.75936031
      2.52661985	     -0.05314618	     -0.00092255	     -0.19481172	     -0.05630186	      0.88261863	     -0.00157602	     -0.20923500	     -0.00034593	     -0.00060873	     43.78198653
      2.52805744	     -0.05317679	     -0.00092481	     -0.19484233	     -0.05630234	      0.88261774	     -0.00157822	     -0.20924735	     -0.00032502	     -0.00062987	     43.53233939
      2.52925861	     -0.05320269	     -0.00092886	     -0.19486818	     -0.05630272	      0.88261697	     -0.00158005	     -0.20925790	     -0.00030704	     -0.00064703	     43.65113827
      2.53045977	     -0.05322882	     -0.00093103	     -0.19489432	     -0.05630308	      0.88261619	     -0.00158187	     -0.20926863	     -0.00028825	     -0.00066353	     43.48303731
      2.53166093	     -0.05325524	     -0.00093465	     -0.19492070	     -0.05630341	      0.88261538	     -0.00158369	     -0.20927955	     -0.00026894	     -0.00067933	     43.48316189
      2.53330247	     -0.05329180	     -0.00093813	     -0.19495727	     -0.05630383	      0.88261425	     -0.00158617	     -0.20929475	     -0.00024144	     -0.00069956	     43.29428300
      2.53452773	     -0.05331862	     -0.00094216	     -0.19498406	     -0.05630412	      0.88261338	     -0.00158801	     -0.20930627	     -0.00022032	     -0.00071360	     43.38421298
      2.53575300	     -0.05334448	     -0.00094430	     -0.19500995	     -0.05630437	      0.88261250	     -0.00158984	     -0.20931791	     -0.00019840	     -0.00072657	     43.24070015
      2.53697827	     -0.05336982	     -0.00094731	     -0.19503531	     -0.05630460	      0.88261160	     -0.00159167	     -0.20932962	     -0.00017597	     -0.00073841	     43.25277272
      2.53860714	     -0.05340258	     -0.00094965	     -0.19506813	     -0.05630486	      0.88261039	     -0.00159408	     -0.20934529	     -0.00014510	     -0.00075222	     43.08805632
      2.53981341	     -0.05342570	     -0.00095294	     -0.19509127	     -0.05630502	      0.88260947	     -0.00159586	     -0.20935691	     -0.00012173	     -0.00076100	     43.18772078
      2.54101968	     -0.05344818	     -0.00095446	     -0.19511381	     -0.05630516	      0.88260855	     -0.00159763	     -0.20936853	     -0.00009766	     -0.00076839	     43.07470024
      2.54250832	     -0.05347539	     -0.00095784	     -0.19514106	     -0.05630528	      0.88260740	     -0.00159981	     -0.20938283	     -0.00006734	     -0.00077561	     43.13745091
      2.54383470	     -0.05349834	     -0.00095903	     -0.19516411	     -0.05630535	      0.88260637	     -0.00160173	     -0.20939552	     -0.00003951	     -0.00078010	     42.99412760
      2.54516108	     -0.05351967	     -0.00096227	     -0.19518549	     -0.05630538	      0.88260533	     -0.00160365	     -0.20940812	     -0.00001129	     -0.00078274	     43.11163448
      2.54648746	     -0.05353814	     -0.00096287	     -0.19520407	     -0.05630538	      0.88260430	     -0.00160555	     -0.20942056	      0.00001770	     -0.00078330	     42.97955739
      2.54781383	     -0.05355483	     -0.00096519	     -0.19522084	     -0.05630534	      0.88260326	     -0.00160744	     -0.20943277	      0.00004688	     -0.00078164	     43.11305157
      2.54914021	     -0.05357038	     -0.00096449	     -0.19523655	     -0.05630526	      0.88260222	     -0.00160932	     -0.20944475	      0.00007663	     -0.00077757	     42.95537075
      2.55046659	     -0.05358457	     -0.00096659	     -0.19525083	     -0.05630513	      0.88260120	     -0.00161119	     -0.20945648	      0.00010644	     -0.00077129	     43.10847709
      2.55179297	     -0.05359679	     -0.00096534	     -0.19526323	     -0.05630497	      0.88260018	     -0.00161305	     -0.20946793	      0.00013686	     -0.00076267	     42.97275428
      2.55311935	     -0.05360685	     -0.00096733	     -0.19527339	     -0.05630477	      0.88259917	     -0.00161489	     -0.20947906	      0.00016728	     -0.00075191	     43.15165651
      2.55430031	     -0.05361367	     -0.00096595	     -0.19528038	     -0.05630456	      0.88259829	     -0.00161652	     -0.20948866	      0.00019482	     -0.00074039	     43.04493421
      2.55548127	     -0.05361901	     -0.00096653	     -0.19528585	     -0.05630431	      0.88259743	     -0.00161814	     -0.20949794	      0.00022233	     -0.00072721	     43.11857588
      2.55693018	     -0.05362397	     -0.00096573	     -0.19529099	     -0.05630396	      0.88259638	     -0.00162011	     -0.20950889	      0.00025638	     -0.00070872	     43.09154782
      2.55837908	     -0.05362762	     -0.00096668	     -0.19529479	     -0.05630357	      0.88259537	     -0.00162208	     -0.20951934	      0.00029041	     -0.00068791	     43.21221172
      2.55958189	     -0.05362958	     -0.00096514	     -0.19529692	     -0.05630320	      0.88259456	     -0.00162369	     -0.20952765	      0.00031894	     -0.00066893	     43.13004949
      2.56078471	     -0.05363087	     -0.00096548	     -0.19529835	     -0.05630280	      0.88259376	     -0.00162530	     -0.20953562	      0.00034736	     -0.00064864	     43.19460951
      2.56223940	     -0.05363154	     -0.00096430	     -0.19529921	     -0.05630227	      0.88259284	     -0.00162722	     -0.20954481	      0.00038193	     -0.00062244	     43.16052304
      2.56369409	     -0.05363124	     -0.00096522	     -0.19529906	     -0.05630169	      0.88259195	     -0.00162914	     -0.20955352	      0.00041636	     -0.00059473	     43.28730870
      2.56485334	     -0.05363039	     -0.00096363	     -0.19529838	     -0.05630119	      0.88259128	     -0.00163065	     -0.20956012	      0.00044404	     -0.00057163	     43.19936735
      2.56601260	     -0.05362922	     -0.00096396	     -0.19529732	     -0.05630066	      0.88259063	     -0.00163216	     -0.20956642	      0.00047157	     -0.00054786	     43.25021415
      2.56752398	     -0.05362693	     -0.00096307	     -0.19529523	     -0.05629992	      0.88258982	     -0.00163410	     -0.20957419	      0.00050758	     -0.00051598	     43.22547226
      2.56903536	     -0.05362394	     -0.00096421	     -0.19529238	     -0.05629913	      0.88258907	     -0.00163604	     -0.20958147	      0.00054342	     -0.00048346	     43.35543114
      2.57015758	     -0.05362120	     -0.00096268	     -0.19528980	     -0.05629850	      0.88258854	     -0.00163746	     -0.20958655	      0.00057022	     -0.00045895	     43.25698233
      2.57127980	     -0.05361807	     -0.00096302	     -0.19528679	     -0.05629785	      0.88258804	     -0.00163888	     -0.20959138	      0.00059685	     -0.00043435	     43.30412004
      2.57286047	     -0.05361285	     -0.00096268	     -0.19528174	     -0.05629687	      0.88258738	     -0.00164086	     -0.20959772	      0.00063445	     -0.00039956	     43.31180111
      2.57421988	     -0.05360780	     -0.00096405	     -0.19527680	     -0.05629599	      0.88258686	     -0.00164255	     -0.20960275	      0.00066662	     -0.00036959	     43.41329961
      2.57557928	     -0.05360203	     -0.00096390	     -0.19527118	     -0.05629506	      0.88258638	     -0.00164423	     -0.20960739	      0.00069884	     -0.00033946	     43.39305078
      2.57693868	     -0.05359529	     -0.00096643	     -0.19526452	     -0.05629409	      0.88258593	     -0.00164589	     -0.20961165	      0.00073067	     -0.00030926	     43.53671092
      2.57829808	     -0.05358716	     -0.00096617	     -0.19525653	     -0.05629307	      0.88258553	     -0.00164754	     -0.20961550	      0.00076247	     -0.00027879	     43.49083197
      2.57946950	     -0.05357889	     -0.00096905	     -0.19524831	     -0.05629217	      0.88258522	     -0.00164896	     -0.20961849	      0.00078934	     -0.00025238	     43.62507116
      2.58064091	     -0.05356889	     -0.00096985	     -0.19523840	     -0.05629123	      0.88258494	     -0.00165036	     -0.20962116	      0.00081605	     -0.00022563	     43.65190269
      2.58210475	     -0.05355206	     -0.00097228	     -0.19522167	     -0.05629001	      0.88258464	     -0.00165210	     -0.20962399	      0.00084876	     -0.00019165	     43.79847561
      2.58356858	     -0.05352906	     -0.00097278	     -0.19519880	     -0.05628874	      0.88258438	     -0.00165382	     -0.20962617	      0.00088085	     -0.00015670	     43.85709768
      2.58473600	     -0.05350724	     -0.00097535	     -0.19517702	     -0.05628770	      0.88258422	     -0.00165519	     -0.20962737	      0.00090562	     -0.00012811	     44.02007959
      2.58590342	     -0.05348099	     -0.00097579	     -0.19515088	     -0.05628663	      0.88258408	     -0.00165654	     -0.20962804	      0.00092990	     -0.00009867	     44.11266921
      2.58739097	     -0.05344060	     -0.00097737	     -0.19511059	     -0.05628522	      0.88258397	     -0.00165825	     -0.20962798	      0.00095971	     -0.00005988	     44.31780646
      2.58887852	     -0.05339421	     -0.00097651	     -0.19506435	     -0.05628377	      0.88258391	     -0.00165995	     -0.20962682	      0.00098834	     -0.00001941	     44.44027413
      2.58998779	     -0.05335666	     -0.00097810	     -0.19502685	     -0.05628266	      0.88258390	     -0.00166120	     -0.20962522	      0.00100852	      0.00001175	     44.60690677
      2.59109706	     -0.05331633	     -0.00097764	     -0.19498662	     -0.05628153	      0.88258393	     -0.00166245	     -0.20962300	      0.00102796	      0.00004380	     44.71832582
      2.59266325	     -0.05325521	     -0.00097797	     -0.19492561	     -0.05627990	      0.88258404	     -0.00166420	     -0.20961878	      0.00105379	      0.00009036	     44.93968863
      2.59400414	     -0.05320001	     -0.00097703	     -0.19487051	     -0.05627848	      0.88258419	     -0.00166568	     -0.20961419	      0.00107454	      0.00013138	     45.08756126
      2.59534504	     -0.05314223	     -0.00097810	     -0.19481278	     -0.05627702	      0.88258439	     -0.00166715	     -0.20960873	      0.00109375	      0.00017327	     45.32556127
      2.59668593	     -0.05308130	     -0.00097686	     -0.19475193	     -0.05627554	      0.88258465	     -0.00166861	     -0.20960242	      0.00111173	      0.00021606	     45.47599752
      2.59802682	     -0.05301732	     -0.00097854	     -0.19468796	     -0.05627404	      0.88258497	     -0.00167005	     -0.20959526	      0.00112799	      0.00025948	     45.75453523
      2.59917573	     -0.05295988	     -0.00097704	     -0.19463059	     -0.05627274	      0.88258529	     -0.00167129	     -0.20958845	      0.00114090	      0.00029717	     45.85627120
      2.60032463	     -0.05290018	     -0.00097751	     -0.19457089	     -0.05627142	      0.88258565	     -0.00167251	     -0.20958103	      0.00115253	      0.00033508	     46.06552951
      2.60176921	     -0.05282243	     -0.00097677	     -0.19449318	     -0.05626975	      0.88258617	     -0.00167404	     -0.20957083	      0.00116562	      0.00038301	     46.27610615
      2.60321379	     -0.05274301	     -0.00097820	     -0.19441371	     -0.05626805	      0.88258676	     -0.00167556	     -0.20955973	      0.00117672	      0.00043094	     46.59125243
      2.60434982	     -0.05267908	     -0.00097706	     -0.19434979	     -0.05626671	      0.88258727	     -0.00167674	     -0.20955041	      0.00118426	      0.00046858	     46.69988771
      2.60548585	     -0.05261357	     -0.00097779	     -0.19428424	     -0.05626536	      0.88258782	     -0.00167792	     -0.20954058	      0.00119050	      0.00050595	     46.92369515
      2.60696049	     -0.05252702	     -0.00097758	     -0.19419765	     -0.05626360	      0.88258861	     -0.00167944	     -0.20952710	      0.00119691	      0.00055402	     47.14326031
      2.60843513	     -0.05243925	     -0.00097966	     -0.19410975	     -0.05626184	      0.88258946	     -0.00168095	     -0.20951286	      0.00120113	      0.00060129	     47.51020011
      2.60950845	     -0.05237416	     -0.00097872	     -0.19404462	     -0.05626055	      0.88259012	     -0.00168204	     -0.20950205	      0.00120309	      0.00063515	     47.59347232
      2.61058177	     -0.05230706	     -0.00097954	     -0.19397743	     -0.05625925	      0.88259082	     -0.00168313	     -0.20949086	      0.00120386	      0.00066836	     47.81867431
      2.61214517	     -0.05220526	     -0.00098005	     -0.19387550	     -0.05625737	      0.88259190	     -0.00168471	     -0.20947391	      0.00120309	      0.00071564	     48.09433663
      2.61346495	     -0.05211853	     -0.00098172	     -0.19378861	     -0.05625579	      0.88259287	     -0.00168603	     -0.20945903	      0.00120055	      0.00075438	     48.39026854
      2.61478473	     -0.05203152	     -0.00098146	     -0.19370147	     -0.05625420	      0.88259389	     -0.00168734	     -0.20944370	      0.00119644	      0.00079189	     48.55598039
      2.61610450	     -0.05194450	     -0.00098356	     -0.19361425	     -0.05625263	      0.88259496	     -0.00168864	     -0.20942796	      0.00119050	      0.00082782	     48.90824851
      2.61742428	     -0.05185673	     -0.00098270	     -0.19352633	     -0.05625106	      0.88259608	     -0.00168994	     -0.20941185	      0.00118320	      0.00086218	     49.05263529
      2.61853304	     -0.05178315	     -0.00098490	     -0.19345254	     -0.05624975	      0.88259705	     -0.00169102	     -0.20939804	      0.00117567	      0.00088962	     49.36341894
      2.61964181	     -0.05171014	     -0.00098513	     -0.19337937	     -0.05624845	      0.88259805	     -0.00169210	     -0.20938403	      0.00116716	      0.00091577	     49.52996594
      2.62108243	     -0.05161701	     -0.00098684	     -0.19328597	     -0.05624678	      0.88259939	     -0.00169349	     -0.20936558	      0.00115439	      0.00094754	     49.84898842
      2.62252305	     -0.05152720	     -0.00098694	     -0.19319591	     -0.05624513	      0.88260078	     -0.00169488	     -0.20934695	      0.00113996	      0.00097669	     50.02680549
      2.62362092	     -0.05145984	     -0.00098937	     -0.19312830	     -0.05624388	      0.88260186	     -0.00169592	     -0.20933269	      0.00112769	      0.00099693	     50.33109185
      2.62471878	     -0.05139274	     -0.00099001	     -0.19306098	     -0.05624265	      0.88260297	     -0.00169697	     -0.20931837	      0.00111460	      0.00101552	     50.50924983
      2.62619415	     -0.05130363	     -0.00099209	     -0.19297152	     -0.05624102	      0.88260448	     -0.00169837	     -0.20929907	      0.00109547	      0.00103780	     50.83802738
      2.62766953	     -0.05121662	     -0.00099208	     -0.19288422	     -0.05623942	      0.88260603	     -0.00169975	     -0.20927971	      0.00107479	      0.00105697	     51.01553043
      2.62870287	     -0.05115737	     -0.00099457	     -0.19282467	     -0.05623832	      0.88260713	     -0.00170072	     -0.20926615	      0.00105918	      0.00106841	     51.29293229
      2.62973621	     -0.05110021	     -0.00099539	     -0.19276726	     -0.05623723	      0.88260824	     -0.00170169	     -0.20925263	      0.00104290	      0.00107827	     51.44122731
      2.63131683	     -0.05101672	     -0.00099756	     -0.19268336	     -0.05623561	      0.88260995	     -0.00170315	     -0.20923210	      0.00101648	      0.00109013	     51.73202568
      2.63262292	     -0.05094984	     -0.00099807	     -0.19261616	     -0.05623429	      0.88261138	     -0.00170436	     -0.20921530	      0.00099347	      0.00109694	     51.89113903
      2.63392902	     -0.05088434	     -0.00100013	     -0.19255029	     -0.05623301	      0.88261281	     -0.00170556	     -0.20919864	      0.00096933	      0.00110094	     52.18779330
      2.63523511	     -0.05082158	     -0.00099979	     -0.19248721	     -0.05623176	      0.88261425	     -0.00170675	     -0.20918214	      0.00094435	      0.00110225	     52.28167619
      2.63639265	     -0.05076984	     -0.00100202	     -0.19243512	     -0.05623068	      0.88261553	     -0.00170781	     -0.20916770	      0.00092127	      0.00110098	     52.53519452
      2.63755019	     -0.05072174	     -0.00100228	     -0.19238671	     -0.05622963	      0.88261680	     -0.00170886	     -0.20915349	      0.00089762	      0.00109747	     52.62343327
      2.63870773	     -0.05067641	     -0.00100376	     -0.19234103	     -0.05622860	      0.88261807	     -0.00170990	     -0.20913955	      0.00087328	      0.00109164	     52.82194856
      2.64021240	     -0.05062077	     -0.00100381	     -0.19228499	     -0.05622731	      0.88261970	     -0.00171125	     -0.20912184	      0.00084084	      0.00108087	     52.94946762
      2.64138876	     -0.05058011	     -0.00100553	     -0.19224397	     -0.05622634	      0.88262097	     -0.00171231	     -0.20910832	      0.00081474	      0.00106988	     53.17813607
      2.64256512	     -0.05054254	     -0.00100556	     -0.19220607	     -0.05622540	      0.88262222	     -0.00171336	     -0.20909510	      0.00078824	      0.00105677	     53.25042078
      2.64374148	     -0.05050861	     -0.00100705	     -0.19217177	     -0.05622449	      0.88262345	     -0.00171440	     -0.20908222	      0.00076121	      0.00104150	     53.42311531
      2.64522650	     -0.05047122	     -0.00100749	     -0.19213395	     -0.05622338	      0.88262498	     -0.00171572	     -0.20906650	      0.00072658	      0.00101929	     53.49087654
      2.64637758	     -0.05044602	     -0.00100973	     -0.19210836	     -0.05622256	      0.88262615	     -0.00171674	     -0.20905475	      0.00069921	      0.00099977	     53.69066509
      2.64752866	     -0.05042402	     -0.00101032	     -0.19208602	     -0.05622177	      0.88262729	     -0.00171776	     -0.20904340	      0.00067164	      0.00097843	     53.72766414
      2.64891048	     -0.05040207	     -0.00101281	     -0.19206360	     -0.05622087	      0.88262862	     -0.00171897	     -0.20903034	      0.00063808	      0.00095040	     53.91462222
      2.65029229	     -0.05038447	     -0.00101301	     -0.19204559	     -0.05622001	      0.88262991	     -0.00172018	     -0.20901790	      0.00060435	      0.00092003	     53.89214438
      2.65134184	     -0.05037351	     -0.00101564	     -0.19203426	     -0.05621939	      0.88263086	     -0.00172110	     -0.20900886	      0.00057839	      0.00089540	     54.06948435
      2.65239139	     -0.05036422	     -0.00101641	     -0.19202465	     -0.05621879	      0.88263179	     -0.00172202	     -0.20900017	      0.00055241	      0.00086964	     54.09393107
      2.65388158	     -0.05035320	     -0.00101841	     -0.19201315	     -0.05621800	      0.88263306	     -0.00172332	     -0.20898839	      0.00051525	      0.00083117	     54.22936392
      2.65517080	     -0.05034583	     -0.00101875	     -0.19200540	     -0.05621735	      0.88263411	     -0.00172445	     -0.20897870	      0.00048304	      0.00079635	     54.21924964
      2.65646001	     -0.05034047	     -0.00102080	     -0.19199962	     -0.05621675	      0.88263511	     -0.00172557	     -0.20896944	      0.00045064	      0.00076020	     54.38321360
      2.65774923	     -0.05033697	     -0.00102023	     -0.19199577	     -0.05621619	      0.88263607	     -0.00172669	     -0.20896060	      0.00041836	      0.00072300	     54.30205452
      2.65888975	     -0.05033531	     -0.00102211	     -0.19199374	     -0.05621573	      0.88263687	     -0.00172769	     -0.20895311	      0.00038964	      0.00068924	     54.46228397
      2.66003027	     -0.05033492	     -0.00102191	     -0.19199304	     -0.05621530	      0.88263764	     -0.00172868	     -0.20894592	      0.00036109	      0.00065495	     54.42297921
      2.66117079	     -0.05033584	     -0.00102286	     -0.19199362	     -0.05621491	      0.88263837	     -0.00172967	     -0.20893903	      0.00033250	      0.00062021	     54.50060529
      2.66269407	     -0.05033869	     -0.00102239	     -0.19199607	     -0.05621443	      0.88263928	     -0.00173100	     -0.20893027	      0.00029446	      0.00057345	     54.46403321
      2.66385941	     -0.05034290	     -0.00102363	     -0.19199992	     -0.05621410	      0.88263992	     -0.00173201	     -0.20892391	      0.00026532	      0.00053756	     54.58098833
      2.66502476	     -0.05034860	     -0.00102313	     -0.19200532	     -0.05621381	      0.88264053	     -0.00173303	     -0.20891786	      0.00023634	      0.00050180	     54.51994347
      2.66619010	     -0.05035564	     -0.00102378	     -0.19201202	     -0.05621355	      0.88264109	     -0.00173404	     -0.20891209	      0.00020739	      0.00046625	     54.57842789
      2.66768956	     -0.05036652	     -0.00102291	     -0.19202252	     -0.05621327	      0.88264176	     -0.00173535	     -0.20890510	      0.00017039	      0.00042108	     54.50011015
      2.66883220	     -0.05037624	     -0.00102389	     -0.19203191	     -0.05621309	      0.88264222	     -0.00173635	     -0.20890008	      0.00014225	      0.00038717	     54.60383311
      2.66997483	     -0.05038734	     -0.00102305	     -0.19204273	     -0.05621295	      0.88264264	     -0.00173735	     -0.20889533	      0.00011438	      0.00035387	     54.52392338
      2.67136165	     -0.05040294	     -0.00102353	     -0.19205794	     -0.05621281	      0.88264311	     -0.00173857	     -0.20888991	      0.00008070	      0.00031426	     54.58888003
      2.67274848	     -0.05042086	     -0.00102163	     -0.19207556	     -0.05621272	      0.88264351	     -0.00173979	     -0.20888490	      0.00004747	      0.00027576	     54.41181073
      2.67378877	     -0.05043583	     -0.00102271	     -0.19209023	     -0.05621269	      0.88264379	     -0.00174071	     -0.20888140	      0.00002260	      0.00024756	     54.51456828
      2.67482907	     -0.05045204	     -0.00102194	     -0.19210619	     -0.05621267	      0.88264403	     -0.00174163	     -0.20887814	     -0.00000193	      0.00022007	     54.43711198
      2.67633234	     -0.05047759	     -0.00102177	     -0.19213137	     -0.05621270	      0.88264433	     -0.00174297	     -0.20887381	     -0.00003703	      0.00018155	     54.43126452
      2.67762622	     -0.05050162	     -0.00102035	     -0.19215511	     -0.05621277	      0.88264455	     -0.00174412	     -0.20887047	     -0.00006675	      0.00014964	     54.29267072
      2.67892009	     -0.05052757	     -0.00102068	     -0.19218073	     -0.05621288	      0.88264472	     -0.00174528	     -0.20886747	     -0.00009615	      0.00011881	     54.34630038
      2.68021397	     -0.05055548	     -0.00101847	     -0.19220839	     -0.05621302	      0.88264485	     -0.00174644	     -0.20886482	     -0.00012490	      0.00008917	     54.12541038
      2.68134785	     -0.05058157	     -0.00101899	     -0.19223420	     -0.05621318	      0.88264494	     -0.00174746	     -0.20886278	     -0.00014985	      0.00006406	     54.18811202
      2.68248172	     -0.05060908	     -0.00101748	     -0.19226148	     -0.05621336	      0.88264500	     -0.00174849	     -0.20886100	     -0.00017425	      0.00003986	     54.03102189
      2.68361560	     -0.05063798	     -0.00101703	     -0.19229012	     -0.05621357	      0.88264503	     -0.00174952	     -0.20885949	     -0.00019829	      0.00001648	     53.99444900
      2.68517387	     -0.05067998	     -0.00101501	     -0.19233182	     -0.05621390	      0.88264503	     -0.00175095	     -0.20885783	     -0.00023051	     -0.00001425	     53.79387022
      2.68634000	     -0.05071311	     -0.00101498	     -0.19236470	     -0.05621419	      0.88264500	     -0.00175202	     -0.20885691	     -0.00025414	     -0.00003629	     53.80586579
      2.68750612	     -0.05074763	     -0.00101318	     -0.19239902	     -0.05621450	      0.88264495	     -0.00175310	     -0.20885625	     -0.00027713	     -0.00005748	     53.62124660
      2.68867225	     -0.05078356	     -0.00101248	     -0.19243471	     -0.05621483	      0.88264487	     -0.00175418	     -0.20885585	     -0.00029967	     -0.00007793	     53.56246010
      2.69019683	     -0.05083251	     -0.00101001	     -0.19248342	     -0.05621531	      0.88264473	     -0.00175561	     -0.20885571	     -0.00032817	     -0.00010352	     53.31831783
      2.69134208	     -0.05087074	     -0.00100980	     -0.19252142	     -0.05621570	      0.88264460	     -0.00175668	     -0.20885589	     -0.00034904	     -0.00012200	     53.31289981
      2.69248732	     -0.05091024	     -0.00100785	     -0.19256075	     -0.05621611	      0.88264445	     -0.00175777	     -0.20885631	     -0.00036920	     -0.00013980	     53.10680595
      2.69389013	     -0.05096045	     -0.00100689	     -0.19261072	     -0.05621665	      0.88264424	     -0.00175910	     -0.20885714	     -0.00039319	     -0.00016085	     53.02632333
      2.69514922	     -0.05100698	     -0.00100426	     -0.19265708	     -0.05621715	      0.88264403	     -0.00176031	     -0.20885818	     -0.00041381	     -0.00017901	     52.74357402
      2.69640832	     -0.05105478	     -0.00100373	     -0.19270467	     -0.05621769	      0.88264379	     -0.00176152	     -0.20885949	     -0.00043380	     -0.00019661	     52.71318814
      2.69766741	     -0.05110383	     -0.00100079	     -0.19275359	     -0.05621825	      0.88264353	     -0.00176275	     -0.20886106	     -0.00045282	     -0.00021361	     52.39557384
      2.69892650	     -0.05115419	     -0.00100040	     -0.19280375	     -0.05621883	      0.88264325	     -0.00176398	     -0.20886289	     -0.00047120	     -0.00023015	     52.38193397
      2.70018560	     -0.05120555	     -0.00099726	     -0.19285499	     -0.05621943	      0.88264295	     -0.00176522	     -0.20886496	     -0.00048852	     -0.00024616	     52.02983400
      2.70144469	     -0.05125815	     -0.00099710	     -0.19290739	     -0.05622006	      0.88264263	     -0.00176647	     -0.20886728	     -0.00050522	     -0.00026179	     52.03095910
      2.70270378	     -0.05131191	     -0.00099375	     -0.19296106	     -0.05622070	      0.88264229	     -0.00176772	     -0.20886985	     -0.00052080	     -0.00027695	     51.64423316
      2.70396287	     -0.05136671	     -0.00099368	     -0.19301569	     -0.05622137	      0.88264194	     -0.00176899	     -0.20887264	     -0.00053574	     -0.00029185	     51.66398494
      2.70509380	     -0.05141668	     -0.00099072	     -0.19306558	     -0.05622198	      0.88264160	     -0.00177014	     -0.20887535	     -0.00054816	     -0.00030489	     51.31270760
      2.70622472	     -0.05146732	     -0.00098975	     -0.19311610	     -0.05622261	      0.88264125	     -0.00177129	     -0.20887821	     -0.00056001	     -0.00031775	     51.21623178
      2.70759699	     -0.05152960	     -0.00098709	     -0.19317829	     -0.05622339	      0.88264080	     -0.00177270	     -0.20888191	     -0.00057328	     -0.00033301	     50.91588429
      2.70896925	     -0.05159266	     -0.00098624	     -0.19324121	     -0.05622418	      0.88264033	     -0.00177413	     -0.20888582	     -0.00058559	     -0.00034802	     50.84456142
      2.71013159	     -0.05164659	     -0.00098340	     -0.19329509	     -0.05622487	      0.88263992	     -0.00177534	     -0.20888929	     -0.00059498	     -0.00036046	     50.49456205
      2.71129394	     -0.05170100	     -0.00098252	     -0.19334940	     -0.05622556	      0.88263949	     -0.00177657	     -0.20889290	     -0.00060372	     -0.00037273	     50.39137705
      2.71245628	     -0.05175579	     -0.00098058	     -0.19340413	     -0.05622627	      0.88263905	     -0.00177780	     -0.20889663	     -0.00061157	     -0.00038476	     50.13892844
      2.71401516	     -0.05182967	     -0.00097949	     -0.19347791	     -0.05622723	      0.88263844	     -0.00177947	     -0.20890182	     -0.00062097	     -0.00040060	     49.98901378
      2.71519913	     -0.05188571	     -0.00097720	     -0.19353391	     -0.05622797	      0.88263796	     -0.00178075	     -0.20890590	     -0.00062703	     -0.00041230	     49.65068160
      2.71638311	     -0.05194149	     -0.00097674	     -0.19358961	     -0.05622872	      0.88263747	     -0.00178204	     -0.20891006	     -0.00063242	     -0.00042378	     49.55201175
      2.71756708	     -0.05199685	     -0.00097528	     -0.19364494	     -0.05622947	      0.88263696	     -0.00178334	     -0.20891430	     -0.00063691	     -0.00043492	     49.29454818
      2.71911876	     -0.05206859	     -0.00097496	     -0.19371659	     -0.05623046	      0.88263627	     -0.00178506	     -0.20891996	     -0.00064171	     -0.00044905	     49.17730770
      2.72029014	     -0.05212200	     -0.00097351	     -0.19376998	     -0.05623121	      0.88263574	     -0.00178637	     -0.20892428	     -0.00064433	     -0.00045926	     48.83115918
      2.72146151	     -0.05217480	     -0.00097389	     -0.19382271	     -0.05623197	      0.88263520	     -0.00178769	     -0.20892864	     -0.00064637	     -0.00046908	     48.74467206
      2.72288450	     -0.05223790	     -0.00097302	     -0.19388577	     -0.05623289	      0.88263452	     -0.00178931	     -0.20893398	     -0.00064778	     -0.00048040	     48.41907087
      2.72416348	     -0.05229336	     -0.00097412	     -0.19394115	     -0.05623372	      0.88263390	     -0.00179078	     -0.20893881	     -0.00064833	     -0.00049003	     48.40838437
      2.72544247	     -0.05234746	     -0.00097321	     -0.19399524	     -0.05623455	      0.88263327	     -0.00179226	     -0.20894365	     -0.00064789	     -0.00049902	     48.05255554
      2.72672146	     -0.05240003	     -0.00097472	     -0.19404774	     -0.05623538	      0.88263262	     -0.00179376	     -0.20894849	     -0.00064689	     -0.00050741	     48.08932067
      2.72800044	     -0.05245106	     -0.00097392	     -0.19409877	     -0.05623620	      0.88263197	     -0.00179527	     -0.20895332	     -0.00064494	     -0.00051507	     47.71872566
      2.72927943	     -0.05250041	     -0.00097579	     -0.19414804	     -0.05623703	      0.88263131	     -0.00179679	     -0.20895813	     -0.00064252	     -0.00052205	     47.80127952
      2.73055842	     -0.05254780	     -0.00097502	     -0.19419544	     -0.05623785	      0.88263063	     -0.00179833	     -0.20896291	     -0.00063920	     -0.00052821	     47.41845850
      2.73183740	     -0.05259326	     -0.00097712	     -0.19424084	     -0.05623866	      0.88262995	     -0.00179988	     -0.20896764	     -0.00063550	     -0.00053363	     47.54654535
      2.73311639	     -0.05263675	     -0.00097634	     -0.19428435	     -0.05623947	      0.88262927	     -0.00180145	     -0.20897232	     -0.00063092	     -0.00053815	     47.15386357
      2.73439538	     -0.05267809	     -0.00097862	     -0.19432563	     -0.05624027	      0.88262858	     -0.00180303	     -0.20897694	     -0.00062606	     -0.00054188	     47.32388341
      2.73567436	     -0.05271711	     -0.00097776	     -0.19436469	     -0.05624107	      0.88262788	     -0.00180462	     -0.20898149	     -0.00062036	     -0.00054465	     46.92488838
      2.73695335	     -0.05275377	     -0.00098010	     -0.19440129	     -0.05624186	      0.88262719	     -0.00180622	     -0.20898594	     -0.00061447	     -0.00054657	     47.13138598
      2.73823234	     -0.05278807	     -0.00097912	     -0.19443565	     -0.05624264	      0.88262649	     -0.00180784	     -0.20899030	     -0.00060780	     -0.00054747	     46.72907832
      2.73951132	     -0.05282025	     -0.00098150	     -0.19446778	     -0.05624342	      0.88262579	     -0.00180947	     -0.20899455	     -0.00060101	     -0.00054748	     46.96474580
      2.74079031	     -0.05285032	     -0.00098044	     -0.19449791	     -0.05624418	      0.88262509	     -0.00181111	     -0.20899870	     -0.00059348	     -0.00054646	     46.56267480
      2.74206930	     -0.05287823	     -0.00098277	     -0.19452579	     -0.05624493	      0.88262439	     -0.00181276	     -0.20900274	     -0.00058589	     -0.00054459	     46.81918002
      2.74334828	     -0.05290395	     -0.00098144	     -0.19455157	     -0.05624568	      0.88262369	     -0.00181443	     -0.20900667	     -0.00057759	     -0.00054179	     46.41129136
      2.74462727	     -0.05292789	     -0.00098354	     -0.19457549	     -0.05624641	      0.88262300	     -0.00181611	     -0.20901048	     -0.00056927	     -0.00053834	     46.67964376
      2.74590626	     -0.05294996	     -0.00098202	     -0.19459764	     -0.05624713	      0.88262232	     -0.00181780	     -0.20901419	     -0.00056022	     -0.00053420	     46.27141523
      2.74718524	     -0.05297007	     -0.00098400	     -0.19461774	     -0.05624784	      0.88262164	     -0.00181950	     -0.20901779	     -0.00055114	     -0.00052965	     46.55560589
      2.74846423	     -0.05298840	     -0.00098242	     -0.19463616	     -0.05624854	      0.88262096	     -0.00182122	     -0.20902128	     -0.00054131	     -0.00052469	     46.14723702
      2.74974322	     -0.05300565	     -0.00098442	     -0.19465339	     -0.05624923	      0.88262029	     -0.00182295	     -0.20902467	     -0.00053143	     -0.00051963	     46.43309285
      2.75102220	     -0.05302254	     -0.00098312	     -0.19467036	     -0.05624990	      0.88261963	     -0.00182469	     -0.20902800	     -0.00052080	     -0.00051452	     46.01863376
      2.75230119	     -0.05303978	     -0.00098544	     -0.19468759	     -0.05625056	      0.88261898	     -0.00182644	     -0.20903130	     -0.00051005	     -0.00050972	     46.29548505
      2.75358018	     -0.05305791	     -0.00098476	     -0.19470577	     -0.05625121	      0.88261833	     -0.00182820	     -0.20903463	     -0.00049846	     -0.00050532	     45.87901269
      2.75485917	     -0.05307689	     -0.00098771	     -0.19472472	     -0.05625184	      0.88261769	     -0.00182998	     -0.20903805	     -0.00048663	     -0.00050169	     46.15305312
      2.75613815	     -0.05309685	     -0.00098802	     -0.19474472	     -0.05625245	      0.88261705	     -0.00183177	     -0.20904159	     -0.00047384	     -0.00049885	     45.75775860
      2.75741714	     -0.05311819	     -0.00099179	     -0.19476601	     -0.05625305	      0.88261641	     -0.00183358	     -0.20904531	     -0.00046068	     -0.00049710	     46.01214331
      2.75869613	     -0.05314142	     -0.00099317	     -0.19478925	     -0.05625363	      0.88261577	     -0.00183539	     -0.20904924	     -0.00044652	     -0.00049647	     45.63175136
      2.75997511	     -0.05316650	     -0.00099768	     -0.19481426	     -0.05625419	      0.88261514	     -0.00183722	     -0.20905344	     -0.00043186	     -0.00049728	     45.85437003
      2.76125410	     -0.05319291	     -0.00100001	     -0.19484066	     -0.05625473	      0.88261450	     -0.00183906	     -0.20905795	     -0.00041610	     -0.00049953	     45.50526448
      2.76253309	     -0.05322067	     -0.00100504	     -0.19486834	     -0.05625526	      0.88261386	     -0.00184091	     -0.20906277	     -0.00039968	     -0.00050345	     45.69087787
      2.76381207	     -0.05324983	     -0.00100814	     -0.19489749	     -0.05625576	      0.88261321	     -0.00184277	     -0.20906794	     -0.00038212	     -0.00050901	     45.37342445
      2.76509106	     -0.05328047	     -0.00101358	     -0.19492806	     -0.05625623	      0.88261256	     -0.00184464	     -0.20907348	     -0.00036380	     -0.00051635	     45.51819740
      2.76637005	     -0.05331179	     -0.00101729	     -0.19495935	     -0.05625669	      0.88261189	     -0.00184651	     -0.20907938	     -0.00034429	     -0.00052538	     45.23775354
      2.76764903	     -0.05334342	     -0.00102279	     -0.19499091	     -0.05625711	      0.88261121	     -0.00184840	     -0.20908564	     -0.00032394	     -0.00053615	     45.34190914
      2.76892802	     -0.05337506	     -0.00102676	     -0.19502255	     -0.05625751	      0.88261052	     -0.00185029	     -0.20909224	     -0.00030241	     -0.00054852	     45.09808678
      2.77020701	     -0.05340725	     -0.00103213	     -0.19505469	     -0.05625789	      0.88260981	     -0.00185219	     -0.20909916	     -0.00028000	     -0.00056250	     45.15830786
      2.77148599	     -0.05343994	     -0.00103622	     -0.19508738	     -0.05625823	      0.88260908	     -0.00185409	     -0.20910642	     -0.00025646	     -0.00057794	     44.94421020
      2.77276498	     -0.05347298	     -0.00104137	     -0.19512039	     -0.05625854	      0.88260833	     -0.00185599	     -0.20911399	     -0.00023201	     -0.00059481	     44.97268920
      2.77434707	     -0.05351377	     -0.00104593	     -0.19516121	     -0.05625888	      0.88260737	     -0.00185836	     -0.20912379	     -0.00020016	     -0.00061739	     44.66582185
      2.77550122	     -0.05354270	     -0.00105114	     -0.19519011	     -0.05625910	      0.88260665	     -0.00186008	     -0.20913122	     -0.00017614	     -0.00063497	     44.82468719
      2.77665537	     -0.05357168	     -0.00105465	     -0.19521912	     -0.05625929	      0.88260590	     -0.00186181	     -0.20913888	     -0.00015113	     -0.00065325	     44.64697017
      2.77819620	     -0.05361063	     -0.00106038	     -0.19525809	     -0.05625950	      0.88260488	     -0.00186412	     -0.20914946	     -0.00011662	     -0.00067868	     44.66372508
      2.77957305	     -0.05364608	     -0.00106392	     -0.19529360	     -0.05625963	      0.88260393	     -0.00186618	     -0.20915924	     -0.00008442	     -0.00070214	     44.39975920
      2.78094991	     -0.05368180	     -0.00106965	     -0.19532933	     -0.05625973	      0.88260294	     -0.00186824	     -0.20916934	     -0.00005131	     -0.00072619	     44.57998386
      2.78216634	     -0.05371318	     -0.00107209	     -0.19536080	     -0.05625977	      0.88260205	     -0.00187006	     -0.20917851	     -0.00002086	     -0.00074767	     44.27796250
      2.78338276	     -0.05374391	     -0.00107626	     -0.19539158	     -0.05625978	      0.88260113	     -0.00187187	     -0.20918787	      0.00001026	     -0.00076933	     44.34639565
      2.78459919	     -0.05377357	     -0.00107906	     -0.19542133	     -0.05625975	      0.88260018	     -0.00187369	     -0.20919739	      0.00004239	     -0.00079098	     44.21199859
      2.78621553	     -0.05381212	     -0.00108405	     -0.19545997	     -0.05625964	      0.88259888	     -0.00187609	     -0.20921023	      0.00008630	     -0.00081952	     44.28589419
      2.78746658	     -0.05384127	     -0.00108622	     -0.19548924	     -0.05625951	      0.88259784	     -0.00187795	     -0.20922031	      0.00012149	     -0.00084115	     44.06123082
      2.78871763	     -0.05386936	     -0.00108996	     -0.19551741	     -0.05625934	      0.88259677	     -0.00187980	     -0.20923046	      0.00015737	     -0.00086226	     44.13608691
      2.78996868	     -0.05389673	     -0.00109216	     -0.19554492	     -0.05625912	      0.88259568	     -0.00188164	     -0.20924068	      0.00019420	     -0.00088263	     43.99977665
      2.79154932	     -0.05393071	     -0.00109635	     -0.19557904	     -0.05625877	      0.88259426	     -0.00188397	     -0.20925364	      0.00024170	     -0.00090723	     44.08422353
      2.79278335	     -0.05395652	     -0.00109818	     -0.19560500	     -0.05625845	      0.88259313	     -0.00188577	     -0.20926381	      0.00027983	     -0.00092536	     43.86272231
      2.79401738	     -0.05398165	     -0.00110174	     -0.19563024	     -0.05625808	      0.88259198	     -0.00188757	     -0.20927399	      0.00031852	     -0.00094250	     43.92242725
      2.79525140	     -0.05400617	     -0.00110413	     -0.19565490	     -0.05625767	      0.88259081	     -0.00188937	     -0.20928417	      0.00035805	     -0.00095852	     43.80907002
      2.79689619	     -0.05403832	     -0.00110882	     -0.19568720	     -0.05625703	      0.88258921	     -0.00189175	     -0.20929774	      0.00041172	     -0.00097811	     43.89102971
      2.79812418	     -0.05406226	     -0.00111078	     -0.19571131	     -0.05625650	      0.88258801	     -0.00189351	     -0.20930786	      0.00045277	     -0.00099129	     43.69205352
      2.79935217	     -0.05408612	     -0.00111458	     -0.19573528	     -0.05625592	      0.88258678	     -0.00189527	     -0.20931800	      0.00049434	     -0.00100322	     43.76017062
      2.80084791	     -0.05411433	     -0.00111756	     -0.19576368	     -0.05625514	      0.88258527	     -0.00189740	     -0.20933035	      0.00054602	     -0.00101588	     43.61969790
      2.80218479	     -0.05413867	     -0.00112126	     -0.19578816	     -0.05625438	      0.88258391	     -0.00189930	     -0.20934136	      0.00059275	     -0.00102528	     43.74534156
      2.80352167	     -0.05416174	     -0.00112250	     -0.19581145	     -0.05625356	      0.88258253	     -0.00190117	     -0.20935233	      0.00064035	     -0.00103274	     43.54989854
      2.80485855	     -0.05418361	     -0.00112608	     -0.19583348	     -0.05625267	      0.88258115	     -0.00190304	     -0.20936323	      0.00068838	     -0.00103840	     43.70540597
      2.80619543	     -0.05420424	     -0.00112723	     -0.19585434	     -0.05625172	      0.88257975	     -0.00190490	     -0.20937404	      0.00073732	     -0.00104208	     43.53089325
      2.80753230	     -0.05422323	     -0.00113088	     -0.19587349	     -0.05625070	      0.88257836	     -0.00190674	     -0.20938472	      0.00078667	     -0.00104391	     43.72114556
      2.80886918	     -0.05424012	     -0.00113167	     -0.19589063	     -0.05624961	      0.88257696	     -0.00190856	     -0.20939526	      0.00083690	     -0.00104373	     43.55036497
      2.81020606	     -0.05425544	     -0.00113518	     -0.19590613	     -0.05624846	      0.88257557	     -0.00191037	     -0.20940560	      0.00088741	     -0.00104165	     43.76090886
      2.81154294	     -0.05426890	     -0.00113559	     -0.19591985	     -0.05624724	      0.88257418	     -0.00191216	     -0.20941574	      0.00093873	     -0.00103752	     43.59486880
      2.81287982	     -0.05428090	     -0.00113896	     -0.19593204	     -0.05624595	      0.88257280	     -0.00191394	     -0.20942565	      0.00099020	     -0.00103149	     43.81843081
      2.81421669	     -0.05429132	     -0.00113896	     -0.19594274	     -0.05624459	      0.88257142	     -0.00191570	     -0.20943531	      0.00104238	     -0.00102341	     43.65689251
      2.81555357	     -0.05430004	     -0.00114226	     -0.19595165	     -0.05624316	      0.88257006	     -0.00191744	     -0.20944469	      0.00109459	     -0.00101345	     43.90151801
      2.81689045	     -0.05430572	     -0.00114183	     -0.19595763	     -0.05624167	      0.88256871	     -0.00191916	     -0.20945377	      0.00114745	     -0.00100139	     43.75899346
      2.81808832	     -0.05430837	     -0.00114420	     -0.19596047	     -0.05624026	      0.88256752	     -0.00192069	     -0.20946159	      0.00119471	     -0.00098894	     43.94493610
[truncated: 313,787 more chars]
