# Supplementary material for: A Neural Controller Model Considering the Vestibulospinal Tract in Human Postural Control
Source: Front Comput Neurosci. 2022 Feb 25;16:785099. doi: 10.3389/fncom.2022.785099 (PMC8913724; doi:10.3389/fncom.2022.785099)
Supplement: Supplementary file 8 [file Data_Sheet_3.zip › SimulationResults/VST+/2.476/opt_3/jiang_CoPpositon_pos.sto]

CoP
version=1
nRows=3819
nColumns=11
inDegrees=no

This file contains CoP trajectory (of origin) and orientations.

Units are S.I. units (seconds, meters, Newtons, ...)
Angles are in degrees.

endheader
time	cop-x	cop-z	cop-x-calcn-r	com-x	com-y	com-z	com-x-calcn-r	com-x-vel	com-y-vel	s_torques
      0.00044642	     -0.05991306	     -0.00034167	     -0.20160720	     -0.06018847	      0.88291525	     -0.00012903	     -0.21425400	      0.00001035	     -0.00002526	    106.00448885
      0.00098902	     -0.05941362	     -0.00035481	     -0.20110786	     -0.06018846	      0.88291523	     -0.00012902	     -0.21424125	      0.00003150	     -0.00003802	    108.12949023
      0.00165897	     -0.05901832	     -0.00036435	     -0.20071267	     -0.06018843	      0.88291520	     -0.00012900	     -0.21421858	      0.00005020	     -0.00003515	     76.73702247
      0.00253457	     -0.05876667	     -0.00037023	     -0.20046107	     -0.06018839	      0.88291518	     -0.00012894	     -0.21418461	      0.00005498	     -0.00001291	     47.10450876
      0.00376575	     -0.05872017	     -0.00037157	     -0.20041451	     -0.06018833	      0.88291519	     -0.00012884	     -0.21413895	      0.00003672	      0.00003229	     29.21194482
      0.00589820	     -0.05896450	     -0.00036777	     -0.20065876	     -0.06018830	      0.88291534	     -0.00012860	     -0.21408104	     -0.00000619	      0.00010055	     20.47970390
      0.00717302	     -0.05912878	     -0.00036576	     -0.20082311	     -0.06018832	      0.88291548	     -0.00012843	     -0.21405901	     -0.00001995	      0.00012320	     19.68961808
      0.00844784	     -0.05925737	     -0.00036462	     -0.20095190	     -0.06018834	      0.88291565	     -0.00012824	     -0.21404338	     -0.00002163	      0.00013201	     19.88982631
      0.01027541	     -0.05937626	     -0.00036450	     -0.20107123	     -0.06018837	      0.88291589	     -0.00012795	     -0.21402754	     -0.00000621	      0.00012560	     20.99370707
      0.01160931	     -0.05942336	     -0.00036442	     -0.20111874	     -0.06018837	      0.88291604	     -0.00012772	     -0.21401860	      0.00001400	      0.00011103	     22.31782697
      0.01294321	     -0.05945132	     -0.00036423	     -0.20114717	     -0.06018833	      0.88291618	     -0.00012748	     -0.21401073	      0.00003956	      0.00009099	     23.13326164
      0.01427710	     -0.05945981	     -0.00036382	     -0.20115615	     -0.06018826	      0.88291629	     -0.00012724	     -0.21400348	      0.00006799	      0.00006732	     24.24528464
      0.01604948	     -0.05945558	     -0.00036298	     -0.20115261	     -0.06018810	      0.88291637	     -0.00012690	     -0.21399441	      0.00010866	      0.00003299	     24.74499204
      0.01734913	     -0.05943755	     -0.00036202	     -0.20113510	     -0.06018794	      0.88291640	     -0.00012664	     -0.21398815	      0.00013874	      0.00000710	     25.74685138
      0.01864879	     -0.05941644	     -0.00036099	     -0.20111451	     -0.06018774	      0.88291639	     -0.00012637	     -0.21398217	      0.00016911	     -0.00001834	     25.65143760
      0.02027279	     -0.05937814	     -0.00035940	     -0.20107684	     -0.06018744	      0.88291634	     -0.00012602	     -0.21397518	      0.00020591	     -0.00004860	     26.07934040
      0.02170928	     -0.05934245	     -0.00035802	     -0.20104171	     -0.06018712	      0.88291625	     -0.00012571	     -0.21396940	      0.00023774	     -0.00007311	     25.35690569
      0.02314576	     -0.05929727	     -0.00035640	     -0.20099707	     -0.06018676	      0.88291613	     -0.00012538	     -0.21396408	      0.00026774	     -0.00009509	     25.66516445
      0.02458224	     -0.05925562	     -0.00035503	     -0.20095595	     -0.06018635	      0.88291598	     -0.00012505	     -0.21395911	      0.00029689	     -0.00011405	     24.71887559
      0.02601873	     -0.05920629	     -0.00035343	     -0.20090714	     -0.06018590	      0.88291580	     -0.00012471	     -0.21395457	      0.00032397	     -0.00012999	     24.98796518
      0.02745521	     -0.05916471	     -0.00035228	     -0.20086606	     -0.06018542	      0.88291561	     -0.00012436	     -0.21395034	      0.00035033	     -0.00014265	     24.05898524
      0.02889169	     -0.05911640	     -0.00035086	     -0.20081825	     -0.06018490	      0.88291539	     -0.00012400	     -0.21394648	      0.00037459	     -0.00015231	     24.42350374
      0.03015802	     -0.05908322	     -0.00035012	     -0.20078550	     -0.06018441	      0.88291520	     -0.00012368	     -0.21394328	      0.00039566	     -0.00015828	     23.82446384
      0.03142434	     -0.05904745	     -0.00034924	     -0.20075015	     -0.06018390	      0.88291499	     -0.00012335	     -0.21394030	      0.00041542	     -0.00016219	     23.91380999
      0.03298722	     -0.05901119	     -0.00034857	     -0.20071440	     -0.06018323	      0.88291474	     -0.00012295	     -0.21393685	      0.00043916	     -0.00016433	     23.73535083
      0.03455010	     -0.05897520	     -0.00034777	     -0.20067890	     -0.06018253	      0.88291448	     -0.00012253	     -0.21393365	      0.00046156	     -0.00016402	     24.00033865
      0.03582472	     -0.05895557	     -0.00034766	     -0.20065968	     -0.06018193	      0.88291427	     -0.00012219	     -0.21393113	      0.00047982	     -0.00016218	     23.85400224
      0.03709934	     -0.05893466	     -0.00034733	     -0.20063916	     -0.06018130	      0.88291407	     -0.00012184	     -0.21392874	      0.00049728	     -0.00015932	     24.01687159
      0.03867847	     -0.05891741	     -0.00034739	     -0.20062241	     -0.06018050	      0.88291382	     -0.00012141	     -0.21392585	      0.00051889	     -0.00015466	     24.05167169
      0.04025761	     -0.05889972	     -0.00034718	     -0.20060520	     -0.06017966	      0.88291358	     -0.00012097	     -0.21392308	      0.00053977	     -0.00014934	     24.28316211
      0.04147992	     -0.05889553	     -0.00034765	     -0.20060138	     -0.06017899	      0.88291340	     -0.00012063	     -0.21392092	      0.00055638	     -0.00014495	     24.22370241
      0.04270224	     -0.05888917	     -0.00034779	     -0.20059540	     -0.06017830	      0.88291323	     -0.00012028	     -0.21391882	      0.00057254	     -0.00014066	     24.30615342
      0.04435140	     -0.05888644	     -0.00034834	     -0.20059316	     -0.06017734	      0.88291300	     -0.00011981	     -0.21391599	      0.00059462	     -0.00013524	     24.30756514
      0.04600057	     -0.05888147	     -0.00034853	     -0.20058870	     -0.06017634	      0.88291278	     -0.00011933	     -0.21391318	      0.00061631	     -0.00013067	     24.44353733
      0.04717673	     -0.05888588	     -0.00034933	     -0.20059345	     -0.06017561	      0.88291263	     -0.00011899	     -0.21391112	      0.00063236	     -0.00012802	     24.30762598
      0.04835290	     -0.05888563	     -0.00034964	     -0.20059356	     -0.06017486	      0.88291248	     -0.00011864	     -0.21390909	      0.00064805	     -0.00012608	     24.33540674
      0.05009622	     -0.05888819	     -0.00035039	     -0.20059665	     -0.06017371	      0.88291226	     -0.00011812	     -0.21390598	      0.00067161	     -0.00012451	     24.26537394
      0.05155904	     -0.05888781	     -0.00035084	     -0.20059671	     -0.06017271	      0.88291208	     -0.00011768	     -0.21390333	      0.00069112	     -0.00012451	     24.33260876
      0.05302186	     -0.05889274	     -0.00035200	     -0.20060207	     -0.06017168	      0.88291190	     -0.00011724	     -0.21390061	      0.00071100	     -0.00012572	     24.16963463
      0.05448469	     -0.05889158	     -0.00035258	     -0.20060134	     -0.06017063	      0.88291171	     -0.00011680	     -0.21389793	      0.00073030	     -0.00012831	     24.34147746
      0.05594751	     -0.05889870	     -0.00035420	     -0.20060887	     -0.06016955	      0.88291152	     -0.00011635	     -0.21389520	      0.00075018	     -0.00013209	     24.05287180
      0.05718869	     -0.05889699	     -0.00035468	     -0.20060753	     -0.06016861	      0.88291135	     -0.00011596	     -0.21389297	      0.00076631	     -0.00013634	     24.25072922
      0.05842986	     -0.05890069	     -0.00035581	     -0.20061157	     -0.06016764	      0.88291118	     -0.00011557	     -0.21389075	      0.00078275	     -0.00014135	     24.12102565
      0.06002081	     -0.05890043	     -0.00035673	     -0.20061177	     -0.06016638	      0.88291095	     -0.00011507	     -0.21388800	      0.00080332	     -0.00014890	     24.20945658
      0.06161176	     -0.05890353	     -0.00035827	     -0.20061530	     -0.06016509	      0.88291071	     -0.00011456	     -0.21388527	      0.00082401	     -0.00015737	     23.94455358
      0.06285827	     -0.05889793	     -0.00035855	     -0.20061006	     -0.06016405	      0.88291051	     -0.00011416	     -0.21388319	      0.00083946	     -0.00016461	     24.16559629
      0.06410478	     -0.05889635	     -0.00035943	     -0.20060882	     -0.06016300	      0.88291030	     -0.00011375	     -0.21388108	      0.00085509	     -0.00017217	     24.03206294
      0.06572289	     -0.05888922	     -0.00035985	     -0.20060215	     -0.06016160	      0.88291001	     -0.00011322	     -0.21387838	      0.00087471	     -0.00018247	     24.13394945
      0.06734100	     -0.05888743	     -0.00036092	     -0.20060079	     -0.06016016	      0.88290971	     -0.00011269	     -0.21387567	      0.00089434	     -0.00019304	     23.82300997
      0.06853122	     -0.05887866	     -0.00036064	     -0.20059236	     -0.06015909	      0.88290947	     -0.00011229	     -0.21387376	      0.00090795	     -0.00020097	     24.06537726
      0.06972144	     -0.05887447	     -0.00036102	     -0.20058849	     -0.06015800	      0.88290923	     -0.00011188	     -0.21387184	      0.00092170	     -0.00020882	     23.95561155
      0.07142976	     -0.05886474	     -0.00036093	     -0.20057923	     -0.06015641	      0.88290886	     -0.00011130	     -0.21386915	      0.00094076	     -0.00021994	     24.01629703
      0.07289183	     -0.05885950	     -0.00036113	     -0.20057438	     -0.06015503	      0.88290853	     -0.00011080	     -0.21386685	      0.00095692	     -0.00022922	     23.83946875
      0.07435390	     -0.05884888	     -0.00036030	     -0.20056417	     -0.06015361	      0.88290819	     -0.00011028	     -0.21386462	      0.00097235	     -0.00023832	     24.01659527
      0.07581598	     -0.05884654	     -0.00036052	     -0.20056222	     -0.06015218	      0.88290784	     -0.00010977	     -0.21386239	      0.00098801	     -0.00024708	     23.75305294
      0.07712738	     -0.05883806	     -0.00035956	     -0.20055411	     -0.06015088	      0.88290751	     -0.00010930	     -0.21386052	      0.00100130	     -0.00025476	     23.95397380
      0.07843879	     -0.05883602	     -0.00035955	     -0.20055241	     -0.06014956	      0.88290717	     -0.00010883	     -0.21385866	      0.00101488	     -0.00026215	     23.79999797
      0.07975020	     -0.05883029	     -0.00035889	     -0.20054703	     -0.06014822	      0.88290682	     -0.00010836	     -0.21385688	      0.00102804	     -0.00026933	     23.88790535
      0.08143763	     -0.05883886	     -0.00035864	     -0.20055604	     -0.06014647	      0.88290636	     -0.00010775	     -0.21385478	      0.00104493	     -0.00027854	     23.67780811
      0.08272733	     -0.05888682	     -0.00035741	     -0.20060433	     -0.06014511	      0.88290599	     -0.00010727	     -0.21385419	      0.00105653	     -0.00028754	     23.51126546
      0.08401703	     -0.05900991	     -0.00035681	     -0.20072770	     -0.06014374	      0.88290561	     -0.00010680	     -0.21385627	      0.00106758	     -0.00030258	     22.97547945
      0.08561509	     -0.05925776	     -0.00035554	     -0.20097590	     -0.06014202	      0.88290510	     -0.00010621	     -0.21386536	      0.00108252	     -0.00033735	     23.07876370
      0.08721315	     -0.05958945	     -0.00035633	     -0.20130794	     -0.06014028	      0.88290452	     -0.00010562	     -0.21388357	      0.00110436	     -0.00039710	     22.97768963
      0.08843132	     -0.05985944	     -0.00035653	     -0.20157824	     -0.06013892	      0.88290400	     -0.00010517	     -0.21390391	      0.00112729	     -0.00046198	     24.44514325
      0.08964949	     -0.06013881	     -0.00035833	     -0.20185796	     -0.06013753	      0.88290339	     -0.00010472	     -0.21392930	      0.00115752	     -0.00054374	     25.18991884
      0.09134967	     -0.06051159	     -0.00036109	     -0.20223133	     -0.06013552	      0.88290235	     -0.00010410	     -0.21397196	      0.00121114	     -0.00068412	     26.85638512
      0.09293048	     -0.06083308	     -0.00036508	     -0.20255344	     -0.06013355	      0.88290115	     -0.00010354	     -0.21401747	      0.00127250	     -0.00083796	     27.29041695
      0.09451129	     -0.06111503	     -0.00036755	     -0.20283612	     -0.06013149	      0.88289969	     -0.00010297	     -0.21406718	      0.00134252	     -0.00100894	     28.69297128
      0.09586723	     -0.06133693	     -0.00037076	     -0.20305870	     -0.06012962	      0.88289822	     -0.00010249	     -0.21411211	      0.00140916	     -0.00116515	     27.55490212
      0.09722317	     -0.06152567	     -0.00037236	     -0.20324819	     -0.06012767	      0.88289653	     -0.00010202	     -0.21415852	      0.00148012	     -0.00132642	     27.47828962
      0.09857912	     -0.06168594	     -0.00037369	     -0.20340925	     -0.06012561	      0.88289462	     -0.00010155	     -0.21420574	      0.00155497	     -0.00148893	     26.10109617
      0.10044313	     -0.06186239	     -0.00037525	     -0.20358687	     -0.06012261	      0.88289164	     -0.00010091	     -0.21427140	      0.00166199	     -0.00170658	     24.55457188
      0.10183882	     -0.06197020	     -0.00037755	     -0.20369555	     -0.06012023	      0.88288915	     -0.00010044	     -0.21432048	      0.00174437	     -0.00186158	     22.27437342
      0.10323452	     -0.06204682	     -0.00037837	     -0.20377310	     -0.06011774	      0.88288645	     -0.00009997	     -0.21436894	      0.00182863	     -0.00200553	     20.97374637
      0.10463021	     -0.06210478	     -0.00037983	     -0.20383199	     -0.06011513	      0.88288356	     -0.00009951	     -0.21441620	      0.00191315	     -0.00213691	     19.44602066
      0.10602590	     -0.06214397	     -0.00038061	     -0.20387215	     -0.06011240	      0.88288049	     -0.00009906	     -0.21446196	      0.00199900	     -0.00225176	     18.40006062
      0.10742160	     -0.06217368	     -0.00038146	     -0.20390280	     -0.06010955	      0.88287728	     -0.00009861	     -0.21450595	      0.00208323	     -0.00235063	     17.92039975
      0.10852952	     -0.06219180	     -0.00038151	     -0.20392170	     -0.06010720	      0.88287464	     -0.00009826	     -0.21453957	      0.00215128	     -0.00241461	     17.57081862
      0.10963745	     -0.06220921	     -0.00038176	     -0.20393988	     -0.06010478	      0.88287193	     -0.00009791	     -0.21457198	      0.00221805	     -0.00246770	     17.71941528
      0.11128057	     -0.06222895	     -0.00038178	     -0.20396077	     -0.06010106	      0.88286783	     -0.00009740	     -0.21461797	      0.00231687	     -0.00252300	     18.04546545
      0.11280539	     -0.06225262	     -0.00038199	     -0.20398549	     -0.06009746	      0.88286396	     -0.00009694	     -0.21465854	      0.00240721	     -0.00255045	     18.76474218
      0.11416578	     -0.06227689	     -0.00038214	     -0.20401070	     -0.06009413	      0.88286048	     -0.00009653	     -0.21469310	      0.00248830	     -0.00255538	     19.03455553
      0.11552618	     -0.06230407	     -0.00038226	     -0.20403881	     -0.06009069	      0.88285701	     -0.00009613	     -0.21472606	      0.00256796	     -0.00254472	     19.97817651
      0.11688657	     -0.06233472	     -0.00038227	     -0.20407041	     -0.06008714	      0.88285357	     -0.00009574	     -0.21475743	      0.00264928	     -0.00251734	     19.89058614
      0.11824696	     -0.06236859	     -0.00038213	     -0.20410520	     -0.06008348	      0.88285017	     -0.00009536	     -0.21478718	      0.00272905	     -0.00247706	     20.68813612
      0.11946126	     -0.06240100	     -0.00038226	     -0.20413845	     -0.06008012	      0.88284719	     -0.00009502	     -0.21481241	      0.00280214	     -0.00242902	     20.32943626
      0.12067556	     -0.06243718	     -0.00038254	     -0.20417547	     -0.06007668	      0.88284427	     -0.00009469	     -0.21483641	      0.00287458	     -0.00237276	     20.51244052
      0.12214863	     -0.06248329	     -0.00038297	     -0.20422259	     -0.06007238	      0.88284083	     -0.00009430	     -0.21486396	      0.00296409	     -0.00229298	     20.04480100
      0.12362171	     -0.06253046	     -0.00038338	     -0.20427077	     -0.06006794	      0.88283752	     -0.00009391	     -0.21488981	      0.00305329	     -0.00220402	     20.15326668
      0.12477038	     -0.06256636	     -0.00038380	     -0.20430747	     -0.06006439	      0.88283503	     -0.00009362	     -0.21490888	      0.00312479	     -0.00212766	     19.35928166
      0.12591905	     -0.06260460	     -0.00038436	     -0.20434650	     -0.06006076	      0.88283263	     -0.00009334	     -0.21492701	      0.00319584	     -0.00204814	     19.15714070
      0.12754783	     -0.06265729	     -0.00038514	     -0.20440033	     -0.06005548	      0.88282939	     -0.00009295	     -0.21495129	      0.00329830	     -0.00192933	     18.53195069
      0.12892517	     -0.06269988	     -0.00038583	     -0.20444387	     -0.06005087	      0.88282681	     -0.00009263	     -0.21497051	      0.00338515	     -0.00182568	     18.35992388
      0.13030252	     -0.06273869	     -0.00038642	     -0.20448364	     -0.06004615	      0.88282437	     -0.00009231	     -0.21498862	      0.00347372	     -0.00171913	     17.78835874
      0.13167986	     -0.06277575	     -0.00038701	     -0.20452166	     -0.06004131	      0.88282207	     -0.00009201	     -0.21500564	      0.00356160	     -0.00161261	     17.84489238
      0.13285172	     -0.06280309	     -0.00038737	     -0.20454982	     -0.06003709	      0.88282024	     -0.00009176	     -0.21501937	      0.00363810	     -0.00152088	     17.40412502
      0.13402358	     -0.06283123	     -0.00038785	     -0.20457878	     -0.06003278	      0.88281851	     -0.00009152	     -0.21503247	      0.00371400	     -0.00143076	     17.40640825
      0.13572584	     -0.06286984	     -0.00038855	     -0.20461860	     -0.06002636	      0.88281618	     -0.00009118	     -0.21505062	      0.00382554	     -0.00130172	     17.17808802
      0.13705846	     -0.06289840	     -0.00038920	     -0.20464808	     -0.06002121	      0.88281451	     -0.00009092	     -0.21506421	      0.00391252	     -0.00120408	     17.25747937
      0.13839108	     -0.06292244	     -0.00038945	     -0.20467307	     -0.06001593	      0.88281297	     -0.00009068	     -0.21507737	      0.00400084	     -0.00110878	     17.06901971
      0.13972370	     -0.06294472	     -0.00038999	     -0.20469627	     -0.06001054	      0.88281155	     -0.00009044	     -0.21509012	      0.00408825	     -0.00101802	     17.18714060
      0.14105632	     -0.06296245	     -0.00039034	     -0.20471494	     -0.06000504	      0.88281026	     -0.00009021	     -0.21510252	      0.00417711	     -0.00093033	     16.95867586
      0.14238894	     -0.06297583	     -0.00039021	     -0.20472926	     -0.05999941	      0.88280907	     -0.00008999	     -0.21511453	      0.00426479	     -0.00084770	     17.09000740
      0.14372156	     -0.06298450	     -0.00039027	     -0.20473888	     -0.05999367	      0.88280800	     -0.00008978	     -0.21512621	      0.00435350	     -0.00076877	     16.90855953
      0.14505419	     -0.06299156	     -0.00039034	     -0.20474687	     -0.05998781	      0.88280702	     -0.00008958	     -0.21513756	      0.00444127	     -0.00069512	     16.90295577
      0.14638681	     -0.06299354	     -0.00039017	     -0.20474980	     -0.05998183	      0.88280614	     -0.00008938	     -0.21514859	      0.00452999	     -0.00062536	     16.68053857
      0.14771943	     -0.06299373	     -0.00038992	     -0.20475093	     -0.05997574	      0.88280535	     -0.00008920	     -0.21515922	      0.00461749	     -0.00056126	     16.68949911
      0.14905205	     -0.06299019	     -0.00038935	     -0.20474834	     -0.05996952	      0.88280464	     -0.00008902	     -0.21516947	      0.00470616	     -0.00050104	     16.39317479
      0.15038467	     -0.06298409	     -0.00038866	     -0.20474319	     -0.05996319	      0.88280401	     -0.00008886	     -0.21517926	      0.00479346	     -0.00044641	     16.45628045
      0.15171729	     -0.06297522	     -0.00038772	     -0.20473527	     -0.05995675	      0.88280345	     -0.00008870	     -0.21518858	      0.00488166	     -0.00039572	     16.23732306
      0.15304991	     -0.06296522	     -0.00038677	     -0.20472621	     -0.05995018	      0.88280296	     -0.00008855	     -0.21519735	      0.00496889	     -0.00035023	     16.25073045
      0.15438253	     -0.06295254	     -0.00038572	     -0.20471448	     -0.05994350	      0.88280252	     -0.00008841	     -0.21520560	      0.00505697	     -0.00030838	     16.02515899
      0.15571515	     -0.06294129	     -0.00038485	     -0.20470416	     -0.05993671	      0.88280213	     -0.00008828	     -0.21521327	      0.00514385	     -0.00027179	     16.12178016
      0.15704777	     -0.06292941	     -0.00038398	     -0.20469323	     -0.05992979	      0.88280179	     -0.00008816	     -0.21522045	      0.00523190	     -0.00023862	     15.85407269
      0.15838039	     -0.06291844	     -0.00038330	     -0.20468317	     -0.05992276	      0.88280149	     -0.00008805	     -0.21522713	      0.00531867	     -0.00021056	     16.02113699
      0.15971301	     -0.06290804	     -0.00038261	     -0.20467370	     -0.05991562	      0.88280123	     -0.00008795	     -0.21523333	      0.00540644	     -0.00018606	     15.86109953
      0.16104563	     -0.06290021	     -0.00038213	     -0.20466678	     -0.05990835	      0.88280100	     -0.00008787	     -0.21523907	      0.00549344	     -0.00016636	     15.98205679
      0.16237825	     -0.06289228	     -0.00038166	     -0.20465977	     -0.05990098	      0.88280078	     -0.00008779	     -0.21524441	      0.00558144	     -0.00014992	     15.80166081
      0.16371087	     -0.06288709	     -0.00038142	     -0.20465548	     -0.05989348	      0.88280059	     -0.00008772	     -0.21524932	      0.00566855	     -0.00013826	     15.99386228
      0.16504350	     -0.06288086	     -0.00038127	     -0.20465017	     -0.05988587	      0.88280042	     -0.00008767	     -0.21525384	      0.00575708	     -0.00012939	     15.75625232
      0.16637612	     -0.06287402	     -0.00038118	     -0.20464423	     -0.05987814	      0.88280025	     -0.00008762	     -0.21525791	      0.00584463	     -0.00012474	     15.99647664
      0.16770874	     -0.06286177	     -0.00038101	     -0.20463289	     -0.05987029	      0.88280008	     -0.00008759	     -0.21526144	      0.00593345	     -0.00012242	     15.91778018
      0.16904136	     -0.06283330	     -0.00038076	     -0.20460533	     -0.05986232	      0.88279992	     -0.00008757	     -0.21526406	      0.00602180	     -0.00012293	     16.24664991
      0.17037398	     -0.06276693	     -0.00038020	     -0.20453990	     -0.05985424	      0.88279975	     -0.00008756	     -0.21526500	      0.00611135	     -0.00012312	     16.41991383
      0.17170660	     -0.06264922	     -0.00037974	     -0.20442313	     -0.05984604	      0.88279959	     -0.00008756	     -0.21526295	      0.00619972	     -0.00012177	     17.15431788
      0.17303922	     -0.06246852	     -0.00037912	     -0.20424338	     -0.05983771	      0.88279943	     -0.00008757	     -0.21525657	      0.00628797	     -0.00011341	     17.51975989
      0.17437184	     -0.06222832	     -0.00037843	     -0.20400411	     -0.05982928	      0.88279929	     -0.00008760	     -0.21524459	      0.00637191	     -0.00009596	     18.41945826
      0.17570446	     -0.06193849	     -0.00037743	     -0.20371518	     -0.05982073	      0.88279918	     -0.00008763	     -0.21522634	      0.00645178	     -0.00006463	     18.87315954
      0.17703708	     -0.06161334	     -0.00037635	     -0.20339087	     -0.05981209	      0.88279913	     -0.00008767	     -0.21520162	      0.00652404	     -0.00001840	     19.66572855
      0.17836970	     -0.06126089	     -0.00037491	     -0.20303918	     -0.05980335	      0.88279914	     -0.00008772	     -0.21517072	      0.00658923	      0.00004552	     20.01112358
      0.17970232	     -0.06089403	     -0.00037341	     -0.20267300	     -0.05979453	      0.88279926	     -0.00008778	     -0.21513412	      0.00664469	      0.00012587	     20.90793470
      0.18103494	     -0.06051788	     -0.00037160	     -0.20229746	     -0.05978564	      0.88279949	     -0.00008785	     -0.21509254	      0.00669249	      0.00022399	     21.17421338
      0.18236756	     -0.06013882	     -0.00036965	     -0.20191890	     -0.05977670	      0.88279986	     -0.00008793	     -0.21504666	      0.00673023	      0.00033698	     22.10330101
      0.18370019	     -0.05975995	     -0.00036727	     -0.20154046	     -0.05976771	      0.88280039	     -0.00008802	     -0.21499719	      0.00676061	      0.00046470	     22.56683095
      0.18503281	     -0.05938674	     -0.00036485	     -0.20116760	     -0.05975868	      0.88280110	     -0.00008811	     -0.21494472	      0.00678228	      0.00060388	     23.50969081
      0.18636543	     -0.05902234	     -0.00036238	     -0.20080347	     -0.05974963	      0.88280201	     -0.00008822	     -0.21488994	      0.00679757	      0.00075363	     23.93241843
      0.18769805	     -0.05867273	     -0.00036042	     -0.20045404	     -0.05974057	      0.88280311	     -0.00008833	     -0.21483346	      0.00680521	      0.00090981	     25.00105923
      0.18903067	     -0.05833600	     -0.00035848	     -0.20011744	     -0.05973150	      0.88280443	     -0.00008845	     -0.21477590	      0.00680826	      0.00107160	     25.34577515
      0.19036329	     -0.05801215	     -0.00035643	     -0.19979364	     -0.05972243	      0.88280597	     -0.00008857	     -0.21471767	      0.00680485	      0.00123465	     26.40152705
      0.19169591	     -0.05770406	     -0.00035477	     -0.19948557	     -0.05971336	      0.88280772	     -0.00008871	     -0.21465920	      0.00679799	      0.00139811	     26.88230684
      0.19302853	     -0.05741351	     -0.00035353	     -0.19919496	     -0.05970431	      0.88280969	     -0.00008885	     -0.21460088	      0.00678622	      0.00155818	     27.89535227
      0.19436115	     -0.05713514	     -0.00035182	     -0.19891651	     -0.05969528	      0.88281188	     -0.00008900	     -0.21454296	      0.00677216	      0.00171437	     28.31797999
      0.19569377	     -0.05686990	     -0.00035060	     -0.19865114	     -0.05968626	      0.88281426	     -0.00008915	     -0.21448562	      0.00675395	      0.00186326	     29.41027082
      0.19702639	     -0.05661799	     -0.00034889	     -0.19839910	     -0.05967728	      0.88281684	     -0.00008931	     -0.21442901	      0.00673454	      0.00200506	     29.72244158
      0.19835901	     -0.05637782	     -0.00034736	     -0.19815875	     -0.05966832	      0.88281960	     -0.00008948	     -0.21437321	      0.00671157	      0.00213633	     30.76807898
      0.19969163	     -0.05615017	     -0.00034597	     -0.19793091	     -0.05965939	      0.88282253	     -0.00008965	     -0.21431829	      0.00668793	      0.00225736	     31.20085075
      0.20102425	     -0.05593291	     -0.00034477	     -0.19771341	     -0.05965049	      0.88282561	     -0.00008983	     -0.21426425	      0.00666170	      0.00236572	     32.15086657
      0.20235687	     -0.05572574	     -0.00034382	     -0.19750600	     -0.05964163	      0.88282883	     -0.00009001	     -0.21421112	      0.00663514	      0.00246220	     32.45583807
      0.20368950	     -0.05552823	     -0.00034324	     -0.19730820	     -0.05963281	      0.88283217	     -0.00009020	     -0.21415891	      0.00660597	      0.00254441	     33.43017838
      0.20502212	     -0.05534022	     -0.00034254	     -0.19711990	     -0.05962403	      0.88283560	     -0.00009040	     -0.21410766	      0.00657702	      0.00261376	     33.56898851
      0.20635474	     -0.05515755	     -0.00034259	     -0.19693690	     -0.05961528	      0.88283913	     -0.00009060	     -0.21405736	      0.00654543	      0.00266812	     34.49520180
      0.20768736	     -0.05498661	     -0.00034244	     -0.19676562	     -0.05960658	      0.88284271	     -0.00009081	     -0.21400808	      0.00651385	      0.00270908	     34.70457153
      0.20901998	     -0.05482241	     -0.00034262	     -0.19660107	     -0.05959792	      0.88284634	     -0.00009102	     -0.21395985	      0.00648011	      0.00273526	     35.46029280
      0.21035260	     -0.05466541	     -0.00034252	     -0.19644371	     -0.05958931	      0.88284999	     -0.00009124	     -0.21391264	      0.00644634	      0.00274842	     35.56210019
      0.21168522	     -0.05451202	     -0.00034256	     -0.19628992	     -0.05958074	      0.88285366	     -0.00009146	     -0.21386637	      0.00641022	      0.00274716	     36.37093520
      0.21301784	     -0.05436397	     -0.00034213	     -0.19614150	     -0.05957223	      0.88285731	     -0.00009169	     -0.21382097	      0.00637447	      0.00273395	     36.29634248
      0.21435046	     -0.05421491	     -0.00034184	     -0.19599204	     -0.05956376	      0.88286094	     -0.00009192	     -0.21377635	      0.00633603	      0.00270754	     37.12677463
      0.21568308	     -0.05407237	     -0.00034124	     -0.19584910	     -0.05955534	      0.88286452	     -0.00009216	     -0.21373246	      0.00629761	      0.00267045	     37.15891431
      0.21701570	     -0.05393015	     -0.00034137	     -0.19570643	     -0.05954697	      0.88286805	     -0.00009240	     -0.21368930	      0.00625679	      0.00262213	     37.86282993
      0.21834832	     -0.05379229	     -0.00034132	     -0.19556813	     -0.05953866	      0.88287151	     -0.00009265	     -0.21364684	      0.00621570	      0.00256531	     37.81459392
      0.21968094	     -0.05365300	     -0.00034148	     -0.19542837	     -0.05953041	      0.88287488	     -0.00009290	     -0.21360506	      0.00617167	      0.00249934	     38.59831781
      0.22082510	     -0.05353469	     -0.00034108	     -0.19530966	     -0.05952337	      0.88287771	     -0.00009312	     -0.21356963	      0.00613372	      0.00243788	     38.55194140
      0.22196925	     -0.05341550	     -0.00034069	     -0.19519005	     -0.05951637	      0.88288046	     -0.00009334	     -0.21353456	      0.00609371	      0.00237116	     39.00947691
      0.22349550	     -0.05325704	     -0.00033982	     -0.19503103	     -0.05950711	      0.88288401	     -0.00009364	     -0.21348825	      0.00603874	      0.00227670	     39.27102214
      0.22502174	     -0.05309700	     -0.00033916	     -0.19487040	     -0.05949794	      0.88288741	     -0.00009395	     -0.21344240	      0.00598062	      0.00217680	     39.92544598
      0.22617983	     -0.05297842	     -0.00033829	     -0.19475136	     -0.05949104	      0.88288988	     -0.00009418	     -0.21340786	      0.00593542	      0.00209914	     39.96101690
      0.22733793	     -0.05285840	     -0.00033775	     -0.19463086	     -0.05948419	      0.88289227	     -0.00009442	     -0.21337355	      0.00588811	      0.00201983	     40.37268626
      0.22887312	     -0.05270400	     -0.00033686	     -0.19447580	     -0.05947520	      0.88289529	     -0.00009474	     -0.21332847	      0.00582319	      0.00191413	     40.67046715
      0.23024683	     -0.05256589	     -0.00033653	     -0.19433706	     -0.05946725	      0.88289785	     -0.00009503	     -0.21328859	      0.00576230	      0.00181958	     41.18233691
      0.23162055	     -0.05243331	     -0.00033582	     -0.19420384	     -0.05945937	      0.88290029	     -0.00009532	     -0.21324913	      0.00569944	      0.00172637	     41.36921102
      0.23281133	     -0.05231477	     -0.00033547	     -0.19408472	     -0.05945262	      0.88290230	     -0.00009558	     -0.21321530	      0.00564264	      0.00164688	     41.83693709
      0.23400211	     -0.05220069	     -0.00033465	     -0.19397005	     -0.05944594	      0.88290421	     -0.00009583	     -0.21318178	      0.00558429	      0.00156938	     42.07465355
      0.23519289	     -0.05208695	     -0.00033397	     -0.19385571	     -0.05943932	      0.88290603	     -0.00009609	     -0.21314860	      0.00552400	      0.00149407	     42.43633745
      0.23682625	     -0.05193879	     -0.00033304	     -0.19370669	     -0.05943037	      0.88290839	     -0.00009646	     -0.21310370	      0.00543855	      0.00139513	     42.80447896
      0.23802810	     -0.05183026	     -0.00033280	     -0.19359750	     -0.05942387	      0.88291003	     -0.00009673	     -0.21307119	      0.00537344	      0.00132583	     43.22359069
      0.23922994	     -0.05172802	     -0.00033251	     -0.19349459	     -0.05941745	      0.88291158	     -0.00009700	     -0.21303921	      0.00530665	      0.00126003	     43.45990459
      0.24067951	     -0.05160688	     -0.00033265	     -0.19337259	     -0.05940982	      0.88291335	     -0.00009733	     -0.21300148	      0.00522366	      0.00118526	     43.93643355
      0.24195152	     -0.05150531	     -0.00033244	     -0.19327027	     -0.05940322	      0.88291482	     -0.00009762	     -0.21296905	      0.00514908	      0.00112405	     44.19285770
      0.24322353	     -0.05140141	     -0.00033255	     -0.19316559	     -0.05939672	      0.88291621	     -0.00009791	     -0.21293722	      0.00507262	      0.00106697	     44.66595596
      0.24449554	     -0.05130333	     -0.00033222	     -0.19306673	     -0.05939032	      0.88291754	     -0.00009821	     -0.21290594	      0.00499465	      0.00101425	     44.91665625
      0.24576755	     -0.05120421	     -0.00033225	     -0.19296681	     -0.05938402	      0.88291880	     -0.00009851	     -0.21287521	      0.00491487	      0.00096572	     45.38110581
      0.24703955	     -0.05111100	     -0.00033187	     -0.19287279	     -0.05937782	      0.88292000	     -0.00009881	     -0.21284499	      0.00483366	      0.00092149	     45.62527300
      0.24831156	     -0.05101685	     -0.00033181	     -0.19277781	     -0.05937172	      0.88292114	     -0.00009911	     -0.21281531	      0.00475077	      0.00088133	     46.08225381
      0.24958357	     -0.05092941	     -0.00033147	     -0.19268954	     -0.05936573	      0.88292224	     -0.00009941	     -0.21278614	      0.00466658	      0.00084525	     46.30915512
      0.25085558	     -0.05084205	     -0.00033169	     -0.19260132	     -0.05935985	      0.88292329	     -0.00009972	     -0.21275751	      0.00458084	      0.00081296	     46.76023625
      0.25212759	     -0.05076528	     -0.00033146	     -0.19252369	     -0.05935408	      0.88292431	     -0.00010002	     -0.21272947	      0.00449388	      0.00078430	     46.90565410
      0.25339960	     -0.05069433	     -0.00033171	     -0.19245186	     -0.05934842	      0.88292529	     -0.00010033	     -0.21270218	      0.00440543	      0.00075849	     47.27099436
      0.25467161	     -0.05063767	     -0.00033141	     -0.19239431	     -0.05934287	      0.88292624	     -0.00010064	     -0.21267579	      0.00431605	      0.00073496	     47.32133300
      0.25594361	     -0.05058725	     -0.00033170	     -0.19234298	     -0.05933744	      0.88292716	     -0.00010095	     -0.21265046	      0.00422562	      0.00071279	     47.65182821
      0.25721562	     -0.05055188	     -0.00033132	     -0.19230671	     -0.05933212	      0.88292805	     -0.00010126	     -0.21262626	      0.00413485	      0.00069142	     47.61267642
      0.25848763	     -0.05052242	     -0.00033165	     -0.19227634	     -0.05932692	      0.88292892	     -0.00010157	     -0.21260335	      0.00404357	      0.00066991	     47.91028272
      0.25975964	     -0.05050912	     -0.00033120	     -0.19226214	     -0.05932183	      0.88292976	     -0.00010187	     -0.21258174	      0.00395253	      0.00064782	     47.75818497
      0.26103165	     -0.05050156	     -0.00033166	     -0.19225366	     -0.05931686	      0.88293057	     -0.00010218	     -0.21256158	      0.00386148	      0.00062424	     48.01784973
      0.26215867	     -0.05050889	     -0.00033131	     -0.19226019	     -0.05931256	      0.88293126	     -0.00010246	     -0.21254492	      0.00378145	      0.00060182	     47.80120919
      0.26328568	     -0.05052149	     -0.00033152	     -0.19227199	     -0.05930834	      0.88293192	     -0.00010273	     -0.21252947	      0.00370182	      0.00057740	     47.83934852
      0.26467811	     -0.05055068	     -0.00033150	     -0.19230021	     -0.05930325	      0.88293270	     -0.00010307	     -0.21251205	      0.00360453	      0.00054415	     47.64221915
      0.26607054	     -0.05058963	     -0.00033196	     -0.19233817	     -0.05929830	      0.88293344	     -0.00010341	     -0.21249654	      0.00350839	      0.00050696	     47.65343446
      0.26722433	     -0.05063457	     -0.00033178	     -0.19238234	     -0.05929430	      0.88293400	     -0.00010369	     -0.21248514	      0.00343003	      0.00047297	     47.29653629
      0.26837812	     -0.05068390	     -0.00033217	     -0.19243088	     -0.05929039	      0.88293453	     -0.00010397	     -0.21247506	      0.00335267	      0.00043580	     47.19796414
      0.26977531	     -0.05075403	     -0.00033217	     -0.19250007	     -0.05928577	      0.88293510	     -0.00010431	     -0.21246455	      0.00326080	      0.00038662	     46.83010586
      0.27117249	     -0.05082779	     -0.00033279	     -0.19257292	     -0.05928127	      0.88293561	     -0.00010465	     -0.21245582	      0.00317072	      0.00033283	     46.75786210
      0.27229530	     -0.05089447	     -0.00033252	     -0.19263889	     -0.05927775	      0.88293595	     -0.00010492	     -0.21244997	      0.00310000	      0.00028661	     46.30826230
      0.27341811	     -0.05096108	     -0.00033283	     -0.19270479	     -0.05927431	      0.88293625	     -0.00010519	     -0.21244510	      0.00303043	      0.00023782	     46.13716369
      0.27486596	     -0.05105238	     -0.00033279	     -0.19279521	     -0.05926999	      0.88293654	     -0.00010553	     -0.21244011	      0.00294273	      0.00017169	     45.70082110
      0.27631381	     -0.05114411	     -0.00033327	     -0.19288607	     -0.05926579	      0.88293674	     -0.00010588	     -0.21243646	      0.00285694	      0.00010241	     45.55485547
      0.27741540	     -0.05121926	     -0.00033275	     -0.19296059	     -0.05926268	      0.88293683	     -0.00010614	     -0.21243449	      0.00279322	      0.00004817	     45.05810264
      0.27851698	     -0.05129343	     -0.00033290	     -0.19303413	     -0.05925964	      0.88293685	     -0.00010640	     -0.21243317	      0.00273046	     -0.00000718	     44.83983009
      0.28002039	     -0.05139917	     -0.00033268	     -0.19313903	     -0.05925559	      0.88293678	     -0.00010676	     -0.21243232	      0.00264665	     -0.00008369	     44.35843682
      0.28152379	     -0.05150408	     -0.00033312	     -0.19324312	     -0.05925168	      0.88293660	     -0.00010712	     -0.21243250	      0.00256457	     -0.00016075	     44.18463513
      0.28258859	     -0.05158296	     -0.00033256	     -0.19332144	     -0.05924898	      0.88293640	     -0.00010737	     -0.21243317	      0.00250779	     -0.00021514	     43.67306972
      0.28365338	     -0.05166017	     -0.00033262	     -0.19339809	     -0.05924634	      0.88293614	     -0.00010762	     -0.21243430	      0.00245176	     -0.00026924	     43.44457103
      0.28524793	     -0.05177796	     -0.00033247	     -0.19351507	     -0.05924249	      0.88293565	     -0.00010799	     -0.21243674	      0.00236961	     -0.00034904	     42.96098702
      0.28658781	     -0.05187653	     -0.00033294	     -0.19361295	     -0.05923936	      0.88293513	     -0.00010830	     -0.21243949	      0.00230198	     -0.00041453	     42.73099817
      0.28792770	     -0.05197844	     -0.00033270	     -0.19371421	     -0.05923632	      0.88293454	     -0.00010861	     -0.21244281	      0.00223586	     -0.00047810	     42.24157097
      0.28926759	     -0.05207739	     -0.00033338	     -0.19381251	     -0.05923337	      0.88293385	     -0.00010892	     -0.21244669	      0.00217088	     -0.00053956	     42.12282700
      0.29046835	     -0.05216956	     -0.00033297	     -0.19390412	     -0.05923080	      0.88293317	     -0.00010919	     -0.21245057	      0.00211402	     -0.00059244	     41.64350981
      0.29166910	     -0.05225900	     -0.00033338	     -0.19399301	     -0.05922829	      0.88293243	     -0.00010946	     -0.21245482	      0.00205803	     -0.00064319	     41.48742938
      0.29286985	     -0.05235017	     -0.00033319	     -0.19408365	     -0.05922586	      0.88293163	     -0.00010974	     -0.21245940	      0.00200325	     -0.00069154	     41.14181066
      0.29441470	     -0.05246529	     -0.00033351	     -0.19419808	     -0.05922281	      0.88293052	     -0.00011008	     -0.21246575	      0.00193423	     -0.00075010	     40.93767686
      0.29564596	     -0.05255895	     -0.00033299	     -0.19429124	     -0.05922047	      0.88292957	     -0.00011036	     -0.21247111	      0.00188068	     -0.00079360	     40.51784693
      0.29687721	     -0.05264981	     -0.00033301	     -0.19438158	     -0.05921818	      0.88292856	     -0.00011063	     -0.21247674	      0.00182809	     -0.00083425	     40.38552987
      0.29810846	     -0.05274217	     -0.00033253	     -0.19447346	     -0.05921596	      0.88292751	     -0.00011090	     -0.21248257	      0.00177678	     -0.00087182	     40.05392859
      0.29963019	     -0.05285364	     -0.00033274	     -0.19458433	     -0.05921331	      0.88292615	     -0.00011123	     -0.21249006	      0.00171477	     -0.00091398	     39.90495160
      0.30084745	     -0.05294437	     -0.00033205	     -0.19467462	     -0.05921125	      0.88292502	     -0.00011150	     -0.21249622	      0.00166661	     -0.00094418	     39.50390786
      0.30206471	     -0.05303203	     -0.00033218	     -0.19476182	     -0.05920925	      0.88292386	     -0.00011176	     -0.21250252	      0.00161935	     -0.00097135	     39.39065240
      0.30328197	     -0.05312043	     -0.00033172	     -0.19484980	     -0.05920731	      0.88292266	     -0.00011202	     -0.21250892	      0.00157332	     -0.00099544	     39.09522141
      0.30486327	     -0.05323219	     -0.00033179	     -0.19496100	     -0.05920486	      0.88292106	     -0.00011236	     -0.21251738	      0.00151499	     -0.00102231	     38.95061964
      0.30608003	     -0.05331927	     -0.00033100	     -0.19504770	     -0.05920305	      0.88291981	     -0.00011261	     -0.21252395	      0.00147152	     -0.00103957	     38.56974695
      0.30729678	     -0.05340326	     -0.00033105	     -0.19513129	     -0.05920128	      0.88291853	     -0.00011286	     -0.21253057	      0.00142892	     -0.00105406	     38.46535449
      0.30851354	     -0.05348765	     -0.00033052	     -0.19521530	     -0.05919957	      0.88291724	     -0.00011312	     -0.21253721	      0.00138750	     -0.00106577	     38.18851062
      0.31013268	     -0.05359667	     -0.00033052	     -0.19532383	     -0.05919737	      0.88291551	     -0.00011345	     -0.21254605	      0.00133382	     -0.00107734	     38.05085431
      0.31134349	     -0.05367896	     -0.00032966	     -0.19540578	     -0.05919578	      0.88291420	     -0.00011369	     -0.21255265	      0.00129504	     -0.00108305	     37.68068769
      0.31255431	     -0.05375815	     -0.00032967	     -0.19548463	     -0.05919423	      0.88291289	     -0.00011394	     -0.21255922	      0.00125705	     -0.00108647	     37.57879341
      0.31402823	     -0.05385484	     -0.00032885	     -0.19558093	     -0.05919241	      0.88291128	     -0.00011423	     -0.21256715	      0.00121231	     -0.00108762	     37.22220090
      0.31534947	     -0.05393810	     -0.00032904	     -0.19566383	     -0.05919084	      0.88290985	     -0.00011449	     -0.21257419	      0.00117319	     -0.00108613	     37.17347843
      0.31667071	     -0.05402250	     -0.00032802	     -0.19574792	     -0.05918931	      0.88290842	     -0.00011475	     -0.21258113	      0.00113546	     -0.00108232	     36.78581163
      0.31799194	     -0.05410297	     -0.00032825	     -0.19582806	     -0.05918783	      0.88290699	     -0.00011501	     -0.21258799	      0.00109855	     -0.00107652	     36.75981728
      0.31931318	     -0.05418481	     -0.00032730	     -0.19590960	     -0.05918641	      0.88290557	     -0.00011526	     -0.21259472	      0.00106302	     -0.00106877	     36.35693693
      0.32063442	     -0.05426214	     -0.00032778	     -0.19598662	     -0.05918503	      0.88290417	     -0.00011551	     -0.21260135	      0.00102824	     -0.00105937	     36.34881850
      0.32195566	     -0.05434111	     -0.00032648	     -0.19606533	     -0.05918369	      0.88290277	     -0.00011576	     -0.21260786	      0.00099479	     -0.00104831	     35.92936018
      0.32327690	     -0.05441602	     -0.00032670	     -0.19613995	     -0.05918240	      0.88290140	     -0.00011601	     -0.21261427	      0.00096202	     -0.00103599	     35.93955801
      0.32459814	     -0.05449234	     -0.00032520	     -0.19621604	     -0.05918115	      0.88290004	     -0.00011625	     -0.21262055	      0.00093062	     -0.00102242	     35.51844004
      0.32591938	     -0.05456403	     -0.00032530	     -0.19628746	     -0.05917994	      0.88289869	     -0.00011649	     -0.21262671	      0.00089987	     -0.00100796	     35.54798365
      0.32724062	     -0.05463697	     -0.00032357	     -0.19636020	     -0.05917877	      0.88289737	     -0.00011673	     -0.21263271	      0.00087048	     -0.00099262	     35.12513721
      0.32856186	     -0.05470519	     -0.00032352	     -0.19642818	     -0.05917764	      0.88289607	     -0.00011697	     -0.21263857	      0.00084168	     -0.00097673	     35.17048847
      0.32988310	     -0.05477451	     -0.00032158	     -0.19649732	     -0.05917654	      0.88289479	     -0.00011721	     -0.21264426	      0.00081420	     -0.00096027	     34.74908420
      0.33120434	     -0.05483910	     -0.00032136	     -0.19656169	     -0.05917548	      0.88289353	     -0.00011744	     -0.21264981	      0.00078726	     -0.00094357	     34.80740123
      0.33252558	     -0.05490460	     -0.00031925	     -0.19662703	     -0.05917446	      0.88289230	     -0.00011767	     -0.21265518	      0.00076160	     -0.00092659	     34.38995318
      0.33384682	     -0.05496534	     -0.00031886	     -0.19668758	     -0.05917347	      0.88289109	     -0.00011789	     -0.21266041	      0.00073642	     -0.00090961	     34.45943659
      0.33516806	     -0.05502660	     -0.00031663	     -0.19674871	     -0.05917252	      0.88288989	     -0.00011812	     -0.21266546	      0.00071244	     -0.00089259	     34.05201486
      0.33648930	     -0.05508309	     -0.00031608	     -0.19680502	     -0.05917159	      0.88288873	     -0.00011834	     -0.21267037	      0.00068890	     -0.00087578	     34.13005968
      0.33781054	     -0.05513972	     -0.00031375	     -0.19686154	     -0.05917069	      0.88288758	     -0.00011856	     -0.21267511	      0.00066647	     -0.00085910	     33.73770673
      0.33913178	     -0.05519173	     -0.00031304	     -0.19691340	     -0.05916983	      0.88288646	     -0.00011877	     -0.21267972	      0.00064443	     -0.00084278	     33.81894087
      0.34045302	     -0.05524378	     -0.00031067	     -0.19696534	     -0.05916899	      0.88288535	     -0.00011899	     -0.21268416	      0.00062341	     -0.00082673	     33.44578369
      0.34177426	     -0.05529182	     -0.00030984	     -0.19701324	     -0.05916818	      0.88288427	     -0.00011920	     -0.21268848	      0.00060272	     -0.00081115	     33.52361564
      0.34309549	     -0.05533978	     -0.00030751	     -0.19706111	     -0.05916740	      0.88288321	     -0.00011941	     -0.21269267	      0.00058294	     -0.00079595	     33.17434667
      0.34441673	     -0.05538406	     -0.00030663	     -0.19710527	     -0.05916664	      0.88288217	     -0.00011962	     -0.21269678	      0.00056346	     -0.00078130	     33.24571811
      0.34573797	     -0.05542825	     -0.00030439	     -0.19714937	     -0.05916591	      0.88288115	     -0.00011982	     -0.21270081	      0.00054478	     -0.00076710	     32.92349260
      0.34705921	     -0.05546885	     -0.00030340	     -0.19718986	     -0.05916520	      0.88288014	     -0.00012002	     -0.21270478	      0.00052637	     -0.00075351	     32.98664873
      0.34838045	     -0.05550897	     -0.00030117	     -0.19722991	     -0.05916452	      0.88287915	     -0.00012023	     -0.21270868	      0.00050869	     -0.00074045	     32.69697049
      0.34970169	     -0.05554623	     -0.00030009	     -0.19726708	     -0.05916386	      0.88287818	     -0.00012043	     -0.21271253	      0.00049124	     -0.00072804	     32.74893127
      0.35102293	     -0.05558394	     -0.00029801	     -0.19730471	     -0.05916322	      0.88287723	     -0.00012062	     -0.21271636	      0.00047444	     -0.00071623	     32.48816703
      0.35234417	     -0.05561967	     -0.00029693	     -0.19734036	     -0.05916260	      0.88287629	     -0.00012082	     -0.21272021	      0.00045787	     -0.00070515	     32.52707049
      0.35366541	     -0.05565503	     -0.00029488	     -0.19737565	     -0.05916201	      0.88287537	     -0.00012101	     -0.21272408	      0.00044189	     -0.00069477	     32.30187991
      0.35498665	     -0.05568792	     -0.00029362	     -0.19740847	     -0.05916144	      0.88287445	     -0.00012121	     -0.21272799	      0.00042616	     -0.00068518	     32.33269315
      0.35658287	     -0.05572649	     -0.00029067	     -0.19744700	     -0.05916077	      0.88287337	     -0.00012144	     -0.21273274	      0.00040793	     -0.00067453	     32.01764804
      0.35776970	     -0.05575217	     -0.00028979	     -0.19747261	     -0.05916029	      0.88287257	     -0.00012161	     -0.21273630	      0.00039445	     -0.00066737	     32.18222501
      0.35895653	     -0.05577810	     -0.00028766	     -0.19749851	     -0.05915983	      0.88287179	     -0.00012178	     -0.21273987	      0.00038150	     -0.00066076	     32.00673537
      0.36052436	     -0.05581069	     -0.00028573	     -0.19753104	     -0.05915925	      0.88287076	     -0.00012200	     -0.21274465	      0.00036464	     -0.00065300	     32.04349756
      0.36193324	     -0.05584114	     -0.00028294	     -0.19756146	     -0.05915874	      0.88286984	     -0.00012220	     -0.21274903	      0.00035010	     -0.00064692	     31.76997951
      0.36334211	     -0.05587100	     -0.00028190	     -0.19759127	     -0.05915826	      0.88286893	     -0.00012239	     -0.21275357	      0.00033560	     -0.00064188	     31.97792508
      0.36458249	     -0.05589998	     -0.00027926	     -0.19762023	     -0.05915785	      0.88286814	     -0.00012257	     -0.21275774	      0.00032349	     -0.00063823	     31.65930190
      0.36582286	     -0.05592811	     -0.00027800	     -0.19764832	     -0.05915746	      0.88286735	     -0.00012274	     -0.21276212	      0.00031144	     -0.00063548	     31.74840511
      0.36706324	     -0.05595764	     -0.00027579	     -0.19767784	     -0.05915708	      0.88286656	     -0.00012291	     -0.21276671	      0.00029989	     -0.00063359	     31.60380969
      0.36872435	     -0.05599652	     -0.00027361	     -0.19771670	     -0.05915659	      0.88286551	     -0.00012314	     -0.21277323	      0.00028479	     -0.00063257	     31.69133393
      0.36999506	     -0.05602788	     -0.00027056	     -0.19774808	     -0.05915624	      0.88286471	     -0.00012331	     -0.21277850	      0.00027393	     -0.00063293	     31.42902821
      0.37126577	     -0.05605870	     -0.00026872	     -0.19777889	     -0.05915590	      0.88286390	     -0.00012348	     -0.21278405	      0.00026324	     -0.00063441	     31.51508163
      0.37253647	     -0.05609047	     -0.00026583	     -0.19781069	     -0.05915557	      0.88286309	     -0.00012366	     -0.21278985	      0.00025317	     -0.00063695	     31.36592202
      0.37417105	     -0.05613079	     -0.00026307	     -0.19785103	     -0.05915517	      0.88286205	     -0.00012388	     -0.21279772	      0.00024067	     -0.00064187	     31.47299028
      0.37542001	     -0.05616302	     -0.00025947	     -0.19788332	     -0.05915487	      0.88286124	     -0.00012405	     -0.21280402	      0.00023189	     -0.00064681	     31.20303686
      0.37666897	     -0.05619485	     -0.00025714	     -0.19791517	     -0.05915459	      0.88286043	     -0.00012422	     -0.21281059	      0.00022334	     -0.00065287	     31.27304574
      0.37817988	     -0.05623497	     -0.00025310	     -0.19795538	     -0.05915426	      0.88285944	     -0.00012443	     -0.21281890	      0.00021391	     -0.00066162	     31.06356920
      0.37969079	     -0.05627481	     -0.00025090	     -0.19799525	     -0.05915394	      0.88285843	     -0.00012464	     -0.21282762	      0.00020495	     -0.00067201	     31.31064469
      0.38083236	     -0.05630681	     -0.00024720	     -0.19802734	     -0.05915371	      0.88285766	     -0.00012481	     -0.21283448	      0.00019907	     -0.00068082	     30.97364267
      0.38197394	     -0.05633844	     -0.00024496	     -0.19805902	     -0.05915349	      0.88285688	     -0.00012497	     -0.21284158	      0.00019343	     -0.00069055	     31.00147154
      0.38360826	     -0.05638574	     -0.00024107	     -0.19810643	     -0.05915318	      0.88285574	     -0.00012521	     -0.21285216	      0.00018640	     -0.00070596	     30.83766082
      0.38502273	     -0.05642766	     -0.00023892	     -0.19814841	     -0.05915292	      0.88285473	     -0.00012542	     -0.21286175	      0.00018104	     -0.00072068	     30.92305895
      0.38643721	     -0.05647209	     -0.00023552	     -0.19819295	     -0.05915266	      0.88285370	     -0.00012564	     -0.21287175	      0.00017678	     -0.00073647	     30.65046129
      0.38785169	     -0.05651728	     -0.00023439	     -0.19823819	     -0.05915242	      0.88285264	     -0.00012586	     -0.21288220	      0.00017303	     -0.00075332	     30.84609241
      0.38909576	     -0.05655869	     -0.00023145	     -0.19827970	     -0.05915220	      0.88285170	     -0.00012606	     -0.21289175	      0.00017077	     -0.00076881	     30.52706059
      0.39033982	     -0.05660032	     -0.00023034	     -0.19832140	     -0.05915199	      0.88285073	     -0.00012627	     -0.21290167	      0.00016893	     -0.00078492	     30.58795501
      0.39158389	     -0.05664379	     -0.00022837	     -0.19836497	     -0.05915178	      0.88284974	     -0.00012648	     -0.21291194	      0.00016792	     -0.00080150	     30.43178105
      0.39328277	     -0.05670482	     -0.00022694	     -0.19842610	     -0.05915150	      0.88284836	     -0.00012677	     -0.21292658	      0.00016750	     -0.00082489	     30.46844565
      0.39456403	     -0.05675227	     -0.00022455	     -0.19847367	     -0.05915128	      0.88284729	     -0.00012700	     -0.21293808	      0.00016832	     -0.00084291	     30.20072701
      0.39584529	     -0.05679986	     -0.00022376	     -0.19852135	     -0.05915107	      0.88284620	     -0.00012724	     -0.21294994	      0.00016975	     -0.00086119	     30.24866130
      0.39712655	     -0.05684909	     -0.00022205	     -0.19857071	     -0.05915085	      0.88284509	     -0.00012748	     -0.21296218	      0.00017216	     -0.00087956	     30.08164870
      0.39878812	     -0.05691470	     -0.00022131	     -0.19863646	     -0.05915056	      0.88284361	     -0.00012780	     -0.21297862	      0.00017636	     -0.00090343	     30.13366279
      0.40004783	     -0.05696588	     -0.00021923	     -0.19868779	     -0.05915033	      0.88284246	     -0.00012806	     -0.21299151	      0.00018074	     -0.00092139	     29.86277542
      0.40130755	     -0.05701725	     -0.00021868	     -0.19873928	     -0.05915010	      0.88284128	     -0.00012832	     -0.21300475	      0.00018577	     -0.00093921	     29.89124371
      0.40284066	     -0.05708057	     -0.00021674	     -0.19880280	     -0.05914981	      0.88283983	     -0.00012864	     -0.21302133	      0.00019327	     -0.00096051	     29.66537299
      0.40437377	     -0.05714438	     -0.00021740	     -0.19886675	     -0.05914951	      0.88283834	     -0.00012898	     -0.21303847	      0.00020173	     -0.00098118	     29.83698716
      0.40552597	     -0.05719463	     -0.00021568	     -0.19891717	     -0.05914927	      0.88283720	     -0.00012924	     -0.21305174	      0.00020930	     -0.00099614	     29.51284059
      0.40667817	     -0.05724524	     -0.00021569	     -0.19896791	     -0.05914903	      0.88283604	     -0.00012950	     -0.21306535	      0.00021743	     -0.00101069	     29.50832465
      0.40833835	     -0.05731961	     -0.00021484	     -0.19904252	     -0.05914865	      0.88283435	     -0.00012990	     -0.21308550	      0.00023072	     -0.00103074	     29.33951167
      0.40977156	     -0.05738476	     -0.00021530	     -0.19910785	     -0.05914831	      0.88283286	     -0.00013025	     -0.21310340	      0.00024346	     -0.00104715	     29.37687240
      0.41120477	     -0.05745102	     -0.00021406	     -0.19917435	     -0.05914796	      0.88283135	     -0.00013061	     -0.21312172	      0.00025776	     -0.00106261	     29.12782911
      0.41263799	     -0.05751727	     -0.00021519	     -0.19924079	     -0.05914757	      0.88282982	     -0.00013098	     -0.21314043	      0.00027310	     -0.00107718	     29.26353757
      0.41389960	     -0.05757599	     -0.00021385	     -0.19929976	     -0.05914722	      0.88282845	     -0.00013131	     -0.21315718	      0.00028806	     -0.00108910	     28.99116635
      0.41516121	     -0.05763483	     -0.00021450	     -0.19935880	     -0.05914685	      0.88282707	     -0.00013165	     -0.21317417	      0.00030385	     -0.00110024	     29.02419916
      0.41642282	     -0.05769424	     -0.00021370	     -0.19941846	     -0.05914645	      0.88282567	     -0.00013200	     -0.21319138	      0.00032085	     -0.00111046	     28.88837774
      0.41813320	     -0.05777457	     -0.00021355	     -0.19949913	     -0.05914588	      0.88282376	     -0.00013249	     -0.21321503	      0.00034539	     -0.00112271	     28.88670190
      0.41944603	     -0.05783566	     -0.00021187	     -0.19956053	     -0.05914542	      0.88282228	     -0.00013288	     -0.21323338	      0.00036576	     -0.00113084	     28.66362584
      0.42075887	     -0.05789527	     -0.00021190	     -0.19962044	     -0.05914492	      0.88282079	     -0.00013327	     -0.21325184	      0.00038711	     -0.00113793	     28.69916415
      0.42207170	     -0.05795335	     -0.00021072	     -0.19967884	     -0.05914440	      0.88281930	     -0.00013368	     -0.21327034	      0.00040983	     -0.00114383	     28.55679862
      0.42371126	     -0.05802335	     -0.00021100	     -0.19974922	     -0.05914370	      0.88281742	     -0.00013420	     -0.21329341	      0.00043969	     -0.00114952	     28.61232934
      0.42500017	     -0.05807638	     -0.00020957	     -0.19980261	     -0.05914312	      0.88281593	     -0.00013462	     -0.21331145	      0.00046466	     -0.00115249	     28.40539701
      0.42628908	     -0.05812792	     -0.00021006	     -0.19985447	     -0.05914251	      0.88281445	     -0.00013505	     -0.21332936	      0.00049049	     -0.00115416	     28.43721426
      0.42757799	     -0.05817831	     -0.00020959	     -0.19990521	     -0.05914186	      0.88281296	     -0.00013549	     -0.21334711	      0.00051749	     -0.00115443	     28.32597998
      0.42929782	     -0.05824285	     -0.00021064	     -0.19997019	     -0.05914093	      0.88281097	     -0.00013610	     -0.21337048	      0.00055492	     -0.00115260	     28.36816745
      0.43058654	     -0.05828863	     -0.00020981	     -0.20001635	     -0.05914020	      0.88280949	     -0.00013657	     -0.21338769	      0.00058432	     -0.00114940	     28.20348256
      0.43187527	     -0.05833155	     -0.00021081	     -0.20005962	     -0.05913943	      0.88280801	     -0.00013704	     -0.21340457	      0.00061445	     -0.00114456	     28.24722089
      0.43343594	     -0.05838023	     -0.00021062	     -0.20010877	     -0.05913844	      0.88280623	     -0.00013763	     -0.21342449	      0.00065229	     -0.00113628	     28.13322669
      0.43483270	     -0.05842036	     -0.00021202	     -0.20014928	     -0.05913750	      0.88280465	     -0.00013817	     -0.21344179	      0.00068691	     -0.00112658	     28.21618849
      0.43622946	     -0.05845850	     -0.00021141	     -0.20018787	     -0.05913652	      0.88280309	     -0.00013873	     -0.21345856	      0.00072264	     -0.00111458	     28.08109398
      0.43762622	     -0.05849430	     -0.00021322	     -0.20022406	     -0.05913549	      0.88280154	     -0.00013929	     -0.21347478	      0.00075886	     -0.00110042	     28.16790156
      0.43902297	     -0.05852761	     -0.00021283	     -0.20025783	     -0.05913440	      0.88280001	     -0.00013987	     -0.21349042	      0.00079609	     -0.00108402	     28.04838322
      0.44041973	     -0.05855784	     -0.00021548	     -0.20028844	     -0.05913326	      0.88279851	     -0.00014046	     -0.21350549	      0.00083367	     -0.00106550	     28.13611098
      0.44181649	     -0.05858763	     -0.00021591	     -0.20031868	     -0.05913207	      0.88279704	     -0.00014106	     -0.21352002	      0.00087215	     -0.00104479	     28.01739195
      0.44321325	     -0.05861608	     -0.00021905	     -0.20034751	     -0.05913083	      0.88279559	     -0.00014167	     -0.21353401	      0.00091088	     -0.00102217	     28.10613294
      0.44461001	     -0.05864288	     -0.00021954	     -0.20037477	     -0.05912953	      0.88279418	     -0.00014230	     -0.21354743	      0.00095049	     -0.00099764	     28.00234692
      0.44600677	     -0.05866803	     -0.00022310	     -0.20040030	     -0.05912817	      0.88279281	     -0.00014294	     -0.21356027	      0.00099031	     -0.00097151	     28.09031637
      0.44740353	     -0.05869135	     -0.00022379	     -0.20042408	     -0.05912676	      0.88279147	     -0.00014358	     -0.21357251	      0.00103098	     -0.00094381	     27.99111136
      0.44880028	     -0.05871292	     -0.00022730	     -0.20044604	     -0.05912529	      0.88279017	     -0.00014424	     -0.21358411	      0.00107182	     -0.00091489	     28.08198339
      0.45019704	     -0.05873262	     -0.00022791	     -0.20046621	     -0.05912376	      0.88278891	     -0.00014491	     -0.21359507	      0.00111349	     -0.00088479	     27.98987575
      0.45159380	     -0.05875052	     -0.00023146	     -0.20048451	     -0.05912218	      0.88278770	     -0.00014560	     -0.21360536	      0.00115529	     -0.00085385	     28.08181466
      0.45299056	     -0.05876643	     -0.00023205	     -0.20050090	     -0.05912054	      0.88278653	     -0.00014629	     -0.21361498	      0.00119790	     -0.00082211	     27.99207303
      0.45438732	     -0.05878077	     -0.00023569	     -0.20051565	     -0.05911883	      0.88278540	     -0.00014699	     -0.21362391	      0.00124059	     -0.00078991	     28.08519093
      0.45578408	     -0.05879344	     -0.00023640	     -0.20052880	     -0.05911707	      0.88278432	     -0.00014771	     -0.21363215	      0.00128405	     -0.00075724	     27.99690233
      0.45718083	     -0.05880448	     -0.00023996	     -0.20054025	     -0.05911525	      0.88278329	     -0.00014844	     -0.21363970	      0.00132754	     -0.00072439	     28.09622855
      0.45857759	     -0.05881332	     -0.00024039	     -0.20054958	     -0.05911336	      0.88278230	     -0.00014918	     -0.21364653	      0.00137174	     -0.00069127	     28.00542676
      0.45997435	     -0.05882013	     -0.00024392	     -0.20055681	     -0.05911141	      0.88278136	     -0.00014993	     -0.21365263	      0.00141592	     -0.00065821	     28.10575041
      0.46137111	     -0.05882450	     -0.00024450	     -0.20056168	     -0.05910941	      0.88278046	     -0.00015069	     -0.21365800	      0.00146076	     -0.00062516	     28.03116490
      0.46276787	     -0.05882663	     -0.00024817	     -0.20056422	     -0.05910733	      0.88277961	     -0.00015146	     -0.21366259	      0.00150555	     -0.00059236	     28.13755620
      0.46416463	     -0.05882629	     -0.00024891	     -0.20056437	     -0.05910520	      0.88277881	     -0.00015225	     -0.21366642	      0.00155094	     -0.00055973	     28.07254376
      0.46556139	     -0.05882374	     -0.00025266	     -0.20056224	     -0.05910300	      0.88277805	     -0.00015304	     -0.21366945	      0.00159620	     -0.00052749	     28.18086148
      0.46695814	     -0.05881873	     -0.00025355	     -0.20055772	     -0.05910074	      0.88277733	     -0.00015385	     -0.21367170	      0.00164197	     -0.00049553	     28.12762841
      0.46835490	     -0.05881158	     -0.00025750	     -0.20055097	     -0.05909841	      0.88277666	     -0.00015466	     -0.21367315	      0.00168755	     -0.00046398	     28.24210874
      0.46975166	     -0.05880218	     -0.00025871	     -0.20054205	     -0.05909603	      0.88277604	     -0.00015549	     -0.21367381	      0.00173357	     -0.00043270	     28.20494506
      0.47114842	     -0.05879091	     -0.00026290	     -0.20053118	     -0.05909357	      0.88277545	     -0.00015633	     -0.21367368	      0.00177929	     -0.00040180	     28.32243496
      0.47254518	     -0.05877742	     -0.00026425	     -0.20051816	     -0.05909106	      0.88277491	     -0.00015717	     -0.21367278	      0.00182532	     -0.00037113	     28.29592135
      0.47394194	     -0.05876198	     -0.00026838	     -0.20050312	     -0.05908847	      0.88277442	     -0.00015803	     -0.21367110	      0.00187096	     -0.00034085	     28.41422703
      0.47533870	     -0.05874458	     -0.00026995	     -0.20048617	     -0.05908583	      0.88277396	     -0.00015889	     -0.21366868	      0.00191681	     -0.00031078	     28.41199501
      0.47673545	     -0.05872560	     -0.00027471	     -0.20046757	     -0.05908312	      0.88277355	     -0.00015976	     -0.21366552	      0.00196221	     -0.00028097	     28.55655465
      0.47813221	     -0.05870289	     -0.00027687	     -0.20044529	     -0.05908035	      0.88277318	     -0.00016064	     -0.21366163	      0.00200768	     -0.00025108	     28.58179111
      0.47952897	     -0.05867454	     -0.00028159	     -0.20041731	     -0.05907751	      0.88277285	     -0.00016153	     -0.21365692	      0.00205250	     -0.00022106	     28.74936703
      0.48092573	     -0.05863943	     -0.00028314	     -0.20038266	     -0.05907461	      0.88277256	     -0.00016242	     -0.21365130	      0.00209713	     -0.00019054	     28.78961054
      0.48232249	     -0.05859772	     -0.00028703	     -0.20034133	     -0.05907165	      0.88277231	     -0.00016332	     -0.21364466	      0.00214082	     -0.00015950	     28.97272813
      0.48371925	     -0.05855097	     -0.00028798	     -0.20029504	     -0.05906863	      0.88277211	     -0.00016422	     -0.21363697	      0.00218404	     -0.00012763	     29.01835876
      0.48511601	     -0.05849977	     -0.00029165	     -0.20024422	     -0.05906555	      0.88277196	     -0.00016513	     -0.21362824	      0.00222604	     -0.00009498	     29.21843850
      0.48651276	     -0.05844286	     -0.00029238	     -0.20018775	     -0.05906241	      0.88277185	     -0.00016605	     -0.21361849	      0.00226737	     -0.00006129	     29.29025974
      0.48790952	     -0.05837794	     -0.00029572	     -0.20012320	     -0.05905922	      0.88277179	     -0.00016697	     -0.21360763	      0.00230729	     -0.00002651	     29.54284852
      0.48930628	     -0.05830442	     -0.00029543	     -0.20005013	     -0.05905597	      0.88277178	     -0.00016789	     -0.21359558	      0.00234631	      0.00000968	     29.62815663
      0.49070304	     -0.05822499	     -0.00029815	     -0.19997107	     -0.05905267	      0.88277182	     -0.00016882	     -0.21358230	      0.00238358	      0.00004723	     29.90342602
      0.49209980	     -0.05814044	     -0.00029738	     -0.19988695	     -0.05904931	      0.88277191	     -0.00016975	     -0.21356782	      0.00241969	      0.00008632	     29.98411744
      0.49349656	     -0.05805144	     -0.00029995	     -0.19979829	     -0.05904591	      0.88277206	     -0.00017068	     -0.21355219	      0.00245378	      0.00012669	     30.28928375
      0.49473564	     -0.05796832	     -0.00029895	     -0.19971553	     -0.05904285	      0.88277224	     -0.00017151	     -0.21353741	      0.00248296	      0.00016361	     30.36961581
      0.49597471	     -0.05788125	     -0.00029991	     -0.19962876	     -0.05903976	      0.88277246	     -0.00017234	     -0.21352177	      0.00251058	      0.00020137	     30.60738503
      0.49749948	     -0.05776921	     -0.00029940	     -0.19951712	     -0.05903590	      0.88277281	     -0.00017337	     -0.21350136	      0.00254287	      0.00024900	     30.81707625
      0.49902425	     -0.05765238	     -0.00030078	     -0.19940061	     -0.05903200	      0.88277322	     -0.00017440	     -0.21347971	      0.00257284	      0.00029770	     31.18581667
      0.50026512	     -0.05755496	     -0.00029937	     -0.19930350	     -0.05902879	      0.88277362	     -0.00017524	     -0.21346123	      0.00259582	      0.00033818	     31.30186496
      0.50150600	     -0.05745662	     -0.00029995	     -0.19920539	     -0.05902556	      0.88277406	     -0.00017609	     -0.21344203	      0.00261707	      0.00037912	     31.56249670
      0.50304534	     -0.05733419	     -0.00029918	     -0.19908328	     -0.05902151	      0.88277468	     -0.00017713	     -0.21341735	      0.00264146	      0.00043029	     31.78245214
      0.50458469	     -0.05721165	     -0.00030082	     -0.19896096	     -0.05901743	      0.88277539	     -0.00017818	     -0.21339183	      0.00266334	      0.00048133	     32.19857625
      0.50575773	     -0.05711829	     -0.00029966	     -0.19886783	     -0.05901430	      0.88277597	     -0.00017898	     -0.21337189	      0.00267879	      0.00051996	     32.30262830
      0.50693076	     -0.05702555	     -0.00030040	     -0.19877524	     -0.05901115	      0.88277661	     -0.00017978	     -0.21335157	      0.00269277	      0.00055803	     32.55687228
      0.50854821	     -0.05689851	     -0.00030028	     -0.19864841	     -0.05900678	      0.88277755	     -0.00018089	     -0.21332305	      0.00271013	      0.00060930	     32.83034872
      0.51016566	     -0.05677149	     -0.00030293	     -0.19852152	     -0.05900238	      0.88277858	     -0.00018199	     -0.21329402	      0.00272500	      0.00065866	     33.28808293
      0.51127360	     -0.05668658	     -0.00030252	     -0.19843673	     -0.05899936	      0.88277932	     -0.00018275	     -0.21327395	      0.00273412	      0.00069126	     33.35711075
      0.51238154	     -0.05660284	     -0.00030396	     -0.19835306	     -0.05899632	      0.88278011	     -0.00018350	     -0.21325376	      0.00274202	      0.00072257	     33.59399049
      0.51411680	     -0.05647527	     -0.00030533	     -0.19822559	     -0.05899155	      0.88278140	     -0.00018468	     -0.21322197	      0.00275246	      0.00076875	     33.87662195
      0.51552435	     -0.05637528	     -0.00030744	     -0.19812564	     -0.05898768	      0.88278251	     -0.00018564	     -0.21319613	      0.00275906	      0.00080316	     34.19098259
      0.51693189	     -0.05627888	     -0.00030779	     -0.19802931	     -0.05898379	      0.88278366	     -0.00018659	     -0.21317030	      0.00276438	      0.00083450	     34.35642874
      0.51833944	     -0.05618656	     -0.00031027	     -0.19793698	     -0.05897989	      0.88278486	     -0.00018754	     -0.21314455	      0.00276811	      0.00086228	     34.69413684
      0.51960144	     -0.05610747	     -0.00031000	     -0.19785795	     -0.05897640	      0.88278596	     -0.00018840	     -0.21312159	      0.00277064	      0.00088396	     34.78555620
      0.52086343	     -0.05603188	     -0.00031179	     -0.19778234	     -0.05897290	      0.88278709	     -0.00018924	     -0.21309880	      0.00277207	      0.00090227	     35.05466021
      0.52212543	     -0.05595823	     -0.00031198	     -0.19770872	     -0.05896940	      0.88278823	     -0.00019009	     -0.21307618	      0.00277288	      0.00091721	     35.21349257
      0.52370130	     -0.05586889	     -0.00031374	     -0.19761935	     -0.05896503	      0.88278969	     -0.00019114	     -0.21304815	      0.00277276	      0.00093098	     35.54232285
      0.52497064	     -0.05580055	     -0.00031341	     -0.19755103	     -0.05896151	      0.88279088	     -0.00019199	     -0.21302578	      0.00277205	      0.00093817	     35.62773270
      0.52623998	     -0.05573586	     -0.00031502	     -0.19748629	     -0.05895800	      0.88279207	     -0.00019283	     -0.21300364	      0.00277050	      0.00094174	     35.86560627
      0.52750931	     -0.05567492	     -0.00031527	     -0.19742534	     -0.05895448	      0.88279327	     -0.00019366	     -0.21298178	      0.00276847	      0.00094176	     35.97306279
      0.52908587	     -0.05560380	     -0.00031712	     -0.19735414	     -0.05895012	      0.88279475	     -0.00019470	     -0.21295506	      0.00276504	      0.00093670	     36.25114300
      0.53033066	     -0.05555031	     -0.00031656	     -0.19730064	     -0.05894668	      0.88279591	     -0.00019551	     -0.21293432	      0.00276199	      0.00092885	     36.28827533
      0.53157544	     -0.05549856	     -0.00031762	     -0.19724884	     -0.05894324	      0.88279706	     -0.00019632	     -0.21291388	      0.00275837	      0.00091760	     36.48968459
      0.53282023	     -0.05544948	     -0.00031746	     -0.19719973	     -0.05893981	      0.88279819	     -0.00019712	     -0.21289373	      0.00275450	      0.00090314	     36.57278811
      0.53446233	     -0.05539039	     -0.00031887	     -0.19714055	     -0.05893529	      0.88279966	     -0.00019817	     -0.21286766	      0.00274874	      0.00087928	     36.81003041
      0.53569345	     -0.05534981	     -0.00031818	     -0.19709995	     -0.05893191	      0.88280073	     -0.00019896	     -0.21284855	      0.00274424	      0.00085803	     36.80527103
      0.53692458	     -0.05531273	     -0.00031930	     -0.19706279	     -0.05892854	      0.88280177	     -0.00019974	     -0.21282983	      0.00273932	      0.00083398	     36.96172109
      0.53842234	     -0.05527250	     -0.00031932	     -0.19702249	     -0.05892444	      0.88280299	     -0.00020068	     -0.21280763	      0.00273322	      0.00080126	     37.00408946
      0.53975707	     -0.05524074	     -0.00032132	     -0.19699062	     -0.05892079	      0.88280404	     -0.00020151	     -0.21278841	      0.00272740	      0.00076911	     37.20442947
      0.54109180	     -0.05521197	     -0.00032108	     -0.19696179	     -0.05891716	      0.88280505	     -0.00020233	     -0.21276972	      0.00272162	      0.00073450	     37.17937484
      0.54242653	     -0.05518575	     -0.00032306	     -0.19693545	     -0.05891353	      0.88280600	     -0.00020315	     -0.21275157	      0.00271549	      0.00069760	     37.37819795
      0.54376126	     -0.05516168	     -0.00032242	     -0.19691133	     -0.05890991	      0.88280691	     -0.00020396	     -0.21273391	      0.00270946	      0.00065880	     37.32568703
      0.54509599	     -0.05513976	     -0.00032371	     -0.19688931	     -0.05890630	      0.88280776	     -0.00020476	     -0.21271673	      0.00270307	      0.00061834	     37.52092031
      0.54643072	     -0.05511969	     -0.00032206	     -0.19686921	     -0.05890269	      0.88280856	     -0.00020556	     -0.21270001	      0.00269683	      0.00057663	     37.43411866
      0.54776545	     -0.05510166	     -0.00032314	     -0.19685108	     -0.05889910	      0.88280930	     -0.00020634	     -0.21268374	      0.00269027	      0.00053376	     37.64308541
      0.54910018	     -0.05508557	     -0.00032122	     -0.19683496	     -0.05889551	      0.88280998	     -0.00020712	     -0.21266791	      0.00268401	      0.00049016	     37.53744650
      0.55043491	     -0.05507155	     -0.00032248	     -0.19682084	     -0.05889193	      0.88281061	     -0.00020789	     -0.21265251	      0.00267747	      0.00044595	     37.76496189
      0.55176964	     -0.05505946	     -0.00032042	     -0.19680873	     -0.05888836	      0.88281117	     -0.00020866	     -0.21263754	      0.00267130	      0.00040157	     37.62871036
      0.55296805	     -0.05505014	     -0.00032138	     -0.19679932	     -0.05888516	      0.88281163	     -0.00020934	     -0.21262446	      0.00266552	      0.00036166	     37.80487683
      0.55416645	     -0.05504223	     -0.00032010	     -0.19679138	     -0.05888197	      0.88281204	     -0.00021001	     -0.21261173	      0.00265998	      0.00032204	     37.75901434
      0.55561421	     -0.05503494	     -0.00032032	     -0.19678400	     -0.05887813	      0.88281247	     -0.00021081	     -0.21259682	      0.00265321	      0.00027469	     37.87415535
      0.55706197	     -0.05502950	     -0.00031872	     -0.19677852	     -0.05887429	      0.88281284	     -0.00021160	     -0.21258240	      0.00264670	      0.00022832	     37.77879199
      0.55827761	     -0.05502646	     -0.00031952	     -0.19677539	     -0.05887108	      0.88281309	     -0.00021225	     -0.21257066	      0.00264108	      0.00019023	     37.92980766
      0.55949325	     -0.05502474	     -0.00031825	     -0.19677363	     -0.05886787	      0.88281330	     -0.00021290	     -0.21255925	      0.00263573	      0.00015317	     37.86509718
      0.56070889	     -0.05502451	     -0.00031806	     -0.19677334	     -0.05886467	      0.88281346	     -0.00021354	     -0.21254817	      0.00263035	      0.00011716	     37.92268972
      0.56237422	     -0.05502513	     -0.00031686	     -0.19677390	     -0.05886029	      0.88281362	     -0.00021440	     -0.21253352	      0.00262323	      0.00006989	     37.85751027
      0.56360693	     -0.05502860	     -0.00031773	     -0.19677728	     -0.05885706	      0.88281368	     -0.00021502	     -0.21252312	      0.00261795	      0.00003652	     37.95829871
      0.56483964	     -0.05503362	     -0.00031684	     -0.19678226	     -0.05885384	      0.88281371	     -0.00021564	     -0.21251309	      0.00261296	      0.00000464	     37.87736536
      0.56632469	     -0.05504170	     -0.00031729	     -0.19679025	     -0.05884996	      0.88281369	     -0.00021637	     -0.21250150	      0.00260704	     -0.00003184	     37.96578228
      0.56764094	     -0.05505071	     -0.00031583	     -0.19679923	     -0.05884654	      0.88281363	     -0.00021701	     -0.21249165	      0.00260223	     -0.00006234	     37.82789471
      0.56895720	     -0.05506171	     -0.00031650	     -0.19681014	     -0.05884311	      0.88281352	     -0.00021763	     -0.21248219	      0.00259749	     -0.00009120	     37.93449558
      0.57027345	     -0.05507476	     -0.00031506	     -0.19682317	     -0.05883970	      0.88281339	     -0.00021825	     -0.21247311	      0.00259329	     -0.00011834	     37.78662272
      0.57158971	     -0.05509020	     -0.00031572	     -0.19683853	     -0.05883629	      0.88281321	     -0.00021885	     -0.21246443	      0.00258924	     -0.00014390	     37.87583185
      0.57290596	     -0.05510763	     -0.00031443	     -0.19685594	     -0.05883288	      0.88281301	     -0.00021944	     -0.21245614	      0.00258579	     -0.00016784	     37.71149244
      0.57422222	     -0.05512788	     -0.00031520	     -0.19687611	     -0.05882948	      0.88281277	     -0.00022002	     -0.21244826	      0.00258256	     -0.00019033	     37.78034829
      0.57553847	     -0.05515061	     -0.00031403	     -0.19689882	     -0.05882608	      0.88281251	     -0.00022059	     -0.21244081	      0.00258001	     -0.00021138	     37.60378280
      0.57685473	     -0.05517558	     -0.00031482	     -0.19692371	     -0.05882269	      0.88281222	     -0.00022114	     -0.21243377	      0.00257779	     -0.00023116	     37.65945133
      0.57817098	     -0.05520253	     -0.00031369	     -0.19695065	     -0.05881930	      0.88281190	     -0.00022169	     -0.21242714	      0.00257634	     -0.00024969	     37.47233611
      0.57948724	     -0.05523158	     -0.00031447	     -0.19697964	     -0.05881591	      0.88281156	     -0.00022222	     -0.21242090	      0.00257530	     -0.00026713	     37.51046636
      0.58080349	     -0.05526273	     -0.00031343	     -0.19701078	     -0.05881252	      0.88281120	     -0.00022274	     -0.21241504	      0.00257507	     -0.00028347	     37.30842722
      0.58211975	     -0.05529585	     -0.00031416	     -0.19704385	     -0.05880913	      0.88281081	     -0.00022324	     -0.21240956	      0.00257530	     -0.00029890	     37.32208942
      0.58343600	     -0.05533041	     -0.00031306	     -0.19707842	     -0.05880574	      0.88281041	     -0.00022374	     -0.21240444	      0.00257638	     -0.00031342	     37.10688113
      0.58475226	     -0.05536600	     -0.00031358	     -0.19711398	     -0.05880234	      0.88280999	     -0.00022422	     -0.21239965	      0.00257797	     -0.00032717	     37.10316057
      0.58606851	     -0.05540215	     -0.00031235	     -0.19715015	     -0.05879895	      0.88280955	     -0.00022468	     -0.21239516	      0.00258046	     -0.00034012	     36.88343598
      0.58738477	     -0.05543866	     -0.00031264	     -0.19718665	     -0.05879555	      0.88280909	     -0.00022514	     -0.21239093	      0.00258348	     -0.00035237	     36.86422365
      0.58870102	     -0.05547521	     -0.00031130	     -0.19722324	     -0.05879215	      0.88280862	     -0.00022558	     -0.21238692	      0.00258738	     -0.00036385	     36.64274709
      0.59001728	     -0.05551189	     -0.00031140	     -0.19725993	     -0.05878874	      0.88280814	     -0.00022601	     -0.21238310	      0.00259182	     -0.00037463	     36.60896854
      0.59133353	     -0.05554844	     -0.00031006	     -0.19729653	     -0.05878532	      0.88280764	     -0.00022643	     -0.21237945	      0.00259709	     -0.00038461	     36.38954514
      0.59264979	     -0.05558475	     -0.00031001	     -0.19733286	     -0.05878190	      0.88280712	     -0.00022683	     -0.21237593	      0.00260288	     -0.00039384	     36.34440427
      0.59396604	     -0.05562065	     -0.00030865	     -0.19736882	     -0.05877847	      0.88280660	     -0.00022722	     -0.21237253	      0.00260946	     -0.00040224	     36.13003399
      0.59528229	     -0.05565609	     -0.00030844	     -0.19740431	     -0.05877503	      0.88280607	     -0.00022759	     -0.21236922	      0.00261651	     -0.00040981	     36.07310061
      0.59659855	     -0.05569094	     -0.00030702	     -0.19743923	     -0.05877158	      0.88280552	     -0.00022795	     -0.21236599	      0.00262428	     -0.00041649	     35.86503324
      0.59820160	     -0.05573249	     -0.00030699	     -0.19748083	     -0.05876737	      0.88280485	     -0.00022838	     -0.21236213	      0.00263430	     -0.00042348	     35.86641973
      0.59936452	     -0.05576190	     -0.00030489	     -0.19751034	     -0.05876430	      0.88280435	     -0.00022867	     -0.21235938	      0.00264230	     -0.00042768	     35.57786104
      0.60052743	     -0.05579073	     -0.00030442	     -0.19753923	     -0.05876122	      0.88280385	     -0.00022895	     -0.21235666	      0.00265050	     -0.00043123	     35.52798799
      0.60211119	     -0.05582887	     -0.00030250	     -0.19757748	     -0.05875702	      0.88280317	     -0.00022932	     -0.21235299	      0.00266242	     -0.00043491	     35.30148588
      0.60352380	     -0.05586163	     -0.00030213	     -0.19761032	     -0.05875325	      0.88280255	     -0.00022963	     -0.21234976	      0.00267342	     -0.00043714	     35.30918568
      0.60493641	     -0.05589301	     -0.00029927	     -0.19764185	     -0.05874946	      0.88280193	     -0.00022992	     -0.21234654	      0.00268518	     -0.00043830	     34.97869769
      0.60614742	     -0.05591888	     -0.00029921	     -0.19766778	     -0.05874620	      0.88280140	     -0.00023016	     -0.21234380	      0.00269531	     -0.00043855	     35.04760111
      0.60735842	     -0.05594363	     -0.00029714	     -0.19769266	     -0.05874293	      0.88280087	     -0.00023038	     -0.21234106	      0.00270597	     -0.00043804	     34.83680913
      0.60883617	     -0.05597243	     -0.00029599	     -0.19772156	     -0.05873893	      0.88280023	     -0.00023064	     -0.21233773	      0.00271917	     -0.00043649	     34.81304036
      0.61031391	     -0.05600002	     -0.00029285	     -0.19774933	     -0.05873490	      0.88279958	     -0.00023088	     -0.21233442	      0.00273297	     -0.00043388	     34.49700660
      0.61151755	     -0.05602264	     -0.00029255	     -0.19777203	     -0.05873160	      0.88279906	     -0.00023106	     -0.21233175	      0.00274416	     -0.00043113	     34.57735731
      0.61272119	     -0.05604613	     -0.00029046	     -0.19779564	     -0.05872829	      0.88279854	     -0.00023122	     -0.21232917	      0.00275577	     -0.00042782	     34.36732184
      0.61422877	     -0.05607786	     -0.00028927	     -0.19782749	     -0.05872413	      0.88279790	     -0.00023141	     -0.21232613	      0.00277040	     -0.00042318	     34.33091729
      0.61573634	     -0.05611294	     -0.00028606	     -0.19786276	     -0.05871994	      0.88279727	     -0.00023158	     -0.21232345	      0.00278558	     -0.00041828	     33.96208451
      0.61690615	     -0.05614264	     -0.00028582	     -0.19789253	     -0.05871667	      0.88279678	     -0.00023170	     -0.21232168	      0.00279735	     -0.00041465	     34.05307201
      0.61807597	     -0.05617444	     -0.00028368	     -0.19792447	     -0.05871339	      0.88279630	     -0.00023181	     -0.21232024	      0.00280964	     -0.00041133	     33.83859945
      0.61964315	     -0.05622019	     -0.00028186	     -0.19797037	     -0.05870898	      0.88279566	     -0.00023193	     -0.21231891	      0.00282651	     -0.00040784	     33.77648888
      0.62121032	     -0.05626939	     -0.00027795	     -0.19801979	     -0.05870453	      0.88279502	     -0.00023203	     -0.21231832	      0.00284441	     -0.00040582	     33.36101585
      0.62234147	     -0.05630707	     -0.00027741	     -0.19805757	     -0.05870131	      0.88279456	     -0.00023208	     -0.21231839	      0.00285762	     -0.00040562	     33.48194154
      0.62347261	     -0.05634624	     -0.00027508	     -0.19809689	     -0.05869807	      0.88279410	     -0.00023213	     -0.21231889	      0.00287158	     -0.00040654	     33.28070893
      0.62512457	     -0.05640632	     -0.00027269	     -0.19815718	     -0.05869331	      0.88279343	     -0.00023217	     -0.21232043	      0.00289289	     -0.00041023	     33.19014551
      0.62652830	     -0.05646023	     -0.00026956	     -0.19821130	     -0.05868923	      0.88279285	     -0.00023219	     -0.21232253	      0.00291220	     -0.00041570	     32.86837743
      0.62793203	     -0.05651616	     -0.00026821	     -0.19826740	     -0.05868513	      0.88279226	     -0.00023219	     -0.21232536	      0.00293231	     -0.00042350	     32.92031167
      0.62933575	     -0.05657273	     -0.00026456	     -0.19832423	     -0.05868100	      0.88279166	     -0.00023218	     -0.21232891	      0.00295380	     -0.00043355	     32.47635495
      0.63073948	     -0.05662954	     -0.00026389	     -0.19838122	     -0.05867684	      0.88279104	     -0.00023214	     -0.21233313	      0.00297603	     -0.00044588	     32.67493612
      0.63193269	     -0.05667859	     -0.00026056	     -0.19843050	     -0.05867327	      0.88279050	     -0.00023210	     -0.21233722	      0.00299615	     -0.00045796	     32.20710060
      0.63312589	     -0.05672928	     -0.00025930	     -0.19848137	     -0.05866969	      0.88278995	     -0.00023205	     -0.21234177	      0.00301680	     -0.00047155	     32.16706764
      0.63465934	     -0.05679602	     -0.00025649	     -0.19854840	     -0.05866504	      0.88278921	     -0.00023196	     -0.21234833	      0.00304466	     -0.00049101	     31.82861817
      0.63619278	     -0.05686444	     -0.00025552	     -0.19861705	     -0.05866035	      0.88278844	     -0.00023185	     -0.21235566	      0.00307362	     -0.00051261	     31.87478864
      0.63740463	     -0.05691914	     -0.00025260	     -0.19867202	     -0.05865661	      0.88278781	     -0.00023175	     -0.21236200	      0.00309774	     -0.00053097	     31.42308402
      0.63861647	     -0.05697387	     -0.00025148	     -0.19872697	     -0.05865284	      0.88278715	     -0.00023163	     -0.21236877	      0.00312248	     -0.00055041	     31.36602337
      0.64017078	     -0.05704347	     -0.00024869	     -0.19879690	     -0.05864796	      0.88278628	     -0.00023147	     -0.21237804	      0.00315564	     -0.00057655	     31.01458253
      0.64172508	     -0.05711309	     -0.00024790	     -0.19886681	     -0.05864303	      0.88278536	     -0.00023129	     -0.21238789	      0.00318993	     -0.00060380	     31.08105737
      0.64289676	     -0.05716585	     -0.00024502	     -0.19891988	     -0.05863928	      0.88278464	     -0.00023113	     -0.21239568	      0.00321700	     -0.00062479	     30.62838099
      0.64406845	     -0.05721900	     -0.00024396	     -0.19897328	     -0.05863549	      0.88278390	     -0.00023097	     -0.21240378	      0.00324460	     -0.00064610	     30.54752456
      0.64569819	     -0.05729319	     -0.00024144	     -0.19904785	     -0.05863017	      0.88278282	     -0.00023072	     -0.21241551	      0.00328443	     -0.00067594	     30.22061055
      0.64732793	     -0.05736819	     -0.00024101	     -0.19912320	     -0.05862479	      0.88278169	     -0.00023046	     -0.21242777	      0.00332553	     -0.00070575	     30.28362663
      0.64846034	     -0.05742031	     -0.00023845	     -0.19917564	     -0.05862100	      0.88278088	     -0.00023026	     -0.21243658	      0.00335531	     -0.00072620	     29.85943199
      0.64959274	     -0.05747243	     -0.00023767	     -0.19922803	     -0.05861719	      0.88278005	     -0.00023005	     -0.21244561	      0.00338561	     -0.00074637	     29.77748040
      0.65132560	     -0.05755214	     -0.00023567	     -0.19930820	     -0.05861128	      0.88277873	     -0.00022971	     -0.21245981	      0.00343354	     -0.00077633	     29.49220078
      0.65276541	     -0.05761816	     -0.00023520	     -0.19937458	     -0.05860630	      0.88277759	     -0.00022942	     -0.21247195	      0.00347454	     -0.00080021	     29.44986148
      0.65420522	     -0.05768346	     -0.00023320	     -0.19944029	     -0.05860127	      0.88277642	     -0.00022910	     -0.21248436	      0.00351692	     -0.00082288	     29.10885474
      0.65564504	     -0.05774887	     -0.00023356	     -0.19950605	     -0.05859618	      0.88277522	     -0.00022877	     -0.21249705	      0.00356012	     -0.00084430	     29.17002439
      0.65692666	     -0.05780630	     -0.00023145	     -0.19956388	     -0.05859159	      0.88277413	     -0.00022847	     -0.21250854	      0.00359987	     -0.00086212	     28.81579285
      0.65820829	     -0.05786275	     -0.00023141	     -0.19962068	     -0.05858695	      0.88277301	     -0.00022815	     -0.21252018	      0.00364026	     -0.00087876	     28.80912644
      0.65948992	     -0.05791784	     -0.00023011	     -0.19967617	     -0.05858226	      0.88277188	     -0.00022782	     -0.21253192	      0.00368173	     -0.00089404	     28.59960670
      0.66116447	     -0.05798841	     -0.00022990	     -0.19974722	     -0.05857605	      0.88277037	     -0.00022738	     -0.21254737	      0.00373702	     -0.00091187	     28.56667253
      0.66247975	     -0.05804269	     -0.00022799	     -0.19980195	     -0.05857110	      0.88276916	     -0.00022701	     -0.21255957	      0.00378165	     -0.00092397	     28.26696280
      0.66379502	     -0.05809582	     -0.00022793	     -0.19985548	     -0.05856610	      0.88276794	     -0.00022664	     -0.21257180	      0.00382686	     -0.00093439	     28.26103144
      0.66511030	     -0.05814555	     -0.00022714	     -0.19990564	     -0.05856103	      0.88276670	     -0.00022625	     -0.21258405	      0.00387303	     -0.00094291	     28.05200407
      0.66675566	     -0.05820765	     -0.00022806	     -0.19996823	     -0.05855461	      0.88276514	     -0.00022575	     -0.21259944	      0.00393159	     -0.00095079	     28.04129443
      0.66805285	     -0.05825547	     -0.00022709	     -0.20001650	     -0.05854948	      0.88276391	     -0.00022535	     -0.21261162	      0.00397880	     -0.00095478	     27.75599039
      0.66935005	     -0.05830256	     -0.00022804	     -0.20006399	     -0.05854429	      0.88276267	     -0.00022493	     -0.21262381	      0.00402644	     -0.00095689	     27.75263003
      0.67064725	     -0.05834882	     -0.00022793	     -0.20011068	     -0.05853904	      0.88276143	     -0.00022451	     -0.21263600	      0.00407492	     -0.00095710	     27.57875357
      0.67236182	     -0.05840869	     -0.00022941	     -0.20017109	     -0.05853199	      0.88275979	     -0.00022393	     -0.21265208	      0.00413981	     -0.00095457	     27.57797020
      0.67365773	     -0.05845279	     -0.00022889	     -0.20021566	     -0.05852660	      0.88275855	     -0.00022349	     -0.21266419	      0.00418983	     -0.00095056	     27.32131876
      0.67495363	     -0.05849557	     -0.00023014	     -0.20025887	     -0.05852114	      0.88275732	     -0.00022303	     -0.21267625	      0.00424022	     -0.00094488	     27.32903277
      0.67651445	     -0.05854474	     -0.00022996	     -0.20030860	     -0.05851447	      0.88275586	     -0.00022247	     -0.21269065	      0.00430193	     -0.00093581	     27.11326466
      0.67791870	     -0.05858664	     -0.00023117	     -0.20035099	     -0.05850839	      0.88275455	     -0.00022196	     -0.21270345	      0.00435787	     -0.00092569	     27.18909817
      0.67932295	     -0.05862580	     -0.00022968	     -0.20039071	     -0.05850223	      0.88275326	     -0.00022143	     -0.21271605	      0.00441470	     -0.00091352	     26.92957915
      0.68072720	     -0.05866298	     -0.00023057	     -0.20042840	     -0.05849599	      0.88275198	     -0.00022090	     -0.21272842	      0.00447174	     -0.00089954	     27.01936104
      0.68213145	     -0.05869843	     -0.00022900	     -0.20046443	     -0.05848967	      0.88275073	     -0.00022035	     -0.21274054	      0.00452964	     -0.00088378	     26.76536978
      0.68353571	     -0.05873270	     -0.00023009	     -0.20049921	     -0.05848327	      0.88274950	     -0.00021980	     -0.21275241	      0.00458766	     -0.00086651	     26.86966591
      0.68493996	     -0.05876518	     -0.00022852	     -0.20053229	     -0.05847679	      0.88274830	     -0.00021924	     -0.21276404	      0.00464652	     -0.00084778	     26.61293422
      0.68634421	     -0.05879552	     -0.00022982	     -0.20056315	     -0.05847022	      0.88274712	     -0.00021867	     -0.21277540	      0.00470547	     -0.00082784	     26.74230014
      0.68774846	     -0.05882362	     -0.00022825	     -0.20059186	     -0.05846357	      0.88274597	     -0.00021809	     -0.21278645	      0.00476524	     -0.00080668	     26.48543186
      0.68915272	     -0.05884966	     -0.00022981	     -0.20061843	     -0.05845684	      0.88274486	     -0.00021750	     -0.21279718	      0.00482500	     -0.00078456	     26.63014712
      0.69055697	     -0.05887331	     -0.00022841	     -0.20064269	     -0.05845002	      0.88274377	     -0.00021691	     -0.21280755	      0.00488553	     -0.00076140	     26.37728275
      0.69196122	     -0.05889418	     -0.00023037	     -0.20066409	     -0.05844311	      0.88274272	     -0.00021631	     -0.21281752	      0.00494595	     -0.00073740	     26.53898652
      0.69336547	     -0.05891125	     -0.00022921	     -0.20068177	     -0.05843613	      0.88274170	     -0.00021571	     -0.21282704	      0.00500708	     -0.00071240	     26.30504529
      0.69476972	     -0.05892431	     -0.00023135	     -0.20069536	     -0.05842905	      0.88274072	     -0.00021510	     -0.21283603	      0.00506796	     -0.00068656	     26.47475665
      0.69617398	     -0.05893191	     -0.00022984	     -0.20070360	     -0.05842189	      0.88273977	     -0.00021448	     -0.21284439	      0.00512940	     -0.00065970	     26.25767617
      0.69757823	     -0.05893164	     -0.00023162	     -0.20070388	     -0.05841465	      0.88273887	     -0.00021386	     -0.21285198	      0.00519046	     -0.00063186	     26.46868229
      0.69898248	     -0.05892273	     -0.00022977	     -0.20069563	     -0.05840732	      0.88273800	     -0.00021323	     -0.21285863	      0.00525196	     -0.00060265	     26.30006981
      0.70038673	     -0.05890494	     -0.00023165	     -0.20067839	     -0.05839990	      0.88273717	     -0.00021261	     -0.21286418	      0.00531278	     -0.00057196	     26.54139222
      0.70179098	     -0.05887842	     -0.00022996	     -0.20065253	     -0.05839239	      0.88273639	     -0.00021198	     -0.21286852	      0.00537366	     -0.00053930	     26.41017877
      0.70305380	     -0.05884790	     -0.00023184	     -0.20062249	     -0.05838557	      0.88273573	     -0.00021141	     -0.21287133	      0.00542747	     -0.00050817	     26.60005906
      0.70431662	     -0.05880932	     -0.00023203	     -0.20058444	     -0.05837869	      0.88273511	     -0.00021084	     -0.21287307	      0.00548086	     -0.00047499	     26.60804659
      0.70585431	     -0.05875258	     -0.00023400	     -0.20052830	     -0.05837021	      0.88273441	     -0.00021014	     -0.21287368	      0.00554454	     -0.00043162	     26.78773231
      0.70739200	     -0.05868266	     -0.00023370	     -0.20045902	     -0.05836164	      0.88273378	     -0.00020944	     -0.21287249	      0.00560696	     -0.00038453	     26.84171187
      0.70867307	     -0.05861641	     -0.00023579	     -0.20039323	     -0.05835442	      0.88273332	     -0.00020886	     -0.21287006	      0.00565732	     -0.00034229	     27.07106327
      0.70995415	     -0.05854223	     -0.00023587	     -0.20031956	     -0.05834714	      0.88273291	     -0.00020828	     -0.21286627	      0.00570649	     -0.00029708	     27.16750565
      0.71149530	     -0.05844205	     -0.00023786	     -0.20021992	     -0.05833830	      0.88273250	     -0.00020758	     -0.21285984	      0.00576338	     -0.00023875	     27.43654268
      0.71303645	     -0.05833027	     -0.00023821	     -0.20010870	     -0.05832938	      0.88273218	     -0.00020689	     -0.21285129	      0.00581804	     -0.00017577	     27.60469726
      0.71425573	     -0.05823414	     -0.00024106	     -0.20001293	     -0.05832226	      0.88273199	     -0.00020634	     -0.21284297	      0.00585905	     -0.00012269	     27.88463476
      0.71547501	     -0.05813124	     -0.00024192	     -0.19991044	     -0.05831509	      0.88273188	     -0.00020579	     -0.21283327	      0.00589842	     -0.00006666	     28.07297279
      0.71707857	     -0.05798605	     -0.00024425	     -0.19976571	     -0.05830559	      0.88273183	     -0.00020507	     -0.21281838	      0.00594706	      0.00001132	     28.42102749
      0.71868213	     -0.05783094	     -0.00024450	     -0.19961110	     -0.05829602	      0.88273192	     -0.00020435	     -0.21280107	      0.00599237	      0.00009399	     28.71293732
      0.71983866	     -0.05771299	     -0.00024732	     -0.19949342	     -0.05828907	      0.88273206	     -0.00020384	     -0.21278709	      0.00602249	      0.00015629	     29.03408559
      0.72099518	     -0.05759011	     -0.00024845	     -0.19937083	     -0.05828209	      0.88273228	     -0.00020333	     -0.21277187	      0.00605083	      0.00022083	     29.30608277
      0.72268835	     -0.05740233	     -0.00025123	     -0.19918340	     -0.05827181	      0.88273274	     -0.00020259	     -0.21274736	      0.00608847	      0.00031900	     29.75918686
      0.72410509	     -0.05724024	     -0.00025238	     -0.19902162	     -0.05826317	      0.88273325	     -0.00020198	     -0.21272488	      0.00611654	      0.00040412	     30.10324105
      0.72552183	     -0.05707580	     -0.00025556	     -0.19885739	     -0.05825448	      0.88273388	     -0.00020137	     -0.21270075	      0.00614111	      0.00049135	     30.50810794
      0.72693857	     -0.05690781	     -0.00025632	     -0.19868965	     -0.05824577	      0.88273464	     -0.00020076	     -0.21267507	      0.00616262	      0.00058026	     30.87137888
      0.72835531	     -0.05673641	     -0.00025997	     -0.19851839	     -0.05823702	      0.88273553	     -0.00020017	     -0.21264792	      0.00618054	      0.00067015	     31.31440142
      0.72955042	     -0.05658895	     -0.00026006	     -0.19837111	     -0.05822963	      0.88273637	     -0.00019967	     -0.21262391	      0.00619341	      0.00074647	     31.62514165
      0.73074553	     -0.05643965	     -0.00026214	     -0.19822191	     -0.05822222	      0.88273731	     -0.00019917	     -0.21259893	      0.00620377	      0.00082276	     31.98901622
      0.73227847	     -0.05624468	     -0.00026329	     -0.19802708	     -0.05821270	      0.88273865	     -0.00019854	     -0.21256550	      0.00621382	      0.00092020	     32.44925416
      0.73381141	     -0.05604588	     -0.00026684	     -0.19782831	     -0.05820317	      0.88274013	     -0.00019792	     -0.21253062	      0.00621988	      0.00101656	     32.96563139
      0.73497628	     -0.05589448	     -0.00026732	     -0.19767698	     -0.05819592	      0.88274136	     -0.00019746	     -0.21250323	      0.00622212	      0.00108880	     33.27733310
      0.73614115	     -0.05574245	     -0.00026966	     -0.19752494	     -0.05818868	      0.88274267	     -0.00019700	     -0.21247515	      0.00622197	      0.00115976	     33.65144081
      0.73772000	     -0.05553541	     -0.00027154	     -0.19731788	     -0.05817886	      0.88274457	     -0.00019639	     -0.21243608	      0.00621838	      0.00125352	     34.13482687
      0.73913445	     -0.05535037	     -0.00027478	     -0.19713274	     -0.05817006	      0.88274640	     -0.00019585	     -0.21240017	      0.00621160	      0.00133457	     34.61088831
      0.74054891	     -0.05516589	     -0.00027537	     -0.19694822	     -0.05816128	      0.88274835	     -0.00019531	     -0.21236353	      0.00620182	      0.00141240	     35.00551541
      0.74173458	     -0.05501105	     -0.00027837	     -0.19679325	     -0.05815394	      0.88275006	     -0.00019487	     -0.21233230	      0.00619098	      0.00147473	     35.42149993
      0.74292025	     -0.05485618	     -0.00027930	     -0.19663828	     -0.05814660	      0.88275184	     -0.00019444	     -0.21230064	      0.00617812	      0.00153427	     35.77126138
      0.74440642	     -0.05466333	     -0.00028215	     -0.19644524	     -0.05813744	      0.88275418	     -0.00019391	     -0.21226041	      0.00615883	      0.00160456	     36.28118870
      0.74589260	     -0.05447102	     -0.00028307	     -0.19625275	     -0.05812830	      0.88275661	     -0.00019339	     -0.21221967	      0.00613634	      0.00166989	     36.70924174
      0.74703576	     -0.05432258	     -0.00028596	     -0.19610408	     -0.05812130	      0.88275855	     -0.00019300	     -0.21218803	      0.00611654	      0.00171654	     37.12140775
      0.74817892	     -0.05417445	     -0.00028675	     -0.19595578	     -0.05811432	      0.88276053	     -0.00019261	     -0.21215615	      0.00609488	      0.00176005	     37.45829664
      0.74971823	     -0.05397535	     -0.00028908	     -0.19575637	     -0.05810496	      0.88276328	     -0.00019210	     -0.21211286	      0.00606254	      0.00181355	     37.98718155
      0.75125754	     -0.05377857	     -0.00028943	     -0.19555930	     -0.05809565	      0.88276611	     -0.00019161	     -0.21206922	      0.00602683	      0.00186118	     38.40742215
      0.75232743	     -0.05364329	     -0.00029231	     -0.19542372	     -0.05808922	      0.88276812	     -0.00019128	     -0.21203876	      0.00599976	      0.00189068	     38.81185056
      0.75339731	     -0.05350808	     -0.00029335	     -0.19528825	     -0.05808282	      0.88277016	     -0.00019095	     -0.21200820	      0.00597116	      0.00191731	     39.13814609
      0.75505040	     -0.05329894	     -0.00029571	     -0.19507866	     -0.05807298	      0.88277336	     -0.00019046	     -0.21196080	      0.00592365	      0.00195284	     39.69684190
      0.75640037	     -0.05312951	     -0.00029637	     -0.19490887	     -0.05806501	      0.88277601	     -0.00019007	     -0.21192193	      0.00588195	      0.00197690	     40.07062740
      0.75775033	     -0.05296257	     -0.00029874	     -0.19474148	     -0.05805710	      0.88277869	     -0.00018969	     -0.21188299	      0.00583746	      0.00199643	     40.54701281
      0.75910030	     -0.05279814	     -0.00029897	     -0.19457666	     -0.05804926	      0.88278140	     -0.00018932	     -0.21184405	      0.00579055	      0.00201158	     40.89194837
      0.76030518	     -0.05265311	     -0.00030171	     -0.19443117	     -0.05804230	      0.88278383	     -0.00018901	     -0.21180933	      0.00574636	      0.00202142	     41.34147888
      0.76151006	     -0.05250867	     -0.00030227	     -0.19428632	     -0.05803541	      0.88278627	     -0.00018871	     -0.21177467	      0.00570031	      0.00202802	     41.66651521
      0.76271494	     -0.05236563	     -0.00030428	     -0.19414281	     -0.05802857	      0.88278871	     -0.00018841	     -0.21174004	      0.00565218	      0.00203145	     42.07203587
      0.76423456	     -0.05218735	     -0.00030502	     -0.19396395	     -0.05802003	      0.88279180	     -0.00018806	     -0.21169648	      0.00558874	      0.00203154	     42.48143748
      0.76544055	     -0.05204799	     -0.00030724	     -0.19382407	     -0.05801332	      0.88279425	     -0.00018779	     -0.21166201	      0.00553606	      0.00202825	     42.90344133
      0.76664654	     -0.05191090	     -0.00030766	     -0.19368648	     -0.05800668	      0.88279669	     -0.00018753	     -0.21162767	      0.00548159	      0.00202220	     43.21837551
      0.76785253	     -0.05177668	     -0.00030968	     -0.19355171	     -0.05800010	      0.88279913	     -0.00018729	     -0.21159350	      0.00542520	      0.00201346	     43.62072614
      0.76937763	     -0.05161048	     -0.00031022	     -0.19338483	     -0.05799188	      0.88280219	     -0.00018699	     -0.21155060	      0.00535135	      0.00199905	     44.03716220
      0.77055119	     -0.05148449	     -0.00031203	     -0.19325826	     -0.05798564	      0.88280453	     -0.00018678	     -0.21151784	      0.00529242	      0.00198560	     44.43726216
      0.77172476	     -0.05135995	     -0.00031188	     -0.19313319	     -0.05797946	      0.88280685	     -0.00018658	     -0.21148530	      0.00523190	      0.00197031	     44.73912770
      0.77314333	     -0.05121281	     -0.00031328	     -0.19298533	     -0.05797209	      0.88280963	     -0.00018635	     -0.21144627	      0.00515647	      0.00194942	     45.20384282
      0.77441325	     -0.05108373	     -0.00031298	     -0.19285563	     -0.05796559	      0.88281209	     -0.00018616	     -0.21141168	      0.00508704	      0.00192876	     45.49336157
      0.77568318	     -0.05096091	     -0.00031531	     -0.19273210	     -0.05795917	      0.88281453	     -0.00018599	     -0.21137756	      0.00501558	      0.00190630	     45.88587342
      0.77695311	     -0.05084190	     -0.00031523	     -0.19261243	     -0.05795285	      0.88281693	     -0.00018583	     -0.21134400	      0.00494248	      0.00188213	     46.14856770
      0.77822303	     -0.05072507	     -0.00031770	     -0.19249484	     -0.05794662	      0.88281930	     -0.00018568	     -0.21131098	      0.00486757	      0.00185622	     46.57754437
      0.77949296	     -0.05061089	     -0.00031732	     -0.19237997	     -0.05794049	      0.88282164	     -0.00018555	     -0.21127851	      0.00479122	      0.00182885	     46.82677676
      0.78076288	     -0.05050178	     -0.00032005	     -0.19227007	     -0.05793445	      0.88282395	     -0.00018543	     -0.21124658	      0.00471317	      0.00180001	     47.25419464
      0.78203281	     -0.05039946	     -0.00031976	     -0.19216703	     -0.05792852	      0.88282622	     -0.00018532	     -0.21121529	      0.00463381	      0.00176986	     47.44039181
      0.78316116	     -0.05031543	     -0.00032256	     -0.19208225	     -0.05792333	      0.88282820	     -0.00018524	     -0.21118810	      0.00456193	      0.00174179	     47.76555167
      0.78428951	     -0.05023792	     -0.00032343	     -0.19200405	     -0.05791822	      0.88283015	     -0.00018517	     -0.21116156	      0.00448911	      0.00171254	     47.94249963
      0.78566199	     -0.05015253	     -0.00032611	     -0.19191774	     -0.05791212	      0.88283247	     -0.00018510	     -0.21113027	      0.00439917	      0.00167514	     48.25055953
      0.78703447	     -0.05007671	     -0.00032687	     -0.19184105	     -0.05790615	      0.88283474	     -0.00018505	     -0.21110015	      0.00430811	      0.00163565	     48.39869566
      0.78816557	     -0.05002132	     -0.00032965	     -0.19178487	     -0.05790132	      0.88283657	     -0.00018502	     -0.21107625	      0.00423216	      0.00160129	     48.65476667
      0.78929667	     -0.04997172	     -0.00033042	     -0.19173453	     -0.05789657	      0.88283837	     -0.00018501	     -0.21105322	      0.00415574	      0.00156529	     48.76374558
      0.79068332	     -0.04991807	     -0.00033272	     -0.19167993	     -0.05789087	      0.88284050	     -0.00018500	     -0.21102616	      0.00406137	      0.00151872	     49.00651603
      0.79206996	     -0.04987120	     -0.00033278	     -0.19163218	     -0.05788531	      0.88284258	     -0.00018501	     -0.21100040	      0.00396662	      0.00146958	     49.08029028
      0.79315496	     -0.04983897	     -0.00033514	     -0.19159918	     -0.05788105	      0.88284415	     -0.00018504	     -0.21098110	      0.00389211	      0.00142931	     49.29765729
      0.79423996	     -0.04981030	     -0.00033562	     -0.19156979	     -0.05787686	      0.88284568	     -0.00018507	     -0.21096255	      0.00381757	      0.00138762	     49.36734862
      0.79568523	     -0.04977772	     -0.00033748	     -0.19153623	     -0.05787142	      0.88284764	     -0.00018513	     -0.21093896	      0.00371811	      0.00132997	     49.55036113
      0.79713049	     -0.04975129	     -0.00033735	     -0.19150887	     -0.05786612	      0.88284952	     -0.00018521	     -0.21091662	      0.00361872	      0.00127024	     49.55784858
      0.79817387	     -0.04973607	     -0.00033962	     -0.19149291	     -0.05786238	      0.88285082	     -0.00018529	     -0.21090125	      0.00354683	      0.00122591	     49.72236338
      0.79921725	     -0.04972390	     -0.00034013	     -0.19148006	     -0.05785871	      0.88285208	     -0.00018537	     -0.21088650	      0.00347507	      0.00118081	     49.74061819
      0.80074082	     -0.04971175	     -0.00034191	     -0.19146688	     -0.05785350	      0.88285383	     -0.00018550	     -0.21086606	      0.00337031	      0.00111371	     49.84123902
      0.80202855	     -0.04970654	     -0.00034227	     -0.19146082	     -0.05784922	      0.88285522	     -0.00018564	     -0.21084980	      0.00328198	      0.00105615	     49.80536535
      0.80331628	     -0.04970614	     -0.00034441	     -0.19145954	     -0.05784505	      0.88285655	     -0.00018579	     -0.21083445	      0.00319374	      0.00099798	     49.91094634
      0.80460401	     -0.04971049	     -0.00034425	     -0.19146306	     -0.05784099	      0.88285779	     -0.00018595	     -0.21082000	      0.00310587	      0.00093950	     49.79275645
      0.80589174	     -0.04971975	     -0.00034706	     -0.19147142	     -0.05783705	      0.88285897	     -0.00018613	     -0.21080646	      0.00301812	      0.00088078	     49.93082162
      0.80698950	     -0.04973133	     -0.00034669	     -0.19148231	     -0.05783378	      0.88285991	     -0.00018629	     -0.21079564	      0.00294375	      0.00083079	     49.76318988
      0.80808726	     -0.04974640	     -0.00034828	     -0.19149663	     -0.05783058	      0.88286079	     -0.00018647	     -0.21078546	      0.00286954	      0.00078086	     49.77507281
      0.80948464	     -0.04977003	     -0.00034888	     -0.19151936	     -0.05782664	      0.88286184	     -0.00018671	     -0.21077346	      0.00277562	      0.00071767	     49.65476043
      0.81088202	     -0.04979850	     -0.00035128	     -0.19154689	     -0.05782283	      0.88286280	     -0.00018697	     -0.21076248	      0.00268216	      0.00065499	     49.70230999
      0.81198578	     -0.04982430	     -0.00035094	     -0.19157202	     -0.05781991	      0.88286349	     -0.00018718	     -0.21075452	      0.00260894	      0.00060607	     49.49850736
      0.81308953	     -0.04985319	     -0.00035240	     -0.19160018	     -0.05781707	      0.88286413	     -0.00018741	     -0.21074719	      0.00253605	      0.00055767	     49.46702646
      0.81450970	     -0.04989458	     -0.00035291	     -0.19164069	     -0.05781353	      0.88286488	     -0.00018772	     -0.21073866	      0.00244306	      0.00049638	     49.28827617
      0.81592986	     -0.04994071	     -0.00035539	     -0.19168588	     -0.05781013	      0.88286554	     -0.00018804	     -0.21073112	      0.00235081	      0.00043625	     49.30577083
      0.81699032	     -0.04997798	     -0.00035485	     -0.19172253	     -0.05780767	      0.88286598	     -0.00018830	     -0.21072614	      0.00228267	      0.00039227	     49.04892235
      0.81805077	     -0.05001786	     -0.00035615	     -0.19176174	     -0.05780529	      0.88286638	     -0.00018856	     -0.21072169	      0.00221496	      0.00034907	     48.97518925
      0.81954405	     -0.05007791	     -0.00035678	     -0.19182089	     -0.05780205	      0.88286685	     -0.00018895	     -0.21071631	      0.00212066	      0.00028977	     48.75327647
      0.82083433	     -0.05013348	     -0.00035845	     -0.19187565	     -0.05779937	      0.88286719	     -0.00018930	     -0.21071249	      0.00204005	      0.00024003	     48.67432218
      0.82212460	     -0.05019219	     -0.00035822	     -0.19193362	     -0.05779679	      0.88286747	     -0.00018966	     -0.21070940	      0.00196050	      0.00019183	     48.39608637
      0.82341488	     -0.05025399	     -0.00036028	     -0.19199464	     -0.05779431	      0.88286769	     -0.00019004	     -0.21070703	      0.00188177	      0.00014511	     48.35311671
      0.82470515	     -0.05031851	     -0.00035934	     -0.19205846	     -0.05779193	      0.88286785	     -0.00019043	     -0.21070537	      0.00180426	      0.00010002	     47.99540984
      0.82581471	     -0.05037633	     -0.00036129	     -0.19211560	     -0.05778996	      0.88286794	     -0.00019077	     -0.21070448	      0.00173827	      0.00006246	     47.95539134
      0.82692428	     -0.05043602	     -0.00036126	     -0.19217470	     -0.05778807	      0.88286799	     -0.00019113	     -0.21070408	      0.00167322	      0.00002616	     47.71199609
      0.82832293	     -0.05051396	     -0.00036259	     -0.19225184	     -0.05778579	      0.88286799	     -0.00019159	     -0.21070426	      0.00159232	     -0.00001790	     47.55075825
      0.82972159	     -0.05059461	     -0.00036209	     -0.19233177	     -0.05778362	      0.88286794	     -0.00019206	     -0.21070516	      0.00151288	     -0.00005997	     47.19484646
      0.83084660	     -0.05066149	     -0.00036388	     -0.19239801	     -0.05778195	      0.88286785	     -0.00019245	     -0.21070640	      0.00144984	     -0.00009244	     47.12611533
      0.83197161	     -0.05072994	     -0.00036385	     -0.19246589	     -0.05778035	      0.88286773	     -0.00019286	     -0.21070808	      0.00138786	     -0.00012362	     46.86007054
      0.83338682	     -0.05081825	     -0.00036518	     -0.19255345	     -0.05777844	      0.88286753	     -0.00019337	     -0.21071079	      0.00131112	     -0.00016109	     46.67951051
      0.83480202	     -0.05090877	     -0.00036448	     -0.19264330	     -0.05777664	      0.88286728	     -0.00019390	     -0.21071415	      0.00123604	     -0.00019658	     46.27890486
      0.83589225	     -0.05098010	     -0.00036626	     -0.19271405	     -0.05777533	      0.88286705	     -0.00019432	     -0.21071716	      0.00117909	     -0.00022267	     46.20531159
      0.83698247	     -0.05105252	     -0.00036622	     -0.19278596	     -0.05777407	      0.88286679	     -0.00019475	     -0.21072052	      0.00112320	     -0.00024762	     45.94059527
      0.83845899	     -0.05115182	     -0.00036715	     -0.19288455	     -0.05777247	      0.88286640	     -0.00019534	     -0.21072562	      0.00104891	     -0.00027970	     45.72112496
      0.83993551	     -0.05125372	     -0.00036632	     -0.19298581	     -0.05777097	      0.88286597	     -0.00019594	     -0.21073133	      0.00097652	     -0.00030975	     45.27731850
      0.84099185	     -0.05132757	     -0.00036800	     -0.19305915	     -0.05776997	      0.88286563	     -0.00019638	     -0.21073578	      0.00092566	     -0.00033016	     45.21072677
      0.84204819	     -0.05140212	     -0.00036796	     -0.19313324	     -0.05776902	      0.88286527	     -0.00019683	     -0.21074051	      0.00087589	     -0.00034964	     44.96020069
      0.84360821	     -0.05151332	     -0.00036883	     -0.19324376	     -0.05776771	      0.88286470	     -0.00019750	     -0.21074797	      0.00080408	     -0.00037685	     44.70814174
      0.84492855	     -0.05160851	     -0.00036843	     -0.19333843	     -0.05776668	      0.88286419	     -0.00019808	     -0.21075470	      0.00074508	     -0.00039848	     44.36435795
      0.84624889	     -0.05170451	     -0.00036971	     -0.19343386	     -0.05776574	      0.88286365	     -0.00019867	     -0.21076178	      0.00068751	     -0.00041900	     44.22879365
      0.84756923	     -0.05180118	     -0.00036867	     -0.19353005	     -0.05776487	      0.88286308	     -0.00019926	     -0.21076918	      0.00063172	     -0.00043838	     43.82340055
      0.84875524	     -0.05188848	     -0.00037007	     -0.19361687	     -0.05776415	      0.88286255	     -0.00019981	     -0.21077607	      0.00058277	     -0.00045499	     43.73273112
      0.84994124	     -0.05197606	     -0.00036942	     -0.19370404	     -0.05776348	      0.88286200	     -0.00020036	     -0.21078319	      0.00053529	     -0.00047081	     43.40840531
      0.85112725	     -0.05206364	     -0.00037001	     -0.19379119	     -0.05776288	      0.88286144	     -0.00020092	     -0.21079050	      0.00048902	     -0.00048596	     43.24083024
      0.85264814	     -0.05217555	     -0.00036923	     -0.19390261	     -0.05776218	      0.88286068	     -0.00020165	     -0.21080012	      0.00043177	     -0.00050440	     42.86473180
      0.85386532	     -0.05226442	     -0.00037018	     -0.19399106	     -0.05776168	      0.88286006	     -0.00020224	     -0.21080798	      0.00038740	     -0.00051845	     42.75915300
      0.85508250	     -0.05235246	     -0.00036924	     -0.19407874	     -0.05776123	      0.88285942	     -0.00020284	     -0.21081595	      0.00034458	     -0.00053179	     42.43947881
      0.85629968	     -0.05243945	     -0.00036951	     -0.19416535	     -0.05776084	      0.88285877	     -0.00020344	     -0.21082400	      0.00030303	     -0.00054449	     42.28307834
      0.85779734	     -0.05254476	     -0.00036808	     -0.19427027	     -0.05776042	      0.88285794	     -0.00020420	     -0.21083397	      0.00025390	     -0.00055914	     41.90743054
      0.85900309	     -0.05262803	     -0.00036854	     -0.19435319	     -0.05776014	      0.88285726	     -0.00020481	     -0.21084203	      0.00021564	     -0.00057019	     41.81718265
      0.86020884	     -0.05270983	     -0.00036705	     -0.19443471	     -0.05775990	      0.88285657	     -0.00020543	     -0.21085009	      0.00017880	     -0.00058049	     41.50723617
      0.86141459	     -0.05279008	     -0.00036662	     -0.19451466	     -0.05775971	      0.88285586	     -0.00020605	     -0.21085814	      0.00014309	     -0.00059008	     41.35227179
      0.86296796	     -0.05289110	     -0.00036438	     -0.19461535	     -0.05775952	      0.88285493	     -0.00020686	     -0.21086848	      0.00009896	     -0.00060129	     40.97584785
      0.86417436	     -0.05296762	     -0.00036415	     -0.19469160	     -0.05775942	      0.88285420	     -0.00020750	     -0.21087647	      0.00006584	     -0.00060916	     40.89846262
      0.86538075	     -0.05304236	     -0.00036203	     -0.19476612	     -0.05775936	      0.88285347	     -0.00020814	     -0.21088441	      0.00003399	     -0.00061621	     40.59622005
      0.86658714	     -0.05311523	     -0.00036090	     -0.19483876	     -0.05775934	      0.88285272	     -0.00020879	     -0.21089231	      0.00000310	     -0.00062250	     40.45233519
      0.86817661	     -0.05320820	     -0.00035776	     -0.19493148	     -0.05775936	      0.88285172	     -0.00020964	     -0.21090262	     -0.00003591	     -0.00062956	     40.07930003
      0.86937852	     -0.05327614	     -0.00035688	     -0.19499921	     -0.05775942	      0.88285096	     -0.00021030	     -0.21091035	     -0.00006444	     -0.00063404	     40.02998365
      0.87058042	     -0.05334199	     -0.00035417	     -0.19506491	     -0.05775952	      0.88285020	     -0.00021096	     -0.21091800	     -0.00009187	     -0.00063771	     39.74238326
      0.87203174	     -0.05341872	     -0.00035226	     -0.19514141	     -0.05775968	      0.88284927	     -0.00021176	     -0.21092715	     -0.00012397	     -0.00064117	     39.63555143
      0.87348306	     -0.05349232	     -0.00034790	     -0.19521488	     -0.05775988	      0.88284834	     -0.00021256	     -0.21093619	     -0.00015462	     -0.00064349	     39.19302451
      0.87457875	     -0.05354599	     -0.00034704	     -0.19526838	     -0.05776006	      0.88284763	     -0.00021317	     -0.21094294	     -0.00017724	     -0.00064460	     39.22759796
      0.87567445	     -0.05359815	     -0.00034435	     -0.19532043	     -0.05776027	      0.88284693	     -0.00021379	     -0.21094963	     -0.00019904	     -0.00064510	     39.00039787
      0.87724855	     -0.05367111	     -0.00034149	     -0.19539323	     -0.05776060	      0.88284591	     -0.00021467	     -0.21095915	     -0.00022940	     -0.00064491	     38.84789531
      0.87861250	     -0.05373298	     -0.00033788	     -0.19545499	     -0.05776093	      0.88284503	     -0.00021545	     -0.21096735	     -0.00025462	     -0.00064391	     38.53238143
      0.87997645	     -0.05379499	     -0.00033619	     -0.19551684	     -0.05776130	      0.88284415	     -0.00021623	     -0.21097557	     -0.00027915	     -0.00064235	     38.52117393
      0.88134039	     -0.05385841	     -0.00033220	     -0.19558018	     -0.05776169	      0.88284328	     -0.00021701	     -0.21098389	     -0.00030259	     -0.00064032	     38.09325874
      0.88253117	     -0.05391466	     -0.00033125	     -0.19563628	     -0.05776207	      0.88284252	     -0.00021769	     -0.21099132	     -0.00032262	     -0.00063841	     38.13985445
      0.88372194	     -0.05397177	     -0.00032839	     -0.19569331	     -0.05776246	      0.88284176	     -0.00021838	     -0.21099893	     -0.00034179	     -0.00063644	     37.85704193
      0.88515248	     -0.05404132	     -0.00032641	     -0.19576272	     -0.05776297	      0.88284085	     -0.00021921	     -0.21100838	     -0.00036408	     -0.00063425	     37.79044175
      0.88658303	     -0.05411093	     -0.00032234	     -0.19583228	     -0.05776350	      0.88283994	     -0.00022004	     -0.21101818	     -0.00038517	     -0.00063237	     37.39796640
      0.88777739	     -0.05416940	     -0.00032094	     -0.19589064	     -0.05776397	      0.88283919	     -0.00022074	     -0.21102665	     -0.00040224	     -0.00063130	     37.44785872
      0.88897176	     -0.05422832	     -0.00031744	     -0.19594953	     -0.05776446	      0.88283844	     -0.00022143	     -0.21103539	     -0.00041842	     -0.00063074	     37.16374977
      0.89042256	     -0.05430066	     -0.00031433	     -0.19602181	     -0.05776509	      0.88283752	     -0.00022228	     -0.21104639	     -0.00043724	     -0.00063112	     37.09349113
      0.89187337	     -0.05437345	     -0.00030894	     -0.19609462	     -0.05776573	      0.88283660	     -0.00022313	     -0.21105785	     -0.00045471	     -0.00063286	     36.66689851
      0.89303986	     -0.05443190	     -0.00030668	     -0.19615303	     -0.05776627	      0.88283586	     -0.00022382	     -0.21106738	     -0.00046810	     -0.00063547	     36.73848439
      0.89420635	     -0.05449051	     -0.00030255	     -0.19621166	     -0.05776682	      0.88283512	     -0.00022450	     -0.21107720	     -0.00048048	     -0.00063918	     36.47709986
      0.89570505	     -0.05456559	     -0.00029845	     -0.19628675	     -0.05776756	      0.88283416	     -0.00022539	     -0.21109024	     -0.00049528	     -0.00064574	     36.40071008
      0.89720374	     -0.05464000	     -0.00029242	     -0.19636123	     -0.05776831	      0.88283318	     -0.00022627	     -0.21110372	     -0.00050846	     -0.00065429	     35.96586978
      0.89834512	     -0.05469674	     -0.00029013	     -0.19641797	     -0.05776889	      0.88283243	     -0.00022695	     -0.21111427	     -0.00051779	     -0.00066222	     36.05650497
      0.89948651	     -0.05475363	     -0.00028615	     -0.19647491	     -0.05776949	      0.88283167	     -0.00022762	     -0.21112508	     -0.00052612	     -0.00067130	     35.81140919
      0.90104399	     -0.05483137	     -0.00028199	     -0.19655272	     -0.05777032	      0.88283062	     -0.00022855	     -0.21114024	     -0.00053628	     -0.00068563	     35.71388471
      0.90260148	     -0.05490845	     -0.00027606	     -0.19662991	     -0.05777116	      0.88282954	     -0.00022948	     -0.21115586	     -0.00054470	     -0.00070204	     35.25395356
      0.90370400	     -0.05496243	     -0.00027430	     -0.19668391	     -0.05777176	      0.88282876	     -0.00023013	     -0.21116718	     -0.00054998	     -0.00071489	     35.36872511
      0.90480652	     -0.05501535	     -0.00027095	     -0.19673691	     -0.05777237	      0.88282796	     -0.00023079	     -0.21117870	     -0.00055430	     -0.00072859	     35.16390652
      0.90645612	     -0.05509138	     -0.00026696	     -0.19681305	     -0.05777329	      0.88282674	     -0.00023178	     -0.21119622	     -0.00055949	     -0.00075047	     35.05587993
      0.90784016	     -0.05515314	     -0.00026265	     -0.19687493	     -0.05777407	      0.88282569	     -0.00023261	     -0.21121112	     -0.00056253	     -0.00076979	     34.75161564
      0.90922420	     -0.05521441	     -0.00026023	     -0.19693628	     -0.05777485	      0.88282461	     -0.00023344	     -0.21122621	     -0.00056473	     -0.00078984	     34.78055855
      0.91060825	     -0.05527451	     -0.00025564	     -0.19699653	     -0.05777563	      0.88282350	     -0.00023427	     -0.21124147	     -0.00056567	     -0.00081042	     34.38292683
      0.91185253	     -0.05532663	     -0.00025393	     -0.19704873	     -0.05777633	      0.88282248	     -0.00023503	     -0.21125531	     -0.00056591	     -0.00082929	     34.48007178
      0.91309681	     -0.05537670	     -0.00025027	     -0.19709895	     -0.05777704	      0.88282144	     -0.00023578	     -0.21126922	     -0.00056512	     -0.00084827	     34.20816795
      0.91434110	     -0.05542579	     -0.00024812	     -0.19714814	     -0.05777774	      0.88282037	     -0.00023653	     -0.21128316	     -0.00056370	     -0.00086724	     34.18548142
      0.91592237	     -0.05548708	     -0.00024414	     -0.19720962	     -0.05777863	      0.88281898	     -0.00023749	     -0.21130096	     -0.00056067	     -0.00089106	     33.90483138
      0.91719469	     -0.05553491	     -0.00024273	     -0.19725755	     -0.05777934	      0.88281783	     -0.00023826	     -0.21131532	     -0.00055758	     -0.00090988	     33.98318020
      0.91846701	     -0.05558110	     -0.00023956	     -0.19730390	     -0.05778005	      0.88281666	     -0.00023903	     -0.21132970	     -0.00055355	     -0.00092819	     33.74850781
      0.91973932	     -0.05562563	     -0.00023775	     -0.19734857	     -0.05778075	      0.88281547	     -0.00023980	     -0.21134407	     -0.00054898	     -0.00094591	     33.75514553
      0.92129511	     -0.05567775	     -0.00023394	     -0.19740091	     -0.05778160	      0.88281398	     -0.00024074	     -0.21136160	     -0.00054230	     -0.00096655	     33.50942996
      0.92254983	     -0.05571851	     -0.00023271	     -0.19744179	     -0.05778227	      0.88281276	     -0.00024150	     -0.21137569	     -0.00053641	     -0.00098236	     33.60463541
      0.92380454	     -0.05575782	     -0.00022967	     -0.19748130	     -0.05778294	      0.88281152	     -0.00024226	     -0.21138973	     -0.00052969	     -0.00099727	     33.41348657
      0.92505925	     -0.05579581	     -0.00022784	     -0.19751945	     -0.05778360	      0.88281026	     -0.00024302	     -0.21140371	     -0.00052252	     -0.00101131	     33.42297865
      0.92667755	     -0.05584304	     -0.00022400	     -0.19756694	     -0.05778444	      0.88280861	     -0.00024400	     -0.21142165	     -0.00051224	     -0.00102801	     33.21754571
      0.92792786	     -0.05587820	     -0.00022272	     -0.19760227	     -0.05778508	      0.88280732	     -0.00024475	     -0.21143543	     -0.00050383	     -0.00103988	     33.32010517
      0.92917817	     -0.05591181	     -0.00021970	     -0.19763609	     -0.05778570	      0.88280601	     -0.00024550	     -0.21144914	     -0.00049467	     -0.00105077	     33.16428090
      0.93042848	     -0.05594398	     -0.00021787	     -0.19766845	     -0.05778631	      0.88280469	     -0.00024625	     -0.21146276	     -0.00048507	     -0.00106071	     33.18971486
      0.93208746	     -0.05598472	     -0.00021417	     -0.19770949	     -0.05778711	      0.88280292	     -0.00024725	     -0.21148069	     -0.00047134	     -0.00107233	     33.02278808
      0.93332763	     -0.05601391	     -0.00021319	     -0.19773886	     -0.05778768	      0.88280158	     -0.00024799	     -0.21149398	     -0.00046067	     -0.00107988	     33.14688333
      0.93456780	     -0.05604221	     -0.00021070	     -0.19776738	     -0.05778825	      0.88280024	     -0.00024872	     -0.21150718	     -0.00044934	     -0.00108637	     33.02444464
      0.93607860	     -0.05607559	     -0.00020931	     -0.19780099	     -0.05778892	      0.88279860	     -0.00024962	     -0.21152315	     -0.00043510	     -0.00109292	     33.10902555
      0.93742939	     -0.05610428	     -0.00020650	     -0.19782993	     -0.05778950	      0.88279712	     -0.00025042	     -0.21153734	     -0.00042165	     -0.00109747	     32.93491014
      0.93878018	     -0.05613177	     -0.00020590	     -0.19785762	     -0.05779006	      0.88279563	     -0.00025121	     -0.21155143	     -0.00040798	     -0.00110089	     33.08101305
      0.94013097	     -0.05615746	     -0.00020322	     -0.19788358	     -0.05779060	      0.88279414	     -0.00025200	     -0.21156544	     -0.00039361	     -0.00110313	     32.89502043
      0.94148176	     -0.05618223	     -0.00020322	     -0.19790854	     -0.05779112	      0.88279265	     -0.00025279	     -0.21157937	     -0.00037908	     -0.00110433	     33.07198187
      0.94283256	     -0.05620505	     -0.00020087	     -0.19793163	     -0.05779162	      0.88279116	     -0.00025357	     -0.21159321	     -0.00036386	     -0.00110434	     32.88816457
      0.94418335	     -0.05622574	     -0.00020122	     -0.19795251	     -0.05779210	      0.88278967	     -0.00025436	     -0.21160692	     -0.00034858	     -0.00110329	     33.09170182
      0.94553414	     -0.05624340	     -0.00019867	     -0.19797045	     -0.05779256	      0.88278818	     -0.00025513	     -0.21162046	     -0.00033268	     -0.00110105	     32.89685932
      0.94688493	     -0.05625736	     -0.00019900	     -0.19798462	     -0.05779300	      0.88278669	     -0.00025590	     -0.21163377	     -0.00031681	     -0.00109771	     33.13541655
      0.94823572	     -0.05626868	     -0.00019619	     -0.19799624	     -0.05779342	      0.88278521	     -0.00025667	     -0.21164680	     -0.00030039	     -0.00109313	     32.92408254
      0.94958651	     -0.05627768	     -0.00019689	     -0.19800543	     -0.05779381	      0.88278374	     -0.00025744	     -0.21165954	     -0.00028416	     -0.00108747	     33.18353328
      0.95093730	     -0.05628517	     -0.00019501	     -0.19801320	     -0.05779419	      0.88278228	     -0.00025819	     -0.21167205	     -0.00026745	     -0.00108050	     32.95682725
      0.95214516	     -0.05629242	     -0.00019660	     -0.19802059	     -0.05779450	      0.88278098	     -0.00025887	     -0.21168312	     -0.00025277	     -0.00107333	     33.15087064
      0.95335301	     -0.05629840	     -0.00019619	     -0.19802679	     -0.05779480	      0.88277968	     -0.00025954	     -0.21169406	     -0.00023779	     -0.00106528	     33.08146211
      0.95483030	     -0.05630502	     -0.00019720	     -0.19803362	     -0.05779513	      0.88277812	     -0.00026036	     -0.21170727	     -0.00021952	     -0.00105445	     33.20255611
      0.95630759	     -0.05630989	     -0.00019649	     -0.19803876	     -0.05779544	      0.88277657	     -0.00026117	     -0.21172026	     -0.00020089	     -0.00104262	     33.10237198
      0.95753912	     -0.05631100	     -0.00019809	     -0.19804003	     -0.05779568	      0.88277529	     -0.00026185	     -0.21173086	     -0.00018544	     -0.00103214	     33.30606588
      0.95877065	     -0.05630963	     -0.00019775	     -0.19803889	     -0.05779590	      0.88277403	     -0.00026252	     -0.21174119	     -0.00016967	     -0.00102102	     33.27100921
      0.96025280	     -0.05630473	     -0.00019897	     -0.19803421	     -0.05779614	      0.88277252	     -0.00026332	     -0.21175320	     -0.00015070	     -0.00100694	     33.44326188
      0.96173495	     -0.05629701	     -0.00019835	     -0.19802677	     -0.05779635	      0.88277104	     -0.00026411	     -0.21176468	     -0.00013138	     -0.00099197	     33.38059701
      0.96292192	     -0.05628961	     -0.00020047	     -0.19801951	     -0.05779649	      0.88276987	     -0.00026474	     -0.21177350	     -0.00011611	     -0.00097943	     33.59103452
      0.96410889	     -0.05627994	     -0.00020083	     -0.19801005	     -0.05779662	      0.88276872	     -0.00026537	     -0.21178197	     -0.00010061	     -0.00096629	     33.61506340
      0.96564735	     -0.05626318	     -0.00020256	     -0.19799351	     -0.05779676	      0.88276725	     -0.00026618	     -0.21179234	     -0.00008065	     -0.00094839	     33.79784703
      0.96718581	     -0.05624105	     -0.00020154	     -0.19797168	     -0.05779687	      0.88276580	     -0.00026698	     -0.21180195	     -0.00006060	     -0.00092938	     33.78883906
      0.96833506	     -0.05622109	     -0.00020271	     -0.19795189	     -0.05779693	      0.88276474	     -0.00026758	     -0.21180860	     -0.00004596	     -0.00091455	     33.99372640
      0.96948432	     -0.05619678	     -0.00020181	     -0.19792782	     -0.05779698	      0.88276370	     -0.00026817	     -0.21181474	     -0.00003122	     -0.00089909	     34.06206243
      0.97109107	     -0.05615653	     -0.00020098	     -0.19788787	     -0.05779701	      0.88276227	     -0.00026899	     -0.21182235	     -0.00001090	     -0.00087639	     34.27634907
      0.97247603	     -0.05611692	     -0.00019855	     -0.19784858	     -0.05779701	      0.88276107	     -0.00026968	     -0.21182794	      0.00000651	     -0.00085568	     34.34130638
      0.97386099	     -0.05607123	     -0.00019818	     -0.19780314	     -0.05779699	      0.88275990	     -0.00027038	     -0.21183260	      0.00002348	     -0.00083399	     34.60324874
      0.97524595	     -0.05602020	     -0.00019573	     -0.19775241	     -0.05779695	      0.88275876	     -0.00027106	     -0.21183623	      0.00004041	     -0.00081106	     34.69761087
      0.97663090	     -0.05596654	     -0.00019662	     -0.19769895	     -0.05779688	      0.88275766	     -0.00027174	     -0.21183886	      0.00005669	     -0.00078694	     35.00899022
      0.97783872	     -0.05591730	     -0.00019498	     -0.19764995	     -0.05779680	      0.88275672	     -0.00027233	     -0.21184037	      0.00007077	     -0.00076479	     35.08260079
      0.97904653	     -0.05586539	     -0.00019575	     -0.19759821	     -0.05779671	      0.88275581	     -0.00027291	     -0.21184117	      0.00008429	     -0.00074166	     35.32142876
      0.98052736	     -0.05579736	     -0.00019557	     -0.19753041	     -0.05779657	      0.88275473	     -0.00027361	     -0.21184114	      0.00010043	     -0.00071179	     35.53085861
      0.98200819	     -0.05572505	     -0.00019780	     -0.19745824	     -0.05779641	      0.88275370	     -0.00027431	     -0.21183999	      0.00011561	     -0.00068024	     35.88026724
      0.98321308	     -0.05566223	     -0.00019737	     -0.19739560	     -0.05779627	      0.88275290	     -0.00027487	     -0.21183821	      0.00012751	     -0.00065320	     36.00739223
      0.98441796	     -0.05559609	     -0.00019888	     -0.19732957	     -0.05779611	      0.88275213	     -0.00027543	     -0.21183565	      0.00013857	     -0.00062503	     36.26183297
      0.98592103	     -0.05550907	     -0.00019929	     -0.19724272	     -0.05779589	      0.88275122	     -0.00027612	     -0.21183133	      0.00015150	     -0.00058827	     36.50193625
      0.98742411	     -0.05541766	     -0.00020191	     -0.19715140	     -0.05779565	      0.88275036	     -0.00027680	     -0.21182575	      0.00016308	     -0.00054990	     36.88329057
      0.98857659	     -0.05534603	     -0.00020175	     -0.19707990	     -0.05779546	      0.88274974	     -0.00027731	     -0.21182065	      0.00017137	     -0.00051938	     37.02411569
      0.98972907	     -0.05527382	     -0.00020373	     -0.19700775	     -0.05779526	      0.88274916	     -0.00027782	     -0.21181487	      0.00017875	     -0.00048812	     37.27669992
      0.99130155	     -0.05517413	     -0.00020550	     -0.19690815	     -0.05779497	      0.88274843	     -0.00027851	     -0.21180598	      0.00018771	     -0.00044432	     37.56928115
      0.99287403	     -0.05507315	     -0.00020949	     -0.19680716	     -0.05779467	      0.88274777	     -0.00027920	     -0.21179600	      0.00019507	     -0.00039954	     37.97340752
      0.99397002	     -0.05500229	     -0.00020987	     -0.19673637	     -0.05779445	      0.88274735	     -0.00027967	     -0.21178844	      0.00019956	     -0.00036783	     38.11407684
      0.99506602	     -0.05493166	     -0.00021223	     -0.19666574	     -0.05779423	      0.88274696	     -0.00028013	     -0.21178041	      0.00020319	     -0.00033593	     38.35406828
      0.99674409	     -0.05482405	     -0.00021492	     -0.19655813	     -0.05779389	      0.88274644	     -0.00028083	     -0.21176731	      0.00020746	     -0.00028687	     38.67158538
      0.99812412	     -0.05473604	     -0.00021805	     -0.19647008	     -0.05779360	      0.88274607	     -0.00028140	     -0.21175587	      0.00020963	     -0.00024672	     38.97063867
      0.99950416	     -0.05464883	     -0.00021934	     -0.19638287	     -0.05779331	      0.88274576	     -0.00028197	     -0.21174391	      0.00021086	     -0.00020702	     39.19886427
      1.00088419	     -0.05456191	     -0.00022271	     -0.19629588	     -0.05779302	      0.88274550	     -0.00028252	     -0.21173148	      0.00021086	     -0.00016819	     39.52375449
      1.00226423	     -0.05447485	     -0.00022275	     -0.19620883	     -0.05779273	      0.88274529	     -0.00028307	     -0.21171861	      0.00021014	     -0.00013035	     39.72716710
      1.00342093	     -0.05440299	     -0.00022541	     -0.19613691	     -0.05779248	      0.88274516	     -0.00028352	     -0.21170750	      0.00020854	     -0.00009974	     39.97760394
      1.00457763	     -0.05433354	     -0.00022610	     -0.19606742	     -0.05779224	      0.88274506	     -0.00028397	     -0.21169617	      0.00020644	     -0.00007025	     40.15197603
      1.00608419	     -0.05424555	     -0.00022838	     -0.19597935	     -0.05779194	      0.88274498	     -0.00028454	     -0.21168116	      0.00020267	     -0.00003390	     40.45235197
      1.00759075	     -0.05416058	     -0.00022888	     -0.19589433	     -0.05779163	      0.88274496	     -0.00028510	     -0.21166596	      0.00019811	     -0.00000002	     40.66541845
      1.00874111	     -0.05409746	     -0.00023147	     -0.19583110	     -0.05779141	      0.88274497	     -0.00028553	     -0.21165427	      0.00019381	      0.00002394	     40.91082640
      1.00989148	     -0.05403499	     -0.00023217	     -0.19576857	     -0.05779119	      0.88274501	     -0.00028595	     -0.21164252	      0.00018914	      0.00004625	     41.08425265
      1.01143299	     -0.05395218	     -0.00023432	     -0.19568564	     -0.05779090	      0.88274511	     -0.00028650	     -0.21162668	      0.00018202	      0.00007344	     41.38511410
      1.01297450	     -0.05386964	     -0.00023413	     -0.19560302	     -0.05779063	      0.88274524	     -0.00028704	     -0.21161071	      0.00017417	      0.00009762	     41.57698484
      1.01406173	     -0.05381166	     -0.00023631	     -0.19554493	     -0.05779044	      0.88274535	     -0.00028742	     -0.21159936	      0.00016789	      0.00011277	     41.81659868
      1.01514896	     -0.05375398	     -0.00023659	     -0.19548718	     -0.05779026	      0.88274548	     -0.00028779	     -0.21158794	      0.00016131	      0.00012645	     41.96748903
      1.01679719	     -0.05366731	     -0.00023777	     -0.19540036	     -0.05779000	      0.88274571	     -0.00028835	     -0.21157051	      0.00015039	      0.00014431	     42.25256586
      1.01816602	     -0.05359616	     -0.00023742	     -0.19532912	     -0.05778981	      0.88274591	     -0.00028880	     -0.21155593	      0.00014063	      0.00015655	     42.41034815
      1.01953485	     -0.05352650	     -0.00023877	     -0.19525930	     -0.05778962	      0.88274613	     -0.00028925	     -0.21154128	      0.00013006	      0.00016639	     42.68255626
      1.02090369	     -0.05345855	     -0.00023762	     -0.19519127	     -0.05778945	      0.88274637	     -0.00028970	     -0.21152661	      0.00011902	      0.00017394	     42.78595482
      1.02212397	     -0.05340010	     -0.00023910	     -0.19513267	     -0.05778931	      0.88274658	     -0.00029009	     -0.21151355	      0.00010846	      0.00017862	     43.03716272
      1.02334425	     -0.05334329	     -0.00023853	     -0.19507575	     -0.05778918	      0.88274680	     -0.00029048	     -0.21150053	      0.00009762	      0.00018152	     43.14822277
      1.02456453	     -0.05328787	     -0.00023933	     -0.19502018	     -0.05778907	      0.88274702	     -0.00029086	     -0.21148757	      0.00008627	      0.00018262	     43.35591088
      1.02613463	     -0.05321810	     -0.00023870	     -0.19495025	     -0.05778895	      0.88274731	     -0.00029135	     -0.21147101	      0.00007119	      0.00018158	     43.50945654
      1.02737192	     -0.05316550	     -0.00023997	     -0.19489747	     -0.05778887	      0.88274753	     -0.00029173	     -0.21145804	      0.00005872	      0.00017884	     43.74335871
      1.02860921	     -0.05311505	     -0.00023943	     -0.19484688	     -0.05778880	      0.88274775	     -0.00029211	     -0.21144520	      0.00004602	      0.00017454	     43.83985453
      1.02984650	     -0.05306687	     -0.00024026	     -0.19479853	     -0.05778875	      0.88274796	     -0.00029248	     -0.21143250	      0.00003290	      0.00016869	     44.02968289
      1.03140581	     -0.05300938	     -0.00023973	     -0.19474085	     -0.05778872	      0.88274822	     -0.00029295	     -0.21141674	      0.00001605	      0.00015929	     44.14846355
      1.03262044	     -0.05296766	     -0.00024128	     -0.19469892	     -0.05778871	      0.88274841	     -0.00029332	     -0.21140467	      0.00000250	      0.00015043	     44.36433273
      1.03383507	     -0.05292770	     -0.00024102	     -0.19465879	     -0.05778871	      0.88274859	     -0.00029368	     -0.21139282	     -0.00001114	      0.00014039	     44.44681256
      1.03504970	     -0.05288907	     -0.00024185	     -0.19461997	     -0.05778873	      0.88274875	     -0.00029404	     -0.21138116	     -0.00002503	      0.00012922	     44.61500850
      1.03667639	     -0.05283834	     -0.00024127	     -0.19456902	     -0.05778879	      0.88274895	     -0.00029452	     -0.21136581	     -0.00004378	      0.00011275	     44.73812939
      1.03788066	     -0.05280259	     -0.00024246	     -0.19453306	     -0.05778885	      0.88274907	     -0.00029487	     -0.21135464	     -0.00005794	      0.00009953	     44.93407690
      1.03908492	     -0.05276961	     -0.00024198	     -0.19449991	     -0.05778893	      0.88274919	     -0.00029522	     -0.21134364	     -0.00007212	      0.00008560	     44.98864842
      1.04056061	     -0.05273340	     -0.00024314	     -0.19446344	     -0.05778905	      0.88274930	     -0.00029566	     -0.21133047	     -0.00008974	      0.00006753	     45.18183819
      1.04186967	     -0.05270369	     -0.00024252	     -0.19443354	     -0.05778918	      0.88274938	     -0.00029604	     -0.21131912	     -0.00010529	      0.00005079	     45.21841632
      1.04317873	     -0.05267580	     -0.00024446	     -0.19440539	     -0.05778932	      0.88274943	     -0.00029642	     -0.21130809	     -0.00012106	      0.00003361	     45.41844807
      1.04448779	     -0.05265053	     -0.00024419	     -0.19437991	     -0.05778949	      0.88274946	     -0.00029680	     -0.21129741	     -0.00013671	      0.00001626	     45.43061346
      1.04579685	     -0.05262871	     -0.00024646	     -0.19435782	     -0.05778968	      0.88274947	     -0.00029718	     -0.21128708	     -0.00015257	     -0.00000129	     45.62088022
      1.04710590	     -0.05260982	     -0.00024620	     -0.19433872	     -0.05778989	      0.88274946	     -0.00029756	     -0.21127714	     -0.00016826	     -0.00001887	     45.60579316
      1.04841496	     -0.05259448	     -0.00024867	     -0.19432310	     -0.05779012	      0.88274942	     -0.00029794	     -0.21126759	     -0.00018411	     -0.00003657	     45.79099825
      1.04972402	     -0.05258164	     -0.00024838	     -0.19431006	     -0.05779037	      0.88274937	     -0.00029832	     -0.21125845	     -0.00019967	     -0.00005420	     45.75490065
      1.05103308	     -0.05257161	     -0.00025116	     -0.19429974	     -0.05779064	      0.88274928	     -0.00029871	     -0.21124970	     -0.00021534	     -0.00007184	     45.94273921
      1.05234214	     -0.05256367	     -0.00025093	     -0.19429159	     -0.05779094	      0.88274918	     -0.00029909	     -0.21124136	     -0.00023065	     -0.00008924	     45.87916721
      1.05365119	     -0.05255879	     -0.00025403	     -0.19428641	     -0.05779125	      0.88274905	     -0.00029947	     -0.21123342	     -0.00024604	     -0.00010648	     46.06264478
      1.05496025	     -0.05255549	     -0.00025373	     -0.19428291	     -0.05779158	      0.88274890	     -0.00029986	     -0.21122586	     -0.00026104	     -0.00012332	     45.97162098
      1.05626931	     -0.05255512	     -0.00025703	     -0.19428223	     -0.05779193	      0.88274873	     -0.00030025	     -0.21121868	     -0.00027613	     -0.00013983	     46.15348928
      1.05757837	     -0.05255599	     -0.00025651	     -0.19428291	     -0.05779230	      0.88274853	     -0.00030064	     -0.21121186	     -0.00029079	     -0.00015576	     46.02681867
      1.05874569	     -0.05255938	     -0.00025932	     -0.19428603	     -0.05779265	      0.88274834	     -0.00030099	     -0.21120608	     -0.00030396	     -0.00016956	     46.14717964
      1.05991302	     -0.05256392	     -0.00025992	     -0.19429037	     -0.05779301	      0.88274814	     -0.00030134	     -0.21120058	     -0.00031684	     -0.00018282	     46.09404106
      1.06134892	     -0.05257225	     -0.00026229	     -0.19429842	     -0.05779348	      0.88274786	     -0.00030177	     -0.21119418	     -0.00033262	     -0.00019843	     46.14902089
      1.06278481	     -0.05258270	     -0.00026269	     -0.19430864	     -0.05779397	      0.88274757	     -0.00030221	     -0.21118820	     -0.00034804	     -0.00021316	     46.04182420
      1.06397585	     -0.05259424	     -0.00026549	     -0.19431991	     -0.05779439	      0.88274731	     -0.00030258	     -0.21118355	     -0.00036082	     -0.00022476	     46.12048112
      1.06516689	     -0.05260719	     -0.00026623	     -0.19433267	     -0.05779483	      0.88274703	     -0.00030295	     -0.21117920	     -0.00037329	     -0.00023572	     46.03188569
      1.06660728	     -0.05262624	     -0.00026889	     -0.19435142	     -0.05779538	      0.88274668	     -0.00030340	     -0.21117433	     -0.00038824	     -0.00024820	     46.05225804
      1.06804767	     -0.05264727	     -0.00026925	     -0.19437224	     -0.05779595	      0.88274632	     -0.00030385	     -0.21116990	     -0.00040273	     -0.00025979	     45.89182913
      1.06919571	     -0.05266699	     -0.00027225	     -0.19439170	     -0.05779641	      0.88274601	     -0.00030421	     -0.21116667	     -0.00041420	     -0.00026846	     45.94114914
      1.07034375	     -0.05268763	     -0.00027320	     -0.19441215	     -0.05779690	      0.88274570	     -0.00030458	     -0.21116373	     -0.00042531	     -0.00027657	     45.83631025
      1.07184021	     -0.05271776	     -0.00027597	     -0.19444199	     -0.05779754	      0.88274528	     -0.00030507	     -0.21116029	     -0.00043950	     -0.00028641	     45.80544547
      1.07333668	     -0.05274974	     -0.00027649	     -0.19447375	     -0.05779821	      0.88274485	     -0.00030556	     -0.21115732	     -0.00045309	     -0.00029539	     45.61001859
      1.07445033	     -0.05277670	     -0.00027963	     -0.19450047	     -0.05779872	      0.88274451	     -0.00030592	     -0.21115540	     -0.00046304	     -0.00030163	     45.63068888
      1.07556399	     -0.05280433	     -0.00028073	     -0.19452793	     -0.05779924	      0.88274417	     -0.00030630	     -0.21115374	     -0.00047255	     -0.00030746	     45.50966803
      1.07712772	     -0.05284666	     -0.00028361	     -0.19456998	     -0.05779999	      0.88274369	     -0.00030682	     -0.21115182	     -0.00048545	     -0.00031508	     45.42525598
      1.07869144	     -0.05289088	     -0.00028416	     -0.19461399	     -0.05780076	      0.88274319	     -0.00030736	     -0.21115041	     -0.00049752	     -0.00032211	     45.19038288
      1.07975375	     -0.05292424	     -0.00028743	     -0.19464713	     -0.05780129	      0.88274284	     -0.00030772	     -0.21114972	     -0.00050545	     -0.00032667	     45.18680172
      1.08081606	     -0.05295777	     -0.00028876	     -0.19468050	     -0.05780183	      0.88274249	     -0.00030809	     -0.21114927	     -0.00051291	     -0.00033101	     45.05925574
      1.08249617	     -0.05301420	     -0.00029217	     -0.19473664	     -0.05780271	      0.88274193	     -0.00030869	     -0.21114899	     -0.00052400	     -0.00033756	     44.92064948
      1.08386426	     -0.05306161	     -0.00029371	     -0.19478387	     -0.05780343	      0.88274147	     -0.00030917	     -0.21114917	     -0.00053224	     -0.00034264	     44.72166947
      1.08523235	     -0.05311174	     -0.00029707	     -0.19483377	     -0.05780416	      0.88274100	     -0.00030967	     -0.21114969	     -0.00053991	     -0.00034757	     44.64894341
      1.08660044	     -0.05316182	     -0.00029747	     -0.19488371	     -0.05780490	      0.88274052	     -0.00031017	     -0.21115057	     -0.00054676	     -0.00035227	     44.39546267
      1.08781799	     -0.05320989	     -0.00030086	     -0.19493158	     -0.05780557	      0.88274009	     -0.00031062	     -0.21115162	     -0.00055240	     -0.00035634	     44.33558407
      1.08903553	     -0.05325720	     -0.00030171	     -0.19497876	     -0.05780625	      0.88273965	     -0.00031107	     -0.21115293	     -0.00055735	     -0.00036025	     44.12812683
      1.09025307	     -0.05330669	     -0.00030417	     -0.19502809	     -0.05780693	      0.88273921	     -0.00031153	     -0.21115447	     -0.00056179	     -0.00036405	     44.01034047
      1.09182634	     -0.05337044	     -0.00030544	     -0.19509169	     -0.05780782	      0.88273863	     -0.00031213	     -0.21115679	     -0.00056655	     -0.00036877	     43.75880676
      1.09306902	     -0.05342346	     -0.00030857	     -0.19514454	     -0.05780852	      0.88273817	     -0.00031261	     -0.21115885	     -0.00056968	     -0.00037241	     43.66430822
      1.09431169	     -0.05347542	     -0.00030935	     -0.19519640	     -0.05780923	      0.88273771	     -0.00031309	     -0.21116112	     -0.00057205	     -0.00037593	     43.44837923
      1.09555437	     -0.05352977	     -0.00031185	     -0.19525061	     -0.05780995	      0.88273724	     -0.00031358	     -0.21116358	     -0.00057381	     -0.00037939	     43.31583494
      1.09710992	     -0.05359741	     -0.00031296	     -0.19531815	     -0.05781084	      0.88273664	     -0.00031420	     -0.21116692	     -0.00057499	     -0.00038359	     43.05474661
      1.09833580	     -0.05365392	     -0.00031621	     -0.19537451	     -0.05781155	      0.88273617	     -0.00031469	     -0.21116974	     -0.00057525	     -0.00038685	     42.94576375
      1.09956168	     -0.05370921	     -0.00031712	     -0.19542973	     -0.05781225	      0.88273569	     -0.00031519	     -0.21117275	     -0.00057474	     -0.00039003	     42.72920822
      1.10078756	     -0.05376676	     -0.00031957	     -0.19548717	     -0.05781295	      0.88273521	     -0.00031570	     -0.21117593	     -0.00057360	     -0.00039316	     42.57836790
      1.10240657	     -0.05384189	     -0.00032089	     -0.19556223	     -0.05781388	      0.88273457	     -0.00031637	     -0.21118037	     -0.00057098	     -0.00039720	     42.30533609
      1.10362876	     -0.05390144	     -0.00032413	     -0.19562166	     -0.05781458	      0.88273409	     -0.00031688	     -0.21118389	     -0.00056828	     -0.00040018	     42.17912329
      1.10485094	     -0.05395908	     -0.00032505	     -0.19567926	     -0.05781527	      0.88273360	     -0.00031740	     -0.21118756	     -0.00056479	     -0.00040306	     41.96423833
      1.10632647	     -0.05403149	     -0.00032829	     -0.19575157	     -0.05781610	      0.88273300	     -0.00031803	     -0.21119214	     -0.00055973	     -0.00040644	     41.78794374
      1.10765184	     -0.05409454	     -0.00032884	     -0.19581461	     -0.05781684	      0.88273246	     -0.00031860	     -0.21119642	     -0.00055423	     -0.00040933	     41.54246268
      1.10897721	     -0.05416114	     -0.00033237	     -0.19588112	     -0.05781757	      0.88273191	     -0.00031918	     -0.21120082	     -0.00054799	     -0.00041209	     41.39782941
      1.11030259	     -0.05422461	     -0.00033279	     -0.19594460	     -0.05781829	      0.88273137	     -0.00031977	     -0.21120535	     -0.00054084	     -0.00041466	     41.14943059
      1.11162796	     -0.05429172	     -0.00033645	     -0.19601163	     -0.05781900	      0.88273082	     -0.00032036	     -0.21120996	     -0.00053295	     -0.00041704	     41.00640785
      1.11295333	     -0.05435488	     -0.00033673	     -0.19607483	     -0.05781970	      0.88273026	     -0.00032095	     -0.21121469	     -0.00052415	     -0.00041915	     40.75955626
      1.11427870	     -0.05442159	     -0.00034043	     -0.19614148	     -0.05782039	      0.88272970	     -0.00032155	     -0.21121946	     -0.00051462	     -0.00042101	     40.61889830
      1.11560408	     -0.05448358	     -0.00034050	     -0.19620352	     -0.05782107	      0.88272915	     -0.00032216	     -0.21122429	     -0.00050418	     -0.00042253	     40.37630053
      1.11692945	     -0.05454908	     -0.00034415	     -0.19626898	     -0.05782173	      0.88272858	     -0.00032277	     -0.21122914	     -0.00049305	     -0.00042371	     40.23944111
      1.11825482	     -0.05460929	     -0.00034401	     -0.19632927	     -0.05782237	      0.88272802	     -0.00032339	     -0.21123401	     -0.00048105	     -0.00042445	     40.00448768
      1.11958019	     -0.05467295	     -0.00034757	     -0.19639291	     -0.05782300	      0.88272746	     -0.00032401	     -0.21123884	     -0.00046838	     -0.00042474	     39.87065607
      1.12090557	     -0.05473083	     -0.00034722	     -0.19645089	     -0.05782361	      0.88272690	     -0.00032464	     -0.21124368	     -0.00045489	     -0.00042450	     39.64348300
      1.12223094	     -0.05479207	     -0.00035059	     -0.19651214	     -0.05782421	      0.88272633	     -0.00032527	     -0.21124845	     -0.00044078	     -0.00042371	     39.51256652
      1.12355631	     -0.05484717	     -0.00034999	     -0.19656736	     -0.05782478	      0.88272577	     -0.00032591	     -0.21125319	     -0.00042590	     -0.00042233	     39.29462719
      1.12488168	     -0.05490550	     -0.00035309	     -0.19662571	     -0.05782534	      0.88272522	     -0.00032655	     -0.21125785	     -0.00041046	     -0.00042035	     39.16891108
      1.12620705	     -0.05495742	     -0.00035227	     -0.19667778	     -0.05782587	      0.88272466	     -0.00032720	     -0.21126246	     -0.00039430	     -0.00041773	     38.96319522
      1.12753243	     -0.05501236	     -0.00035514	     -0.19673276	     -0.05782638	      0.88272411	     -0.00032785	     -0.21126696	     -0.00037762	     -0.00041444	     38.84420045
      1.12885780	     -0.05506079	     -0.00035422	     -0.19678135	     -0.05782687	      0.88272356	     -0.00032851	     -0.21127141	     -0.00036031	     -0.00041043	     38.65008984
      1.13018317	     -0.05511204	     -0.00035687	     -0.19683266	     -0.05782734	      0.88272302	     -0.00032917	     -0.21127575	     -0.00034255	     -0.00040568	     38.53411632
      1.13150854	     -0.05515675	     -0.00035584	     -0.19687755	     -0.05782778	      0.88272249	     -0.00032983	     -0.21128002	     -0.00032425	     -0.00040015	     38.34853563
      1.13283392	     -0.05520379	     -0.00035818	     -0.19692467	     -0.05782819	      0.88272196	     -0.00033050	     -0.21128418	     -0.00030555	     -0.00039387	     38.24091047
      1.13415929	     -0.05524454	     -0.00035710	     -0.19696561	     -0.05782859	      0.88272144	     -0.00033117	     -0.21128828	     -0.00028638	     -0.00038680	     38.07017635
      1.13548466	     -0.05528778	     -0.00035926	     -0.19700895	     -0.05782895	      0.88272094	     -0.00033185	     -0.21129228	     -0.00026688	     -0.00037897	     37.97002104
      1.13681003	     -0.05532505	     -0.00035821	     -0.19704641	     -0.05782929	      0.88272044	     -0.00033253	     -0.21129622	     -0.00024697	     -0.00037039	     37.81129222
      1.13813541	     -0.05536478	     -0.00036021	     -0.19708625	     -0.05782961	      0.88271995	     -0.00033321	     -0.21130008	     -0.00022678	     -0.00036109	     37.71645096
      1.13946078	     -0.05539968	     -0.00035930	     -0.19712134	     -0.05782990	      0.88271948	     -0.00033390	     -0.21130390	     -0.00020625	     -0.00035109	     37.56456890
      1.14078615	     -0.05543856	     -0.00036132	     -0.19716033	     -0.05783016	      0.88271902	     -0.00033459	     -0.21130769	     -0.00018550	     -0.00034049	     37.46581478
      1.14211152	     -0.05547503	     -0.00036080	     -0.19719699	     -0.05783039	      0.88271858	     -0.00033529	     -0.21131157	     -0.00016446	     -0.00032939	     37.31587325
      1.14343690	     -0.05551655	     -0.00036296	     -0.19723862	     -0.05783059	      0.88271815	     -0.00033598	     -0.21131557	     -0.00014321	     -0.00031798	     37.21234407
      1.14476227	     -0.05555656	     -0.00036265	     -0.19727882	     -0.05783077	      0.88271774	     -0.00033669	     -0.21131981	     -0.00012165	     -0.00030643	     37.06241538
      1.14608764	     -0.05560220	     -0.00036460	     -0.19732458	     -0.05783091	      0.88271734	     -0.00033739	     -0.21132433	     -0.00009986	     -0.00029500	     36.94532531
      1.14741301	     -0.05564760	     -0.00036420	     -0.19737017	     -0.05783103	      0.88271695	     -0.00033810	     -0.21132923	     -0.00007769	     -0.00028398	     36.78784905
      1.14873839	     -0.05569785	     -0.00036569	     -0.19742057	     -0.05783112	      0.88271659	     -0.00033880	     -0.21133456	     -0.00005514	     -0.00027367	     36.67078021
      1.15006376	     -0.05574702	     -0.00036493	     -0.19746995	     -0.05783118	      0.88271623	     -0.00033951	     -0.21134035	     -0.00003206	     -0.00026429	     36.51623436
      1.15138913	     -0.05580032	     -0.00036578	     -0.19752343	     -0.05783120	      0.88271588	     -0.00034023	     -0.21134662	     -0.00000846	     -0.00025609	     36.39556586
      1.15271450	     -0.05585304	     -0.00036469	     -0.19757639	     -0.05783120	      0.88271555	     -0.00034094	     -0.21135339	      0.00001578	     -0.00024928	     36.23878432
      1.15403987	     -0.05590925	     -0.00036500	     -0.19763281	     -0.05783116	      0.88271522	     -0.00034166	     -0.21136068	      0.00004067	     -0.00024401	     36.11443196
      1.15565380	     -0.05597505	     -0.00036253	     -0.19769896	     -0.05783107	      0.88271483	     -0.00034253	     -0.21137025	      0.00007200	     -0.00023986	     35.91317021
      1.15683542	     -0.05602682	     -0.00036322	     -0.19775091	     -0.05783097	      0.88271455	     -0.00034317	     -0.21137768	      0.00009561	     -0.00023848	     35.81798236
      1.15801704	     -0.05607578	     -0.00036140	     -0.19780014	     -0.05783084	      0.88271427	     -0.00034381	     -0.21138549	      0.00011989	     -0.00023854	     35.65914572
      1.15960411	     -0.05614440	     -0.00036042	     -0.19786909	     -0.05783063	      0.88271389	     -0.00034468	     -0.21139652	      0.00015346	     -0.00024095	     35.49788625
      1.16102425	     -0.05620415	     -0.00035741	     -0.19792922	     -0.05783039	      0.88271354	     -0.00034545	     -0.21140693	      0.00018455	     -0.00024541	     35.27287320
      1.16244439	     -0.05626820	     -0.00035760	     -0.19799355	     -0.05783010	      0.88271319	     -0.00034623	     -0.21141781	      0.00021653	     -0.00025205	     35.18572844
      1.16368179	     -0.05632021	     -0.00035439	     -0.19804591	     -0.05782982	      0.88271287	     -0.00034691	     -0.21142770	      0.00024532	     -0.00025952	     34.93907348
      1.16491919	     -0.05637583	     -0.00035393	     -0.19810181	     -0.05782950	      0.88271255	     -0.00034759	     -0.21143791	      0.00027479	     -0.00026853	     34.82653169
      1.16615659	     -0.05643042	     -0.00035209	     -0.19815674	     -0.05782914	      0.88271221	     -0.00034827	     -0.21144847	      0.00030510	     -0.00027898	     34.63386765
      1.16786095	     -0.05650783	     -0.00035151	     -0.19823456	     -0.05782858	      0.88271172	     -0.00034921	     -0.21146355	      0.00034809	     -0.00029560	     34.48206592
      1.16913673	     -0.05656330	     -0.00034908	     -0.19829040	     -0.05782812	      0.88271133	     -0.00034992	     -0.21147523	      0.00038135	     -0.00030951	     34.22399522
      1.17041251	     -0.05662078	     -0.00034900	     -0.19834820	     -0.05782761	      0.88271093	     -0.00035063	     -0.21148718	      0.00041536	     -0.00032457	     34.11933246
      1.17168830	     -0.05667596	     -0.00034750	     -0.19840375	     -0.05782706	      0.88271051	     -0.00035134	     -0.21149940	      0.00045030	     -0.00034058	     33.91378221
      1.17335238	     -0.05674864	     -0.00034762	     -0.19847686	     -0.05782627	      0.88270992	     -0.00035228	     -0.21151564	      0.00049706	     -0.00036260	     33.79606249
      1.17460719	     -0.05680054	     -0.00034561	     -0.19852916	     -0.05782562	      0.88270945	     -0.00035299	     -0.21152811	      0.00053334	     -0.00037981	     33.53103097
      1.17586200	     -0.05685416	     -0.00034599	     -0.19858311	     -0.05782493	      0.88270897	     -0.00035370	     -0.21154071	      0.00057029	     -0.00039737	     33.44543341
      1.17739531	     -0.05691646	     -0.00034459	     -0.19864590	     -0.05782402	      0.88270834	     -0.00035457	     -0.21155630	      0.00061658	     -0.00041899	     33.19389301
      1.17877377	     -0.05697337	     -0.00034567	     -0.19870318	     -0.05782314	      0.88270775	     -0.00035535	     -0.21157042	      0.00065899	     -0.00043837	     33.15414286
      1.18015224	     -0.05702815	     -0.00034410	     -0.19875841	     -0.05782220	      0.88270713	     -0.00035614	     -0.21158468	      0.00070241	     -0.00045743	     32.87479401
      1.18153070	     -0.05708527	     -0.00034560	     -0.19881591	     -0.05782120	      0.88270649	     -0.00035693	     -0.21159905	      0.00074649	     -0.00047610	     32.85957490
      1.18290917	     -0.05713881	     -0.00034375	     -0.19886993	     -0.05782014	      0.88270582	     -0.00035773	     -0.21161354	      0.00079159	     -0.00049417	     32.56844795
      1.18428763	     -0.05719382	     -0.00034530	     -0.19892534	     -0.05781902	      0.88270513	     -0.00035852	     -0.21162810	      0.00083729	     -0.00051158	     32.59011931
      1.18566610	     -0.05724498	     -0.00034303	     -0.19897700	     -0.05781783	      0.88270441	     -0.00035932	     -0.21164273	      0.00088407	     -0.00052813	     32.28310821
      1.18704456	     -0.05729806	     -0.00034469	     -0.19903049	     -0.05781658	      0.88270367	     -0.00036011	     -0.21165737	      0.00093139	     -0.00054383	     32.33931736
      1.18842303	     -0.05734785	     -0.00034222	     -0.19908082	     -0.05781527	      0.88270291	     -0.00036091	     -0.21167206	      0.00097981	     -0.00055849	     32.01290417
      1.18965476	     -0.05739454	     -0.00034367	     -0.19912789	     -0.05781403	      0.88270222	     -0.00036163	     -0.21168520	      0.00102350	     -0.00057074	     32.04883237
      1.19088648	     -0.05743928	     -0.00034272	     -0.19917308	     -0.05781274	      0.88270151	     -0.00036234	     -0.21169839	      0.00106801	     -0.00058207	     31.85790962
      1.19239385	     -0.05749385	     -0.00034347	     -0.19922817	     -0.05781109	      0.88270062	     -0.00036322	     -0.21171459	      0.00112317	     -0.00059468	     31.80568208
      1.19390122	     -0.05754576	     -0.00034197	     -0.19928066	     -0.05780936	      0.88269971	     -0.00036409	     -0.21173085	      0.00117942	     -0.00060580	     31.54554059
      1.19516604	     -0.05758889	     -0.00034316	     -0.19932422	     -0.05780784	      0.88269894	     -0.00036482	     -0.21174448	      0.00122709	     -0.00061401	     31.58473827
      1.19643086	     -0.05762941	     -0.00034199	     -0.19936525	     -0.05780625	      0.88269816	     -0.00036556	     -0.21175809	      0.00127557	     -0.00062111	     31.39887327
      1.19769567	     -0.05766966	     -0.00034200	     -0.19940598	     -0.05780461	      0.88269737	     -0.00036629	     -0.21177164	      0.00132451	     -0.00062710	     31.35043265
      1.19941953	     -0.05772214	     -0.00034047	     -0.19945915	     -0.05780227	      0.88269628	     -0.00036729	     -0.21179002	      0.00139227	     -0.00063344	     31.13657464
      1.20070794	     -0.05776083	     -0.00034116	     -0.19949833	     -0.05780044	      0.88269547	     -0.00036804	     -0.21180368	      0.00144343	     -0.00063684	     31.16861666
      1.20199635	     -0.05779781	     -0.00033991	     -0.19953585	     -0.05779855	      0.88269464	     -0.00036878	     -0.21181726	      0.00149533	     -0.00063906	     30.99240416
      1.20328475	     -0.05783273	     -0.00034015	     -0.19957128	     -0.05779659	      0.88269382	     -0.00036953	     -0.21183076	      0.00154767	     -0.00064017	     30.95886311
      1.20499783	     -0.05787702	     -0.00033938	     -0.19961628	     -0.05779388	      0.88269272	     -0.00037052	     -0.21184867	      0.00161815	     -0.00063966	     30.74053879
      1.20626662	     -0.05790935	     -0.00034072	     -0.19964908	     -0.05779179	      0.88269191	     -0.00037125	     -0.21186189	      0.00167072	     -0.00063798	     30.78882445
      1.20753540	     -0.05793948	     -0.00034018	     -0.19967974	     -0.05778964	      0.88269111	     -0.00037198	     -0.21187504	      0.00172396	     -0.00063516	     30.63759408
      1.20910043	     -0.05797573	     -0.00034136	     -0.19971661	     -0.05778689	      0.88269011	     -0.00037287	     -0.21189113	      0.00179010	     -0.00063024	     30.65325713
      1.21049392	     -0.05800571	     -0.00034006	     -0.19974720	     -0.05778435	      0.88268924	     -0.00037367	     -0.21190532	      0.00184970	     -0.00062435	     30.45667805
      1.21188740	     -0.05803434	     -0.00034070	     -0.19977640	     -0.05778173	      0.88268838	     -0.00037446	     -0.21191932	      0.00190949	     -0.00061705	     30.50620699
      1.21328089	     -0.05806056	     -0.00033865	     -0.19980327	     -0.05777903	      0.88268752	     -0.00037525	     -0.21193310	      0.00196992	     -0.00060842	     30.28793092
      1.21467437	     -0.05808547	     -0.00033943	     -0.19982876	     -0.05777624	      0.88268668	     -0.00037604	     -0.21194664	      0.00203054	     -0.00059867	     30.39441414
      1.21606786	     -0.05810666	     -0.00033742	     -0.19985061	     -0.05777337	      0.88268585	     -0.00037683	     -0.21195987	      0.00209191	     -0.00058766	     30.19285839
      1.21746134	     -0.05812442	     -0.00033850	     -0.19986895	     -0.05777041	      0.88268504	     -0.00037761	     -0.21197272	      0.00215337	     -0.00057545	     30.34163741
      1.21885483	     -0.05813737	     -0.00033635	     -0.19988257	     -0.05776737	      0.88268425	     -0.00037839	     -0.21198509	      0.00221549	     -0.00056180	     30.14724852
      1.22024831	     -0.05814753	     -0.00033762	     -0.19989331	     -0.05776424	      0.88268348	     -0.00037916	     -0.21199691	      0.00227746	     -0.00054679	     30.30922815
      1.22164180	     -0.05815301	     -0.00033508	     -0.19989948	     -0.05776102	      0.88268273	     -0.00037994	     -0.21200815	      0.00233991	     -0.00053025	     30.10849209
      1.22303528	     -0.05815496	     -0.00033599	     -0.19990203	     -0.05775772	      0.88268200	     -0.00038071	     -0.21201872	      0.00240200	     -0.00051239	     30.28140852
      1.22427383	     -0.05815274	     -0.00033348	     -0.19990044	     -0.05775471	      0.88268138	     -0.00038139	     -0.21202753	      0.00245754	     -0.00049533	     30.13264315
      1.22551239	     -0.05814691	     -0.00033308	     -0.19989516	     -0.05775163	      0.88268077	     -0.00038207	     -0.21203573	      0.00251287	     -0.00047727	     30.21026556
      1.22704392	     -0.05813314	     -0.00033082	     -0.19988214	     -0.05774773	      0.88268006	     -0.00038290	     -0.21204495	      0.00258139	     -0.00045341	     30.18211624
      1.22857546	     -0.05811312	     -0.00033028	     -0.19986282	     -0.05774372	      0.88267939	     -0.00038373	     -0.21205304	      0.00264952	     -0.00042791	     30.33224521
      1.22983983	     -0.05809065	     -0.00032745	     -0.19984099	     -0.05774034	      0.88267886	     -0.00038442	     -0.21205882	      0.00270580	     -0.00040551	     30.27204253
      1.23110420	     -0.05806218	     -0.00032644	     -0.19981311	     -0.05773688	      0.88267836	     -0.00038510	     -0.21206370	      0.00276162	     -0.00038186	     30.38805333
      1.23263966	     -0.05801650	     -0.00032283	     -0.19976821	     -0.05773259	      0.88267780	     -0.00038592	     -0.21206827	      0.00282910	     -0.00035121	     30.43175077
      1.23417512	     -0.05795838	     -0.00032082	     -0.19971082	     -0.05772819	      0.88267728	     -0.00038674	     -0.21207113	      0.00289570	     -0.00031831	     30.66030442
      1.23538979	     -0.05790382	     -0.00031654	     -0.19965690	     -0.05772464	      0.88267691	     -0.00038738	     -0.21207209	      0.00294804	     -0.00029045	     30.65513150
      1.23660445	     -0.05784373	     -0.00031415	     -0.19959740	     -0.05772103	      0.88267658	     -0.00038802	     -0.21207189	      0.00299949	     -0.00026090	     30.79341698
      1.23820185	     -0.05775696	     -0.00030993	     -0.19951140	     -0.05771619	      0.88267619	     -0.00038886	     -0.21206986	      0.00306610	     -0.00021929	     30.91726182
      1.23979925	     -0.05766171	     -0.00030833	     -0.19941684	     -0.05771124	      0.88267588	     -0.00038970	     -0.21206586	      0.00313099	     -0.00017455	     31.21315906
      1.24096752	     -0.05758640	     -0.00030487	     -0.19934209	     -0.05770755	      0.88267570	     -0.00039031	     -0.21206168	      0.00317762	     -0.00013969	     31.25626515
      1.24213579	     -0.05750680	     -0.00030324	     -0.19926298	     -0.05770381	      0.88267555	     -0.00039091	     -0.21205645	      0.00322303	     -0.00010313	     31.42644257
      1.24381239	     -0.05738589	     -0.00030011	     -0.19914276	     -0.05769835	      0.88267543	     -0.00039177	     -0.21204712	      0.00328641	     -0.00004775	     31.63900709
      1.24523699	     -0.05727800	     -0.00029933	     -0.19903540	     -0.05769364	      0.88267539	     -0.00039250	     -0.21203755	      0.00333830	      0.00000188	     31.90926429
      1.24666160	     -0.05716364	     -0.00029709	     -0.19892158	     -0.05768884	      0.88267543	     -0.00039323	     -0.21202649	      0.00338862	      0.00005390	     32.11426631
      1.24808620	     -0.05704299	     -0.00029766	     -0.19880137	     -0.05768398	      0.88267555	     -0.00039395	     -0.21201391	      0.00343680	      0.00010821	     32.45246860
      1.24951081	     -0.05691543	     -0.00029511	     -0.19867432	     -0.05767905	      0.88267574	     -0.00039467	     -0.21199978	      0.00348320	      0.00016487	     32.65585522
      1.25072059	     -0.05680247	     -0.00029587	     -0.19856169	     -0.05767482	      0.88267597	     -0.00039528	     -0.21198655	      0.00352060	      0.00021458	     32.94655426
      1.25193037	     -0.05668626	     -0.00029471	     -0.19844585	     -0.05767053	      0.88267626	     -0.00039588	     -0.21197221	      0.00355657	      0.00026574	     33.16928901
      1.25347256	     -0.05653637	     -0.00029516	     -0.19829634	     -0.05766502	      0.88267672	     -0.00039664	     -0.21195243	      0.00359984	      0.00033265	     33.51635468
      1.25501475	     -0.05638408	     -0.00029408	     -0.19814445	     -0.05765943	      0.88267729	     -0.00039740	     -0.21193110	      0.00364050	      0.00040117	     33.83133018
      1.25620912	     -0.05626431	     -0.00029582	     -0.19802490	     -0.05765507	      0.88267780	     -0.00039799	     -0.21191357	      0.00366985	      0.00045501	     34.13691478
      1.25740348	     -0.05614269	     -0.00029578	     -0.19790352	     -0.05765067	      0.88267838	     -0.00039857	     -0.21189519	      0.00369764	      0.00050940	     34.40209459
      1.25897859	     -0.05598021	     -0.00029695	     -0.19774131	     -0.05764482	      0.88267924	     -0.00039933	     -0.21186972	      0.00373149	      0.00058155	     34.78425170
      1.26055370	     -0.05581494	     -0.00029559	     -0.19757634	     -0.05763891	      0.88268021	     -0.00040008	     -0.21184291	      0.00376242	      0.00065370	     35.13472261
      1.26167471	     -0.05569629	     -0.00029704	     -0.19745782	     -0.05763468	      0.88268097	     -0.00040061	     -0.21182305	      0.00378232	      0.00070463	     35.41887186
      1.26279573	     -0.05557693	     -0.00029650	     -0.19733863	     -0.05763043	      0.88268179	     -0.00040114	     -0.21180258	      0.00380084	      0.00075506	     35.67295192
      1.26447630	     -0.05539751	     -0.00029660	     -0.19715940	     -0.05762402	      0.88268312	     -0.00040192	     -0.21177084	      0.00382561	      0.00082911	     36.09262216
      1.26587082	     -0.05524834	     -0.00029549	     -0.19701040	     -0.05761868	      0.88268432	     -0.00040256	     -0.21174363	      0.00384366	      0.00088880	     36.41303042
      1.26726534	     -0.05509937	     -0.00029617	     -0.19686153	     -0.05761331	      0.88268560	     -0.00040320	     -0.21171571	      0.00385923	      0.00094644	     36.79052983
      1.26865987	     -0.05495020	     -0.00029429	     -0.19671250	     -0.05760791	      0.88268696	     -0.00040383	     -0.21168714	      0.00387268	      0.00100184	     37.10025074
      1.26991390	     -0.05481712	     -0.00029528	     -0.19657945	     -0.05760305	      0.88268824	     -0.00040439	     -0.21166095	      0.00388260	      0.00104943	     37.45458262
      1.27116793	     -0.05468525	     -0.00029420	     -0.19644765	     -0.05759818	      0.88268959	     -0.00040494	     -0.21163435	      0.00389083	      0.00109481	     37.73046182
      1.27242196	     -0.05455452	     -0.00029470	     -0.19631692	     -0.05759329	      0.88269099	     -0.00040549	     -0.21160742	      0.00389708	      0.00113769	     38.07188750
      1.27397942	     -0.05439032	     -0.00029342	     -0.19615275	     -0.05758722	      0.88269280	     -0.00040616	     -0.21157353	      0.00390244	      0.00118738	     38.44468830
      1.27523313	     -0.05425731	     -0.00029411	     -0.19601969	     -0.05758233	      0.88269431	     -0.00040670	     -0.21154589	      0.00390456	      0.00122434	     38.81775352
      1.27648684	     -0.05412313	     -0.00029263	     -0.19588552	     -0.05757743	      0.88269587	     -0.00040723	     -0.21151793	      0.00390499	      0.00125861	     39.10221557
      1.27774054	     -0.05398896	     -0.00029243	     -0.19575130	     -0.05757254	      0.88269747	     -0.00040776	     -0.21148965	      0.00390345	      0.00129005	     39.45206169
      1.27930394	     -0.05382141	     -0.00029027	     -0.19558371	     -0.05756644	      0.88269951	     -0.00040841	     -0.21145398	      0.00389910	      0.00132525	     39.80896431
      1.28052633	     -0.05369129	     -0.00029062	     -0.19545348	     -0.05756167	      0.88270115	     -0.00040891	     -0.21142581	      0.00389359	      0.00134954	     40.18586663
      1.28174872	     -0.05356202	     -0.00028924	     -0.19532412	     -0.05755692	      0.88270281	     -0.00040940	     -0.21139744	      0.00388652	      0.00137108	     40.46445600
      1.28297111	     -0.05343310	     -0.00028920	     -0.19519506	     -0.05755217	      0.88270450	     -0.00040990	     -0.21136890	      0.00387769	      0.00138982	     40.82704689
      1.28460448	     -0.05325970	     -0.00028782	     -0.19502150	     -0.05754585	      0.88270678	     -0.00041055	     -0.21133050	      0.00386341	      0.00141077	     41.24156452
      1.28580440	     -0.05313322	     -0.00028884	     -0.19489481	     -0.05754122	      0.88270848	     -0.00041102	     -0.21130209	      0.00385086	      0.00142327	     41.63802801
      1.28700432	     -0.05300755	     -0.00028814	     -0.19476896	     -0.05753661	      0.88271020	     -0.00041149	     -0.21127356	      0.00383676	      0.00143350	     41.91805043
      1.28848778	     -0.05285492	     -0.00028897	     -0.19461605	     -0.05753093	      0.88271233	     -0.00041206	     -0.21123818	      0.00381688	      0.00144294	     42.35632826
      1.28979044	     -0.05272276	     -0.00028793	     -0.19448367	     -0.05752597	      0.88271422	     -0.00041256	     -0.21120709	      0.00379745	      0.00144839	     42.62897490
      1.29109310	     -0.05259166	     -0.00028908	     -0.19435227	     -0.05752104	      0.88271611	     -0.00041306	     -0.21117599	      0.00377594	      0.00145116	     43.04952921
      1.29239575	     -0.05246075	     -0.00028781	     -0.19422109	     -0.05751613	      0.88271800	     -0.00041355	     -0.21114487	      0.00375273	      0.00145145	     43.32143339
      1.29369841	     -0.05233075	     -0.00028880	     -0.19409076	     -0.05751126	      0.88271989	     -0.00041403	     -0.21111374	      0.00372750	      0.00144925	     43.74525876
      1.29500106	     -0.05220213	     -0.00028701	     -0.19396187	     -0.05750642	      0.88272177	     -0.00041452	     -0.21108262	      0.00370060	      0.00144472	     43.98784050
      1.29630372	     -0.05207680	     -0.00028818	     -0.19383615	     -0.05750162	      0.88272365	     -0.00041499	     -0.21105155	      0.00367173	      0.00143777	     44.41611514
      1.29760638	     -0.05195301	     -0.00028642	     -0.19371205	     -0.05749686	      0.88272552	     -0.00041547	     -0.21102059	      0.00364133	      0.00142861	     44.65654843
      1.29890903	     -0.05183110	     -0.00028817	     -0.19358970	     -0.05749214	      0.88272737	     -0.00041594	     -0.21098976	      0.00360904	      0.00141730	     45.11908167
      1.30006816	     -0.05172402	     -0.00028669	     -0.19348231	     -0.05748797	      0.88272901	     -0.00041635	     -0.21096244	      0.00357906	      0.00140568	     45.30056221
      1.30122730	     -0.05161977	     -0.00028728	     -0.19337767	     -0.05748384	      0.88273063	     -0.00041676	     -0.21093526	      0.00354759	      0.00139252	     45.61818358
      1.30263224	     -0.05149692	     -0.00028579	     -0.19325439	     -0.05747888	      0.88273257	     -0.00041725	     -0.21090256	      0.00350773	      0.00137469	     45.89335945
      1.30403718	     -0.05137668	     -0.00028652	     -0.19313363	     -0.05747398	      0.88273449	     -0.00041774	     -0.21087022	      0.00346582	      0.00135490	     46.28943170
      1.30519368	     -0.05128239	     -0.00028508	     -0.19303897	     -0.05747000	      0.88273605	     -0.00041814	     -0.21084395	      0.00343007	      0.00133729	     46.42368476
      1.30635017	     -0.05119236	     -0.00028590	     -0.19294848	     -0.05746605	      0.88273758	     -0.00041854	     -0.21081807	      0.00339301	      0.00131834	     46.70306325
      1.30777163	     -0.05108844	     -0.00028562	     -0.19284402	     -0.05746126	      0.88273944	     -0.00041902	     -0.21078691	      0.00334604	      0.00129327	     46.92169117
      1.30919308	     -0.05099267	     -0.00028771	     -0.19274761	     -0.05745654	      0.88274126	     -0.00041950	     -0.21075654	      0.00329742	      0.00126601	     47.29726629
      1.31029653	     -0.05092380	     -0.00028682	     -0.19267832	     -0.05745292	      0.88274264	     -0.00041987	     -0.21073357	      0.00325885	      0.00124339	     47.36658095
      1.31139998	     -0.05085989	     -0.00028790	     -0.19261391	     -0.05744935	      0.88274400	     -0.00042024	     -0.21071117	      0.00321941	      0.00121932	     47.58088650
      1.31288460	     -0.05078082	     -0.00028823	     -0.19253420	     -0.05744461	      0.88274579	     -0.00042073	     -0.21068197	      0.00316537	      0.00118471	     47.77118084
      1.31436923	     -0.05071099	     -0.00029092	     -0.19246364	     -0.05743995	      0.88274752	     -0.00042121	     -0.21065387	      0.00311012	      0.00114745	     48.11050620
      1.31542251	     -0.05066693	     -0.00029053	     -0.19241914	     -0.05743669	      0.88274871	     -0.00042155	     -0.21063465	      0.00307051	      0.00111947	     48.11716416
      1.31647580	     -0.05062773	     -0.00029221	     -0.19237942	     -0.05743348	      0.88274988	     -0.00042189	     -0.21061605	      0.00303039	      0.00109013	     48.27840251
      1.31805033	     -0.05057649	     -0.00029387	     -0.19232742	     -0.05742876	      0.88275156	     -0.00042239	     -0.21058941	      0.00296983	      0.00104396	     48.41858496
      1.31936193	     -0.05053996	     -0.00029645	     -0.19229022	     -0.05742490	      0.88275290	     -0.00042280	     -0.21056828	      0.00291879	      0.00100342	     48.61747820
      1.32067354	     -0.05050793	     -0.00029702	     -0.19225758	     -0.05742110	      0.88275419	     -0.00042321	     -0.21054809	      0.00286746	      0.00096118	     48.64241958
      1.32198514	     -0.05048057	     -0.00029980	     -0.19222954	     -0.05741737	      0.88275542	     -0.00042362	     -0.21052879	      0.00281565	      0.00091725	     48.85435373
      1.32329675	     -0.05045694	     -0.00029937	     -0.19220532	     -0.05741372	      0.88275659	     -0.00042402	     -0.21051035	      0.00276378	      0.00087190	     48.79508947
      1.32440734	     -0.05044053	     -0.00030186	     -0.19218833	     -0.05741067	      0.88275754	     -0.00042436	     -0.21049539	      0.00271954	      0.00083239	     48.96399274
      1.32551793	     -0.05042672	     -0.00030229	     -0.19217400	     -0.05740767	      0.88275844	     -0.00042469	     -0.21048102	      0.00267535	      0.00079209	     48.95920939
      1.32694309	     -0.05041346	     -0.00030426	     -0.19216003	     -0.05740390	      0.88275953	     -0.00042512	     -0.21046341	      0.00261847	      0.00073934	     49.06616886
      1.32836825	     -0.05040473	     -0.00030434	     -0.19215064	     -0.05740021	      0.88276055	     -0.00042554	     -0.21044672	      0.00256166	      0.00068576	     48.99648794
      1.32947812	     -0.05040155	     -0.00030677	     -0.19214689	     -0.05739739	      0.88276129	     -0.00042587	     -0.21043436	      0.00251729	      0.00064353	     49.12061705
      1.33058799	     -0.05040103	     -0.00030736	     -0.19214584	     -0.05739462	      0.88276198	     -0.00042620	     -0.21042255	      0.00247305	      0.00060111	     49.07549775
      1.33204094	     -0.05040501	     -0.00030954	     -0.19214909	     -0.05739107	      0.88276281	     -0.00042662	     -0.21040791	      0.00241513	      0.00054536	     49.12991864
      1.33349389	     -0.05041396	     -0.00030971	     -0.19215738	     -0.05738760	      0.88276356	     -0.00042704	     -0.21039421	      0.00235750	      0.00048967	     48.98747627
      1.33455232	     -0.05042399	     -0.00031238	     -0.19216685	     -0.05738513	      0.88276406	     -0.00042734	     -0.21038482	      0.00231549	      0.00044920	     49.07823183
      1.33561074	     -0.05043636	     -0.00031326	     -0.19217872	     -0.05738270	      0.88276451	     -0.00042764	     -0.21037592	      0.00227373	      0.00040898	     49.00554543
      1.33714878	     -0.05045885	     -0.00031568	     -0.19220045	     -0.05737925	      0.88276510	     -0.00042807	     -0.21036387	      0.00221326	      0.00035109	     48.99433007
      1.33845509	     -0.05048183	     -0.00031661	     -0.19222282	     -0.05737639	      0.88276552	     -0.00042844	     -0.21035443	      0.00216228	      0.00030266	     48.85634727
      1.33976140	     -0.05050868	     -0.00031944	     -0.19224901	     -0.05737360	      0.88276589	     -0.00042880	     -0.21034571	      0.00211150	      0.00025499	     48.88896219
      1.34106771	     -0.05053886	     -0.00031990	     -0.19227861	     -0.05737088	      0.88276619	     -0.00042916	     -0.21033771	      0.00206121	      0.00020831	     48.67360874
      1.34237402	     -0.05057298	     -0.00032356	     -0.19231205	     -0.05736822	      0.88276643	     -0.00042952	     -0.21033042	      0.00201111	      0.00016260	     48.76184579
      1.34348013	     -0.05060424	     -0.00032383	     -0.19234283	     -0.05736602	      0.88276659	     -0.00042983	     -0.21032480	      0.00196923	      0.00012486	     48.51802504
      1.34458624	     -0.05063805	     -0.00032610	     -0.19237610	     -0.05736386	      0.88276671	     -0.00043013	     -0.21031966	      0.00192755	      0.00008796	     48.48236046
      1.34601219	     -0.05068493	     -0.00032771	     -0.19242233	     -0.05736115	      0.88276680	     -0.00043051	     -0.21031375	      0.00187446	      0.00004179	     48.29433172
      1.34743815	     -0.05073535	     -0.00033117	     -0.19247206	     -0.05735852	      0.88276683	     -0.00043089	     -0.21030863	      0.00182194	     -0.00000279	     48.30217449
      1.34855162	     -0.05077670	     -0.00033163	     -0.19251293	     -0.05735651	      0.88276681	     -0.00043119	     -0.21030515	      0.00178159	     -0.00003638	     48.04611526
      1.34966509	     -0.05082009	     -0.00033392	     -0.19255580	     -0.05735455	      0.88276675	     -0.00043149	     -0.21030212	      0.00174160	     -0.00006893	     47.98673211
      1.35111515	     -0.05087935	     -0.00033561	     -0.19261444	     -0.05735206	      0.88276662	     -0.00043187	     -0.21029883	      0.00169035	     -0.00010963	     47.76235808
      1.35256521	     -0.05094193	     -0.00033931	     -0.19267635	     -0.05734965	      0.88276643	     -0.00043225	     -0.21029625	      0.00163983	     -0.00014846	     47.76162862
      1.35363235	     -0.05098968	     -0.00033962	     -0.19272367	     -0.05734792	      0.88276626	     -0.00043253	     -0.21029480	      0.00160341	     -0.00017576	     47.46485578
      1.35469949	     -0.05103902	     -0.00034168	     -0.19277255	     -0.05734622	      0.88276606	     -0.00043281	     -0.21029372	      0.00156737	     -0.00020205	     47.37397764
      1.35623009	     -0.05111210	     -0.00034353	     -0.19284500	     -0.05734386	      0.88276572	     -0.00043321	     -0.21029279	      0.00151671	     -0.00023790	     47.12091343
      1.35754136	     -0.05117641	     -0.00034588	     -0.19290876	     -0.05734190	      0.88276539	     -0.00043355	     -0.21029256	      0.00147411	     -0.00026690	     47.03175225
      1.35885262	     -0.05124296	     -0.00034644	     -0.19297483	     -0.05734000	      0.88276502	     -0.00043389	     -0.21029283	      0.00143250	     -0.00029424	     46.72655021
      1.36016388	     -0.05131147	     -0.00034933	     -0.19304279	     -0.05733815	      0.88276462	     -0.00043423	     -0.21029361	      0.00139159	     -0.00032004	     46.69073882
      1.36147514	     -0.05138159	     -0.00034927	     -0.19311246	     -0.05733635	      0.88276418	     -0.00043456	     -0.21029486	      0.00135183	     -0.00034422	     46.30477907
      1.36259128	     -0.05144257	     -0.00035229	     -0.19317298	     -0.05733486	      0.88276379	     -0.00043485	     -0.21029627	      0.00131850	     -0.00036363	     46.28037849
      1.36370741	     -0.05150452	     -0.00035329	     -0.19323454	     -0.05733340	      0.88276337	     -0.00043514	     -0.21029800	      0.00128601	     -0.00038189	     46.03369222
      1.36513759	     -0.05158554	     -0.00035585	     -0.19331502	     -0.05733159	      0.88276281	     -0.00043550	     -0.21030064	      0.00124530	     -0.00040377	     45.87522949
      1.36656777	     -0.05166818	     -0.00035656	     -0.19339720	     -0.05732984	      0.88276222	     -0.00043587	     -0.21030375	      0.00120594	     -0.00042396	     45.50843463
      1.36769820	     -0.05173470	     -0.00035928	     -0.19346330	     -0.05732849	      0.88276173	     -0.00043615	     -0.21030652	      0.00117553	     -0.00043884	     45.45798729
      1.36882862	     -0.05180209	     -0.00036017	     -0.19353034	     -0.05732718	      0.88276122	     -0.00043644	     -0.21030955	      0.00114608	     -0.00045275	     45.19913712
      1.37027844	     -0.05188985	     -0.00036260	     -0.19361761	     -0.05732555	      0.88276056	     -0.00043681	     -0.21031382	      0.00110939	     -0.00046933	     45.02673460
      1.37172825	     -0.05197879	     -0.00036299	     -0.19370614	     -0.05732397	      0.88275986	     -0.00043718	     -0.21031847	      0.00107426	     -0.00048449	     44.62575665
      1.37281885	     -0.05204652	     -0.00036559	     -0.19377350	     -0.05732281	      0.88275933	     -0.00043746	     -0.21032221	      0.00104857	     -0.00049511	     44.57750455
      1.37390946	     -0.05211482	     -0.00036641	     -0.19384149	     -0.05732168	      0.88275878	     -0.00043773	     -0.21032616	      0.00102384	     -0.00050500	     44.32900263
      1.37543060	     -0.05221105	     -0.00036863	     -0.19393728	     -0.05732015	      0.88275801	     -0.00043812	     -0.21033196	      0.00099062	     -0.00051777	     44.11716220
      1.37695174	     -0.05230809	     -0.00036887	     -0.19403395	     -0.05731866	      0.88275721	     -0.00043851	     -0.21033811	      0.00095919	     -0.00052934	     43.68765996
      1.37800421	     -0.05237579	     -0.00037135	     -0.19410134	     -0.05731766	      0.88275665	     -0.00043878	     -0.21034255	      0.00093820	     -0.00053678	     43.64089239
      1.37905669	     -0.05244382	     -0.00037211	     -0.19416912	     -0.05731669	      0.88275608	     -0.00043905	     -0.21034713	      0.00091815	     -0.00054370	     43.40402160
      1.38067616	     -0.05254902	     -0.00037419	     -0.19427392	     -0.05731522	      0.88275519	     -0.00043947	     -0.21035445	      0.00088877	     -0.00055351	     43.15496970
      1.38201818	     -0.05263628	     -0.00037485	     -0.19436089	     -0.05731405	      0.88275444	     -0.00043981	     -0.21036073	      0.00086594	     -0.00056087	     42.82111400
      1.38336020	     -0.05272323	     -0.00037715	     -0.19444752	     -0.05731290	      0.88275369	     -0.00044016	     -0.21036719	      0.00084423	     -0.00056763	     42.70442494
      1.38470222	     -0.05280932	     -0.00037706	     -0.19453337	     -0.05731178	      0.88275292	     -0.00044051	     -0.21037380	      0.00082402	     -0.00057371	     42.29680542
      1.38589493	     -0.05288495	     -0.00037930	     -0.19460874	     -0.05731081	      0.88275223	     -0.00044082	     -0.21037978	      0.00080687	     -0.00057864	     42.23959112
      1.38708764	     -0.05295942	     -0.00037948	     -0.19468301	     -0.05730986	      0.88275154	     -0.00044114	     -0.21038582	      0.00079088	     -0.00058301	     41.92579936
      1.38828034	     -0.05303265	     -0.00038083	     -0.19475602	     -0.05730892	      0.88275084	     -0.00044145	     -0.21039192	      0.00077572	     -0.00058690	     41.78251037
      1.38984269	     -0.05312637	     -0.00038111	     -0.19484951	     -0.05730772	      0.88274992	     -0.00044186	     -0.21039994	      0.00075740	     -0.00059114	     41.41282846
      1.39106626	     -0.05319793	     -0.00038289	     -0.19492086	     -0.05730681	      0.88274920	     -0.00044219	     -0.21040624	      0.00074398	     -0.00059382	     41.35373537
      1.39228983	     -0.05326772	     -0.00038285	     -0.19499050	     -0.05730590	      0.88274847	     -0.00044252	     -0.21041253	      0.00073163	     -0.00059584	     41.04467096
      1.39351340	     -0.05333573	     -0.00038404	     -0.19505834	     -0.05730501	      0.88274774	     -0.00044285	     -0.21041880	      0.00072005	     -0.00059724	     40.92967958
      1.39505102	     -0.05341848	     -0.00038395	     -0.19514092	     -0.05730392	      0.88274682	     -0.00044327	     -0.21042664	      0.00070683	     -0.00059800	     40.56459900
      1.39625898	     -0.05348133	     -0.00038559	     -0.19520360	     -0.05730307	      0.88274610	     -0.00044360	     -0.21043275	      0.00069716	     -0.00059785	     40.54808011
      1.39746694	     -0.05354216	     -0.00038544	     -0.19526432	     -0.05730223	      0.88274538	     -0.00044394	     -0.21043882	      0.00068840	     -0.00059694	     40.26142886
      1.39867490	     -0.05360099	     -0.00038641	     -0.19532302	     -0.05730141	      0.88274466	     -0.00044428	     -0.21044483	      0.00068024	     -0.00059532	     40.16364581
      1.40027639	     -0.05367579	     -0.00038622	     -0.19539769	     -0.05730033	      0.88274371	     -0.00044473	     -0.21045271	      0.00067059	     -0.00059198	     39.81723482
      1.40148148	     -0.05372969	     -0.00038766	     -0.19545146	     -0.05729952	      0.88274299	     -0.00044507	     -0.21045857	      0.00066389	     -0.00058863	     39.82943402
      1.40268658	     -0.05378148	     -0.00038737	     -0.19550319	     -0.05729873	      0.88274229	     -0.00044542	     -0.21046436	      0.00065794	     -0.00058448	     39.56564030
      1.40414402	     -0.05384146	     -0.00038852	     -0.19556304	     -0.05729777	      0.88274144	     -0.00044584	     -0.21047127	      0.00065133	     -0.00057848	     39.52345434
      1.40545147	     -0.05389284	     -0.00038780	     -0.19561437	     -0.05729692	      0.88274069	     -0.00044622	     -0.21047738	      0.00064625	     -0.00057214	     39.19006516
      1.40675892	     -0.05394199	     -0.00038919	     -0.19566341	     -0.05729608	      0.88273994	     -0.00044661	     -0.21048340	      0.00064154	     -0.00056498	     39.23663262
      1.40806637	     -0.05398881	     -0.00038832	     -0.19571019	     -0.05729524	      0.88273921	     -0.00044700	     -0.21048935	      0.00063762	     -0.00055693	     38.89694633
      1.40937382	     -0.05403351	     -0.00038974	     -0.19575479	     -0.05729441	      0.88273849	     -0.00044740	     -0.21049520	      0.00063396	     -0.00054812	     38.97189291
      1.41068127	     -0.05407656	     -0.00038874	     -0.19579783	     -0.05729359	      0.88273778	     -0.00044780	     -0.21050099	      0.00063102	     -0.00053849	     38.62196537
      1.41198872	     -0.05411899	     -0.00039027	     -0.19584018	     -0.05729276	      0.88273708	     -0.00044820	     -0.21050673	      0.00062826	     -0.00052825	     38.71579833
      1.41329617	     -0.05416133	     -0.00038923	     -0.19588250	     -0.05729194	      0.88273640	     -0.00044861	     -0.21051248	      0.00062618	     -0.00051741	     38.34949312
      1.41460362	     -0.05420419	     -0.00039080	     -0.19592528	     -0.05729113	      0.88273573	     -0.00044902	     -0.21051830	      0.00062422	     -0.00050627	     38.45416272
      1.41591107	     -0.05424751	     -0.00038957	     -0.19596861	     -0.05729031	      0.88273507	     -0.00044944	     -0.21052423	      0.00062296	     -0.00049496	     38.07358888
      1.41721852	     -0.05429132	     -0.00039105	     -0.19601235	     -0.05728950	      0.88273443	     -0.00044986	     -0.21053033	      0.00062187	     -0.00048380	     38.20004515
      1.41852597	     -0.05433515	     -0.00038961	     -0.19605619	     -0.05728868	      0.88273381	     -0.00045028	     -0.21053662	      0.00062156	     -0.00047286	     37.81596926
      1.41983342	     -0.05437922	     -0.00039086	     -0.19610022	     -0.05728787	      0.88273320	     -0.00045072	     -0.21054313	      0.00062145	     -0.00046246	     37.95406025
      1.42114087	     -0.05442310	     -0.00038899	     -0.19614414	     -0.05728706	      0.88273260	     -0.00045115	     -0.21054986	      0.00062218	     -0.00045269	     37.55524547
      1.42244832	     -0.05446649	     -0.00038983	     -0.19618751	     -0.05728624	      0.88273201	     -0.00045159	     -0.21055683	      0.00062317	     -0.00044385	     37.70861512
      1.42375576	     -0.05450890	     -0.00038765	     -0.19622999	     -0.05728543	      0.88273144	     -0.00045204	     -0.21056401	      0.00062508	     -0.00043595	     37.31467864
      1.42506321	     -0.05455039	     -0.00038833	     -0.19627147	     -0.05728461	      0.88273087	     -0.00045249	     -0.21057141	      0.00062732	     -0.00042917	     37.48154234
      1.42637066	     -0.05459127	     -0.00038602	     -0.19631244	     -0.05728379	      0.88273031	     -0.00045294	     -0.21057900	      0.00063050	     -0.00042342	     37.07972187
      1.42767811	     -0.05463149	     -0.00038649	     -0.19635267	     -0.05728296	      0.88272976	     -0.00045341	     -0.21058680	      0.00063398	     -0.00041890	     37.23842878
      1.42898556	     -0.05467081	     -0.00038409	     -0.19639209	     -0.05728213	      0.88272922	     -0.00045387	     -0.21059480	      0.00063840	     -0.00041552	     36.84253064
      1.43029301	     -0.05470971	     -0.00038444	     -0.19643102	     -0.05728129	      0.88272868	     -0.00045435	     -0.21060300	      0.00064315	     -0.00041342	     36.99076801
      1.43160046	     -0.05474780	     -0.00038210	     -0.19646922	     -0.05728045	      0.88272814	     -0.00045483	     -0.21061140	      0.00064879	     -0.00041247	     36.60821126
      1.43290791	     -0.05478433	     -0.00038239	     -0.19650580	     -0.05727960	      0.88272760	     -0.00045531	     -0.21061997	      0.00065477	     -0.00041273	     36.75227846
      1.43421536	     -0.05481879	     -0.00038012	     -0.19654038	     -0.05727873	      0.88272706	     -0.00045581	     -0.21062868	      0.00066164	     -0.00041397	     36.39828871
      1.43552281	     -0.05485176	     -0.00038037	     -0.19657341	     -0.05727787	      0.88272651	     -0.00045631	     -0.21063750	      0.00066881	     -0.00041616	     36.52605124
      1.43683026	     -0.05488317	     -0.00037832	     -0.19660494	     -0.05727699	      0.88272597	     -0.00045681	     -0.21064641	      0.00067678	     -0.00041907	     36.20041391
      1.43813771	     -0.05491339	     -0.00037856	     -0.19663523	     -0.05727610	      0.88272542	     -0.00045733	     -0.21065538	      0.00068501	     -0.00042268	     36.30560348
      1.43944516	     -0.05494183	     -0.00037666	     -0.19666381	     -0.05727519	      0.88272486	     -0.00045785	     -0.21066442	      0.00069396	     -0.00042679	     36.01343470
      1.44075261	     -0.05496888	     -0.00037681	     -0.19669094	     -0.05727428	      0.88272430	     -0.00045837	     -0.21067350	      0.00070315	     -0.00043134	     36.10366298
      1.44206006	     -0.05499446	     -0.00037507	     -0.19671666	     -0.05727336	      0.88272374	     -0.00045891	     -0.21068261	      0.00071301	     -0.00043615	     35.84971182
      1.44336751	     -0.05501835	     -0.00037514	     -0.19674064	     -0.05727242	      0.88272316	     -0.00045945	     -0.21069173	      0.00072314	     -0.00044120	     35.92974772
      1.44467495	     -0.05504024	     -0.00037357	     -0.19676267	     -0.05727146	      0.88272258	     -0.00046000	     -0.21070083	      0.00073389	     -0.00044625	     35.72220747
      1.44598240	     -0.05506066	     -0.00037365	     -0.19678320	     -0.05727050	      0.88272199	     -0.00046056	     -0.21070988	      0.00074485	     -0.00045121	     35.79069256
      1.44728985	     -0.05507991	     -0.00037231	     -0.19680259	     -0.05726952	      0.88272140	     -0.00046112	     -0.21071889	      0.00075633	     -0.00045590	     35.61464035
      1.44859730	     -0.05509802	     -0.00037239	     -0.19682081	     -0.05726852	      0.88272080	     -0.00046170	     -0.21072785	      0.00076798	     -0.00046027	     35.67133736
      1.44990475	     -0.05511572	     -0.00037129	     -0.19683866	     -0.05726751	      0.88272020	     -0.00046228	     -0.21073677	      0.00078007	     -0.00046419	     35.52628725
      1.45121220	     -0.05513228	     -0.00037139	     -0.19685533	     -0.05726648	      0.88271959	     -0.00046286	     -0.21074566	      0.00079235	     -0.00046765	     35.58072689
      1.45280295	     -0.05514777	     -0.00036951	     -0.19687102	     -0.05726521	      0.88271884	     -0.00046359	     -0.21075637	      0.00080789	     -0.00047099	     35.40924482
      1.45397053	     -0.05515581	     -0.00036994	     -0.19687917	     -0.05726426	      0.88271829	     -0.00046413	     -0.21076408	      0.00081936	     -0.00047275	     35.57209961
      1.45513811	     -0.05515985	     -0.00036838	     -0.19688336	     -0.05726329	      0.88271774	     -0.00046467	     -0.21077160	      0.00083118	     -0.00047373	     35.50069496
      1.45670104	     -0.05515757	     -0.00036699	     -0.19688129	     -0.05726198	      0.88271700	     -0.00046541	     -0.21078125	      0.00084712	     -0.00047368	     35.61250356
      1.45809887	     -0.05514904	     -0.00036391	     -0.19687299	     -0.05726079	      0.88271634	     -0.00046608	     -0.21078935	      0.00086167	     -0.00047202	     35.50661363
      1.45949671	     -0.05513618	     -0.00036318	     -0.19686029	     -0.05725957	      0.88271568	     -0.00046676	     -0.21079692	      0.00087599	     -0.00046873	     35.75080202
      1.46071672	     -0.05512250	     -0.00036024	     -0.19684683	     -0.05725850	      0.88271511	     -0.00046736	     -0.21080310	      0.00088865	     -0.00046429	     35.61023347
      1.46193674	     -0.05510707	     -0.00035945	     -0.19683154	     -0.05725740	      0.88271455	     -0.00046796	     -0.21080893	      0.00090098	     -0.00045841	     35.75856232
      1.46315675	     -0.05508933	     -0.00035762	     -0.19681397	     -0.05725630	      0.88271399	     -0.00046858	     -0.21081443	      0.00091324	     -0.00045096	     35.75916761
      1.46482395	     -0.05506013	     -0.00035646	     -0.19678495	     -0.05725476	      0.88271325	     -0.00046942	     -0.21082141	      0.00092948	     -0.00043819	     35.96833170
      1.46607304	     -0.05503390	     -0.00035394	     -0.19675892	     -0.05725359	      0.88271271	     -0.00047006	     -0.21082620	      0.00094146	     -0.00042651	     35.91142788
      1.46732212	     -0.05500465	     -0.00035309	     -0.19672979	     -0.05725241	      0.88271219	     -0.00047071	     -0.21083060	      0.00095287	     -0.00041304	     36.09089120
      1.46857120	     -0.05497351	     -0.00035114	     -0.19669881	     -0.05725121	      0.88271168	     -0.00047137	     -0.21083462	      0.00096395	     -0.00039772	     36.11773848
      1.47020711	     -0.05493053	     -0.00035010	     -0.19665599	     -0.05724962	      0.88271105	     -0.00047223	     -0.21083937	      0.00097757	     -0.00037504	     36.35942521
      1.47142859	     -0.05489784	     -0.00034768	     -0.19662346	     -0.05724842	      0.88271060	     -0.00047289	     -0.21084258	      0.00098733	     -0.00035626	     36.30313641
      1.47265008	     -0.05486613	     -0.00034727	     -0.19659185	     -0.05724721	      0.88271018	     -0.00047355	     -0.21084558	      0.00099641	     -0.00033615	     36.47673404
      1.47415353	     -0.05482887	     -0.00034585	     -0.19655473	     -0.05724571	      0.88270969	     -0.00047437	     -0.21084907	      0.00100707	     -0.00030970	     36.51503144
      1.47549281	     -0.05479507	     -0.00034644	     -0.19652099	     -0.05724435	      0.88270929	     -0.00047511	     -0.21085206	      0.00101581	     -0.00028481	     36.77166388
      1.47683210	     -0.05475817	     -0.00034453	     -0.19648421	     -0.05724299	      0.88270893	     -0.00047585	     -0.21085488	      0.00102420	     -0.00025874	     36.76169628
      1.47817139	     -0.05471893	     -0.00034462	     -0.19644505	     -0.05724161	      0.88270860	     -0.00047660	     -0.21085746	      0.00103176	     -0.00023175	     37.02853846
      1.47951068	     -0.05467926	     -0.00034212	     -0.19640552	     -0.05724022	      0.88270831	     -0.00047736	     -0.21085980	      0.00103897	     -0.00020397	     36.99470723
      1.48084996	     -0.05463970	     -0.00034244	     -0.19636601	     -0.05723883	      0.88270805	     -0.00047813	     -0.21086192	      0.00104533	     -0.00017577	     37.28405671
      1.48218925	     -0.05459867	     -0.00033977	     -0.19632511	     -0.05723742	      0.88270784	     -0.00047890	     -0.21086382	      0.00105145	     -0.00014719	     37.25817138
      1.48352854	     -0.05455522	     -0.00034046	     -0.19628170	     -0.05723601	      0.88270766	     -0.00047967	     -0.21086545	      0.00105677	     -0.00011843	     37.60746994
      1.48471909	     -0.05451530	     -0.00033836	     -0.19624188	     -0.05723475	      0.88270753	     -0.00048037	     -0.21086663	      0.00106130	     -0.00009259	     37.59653216
      1.48590965	     -0.05447566	     -0.00033864	     -0.19620227	     -0.05723348	      0.88270744	     -0.00048107	     -0.21086757	      0.00106512	     -0.00006669	     37.79388563
      1.48736452	     -0.05442770	     -0.00033756	     -0.19615438	     -0.05723193	      0.88270737	     -0.00048194	     -0.21086846	      0.00106918	     -0.00003502	     37.88639869
      1.48881938	     -0.05438019	     -0.00033881	     -0.19610687	     -0.05723037	      0.88270734	     -0.00048281	     -0.21086907	      0.00107222	     -0.00000365	     38.15428752
      1.49001781	     -0.05434197	     -0.00033751	     -0.19606871	     -0.05722909	      0.88270735	     -0.00048354	     -0.21086938	      0.00107430	      0.00002181	     38.15039160
      1.49121623	     -0.05430330	     -0.00033768	     -0.19603005	     -0.05722780	      0.88270739	     -0.00048427	     -0.21086953	      0.00107571	      0.00004664	     38.33522120
      1.49268587	     -0.05425458	     -0.00033612	     -0.19598139	     -0.05722622	      0.88270748	     -0.00048517	     -0.21086948	      0.00107694	      0.00007618	     38.44400613
      1.49415551	     -0.05420454	     -0.00033657	     -0.19593135	     -0.05722463	      0.88270761	     -0.00048608	     -0.21086911	      0.00107734	      0.00010450	     38.74182501
      1.49530597	     -0.05416481	     -0.00033449	     -0.19589169	     -0.05722339	      0.88270775	     -0.00048679	     -0.21086858	      0.00107741	      0.00012580	     38.75364013
      1.49645643	     -0.05412478	     -0.00033420	     -0.19585166	     -0.05722216	      0.88270790	     -0.00048752	     -0.21086783	      0.00107690	      0.00014615	     38.92263717
      1.49798755	     -0.05406941	     -0.00033251	     -0.19579633	     -0.05722051	      0.88270815	     -0.00048848	     -0.21086646	      0.00107570	      0.00017179	     39.06047716
      1.49951867	     -0.05401038	     -0.00033294	     -0.19573728	     -0.05721886	      0.88270843	     -0.00048946	     -0.21086464	      0.00107359	      0.00019575	     39.37347225
      1.50062357	     -0.05396645	     -0.00033089	     -0.19569339	     -0.05721768	      0.88270865	     -0.00049017	     -0.21086301	      0.00107182	      0.00021210	     39.39535940
      1.50172847	     -0.05392089	     -0.00033067	     -0.19564783	     -0.05721649	      0.88270890	     -0.00049088	     -0.21086110	      0.00106950	      0.00022764	     39.57501467
      1.50334333	     -0.05385149	     -0.00032901	     -0.19557844	     -0.05721477	      0.88270928	     -0.00049193	     -0.21085774	      0.00106540	      0.00024921	     39.76842554
      1.50470478	     -0.05379150	     -0.00032898	     -0.19551840	     -0.05721332	      0.88270963	     -0.00049282	     -0.21085437	      0.00106102	      0.00026646	     40.00523726
      1.50606623	     -0.05373025	     -0.00032754	     -0.19545715	     -0.05721188	      0.88271001	     -0.00049371	     -0.21085050	      0.00105597	      0.00028305	     40.14146408
      1.50742768	     -0.05366672	     -0.00032866	     -0.19539352	     -0.05721045	      0.88271040	     -0.00049461	     -0.21084613	      0.00104989	      0.00029909	     40.43872392
      1.50878914	     -0.05359980	     -0.00032693	     -0.19532659	     -0.05720902	      0.88271082	     -0.00049552	     -0.21084121	      0.00104313	      0.00031492	     40.56651909
      1.50994677	     -0.05354065	     -0.00032838	     -0.19526734	     -0.05720782	      0.88271119	     -0.00049630	     -0.21083655	      0.00103638	      0.00032826	     40.83115737
      1.51110441	     -0.05347971	     -0.00032805	     -0.19520633	     -0.05720662	      0.88271158	     -0.00049708	     -0.21083144	      0.00102901	      0.00034174	     40.99873326
      1.51257926	     -0.05339992	     -0.00032935	     -0.19512641	     -0.05720511	      0.88271210	     -0.00049808	     -0.21082427	      0.00101831	      0.00035920	     41.30444291
      1.51405410	     -0.05331899	     -0.00032904	     -0.19504536	     -0.05720362	      0.88271264	     -0.00049908	     -0.21081637	      0.00100630	      0.00037722	     41.51228995
      1.51520305	     -0.05325642	     -0.00033116	     -0.19498263	     -0.05720247	      0.88271308	     -0.00049987	     -0.21080976	      0.00099568	      0.00039157	     41.75671299
      1.51635200	     -0.05319479	     -0.00033151	     -0.19492088	     -0.05720133	      0.88271354	     -0.00050066	     -0.21080280	      0.00098423	      0.00040620	     41.91866162
      1.51785730	     -0.05311447	     -0.00033320	     -0.19484035	     -0.05719986	      0.88271417	     -0.00050171	     -0.21079322	      0.00096773	      0.00042552	     42.20308320
      1.51936260	     -0.05303379	     -0.00033279	     -0.19475951	     -0.05719842	      0.88271482	     -0.00050275	     -0.21078312	      0.00094987	      0.00044495	     42.43040944
      1.52044952	     -0.05297581	     -0.00033501	     -0.19470133	     -0.05719739	      0.88271531	     -0.00050351	     -0.21077552	      0.00093588	      0.00045891	     42.66684372
      1.52153645	     -0.05291867	     -0.00033558	     -0.19464403	     -0.05719639	      0.88271582	     -0.00050428	     -0.21076769	      0.00092126	      0.00047283	     42.84508148
      1.52313510	     -0.05283565	     -0.00033762	     -0.19456073	     -0.05719493	      0.88271659	     -0.00050540	     -0.21075580	      0.00089832	      0.00049305	     43.15705929
      1.52447870	     -0.05276559	     -0.00033813	     -0.19449045	     -0.05719374	      0.88271726	     -0.00050635	     -0.21074548	      0.00087787	      0.00050978	     43.37368491
      1.52582229	     -0.05269496	     -0.00034032	     -0.19441955	     -0.05719257	      0.88271796	     -0.00050731	     -0.21073484	      0.00085615	      0.00052613	     43.66495630
      1.52716589	     -0.05262550	     -0.00034029	     -0.19434987	     -0.05719144	      0.88271868	     -0.00050827	     -0.21072390	      0.00083345	      0.00054216	     43.84863093
      1.52850948	     -0.05255918	     -0.00034367	     -0.19428322	     -0.05719033	      0.88271942	     -0.00050923	     -0.21071274	      0.00080935	      0.00055760	     44.15413180
      1.52963931	     -0.05250565	     -0.00034386	     -0.19422947	     -0.05718943	      0.88272005	     -0.00051004	     -0.21070325	      0.00078841	      0.00057017	     44.26432878
      1.53076914	     -0.05245359	     -0.00034601	     -0.19417715	     -0.05718855	      0.88272071	     -0.00051085	     -0.21069370	      0.00076654	      0.00058212	     44.46781926
      1.53223488	     -0.05238873	     -0.00034738	     -0.19411195	     -0.05718745	      0.88272157	     -0.00051191	     -0.21068127	      0.00073714	      0.00059663	     44.65948018
      1.53370061	     -0.05232773	     -0.00035050	     -0.19405057	     -0.05718639	      0.88272245	     -0.00051297	     -0.21066886	      0.00070639	      0.00060961	     44.93923247
      1.53482162	     -0.05228313	     -0.00035053	     -0.19400572	     -0.05718561	      0.88272314	     -0.00051378	     -0.21065943	      0.00068229	      0.00061836	     45.01988925
      1.53594264	     -0.05223944	     -0.00035234	     -0.19396175	     -0.05718486	      0.88272384	     -0.00051459	     -0.21065005	      0.00065752	      0.00062589	     45.21572943
      1.53744311	     -0.05218291	     -0.00035362	     -0.19390485	     -0.05718390	      0.88272479	     -0.00051568	     -0.21063757	      0.00062365	      0.00063411	     45.40929732
      1.53894357	     -0.05213035	     -0.00035717	     -0.19385185	     -0.05718299	      0.88272574	     -0.00051678	     -0.21062523	      0.00058874	      0.00063999	     45.72398321
      1.54000199	     -0.05209588	     -0.00035732	     -0.19381713	     -0.05718238	      0.88272642	     -0.00051755	     -0.21061664	      0.00056377	      0.00064273	     45.75547791
      1.54106040	     -0.05206382	     -0.00035929	     -0.19378476	     -0.05718180	      0.88272710	     -0.00051833	     -0.21060819	      0.00053828	      0.00064416	     45.90894039
      1.54266359	     -0.05202124	     -0.00036143	     -0.19374173	     -0.05718097	      0.88272813	     -0.00051950	     -0.21059570	      0.00049900	      0.00064383	     46.06250589
      1.54399701	     -0.05199131	     -0.00036458	     -0.19371139	     -0.05718032	      0.88272899	     -0.00052048	     -0.21058570	      0.00046567	      0.00064108	     46.25352976
      1.54533043	     -0.05196556	     -0.00036620	     -0.19368526	     -0.05717972	      0.88272984	     -0.00052146	     -0.21057609	      0.00043202	      0.00063605	     46.32303548
      1.54666385	     -0.05194323	     -0.00037023	     -0.19366248	     -0.05717917	      0.88273069	     -0.00052245	     -0.21056690	      0.00039783	      0.00062862	     46.55099847
      1.54784608	     -0.05192581	     -0.00037116	     -0.19364474	     -0.05717872	      0.88273142	     -0.00052332	     -0.21055909	      0.00036740	      0.00062009	     46.54874504
      1.54902831	     -0.05191036	     -0.00037390	     -0.19362892	     -0.05717830	      0.88273215	     -0.00052419	     -0.21055159	      0.00033662	      0.00060959	     46.69131703
      1.55021054	     -0.05189673	     -0.00037513	     -0.19361495	     -0.05717792	      0.88273287	     -0.00052507	     -0.21054437	      0.00030577	      0.00059715	     46.73231334
      1.55175485	     -0.05188162	     -0.00037788	     -0.19359938	     -0.05717748	      0.88273377	     -0.00052621	     -0.21053536	      0.00026524	      0.00057786	     46.89632429
      1.55295652	     -0.05187194	     -0.00037822	     -0.19358939	     -0.05717718	      0.88273446	     -0.00052710	     -0.21052867	      0.00023378	      0.00056055	     46.88005410
      1.55415819	     -0.05186406	     -0.00038026	     -0.19358115	     -0.05717692	      0.88273512	     -0.00052799	     -0.21052223	      0.00020224	      0.00054122	     46.99953773
      1.55535986	     -0.05185780	     -0.00038099	     -0.19357457	     -0.05717670	      0.88273576	     -0.00052888	     -0.21051606	      0.00017084	      0.00052002	     47.01446708
      1.55688980	     -0.05185170	     -0.00038367	     -0.19356801	     -0.05717647	      0.88273653	     -0.00053002	     -0.21050856	      0.00013090	      0.00049046	     47.16613731
      1.55806931	     -0.05184892	     -0.00038397	     -0.19356494	     -0.05717633	      0.88273709	     -0.00053090	     -0.21050307	      0.00010037	      0.00046595	     47.11310135
      1.55924882	     -0.05184760	     -0.00038596	     -0.19356327	     -0.05717623	      0.88273763	     -0.00053177	     -0.21049781	      0.00006984	      0.00044002	     47.20585718
      1.56066843	     -0.05184780	     -0.00038667	     -0.19356310	     -0.05717616	      0.88273823	     -0.00053283	     -0.21049179	      0.00003339	      0.00040720	     47.18421156
      1.56208804	     -0.05184991	     -0.00038978	     -0.19356477	     -0.05717613	      0.88273878	     -0.00053389	     -0.21048609	     -0.00000298	      0.00037275	     47.36476626
      1.56316349	     -0.05185302	     -0.00038957	     -0.19356763	     -0.05717615	      0.88273917	     -0.00053469	     -0.21048199	     -0.00003018	      0.00034584	     47.25053340
      1.56423893	     -0.05185725	     -0.00039118	     -0.19357155	     -0.05717620	      0.88273953	     -0.00053549	     -0.21047807	     -0.00005735	      0.00031824	     47.30448589
      1.56577291	     -0.05186514	     -0.00039234	     -0.19357905	     -0.05717632	      0.88273999	     -0.00053663	     -0.21047281	     -0.00009573	      0.00027798	     47.28923057
      1.56709972	     -0.05187395	     -0.00039453	     -0.19358748	     -0.05717647	      0.88274033	     -0.00053762	     -0.21046854	     -0.00012869	      0.00024247	     47.37048613
      1.56842654	     -0.05188440	     -0.00039481	     -0.19359760	     -0.05717666	      0.88274063	     -0.00053861	     -0.21046455	     -0.00016123	      0.00020660	     47.29138243
      1.56975335	     -0.05189630	     -0.00039755	     -0.19360912	     -0.05717689	      0.88274088	     -0.00053960	     -0.21046082	     -0.00019362	      0.00017045	     47.42191408
      1.57092220	     -0.05190801	     -0.00039741	     -0.19362057	     -0.05717714	      0.88274106	     -0.00054046	     -0.21045774	     -0.00022171	      0.00013865	     47.30410422
      1.57209105	     -0.05192095	     -0.00039927	     -0.19363319	     -0.05717741	      0.88274120	     -0.00054133	     -0.21045486	     -0.00024968	      0.00010690	     47.36190810
      1.57325990	     -0.05193492	     -0.00039993	     -0.19364687	     -0.05717772	      0.88274131	     -0.00054220	     -0.21045217	     -0.00027729	      0.00007540	     47.31789855
      1.57484206	     -0.05195549	     -0.00040214	     -0.19366703	     -0.05717819	      0.88274140	     -0.00054337	     -0.21044882	     -0.00031431	      0.00003325	     47.37981574
      1.57603979	     -0.05197231	     -0.00040218	     -0.19368359	     -0.05717858	      0.88274142	     -0.00054426	     -0.21044651	     -0.00034188	      0.00000194	     47.27283943
      1.57723751	     -0.05199021	     -0.00040397	     -0.19370118	     -0.05717901	      0.88274140	     -0.00054515	     -0.21044438	     -0.00036926	     -0.00002882	     47.31993760
      1.57843524	     -0.05200919	     -0.00040455	     -0.19371988	     -0.05717946	      0.88274135	     -0.00054603	     -0.21044244	     -0.00039623	     -0.00005886	     47.25757004
      1.57998773	     -0.05203551	     -0.00040679	     -0.19374581	     -0.05718011	      0.88274123	     -0.00054718	     -0.21044021	     -0.00043083	     -0.00009667	     47.31653802
      1.58116202	     -0.05205656	     -0.00040671	     -0.19376662	     -0.05718063	      0.88274110	     -0.00054804	     -0.21043872	     -0.00045652	     -0.00012428	     47.18746132
      1.58233632	     -0.05207870	     -0.00040839	     -0.19378846	     -0.05718118	      0.88274094	     -0.00054891	     -0.21043740	     -0.00048199	     -0.00015105	     47.21957237
      1.58376866	     -0.05210704	     -0.00040894	     -0.19381650	     -0.05718189	      0.88274070	     -0.00054996	     -0.21043603	     -0.00051248	     -0.00018239	     47.11881859
      1.58505463	     -0.05213368	     -0.00041117	     -0.19384282	     -0.05718257	      0.88274044	     -0.00055090	     -0.21043500	     -0.00053952	     -0.00020932	     47.18816410
      1.58634060	     -0.05216140	     -0.00041118	     -0.19387029	     -0.05718328	      0.88274016	     -0.00055184	     -0.21043417	     -0.00056595	     -0.00023496	     47.04379662
      1.58762656	     -0.05219027	     -0.00041357	     -0.19389885	     -0.05718402	      0.88273984	     -0.00055278	     -0.21043353	     -0.00059209	     -0.00025943	     47.12588880
      1.58891253	     -0.05222037	     -0.00041337	     -0.19392871	     -0.05718480	      0.88273949	     -0.00055372	     -0.21043307	     -0.00061757	     -0.00028259	     46.95300200
      1.59019850	     -0.05225172	     -0.00041596	     -0.19395975	     -0.05718561	      0.88273911	     -0.00055465	     -0.21043280	     -0.00064275	     -0.00030460	     47.05128844
      1.59148446	     -0.05228429	     -0.00041557	     -0.19399211	     -0.05718645	      0.88273871	     -0.00055558	     -0.21043272	     -0.00066720	     -0.00032535	     46.84875385
      1.59277043	     -0.05231824	     -0.00041839	     -0.19402576	     -0.05718733	      0.88273828	     -0.00055651	     -0.21043283	     -0.00069135	     -0.00034503	     46.96442520
      1.59405640	     -0.05235352	     -0.00041775	     -0.19406083	     -0.05718823	      0.88273782	     -0.00055744	     -0.21043313	     -0.00071468	     -0.00036353	     46.72494816
      1.59519756	     -0.05238598	     -0.00042009	     -0.19409303	     -0.05718906	      0.88273740	     -0.00055826	     -0.21043355	     -0.00073512	     -0.00037918	     46.79608575
      1.59633871	     -0.05241952	     -0.00042039	     -0.19412639	     -0.05718991	      0.88273696	     -0.00055908	     -0.21043412	     -0.00075493	     -0.00039403	     46.66325821
      1.59774936	     -0.05246257	     -0.00042218	     -0.19416916	     -0.05719099	      0.88273639	     -0.00056009	     -0.21043504	     -0.00077883	     -0.00041151	     46.65015101
      1.59916000	     -0.05250730	     -0.00042215	     -0.19421368	     -0.05719211	      0.88273580	     -0.00056110	     -0.21043620	     -0.00080179	     -0.00042804	     46.44580811
      1.60032726	     -0.05254549	     -0.00042430	     -0.19425164	     -0.05719305	      0.88273529	     -0.00056193	     -0.21043733	     -0.00082032	     -0.00044116	     46.49219825
      1.60149453	     -0.05258462	     -0.00042455	     -0.19429060	     -0.05719402	      0.88273477	     -0.00056276	     -0.21043862	     -0.00083811	     -0.00045375	     46.33863783
      1.60290978	     -0.05263334	     -0.00042634	     -0.19433907	     -0.05719522	      0.88273411	     -0.00056376	     -0.21044039	     -0.00085898	     -0.00046849	     46.31606851
      1.60432503	     -0.05268335	     -0.00042604	     -0.19438892	     -0.05719645	      0.88273344	     -0.00056476	     -0.21044237	     -0.00087877	     -0.00048264	     46.06949579
      1.60545432	     -0.05272415	     -0.00042812	     -0.19442951	     -0.05719745	      0.88273289	     -0.00056556	     -0.21044409	     -0.00089407	     -0.00049367	     46.10832723
      1.60658362	     -0.05276559	     -0.00042834	     -0.19447082	     -0.05719847	      0.88273233	     -0.00056635	     -0.21044595	     -0.00090861	     -0.00050443	     45.94998874
      1.60805278	     -0.05282038	     -0.00042974	     -0.19452541	     -0.05719982	      0.88273158	     -0.00056738	     -0.21044854	     -0.00092669	     -0.00051818	     45.88770268
      1.60952194	     -0.05287634	     -0.00042891	     -0.19458123	     -0.05720119	      0.88273080	     -0.00056841	     -0.21045134	     -0.00094355	     -0.00053162	     45.61100197
      1.61062218	     -0.05291931	     -0.00043062	     -0.19462405	     -0.05720224	      0.88273021	     -0.00056917	     -0.21045358	     -0.00095566	     -0.00054160	     45.63754704
      1.61172243	     -0.05296292	     -0.00043055	     -0.19466756	     -0.05720330	      0.88272961	     -0.00056994	     -0.21045594	     -0.00096701	     -0.00055148	     45.47463124
      1.61325447	     -0.05302461	     -0.00043157	     -0.19472909	     -0.05720479	      0.88272876	     -0.00057100	     -0.21045941	     -0.00098185	     -0.00056519	     45.37851687
      1.61478650	     -0.05308729	     -0.00043059	     -0.19479168	     -0.05720630	      0.88272788	     -0.00057205	     -0.21046309	     -0.00099529	     -0.00057884	     45.06719983
      1.61584182	     -0.05313096	     -0.00043226	     -0.19483523	     -0.05720736	      0.88272726	     -0.00057278	     -0.21046574	     -0.00100401	     -0.00058832	     45.09583255
      1.61689715	     -0.05317483	     -0.00043217	     -0.19487903	     -0.05720842	      0.88272664	     -0.00057350	     -0.21046846	     -0.00101199	     -0.00059778	     44.94043726
      1.61853505	     -0.05324339	     -0.00043289	     -0.19494747	     -0.05721009	      0.88272565	     -0.00057462	     -0.21047284	     -0.00102324	     -0.00061255	     44.80460367
      1.61988828	     -0.05330063	     -0.00043276	     -0.19500465	     -0.05721148	      0.88272481	     -0.00057554	     -0.21047657	     -0.00103136	     -0.00062478	     44.56674927
      1.62124152	     -0.05335831	     -0.00043428	     -0.19506223	     -0.05721288	      0.88272396	     -0.00057646	     -0.21048040	     -0.00103862	     -0.00063710	     44.53320685
      1.62259475	     -0.05341627	     -0.00043341	     -0.19512016	     -0.05721429	      0.88272309	     -0.00057738	     -0.21048433	     -0.00104467	     -0.00064940	     44.22117584
      1.62378315	     -0.05346746	     -0.00043508	     -0.19517127	     -0.05721553	      0.88272231	     -0.00057818	     -0.21048785	     -0.00104936	     -0.00066028	     44.23054722
      1.62497155	     -0.05351873	     -0.00043472	     -0.19522252	     -0.05721678	      0.88272152	     -0.00057898	     -0.21049143	     -0.00105308	     -0.00067114	     44.00418125
      1.62615995	     -0.05357001	     -0.00043547	     -0.19527376	     -0.05721804	      0.88272071	     -0.00057978	     -0.21049506	     -0.00105611	     -0.00068202	     43.91888995
      1.62776653	     -0.05363919	     -0.00043502	     -0.19534294	     -0.05721974	      0.88271961	     -0.00058085	     -0.21050004	     -0.00105884	     -0.00069666	     43.64706948
      1.62898867	     -0.05369156	     -0.00043619	     -0.19539528	     -0.05722103	      0.88271875	     -0.00058167	     -0.21050386	     -0.00106011	     -0.00070778	     43.62811393
      1.63021082	     -0.05374362	     -0.00043554	     -0.19544736	     -0.05722233	      0.88271788	     -0.00058248	     -0.21050770	     -0.00106040	     -0.00071878	     43.39791857
      1.63143296	     -0.05379531	     -0.00043600	     -0.19549905	     -0.05722362	      0.88271699	     -0.00058329	     -0.21051155	     -0.00105997	     -0.00072969	     43.31679884
      1.63300755	     -0.05386135	     -0.00043502	     -0.19556515	     -0.05722529	      0.88271583	     -0.00058432	     -0.21051652	     -0.00105809	     -0.00074350	     43.03617839
      1.63421119	     -0.05391152	     -0.00043597	     -0.19561532	     -0.05722656	      0.88271493	     -0.00058512	     -0.21052030	     -0.00105591	     -0.00075388	     43.02927417
      1.63541483	     -0.05396132	     -0.00043517	     -0.19566518	     -0.05722783	      0.88271402	     -0.00058590	     -0.21052407	     -0.00105279	     -0.00076398	     42.80974581
      1.63687013	     -0.05402084	     -0.00043569	     -0.19572473	     -0.05722936	      0.88271289	     -0.00058685	     -0.21052860	     -0.00104816	     -0.00077585	     42.74589900
      1.63832544	     -0.05407967	     -0.00043389	     -0.19578369	     -0.05723088	      0.88271176	     -0.00058780	     -0.21053309	     -0.00104221	     -0.00078717	     42.40402478
      1.63942935	     -0.05412401	     -0.00043505	     -0.19582804	     -0.05723203	      0.88271088	     -0.00058851	     -0.21053647	     -0.00103723	     -0.00079545	     42.43723412
      1.64053326	     -0.05416792	     -0.00043441	     -0.19587204	     -0.05723317	      0.88271000	     -0.00058922	     -0.21053982	     -0.00103147	     -0.00080332	     42.25765966
      1.64210392	     -0.05422971	     -0.00043454	     -0.19593391	     -0.05723478	      0.88270873	     -0.00059023	     -0.21054453	     -0.00102237	     -0.00081386	     42.14444366
      1.64346853	     -0.05428258	     -0.00043346	     -0.19598691	     -0.05723617	      0.88270761	     -0.00059110	     -0.21054857	     -0.00101340	     -0.00082230	     41.89646444
      1.64483314	     -0.05433464	     -0.00043420	     -0.19603905	     -0.05723755	      0.88270649	     -0.00059197	     -0.21055255	     -0.00100375	     -0.00083008	     41.89314027
      1.64619776	     -0.05438572	     -0.00043248	     -0.19609029	     -0.05723891	      0.88270535	     -0.00059284	     -0.21055646	     -0.00099301	     -0.00083709	     41.57048406
      1.64739760	     -0.05442975	     -0.00043347	     -0.19613439	     -0.05724010	      0.88270434	     -0.00059360	     -0.21055985	     -0.00098314	     -0.00084269	     41.61216938
      1.64859744	     -0.05447262	     -0.00043245	     -0.19617740	     -0.05724127	      0.88270333	     -0.00059435	     -0.21056318	     -0.00097245	     -0.00084762	     41.39497104
      1.64979728	     -0.05451424	     -0.00043256	     -0.19621913	     -0.05724243	      0.88270231	     -0.00059511	     -0.21056644	     -0.00096127	     -0.00085194	     41.33872821
      1.65143983	     -0.05456905	     -0.00043139	     -0.19627413	     -0.05724400	      0.88270090	     -0.00059613	     -0.21057077	     -0.00094490	     -0.00085670	     41.08854414
      1.65267560	     -0.05460868	     -0.00043212	     -0.19631388	     -0.05724516	      0.88269984	     -0.00059690	     -0.21057393	     -0.00093208	     -0.00085941	     41.12586495
      1.65391136	     -0.05464691	     -0.00043117	     -0.19635226	     -0.05724630	      0.88269878	     -0.00059767	     -0.21057699	     -0.00091854	     -0.00086124	     40.91681846
      1.65514712	     -0.05468366	     -0.00043139	     -0.19638915	     -0.05724743	      0.88269772	     -0.00059843	     -0.21057997	     -0.00090462	     -0.00086226	     40.88817402
      1.65675173	     -0.05472890	     -0.00043019	     -0.19643461	     -0.05724886	      0.88269633	     -0.00059942	     -0.21058369	     -0.00088565	     -0.00086225	     40.64034028
      1.65796538	     -0.05476125	     -0.00043096	     -0.19646709	     -0.05724993	      0.88269529	     -0.00060017	     -0.21058640	     -0.00087097	     -0.00086130	     40.71758872
      1.65917903	     -0.05479197	     -0.00043002	     -0.19649798	     -0.05725098	      0.88269424	     -0.00060091	     -0.21058903	     -0.00085569	     -0.00085948	     40.53089739
      1.66065864	     -0.05482729	     -0.00043039	     -0.19653348	     -0.05725223	      0.88269297	     -0.00060181	     -0.21059211	     -0.00083670	     -0.00085614	     40.56314435
      1.66198910	     -0.05485703	     -0.00042903	     -0.19656343	     -0.05725333	      0.88269184	     -0.00060262	     -0.21059477	     -0.00081899	     -0.00085204	     40.30893911
      1.66331956	     -0.05488485	     -0.00042986	     -0.19659140	     -0.05725441	      0.88269071	     -0.00060342	     -0.21059734	     -0.00080112	     -0.00084697	     40.42951907
      1.66465001	     -0.05491055	     -0.00042836	     -0.19661734	     -0.05725546	      0.88268958	     -0.00060422	     -0.21059981	     -0.00078263	     -0.00084085	     40.14795362
      1.66598047	     -0.05493442	     -0.00042943	     -0.19664135	     -0.05725649	      0.88268847	     -0.00060502	     -0.21060220	     -0.00076411	     -0.00083378	     40.31703244
      1.66731093	     -0.05495615	     -0.00042778	     -0.19666332	     -0.05725750	      0.88268736	     -0.00060582	     -0.21060449	     -0.00074499	     -0.00082567	     40.00372246
      1.66864139	     -0.05497574	     -0.00042906	     -0.19668306	     -0.05725847	      0.88268627	     -0.00060661	     -0.21060670	     -0.00072595	     -0.00081664	     40.22427516
      1.66997184	     -0.05499312	     -0.00042718	     -0.19670069	     -0.05725943	      0.88268519	     -0.00060740	     -0.21060880	     -0.00070632	     -0.00080658	     39.87565582
      1.67130230	     -0.05500854	     -0.00042869	     -0.19671625	     -0.05726035	      0.88268413	     -0.00060819	     -0.21061080	     -0.00068688	     -0.00079567	     40.15159331
      1.67248242	     -0.05502060	     -0.00042714	     -0.19672853	     -0.05726115	      0.88268319	     -0.00060888	     -0.21061249	     -0.00066916	     -0.00078519	     39.85549545
      1.67366255	     -0.05503126	     -0.00042758	     -0.19673935	     -0.05726193	      0.88268227	     -0.00060958	     -0.21061411	     -0.00065153	     -0.00077411	     39.93796587
      1.67512263	     -0.05504274	     -0.00042668	     -0.19675108	     -0.05726287	      0.88268115	     -0.00061044	     -0.21061600	     -0.00062940	     -0.00075955	     39.78371071
      1.67658272	     -0.05505319	     -0.00042750	     -0.19676172	     -0.05726377	      0.88268006	     -0.00061129	     -0.21061781	     -0.00060734	     -0.00074429	     39.96155096
      1.67778873	     -0.05506161	     -0.00042600	     -0.19677036	     -0.05726449	      0.88267917	     -0.00061199	     -0.21061928	     -0.00058876	     -0.00073124	     39.69072230
      1.67899474	     -0.05507066	     -0.00042635	     -0.19677958	     -0.05726519	      0.88267829	     -0.00061270	     -0.21062076	     -0.00057029	     -0.00071805	     39.76463952
      1.68045953	     -0.05508324	     -0.00042533	     -0.19679240	     -0.05726601	      0.88267725	     -0.00061355	     -0.21062264	     -0.00054752	     -0.00070205	     39.57244235
      1.68192432	     -0.05509847	     -0.00042642	     -0.19680782	     -0.05726679	      0.88267623	     -0.00061440	     -0.21062473	     -0.00052472	     -0.00068653	     39.76897540
      1.68308975	     -0.05511264	     -0.00042509	     -0.19682220	     -0.05726740	      0.88267544	     -0.00061507	     -0.21062660	     -0.00050605	     -0.00067472	     39.46094555
      1.68425519	     -0.05512836	     -0.00042567	     -0.19683808	     -0.05726797	      0.88267466	     -0.00061574	     -0.21062871	     -0.00048728	     -0.00066370	     39.51484772
      1.68577669	     -0.05515090	     -0.00042524	     -0.19686086	     -0.05726870	      0.88267366	     -0.00061662	     -0.21063186	     -0.00046207	     -0.00065066	     39.33448933
      1.68729818	     -0.05517631	     -0.00042685	     -0.19688646	     -0.05726938	      0.88267268	     -0.00061749	     -0.21063550	     -0.00043638	     -0.00063955	     39.54427940
      1.68843397	     -0.05519690	     -0.00042589	     -0.19690725	     -0.05726986	      0.88267196	     -0.00061814	     -0.21063857	     -0.00041641	     -0.00063262	     39.21307599
      1.68956976	     -0.05521877	     -0.00042677	     -0.19692928	     -0.05727033	      0.88267124	     -0.00061879	     -0.21064197	     -0.00039614	     -0.00062703	     39.24558808
      1.69115632	     -0.05525187	     -0.00042703	     -0.19696264	     -0.05727093	      0.88267025	     -0.00061969	     -0.21064728	     -0.00036682	     -0.00062152	     39.05750746
      1.69274289	     -0.05528873	     -0.00042948	     -0.19699969	     -0.05727149	      0.88266927	     -0.00062060	     -0.21065331	     -0.00033664	     -0.00061892	     39.28361801
      1.69383286	     -0.05531589	     -0.00042891	     -0.19702705	     -0.05727184	      0.88266860	     -0.00062122	     -0.21065790	     -0.00031495	     -0.00061883	     38.90617782
      1.69492283	     -0.05534388	     -0.00043004	     -0.19705521	     -0.05727218	      0.88266792	     -0.00062184	     -0.21066286	     -0.00029289	     -0.00062021	     38.90407221
      1.69661969	     -0.05538864	     -0.00043085	     -0.19710025	     -0.05727264	      0.88266686	     -0.00062280	     -0.21067129	     -0.00025724	     -0.00062516	     38.70676586
      1.69801597	     -0.05542683	     -0.00043253	     -0.19713866	     -0.05727298	      0.88266599	     -0.00062359	     -0.21067885	     -0.00022692	     -0.00063175	     38.75214439
      1.69941225	     -0.05546591	     -0.00043255	     -0.19717802	     -0.05727328	      0.88266510	     -0.00062437	     -0.21068697	     -0.00019538	     -0.00064045	     38.44513071
      1.70080853	     -0.05550636	     -0.00043493	     -0.19721868	     -0.05727353	      0.88266420	     -0.00062516	     -0.21069562	     -0.00016306	     -0.00065117	     38.60637276
      1.70204917	     -0.05554304	     -0.00043463	     -0.19725563	     -0.05727371	      0.88266338	     -0.00062585	     -0.21070376	     -0.00013321	     -0.00066218	     38.24237533
      1.70328981	     -0.05557966	     -0.00043626	     -0.19729247	     -0.05727386	      0.88266255	     -0.00062655	     -0.21071229	     -0.00010277	     -0.00067452	     38.29294439
      1.70453046	     -0.05561641	     -0.00043661	     -0.19732949	     -0.05727396	      0.88266171	     -0.00062724	     -0.21072120	     -0.00007136	     -0.00068795	     38.08910840
      1.70614931	     -0.05566545	     -0.00043852	     -0.19737884	     -0.05727405	      0.88266058	     -0.00062814	     -0.21073335	     -0.00002933	     -0.00070693	     38.10385308
      1.70742024	     -0.05570453	     -0.00043837	     -0.19741824	     -0.05727406	      0.88265967	     -0.00062885	     -0.21074330	      0.00000480	     -0.00072269	     37.78783615
      1.70869118	     -0.05574434	     -0.00044003	     -0.19745830	     -0.05727403	      0.88265874	     -0.00062956	     -0.21075360	      0.00003956	     -0.00073910	     37.81492848
      1.70996211	     -0.05578460	     -0.00044038	     -0.19749887	     -0.05727396	      0.88265779	     -0.00063026	     -0.21076425	      0.00007530	     -0.00075591	     37.60009703
      1.71155977	     -0.05583588	     -0.00044235	     -0.19755050	     -0.05727380	      0.88265657	     -0.00063114	     -0.21077811	      0.00012123	     -0.00077748	     37.62960878
      1.71281447	     -0.05587666	     -0.00044211	     -0.19759161	     -0.05727363	      0.88265558	     -0.00063183	     -0.21078933	      0.00015843	     -0.00079449	     37.32069486
      1.71406917	     -0.05591811	     -0.00044367	     -0.19763336	     -0.05727341	      0.88265457	     -0.00063252	     -0.21080084	      0.00019624	     -0.00081150	     37.33643524
      1.71532388	     -0.05595994	     -0.00044406	     -0.19767552	     -0.05727314	      0.88265355	     -0.00063321	     -0.21081264	      0.00023500	     -0.00082831	     37.15187723
      1.71698648	     -0.05601563	     -0.00044597	     -0.19773162	     -0.05727270	      0.88265215	     -0.00063412	     -0.21082867	      0.00028747	     -0.00085017	     37.16775342
      1.71823764	     -0.05605831	     -0.00044583	     -0.19777467	     -0.05727232	      0.88265108	     -0.00063480	     -0.21084102	      0.00032811	     -0.00086609	     36.88656909
      1.71948880	     -0.05610218	     -0.00044751	     -0.19781887	     -0.05727188	      0.88264998	     -0.00063549	     -0.21085362	      0.00036937	     -0.00088152	     36.89450491
      1.72100268	     -0.05615547	     -0.00044802	     -0.19787260	     -0.05727128	      0.88264863	     -0.00063631	     -0.21086920	      0.00042058	     -0.00089930	     36.65821547
      1.72236167	     -0.05620313	     -0.00045021	     -0.19792062	     -0.05727068	      0.88264740	     -0.00063705	     -0.21088345	      0.00046738	     -0.00091438	     36.73008512
      1.72372065	     -0.05625110	     -0.00045025	     -0.19796902	     -0.05727001	      0.88264615	     -0.00063778	     -0.21089792	      0.00051540	     -0.00092843	     36.44513017
      1.72507963	     -0.05630024	     -0.00045275	     -0.19801853	     -0.05726928	      0.88264488	     -0.00063852	     -0.21091263	      0.00056411	     -0.00094147	     36.52998284
      1.72643861	     -0.05635024	     -0.00045300	     -0.19806896	     -0.05726848	      0.88264359	     -0.00063925	     -0.21092757	      0.00061405	     -0.00095335	     36.23319980
      1.72779760	     -0.05640091	     -0.00045583	     -0.19812001	     -0.05726761	      0.88264229	     -0.00063999	     -0.21094275	      0.00066467	     -0.00096410	     36.33225839
      1.72915658	     -0.05645141	     -0.00045614	     -0.19817097	     -0.05726667	      0.88264097	     -0.00064072	     -0.21095815	      0.00071654	     -0.00097357	     36.03082823
      1.73051556	     -0.05650139	     -0.00045890	     -0.19822135	     -0.05726566	      0.88263964	     -0.00064145	     -0.21097373	      0.00076906	     -0.00098175	     36.14432158
      1.73187454	     -0.05655060	     -0.00045892	     -0.19827105	     -0.05726458	      0.88263830	     -0.00064218	     -0.21098946	      0.00082281	     -0.00098845	     35.83588077
      1.73323353	     -0.05659898	     -0.00046173	     -0.19831985	     -0.05726343	      0.88263696	     -0.00064291	     -0.21100530	      0.00087714	     -0.00099372	     35.95948069
      1.73459251	     -0.05664576	     -0.00046193	     -0.19836713	     -0.05726220	      0.88263560	     -0.00064363	     -0.21102121	      0.00093267	     -0.00099737	     35.64943384
      1.73595149	     -0.05669285	     -0.00046506	     -0.19841465	     -0.05726089	      0.88263425	     -0.00064436	     -0.21103722	      0.00098870	     -0.00099949	     35.76743182
      1.73731047	     -0.05673938	     -0.00046538	     -0.19846169	     -0.05725951	      0.88263289	     -0.00064508	     -0.21105330	      0.00104590	     -0.00099995	     35.46391571
      1.73866946	     -0.05678531	     -0.00046867	     -0.19850806	     -0.05725805	      0.88263153	     -0.00064581	     -0.21106943	      0.00110360	     -0.00099887	     35.59140021
      1.74002844	     -0.05682984	     -0.00046909	     -0.19855312	     -0.05725651	      0.88263017	     -0.00064653	     -0.21108557	      0.00116245	     -0.00099604	     35.30481931
      1.74138742	     -0.05687334	     -0.00047236	     -0.19859708	     -0.05725489	      0.88262882	     -0.00064725	     -0.21110168	      0.00122176	     -0.00099159	     35.42661945
      1.74274640	     -0.05691267	     -0.00047268	     -0.19863697	     -0.05725319	      0.88262748	     -0.00064797	     -0.21111774	      0.00128205	     -0.00098505	     35.15193102
      1.74410539	     -0.05695243	     -0.00047575	     -0.19867720	     -0.05725140	      0.88262615	     -0.00064869	     -0.21113377	      0.00134261	     -0.00097646	     35.23952482
      1.74546437	     -0.05699045	     -0.00047590	     -0.19871580	     -0.05724954	      0.88262483	     -0.00064941	     -0.21114974	      0.00140408	     -0.00096583	     34.99084660
      1.74682335	     -0.05702669	     -0.00047878	     -0.19875254	     -0.05724759	      0.88262352	     -0.00065012	     -0.21116558	      0.00146592	     -0.00095338	     35.10709093
      1.74818233	     -0.05706067	     -0.00047892	     -0.19878710	     -0.05724555	      0.88262224	     -0.00065084	     -0.21118121	      0.00152872	     -0.00093899	     34.89617948
      1.74954132	     -0.05709236	     -0.00048167	     -0.19881931	     -0.05724343	      0.88262097	     -0.00065155	     -0.21119657	      0.00159183	     -0.00092282	     35.00661891
      1.75090030	     -0.05712053	     -0.00048168	     -0.19884808	     -0.05724122	      0.88261973	     -0.00065226	     -0.21121159	      0.00165578	     -0.00090473	     34.82860192
      1.75225928	     -0.05714496	     -0.00048413	     -0.19887306	     -0.05723893	      0.88261851	     -0.00065297	     -0.21122616	      0.00171997	     -0.00088483	     34.93887155
      1.75361826	     -0.05716601	     -0.00048403	     -0.19889472	     -0.05723655	      0.88261733	     -0.00065368	     -0.21124021	      0.00178488	     -0.00086301	     34.78640843
      1.75497725	     -0.05718451	     -0.00048636	     -0.19891379	     -0.05723408	      0.88261617	     -0.00065439	     -0.21125370	      0.00184990	     -0.00083942	     34.88087538
      1.75633623	     -0.05720059	     -0.00048696	     -0.19893047	     -0.05723152	      0.88261504	     -0.00065509	     -0.21126659	      0.00191548	     -0.00081397	     34.74794024
      1.75769521	     -0.05721467	     -0.00048991	     -0.19894510	     -0.05722887	      0.88261396	     -0.00065580	     -0.21127886	      0.00198110	     -0.00078680	     34.83293462
      1.75905419	     -0.05722674	     -0.00049086	     -0.19895776	     -0.05722614	      0.88261291	     -0.00065650	     -0.21129052	      0.00204719	     -0.00075790	     34.73121012
      1.76041318	     -0.05723716	     -0.00049402	     -0.19896873	     -0.05722331	      0.88261190	     -0.00065721	     -0.21130154	      0.00211328	     -0.00072749	     34.81070942
      1.76177216	     -0.05724596	     -0.00049522	     -0.19897813	     -0.05722039	      0.88261093	     -0.00065791	     -0.21131194	      0.00217976	     -0.00069561	     34.72302181
      1.76313114	     -0.05725348	     -0.00049867	     -0.19898618	     -0.05721738	      0.88261001	     -0.00065861	     -0.21132170	      0.00224619	     -0.00066254	     34.80971507
      1.76449012	     -0.05725943	     -0.00050057	     -0.19899271	     -0.05721429	      0.88260913	     -0.00065931	     -0.21133084	      0.00231294	     -0.00062828	     34.75845913
      1.76584911	     -0.05726394	     -0.00050475	     -0.19899774	     -0.05721110	      0.88260830	     -0.00066001	     -0.21133936	      0.00237959	     -0.00059298	     34.85658806
      1.76720809	     -0.05726528	     -0.00050740	     -0.19899965	     -0.05720782	      0.88260752	     -0.00066071	     -0.21134723	      0.00244646	     -0.00055656	     34.84119954
      1.76856707	     -0.05725988	     -0.00051136	     -0.19899477	     -0.05720445	      0.88260679	     -0.00066141	     -0.21135435	      0.00251309	     -0.00051896	     34.97025695
      1.76992605	     -0.05724861	     -0.00051359	     -0.19898408	     -0.05720099	      0.88260611	     -0.00066211	     -0.21136061	      0.00257969	     -0.00047996	     34.98001084
      1.77128504	     -0.05723222	     -0.00051741	     -0.19896823	     -0.05719744	      0.88260548	     -0.00066281	     -0.21136593	      0.00264571	     -0.00043957	     35.10485477
      1.77264402	     -0.05720974	     -0.00051956	     -0.19894632	     -0.05719380	      0.88260491	     -0.00066351	     -0.21137024	      0.00271140	     -0.00039765	     35.14236933
      1.77400300	     -0.05717997	     -0.00052318	     -0.19891709	     -0.05719007	      0.88260440	     -0.00066420	     -0.21137346	      0.00277631	     -0.00035415	     35.30086455
      1.77536198	     -0.05714256	     -0.00052505	     -0.19888026	     -0.05718625	      0.88260395	     -0.00066490	     -0.21137548	      0.00284060	     -0.00030884	     35.37294183
      1.77672097	     -0.05709881	     -0.00052845	     -0.19883705	     -0.05718235	      0.88260357	     -0.00066559	     -0.21137625	      0.00290379	     -0.00026169	     35.54689182
      1.77807995	     -0.05704746	     -0.00053018	     -0.19878626	     -0.05717836	      0.88260324	     -0.00066629	     -0.21137572	      0.00296604	     -0.00021251	     35.65606743
      1.77943893	     -0.05698769	     -0.00053317	     -0.19872702	     -0.05717429	      0.88260299	     -0.00066698	     -0.21137381	      0.00302693	     -0.00016126	     35.86248726
      1.78079791	     -0.05692039	     -0.00053446	     -0.19866028	     -0.05717013	      0.88260281	     -0.00066767	     -0.21137045	      0.00308658	     -0.00010778	     36.00560271
      1.78215690	     -0.05684639	     -0.00053727	     -0.19858679	     -0.05716590	      0.88260270	     -0.00066836	     -0.21136562	      0.00314453	     -0.00005206	     36.23412396
      1.78351588	     -0.05676561	     -0.00053828	     -0.19850654	     -0.05716159	      0.88260267	     -0.00066905	     -0.21135932	      0.00320095	      0.00000598	     36.40513968
      1.78487486	     -0.05667807	     -0.00054084	     -0.19841949	     -0.05715720	      0.88260271	     -0.00066973	     -0.21135152	      0.00325539	      0.00006624	     36.66258437
      1.78623384	     -0.05658388	     -0.00054140	     -0.19832582	     -0.05715274	      0.88260285	     -0.00067042	     -0.21134221	      0.00330807	      0.00012876	     36.85978597
      1.78759283	     -0.05648322	     -0.00054349	     -0.19822562	     -0.05714821	      0.88260306	     -0.00067110	     -0.21133140	      0.00335852	      0.00019330	     37.12894592
      1.78895181	     -0.05637623	     -0.00054321	     -0.19811913	     -0.05714361	      0.88260337	     -0.00067178	     -0.21131907	      0.00340701	      0.00025977	     37.34064077
      1.79031079	     -0.05626446	     -0.00054484	     -0.19800780	     -0.05713895	      0.88260377	     -0.00067247	     -0.21130524	      0.00345307	      0.00032781	     37.61498328
      1.79166977	     -0.05614907	     -0.00054378	     -0.19789289	     -0.05713423	      0.88260426	     -0.00067315	     -0.21128999	      0.00349705	      0.00039715	     37.81762732
      1.79302876	     -0.05603034	     -0.00054510	     -0.19777455	     -0.05712945	      0.88260485	     -0.00067383	     -0.21127339	      0.00353849	      0.00046725	     38.10354083
      1.79438774	     -0.05590835	     -0.00054315	     -0.19765301	     -0.05712461	      0.88260553	     -0.00067450	     -0.21125550	      0.00357793	      0.00053782	     38.30934655
      1.79574672	     -0.05578401	     -0.00054460	     -0.19752901	     -0.05711972	      0.88260631	     -0.00067518	     -0.21123637	      0.00361482	      0.00060828	     38.63029074
      1.79692851	     -0.05567476	     -0.00054305	     -0.19742012	     -0.05711543	      0.88260707	     -0.00067577	     -0.21121882	      0.00364536	      0.00066933	     38.80437348
      1.79811030	     -0.05556504	     -0.00054378	     -0.19731068	     -0.05711111	      0.88260789	     -0.00067636	     -0.21120047	      0.00367405	      0.00072978	     39.05869929
      1.79959609	     -0.05542554	     -0.00054329	     -0.19717153	     -0.05710562	      0.88260903	     -0.00067710	     -0.21117636	      0.00370785	      0.00080468	     39.33365035
      1.80108187	     -0.05528437	     -0.00054474	     -0.19703063	     -0.05710009	      0.88261029	     -0.00067783	     -0.21115117	      0.00373884	      0.00087782	     39.69846553
      1.80225747	     -0.05517152	     -0.00054368	     -0.19691803	     -0.05709568	      0.88261135	     -0.00067841	     -0.21113051	      0.00376169	      0.00093427	     39.88108998
      1.80343306	     -0.05505692	     -0.00054462	     -0.19680362	     -0.05709125	      0.88261248	     -0.00067900	     -0.21110924	      0.00378274	      0.00098921	     40.16890409
      1.80494275	     -0.05490636	     -0.00054437	     -0.19665331	     -0.05708552	      0.88261403	     -0.00067974	     -0.21108102	      0.00380744	      0.00105753	     40.47946935
      1.80645243	     -0.05475145	     -0.00054608	     -0.19649857	     -0.05707975	      0.88261567	     -0.00068049	     -0.21105178	      0.00382916	      0.00112309	     40.92440237
      1.80755636	     -0.05463618	     -0.00054483	     -0.19638347	     -0.05707552	      0.88261694	     -0.00068103	     -0.21102975	      0.00384343	      0.00116930	     41.08888122
      1.80866029	     -0.05451980	     -0.00054532	     -0.19626720	     -0.05707127	      0.88261825	     -0.00068158	     -0.21100720	      0.00385596	      0.00121389	     41.36073984
      1.81026437	     -0.05434888	     -0.00054478	     -0.19609645	     -0.05706507	      0.88262025	     -0.00068237	     -0.21097358	      0.00387138	      0.00127574	     41.69617203
      1.81161648	     -0.05420522	     -0.00054556	     -0.19595286	     -0.05705983	      0.88262201	     -0.00068303	     -0.21094455	      0.00388161	      0.00132494	     42.04199410
      1.81296859	     -0.05406151	     -0.00054449	     -0.19580925	     -0.05705457	      0.88262383	     -0.00068370	     -0.21091500	      0.00388958	      0.00137132	     42.28764409
      1.81432070	     -0.05391845	     -0.00054586	     -0.19566619	     -0.05704931	      0.88262572	     -0.00068436	     -0.21088500	      0.00389501	      0.00141466	     42.68641562
      1.81567281	     -0.05377562	     -0.00054433	     -0.19552343	     -0.05704404	      0.88262766	     -0.00068502	     -0.21085460	      0.00389835	      0.00145499	     42.90463288
      1.81681580	     -0.05365394	     -0.00054579	     -0.19540171	     -0.05703959	      0.88262934	     -0.00068558	     -0.21082861	      0.00389918	      0.00148661	     43.26349817
      1.81795879	     -0.05353138	     -0.00054515	     -0.19527914	     -0.05703513	      0.88263105	     -0.00068614	     -0.21080235	      0.00389850	      0.00151609	     43.50066119
      1.81942437	     -0.05337395	     -0.00054569	     -0.19512165	     -0.05702942	      0.88263330	     -0.00068685	     -0.21076829	      0.00389509	      0.00155069	     43.90039043
      1.82088995	     -0.05321604	     -0.00054399	     -0.19496371	     -0.05702371	      0.88263560	     -0.00068757	     -0.21073385	      0.00388907	      0.00158180	     44.17232970
      1.82201480	     -0.05309496	     -0.00054480	     -0.19484254	     -0.05701934	      0.88263739	     -0.00068812	     -0.21070716	      0.00388244	      0.00160316	     44.51880233
      1.82313966	     -0.05297370	     -0.00054361	     -0.19472121	     -0.05701498	      0.88263920	     -0.00068866	     -0.21068028	      0.00387438	      0.00162244	     44.75486311
      1.82464221	     -0.05281156	     -0.00054301	     -0.19455894	     -0.05700917	      0.88264166	     -0.00068939	     -0.21064409	      0.00386113	      0.00164483	     45.16210514
      1.82614477	     -0.05265060	     -0.00054018	     -0.19439787	     -0.05700338	      0.88264415	     -0.00069012	     -0.21060761	      0.00384532	      0.00166348	     45.43939096
      1.82720061	     -0.05253833	     -0.00054062	     -0.19428545	     -0.05699933	      0.88264591	     -0.00069063	     -0.21058186	      0.00383245	      0.00167428	     45.77547774
      1.82825644	     -0.05242667	     -0.00053921	     -0.19417366	     -0.05699529	      0.88264768	     -0.00069114	     -0.21055601	      0.00381842	      0.00168329	     46.00439535
      1.82986610	     -0.05225805	     -0.00053782	     -0.19400480	     -0.05698916	      0.88265040	     -0.00069192	     -0.21051650	      0.00379454	      0.00169351	     46.41586525
      1.83119374	     -0.05212095	     -0.00053556	     -0.19386752	     -0.05698413	      0.88265265	     -0.00069256	     -0.21048384	      0.00377275	      0.00169883	     46.68202258
      1.83252139	     -0.05198636	     -0.00053524	     -0.19373267	     -0.05697914	      0.88265491	     -0.00069320	     -0.21045119	      0.00374893	      0.00170138	     47.07167218
      1.83384903	     -0.05185435	     -0.00053266	     -0.19360043	     -0.05697418	      0.88265717	     -0.00069384	     -0.21041859	      0.00372340	      0.00170135	     47.29396669
      1.83503403	     -0.05173958	     -0.00053284	     -0.19348537	     -0.05696978	      0.88265918	     -0.00069442	     -0.21038959	      0.00369888	      0.00169908	     47.63942643
      1.83621902	     -0.05162683	     -0.00053152	     -0.19337236	     -0.05696542	      0.88266119	     -0.00069499	     -0.21036076	      0.00367304	      0.00169485	     47.83027299
      1.83740402	     -0.05151908	     -0.00053137	     -0.19326430	     -0.05696108	      0.88266320	     -0.00069556	     -0.21033221	      0.00364566	      0.00168866	     48.10039875
      1.83891592	     -0.05138572	     -0.00052936	     -0.19313057	     -0.05695559	      0.88266574	     -0.00069629	     -0.21029628	      0.00360881	      0.00167803	     48.33932449
      1.84010106	     -0.05128564	     -0.00052978	     -0.19303014	     -0.05695134	      0.88266773	     -0.00069686	     -0.21026854	      0.00357837	      0.00166744	     48.64957537
      1.84128619	     -0.05118863	     -0.00052850	     -0.19293280	     -0.05694711	      0.88266969	     -0.00069743	     -0.21024121	      0.00354687	      0.00165495	     48.84264207
      1.84247132	     -0.05109441	     -0.00052848	     -0.19283820	     -0.05694293	      0.88267165	     -0.00069800	     -0.21021429	      0.00351421	      0.00164056	     49.12550152
      1.84400203	     -0.05097740	     -0.00052687	     -0.19272073	     -0.05693758	      0.88267414	     -0.00069873	     -0.21018010	      0.00347055	      0.00161937	     49.36265341
      1.84516323	     -0.05089211	     -0.00052712	     -0.19263503	     -0.05693357	      0.88267601	     -0.00069929	     -0.21015463	      0.00343615	      0.00160130	     49.65084959
      1.84632442	     -0.05080976	     -0.00052545	     -0.19255232	     -0.05692960	      0.88267786	     -0.00069985	     -0.21012957	      0.00340090	      0.00158160	     49.79753547
      1.84773494	     -0.05071403	     -0.00052475	     -0.19245610	     -0.05692484	      0.88268007	     -0.00070053	     -0.21009967	      0.00335680	      0.00155533	     50.08998573
      1.84899607	     -0.05063252	     -0.00052214	     -0.19237421	     -0.05692063	      0.88268202	     -0.00070113	     -0.21007348	      0.00331646	      0.00152974	     50.19515668
      1.85025719	     -0.05055513	     -0.00052151	     -0.19229636	     -0.05691647	      0.88268393	     -0.00070174	     -0.21004782	      0.00327512	      0.00150204	     50.46342842
      1.85151832	     -0.05048201	     -0.00051838	     -0.19222284	     -0.05691237	      0.88268581	     -0.00070234	     -0.21002271	      0.00323314	      0.00147231	     50.52741286
      1.85277944	     -0.05041370	     -0.00051768	     -0.19215406	     -0.05690832	      0.88268764	     -0.00070295	     -0.20999818	      0.00319033	      0.00144045	     50.78813295
      1.85404057	     -0.05035056	     -0.00051442	     -0.19209050	     -0.05690432	      0.88268944	     -0.00070356	     -0.20997427	      0.00314709	      0.00140660	     50.81347293
      1.85530170	     -0.05029293	     -0.00051413	     -0.19203236	     -0.05690038	      0.88269119	     -0.00070417	     -0.20995103	      0.00310319	      0.00137069	     51.07446595
      1.85656282	     -0.05024153	     -0.00051109	     -0.19198053	     -0.05689649	      0.88269290	     -0.00070478	     -0.20992850	      0.00305906	      0.00133293	     51.05396260
      1.85782395	     -0.05019664	     -0.00051158	     -0.19193508	     -0.05689267	      0.88269455	     -0.00070538	     -0.20990674	      0.00301440	      0.00129324	     51.31290779
      1.85895869	     -0.05016116	     -0.00050935	     -0.19189918	     -0.05688927	      0.88269600	     -0.00070593	     -0.20988785	      0.00297418	      0.00125608	     51.26886657
      1.86009343	     -0.05012979	     -0.00050926	     -0.19186733	     -0.05688592	      0.88269740	     -0.00070648	     -0.20986963	      0.00293367	      0.00121755	     51.41273069
      1.86122818	     -0.05010207	     -0.00050812	     -0.19183915	     -0.05688261	      0.88269876	     -0.00070703	     -0.20985208	      0.00289312	      0.00117781	     51.44944644
      1.86281700	     -0.05006870	     -0.00050779	     -0.19180511	     -0.05687806	      0.88270059	     -0.00070780	     -0.20982857	      0.00283616	      0.00112035	     51.61511334
      1.86399113	     -0.05004776	     -0.00050596	     -0.19178371	     -0.05687475	      0.88270188	     -0.00070837	     -0.20981198	      0.00279415	      0.00107678	     51.57268694
      1.86516525	     -0.05003006	     -0.00050582	     -0.19176550	     -0.05687150	      0.88270312	     -0.00070894	     -0.20979604	      0.00275204	      0.00103241	     51.68251071
      1.86633937	     -0.05001559	     -0.00050452	     -0.19175057	     -0.05686829	      0.88270430	     -0.00070950	     -0.20978073	      0.00271005	      0.00098746	     51.67047048
      1.86787413	     -0.05000174	     -0.00050429	     -0.19173605	     -0.05686417	      0.88270577	     -0.00071025	     -0.20976165	      0.00265519	      0.00092798	     51.79121143
      1.86901945	     -0.04999500	     -0.00050238	     -0.19172887	     -0.05686116	      0.88270681	     -0.00071081	     -0.20974810	      0.00261447	      0.00088331	     51.68919656
      1.87016477	     -0.04999136	     -0.00050217	     -0.19172474	     -0.05685818	      0.88270779	     -0.00071136	     -0.20973513	      0.00257378	      0.00083847	     51.75043161
      1.87157929	     -0.04999105	     -0.00050041	     -0.19172387	     -0.05685458	      0.88270894	     -0.00071205	     -0.20971992	      0.00252386	      0.00078311	     51.66909196
      1.87284251	     -0.04999468	     -0.00050054	     -0.19172695	     -0.05685142	      0.88270990	     -0.00071266	     -0.20970707	      0.00247944	      0.00073379	     51.75736239
      1.87410572	     -0.05000183	     -0.00049849	     -0.19173361	     -0.05684831	      0.88271080	     -0.00071328	     -0.20969491	      0.00243548	      0.00068481	     51.61159772
      1.87536893	     -0.05001264	     -0.00049897	     -0.19174387	     -0.05684527	      0.88271163	     -0.00071390	     -0.20968344	      0.00239170	      0.00063623	     51.70720305
      1.87663215	     -0.05002673	     -0.00049687	     -0.19175748	     -0.05684227	      0.88271240	     -0.00071451	     -0.20967264	      0.00234847	      0.00058832	     51.52180169
      1.87789536	     -0.05004411	     -0.00049767	     -0.19177430	     -0.05683933	      0.88271312	     -0.00071513	     -0.20966250	      0.00230546	      0.00054109	     51.63109677
      1.87915857	     -0.05006463	     -0.00049539	     -0.19179435	     -0.05683645	      0.88271377	     -0.00071574	     -0.20965301	      0.00226308	      0.00049479	     51.39928716
      1.88042179	     -0.05008822	     -0.00049651	     -0.19181739	     -0.05683361	      0.88271437	     -0.00071636	     -0.20964417	      0.00222095	      0.00044940	     51.52269691
      1.88153929	     -0.05011144	     -0.00049458	     -0.19184020	     -0.05683115	      0.88271485	     -0.00071691	     -0.20963686	      0.00218430	      0.00041021	     51.29551419
      1.88265679	     -0.05013693	     -0.00049469	     -0.19186523	     -0.05682873	      0.88271528	     -0.00071745	     -0.20963004	      0.00214791	      0.00037188	     51.29060482
      1.88404172	     -0.05017154	     -0.00049343	     -0.19189932	     -0.05682579	      0.88271577	     -0.00071813	     -0.20962224	      0.00210350	      0.00032576	     51.12576129
      1.88542666	     -0.05020945	     -0.00049400	     -0.19193665	     -0.05682291	      0.88271619	     -0.00071881	     -0.20961515	      0.00205965	      0.00028118	     51.15706563
      1.88656869	     -0.05024304	     -0.00049232	     -0.19196985	     -0.05682057	      0.88271649	     -0.00071937	     -0.20960983	      0.00202419	      0.00024571	     50.91925941
      1.88771071	     -0.05027871	     -0.00049251	     -0.19200506	     -0.05681828	      0.88271675	     -0.00071993	     -0.20960497	      0.00198913	      0.00021134	     50.89182247
      1.88910135	     -0.05032443	     -0.00049095	     -0.19205029	     -0.05681555	      0.88271701	     -0.00072061	     -0.20959966	      0.00194727	      0.00017111	     50.68841571
      1.89049199	     -0.05037357	     -0.00049139	     -0.19209889	     -0.05681287	      0.88271723	     -0.00072129	     -0.20959501	      0.00190609	      0.00013262	     50.71155031
      1.89159648	     -0.05041450	     -0.00048940	     -0.19213946	     -0.05681078	      0.88271736	     -0.00072183	     -0.20959179	      0.00187418	      0.00010335	     50.44336272
      1.89270098	     -0.05045705	     -0.00048925	     -0.19218160	     -0.05680873	      0.88271745	     -0.00072237	     -0.20958897	      0.00184273	      0.00007515	     50.39083768
      1.89414593	     -0.05051483	     -0.00048776	     -0.19223890	     -0.05680609	      0.88271754	     -0.00072308	     -0.20958585	      0.00180257	      0.00003994	     50.17361774
      1.89559088	     -0.05057500	     -0.00048819	     -0.19229854	     -0.05680352	      0.88271757	     -0.00072379	     -0.20958334	      0.00176333	      0.00000654	     50.18867207
      1.89666635	     -0.05062116	     -0.00048621	     -0.19234439	     -0.05680164	      0.88271756	     -0.00072432	     -0.20958186	      0.00173500	     -0.00001709	     49.89863577
      1.89774183	     -0.05066867	     -0.00048599	     -0.19239153	     -0.05679978	      0.88271753	     -0.00072485	     -0.20958069	      0.00170716	     -0.00003978	     49.82495028
      1.89925085	     -0.05073748	     -0.00048463	     -0.19245988	     -0.05679724	      0.88271745	     -0.00072559	     -0.20957955	      0.00166928	     -0.00006999	     49.58759887
      1.90075987	     -0.05080897	     -0.00048528	     -0.19253086	     -0.05679475	      0.88271732	     -0.00072633	     -0.20957899	      0.00163255	     -0.00009843	     49.59522951
      1.90179060	     -0.05085929	     -0.00048340	     -0.19258090	     -0.05679308	      0.88271721	     -0.00072684	     -0.20957894	      0.00160841	     -0.00011682	     49.27570226
      1.90282133	     -0.05091077	     -0.00048328	     -0.19263206	     -0.05679143	      0.88271708	     -0.00072734	     -0.20957914	      0.00158479	     -0.00013449	     49.18125765
      1.90443918	     -0.05099350	     -0.00048267	     -0.19271432	     -0.05678890	      0.88271684	     -0.00072814	     -0.20957997	      0.00154910	     -0.00016071	     48.92567800
      1.90577403	     -0.05106345	     -0.00048323	     -0.19278385	     -0.05678685	      0.88271662	     -0.00072880	     -0.20958108	      0.00152079	     -0.00018103	     48.82363289
      1.90710887	     -0.05113471	     -0.00048209	     -0.19285476	     -0.05678483	      0.88271636	     -0.00072946	     -0.20958258	      0.00149373	     -0.00020021	     48.51591089
      1.90844372	     -0.05120727	     -0.00048340	     -0.19292691	     -0.05678286	      0.88271608	     -0.00073011	     -0.20958442	      0.00146763	     -0.00021841	     48.50972014
      1.90959174	     -0.05127052	     -0.00048204	     -0.19298989	     -0.05678119	      0.88271582	     -0.00073068	     -0.20958628	      0.00144633	     -0.00023324	     48.17657547
      1.91073976	     -0.05133473	     -0.00048262	     -0.19305379	     -0.05677954	      0.88271555	     -0.00073125	     -0.20958838	      0.00142575	     -0.00024744	     48.08870062
      1.91214088	     -0.05141395	     -0.00048184	     -0.19313268	     -0.05677756	      0.88271519	     -0.00073194	     -0.20959125	      0.00140195	     -0.00026389	     47.79940157
      1.91354200	     -0.05149408	     -0.00048295	     -0.19321242	     -0.05677561	      0.88271481	     -0.00073263	     -0.20959445	      0.00137933	     -0.00027953	     47.75634152
      1.91469119	     -0.05156031	     -0.00048163	     -0.19327843	     -0.05677403	      0.88271448	     -0.00073320	     -0.20959730	      0.00136199	     -0.00029172	     47.41758720
      1.91584037	     -0.05162705	     -0.00048216	     -0.19334489	     -0.05677248	      0.88271414	     -0.00073377	     -0.20960035	      0.00134539	     -0.00030345	     47.32301677
      1.91726617	     -0.05171020	     -0.00048139	     -0.19342775	     -0.05677057	      0.88271369	     -0.00073447	     -0.20960440	      0.00132617	     -0.00031732	     47.02160697
      1.91869196	     -0.05179359	     -0.00048258	     -0.19351081	     -0.05676870	      0.88271323	     -0.00073518	     -0.20960872	      0.00130816	     -0.00033057	     46.99490362
      1.91981413	     -0.05185893	     -0.00048118	     -0.19357597	     -0.05676723	      0.88271286	     -0.00073573	     -0.20961230	      0.00129516	     -0.00034051	     46.63964700
      1.92093629	     -0.05192386	     -0.00048155	     -0.19364068	     -0.05676579	      0.88271247	     -0.00073628	     -0.20961603	      0.00128285	     -0.00035012	     46.54508405
      1.92241357	     -0.05200845	     -0.00048076	     -0.19372503	     -0.05676390	      0.88271194	     -0.00073701	     -0.20962112	      0.00126801	     -0.00036215	     46.24837300
      1.92389084	     -0.05209180	     -0.00048186	     -0.19380809	     -0.05676204	      0.88271140	     -0.00073775	     -0.20962641	      0.00125440	     -0.00037354	     46.25121840
      1.92498297	     -0.05215218	     -0.00048033	     -0.19386834	     -0.05676068	      0.88271099	     -0.00073828	     -0.20963042	      0.00124540	     -0.00038145	     45.88403526
      1.92607510	     -0.05221151	     -0.00048052	     -0.19392749	     -0.05675932	      0.88271057	     -0.00073883	     -0.20963450	      0.00123695	     -0.00038898	     45.79418389
      1.92762151	     -0.05229370	     -0.00047969	     -0.19400948	     -0.05675742	      0.88270996	     -0.00073959	     -0.20964038	      0.00122624	     -0.00039889	     45.50451239
      1.92895439	     -0.05236303	     -0.00048018	     -0.19407861	     -0.05675579	      0.88270942	     -0.00074025	     -0.20964552	      0.00121794	     -0.00040674	     45.45088353
      1.93028726	     -0.05243082	     -0.00047888	     -0.19414627	     -0.05675417	      0.88270887	     -0.00074091	     -0.20965074	      0.00121072	     -0.00041386	     45.10144884
      1.93162013	     -0.05249706	     -0.00047991	     -0.19421231	     -0.05675256	      0.88270832	     -0.00074157	     -0.20965602	      0.00120417	     -0.00042033	     45.14439269
      1.93295301	     -0.05256152	     -0.00047806	     -0.19427667	     -0.05675096	      0.88270775	     -0.00074223	     -0.20966135	      0.00119873	     -0.00042601	     44.69237616
      1.93409985	     -0.05261583	     -0.00047925	     -0.19433083	     -0.05674959	      0.88270726	     -0.00074280	     -0.20966598	      0.00119442	     -0.00043036	     44.76467931
      1.93524669	     -0.05266892	     -0.00047859	     -0.19438381	     -0.05674822	      0.88270677	     -0.00074337	     -0.20967064	      0.00119087	     -0.00043412	     44.50914741
      1.93669097	     -0.05273385	     -0.00047923	     -0.19444859	     -0.05674650	      0.88270614	     -0.00074409	     -0.20967656	      0.00118704	     -0.00043807	     44.44209814
      1.93813526	     -0.05279622	     -0.00047817	     -0.19451085	     -0.05674479	      0.88270550	     -0.00074481	     -0.20968251	      0.00118420	     -0.00044103	     44.06124101
      1.93929708	     -0.05284461	     -0.00047953	     -0.19455911	     -0.05674341	      0.88270499	     -0.00074539	     -0.20968729	      0.00118226	     -0.00044275	     44.13932311
      1.94045891	     -0.05289127	     -0.00047912	     -0.19460569	     -0.05674204	      0.88270447	     -0.00074597	     -0.20969208	      0.00118096	     -0.00044378	     43.89584129
      1.94191980	     -0.05294794	     -0.00048006	     -0.19466223	     -0.05674032	      0.88270382	     -0.00074670	     -0.20969808	      0.00117979	     -0.00044418	     43.85290885
      1.94338069	     -0.05300376	     -0.00047917	     -0.19471798	     -0.05673859	      0.88270317	     -0.00074743	     -0.20970410	      0.00117942	     -0.00044355	     43.44842955
      1.94450248	     -0.05304744	     -0.00048095	     -0.19476154	     -0.05673727	      0.88270268	     -0.00074799	     -0.20970877	      0.00117929	     -0.00044254	     43.54207100
      1.94562426	     -0.05309221	     -0.00048110	     -0.19480624	     -0.05673595	      0.88270218	     -0.00074855	     -0.20971355	      0.00117967	     -0.00044108	     43.31893470
      1.94715002	     -0.05315436	     -0.00048253	     -0.19486827	     -0.05673415	      0.88270151	     -0.00074932	     -0.20972028	      0.00118058	     -0.00043869	     43.24169172
      1.94867577	     -0.05321733	     -0.00048193	     -0.19493118	     -0.05673235	      0.88270084	     -0.00075008	     -0.20972735	      0.00118232	     -0.00043602	     42.82327978
      1.94975793	     -0.05326260	     -0.00048370	     -0.19497635	     -0.05673107	      0.88270037	     -0.00075063	     -0.20973258	      0.00118373	     -0.00043421	     42.93076993
      1.95084010	     -0.05330832	     -0.00048365	     -0.19502204	     -0.05672978	      0.88269990	     -0.00075117	     -0.20973802	      0.00118567	     -0.00043253	     42.73573283
      1.95245407	     -0.05337857	     -0.00048438	     -0.19509221	     -0.05672787	      0.88269921	     -0.00075198	     -0.20974655	      0.00118914	     -0.00043065	     42.62262789
      1.95380946	     -0.05343956	     -0.00048378	     -0.19515318	     -0.05672625	      0.88269862	     -0.00075266	     -0.20975417	      0.00119286	     -0.00042990	     42.32200124
      1.95516486	     -0.05350201	     -0.00048486	     -0.19521558	     -0.05672463	      0.88269804	     -0.00075335	     -0.20976223	      0.00119713	     -0.00043024	     42.36260824
      1.95652025	     -0.05356489	     -0.00048353	     -0.19527848	     -0.05672301	      0.88269746	     -0.00075403	     -0.20977077	      0.00120240	     -0.00043173	     41.95807077
      1.95787565	     -0.05362733	     -0.00048493	     -0.19534087	     -0.05672137	      0.88269687	     -0.00075471	     -0.20977973	      0.00120815	     -0.00043462	     42.14636212
      1.95901891	     -0.05367938	     -0.00048316	     -0.19539298	     -0.05671999	      0.88269637	     -0.00075529	     -0.20978761	      0.00121389	     -0.00043808	     41.72914612
      1.96016217	     -0.05373085	     -0.00048320	     -0.19544446	     -0.05671860	      0.88269587	     -0.00075586	     -0.20979575	      0.00122000	     -0.00044261	     41.70901836
      1.96164677	     -0.05379669	     -0.00048188	     -0.19551037	     -0.05671678	      0.88269521	     -0.00075661	     -0.20980668	      0.00122894	     -0.00045004	     41.42908755
      1.96313137	     -0.05386204	     -0.00048239	     -0.19557575	     -0.05671495	      0.88269453	     -0.00075736	     -0.20981800	      0.00123872	     -0.00045926	     41.51700081
      1.96428953	     -0.05391267	     -0.00048069	     -0.19562647	     -0.05671351	      0.88269399	     -0.00075795	     -0.20982709	      0.00124728	     -0.00046759	     41.11867940
      1.96544769	     -0.05396340	     -0.00048086	     -0.19567724	     -0.05671206	      0.88269345	     -0.00075854	     -0.20983640	      0.00125625	     -0.00047698	     41.09064399
      1.96695429	     -0.05402901	     -0.00047997	     -0.19574295	     -0.05671016	      0.88269272	     -0.00075930	     -0.20984885	      0.00126896	     -0.00049061	     40.79745838
      1.96846088	     -0.05409381	     -0.00048121	     -0.19580780	     -0.05670824	      0.88269197	     -0.00076008	     -0.20986165	      0.00128247	     -0.00050576	     40.92269161
      1.96957511	     -0.05414149	     -0.00047993	     -0.19585559	     -0.05670680	      0.88269140	     -0.00076065	     -0.20987132	      0.00129334	     -0.00051776	     40.50802589
      1.97068933	     -0.05418922	     -0.00048049	     -0.19590339	     -0.05670535	      0.88269081	     -0.00076122	     -0.20988118	      0.00130455	     -0.00053046	     40.46252417
      1.97227678	     -0.05425614	     -0.00048036	     -0.19597043	     -0.05670327	      0.88268996	     -0.00076204	     -0.20989552	      0.00132156	     -0.00054952	     40.19562794
      1.97364135	     -0.05431230	     -0.00048153	     -0.19602668	     -0.05670145	      0.88268920	     -0.00076275	     -0.20990808	      0.00133694	     -0.00056669	     40.20554340
      1.97500591	     -0.05436775	     -0.00048108	     -0.19608227	     -0.05669962	      0.88268841	     -0.00076346	     -0.20992082	      0.00135328	     -0.00058435	     39.86844936
      1.97637048	     -0.05442254	     -0.00048314	     -0.19613714	     -0.05669776	      0.88268760	     -0.00076417	     -0.20993373	      0.00137014	     -0.00060239	     39.98322330
      1.97773505	     -0.05447611	     -0.00048235	     -0.19619088	     -0.05669588	      0.88268677	     -0.00076489	     -0.20994679	      0.00138803	     -0.00062052	     39.54978912
      1.97890451	     -0.05452121	     -0.00048445	     -0.19623606	     -0.05669425	      0.88268603	     -0.00076551	     -0.20995808	      0.00140365	     -0.00063613	     39.67591538
      1.98007398	     -0.05456554	     -0.00048461	     -0.19628053	     -0.05669260	      0.88268528	     -0.00076613	     -0.20996943	      0.00141997	     -0.00065162	     39.45543736
      1.98155564	     -0.05462117	     -0.00048621	     -0.19633630	     -0.05669048	      0.88268430	     -0.00076692	     -0.20998391	      0.00144125	     -0.00067107	     39.42949454
      1.98303731	     -0.05467593	     -0.00048609	     -0.19639127	     -0.05668833	      0.88268329	     -0.00076772	     -0.20999849	      0.00146354	     -0.00069016	     39.10915829
      1.98422161	     -0.05471852	     -0.00048822	     -0.19643397	     -0.05668658	      0.88268246	     -0.00076836	     -0.21001020	      0.00148175	     -0.00070514	     39.22462517
      1.98540592	     -0.05475962	     -0.00048855	     -0.19647524	     -0.05668481	      0.88268162	     -0.00076900	     -0.21002192	      0.00150067	     -0.00071968	     39.04470844
      1.98690504	     -0.05481065	     -0.00049041	     -0.19652645	     -0.05668255	      0.88268053	     -0.00076981	     -0.21003675	      0.00152520	     -0.00073740	     39.05069883
      1.98840417	     -0.05486080	     -0.00049035	     -0.19657685	     -0.05668024	      0.88267941	     -0.00077063	     -0.21005158	      0.00155067	     -0.00075416	     38.74935368
      1.98954575	     -0.05489812	     -0.00049265	     -0.19661431	     -0.05667846	      0.88267854	     -0.00077126	     -0.21006287	      0.00157032	     -0.00076630	     38.87768770
      1.99068733	     -0.05493419	     -0.00049315	     -0.19665056	     -0.05667666	      0.88267766	     -0.00077189	     -0.21007415	      0.00159055	     -0.00077775	     38.74046826
      1.99225628	     -0.05498198	     -0.00049491	     -0.19669859	     -0.05667414	      0.88267643	     -0.00077277	     -0.21008960	      0.00161887	     -0.00079235	     38.74014433
      1.99382522	     -0.05502684	     -0.00049459	     -0.19674375	     -0.05667158	      0.88267518	     -0.00077364	     -0.21010496	      0.00164810	     -0.00080548	     38.47124870
      1.99492459	     -0.05505679	     -0.00049665	     -0.19677386	     -0.05666975	      0.88267429	     -0.00077426	     -0.21011563	      0.00166874	     -0.00081383	     38.61179023
      1.99602395	     -0.05508569	     -0.00049711	     -0.19680297	     -0.05666791	      0.88267339	     -0.00077488	     -0.21012623	      0.00168989	     -0.00082136	     38.52026858
      1.99768987	     -0.05512741	     -0.00049906	     -0.19684497	     -0.05666506	      0.88267201	     -0.00077583	     -0.21014212	      0.00172241	     -0.00083119	     38.53990045
      1.99907544	     -0.05516038	     -0.00049984	     -0.19687821	     -0.05666266	      0.88267085	     -0.00077662	     -0.21015518	      0.00175004	     -0.00083775	     38.40137249
      2.00046100	     -0.05519233	     -0.00050256	     -0.19691038	     -0.05666021	      0.88266969	     -0.00077742	     -0.21016809	      0.00177786	     -0.00084284	     38.51902790
      2.00184656	     -0.05522115	     -0.00050291	     -0.19693950	     -0.05665773	      0.88266852	     -0.00077823	     -0.21018084	      0.00180622	     -0.00084633	     38.31953585
      2.00308932	     -0.05524327	     -0.00050548	     -0.19696182	     -0.05665547	      0.88266747	     -0.00077895	     -0.21019208	      0.00183167	     -0.00084813	     38.48658098
      2.00433208	     -0.05526209	     -0.00050610	     -0.19698092	     -0.05665318	      0.88266641	     -0.00077968	     -0.21020306	      0.00185752	     -0.00084848	     38.38207217
      2.00557484	     -0.05527754	     -0.00050831	     -0.19699659	     -0.05665085	      0.88266536	     -0.00078042	     -0.21021374	      0.00188339	     -0.00084734	     38.48527841
      2.00715480	     -0.05529069	     -0.00050944	     -0.19701009	     -0.05664785	      0.88266402	     -0.00078136	     -0.21022681	      0.00191653	     -0.00084341	     38.40666404
      2.00841532	     -0.05529469	     -0.00051164	     -0.19701433	     -0.05664542	      0.88266296	     -0.00078211	     -0.21023671	      0.00194274	     -0.00083825	     38.59185689
      2.00967584	     -0.05529361	     -0.00051177	     -0.19701355	     -0.05664295	      0.88266191	     -0.00078288	     -0.21024606	      0.00196903	     -0.00083108	     38.53399895
      2.01093636	     -0.05528965	     -0.00051329	     -0.19700986	     -0.05664046	      0.88266087	     -0.00078364	     -0.21025484	      0.00199497	     -0.00082194	     38.64459516
      2.01250609	     -0.05528053	     -0.00051352	     -0.19700112	     -0.05663730	      0.88265959	     -0.00078461	     -0.21026501	      0.00202704	     -0.00080783	     38.59476401
      2.01374582	     -0.05526956	     -0.00051553	     -0.19699039	     -0.05663477	      0.88265859	     -0.00078538	     -0.21027244	      0.00205186	     -0.00079469	     38.77548562
      2.01498556	     -0.05525599	     -0.00051577	     -0.19697711	     -0.05663221	      0.88265762	     -0.00078615	     -0.21027933	      0.00207654	     -0.00077979	     38.75425674
      2.01622530	     -0.05523923	     -0.00051766	     -0.19696060	     -0.05662962	      0.88265666	     -0.00078693	     -0.21028569	      0.00210079	     -0.00076325	     38.88376110
      2.01785221	     -0.05521229	     -0.00051874	     -0.19693402	     -0.05662618	      0.88265544	     -0.00078796	     -0.21029317	      0.00213223	     -0.00073900	     38.91873184
      2.01908340	     -0.05518930	     -0.00052142	     -0.19691124	     -0.05662354	      0.88265454	     -0.00078875	     -0.21029816	      0.00215543	     -0.00071886	     39.12048122
      2.02031459	     -0.05516428	     -0.00052238	     -0.19688648	     -0.05662087	      0.88265367	     -0.00078955	     -0.21030259	      0.00217835	     -0.00069721	     39.14822249
      2.02180013	     -0.05513147	     -0.00052516	     -0.19685394	     -0.05661762	      0.88265265	     -0.00079052	     -0.21030719	      0.00220524	     -0.00066935	     39.35336850
      2.02312708	     -0.05509945	     -0.00052539	     -0.19682221	     -0.05661467	      0.88265178	     -0.00079139	     -0.21031063	      0.00222882	     -0.00064288	     39.36286413
      2.02445403	     -0.05506630	     -0.00052788	     -0.19678929	     -0.05661170	      0.88265095	     -0.00079227	     -0.21031348	      0.00225153	     -0.00061515	     39.54515155
      2.02578098	     -0.05503376	     -0.00052816	     -0.19675704	     -0.05660870	      0.88265015	     -0.00079316	     -0.21031584	      0.00227381	     -0.00058643	     39.54915801
      2.02710792	     -0.05500105	     -0.00053070	     -0.19672453	     -0.05660567	      0.88264939	     -0.00079405	     -0.21031774	      0.00229536	     -0.00055715	     39.75712741
      2.02843487	     -0.05496678	     -0.00053036	     -0.19669056	     -0.05660261	      0.88264867	     -0.00079496	     -0.21031920	      0.00231664	     -0.00052748	     39.77939180
      2.02976182	     -0.05493092	     -0.00053245	     -0.19665491	     -0.05659952	      0.88264799	     -0.00079587	     -0.21032022	      0.00233726	     -0.00049775	     40.00919178
      2.03108877	     -0.05489141	     -0.00053179	     -0.19661569	     -0.05659640	      0.88264735	     -0.00079679	     -0.21032073	      0.00235769	     -0.00046799	     40.06075037
      2.03241571	     -0.05484750	     -0.00053344	     -0.19657200	     -0.05659326	      0.88264675	     -0.00079772	     -0.21032063	      0.00237746	     -0.00043840	     40.30966536
      2.03374266	     -0.05479959	     -0.00053204	     -0.19652440	     -0.05659009	      0.88264619	     -0.00079865	     -0.21031986	      0.00239696	     -0.00040893	     40.36105264
      2.03506961	     -0.05474707	     -0.00053338	     -0.19647211	     -0.05658690	      0.88264566	     -0.00079959	     -0.21031835	      0.00241568	     -0.00037973	     40.63774605
      2.03639656	     -0.05468943	     -0.00053154	     -0.19641477	     -0.05658368	      0.88264518	     -0.00080054	     -0.21031605	      0.00243409	     -0.00035062	     40.70928980
      2.03772350	     -0.05462694	     -0.00053281	     -0.19635249	     -0.05658044	      0.88264473	     -0.00080150	     -0.21031288	      0.00245155	     -0.00032166	     41.01004526
      2.03905045	     -0.05455844	     -0.00053071	     -0.19628429	     -0.05657718	      0.88264433	     -0.00080247	     -0.21030879	      0.00246855	     -0.00029256	     41.11219564
      2.04037740	     -0.05448404	     -0.00053212	     -0.19621009	     -0.05657389	      0.88264396	     -0.00080345	     -0.21030370	      0.00248441	     -0.00026329	     41.44628225
      2.04155998	     -0.05441356	     -0.00053041	     -0.19613985	     -0.05657095	      0.88264366	     -0.00080432	     -0.21029830	      0.00249795	     -0.00023677	     41.54773255
      2.04274257	     -0.05433974	     -0.00053088	     -0.19606621	     -0.05656798	      0.88264340	     -0.00080521	     -0.21029208	      0.00251045	     -0.00020990	     41.79136836
      2.04419347	     -0.05424494	     -0.00053013	     -0.19597164	     -0.05656433	      0.88264312	     -0.00080630	     -0.21028333	      0.00252461	     -0.00017620	     42.01763420
      2.04564437	     -0.05414671	     -0.00053158	     -0.19587357	     -0.05656066	      0.88264289	     -0.00080740	     -0.21027338	      0.00253710	     -0.00014173	     42.36460491
      2.04683873	     -0.05406347	     -0.00053071	     -0.19579050	     -0.05655762	      0.88264273	     -0.00080832	     -0.21026433	      0.00254635	     -0.00011265	     42.52624899
      2.04803309	     -0.05397824	     -0.00053192	     -0.19570538	     -0.05655458	      0.88264262	     -0.00080925	     -0.21025451	      0.00255432	     -0.00008302	     42.79866445
      2.04949306	     -0.05387123	     -0.00053200	     -0.19559853	     -0.05655084	      0.88264252	     -0.00081039	     -0.21024151	      0.00256260	     -0.00004597	     43.07731604
      2.05095302	     -0.05376190	     -0.00053424	     -0.19548926	     -0.05654710	      0.88264248	     -0.00081154	     -0.21022743	      0.00256893	     -0.00000816	     43.45263406
      2.05209039	     -0.05367517	     -0.00053353	     -0.19540264	     -0.05654417	      0.88264249	     -0.00081244	     -0.21021576	      0.00257276	      0.00002180	     43.63631542
      2.05322776	     -0.05358690	     -0.00053463	     -0.19531442	     -0.05654124	      0.88264253	     -0.00081336	     -0.21020347	      0.00257535	      0.00005204	     43.90957321
      2.05475355	     -0.05346551	     -0.00053457	     -0.19519312	     -0.05653731	      0.88264264	     -0.00081459	     -0.21018605	      0.00257719	      0.00009302	     44.24016107
      2.05627934	     -0.05334169	     -0.00053627	     -0.19506931	     -0.05653338	      0.88264282	     -0.00081584	     -0.21016756	      0.00257685	      0.00013416	     44.65917177
      2.05736198	     -0.05325324	     -0.00053490	     -0.19498093	     -0.05653059	      0.88264298	     -0.00081673	     -0.21015384	      0.00257557	      0.00016341	     44.83789671
      2.05844461	     -0.05316478	     -0.00053530	     -0.19489248	     -0.05652780	      0.88264317	     -0.00081763	     -0.21013965	      0.00257314	      0.00019247	     45.09778871
      2.06006347	     -0.05303287	     -0.00053504	     -0.19476059	     -0.05652364	      0.88264352	     -0.00081898	     -0.21011764	      0.00256773	      0.00023546	     45.46816931
      2.06141015	     -0.05292400	     -0.00053615	     -0.19465167	     -0.05652019	      0.88264386	     -0.00082011	     -0.21009871	      0.00256150	      0.00027058	     45.81890117
      2.06275682	     -0.05281524	     -0.00053548	     -0.19454290	     -0.05651674	      0.88264425	     -0.00082126	     -0.21007927	      0.00255389	      0.00030499	     46.10830768
      2.06410350	     -0.05270730	     -0.00053697	     -0.19443487	     -0.05651331	      0.88264468	     -0.00082241	     -0.21005937	      0.00254461	      0.00033840	     46.46581116
      2.06545017	     -0.05260086	     -0.00053529	     -0.19432842	     -0.05650989	      0.88264516	     -0.00082357	     -0.21003909	      0.00253404	      0.00037067	     46.71044150
      2.06658120	     -0.05251240	     -0.00053663	     -0.19423985	     -0.05650703	      0.88264559	     -0.00082456	     -0.21002180	      0.00252386	      0.00039654	     47.00810282
      2.06771223	     -0.05242416	     -0.00053594	     -0.19415155	     -0.05650418	      0.88264605	     -0.00082554	     -0.21000430	      0.00251284	      0.00042130	     47.24790124
      2.06918025	     -0.05231023	     -0.00053645	     -0.19403750	     -0.05650050	      0.88264669	     -0.00082684	     -0.20998129	      0.00249707	      0.00045154	     47.62866833
      2.07064826	     -0.05219659	     -0.00053496	     -0.19392377	     -0.05649685	      0.88264738	     -0.00082814	     -0.20995798	      0.00247984	      0.00047962	     47.92184210
      2.07176744	     -0.05211066	     -0.00053598	     -0.19383770	     -0.05649408	      0.88264793	     -0.00082914	     -0.20994002	      0.00246549	      0.00049940	     48.22647134
      2.07288662	     -0.05202561	     -0.00053512	     -0.19375254	     -0.05649133	      0.88264850	     -0.00083015	     -0.20992193	      0.00245034	      0.00051777	     48.44827572
      2.07439111	     -0.05191310	     -0.00053528	     -0.19363985	     -0.05648766	      0.88264929	     -0.00083151	     -0.20989744	      0.00242850	      0.00054007	     48.82156011
      2.07589561	     -0.05180176	     -0.00053390	     -0.19352835	     -0.05648403	      0.88265012	     -0.00083288	     -0.20987283	      0.00240520	      0.00055976	     49.08525165
      2.07694891	     -0.05172627	     -0.00053558	     -0.19345266	     -0.05648150	      0.88265072	     -0.00083385	     -0.20985559	      0.00238779	      0.00057189	     49.36464627
      2.07800221	     -0.05165190	     -0.00053536	     -0.19337813	     -0.05647900	      0.88265132	     -0.00083483	     -0.20983838	      0.00236972	      0.00058267	     49.55550979
      2.07961523	     -0.05153967	     -0.00053574	     -0.19326563	     -0.05647520	      0.88265227	     -0.00083633	     -0.20981208	      0.00234058	      0.00059636	     49.91408297
      2.08094465	     -0.05144694	     -0.00053471	     -0.19317270	     -0.05647210	      0.88265307	     -0.00083758	     -0.20979045	      0.00231544	      0.00060508	     50.14844546
      2.08227407	     -0.05135329	     -0.00053527	     -0.19307880	     -0.05646904	      0.88265388	     -0.00083884	     -0.20976881	      0.00228917	      0.00061150	     50.50276866
      2.08360348	     -0.05126084	     -0.00053342	     -0.19298615	     -0.05646602	      0.88265470	     -0.00084011	     -0.20974715	      0.00226201	      0.00061578	     50.68624312
      2.08479031	     -0.05117948	     -0.00053416	     -0.19290454	     -0.05646335	      0.88265543	     -0.00084125	     -0.20972783	      0.00223675	      0.00061770	     51.00758667
      2.08597713	     -0.05109865	     -0.00053269	     -0.19282350	     -0.05646071	      0.88265616	     -0.00084239	     -0.20970851	      0.00221083	      0.00061798	     51.18361480
      2.08716396	     -0.05101920	     -0.00053251	     -0.19274380	     -0.05645810	      0.88265690	     -0.00084355	     -0.20968922	      0.00218406	      0.00061658	     51.44847238
      2.08867559	     -0.05092149	     -0.00053086	     -0.19264580	     -0.05645482	      0.88265783	     -0.00084503	     -0.20966474	      0.00214898	      0.00061248	     51.66948062
      2.08987468	     -0.05084917	     -0.00053137	     -0.19257318	     -0.05645226	      0.88265856	     -0.00084621	     -0.20964547	      0.00212021	      0.00060725	     51.92624100
      2.09107376	     -0.05078094	     -0.00053001	     -0.19250470	     -0.05644974	      0.88265928	     -0.00084740	     -0.20962645	      0.00209086	      0.00060021	     52.04812753
      2.09227285	     -0.05071601	     -0.00052982	     -0.19243947	     -0.05644725	      0.88266000	     -0.00084860	     -0.20960770	      0.00206088	      0.00059122	     52.27490521
      2.09377645	     -0.05063933	     -0.00052772	     -0.19236246	     -0.05644418	      0.88266088	     -0.00085011	     -0.20958463	      0.00202268	      0.00057736	     52.43196662
      2.09495414	     -0.05058375	     -0.00052795	     -0.19230656	     -0.05644182	      0.88266155	     -0.00085130	     -0.20956693	      0.00199220	      0.00056437	     52.67148000
      2.09613184	     -0.05053212	     -0.00052656	     -0.19225464	     -0.05643949	      0.88266220	     -0.00085250	     -0.20954960	      0.00196151	      0.00054956	     52.77746038
      2.09730953	     -0.05048469	     -0.00052655	     -0.19220689	     -0.05643720	      0.88266284	     -0.00085371	     -0.20953268	      0.00193051	      0.00053291	     52.96525925
      2.09887354	     -0.05042815	     -0.00052528	     -0.19214995	     -0.05643421	      0.88266366	     -0.00085532	     -0.20951089	      0.00188912	      0.00050804	     53.08998380
      2.10003884	     -0.05039140	     -0.00052620	     -0.19211284	     -0.05643203	      0.88266424	     -0.00085653	     -0.20949520	      0.00185801	      0.00048744	     53.29075256
      2.10120415	     -0.05035884	     -0.00052544	     -0.19207997	     -0.05642988	      0.88266479	     -0.00085775	     -0.20948000	      0.00182693	      0.00046517	     53.35052942
      2.10262702	     -0.05032425	     -0.00052612	     -0.19204495	     -0.05642731	      0.88266543	     -0.00085925	     -0.20946214	      0.00178886	      0.00043570	     53.54495136
      2.10389473	     -0.05029735	     -0.00052497	     -0.19201771	     -0.05642506	      0.88266597	     -0.00086058	     -0.20944687	      0.00175510	      0.00040753	     53.56603980
      2.10516244	     -0.05027372	     -0.00052602	     -0.19199369	     -0.05642286	      0.88266647	     -0.00086193	     -0.20943219	      0.00172131	      0.00037760	     53.76184190
      2.10643015	     -0.05025256	     -0.00052464	     -0.19197221	     -0.05642070	      0.88266692	     -0.00086329	     -0.20941806	      0.00168780	      0.00034617	     53.75817493
      2.10769786	     -0.05023379	     -0.00052564	     -0.19195304	     -0.05641858	      0.88266734	     -0.00086465	     -0.20940445	      0.00165433	      0.00031333	     53.95410124
      2.10896558	     -0.05021703	     -0.00052397	     -0.19193596	     -0.05641650	      0.88266772	     -0.00086602	     -0.20939132	      0.00162120	      0.00027942	     53.92353169
      2.11023329	     -0.05020269	     -0.00052504	     -0.19192123	     -0.05641447	      0.88266805	     -0.00086739	     -0.20937866	      0.00158811	      0.00024452	     54.11992913
      2.11150100	     -0.05019036	     -0.00052319	     -0.19190859	     -0.05641247	      0.88266834	     -0.00086878	     -0.20936645	      0.00155541	      0.00020902	     54.05834671
      2.11276871	     -0.05018033	     -0.00052443	     -0.19189816	     -0.05641052	      0.88266858	     -0.00087016	     -0.20935467	      0.00152273	      0.00017298	     54.25758149
      2.11403642	     -0.05017214	     -0.00052240	     -0.19188967	     -0.05640861	      0.88266878	     -0.00087156	     -0.20934330	      0.00149046	      0.00013681	     54.16278622
      2.11530413	     -0.05016625	     -0.00052389	     -0.19188338	     -0.05640674	      0.88266893	     -0.00087296	     -0.20933235	      0.00145819	      0.00010058	     54.36949779
      2.11643538	     -0.05016256	     -0.00052226	     -0.19187942	     -0.05640511	      0.88266902	     -0.00087422	     -0.20932291	      0.00142975	      0.00006851	     54.26785609
      2.11756662	     -0.05016058	     -0.00052272	     -0.19187710	     -0.05640351	      0.88266908	     -0.00087548	     -0.20931379	      0.00140135	      0.00003673	     54.35671834
      2.11895102	     -0.05016017	     -0.00052180	     -0.19187634	     -0.05640159	      0.88266911	     -0.00087703	     -0.20930305	      0.00136691	     -0.00000147	     54.32555463
      2.12033541	     -0.05016239	     -0.00052277	     -0.19187814	     -0.05639972	      0.88266908	     -0.00087858	     -0.20929277	      0.00133260	     -0.00003880	     54.46430427
      2.12148639	     -0.05016608	     -0.00052137	     -0.19188155	     -0.05639821	      0.88266902	     -0.00087988	     -0.20928457	      0.00130442	     -0.00006895	     54.34823679
      2.12263738	     -0.05017181	     -0.00052187	     -0.19188694	     -0.05639672	      0.88266892	     -0.00088118	     -0.20927669	      0.00127629	     -0.00009825	     54.41202009
      2.12402780	     -0.05018116	     -0.00052095	     -0.19189594	     -0.05639497	      0.88266876	     -0.00088276	     -0.20926760	      0.00124268	     -0.00013231	     54.33539693
      2.12541822	     -0.05019339	     -0.00052221	     -0.19190775	     -0.05639327	      0.88266855	     -0.00088434	     -0.20925899	      0.00120924	     -0.00016489	     54.46675795
      2.12652652	     -0.05020481	     -0.00052085	     -0.19191890	     -0.05639194	      0.88266836	     -0.00088561	     -0.20925246	      0.00118299	     -0.00018965	     54.30948007
      2.12763482	     -0.05021814	     -0.00052141	     -0.19193192	     -0.05639064	      0.88266813	     -0.00088688	     -0.20924623	      0.00115685	     -0.00021340	     54.34103262
      2.12907957	     -0.05023834	     -0.00052092	     -0.19195174	     -0.05638900	      0.88266780	     -0.00088854	     -0.20923856	      0.00112324	     -0.00024272	     54.24195388
      2.13052433	     -0.05026193	     -0.00052256	     -0.19197490	     -0.05638740	      0.88266743	     -0.00089021	     -0.20923142	      0.00108994	     -0.00027022	     54.34760191
      2.13159773	     -0.05028140	     -0.00052149	     -0.19199412	     -0.05638624	      0.88266713	     -0.00089145	     -0.20922645	      0.00106567	     -0.00028938	     54.14710503
      2.13267113	     -0.05030252	     -0.00052223	     -0.19201494	     -0.05638511	      0.88266681	     -0.00089270	     -0.20922177	      0.00104157	     -0.00030754	     54.14084955
      2.13418203	     -0.05033484	     -0.00052217	     -0.19204686	     -0.05638356	      0.88266633	     -0.00089446	     -0.20921566	      0.00100823	     -0.00033137	     54.00733754
      2.13569293	     -0.05037039	     -0.00052417	     -0.19208197	     -0.05638206	      0.88266581	     -0.00089622	     -0.20921011	      0.00097541	     -0.00035330	     54.09645774
      2.13671482	     -0.05039602	     -0.00052309	     -0.19210737	     -0.05638108	      0.88266544	     -0.00089741	     -0.20920667	      0.00095377	     -0.00036702	     53.84962278
      2.13773671	     -0.05042315	     -0.00052379	     -0.19213423	     -0.05638011	      0.88266506	     -0.00089861	     -0.20920347	      0.00093234	     -0.00037996	     53.80841612
      2.13936429	     -0.05046909	     -0.00052408	     -0.19217976	     -0.05637862	      0.88266443	     -0.00090052	     -0.20919889	      0.00089900	     -0.00039894	     53.63819388
      2.14068645	     -0.05050914	     -0.00052538	     -0.19221946	     -0.05637745	      0.88266389	     -0.00090208	     -0.20919563	      0.00087252	     -0.00041298	     53.60138911
      2.14200860	     -0.05055140	     -0.00052506	     -0.19226142	     -0.05637632	      0.88266334	     -0.00090364	     -0.20919277	      0.00084681	     -0.00042583	     53.36936586
      2.14333076	     -0.05059571	     -0.00052713	     -0.19230537	     -0.05637521	      0.88266276	     -0.00090521	     -0.20919031	      0.00082161	     -0.00043766	     53.40003483
      2.14449508	     -0.05063602	     -0.00052652	     -0.19234542	     -0.05637427	      0.88266225	     -0.00090659	     -0.20918846	      0.00080019	     -0.00044717	     53.13111678
      2.14565939	     -0.05067767	     -0.00052789	     -0.19238678	     -0.05637335	      0.88266172	     -0.00090797	     -0.20918689	      0.00077919	     -0.00045599	     53.09224549
      2.14682371	     -0.05072044	     -0.00052780	     -0.19242930	     -0.05637245	      0.88266119	     -0.00090935	     -0.20918560	      0.00075886	     -0.00046407	     52.90675532
      2.14837172	     -0.05077981	     -0.00052914	     -0.19248831	     -0.05637130	      0.88266046	     -0.00091119	     -0.20918434	      0.00073262	     -0.00047382	     52.81971979
      2.14956310	     -0.05082684	     -0.00052851	     -0.19253511	     -0.05637044	      0.88265989	     -0.00091261	     -0.20918369	      0.00071327	     -0.00048056	     52.54606478
      2.15075447	     -0.05087513	     -0.00052964	     -0.19258313	     -0.05636960	      0.88265932	     -0.00091403	     -0.20918331	      0.00069446	     -0.00048679	     52.47748370
      2.15194584	     -0.05092453	     -0.00052954	     -0.19263230	     -0.05636878	      0.88265873	     -0.00091546	     -0.20918319	      0.00067641	     -0.00049250	     52.25979679
      2.15347093	     -0.05098962	     -0.00053094	     -0.19269707	     -0.05636777	      0.88265798	     -0.00091728	     -0.20918340	      0.00065422	     -0.00049923	     52.16384356
      2.15464380	     -0.05104072	     -0.00053026	     -0.19274798	     -0.05636701	      0.88265739	     -0.00091868	     -0.20918382	      0.00063810	     -0.00050398	     51.86695786
      2.15581667	     -0.05109292	     -0.00053136	     -0.19279994	     -0.05636627	      0.88265679	     -0.00092009	     -0.20918446	      0.00062256	     -0.00050849	     51.77997282
      2.15722894	     -0.05115682	     -0.00053108	     -0.19286361	     -0.05636541	      0.88265607	     -0.00092178	     -0.20918551	      0.00060492	     -0.00051358	     51.48295160
      2.15864122	     -0.05122195	     -0.00053312	     -0.19292845	     -0.05636456	      0.88265534	     -0.00092347	     -0.20918684	      0.00058816	     -0.00051843	     51.47195361
      2.15971698	     -0.05127203	     -0.00053211	     -0.19297839	     -0.05636394	      0.88265478	     -0.00092476	     -0.20918803	      0.00057631	     -0.00052190	     51.12188777
      2.16079274	     -0.05132279	     -0.00053293	     -0.19302897	     -0.05636332	      0.88265422	     -0.00092605	     -0.20918937	      0.00056493	     -0.00052528	     51.00592433
      2.16231509	     -0.05139567	     -0.00053305	     -0.19310163	     -0.05636247	      0.88265342	     -0.00092788	     -0.20919150	      0.00054997	     -0.00052985	     50.70616345
      2.16364050	     -0.05146014	     -0.00053440	     -0.19316589	     -0.05636175	      0.88265271	     -0.00092947	     -0.20919357	      0.00053786	     -0.00053370	     50.59112745
      2.16496591	     -0.05152539	     -0.00053390	     -0.19323097	     -0.05636105	      0.88265200	     -0.00093106	     -0.20919584	      0.00052685	     -0.00053738	     50.23968519
      2.16629131	     -0.05159165	     -0.00053628	     -0.19329701	     -0.05636036	      0.88265129	     -0.00093265	     -0.20919830	      0.00051658	     -0.00054100	     50.20097998
      2.16745847	     -0.05165049	     -0.00053592	     -0.19335572	     -0.05635976	      0.88265066	     -0.00093405	     -0.20920063	      0.00050852	     -0.00054403	     49.83114308
      2.16862563	     -0.05170987	     -0.00053758	     -0.19341493	     -0.05635917	      0.88265002	     -0.00093546	     -0.20920309	      0.00050103	     -0.00054701	     49.72198245
      2.16979279	     -0.05176961	     -0.00053812	     -0.19347454	     -0.05635859	      0.88264938	     -0.00093686	     -0.20920568	      0.00049438	     -0.00054989	     49.46864499
      2.17138647	     -0.05185191	     -0.00054023	     -0.19355662	     -0.05635781	      0.88264850	     -0.00093877	     -0.20920943	      0.00048638	     -0.00055369	     49.29700759
      2.17258934	     -0.05191435	     -0.00054026	     -0.19361896	     -0.05635723	      0.88264783	     -0.00094021	     -0.20921240	      0.00048139	     -0.00055642	     48.95521759
      2.17379222	     -0.05197707	     -0.00054205	     -0.19368152	     -0.05635665	      0.88264716	     -0.00094165	     -0.20921548	      0.00047704	     -0.00055907	     48.83932629
      2.17499509	     -0.05203972	     -0.00054272	     -0.19374407	     -0.05635608	      0.88264649	     -0.00094309	     -0.20921868	      0.00047358	     -0.00056157	     48.57349674
      2.17655118	     -0.05212047	     -0.00054512	     -0.19382465	     -0.05635534	      0.88264561	     -0.00094496	     -0.20922295	      0.00047014	     -0.00056458	     48.43765626
      2.17773418	     -0.05218118	     -0.00054521	     -0.19388529	     -0.05635479	      0.88264494	     -0.00094637	     -0.20922629	      0.00046853	     -0.00056659	     48.09602840
      2.17891717	     -0.05224125	     -0.00054702	     -0.19394525	     -0.05635423	      0.88264427	     -0.00094779	     -0.20922968	      0.00046750	     -0.00056840	     47.99167955
      2.18035397	     -0.05231318	     -0.00054770	     -0.19401709	     -0.05635356	      0.88264345	     -0.00094950	     -0.20923386	      0.00046735	     -0.00057018	     47.66418451
      2.18179077	     -0.05238395	     -0.00055072	     -0.19408772	     -0.05635289	      0.88264263	     -0.00095122	     -0.20923808	      0.00046800	     -0.00057153	     47.68055243
      2.18287234	     -0.05243612	     -0.00055047	     -0.19413986	     -0.05635238	      0.88264201	     -0.00095250	     -0.20924128	      0.00046937	     -0.00057211	     47.30491204
      2.18395391	     -0.05248735	     -0.00055204	     -0.19419102	     -0.05635188	      0.88264139	     -0.00095379	     -0.20924449	      0.00047111	     -0.00057237	     47.20746260
      2.18550913	     -0.05255897	     -0.00055326	     -0.19426258	     -0.05635114	      0.88264050	     -0.00095564	     -0.20924910	      0.00047460	     -0.00057199	     46.92362694
      2.18685286	     -0.05261872	     -0.00055547	     -0.19432225	     -0.05635050	      0.88263974	     -0.00095724	     -0.20925305	      0.00047832	     -0.00057092	     46.86258656
      2.18819660	     -0.05267631	     -0.00055584	     -0.19437982	     -0.05634985	      0.88263897	     -0.00095883	     -0.20925697	      0.00048289	     -0.00056902	     46.52187878
      2.18954034	     -0.05273181	     -0.00055863	     -0.19443524	     -0.05634920	      0.88263821	     -0.00096042	     -0.20926084	      0.00048788	     -0.00056633	     46.58181884
      2.19071750	     -0.05277835	     -0.00055856	     -0.19448179	     -0.05634863	      0.88263754	     -0.00096181	     -0.20926417	      0.00049299	     -0.00056321	     46.22380964
      2.19189466	     -0.05282300	     -0.00056044	     -0.19452640	     -0.05634804	      0.88263688	     -0.00096320	     -0.20926744	      0.00049835	     -0.00055943	     46.20220773
      2.19307181	     -0.05286561	     -0.00056123	     -0.19456900	     -0.05634745	      0.88263623	     -0.00096459	     -0.20927065	      0.00050421	     -0.00055488	     46.00387477
      2.19469528	     -0.05292109	     -0.00056365	     -0.19462445	     -0.05634663	      0.88263533	     -0.00096650	     -0.20927494	      0.00051277	     -0.00054736	     45.96842840
      2.19590663	     -0.05295991	     -0.00056392	     -0.19466328	     -0.05634600	      0.88263467	     -0.00096792	     -0.20927803	      0.00051970	     -0.00054069	     45.66561236
      2.19711798	     -0.05299663	     -0.00056586	     -0.19469998	     -0.05634537	      0.88263402	     -0.00096934	     -0.20928104	      0.00052675	     -0.00053314	     45.66626234
      2.19832933	     -0.05303128	     -0.00056669	     -0.19473465	     -0.05634472	      0.88263338	     -0.00097075	     -0.20928394	      0.00053416	     -0.00052464	     45.46899608
      2.19991468	     -0.05307384	     -0.00056928	     -0.19477718	     -0.05634387	      0.88263256	     -0.00097260	     -0.20928760	      0.00054405	     -0.00051216	     45.49138907
      2.20110180	     -0.05310362	     -0.00056956	     -0.19480699	     -0.05634322	      0.88263196	     -0.00097398	     -0.20929024	      0.00055183	     -0.00050175	     45.19290264
      2.20228893	     -0.05313167	     -0.00057154	     -0.19483503	     -0.05634256	      0.88263137	     -0.00097536	     -0.20929280	      0.00055959	     -0.00049052	     45.21290213
      2.20374723	     -0.05316351	     -0.00057247	     -0.19486690	     -0.05634174	      0.88263066	     -0.00097705	     -0.20929583	      0.00056946	     -0.00047554	     44.97434124
      2.20505137	     -0.05318958	     -0.00057496	     -0.19489295	     -0.05634099	      0.88263005	     -0.00097856	     -0.20929842	      0.00057826	     -0.00046118	     45.08044230
      2.20635551	     -0.05321327	     -0.00057526	     -0.19491669	     -0.05634023	      0.88262946	     -0.00098006	     -0.20930091	      0.00058739	     -0.00044586	     44.78998226
      2.20765965	     -0.05323481	     -0.00057790	     -0.19493821	     -0.05633946	      0.88262889	     -0.00098157	     -0.20930328	      0.00059638	     -0.00042975	     44.94607420
      2.20896379	     -0.05325418	     -0.00057804	     -0.19495763	     -0.05633867	      0.88262834	     -0.00098306	     -0.20930553	      0.00060570	     -0.00041278	     44.63354743
      2.21026793	     -0.05327145	     -0.00058094	     -0.19497488	     -0.05633788	      0.88262781	     -0.00098455	     -0.20930766	      0.00061479	     -0.00039510	     44.84188365
      2.21157208	     -0.05328625	     -0.00058086	     -0.19498974	     -0.05633707	      0.88262731	     -0.00098604	     -0.20930966	      0.00062421	     -0.00037663	     44.50349953
      2.21287622	     -0.05329889	     -0.00058395	     -0.19500236	     -0.05633625	      0.88262683	     -0.00098753	     -0.20931153	      0.00063330	     -0.00035758	     44.76707358
      2.21404373	     -0.05330864	     -0.00058392	     -0.19501217	     -0.05633550	      0.88262642	     -0.00098885	     -0.20931309	      0.00064171	     -0.00033997	     44.47546656
      2.21521124	     -0.05331727	     -0.00058593	     -0.19502080	     -0.05633475	      0.88262604	     -0.00099017	     -0.20931454	      0.00064987	     -0.00032200	     44.56491995
      2.21662449	     -0.05332652	     -0.00058695	     -0.19503009	     -0.05633383	      0.88262560	     -0.00099177	     -0.20931620	      0.00065984	     -0.00029976	     44.41038908
      2.21803774	     -0.05333523	     -0.00058986	     -0.19503878	     -0.05633289	      0.88262519	     -0.00099336	     -0.20931776	      0.00066952	     -0.00027719	     44.59170136
      2.21922346	     -0.05334292	     -0.00059022	     -0.19504651	     -0.05633209	      0.88262487	     -0.00099469	     -0.20931905	      0.00067776	     -0.00025807	     44.33711978
      2.22040917	     -0.05335211	     -0.00059254	     -0.19505570	     -0.05633128	      0.88262458	     -0.00099602	     -0.20932038	      0.00068571	     -0.00023900	     44.41872055
      2.22159489	     -0.05336284	     -0.00059380	     -0.19506644	     -0.05633046	      0.88262431	     -0.00099734	     -0.20932180	      0.00069369	     -0.00022013	     44.30499449
      2.22322107	     -0.05337969	     -0.00059674	     -0.19508329	     -0.05632932	      0.88262397	     -0.00099915	     -0.20932401	      0.00070443	     -0.00019498	     44.39275747
      2.22442466	     -0.05339326	     -0.00059723	     -0.19509690	     -0.05632847	      0.88262375	     -0.00100048	     -0.20932588	      0.00071255	     -0.00017712	     44.16804296
      2.22562824	     -0.05340814	     -0.00059926	     -0.19511178	     -0.05632761	      0.88262354	     -0.00100181	     -0.20932797	      0.00072055	     -0.00016019	     44.24342517
      2.22707816	     -0.05342697	     -0.00059997	     -0.19513066	     -0.05632656	      0.88262332	     -0.00100340	     -0.20933083	      0.00073046	     -0.00014118	     44.05826285
      2.22836435	     -0.05344414	     -0.00060212	     -0.19514783	     -0.05632561	      0.88262315	     -0.00100481	     -0.20933367	      0.00073924	     -0.00012585	     44.21313108
      2.22965053	     -0.05346215	     -0.00060202	     -0.19516591	     -0.05632466	      0.88262300	     -0.00100621	     -0.20933680	      0.00074840	     -0.00011201	     43.97092222
      2.23093671	     -0.05348057	     -0.00060378	     -0.19518435	     -0.05632369	      0.88262286	     -0.00100760	     -0.20934025	      0.00075756	     -0.00009992	     44.11691063
      2.23222290	     -0.05349878	     -0.00060328	     -0.19520265	     -0.05632271	      0.88262274	     -0.00100899	     -0.20934400	      0.00076715	     -0.00008956	     43.87420750
      2.23350908	     -0.05351649	     -0.00060459	     -0.19522040	     -0.05632171	      0.88262263	     -0.00101038	     -0.20934804	      0.00077678	     -0.00008107	     44.01474251
      2.23479526	     -0.05353373	     -0.00060376	     -0.19523775	     -0.05632071	      0.88262253	     -0.00101176	     -0.20935233	      0.00078687	     -0.00007439	     43.76643018
      2.23608145	     -0.05355095	     -0.00060483	     -0.19525503	     -0.05631969	      0.88262244	     -0.00101313	     -0.20935688	      0.00079703	     -0.00006960	     43.89530189
      2.23736763	     -0.05356764	     -0.00060395	     -0.19527184	     -0.05631866	      0.88262235	     -0.00101450	     -0.20936168	      0.00080766	     -0.00006659	     43.65015146
      2.23865381	     -0.05358359	     -0.00060493	     -0.19528785	     -0.05631761	      0.88262227	     -0.00101586	     -0.20936671	      0.00081838	     -0.00006536	     43.77034786
      2.23993999	     -0.05359867	     -0.00060403	     -0.19530305	     -0.05631655	      0.88262218	     -0.00101722	     -0.20937194	      0.00082954	     -0.00006576	     43.52351637
      2.24122618	     -0.05361324	     -0.00060497	     -0.19531769	     -0.05631548	      0.88262210	     -0.00101857	     -0.20937736	      0.00084077	     -0.00006776	     43.63101301
      2.24251236	     -0.05362748	     -0.00060433	     -0.19533206	     -0.05631439	      0.88262201	     -0.00101992	     -0.20938296	      0.00085244	     -0.00007117	     43.39551187
      2.24379854	     -0.05364128	     -0.00060554	     -0.19534593	     -0.05631328	      0.88262191	     -0.00102127	     -0.20938874	      0.00086419	     -0.00007592	     43.49365351
      2.24508473	     -0.05365497	     -0.00060524	     -0.19535974	     -0.05631217	      0.88262181	     -0.00102261	     -0.20939469	      0.00087633	     -0.00008180	     43.26667982
      2.24637091	     -0.05366904	     -0.00060670	     -0.19537388	     -0.05631103	      0.88262170	     -0.00102394	     -0.20940082	      0.00088854	     -0.00008878	     43.34554057
      2.24765709	     -0.05368286	     -0.00060672	     -0.19538780	     -0.05630988	      0.88262158	     -0.00102527	     -0.20940714	      0.00090112	     -0.00009667	     43.13590232
      2.24894328	     -0.05369543	     -0.00060826	     -0.19540045	     -0.05630871	      0.88262145	     -0.00102660	     -0.20941362	      0.00091381	     -0.00010541	     43.21424428
      2.25022946	     -0.05370595	     -0.00060837	     -0.19541108	     -0.05630753	      0.88262131	     -0.00102793	     -0.20942020	      0.00092687	     -0.00011473	     43.03916772
      2.25151564	     -0.05371481	     -0.00060987	     -0.19542002	     -0.05630633	      0.88262116	     -0.00102925	     -0.20942684	      0.00094001	     -0.00012448	     43.11258205
      2.25280183	     -0.05372132	     -0.00061005	     -0.19542666	     -0.05630511	      0.88262099	     -0.00103057	     -0.20943351	      0.00095346	     -0.00013441	     42.96692994
      2.25408801	     -0.05372443	     -0.00061148	     -0.19542985	     -0.05630388	      0.88262081	     -0.00103188	     -0.20944014	      0.00096696	     -0.00014430	     43.05686290
      2.25537419	     -0.05372382	     -0.00061162	     -0.19542937	     -0.05630262	      0.88262062	     -0.00103319	     -0.20944666	      0.00098067	     -0.00015380	     42.94400412
      2.25666037	     -0.05372051	     -0.00061290	     -0.19542616	     -0.05630135	      0.88262042	     -0.00103449	     -0.20945302	      0.00099430	     -0.00016273	     43.02739281
      2.25821783	     -0.05371407	     -0.00061271	     -0.19541988	     -0.05629979	      0.88262016	     -0.00103607	     -0.20946051	      0.00101091	     -0.00017240	     42.84011604
      2.25935080	     -0.05370789	     -0.00061459	     -0.19541376	     -0.05629864	      0.88261996	     -0.00103721	     -0.20946581	      0.00102270	     -0.00017860	     43.01825096
      2.26048376	     -0.05370118	     -0.00061484	     -0.19540715	     -0.05629747	      0.88261975	     -0.00103835	     -0.20947101	      0.00103455	     -0.00018394	     42.93097238
      2.26202578	     -0.05369206	     -0.00061645	     -0.19539814	     -0.05629587	      0.88261946	     -0.00103990	     -0.20947797	      0.00105036	     -0.00018988	     43.00546755
      2.26339792	     -0.05368268	     -0.00061656	     -0.19538889	     -0.05629442	      0.88261920	     -0.00104127	     -0.20948407	      0.00106439	     -0.00019378	     42.87523509
      2.26477006	     -0.05367161	     -0.00061909	     -0.19537788	     -0.05629295	      0.88261893	     -0.00104264	     -0.20949009	      0.00107806	     -0.00019633	     43.11047244
      2.26595254	     -0.05366008	     -0.00061877	     -0.19536647	     -0.05629166	      0.88261870	     -0.00104382	     -0.20949517	      0.00108991	     -0.00019729	     42.93989778
      2.26713502	     -0.05364628	     -0.00062031	     -0.19535274	     -0.05629037	      0.88261847	     -0.00104499	     -0.20950013	      0.00110144	     -0.00019711	     43.06883763
      2.26856525	     -0.05362713	     -0.00062054	     -0.19533373	     -0.05628878	      0.88261819	     -0.00104640	     -0.20950593	      0.00111527	     -0.00019522	     43.00979929
      2.26999547	     -0.05360632	     -0.00062261	     -0.19531299	     -0.05628718	      0.88261791	     -0.00104781	     -0.20951149	      0.00112859	     -0.00019156	     43.22683171
      2.27116483	     -0.05358789	     -0.00062176	     -0.19529468	     -0.05628585	      0.88261769	     -0.00104896	     -0.20951586	      0.00113942	     -0.00018723	     43.06845677
      2.27233419	     -0.05356866	     -0.00062254	     -0.19527553	     -0.05628451	      0.88261747	     -0.00105010	     -0.20952007	      0.00114985	     -0.00018190	     43.16809396
      2.27379444	     -0.05354346	     -0.00062210	     -0.19525046	     -0.05628283	      0.88261721	     -0.00105153	     -0.20952510	      0.00116273	     -0.00017388	     43.13186867
      2.27525470	     -0.05351661	     -0.00062414	     -0.19522368	     -0.05628112	      0.88261696	     -0.00105295	     -0.20952989	      0.00117518	     -0.00016443	     43.36618105
      2.27638681	     -0.05349478	     -0.00062350	     -0.19520195	     -0.05627978	      0.88261678	     -0.00105404	     -0.20953341	      0.00118485	     -0.00015603	     43.25118694
      2.27751891	     -0.05347339	     -0.00062486	     -0.19518061	     -0.05627844	      0.88261661	     -0.00105514	     -0.20953678	      0.00119419	     -0.00014678	     43.35849072
      2.27903850	     -0.05344631	     -0.00062589	     -0.19515361	     -0.05627661	      0.88261640	     -0.00105660	     -0.20954112	      0.00120652	     -0.00013301	     43.37135152
      2.28055809	     -0.05341966	     -0.00062925	     -0.19512697	     -0.05627477	      0.88261621	     -0.00105806	     -0.20954531	      0.00121833	     -0.00011782	     43.62750750
      2.28164624	     -0.05339961	     -0.00062927	     -0.19510700	     -0.05627344	      0.88261609	     -0.00105910	     -0.20954819	      0.00122676	     -0.00010599	     43.53566714
      2.28273440	     -0.05337838	     -0.00063091	     -0.19508579	     -0.05627210	      0.88261598	     -0.00106014	     -0.20955094	      0.00123483	     -0.00009347	     43.64178513
      2.28433983	     -0.05334646	     -0.00063227	     -0.19505393	     -0.05627011	      0.88261584	     -0.00106166	     -0.20955472	      0.00124638	     -0.00007369	     43.70054213
      2.28568993	     -0.05331997	     -0.00063450	     -0.19502745	     -0.05626842	      0.88261576	     -0.00106294	     -0.20955765	      0.00125557	     -0.00005603	     43.85014481
      2.28704003	     -0.05329384	     -0.00063482	     -0.19500139	     -0.05626672	      0.88261569	     -0.00106421	     -0.20956038	      0.00126449	     -0.00003748	     43.84600209
      2.28839012	     -0.05326609	     -0.00063707	     -0.19497366	     -0.05626500	      0.88261565	     -0.00106548	     -0.20956289	      0.00127281	     -0.00001832	     44.03760689
      2.28974022	     -0.05323671	     -0.00063606	     -0.19494437	     -0.05626328	      0.88261564	     -0.00106675	     -0.20956511	      0.00128098	      0.00000148	     44.00086849
      2.29088194	     -0.05321138	     -0.00063783	     -0.19491904	     -0.05626181	      0.88261565	     -0.00106781	     -0.20956675	      0.00128735	      0.00001848	     44.15701346
      2.29202365	     -0.05318583	     -0.00063745	     -0.19489356	     -0.05626034	      0.88261569	     -0.00106887	     -0.20956818	      0.00129357	      0.00003571	     44.17174156
      2.29349549	     -0.05315299	     -0.00063811	     -0.19486076	     -0.05625843	      0.88261575	     -0.00107024	     -0.20956971	      0.00130105	      0.00005795	     44.29061282
      2.29496733	     -0.05312160	     -0.00063693	     -0.19482946	     -0.05625651	      0.88261586	     -0.00107160	     -0.20957094	      0.00130824	      0.00008004	     44.27984296
      2.29611119	     -0.05309798	     -0.00063809	     -0.19480584	     -0.05625501	      0.88261596	     -0.00107266	     -0.20957173	      0.00131338	      0.00009686	     44.41822383
      2.29725506	     -0.05307493	     -0.00063753	     -0.19478284	     -0.05625351	      0.88261608	     -0.00107371	     -0.20957241	      0.00131844	      0.00011341	     44.44181433
      2.29875447	     -0.05304494	     -0.00063814	     -0.19475288	     -0.05625153	      0.88261626	     -0.00107508	     -0.20957311	      0.00132466	      0.00013451	     44.56192790
      2.30025388	     -0.05301434	     -0.00063646	     -0.19472236	     -0.05624953	      0.88261648	     -0.00107645	     -0.20957358	      0.00133066	      0.00015489	     44.55485197
      2.30134562	     -0.05299088	     -0.00063716	     -0.19469891	     -0.05624808	      0.88261666	     -0.00107745	     -0.20957374	      0.00133458	      0.00016918	     44.68282587
      2.30243736	     -0.05296625	     -0.00063593	     -0.19467433	     -0.05624662	      0.88261685	     -0.00107844	     -0.20957372	      0.00133843	      0.00018308	     44.70748537
      2.30402361	     -0.05292808	     -0.00063502	     -0.19463622	     -0.05624449	      0.88261716	     -0.00107988	     -0.20957331	      0.00134357	      0.00020243	     44.82895145
      2.30537096	     -0.05289302	     -0.00063312	     -0.19460122	     -0.05624268	      0.88261744	     -0.00108110	     -0.20957254	      0.00134769	      0.00021820	     44.87111365
      2.30671831	     -0.05285729	     -0.00063322	     -0.19456551	     -0.05624086	      0.88261774	     -0.00108232	     -0.20957137	      0.00135131	      0.00023336	     45.02291598
      2.30806566	     -0.05282072	     -0.00063121	     -0.19452901	     -0.05623904	      0.88261807	     -0.00108354	     -0.20956981	      0.00135470	      0.00024807	     45.03329404
      2.30941301	     -0.05278219	     -0.00063235	     -0.19449044	     -0.05623721	      0.88261841	     -0.00108476	     -0.20956785	      0.00135743	      0.00026228	     45.24900658
      2.31055032	     -0.05274670	     -0.00063042	     -0.19445500	     -0.05623567	      0.88261872	     -0.00108578	     -0.20956584	      0.00135958	      0.00027413	     45.24863889
      2.31168762	     -0.05270749	     -0.00063034	     -0.19441579	     -0.05623412	      0.88261904	     -0.00108680	     -0.20956345	      0.00136124	      0.00028586	     45.39244882
      2.31315991	     -0.05265152	     -0.00062878	     -0.19435985	     -0.05623211	      0.88261947	     -0.00108813	     -0.20955966	      0.00136285	      0.00030122	     45.51241810
      2.31463219	     -0.05259091	     -0.00062904	     -0.19429921	     -0.05623011	      0.88261992	     -0.00108945	     -0.20955505	      0.00136351	      0.00031696	     45.74581570
      2.31576982	     -0.05254192	     -0.00062700	     -0.19425025	     -0.05622856	      0.88262029	     -0.00109047	     -0.20955090	      0.00136353	      0.00032958	     45.78307992
      2.31690745	     -0.05249118	     -0.00062683	     -0.19419949	     -0.05622700	      0.88262067	     -0.00109149	     -0.20954625	      0.00136280	      0.00034258	     45.93247636
      2.31840824	     -0.05242193	     -0.00062549	     -0.19413021	     -0.05622496	      0.88262120	     -0.00109283	     -0.20953938	      0.00136094	      0.00036053	     46.08003991
      2.31990904	     -0.05235190	     -0.00062668	     -0.19406008	     -0.05622292	      0.88262175	     -0.00109418	     -0.20953171	      0.00135775	      0.00037941	     46.34532249
      2.32098726	     -0.05230188	     -0.00062550	     -0.19401003	     -0.05622146	      0.88262217	     -0.00109515	     -0.20952577	      0.00135485	      0.00039371	     46.40037800
      2.32206547	     -0.05225248	     -0.00062636	     -0.19396054	     -0.05622000	      0.88262260	     -0.00109611	     -0.20951950	      0.00135115	      0.00040853	     46.54725205
      2.32366186	     -0.05217941	     -0.00062684	     -0.19388734	     -0.05621785	      0.88262327	     -0.00109754	     -0.20950971	      0.00134449	      0.00043148	     46.73248034
      2.32500063	     -0.05211671	     -0.00062835	     -0.19382449	     -0.05621605	      0.88262387	     -0.00109874	     -0.20950102	      0.00133766	      0.00045158	     46.94134859
      2.32633940	     -0.05205384	     -0.00062802	     -0.19376150	     -0.05621427	      0.88262448	     -0.00109994	     -0.20949191	      0.00132986	      0.00047244	     47.06972710
      2.32767817	     -0.05199208	     -0.00063001	     -0.19369956	     -0.05621249	      0.88262513	     -0.00110114	     -0.20948241	      0.00132077	      0.00049377	     47.28241150
      2.32888261	     -0.05193635	     -0.00062933	     -0.19364372	     -0.05621091	      0.88262574	     -0.00110221	     -0.20947359	      0.00131184	      0.00051333	     47.38526797
      2.33008704	     -0.05187990	     -0.00063080	     -0.19358709	     -0.05620933	      0.88262637	     -0.00110329	     -0.20946448	      0.00130194	      0.00053306	     47.58878112
      2.33129148	     -0.05182240	     -0.00063094	     -0.19352945	     -0.05620777	      0.88262702	     -0.00110437	     -0.20945509	      0.00129131	      0.00055304	     47.74360779
      2.33280144	     -0.05175060	     -0.00063279	     -0.19345741	     -0.05620583	      0.88262788	     -0.00110573	     -0.20944292	      0.00127663	      0.00057828	     47.99048325
      2.33401614	     -0.05169295	     -0.00063252	     -0.19339960	     -0.05620429	      0.88262859	     -0.00110681	     -0.20943284	      0.00126393	      0.00059871	     48.11081291
      2.33523083	     -0.05163570	     -0.00063412	     -0.19334213	     -0.05620276	      0.88262933	     -0.00110790	     -0.20942253	      0.00125019	      0.00061903	     48.30739410
      2.33644553	     -0.05157934	     -0.00063432	     -0.19328559	     -0.05620125	      0.88263009	     -0.00110900	     -0.20941201	      0.00123562	      0.00063919	     48.43265018
      2.33794955	     -0.05151115	     -0.00063612	     -0.19321710	     -0.05619941	      0.88263107	     -0.00111035	     -0.20939876	      0.00121622	      0.00066355	     48.66952006
      2.33913880	     -0.05145786	     -0.00063567	     -0.19316363	     -0.05619797	      0.88263187	     -0.00111142	     -0.20938815	      0.00120007	      0.00068224	     48.75940527
      2.34032805	     -0.05140619	     -0.00063706	     -0.19311171	     -0.05619655	      0.88263270	     -0.00111249	     -0.20937743	      0.00118300	      0.00070017	     48.93318357
      2.34151730	     -0.05135721	     -0.00063736	     -0.19306250	     -0.05619516	      0.88263354	     -0.00111356	     -0.20936666	      0.00116521	      0.00071723	     49.03189513
      2.34308606	     -0.05129595	     -0.00063943	     -0.19300089	     -0.05619335	      0.88263468	     -0.00111498	     -0.20935248	      0.00114052	      0.00073801	     49.26815065
      2.34426049	     -0.05125187	     -0.00063940	     -0.19295658	     -0.05619202	      0.88263556	     -0.00111604	     -0.20934191	      0.00112138	      0.00075222	     49.32880812
      2.34543492	     -0.05120904	     -0.00064120	     -0.19291346	     -0.05619071	      0.88263645	     -0.00111711	     -0.20933138	      0.00110150	      0.00076510	     49.50251488
      2.34686632	     -0.05115853	     -0.00064192	     -0.19286264	     -0.05618916	      0.88263755	     -0.00111841	     -0.20931862	      0.00107657	      0.00077902	     49.61389958
      2.34813895	     -0.05111564	     -0.00064439	     -0.19281941	     -0.05618780	      0.88263855	     -0.00111957	     -0.20930736	      0.00105358	      0.00078959	     49.81714153
      2.34941158	     -0.05107369	     -0.00064469	     -0.19277719	     -0.05618647	      0.88263956	     -0.00112073	     -0.20929617	      0.00103008	      0.00079848	     49.87838801
      2.35068421	     -0.05103240	     -0.00064724	     -0.19273554	     -0.05618518	      0.88264058	     -0.00112190	     -0.20928504	      0.00100583	      0.00080557	     50.09296625
      2.35195684	     -0.05099247	     -0.00064747	     -0.19269532	     -0.05618391	      0.88264161	     -0.00112307	     -0.20927397	      0.00098112	      0.00081095	     50.13357223
      2.35322946	     -0.05095506	     -0.00065042	     -0.19265754	     -0.05618268	      0.88264265	     -0.00112424	     -0.20926298	      0.00095567	      0.00081448	     50.34509130
      2.35450209	     -0.05092046	     -0.00065085	     -0.19262263	     -0.05618148	      0.88264368	     -0.00112542	     -0.20925212	      0.00092982	      0.00081623	     50.35336902
      2.35577472	     -0.05088867	     -0.00065386	     -0.19259046	     -0.05618032	      0.88264472	     -0.00112660	     -0.20924143	      0.00090325	      0.00081605	     50.56214185
      2.35704735	     -0.05085890	     -0.00065379	     -0.19256038	     -0.05617918	      0.88264576	     -0.00112779	     -0.20923091	      0.00087636	      0.00081404	     50.54378587
      2.35831998	     -0.05083143	     -0.00065707	     -0.19253251	     -0.05617809	      0.88264679	     -0.00112898	     -0.20922059	      0.00084885	      0.00081002	     50.77292088
      2.35959260	     -0.05080593	     -0.00065706	     -0.19250670	     -0.05617702	      0.88264782	     -0.00113017	     -0.20921048	      0.00082118	      0.00080419	     50.74574609
      2.36071714	     -0.05078458	     -0.00066020	     -0.19248499	     -0.05617611	      0.88264872	     -0.00113123	     -0.20920171	      0.00079627	      0.00079745	     50.94160970
      2.36184168	     -0.05076422	     -0.00066130	     -0.19246432	     -0.05617523	      0.88264961	     -0.00113229	     -0.20919308	      0.00077122	      0.00078944	     50.97687520
      2.36323705	     -0.05074054	     -0.00066395	     -0.19244022	     -0.05617418	      0.88265071	     -0.00113362	     -0.20918256	      0.00073965	      0.00077767	     51.12126432
      2.36463241	     -0.05071898	     -0.00066454	     -0.19241829	     -0.05617317	      0.88265178	     -0.00113495	     -0.20917226	      0.00070778	      0.00076397	     51.11115516
      2.36577075	     -0.05070345	     -0.00066710	     -0.19240240	     -0.05617238	      0.88265265	     -0.00113604	     -0.20916403	      0.00068137	      0.00075125	     51.25385166
      2.36690909	     -0.05068966	     -0.00066763	     -0.19238830	     -0.05617162	      0.88265349	     -0.00113713	     -0.20915596	      0.00065488	      0.00073722	     51.24580325
      2.36831445	     -0.05067476	     -0.00066943	     -0.19237299	     -0.05617072	      0.88265452	     -0.00113848	     -0.20914625	      0.00062188	      0.00071798	     51.35482477
      2.36971981	     -0.05066189	     -0.00066899	     -0.19235977	     -0.05616987	      0.88265551	     -0.00113984	     -0.20913682	      0.00058889	      0.00069671	     51.30275928
      2.37081033	     -0.05065307	     -0.00067099	     -0.19235062	     -0.05616924	      0.88265626	     -0.00114090	     -0.20912968	      0.00056311	      0.00067878	     51.44058524
      2.37190085	     -0.05064547	     -0.00067120	     -0.19234274	     -0.05616864	      0.88265699	     -0.00114197	     -0.20912270	      0.00053744	      0.00065976	     51.43644182
      2.37336919	     -0.05063717	     -0.00067276	     -0.19233401	     -0.05616788	      0.88265794	     -0.00114341	     -0.20911355	      0.00050282	      0.00063249	     51.53545417
      2.37483753	     -0.05063106	     -0.00067236	     -0.19232754	     -0.05616716	      0.88265885	     -0.00114485	     -0.20910470	      0.00046840	      0.00060357	     51.47083791
      2.37588587	     -0.05062816	     -0.00067442	     -0.19232431	     -0.05616669	      0.88265947	     -0.00114589	     -0.20909856	      0.00044373	      0.00058191	     51.59350699
      2.37693422	     -0.05062632	     -0.00067470	     -0.19232219	     -0.05616623	      0.88266007	     -0.00114693	     -0.20909258	      0.00041923	      0.00055959	     51.58074021
      2.37848598	     -0.05062524	     -0.00067607	     -0.19232068	     -0.05616561	      0.88266091	     -0.00114848	     -0.20908400	      0.00038307	      0.00052538	     51.65275933
      2.37978876	     -0.05062560	     -0.00067599	     -0.19232070	     -0.05616513	      0.88266157	     -0.00114979	     -0.20907706	      0.00035292	      0.00049582	     51.60592621
      2.38109154	     -0.05062719	     -0.00067761	     -0.19232192	     -0.05616469	      0.88266220	     -0.00115110	     -0.20907033	      0.00032282	      0.00046557	     51.71565383
      2.38239432	     -0.05063010	     -0.00067698	     -0.19232451	     -0.05616429	      0.88266279	     -0.00115242	     -0.20906382	      0.00029306	      0.00043488	     51.62338660
      2.38369710	     -0.05063435	     -0.00067946	     -0.19232837	     -0.05616393	      0.88266333	     -0.00115375	     -0.20905752	      0.00026332	      0.00040380	     51.80661546
      2.38480037	     -0.05063886	     -0.00067877	     -0.19233262	     -0.05616365	      0.88266376	     -0.00115488	     -0.20905236	      0.00023848	      0.00037744	     51.67933567
      2.38590365	     -0.05064417	     -0.00068003	     -0.19233762	     -0.05616340	      0.88266417	     -0.00115601	     -0.20904735	      0.00021368	      0.00035103	     51.74458348
      2.38732208	     -0.05065210	     -0.00068035	     -0.19234518	     -0.05616312	      0.88266464	     -0.00115747	     -0.20904113	      0.00018211	      0.00031726	     51.70493582
      2.38874050	     -0.05066141	     -0.00068241	     -0.19235409	     -0.05616288	      0.88266507	     -0.00115894	     -0.20903515	      0.00015068	      0.00028378	     51.84048383
      2.38984654	     -0.05066977	     -0.00068177	     -0.19236219	     -0.05616273	      0.88266537	     -0.00116009	     -0.20903066	      0.00012650	      0.00025803	     51.70746645
      2.39095257	     -0.05067913	     -0.00068295	     -0.19237125	     -0.05616260	      0.88266564	     -0.00116125	     -0.20902632	      0.00010238	      0.00023257	     51.75792877
      2.39239685	     -0.05069268	     -0.00068319	     -0.19238444	     -0.05616248	      0.88266595	     -0.00116277	     -0.20902088	      0.00007125	      0.00019996	     51.70084484
      2.39384113	     -0.05070796	     -0.00068547	     -0.19239930	     -0.05616240	      0.88266622	     -0.00116430	     -0.20901571	      0.00004032	      0.00016810	     51.85278267
      2.39489709	     -0.05072027	     -0.00068475	     -0.19241138	     -0.05616237	      0.88266638	     -0.00116542	     -0.20901210	      0.00001809	      0.00014542	     51.69244661
      2.39595304	     -0.05073354	     -0.00068580	     -0.19242437	     -0.05616236	      0.88266652	     -0.00116654	     -0.20900864	     -0.00000405	      0.00012318	     51.72291136
      2.39748051	     -0.05075430	     -0.00068627	     -0.19244476	     -0.05616239	      0.88266669	     -0.00116818	     -0.20900391	     -0.00003563	      0.00009198	     51.65990141
      2.39878076	     -0.05077358	     -0.00068786	     -0.19246369	     -0.05616245	      0.88266679	     -0.00116958	     -0.20900013	     -0.00006221	      0.00006627	     51.72271995
      2.40008101	     -0.05079441	     -0.00068766	     -0.19248422	     -0.05616255	      0.88266686	     -0.00117099	     -0.20899658	     -0.00008830	      0.00004146	     51.59393984
      2.40138126	     -0.05081656	     -0.00068978	     -0.19250602	     -0.05616268	      0.88266690	     -0.00117240	     -0.20899327	     -0.00011416	      0.00001743	     51.70777153
      2.40268151	     -0.05083955	     -0.00068865	     -0.19252875	     -0.05616285	      0.88266690	     -0.00117382	     -0.20899020	     -0.00013939	     -0.00000567	     51.50460153
      2.40378451	     -0.05086043	     -0.00069041	     -0.19254933	     -0.05616301	      0.88266689	     -0.00117503	     -0.20898778	     -0.00016066	     -0.00002465	     51.60056662
      2.40488750	     -0.05088248	     -0.00069024	     -0.19257115	     -0.05616320	      0.88266685	     -0.00117625	     -0.20898554	     -0.00018147	     -0.00004299	     51.49767441
      2.40630504	     -0.05091245	     -0.00069133	     -0.19260078	     -0.05616348	      0.88266677	     -0.00117782	     -0.20898293	     -0.00020783	     -0.00006573	     51.50875367
      2.40772259	     -0.05094402	     -0.00069060	     -0.19263208	     -0.05616379	      0.88266666	     -0.00117940	     -0.20898062	     -0.00023350	     -0.00008753	     51.32500395
      2.40883187	     -0.05096961	     -0.00069218	     -0.19265739	     -0.05616406	      0.88266656	     -0.00118064	     -0.20897900	     -0.00025332	     -0.00010404	     51.40172756
      2.40994115	     -0.05099593	     -0.00069194	     -0.19268348	     -0.05616435	      0.88266643	     -0.00118188	     -0.20897755	     -0.00027263	     -0.00012002	     51.28642719
      2.41138247	     -0.05103129	     -0.00069291	     -0.19271853	     -0.05616476	      0.88266625	     -0.00118350	     -0.20897589	     -0.00029719	     -0.00014010	     51.28193826
      2.41282379	     -0.05106785	     -0.00069185	     -0.19275484	     -0.05616521	      0.88266603	     -0.00118514	     -0.20897449	     -0.00032092	     -0.00015937	     51.05751879
      2.41388606	     -0.05109553	     -0.00069339	     -0.19278228	     -0.05616556	      0.88266585	     -0.00118635	     -0.20897361	     -0.00033813	     -0.00017318	     51.12880914
      2.41494833	     -0.05112379	     -0.00069316	     -0.19281034	     -0.05616593	      0.88266566	     -0.00118756	     -0.20897286	     -0.00035480	     -0.00018659	     51.01147188
      2.41646912	     -0.05116549	     -0.00069386	     -0.19285174	     -0.05616649	      0.88266537	     -0.00118931	     -0.20897200	     -0.00037804	     -0.00020524	     50.96113117
      2.41777200	     -0.05120241	     -0.00069326	     -0.19288845	     -0.05616699	      0.88266509	     -0.00119081	     -0.20897146	     -0.00039721	     -0.00022070	     50.77445998
      2.41907489	     -0.05124042	     -0.00069444	     -0.19292620	     -0.05616752	      0.88266479	     -0.00119232	     -0.20897110	     -0.00041587	     -0.00023581	     50.79432634
      2.42037777	     -0.05127927	     -0.00069327	     -0.19296486	     -0.05616807	      0.88266447	     -0.00119383	     -0.20897093	     -0.00043372	     -0.00025050	     50.53689410
      2.42168066	     -0.05131882	     -0.00069501	     -0.19300415	     -0.05616865	      0.88266414	     -0.00119535	     -0.20897094	     -0.00045113	     -0.00026495	     50.63187250
      2.42279100	     -0.05135305	     -0.00069372	     -0.19303824	     -0.05616916	      0.88266384	     -0.00119666	     -0.20897107	     -0.00046522	     -0.00027697	     50.36121070
      2.42390135	     -0.05138773	     -0.00069436	     -0.19307273	     -0.05616968	      0.88266352	     -0.00119796	     -0.20897132	     -0.00047898	     -0.00028883	     50.33325168
      2.42531990	     -0.05143262	     -0.00069386	     -0.19311741	     -0.05617038	      0.88266310	     -0.00119964	     -0.20897179	     -0.00049573	     -0.00030366	     50.13865501
      2.42673845	     -0.05147789	     -0.00069507	     -0.19316244	     -0.05617109	      0.88266266	     -0.00120133	     -0.20897243	     -0.00051181	     -0.00031822	     50.16537853
      2.42785941	     -0.05151375	     -0.00069377	     -0.19319818	     -0.05617167	      0.88266230	     -0.00120266	     -0.20897304	     -0.00052377	     -0.00032945	     49.89860128
      2.42898038	     -0.05154975	     -0.00069421	     -0.19323402	     -0.05617226	      0.88266192	     -0.00120400	     -0.20897373	     -0.00053537	     -0.00034054	     49.85700790
      2.43041973	     -0.05159617	     -0.00069337	     -0.19328027	     -0.05617304	      0.88266142	     -0.00120573	     -0.20897473	     -0.00054941	     -0.00035447	     49.64115933
      2.43185907	     -0.05164306	     -0.00069445	     -0.19332695	     -0.05617385	      0.88266090	     -0.00120746	     -0.20897584	     -0.00056278	     -0.00036813	     49.67803671
      2.43293720	     -0.05167839	     -0.00069288	     -0.19336218	     -0.05617446	      0.88266050	     -0.00120877	     -0.20897675	     -0.00057205	     -0.00037812	     49.38716994
      2.43401532	     -0.05171382	     -0.00069302	     -0.19339749	     -0.05617508	      0.88266009	     -0.00121007	     -0.20897772	     -0.00058100	     -0.00038797	     49.32764101
      2.43552756	     -0.05176362	     -0.00069206	     -0.19344714	     -0.05617597	      0.88265949	     -0.00121191	     -0.20897917	     -0.00059266	     -0.00040147	     49.10874861
      2.43683648	     -0.05180669	     -0.00069239	     -0.19349006	     -0.05617675	      0.88265896	     -0.00121351	     -0.20898051	     -0.00060211	     -0.00041291	     49.07384046
      2.43814540	     -0.05184963	     -0.00069121	     -0.19353289	     -0.05617754	      0.88265841	     -0.00121512	     -0.20898191	     -0.00061072	     -0.00042402	     48.80782819
      2.43945433	     -0.05189253	     -0.00069236	     -0.19357564	     -0.05617835	      0.88265785	     -0.00121673	     -0.20898337	     -0.00061884	     -0.00043486	     48.83645645
      2.44076325	     -0.05193535	     -0.00069068	     -0.19361838	     -0.05617916	      0.88265727	     -0.00121834	     -0.20898487	     -0.00062603	     -0.00044532	     48.49766554
      2.44189201	     -0.05197206	     -0.00069198	     -0.19365495	     -0.05617987	      0.88265676	     -0.00121974	     -0.20898620	     -0.00063192	     -0.00045413	     48.54680137
      2.44302077	     -0.05200835	     -0.00069138	     -0.19369116	     -0.05618059	      0.88265625	     -0.00122113	     -0.20898756	     -0.00063715	     -0.00046263	     48.34975806
      2.44443573	     -0.05205319	     -0.00069205	     -0.19373587	     -0.05618149	      0.88265558	     -0.00122289	     -0.20898929	     -0.00064315	     -0.00047291	     48.29629723
      2.44585068	     -0.05209726	     -0.00069101	     -0.19377986	     -0.05618241	      0.88265491	     -0.00122466	     -0.20899104	     -0.00064824	     -0.00048264	     48.00388720
      2.44699179	     -0.05213216	     -0.00069242	     -0.19381463	     -0.05618315	      0.88265435	     -0.00122609	     -0.20899246	     -0.00065203	     -0.00049016	     48.06104007
      2.44813291	     -0.05216626	     -0.00069208	     -0.19384866	     -0.05618390	      0.88265379	     -0.00122752	     -0.20899388	     -0.00065522	     -0.00049726	     47.87144630
      2.44956503	     -0.05220799	     -0.00069314	     -0.19389028	     -0.05618484	      0.88265307	     -0.00122932	     -0.20899565	     -0.00065875	     -0.00050565	     47.84612165
      2.45099716	     -0.05224845	     -0.00069235	     -0.19393067	     -0.05618578	      0.88265234	     -0.00123113	     -0.20899741	     -0.00066147	     -0.00051334	     47.53843856
      2.45209916	     -0.05227857	     -0.00069412	     -0.19396067	     -0.05618651	      0.88265177	     -0.00123253	     -0.20899876	     -0.00066336	     -0.00051885	     47.63930161
      2.45320116	     -0.05230764	     -0.00069420	     -0.19398969	     -0.05618724	      0.88265120	     -0.00123392	     -0.20900009	     -0.00066474	     -0.00052390	     47.48308610
      2.45469610	     -0.05234510	     -0.00069566	     -0.19402702	     -0.05618824	      0.88265041	     -0.00123583	     -0.20900186	     -0.00066622	     -0.00053004	     47.47086493
      2.45619103	     -0.05238091	     -0.00069544	     -0.19406277	     -0.05618924	      0.88264961	     -0.00123773	     -0.20900362	     -0.00066698	     -0.00053523	     47.16336731
      2.45725469	     -0.05240515	     -0.00069767	     -0.19408689	     -0.05618994	      0.88264904	     -0.00123910	     -0.20900486	     -0.00066744	     -0.00053839	     47.30897386
      2.45831834	     -0.05242813	     -0.00069826	     -0.19410981	     -0.05619065	      0.88264847	     -0.00124046	     -0.20900608	     -0.00066752	     -0.00054101	     47.18862883
      2.45989800	     -0.05246001	     -0.00070016	     -0.19414158	     -0.05619171	      0.88264761	     -0.00124249	     -0.20900785	     -0.00066733	     -0.00054396	     47.18796772
      2.46122529	     -0.05248487	     -0.00070073	     -0.19416637	     -0.05619259	      0.88264689	     -0.00124420	     -0.20900929	     -0.00066674	     -0.00054549	     46.99986537
      2.46255259	     -0.05250791	     -0.00070305	     -0.19418930	     -0.05619348	      0.88264616	     -0.00124592	     -0.20901070	     -0.00066607	     -0.00054619	     47.12583395
      2.46387988	     -0.05252901	     -0.00070313	     -0.19421035	     -0.05619436	      0.88264544	     -0.00124764	     -0.20901207	     -0.00066495	     -0.00054598	     46.85073761
      2.46520718	     -0.05254830	     -0.00070614	     -0.19422951	     -0.05619524	      0.88264471	     -0.00124936	     -0.20901340	     -0.00066394	     -0.00054494	     47.11976962
      2.46632626	     -0.05256306	     -0.00070593	     -0.19424424	     -0.05619599	      0.88264411	     -0.00125082	     -0.20901449	     -0.00066270	     -0.00054333	     46.82796178
      2.46744533	     -0.05257654	     -0.00070762	     -0.19425764	     -0.05619673	      0.88264350	     -0.00125228	     -0.20901555	     -0.00066153	     -0.00054112	     46.90041114
      2.46889720	     -0.05259211	     -0.00070851	     -0.19427315	     -0.05619769	      0.88264272	     -0.00125417	     -0.20901687	     -0.00065976	     -0.00053732	     46.76713661
      2.47034906	     -0.05260554	     -0.00071108	     -0.19428646	     -0.05619864	      0.88264194	     -0.00125607	     -0.20901815	     -0.00065803	     -0.00053254	     46.97422580
      2.47147416	     -0.05261437	     -0.00071086	     -0.19429527	     -0.05619938	      0.88264134	     -0.00125755	     -0.20901910	     -0.00065642	     -0.00052812	     46.71760429
      2.47259926	     -0.05262187	     -0.00071233	     -0.19430270	     -0.05620012	      0.88264075	     -0.00125902	     -0.20902002	     -0.00065492	     -0.00052317	     46.79638152
      2.47407721	     -0.05262989	     -0.00071295	     -0.19431067	     -0.05620109	      0.88263998	     -0.00126096	     -0.20902117	     -0.00065277	     -0.00051580	     46.67595801
      2.47555515	     -0.05263601	     -0.00071545	     -0.19431668	     -0.05620205	      0.88263923	     -0.00126291	     -0.20902226	     -0.00065076	     -0.00050760	     46.93564352
      2.47662931	     -0.05263927	     -0.00071490	     -0.19431993	     -0.05620275	      0.88263869	     -0.00126432	     -0.20902302	     -0.00064906	     -0.00050109	     46.66885402
      2.47770347	     -0.05264161	     -0.00071604	     -0.19432221	     -0.05620344	      0.88263815	     -0.00126574	     -0.20902375	     -0.00064750	     -0.00049422	     46.73556688
      2.47926868	     -0.05264335	     -0.00071665	     -0.19432389	     -0.05620446	      0.88263739	     -0.00126780	     -0.20902478	     -0.00064512	     -0.00048358	     46.65567106
      2.48059691	     -0.05264316	     -0.00071823	     -0.19432363	     -0.05620531	      0.88263675	     -0.00126955	     -0.20902561	     -0.00064322	     -0.00047404	     46.79644765
      2.48192515	     -0.05264136	     -0.00071801	     -0.19432181	     -0.05620616	      0.88263613	     -0.00127131	     -0.20902639	     -0.00064117	     -0.00046402	     46.62143487
      2.48325339	     -0.05263821	     -0.00072002	     -0.19431856	     -0.05620702	      0.88263552	     -0.00127306	     -0.20902712	     -0.00063937	     -0.00045365	     46.85993436
      2.48458163	     -0.05263376	     -0.00071903	     -0.19431410	     -0.05620786	      0.88263492	     -0.00127482	     -0.20902781	     -0.00063736	     -0.00044285	     46.56906785
      2.48570271	     -0.05262907	     -0.00072087	     -0.19430934	     -0.05620858	      0.88263443	     -0.00127630	     -0.20902836	     -0.00063599	     -0.00043358	     46.79503638
      2.48682380	     -0.05262352	     -0.00072073	     -0.19430376	     -0.05620929	      0.88263395	     -0.00127779	     -0.20902888	     -0.00063452	     -0.00042411	     46.68845893
      2.48827648	     -0.05261510	     -0.00072166	     -0.19429527	     -0.05621021	      0.88263334	     -0.00127971	     -0.20902951	     -0.00063284	     -0.00041180	     46.78277948
      2.48972915	     -0.05260524	     -0.00072067	     -0.19428540	     -0.05621113	      0.88263275	     -0.00128164	     -0.20903010	     -0.00063111	     -0.00039954	     46.56273352
      2.49085763	     -0.05259711	     -0.00072197	     -0.19427719	     -0.05621184	      0.88263231	     -0.00128313	     -0.20903053	     -0.00063004	     -0.00039027	     46.76250335
      2.49198612	     -0.05258924	     -0.00072154	     -0.19426930	     -0.05621255	      0.88263187	     -0.00128463	     -0.20903096	     -0.00062886	     -0.00038129	     46.64262716
      2.49346290	     -0.05258045	     -0.00072232	     -0.19426044	     -0.05621348	      0.88263132	     -0.00128659	     -0.20903159	     -0.00062750	     -0.00037030	     46.71638833
      2.49493968	     -0.05257390	     -0.00072139	     -0.19425386	     -0.05621440	      0.88263078	     -0.00128855	     -0.20903238	     -0.00062592	     -0.00036043	     46.42657009
      2.49601913	     -0.05257094	     -0.00072324	     -0.19425080	     -0.05621508	      0.88263039	     -0.00128999	     -0.20903312	     -0.00062491	     -0.00035421	     46.63113481
      2.49709859	     -0.05256974	     -0.00072358	     -0.19424956	     -0.05621575	      0.88263001	     -0.00129143	     -0.20903403	     -0.00062363	     -0.00034888	     46.51420086
      2.49866063	     -0.05257089	     -0.00072543	     -0.19425059	     -0.05621672	      0.88262947	     -0.00129351	     -0.20903573	     -0.00062161	     -0.00034310	     46.55138222
      2.49999433	     -0.05257394	     -0.00072615	     -0.19425356	     -0.05621755	      0.88262902	     -0.00129529	     -0.20903760	     -0.00061944	     -0.00034008	     46.35019887
      2.50132803	     -0.05257902	     -0.00072890	     -0.19425851	     -0.05621838	      0.88262856	     -0.00129707	     -0.20903986	     -0.00061707	     -0.00033902	     46.50605972
      2.50266174	     -0.05258568	     -0.00072954	     -0.19426511	     -0.05621920	      0.88262811	     -0.00129885	     -0.20904256	     -0.00061407	     -0.00033990	     46.18228475
      2.50386201	     -0.05259329	     -0.00073269	     -0.19427258	     -0.05621993	      0.88262770	     -0.00130045	     -0.20904537	     -0.00061121	     -0.00034249	     46.37380994
      2.50506229	     -0.05260239	     -0.00073397	     -0.19428160	     -0.05622066	      0.88262729	     -0.00130206	     -0.20904855	     -0.00060777	     -0.00034671	     46.14013550
      2.50626256	     -0.05261297	     -0.00073666	     -0.19429207	     -0.05622139	      0.88262687	     -0.00130366	     -0.20905213	     -0.00060403	     -0.00035260	     46.17606047
      2.50779108	     -0.05262891	     -0.00073877	     -0.19430790	     -0.05622231	      0.88262632	     -0.00130571	     -0.20905727	     -0.00059848	     -0.00036245	     45.91437539
      2.50901771	     -0.05264363	     -0.00074226	     -0.19432248	     -0.05622304	      0.88262587	     -0.00130735	     -0.20906190	     -0.00059362	     -0.00037224	     46.04697408
      2.51024434	     -0.05265944	     -0.00074400	     -0.19433822	     -0.05622377	      0.88262541	     -0.00130899	     -0.20906697	     -0.00058804	     -0.00038356	     45.80328242
      2.51147098	     -0.05267590	     -0.00074704	     -0.19435457	     -0.05622448	      0.88262493	     -0.00131063	     -0.20907248	     -0.00058203	     -0.00039634	     45.83316379
      2.51298044	     -0.05269734	     -0.00074908	     -0.19437593	     -0.05622536	      0.88262432	     -0.00131265	     -0.20907984	     -0.00057371	     -0.00041385	     45.54457551
      2.51419355	     -0.05271551	     -0.00075256	     -0.19439398	     -0.05622605	      0.88262381	     -0.00131427	     -0.20908621	     -0.00056657	     -0.00042927	     45.66306480
      2.51540666	     -0.05273496	     -0.00075428	     -0.19441337	     -0.05622673	      0.88262328	     -0.00131589	     -0.20909301	     -0.00055868	     -0.00044568	     45.41908412
      2.51661977	     -0.05275555	     -0.00075719	     -0.19443388	     -0.05622740	      0.88262273	     -0.00131751	     -0.20910024	     -0.00055032	     -0.00046303	     45.41544041
      2.51818349	     -0.05278356	     -0.00075941	     -0.19446182	     -0.05622826	      0.88262198	     -0.00131959	     -0.20911018	     -0.00053852	     -0.00048647	     45.14102389
      2.51939340	     -0.05280625	     -0.00076279	     -0.19448442	     -0.05622890	      0.88262138	     -0.00132120	     -0.20911833	     -0.00052886	     -0.00050533	     45.24065896
      2.52060331	     -0.05282969	     -0.00076438	     -0.19450782	     -0.05622954	      0.88262076	     -0.00132280	     -0.20912687	     -0.00051844	     -0.00052455	     45.02070174
      2.52181322	     -0.05285442	     -0.00076702	     -0.19453249	     -0.05623016	      0.88262012	     -0.00132441	     -0.20913579	     -0.00050753	     -0.00054406	     44.99904079
      2.52341562	     -0.05289012	     -0.00076909	     -0.19456816	     -0.05623096	      0.88261922	     -0.00132652	     -0.20914821	     -0.00049204	     -0.00057011	     44.73003462
      2.52461963	     -0.05291899	     -0.00077233	     -0.19459697	     -0.05623154	      0.88261852	     -0.00132811	     -0.20915802	     -0.00047985	     -0.00058980	     44.80966463
      2.52582363	     -0.05294894	     -0.00077383	     -0.19462690	     -0.05623211	      0.88261780	     -0.00132970	     -0.20916822	     -0.00046684	     -0.00060941	     44.60987534
      2.52728433	     -0.05298592	     -0.00077711	     -0.19466384	     -0.05623278	      0.88261690	     -0.00133162	     -0.20918110	     -0.00045030	     -0.00063302	     44.63802013
      2.52859379	     -0.05301951	     -0.00077823	     -0.19469745	     -0.05623336	      0.88261605	     -0.00133333	     -0.20919307	     -0.00043447	     -0.00065376	     44.38045255
      2.52990324	     -0.05305322	     -0.00078142	     -0.19473113	     -0.05623392	      0.88261518	     -0.00133504	     -0.20920540	     -0.00041804	     -0.00067403	     44.47226889
      2.53121269	     -0.05308700	     -0.00078229	     -0.19476495	     -0.05623446	      0.88261429	     -0.00133674	     -0.20921805	     -0.00040060	     -0.00069358	     44.21388710
      2.53252214	     -0.05312141	     -0.00078557	     -0.19479935	     -0.05623497	      0.88261337	     -0.00133845	     -0.20923098	     -0.00038258	     -0.00071237	     44.32128939
      2.53383159	     -0.05315631	     -0.00078635	     -0.19483430	     -0.05623546	      0.88261242	     -0.00134014	     -0.20924419	     -0.00036354	     -0.00073016	     44.05664718
      2.53514105	     -0.05319118	     -0.00078970	     -0.19486916	     -0.05623592	      0.88261146	     -0.00134183	     -0.20925764	     -0.00034394	     -0.00074695	     44.18309562
      2.53645050	     -0.05322555	     -0.00079070	     -0.19490360	     -0.05623636	      0.88261047	     -0.00134351	     -0.20927130	     -0.00032332	     -0.00076245	     43.92573369
      2.53775995	     -0.05325933	     -0.00079439	     -0.19493738	     -0.05623677	      0.88260946	     -0.00134519	     -0.20928512	     -0.00030220	     -0.00077665	     44.05484666
      2.53906940	     -0.05329238	     -0.00079516	     -0.19497052	     -0.05623715	      0.88260843	     -0.00134686	     -0.20929905	     -0.00028006	     -0.00078930	     43.80446895
      2.54037886	     -0.05332507	     -0.00079882	     -0.19500322	     -0.05623750	      0.88260739	     -0.00134853	     -0.20931306	     -0.00025746	     -0.00080045	     43.94670053
      2.54168831	     -0.05335649	     -0.00079940	     -0.19503475	     -0.05623782	      0.88260634	     -0.00135019	     -0.20932712	     -0.00023386	     -0.00080986	     43.71389242
      2.54299776	     -0.05338612	     -0.00080268	     -0.19506442	     -0.05623811	      0.88260527	     -0.00135184	     -0.20934116	     -0.00020986	     -0.00081752	     43.86571639
      2.54430721	     -0.05341396	     -0.00080276	     -0.19509240	     -0.05623837	      0.88260420	     -0.00135349	     -0.20935512	     -0.00018494	     -0.00082320	     43.64822620
      2.54561667	     -0.05344053	     -0.00080592	     -0.19511902	     -0.05623860	      0.88260312	     -0.00135513	     -0.20936896	     -0.00015968	     -0.00082697	     43.80223353
      2.54692612	     -0.05346577	     -0.00080596	     -0.19514440	     -0.05623879	      0.88260203	     -0.00135676	     -0.20938266	     -0.00013355	     -0.00082860	     43.60793119
      2.54823557	     -0.05348930	     -0.00080920	     -0.19516800	     -0.05623895	      0.88260095	     -0.00135838	     -0.20939616	     -0.00010714	     -0.00082815	     43.77221469
      2.54954502	     -0.05351083	     -0.00080920	     -0.19518968	     -0.05623907	      0.88259987	     -0.00136000	     -0.20940943	     -0.00007993	     -0.00082537	     43.60650350
      2.55085448	     -0.05353006	     -0.00081229	     -0.19520899	     -0.05623916	      0.88259879	     -0.00136161	     -0.20942243	     -0.00005256	     -0.00082036	     43.76655790
      2.55216393	     -0.05354683	     -0.00081198	     -0.19522593	     -0.05623921	      0.88259772	     -0.00136321	     -0.20943510	     -0.00002454	     -0.00081291	     43.61945068
      2.55347338	     -0.05356165	     -0.00081423	     -0.19524085	     -0.05623922	      0.88259666	     -0.00136480	     -0.20944740	      0.00000350	     -0.00080308	     43.76974523
      2.55478283	     -0.05357435	     -0.00081284	     -0.19525376	     -0.05623920	      0.88259562	     -0.00136638	     -0.20945930	      0.00003203	     -0.00079067	     43.62211160
      2.55609229	     -0.05358538	     -0.00081455	     -0.19526491	     -0.05623914	      0.88259459	     -0.00136796	     -0.20947079	      0.00006048	     -0.00077598	     43.76267719
      2.55740174	     -0.05359492	     -0.00081293	     -0.19527467	     -0.05623904	      0.88259358	     -0.00136952	     -0.20948186	      0.00008940	     -0.00075899	     43.64282129
      2.55871119	     -0.05360348	     -0.00081455	     -0.19528336	     -0.05623890	      0.88259260	     -0.00137108	     -0.20949250	      0.00011823	     -0.00073999	     43.77946144
      2.56002064	     -0.05361113	     -0.00081290	     -0.19529123	     -0.05623873	      0.88259165	     -0.00137263	     -0.20950272	      0.00014750	     -0.00071897	     43.66689454
      2.56133009	     -0.05361833	     -0.00081451	     -0.19529855	     -0.05623852	      0.88259072	     -0.00137417	     -0.20951254	      0.00017662	     -0.00069625	     43.79115274
      2.56263955	     -0.05362482	     -0.00081285	     -0.19530526	     -0.05623827	      0.88258982	     -0.00137570	     -0.20952198	      0.00020612	     -0.00067184	     43.67521788
      2.56394900	     -0.05363087	     -0.00081441	     -0.19531144	     -0.05623798	      0.88258896	     -0.00137722	     -0.20953102	      0.00023545	     -0.00064610	     43.79116700
      2.56525845	     -0.05363637	     -0.00081275	     -0.19531715	     -0.05623765	      0.88258813	     -0.00137873	     -0.20953970	      0.00026514	     -0.00061906	     43.67350687
      2.56656790	     -0.05364149	     -0.00081442	     -0.19532240	     -0.05623728	      0.88258734	     -0.00138024	     -0.20954801	      0.00029466	     -0.00059109	     43.78585491
      2.56787736	     -0.05364584	     -0.00081284	     -0.19532696	     -0.05623688	      0.88258659	     -0.00138174	     -0.20955596	      0.00032455	     -0.00056221	     43.66979259
      2.56918681	     -0.05364969	     -0.00081445	     -0.19533094	     -0.05623643	      0.88258587	     -0.00138322	     -0.20956355	      0.00035425	     -0.00053277	     43.77989048
      2.57049626	     -0.05365281	     -0.00081284	     -0.19533427	     -0.05623595	      0.88258519	     -0.00138470	     -0.20957078	      0.00038429	     -0.00050281	     43.66150169
      2.57180571	     -0.05365544	     -0.00081443	     -0.19533703	     -0.05623543	      0.88258455	     -0.00138617	     -0.20957766	      0.00041412	     -0.00047265	     43.76879794
      2.57311517	     -0.05365699	     -0.00081277	     -0.19533880	     -0.05623486	      0.88258395	     -0.00138764	     -0.20958417	      0.00044426	     -0.00044230	     43.65324668
      2.57442462	     -0.05365768	     -0.00081403	     -0.19533962	     -0.05623426	      0.88258339	     -0.00138909	     -0.20959032	      0.00047418	     -0.00041203	     43.75930942
      2.57573407	     -0.05365748	     -0.00081240	     -0.19533964	     -0.05623362	      0.88258287	     -0.00139054	     -0.20959613	      0.00050437	     -0.00038180	     43.64878163
      2.57704352	     -0.05365706	     -0.00081413	     -0.19533934	     -0.05623294	      0.88258239	     -0.00139197	     -0.20960160	      0.00053429	     -0.00035182	     43.76262719
      2.57835298	     -0.05365578	     -0.00081297	     -0.19533826	     -0.05623222	      0.88258195	     -0.00139340	     -0.20960673	      0.00056443	     -0.00032197	     43.67012967
      2.57966243	     -0.05365355	     -0.00081535	     -0.19533614	     -0.05623146	      0.88258155	     -0.00139482	     -0.20961151	      0.00059422	     -0.00029236	     43.80645412
      2.58097188	     -0.05364914	     -0.00081538	     -0.19533189	     -0.05623067	      0.88258119	     -0.00139623	     -0.20961593	      0.00062409	     -0.00026264	     43.74312800
      2.58228133	     -0.05364427	     -0.00081888	     -0.19532709	     -0.05622983	      0.88258086	     -0.00139764	     -0.20962000	      0.00065344	     -0.00023283	     43.88180088
      2.58359079	     -0.05363768	     -0.00081950	     -0.19532065	     -0.05622896	      0.88258058	     -0.00139903	     -0.20962370	      0.00068266	     -0.00020268	     43.84007497
      2.58490024	     -0.05362881	     -0.00082331	     -0.19531184	     -0.05622804	      0.88258033	     -0.00140042	     -0.20962698	      0.00071121	     -0.00017224	     43.99534838
      2.58620969	     -0.05361651	     -0.00082406	     -0.19529968	     -0.05622709	      0.88258013	     -0.00140180	     -0.20962977	      0.00073949	     -0.00014119	     43.99446890
      2.58751914	     -0.05359929	     -0.00082785	     -0.19528252	     -0.05622611	      0.88257996	     -0.00140317	     -0.20963199	      0.00076692	     -0.00010951	     44.18374752
      2.58882859	     -0.05357446	     -0.00082797	     -0.19525785	     -0.05622508	      0.88257984	     -0.00140453	     -0.20963348	      0.00079389	     -0.00007680	     44.22713483
      2.59013805	     -0.05354376	     -0.00083100	     -0.19522723	     -0.05622403	      0.88257976	     -0.00140588	     -0.20963412	      0.00081975	     -0.00004304	     44.42861191
      2.59144750	     -0.05350872	     -0.00083059	     -0.19519235	     -0.05622294	      0.88257973	     -0.00140723	     -0.20963386	      0.00084489	     -0.00000796	     44.48107406
      2.59275695	     -0.05347071	     -0.00083357	     -0.19515440	     -0.05622182	      0.88257974	     -0.00140856	     -0.20963270	      0.00086865	      0.00002830	     44.68459867
      2.59406640	     -0.05343057	     -0.00083312	     -0.19511441	     -0.05622066	      0.88257980	     -0.00140989	     -0.20963069	      0.00089152	      0.00006586	     44.74718290
      2.59523475	     -0.05339225	     -0.00083577	     -0.19507613	     -0.05621961	      0.88257990	     -0.00141107	     -0.20962820	      0.00091067	      0.00010029	     44.92955720
      2.59640309	     -0.05335103	     -0.00083628	     -0.19503501	     -0.05621854	      0.88258004	     -0.00141224	     -0.20962504	      0.00092899	      0.00013566	     45.04286096
      2.59783437	     -0.05329570	     -0.00083834	     -0.19497975	     -0.05621719	      0.88258026	     -0.00141367	     -0.20962024	      0.00094993	      0.00018012	     45.27088828
      2.59926566	     -0.05323514	     -0.00083827	     -0.19491929	     -0.05621582	      0.88258055	     -0.00141510	     -0.20961438	      0.00096940	      0.00022588	     45.42003808
      2.60044131	     -0.05318293	     -0.00084046	     -0.19486711	     -0.05621467	      0.88258084	     -0.00141626	     -0.20960877	      0.00098395	      0.00026423	     45.63147304
      2.60161696	     -0.05312798	     -0.00084065	     -0.19481222	     -0.05621350	      0.88258118	     -0.00141741	     -0.20960248	      0.00099747	      0.00030325	     45.77004279
      2.60305827	     -0.05305631	     -0.00084222	     -0.19474059	     -0.05621206	      0.88258165	     -0.00141882	     -0.20959380	      0.00101232	      0.00035174	     46.02901193
      2.60449957	     -0.05298136	     -0.00084153	     -0.19466571	     -0.05621059	      0.88258219	     -0.00142023	     -0.20958410	      0.00102550	      0.00040084	     46.18422152
      2.60561692	     -0.05292190	     -0.00084352	     -0.19460623	     -0.05620944	      0.88258266	     -0.00142131	     -0.20957591	      0.00103425	      0.00043903	     46.41892266
      2.60673428	     -0.05286088	     -0.00084369	     -0.19454524	     -0.05620828	      0.88258317	     -0.00142239	     -0.20956717	      0.00104200	      0.00047730	     46.57216197
      2.60824188	     -0.05277636	     -0.00084519	     -0.19446069	     -0.05620670	      0.88258393	     -0.00142384	     -0.20955454	      0.00105060	      0.00052874	     46.85990296
      2.60974947	     -0.05268801	     -0.00084461	     -0.19437236	     -0.05620511	      0.88258476	     -0.00142528	     -0.20954100	      0.00105729	      0.00057981	     47.05941365
      2.61081180	     -0.05262331	     -0.00084659	     -0.19430759	     -0.05620398	      0.88258540	     -0.00142629	     -0.20953090	      0.00106061	      0.00061537	     47.32625171
      2.61187413	     -0.05255714	     -0.00084673	     -0.19424139	     -0.05620286	      0.88258607	     -0.00142730	     -0.20952034	      0.00106300	      0.00065059	     47.49322312
      2.61347604	     -0.05245488	     -0.00084780	     -0.19413905	     -0.05620115	      0.88258716	     -0.00142882	     -0.20950360	      0.00106451	      0.00070272	     47.81928345
      2.61480191	     -0.05236781	     -0.00084741	     -0.19405194	     -0.05619974	      0.88258812	     -0.00143007	     -0.20948902	      0.00106402	      0.00074481	     48.01608346
      2.61612779	     -0.05227769	     -0.00084899	     -0.19396170	     -0.05619833	      0.88258913	     -0.00143131	     -0.20947383	      0.00106177	      0.00078571	     48.35553192
      2.61745366	     -0.05218756	     -0.00084851	     -0.19387150	     -0.05619693	      0.88259020	     -0.00143255	     -0.20945809	      0.00105801	      0.00082544	     48.50386998
      2.61877953	     -0.05209690	     -0.00085125	     -0.19378066	     -0.05619553	      0.88259132	     -0.00143379	     -0.20944189	      0.00105237	      0.00086365	     48.90308569
      2.61989301	     -0.05202046	     -0.00085086	     -0.19370413	     -0.05619436	      0.88259230	     -0.00143482	     -0.20942797	      0.00104659	      0.00089459	     49.00752983
      2.62100650	     -0.05194451	     -0.00085258	     -0.19362802	     -0.05619320	      0.88259331	     -0.00143585	     -0.20941380	      0.00103955	      0.00092427	     49.27380202
      2.62245060	     -0.05184719	     -0.00085357	     -0.19353051	     -0.05619170	      0.88259467	     -0.00143719	     -0.20939510	      0.00102883	      0.00096083	     49.51360201
      2.62389470	     -0.05175090	     -0.00085648	     -0.19343396	     -0.05619023	      0.88259608	     -0.00143852	     -0.20937612	      0.00101615	      0.00099489	     49.91184171
      2.62499548	     -0.05167874	     -0.00085640	     -0.19336166	     -0.05618911	      0.88259719	     -0.00143953	     -0.20936150	      0.00100544	      0.00101912	     50.00704290
      2.62609626	     -0.05160830	     -0.00085816	     -0.19329100	     -0.05618801	      0.88259833	     -0.00144053	     -0.20934679	      0.00099361	      0.00104162	     50.25125473
      2.62757700	     -0.05151608	     -0.00085937	     -0.19319852	     -0.05618655	      0.88259989	     -0.00144188	     -0.20932692	      0.00097628	      0.00106905	     50.48939699
      2.62905774	     -0.05142447	     -0.00086242	     -0.19310658	     -0.05618512	      0.88260149	     -0.00144323	     -0.20930700	      0.00095720	      0.00109297	     50.91251941
      2.63009452	     -0.05136052	     -0.00086189	     -0.19304247	     -0.05618414	      0.88260263	     -0.00144417	     -0.20929301	      0.00094307	      0.00110767	     50.97091169
      2.63113129	     -0.05129766	     -0.00086300	     -0.19297940	     -0.05618317	      0.88260379	     -0.00144511	     -0.20927898	      0.00092808	      0.00112052	     51.17834956
      2.63271849	     -0.05120500	     -0.00086372	     -0.19288641	     -0.05618171	      0.88260558	     -0.00144654	     -0.20925751	      0.00090378	      0.00113656	     51.41317541
      2.63402861	     -0.05113161	     -0.00086547	     -0.19281272	     -0.05618054	      0.88260708	     -0.00144772	     -0.20923987	      0.00088248	      0.00114634	     51.69819564
      2.63533872	     -0.05106102	     -0.00086564	     -0.19274185	     -0.05617940	      0.88260858	     -0.00144890	     -0.20922234	      0.00086031	      0.00115302	     51.84279779
      2.63664884	     -0.05099339	     -0.00086778	     -0.19267388	     -0.05617829	      0.88261010	     -0.00145007	     -0.20920496	      0.00083702	      0.00115660	     52.16861651
      2.63781497	     -0.05093584	     -0.00086704	     -0.19261609	     -0.05617732	      0.88261144	     -0.00145111	     -0.20918966	      0.00081563	      0.00115731	     52.22307825
      2.63898110	     -0.05088199	     -0.00086846	     -0.19256195	     -0.05617639	      0.88261279	     -0.00145215	     -0.20917455	      0.00079340	      0.00115553	     52.44685596
      2.64014722	     -0.05083340	     -0.00086887	     -0.19251307	     -0.05617547	      0.88261414	     -0.00145319	     -0.20915970	      0.00077059	      0.00115126	     52.54963636
      2.64164649	     -0.05077853	     -0.00087123	     -0.19245778	     -0.05617434	      0.88261586	     -0.00145452	     -0.20914115	      0.00074031	      0.00114193	     52.80204898
      2.64282698	     -0.05073929	     -0.00087142	     -0.19241825	     -0.05617348	      0.88261720	     -0.00145557	     -0.20912701	      0.00071600	      0.00113157	     52.84849827
      2.64400746	     -0.05070198	     -0.00087337	     -0.19238059	     -0.05617265	      0.88261853	     -0.00145662	     -0.20911326	      0.00069114	      0.00111853	     53.05406331
      2.64518794	     -0.05066654	     -0.00087401	     -0.19234483	     -0.05617185	      0.88261984	     -0.00145767	     -0.20909988	      0.00066599	      0.00110300	     53.14646414
      2.64667812	     -0.05062560	     -0.00087641	     -0.19230346	     -0.05617088	      0.88262147	     -0.00145899	     -0.20908349	      0.00063362	      0.00107994	     53.38869484
      2.64783533	     -0.05059674	     -0.00087633	     -0.19227430	     -0.05617016	      0.88262271	     -0.00146001	     -0.20907117	      0.00060820	      0.00105959	     53.39466167
      2.64899255	     -0.05057063	     -0.00087797	     -0.19224785	     -0.05616947	      0.88262392	     -0.00146104	     -0.20905920	      0.00058237	      0.00103711	     53.54933037
      2.65014976	     -0.05054738	     -0.00087851	     -0.19222430	     -0.05616882	      0.88262511	     -0.00146206	     -0.20904759	      0.00055635	      0.00101263	     53.60327398
      2.65170663	     -0.05051960	     -0.00088066	     -0.19219605	     -0.05616798	      0.88262665	     -0.00146344	     -0.20903257	      0.00052096	      0.00097667	     53.81570679
      2.65285266	     -0.05050115	     -0.00088049	     -0.19217732	     -0.05616740	      0.88262776	     -0.00146446	     -0.20902192	      0.00049483	      0.00094825	     53.79956106
      2.65399870	     -0.05048498	     -0.00088196	     -0.19216081	     -0.05616684	      0.88262883	     -0.00146547	     -0.20901161	      0.00046846	      0.00091824	     53.93237946
      2.65540903	     -0.05046854	     -0.00088229	     -0.19214400	     -0.05616621	      0.88263009	     -0.00146673	     -0.20899940	      0.00043596	      0.00087941	     53.95122481
      2.65665771	     -0.05045669	     -0.00088428	     -0.19213177	     -0.05616568	      0.88263117	     -0.00146784	     -0.20898905	      0.00040699	      0.00084341	     54.12349546
      2.65790639	     -0.05044720	     -0.00088408	     -0.19212195	     -0.05616519	      0.88263220	     -0.00146895	     -0.20897912	      0.00037811	      0.00080617	     54.08587779
      2.65915508	     -0.05043979	     -0.00088621	     -0.19211417	     -0.05616473	      0.88263318	     -0.00147006	     -0.20896960	      0.00034906	      0.00076780	     54.27060311
      2.66040376	     -0.05043427	     -0.00088592	     -0.19210834	     -0.05616432	      0.88263412	     -0.00147118	     -0.20896048	      0.00032015	      0.00072864	     54.21209580
      2.66165245	     -0.05043060	     -0.00088801	     -0.19210429	     -0.05616394	      0.88263500	     -0.00147230	     -0.20895175	      0.00029107	      0.00068878	     54.38820968
      2.66290113	     -0.05042852	     -0.00088731	     -0.19210191	     -0.05616359	      0.88263584	     -0.00147342	     -0.20894338	      0.00026218	      0.00064853	     54.30018181
      2.66414982	     -0.05042785	     -0.00088915	     -0.19210087	     -0.05616328	      0.88263662	     -0.00147454	     -0.20893538	      0.00023318	      0.00060792	     54.48184423
      2.66539850	     -0.05042847	     -0.00088793	     -0.19210121	     -0.05616301	      0.88263736	     -0.00147567	     -0.20892771	      0.00020444	      0.00056731	     54.36757298
      2.66664718	     -0.05043039	     -0.00088964	     -0.19210278	     -0.05616277	      0.88263804	     -0.00147680	     -0.20892037	      0.00017561	      0.00052672	     54.55871261
      2.66789587	     -0.05043342	     -0.00088794	     -0.19210554	     -0.05616257	      0.88263867	     -0.00147793	     -0.20891334	      0.00014711	      0.00048648	     54.41582054
      2.66914455	     -0.05043763	     -0.00088933	     -0.19210940	     -0.05616240	      0.88263925	     -0.00147907	     -0.20890663	      0.00011852	      0.00044664	     54.61515890
      2.67026169	     -0.05044284	     -0.00088760	     -0.19211438	     -0.05616228	      0.88263973	     -0.00148009	     -0.20890088	      0.00009324	      0.00041160	     54.47001081
      2.67137883	     -0.05044942	     -0.00088782	     -0.19212069	     -0.05616219	      0.88264017	     -0.00148111	     -0.20889539	      0.00006795	      0.00037709	     54.53920042
      2.67274171	     -0.05045945	     -0.00088654	     -0.19213042	     -0.05616212	      0.88264066	     -0.00148237	     -0.20888903	      0.00003738	      0.00033590	     54.46602179
      2.67410459	     -0.05047169	     -0.00088702	     -0.19214231	     -0.05616209	      0.88264109	     -0.00148363	     -0.20888305	      0.00000695	      0.00029574	     54.58607630
      2.67524372	     -0.05048355	     -0.00088521	     -0.19215395	     -0.05616210	      0.88264141	     -0.00148468	     -0.20887836	     -0.00001811	      0.00026312	     54.43435687
      2.67638284	     -0.05049687	     -0.00088524	     -0.19216700	     -0.05616213	      0.88264169	     -0.00148575	     -0.20887393	     -0.00004306	      0.00023131	     54.48475875
      2.67775014	     -0.05051472	     -0.00088366	     -0.19218456	     -0.05616221	      0.88264198	     -0.00148703	     -0.20886897	     -0.00007257	      0.00019435	     54.37442599
      2.67911743	     -0.05053482	     -0.00088408	     -0.19220433	     -0.05616233	      0.88264222	     -0.00148832	     -0.20886440	     -0.00010179	      0.00015866	     54.48729735
      2.68021855	     -0.05055275	     -0.00088206	     -0.19222206	     -0.05616246	      0.88264238	     -0.00148936	     -0.20886100	     -0.00012484	      0.00013096	     54.29405196
      2.68131966	     -0.05057222	     -0.00088185	     -0.19224129	     -0.05616261	      0.88264251	     -0.00149041	     -0.20885786	     -0.00014770	      0.00010407	     54.30842458
      2.68273691	     -0.05059941	     -0.00088020	     -0.19226821	     -0.05616284	      0.88264263	     -0.00149177	     -0.20885420	     -0.00017651	      0.00007076	     54.17508056
      2.68415415	     -0.05062894	     -0.00088041	     -0.19229741	     -0.05616311	      0.88264271	     -0.00149314	     -0.20885097	     -0.00020484	      0.00003879	     54.26276386
      2.68522562	     -0.05065278	     -0.00087824	     -0.19232108	     -0.05616334	      0.88264274	     -0.00149418	     -0.20884880	     -0.00022566	      0.00001558	     54.03625271
      2.68629709	     -0.05067795	     -0.00087779	     -0.19234603	     -0.05616359	      0.88264275	     -0.00149522	     -0.20884687	     -0.00024619	     -0.00000692	     54.01714257
      2.68777295	     -0.05071494	     -0.00087599	     -0.19238276	     -0.05616397	      0.88264271	     -0.00149667	     -0.20884460	     -0.00027369	     -0.00003671	     53.85311041
      2.68924882	     -0.05075455	     -0.00087607	     -0.19242206	     -0.05616440	      0.88264264	     -0.00149813	     -0.20884279	     -0.00030048	     -0.00006526	     53.92269752
      2.69027631	     -0.05078355	     -0.00087374	     -0.19245092	     -0.05616472	      0.88264256	     -0.00149916	     -0.20884179	     -0.00031844	     -0.00008437	     53.65539097
      2.69130380	     -0.05081367	     -0.00087308	     -0.19248085	     -0.05616505	      0.88264246	     -0.00150019	     -0.20884100	     -0.00033607	     -0.00010297	     53.60251688
      2.69287732	     -0.05086193	     -0.00087111	     -0.19252886	     -0.05616560	      0.88264228	     -0.00150178	     -0.20884020	     -0.00036209	     -0.00013042	     53.40568124
      2.69418230	     -0.05090393	     -0.00087049	     -0.19257064	     -0.05616609	      0.88264210	     -0.00150311	     -0.20883990	     -0.00038289	     -0.00015234	     53.35700054
      2.69548727	     -0.05094778	     -0.00086813	     -0.19261431	     -0.05616660	      0.88264188	     -0.00150444	     -0.20883992	     -0.00040277	     -0.00017349	     53.09377834
      2.69679225	     -0.05099358	     -0.00086805	     -0.19265989	     -0.05616714	      0.88264164	     -0.00150579	     -0.20884027	     -0.00042200	     -0.00019402	     53.10091314
      2.69795448	     -0.05103598	     -0.00086557	     -0.19270216	     -0.05616764	      0.88264141	     -0.00150700	     -0.20884086	     -0.00043824	     -0.00021174	     52.79896367
      2.69911671	     -0.05107970	     -0.00086504	     -0.19274570	     -0.05616816	      0.88264115	     -0.00150822	     -0.20884170	     -0.00045395	     -0.00022907	     52.73957097
      2.70027893	     -0.05112453	     -0.00086321	     -0.19279040	     -0.05616869	      0.88264088	     -0.00150945	     -0.20884278	     -0.00046884	     -0.00024599	     52.52345293
      2.70178949	     -0.05118433	     -0.00086217	     -0.19285000	     -0.05616942	      0.88264049	     -0.00151105	     -0.20884454	     -0.00048721	     -0.00026748	     52.41858747
      2.70297908	     -0.05123231	     -0.00085974	     -0.19289786	     -0.05617000	      0.88264016	     -0.00151233	     -0.20884620	     -0.00050066	     -0.00028396	     52.11788553
      2.70416867	     -0.05128153	     -0.00085907	     -0.19294694	     -0.05617061	      0.88263981	     -0.00151362	     -0.20884809	     -0.00051345	     -0.00030017	     52.03413582
      2.70535827	     -0.05133176	     -0.00085709	     -0.19299707	     -0.05617123	      0.88263945	     -0.00151491	     -0.20885020	     -0.00052534	     -0.00031604	     51.78711065
      2.70684758	     -0.05139610	     -0.00085613	     -0.19306125	     -0.05617202	      0.88263896	     -0.00151655	     -0.20885315	     -0.00053921	     -0.00033557	     51.67338328
      2.70802228	     -0.05144798	     -0.00085362	     -0.19311305	     -0.05617266	      0.88263856	     -0.00151785	     -0.20885571	     -0.00054911	     -0.00035065	     51.34632241
      2.70919698	     -0.05150073	     -0.00085289	     -0.19316569	     -0.05617331	      0.88263814	     -0.00151916	     -0.20885847	     -0.00055834	     -0.00036556	     51.24537993
      2.71037168	     -0.05155408	     -0.00085103	     -0.19321896	     -0.05617397	      0.88263770	     -0.00152048	     -0.20886141	     -0.00056667	     -0.00038022	     50.99693630
      2.71192141	     -0.05162500	     -0.00085004	     -0.19328976	     -0.05617485	      0.88263709	     -0.00152223	     -0.20886555	     -0.00057652	     -0.00039927	     50.86242391
      2.71309457	     -0.05167907	     -0.00084770	     -0.19334378	     -0.05617553	      0.88263662	     -0.00152358	     -0.20886886	     -0.00058288	     -0.00041338	     50.52815708
      2.71426773	     -0.05173347	     -0.00084719	     -0.19339809	     -0.05617622	      0.88263612	     -0.00152493	     -0.20887231	     -0.00058857	     -0.00042728	     50.42441216
      2.71568049	     -0.05179922	     -0.00084553	     -0.19346378	     -0.05617706	      0.88263551	     -0.00152657	     -0.20887664	     -0.00059424	     -0.00044360	     50.09288327
      2.71709326	     -0.05186504	     -0.00084628	     -0.19352948	     -0.05617790	      0.88263487	     -0.00152823	     -0.20888114	     -0.00059894	     -0.00045954	     50.10162731
      2.71816206	     -0.05191463	     -0.00084443	     -0.19357904	     -0.05617854	      0.88263437	     -0.00152949	     -0.20888465	     -0.00060153	     -0.00047123	     49.72378474
      2.71923086	     -0.05196395	     -0.00084447	     -0.19362829	     -0.05617919	      0.88263386	     -0.00153077	     -0.20888825	     -0.00060362	     -0.00048268	     49.62498235
      2.72076180	     -0.05203391	     -0.00084365	     -0.19369820	     -0.05618011	      0.88263311	     -0.00153261	     -0.20889352	     -0.00060542	     -0.00049851	     49.33709248
      2.72208929	     -0.05209375	     -0.00084423	     -0.19375796	     -0.05618092	      0.88263244	     -0.00153422	     -0.20889818	     -0.00060606	     -0.00051170	     49.27299267
      2.72341678	     -0.05215270	     -0.00084311	     -0.19381689	     -0.05618172	      0.88263175	     -0.00153585	     -0.20890293	     -0.00060564	     -0.00052427	     48.92804744
      2.72474427	     -0.05221031	     -0.00084451	     -0.19387442	     -0.05618252	      0.88263105	     -0.00153749	     -0.20890774	     -0.00060457	     -0.00053628	     48.99038458
      2.72590671	     -0.05225953	     -0.00084332	     -0.19392363	     -0.05618323	      0.88263042	     -0.00153894	     -0.20891199	     -0.00060272	     -0.00054620	     48.63101382
      2.72706915	     -0.05230759	     -0.00084415	     -0.19397164	     -0.05618392	      0.88262978	     -0.00154040	     -0.20891625	     -0.00060041	     -0.00055563	     48.61035964
      2.72823159	     -0.05235440	     -0.00084396	     -0.19401843	     -0.05618462	      0.88262913	     -0.00154187	     -0.20892053	     -0.00059740	     -0.00056447	     48.41414078
      2.72984193	     -0.05241711	     -0.00084510	     -0.19408109	     -0.05618558	      0.88262821	     -0.00154393	     -0.20892646	     -0.00059238	     -0.00057574	     48.38283653
      2.73104225	     -0.05246217	     -0.00084452	     -0.19412615	     -0.05618629	      0.88262752	     -0.00154547	     -0.20893088	     -0.00058780	     -0.00058330	     48.08909341
      2.73224256	     -0.05250581	     -0.00084569	     -0.19416976	     -0.05618699	      0.88262681	     -0.00154703	     -0.20893528	     -0.00058283	     -0.00059017	     48.10150426
      2.73344288	     -0.05254779	     -0.00084577	     -0.19421174	     -0.05618769	      0.88262610	     -0.00154860	     -0.20893967	     -0.00057721	     -0.00059626	     47.91730882
      2.73501071	     -0.05259974	     -0.00084734	     -0.19426366	     -0.05618859	      0.88262516	     -0.00155067	     -0.20894535	     -0.00056926	     -0.00060302	     47.96187506
      2.73618939	     -0.05263654	     -0.00084684	     -0.19430048	     -0.05618925	      0.88262445	     -0.00155224	     -0.20894957	     -0.00056260	     -0.00060712	     47.67871461
      2.73736807	     -0.05267155	     -0.00084802	     -0.19433547	     -0.05618991	      0.88262373	     -0.00155382	     -0.20895374	     -0.00055565	     -0.00061042	     47.71614498
      2.73881136	     -0.05271201	     -0.00084800	     -0.19437596	     -0.05619071	      0.88262285	     -0.00155577	     -0.20895875	     -0.00054647	     -0.00061324	     47.49475082
      2.74010681	     -0.05274603	     -0.00084967	     -0.19440996	     -0.05619141	      0.88262205	     -0.00155754	     -0.20896317	     -0.00053790	     -0.00061470	     47.62050073
      2.74140226	     -0.05277789	     -0.00084916	     -0.19444186	     -0.05619210	      0.88262125	     -0.00155931	     -0.20896750	     -0.00052869	     -0.00061506	     47.33798177
      2.74269770	     -0.05280760	     -0.00085083	     -0.19447155	     -0.05619278	      0.88262046	     -0.00156110	     -0.20897175	     -0.00051932	     -0.00061447	     47.50029777
      2.74399315	     -0.05283517	     -0.00084976	     -0.19449919	     -0.05619345	      0.88261966	     -0.00156290	     -0.20897590	     -0.00050933	     -0.00061295	     47.17197335
      2.74528860	     -0.05286099	     -0.00085132	     -0.19452501	     -0.05619410	      0.88261887	     -0.00156472	     -0.20897995	     -0.00049922	     -0.00061077	     47.38210380
      2.74658405	     -0.05288542	     -0.00084989	     -0.19454952	     -0.05619474	      0.88261808	     -0.00156655	     -0.20898392	     -0.00048841	     -0.00060796	     47.00773999
      2.74787949	     -0.05290889	     -0.00085161	     -0.19457298	     -0.05619536	      0.88261729	     -0.00156839	     -0.20898782	     -0.00047747	     -0.00060488	     47.26562811
      2.74917494	     -0.05293137	     -0.00085004	     -0.19459556	     -0.05619598	      0.88261651	     -0.00157024	     -0.20899168	     -0.00046571	     -0.00060160	     46.83896335
      2.75033188	     -0.05295154	     -0.00085171	     -0.19461573	     -0.05619651	      0.88261582	     -0.00157190	     -0.20899511	     -0.00045505	     -0.00059881	     47.04075235
      2.75148882	     -0.05297288	     -0.00085173	     -0.19463710	     -0.05619703	      0.88261513	     -0.00157358	     -0.20899857	     -0.00044373	     -0.00059620	     46.82769551
      2.75290777	     -0.05300170	     -0.00085367	     -0.19466593	     -0.05619765	      0.88261428	     -0.00157565	     -0.20900295	     -0.00042933	     -0.00059364	     46.86853300
      2.75432672	     -0.05303363	     -0.00085441	     -0.19469789	     -0.05619825	      0.88261344	     -0.00157773	     -0.20900759	     -0.00041392	     -0.00059204	     46.52641550
      2.75551876	     -0.05306273	     -0.00085756	     -0.19472696	     -0.05619873	      0.88261274	     -0.00157949	     -0.20901175	     -0.00040050	     -0.00059175	     46.69463984
      2.75671080	     -0.05309395	     -0.00085926	     -0.19475819	     -0.05619920	      0.88261203	     -0.00158127	     -0.20901620	     -0.00038619	     -0.00059248	     46.44791256
      2.75790284	     -0.05312690	     -0.00086242	     -0.19479110	     -0.05619965	      0.88261132	     -0.00158305	     -0.20902098	     -0.00037127	     -0.00059444	     46.45128838
      2.75952357	     -0.05317322	     -0.00086585	     -0.19483742	     -0.05620024	      0.88261036	     -0.00158549	     -0.20902803	     -0.00034958	     -0.00059913	     46.16345459
      2.76074247	     -0.05320897	     -0.00087029	     -0.19487312	     -0.05620065	      0.88260962	     -0.00158734	     -0.20903372	     -0.00033243	     -0.00060434	     46.30047870
      2.76196138	     -0.05324582	     -0.00087332	     -0.19490996	     -0.05620105	      0.88260888	     -0.00158919	     -0.20903977	     -0.00031423	     -0.00061095	     46.04742236
      2.76318028	     -0.05328411	     -0.00087770	     -0.19494822	     -0.05620142	      0.88260813	     -0.00159106	     -0.20904618	     -0.00029523	     -0.00061904	     46.05088099
      2.76478340	     -0.05333642	     -0.00088229	     -0.19500052	     -0.05620187	      0.88260713	     -0.00159352	     -0.20905519	     -0.00026868	     -0.00063190	     45.73476948
      2.76598752	     -0.05337668	     -0.00088750	     -0.19504074	     -0.05620218	      0.88260636	     -0.00159538	     -0.20906239	     -0.00024783	     -0.00064329	     45.86945385
      2.76719165	     -0.05341759	     -0.00089109	     -0.19508167	     -0.05620247	      0.88260558	     -0.00159725	     -0.20906995	     -0.00022584	     -0.00065604	     45.62703715
      2.76866189	     -0.05346822	     -0.00089695	     -0.19513228	     -0.05620278	      0.88260460	     -0.00159954	     -0.20907966	     -0.00019784	     -0.00067345	     45.67037146
      2.77013214	     -0.05351984	     -0.00090045	     -0.19518395	     -0.05620305	      0.88260360	     -0.00160183	     -0.20908989	     -0.00016817	     -0.00069271	     45.22133928
      2.77123358	     -0.05355898	     -0.00090555	     -0.19522308	     -0.05620322	      0.88260283	     -0.00160355	     -0.20909789	     -0.00014525	     -0.00070836	     45.40314322
      2.77233501	     -0.05359811	     -0.00090891	     -0.19526225	     -0.05620337	      0.88260204	     -0.00160528	     -0.20910619	     -0.00012134	     -0.00072488	     45.21892131
      2.77393035	     -0.05365604	     -0.00091479	     -0.19532022	     -0.05620353	      0.88260086	     -0.00160778	     -0.20911873	     -0.00008534	     -0.00075030	     45.17692692
      2.77531068	     -0.05370593	     -0.00091856	     -0.19537019	     -0.05620363	      0.88259981	     -0.00160995	     -0.20913005	     -0.00005266	     -0.00077345	     44.91071543
      2.77669102	     -0.05375539	     -0.00092390	     -0.19541970	     -0.05620368	      0.88259873	     -0.00161213	     -0.20914176	     -0.00001887	     -0.00079753	     45.01996711
      2.77807135	     -0.05380458	     -0.00092654	     -0.19546902	     -0.05620368	      0.88259761	     -0.00161430	     -0.20915382	      0.00001648	     -0.00082223	     44.63018911
      2.77926254	     -0.05384629	     -0.00093115	     -0.19551079	     -0.05620364	      0.88259662	     -0.00161617	     -0.20916447	      0.00004775	     -0.00084398	     44.78357234
      2.78045373	     -0.05388745	     -0.00093373	     -0.19555207	     -0.05620356	      0.88259560	     -0.00161805	     -0.20917532	      0.00008016	     -0.00086588	     44.57085231
      2.78191149	     -0.05393707	     -0.00093819	     -0.19560182	     -0.05620342	      0.88259432	     -0.00162034	     -0.20918883	      0.00012093	     -0.00089275	     44.59635213
      2.78336925	     -0.05398630	     -0.00094073	     -0.19565123	     -0.05620321	      0.88259300	     -0.00162263	     -0.20920257	      0.00016326	     -0.00091936	     44.28907231
      2.78456539	     -0.05402644	     -0.00094494	     -0.19569147	     -0.05620299	      0.88259188	     -0.00162450	     -0.20921399	      0.00019874	     -0.00094089	     44.42292917
      2.78576153	     -0.05406618	     -0.00094725	     -0.19573137	     -0.05620273	      0.88259074	     -0.00162638	     -0.20922554	      0.00023530	     -0.00096193	     44.23839716
      2.78724185	     -0.05411464	     -0.00095139	     -0.19578001	     -0.05620235	      0.88258930	     -0.00162869	     -0.20923998	      0.00028159	     -0.00098719	     44.26726287
      2.78872218	     -0.05416242	     -0.00095343	     -0.19582802	     -0.05620190	      0.88258782	     -0.00163100	     -0.20925456	      0.00032939	     -0.00101133	     43.97291030
      2.78988727	     -0.05419914	     -0.00095724	     -0.19586488	     -0.05620149	      0.88258663	     -0.00163282	     -0.20926610	      0.00036768	     -0.00102952	     44.11404363
      2.79105236	     -0.05423478	     -0.00095897	     -0.19590071	     -0.05620104	      0.88258542	     -0.00163463	     -0.20927768	      0.00040692	     -0.00104681	     43.96660123
      2.79258628	     -0.05428038	     -0.00096231	     -0.19594655	     -0.05620038	      0.88258380	     -0.00163700	     -0.20929294	      0.00045959	     -0.00106813	     43.98060504
      2.79412020	     -0.05432438	     -0.00096366	     -0.19599085	     -0.05619963	      0.88258215	     -0.00163937	     -0.20930819	      0.00051371	     -0.00108763	     43.70749215
      2.79525545	     -0.05435615	     -0.00096700	     -0.19602278	     -0.05619903	      0.88258091	     -0.00164111	     -0.20931945	      0.00055434	     -0.00110090	     43.85604628
      2.79639069	     -0.05438715	     -0.00096865	     -0.19605401	     -0.05619837	      0.88257965	     -0.00164285	     -0.20933068	      0.00059583	     -0.00111303	     43.74375301
      2.79799209	     -0.05442948	     -0.00097269	     -0.19609660	     -0.05619737	      0.88257785	     -0.00164530	     -0.20934644	      0.00065536	     -0.00112815	     43.77677530
      2.79942704	     -0.05446647	     -0.00097514	     -0.19613387	     -0.05619639	      0.88257623	     -0.00164747	     -0.20936048	      0.00070988	     -0.00113950	     43.57926428
      2.80086198	     -0.05450311	     -0.00098020	     -0.19617072	     -0.05619533	      0.88257458	     -0.00164964	     -0.20937446	      0.00076506	     -0.00114881	     43.78340349
      2.80202431	     -0.05453215	     -0.00098157	     -0.19620000	     -0.05619442	      0.88257325	     -0.00165139	     -0.20938572	      0.00081067	     -0.00115472	     43.53210832
      2.80318664	     -0.05455995	     -0.00098414	     -0.19622802	     -0.05619345	      0.88257190	     -0.00165313	     -0.20939693	      0.00085662	     -0.00115917	     43.57606634
      2.80472855	     -0.05459447	     -0.00098594	     -0.19626290	     -0.05619208	      0.88257011	     -0.00165542	     -0.20941165	      0.00091849	     -0.00116265	     43.45584123
      2.80627046	     -0.05462603	     -0.00098943	     -0.19629476	     -0.05619062	      0.88256832	     -0.00165770	     -0.20942615	      0.00098107	     -0.00116351	     43.64101397
      2.80741812	     -0.05464745	     -0.00098967	     -0.19631648	     -0.05618946	      0.88256698	     -0.00165939	     -0.20943675	      0.00102845	     -0.00116235	     43.43087550
      2.80856578	     -0.05466702	     -0.00099169	     -0.19633630	     -0.05618826	      0.88256565	     -0.00166106	     -0.20944717	      0.00107613	     -0.00115969	     43.49008782
      2.81016003	     -0.05469121	     -0.00099339	     -0.19636088	     -0.05618649	      0.88256381	     -0.00166337	     -0.20946128	      0.00114322	     -0.00115333	     43.43928422
      2.81175428	     -0.05471241	     -0.00099707	     -0.19638242	     -0.05618461	      0.88256197	     -0.00166566	     -0.20947494	      0.00121087	     -0.00114392	     43.65817243
      2.81284500	     -0.05472505	     -0.00099715	     -0.19639536	     -0.05618326	      0.88256073	     -0.00166722	     -0.20948400	      0.00125778	     -0.00113563	     43.48036108
      2.81393573	     -0.05473586	     -0.00099901	     -0.19640642	     -0.05618187	      0.88255950	     -0.00166876	     -0.20949281	      0.00130481	     -0.00112591	     43.54922046
      2.81565081	     -0.05474931	     -0.00100101	     -0.19642031	     -0.05617957	      0.88255758	     -0.00167117	     -0.20950611	      0.00137936	     -0.00110756	     43.55428034
      2.81705107	     -0.05475708	     -0.00100339	     -0.19642841	     -0.05617759	      0.88255604	     -0.00167311	     -0.20951641	      0.00144046	     -0.00108989	     43.66898639
      2.81845132	     -0.05476277	     -0.00100380	     -0.19643449	     -0.05617553	      0.88255453	     -0.00167504	     -0.20952621	      0.00150198	     -0.00106987	     43.59614885
      2.81985157	     -0.05476640	     -0.00100651	     -0.19643845	     -0.05617338	      0.88255305	     -0.00167694	     -0.20953548	      0.00156348	     -0.00104775	     43.79095628
[truncated: 314,535 more chars]
