# Supplementary material for: A Neural Controller Model Considering the Vestibulospinal Tract in Human Postural Control
Source: Front Comput Neurosci. 2022 Feb 25;16:785099. doi: 10.3389/fncom.2022.785099 (PMC8913724; doi:10.3389/fncom.2022.785099)
Supplement: Supplementary file 8 [file Data_Sheet_3.zip › SimulationResults/VST+/2.476/opt_4/jiang_CoPpositon_pos.sto]

CoP
version=1
nRows=3823
nColumns=11
inDegrees=no

This file contains CoP trajectory (of origin) and orientations.

Units are S.I. units (seconds, meters, Newtons, ...)
Angles are in degrees.

endheader
time	cop-x	cop-z	cop-x-calcn-r	com-x	com-y	com-z	com-x-calcn-r	com-x-vel	com-y-vel	s_torques
      0.00044642	     -0.05991307	     -0.00034167	     -0.20160721	     -0.06018847	      0.88291525	     -0.00012903	     -0.21425400	      0.00001035	     -0.00002526	    106.00771616
      0.00098903	     -0.05941371	     -0.00035482	     -0.20110794	     -0.06018846	      0.88291523	     -0.00012902	     -0.21424125	      0.00003150	     -0.00003802	    108.14718763
      0.00165898	     -0.05901871	     -0.00036442	     -0.20071306	     -0.06018843	      0.88291520	     -0.00012900	     -0.21421858	      0.00005019	     -0.00003515	     76.77417600
      0.00253457	     -0.05876785	     -0.00037043	     -0.20046224	     -0.06018839	      0.88291518	     -0.00012894	     -0.21418463	      0.00005496	     -0.00001293	     47.15528357
      0.00376576	     -0.05872311	     -0.00037211	     -0.20041744	     -0.06018833	      0.88291519	     -0.00012884	     -0.21413901	      0.00003668	      0.00003221	     29.26198430
      0.00589819	     -0.05897164	     -0.00036924	     -0.20066586	     -0.06018830	      0.88291534	     -0.00012860	     -0.21408123	     -0.00000631	      0.00010037	     20.50070921
      0.00717328	     -0.05913876	     -0.00036796	     -0.20083306	     -0.06018832	      0.88291548	     -0.00012843	     -0.21405931	     -0.00002012	      0.00012298	     19.69028145
      0.00844838	     -0.05927027	     -0.00036763	     -0.20096475	     -0.06018834	      0.88291565	     -0.00012824	     -0.21404381	     -0.00002187	      0.00013179	     19.86354152
      0.01027633	     -0.05939332	     -0.00036877	     -0.20108821	     -0.06018837	      0.88291588	     -0.00012794	     -0.21402815	     -0.00000655	      0.00012546	     20.93411240
      0.01161010	     -0.05944337	     -0.00036966	     -0.20113865	     -0.06018837	      0.88291604	     -0.00012771	     -0.21401933	      0.00001356	      0.00011103	     22.22888896
      0.01294386	     -0.05947421	     -0.00037042	     -0.20116994	     -0.06018833	      0.88291618	     -0.00012748	     -0.21401158	      0.00003901	      0.00009121	     23.02807348
      0.01427763	     -0.05948550	     -0.00037094	     -0.20118170	     -0.06018826	      0.88291628	     -0.00012723	     -0.21400442	      0.00006732	      0.00006783	     24.12406696
      0.01605175	     -0.05948474	     -0.00037124	     -0.20118160	     -0.06018811	      0.88291638	     -0.00012688	     -0.21399545	      0.00010790	      0.00003396	     24.61926491
      0.01735164	     -0.05946910	     -0.00037104	     -0.20116644	     -0.06018795	      0.88291640	     -0.00012661	     -0.21398925	      0.00013789	      0.00000847	     25.61736739
      0.01865154	     -0.05945015	     -0.00037065	     -0.20114799	     -0.06018775	      0.88291640	     -0.00012634	     -0.21398331	      0.00016819	     -0.00001651	     25.52622233
      0.02027649	     -0.05941427	     -0.00036973	     -0.20111272	     -0.06018745	      0.88291635	     -0.00012598	     -0.21397635	      0.00020494	     -0.00004616	     25.95906635
      0.02171361	     -0.05938038	     -0.00036875	     -0.20107936	     -0.06018713	      0.88291626	     -0.00012565	     -0.21397058	      0.00023676	     -0.00007009	     25.24211387
      0.02315072	     -0.05933679	     -0.00036743	     -0.20103630	     -0.06018677	      0.88291615	     -0.00012531	     -0.21396524	      0.00026677	     -0.00009147	     25.55544294
      0.02458783	     -0.05929634	     -0.00036615	     -0.20099636	     -0.06018636	      0.88291600	     -0.00012495	     -0.21396026	      0.00029598	     -0.00010981	     24.60948270
      0.02602494	     -0.05924807	     -0.00036457	     -0.20094859	     -0.06018592	      0.88291583	     -0.00012459	     -0.21395568	      0.00032314	     -0.00012510	     24.88144435
      0.02746205	     -0.05920713	     -0.00036321	     -0.20090814	     -0.06018543	      0.88291564	     -0.00012422	     -0.21395139	      0.00034961	     -0.00013711	     23.94677554
      0.02889916	     -0.05915943	     -0.00036157	     -0.20086092	     -0.06018491	      0.88291544	     -0.00012383	     -0.21394747	      0.00037401	     -0.00014609	     24.31218013
      0.03016660	     -0.05912640	     -0.00036044	     -0.20082832	     -0.06018443	      0.88291525	     -0.00012349	     -0.21394420	      0.00039524	     -0.00015146	     23.70526218
      0.03143404	     -0.05909079	     -0.00035918	     -0.20079311	     -0.06018391	      0.88291506	     -0.00012314	     -0.21394116	      0.00041517	     -0.00015476	     23.79283199
      0.03299727	     -0.05905447	     -0.00035790	     -0.20075729	     -0.06018324	      0.88291481	     -0.00012269	     -0.21393761	      0.00043912	     -0.00015612	     23.60713293
      0.03456050	     -0.05901843	     -0.00035652	     -0.20072175	     -0.06018254	      0.88291457	     -0.00012224	     -0.21393431	      0.00046176	     -0.00015503	     23.87118857
      0.03583663	     -0.05899845	     -0.00035576	     -0.20070217	     -0.06018194	      0.88291437	     -0.00012186	     -0.21393170	      0.00048025	     -0.00015253	     23.71885506
      0.03711276	     -0.05897732	     -0.00035490	     -0.20068143	     -0.06018131	      0.88291418	     -0.00012148	     -0.21392921	      0.00049795	     -0.00014901	     23.88173019
      0.03869198	     -0.05895963	     -0.00035418	     -0.20066422	     -0.06018051	      0.88291395	     -0.00012099	     -0.21392621	      0.00051985	     -0.00014352	     23.91333604
      0.04027120	     -0.05894172	     -0.00035336	     -0.20064679	     -0.06017967	      0.88291373	     -0.00012050	     -0.21392331	      0.00054103	     -0.00013736	     24.14645104
      0.04149513	     -0.05893690	     -0.00035314	     -0.20064233	     -0.06017900	      0.88291356	     -0.00012012	     -0.21392106	      0.00055790	     -0.00013231	     24.08170506
      0.04271907	     -0.05892961	     -0.00035278	     -0.20063541	     -0.06017831	      0.88291340	     -0.00011973	     -0.21391884	      0.00057433	     -0.00012735	     24.16380810
      0.04436956	     -0.05892504	     -0.00035246	     -0.20063133	     -0.06017734	      0.88291320	     -0.00011920	     -0.21391583	      0.00059681	     -0.00012107	     24.16035168
      0.04602005	     -0.05891825	     -0.00035190	     -0.20062505	     -0.06017634	      0.88291300	     -0.00011866	     -0.21391281	      0.00061896	     -0.00011582	     24.31357955
      0.04719954	     -0.05892059	     -0.00035197	     -0.20062774	     -0.06017560	      0.88291287	     -0.00011827	     -0.21391058	      0.00063544	     -0.00011277	     24.18169005
      0.04837903	     -0.05891850	     -0.00035176	     -0.20062601	     -0.06017484	      0.88291274	     -0.00011788	     -0.21390836	      0.00065161	     -0.00011053	     24.21863230
      0.05011748	     -0.05891864	     -0.00035164	     -0.20062667	     -0.06017369	      0.88291255	     -0.00011730	     -0.21390498	      0.00067581	     -0.00010871	     24.16273425
      0.05158272	     -0.05891693	     -0.00035142	     -0.20062540	     -0.06017268	      0.88291239	     -0.00011680	     -0.21390211	      0.00069602	     -0.00010872	     24.24968260
      0.05304796	     -0.05892047	     -0.00035159	     -0.20062938	     -0.06017165	      0.88291223	     -0.00011629	     -0.21389921	      0.00071667	     -0.00011010	     24.09381574
      0.05451319	     -0.05891729	     -0.00035114	     -0.20062664	     -0.06017058	      0.88291206	     -0.00011579	     -0.21389635	      0.00073676	     -0.00011293	     24.28476711
      0.05597843	     -0.05892123	     -0.00035115	     -0.20063101	     -0.06016949	      0.88291190	     -0.00011527	     -0.21389346	      0.00075748	     -0.00011701	     23.98856803
      0.05721426	     -0.05891660	     -0.00035057	     -0.20062676	     -0.06016854	      0.88291175	     -0.00011483	     -0.21389110	      0.00077421	     -0.00012157	     24.21353323
      0.05845010	     -0.05891653	     -0.00035040	     -0.20062707	     -0.06016757	      0.88291159	     -0.00011439	     -0.21388873	      0.00079128	     -0.00012696	     24.09647858
      0.06005223	     -0.05891085	     -0.00034977	     -0.20062186	     -0.06016629	      0.88291139	     -0.00011381	     -0.21388571	      0.00081292	     -0.00013512	     24.20115742
      0.06165437	     -0.05890737	     -0.00034946	     -0.20061886	     -0.06016497	      0.88291116	     -0.00011323	     -0.21388264	      0.00083466	     -0.00014423	     23.93767829
      0.06289488	     -0.05889790	     -0.00034875	     -0.20060977	     -0.06016392	      0.88291098	     -0.00011277	     -0.21388027	      0.00085067	     -0.00015186	     24.16496751
      0.06413539	     -0.05889315	     -0.00034854	     -0.20060537	     -0.06016286	      0.88291078	     -0.00011231	     -0.21387788	      0.00086681	     -0.00015976	     24.02556539
      0.06576623	     -0.05888351	     -0.00034804	     -0.20059621	     -0.06016143	      0.88291052	     -0.00011170	     -0.21387479	      0.00088724	     -0.00017054	     24.10971656
      0.06739707	     -0.05887948	     -0.00034813	     -0.20059264	     -0.06015996	      0.88291023	     -0.00011109	     -0.21387173	      0.00090761	     -0.00018149	     23.78708429
      0.06857881	     -0.05887003	     -0.00034762	     -0.20058352	     -0.06015888	      0.88291001	     -0.00011064	     -0.21386960	      0.00092149	     -0.00018954	     24.02011751
      0.06976056	     -0.05886538	     -0.00034757	     -0.20057920	     -0.06015778	      0.88290978	     -0.00011018	     -0.21386749	      0.00093551	     -0.00019749	     23.90981547
      0.07148941	     -0.05885588	     -0.00034722	     -0.20057017	     -0.06015615	      0.88290943	     -0.00010952	     -0.21386451	      0.00095531	     -0.00020899	     23.95657423
      0.07295192	     -0.05885122	     -0.00034733	     -0.20056591	     -0.06015474	      0.88290912	     -0.00010895	     -0.21386203	      0.00097192	     -0.00021846	     23.78394083
      0.07441443	     -0.05884219	     -0.00034706	     -0.20055728	     -0.06015331	      0.88290879	     -0.00010837	     -0.21385965	      0.00098782	     -0.00022774	     23.95265939
      0.07587695	     -0.05884009	     -0.00034751	     -0.20055555	     -0.06015185	      0.88290845	     -0.00010779	     -0.21385729	      0.00100396	     -0.00023665	     23.70181604
      0.07733946	     -0.05882998	     -0.00034710	     -0.20054584	     -0.06015037	      0.88290810	     -0.00010721	     -0.21385505	      0.00101919	     -0.00024531	     23.99975704
      0.07857553	     -0.05882943	     -0.00034755	     -0.20054560	     -0.06014910	      0.88290779	     -0.00010672	     -0.21385315	      0.00103255	     -0.00025225	     23.73994566
      0.07981159	     -0.05882435	     -0.00034738	     -0.20054085	     -0.06014782	      0.88290747	     -0.00010622	     -0.21385131	      0.00104532	     -0.00025896	     23.83507989
      0.08141994	     -0.05883395	     -0.00034737	     -0.20055086	     -0.06014612	      0.88290705	     -0.00010557	     -0.21384914	      0.00106182	     -0.00026765	     23.66187506
      0.08286096	     -0.05889504	     -0.00034649	     -0.20061230	     -0.06014458	      0.88290666	     -0.00010498	     -0.21384853	      0.00107516	     -0.00027792	     23.44013471
      0.08430199	     -0.05905152	     -0.00034592	     -0.20076909	     -0.06014303	      0.88290625	     -0.00010438	     -0.21385162	      0.00108803	     -0.00029656	     22.74405623
      0.08574302	     -0.05928793	     -0.00034471	     -0.20100582	     -0.06014145	      0.88290580	     -0.00010379	     -0.21386098	      0.00110226	     -0.00033073	     23.18340604
      0.08718404	     -0.05959112	     -0.00034493	     -0.20130933	     -0.06013985	      0.88290528	     -0.00010320	     -0.21387790	      0.00112273	     -0.00038576	     23.03405174
      0.08862507	     -0.05991177	     -0.00034496	     -0.20163037	     -0.06013821	      0.88290467	     -0.00010260	     -0.21390260	      0.00115091	     -0.00046438	     24.92950008
      0.09006609	     -0.06024335	     -0.00034683	     -0.20196240	     -0.06013652	      0.88290393	     -0.00010201	     -0.21393418	      0.00118961	     -0.00056638	     25.08220996
      0.09150712	     -0.06055062	     -0.00034814	     -0.20227021	     -0.06013478	      0.88290303	     -0.00010143	     -0.21397158	      0.00123714	     -0.00068987	     27.51880799
      0.09294815	     -0.06084331	     -0.00035108	     -0.20256350	     -0.06013295	      0.88290194	     -0.00010085	     -0.21401344	      0.00129421	     -0.00083155	     27.18666433
      0.09438917	     -0.06110033	     -0.00035247	     -0.20282121	     -0.06013104	      0.88290063	     -0.00010027	     -0.21405882	      0.00135816	     -0.00098750	     28.89049399
      0.09583020	     -0.06133813	     -0.00035456	     -0.20305975	     -0.06012904	      0.88289909	     -0.00009970	     -0.21410670	      0.00142907	     -0.00115377	     27.67838480
      0.09727123	     -0.06153941	     -0.00035529	     -0.20326185	     -0.06012692	      0.88289730	     -0.00009913	     -0.21415640	      0.00150489	     -0.00132611	     27.97912893
      0.09871225	     -0.06171049	     -0.00035638	     -0.20343380	     -0.06012470	      0.88289526	     -0.00009857	     -0.21420715	      0.00158518	     -0.00150004	     26.03130552
      0.10015328	     -0.06185035	     -0.00035659	     -0.20357459	     -0.06012235	      0.88289298	     -0.00009801	     -0.21425854	      0.00166847	     -0.00167016	     24.97746619
      0.10159431	     -0.06196653	     -0.00035714	     -0.20369172	     -0.06011989	      0.88289045	     -0.00009746	     -0.21431001	      0.00175381	     -0.00183357	     22.75896874
      0.10303533	     -0.06205088	     -0.00035674	     -0.20377707	     -0.06011730	      0.88288770	     -0.00009692	     -0.21436093	      0.00184128	     -0.00198587	     21.29551659
      0.10447636	     -0.06211250	     -0.00035644	     -0.20383969	     -0.06011458	      0.88288473	     -0.00009638	     -0.21441065	      0.00192902	     -0.00212517	     19.63072948
      0.10573708	     -0.06214882	     -0.00035556	     -0.20387692	     -0.06011210	      0.88288199	     -0.00009591	     -0.21445285	      0.00200718	     -0.00223265	     18.65482813
      0.10699781	     -0.06217629	     -0.00035465	     -0.20390531	     -0.06010952	      0.88287911	     -0.00009545	     -0.21449364	      0.00208423	     -0.00232727	     18.06817138
      0.10825853	     -0.06219868	     -0.00035320	     -0.20392862	     -0.06010684	      0.88287613	     -0.00009499	     -0.21453296	      0.00216180	     -0.00240630	     17.65686291
      0.10979170	     -0.06222089	     -0.00035170	     -0.20395195	     -0.06010346	      0.88287237	     -0.00009445	     -0.21457874	      0.00225472	     -0.00248214	     17.84866081
      0.11114075	     -0.06223640	     -0.00035050	     -0.20396844	     -0.06010036	      0.88286899	     -0.00009397	     -0.21461724	      0.00233678	     -0.00252828	     17.91673267
      0.11248980	     -0.06225635	     -0.00034928	     -0.20398937	     -0.06009715	      0.88286556	     -0.00009351	     -0.21465419	      0.00241691	     -0.00255706	     18.71017707
      0.11383885	     -0.06227977	     -0.00034815	     -0.20401376	     -0.06009384	      0.88286210	     -0.00009305	     -0.21468962	      0.00249803	     -0.00256715	     18.89482801
      0.11518790	     -0.06230578	     -0.00034713	     -0.20404073	     -0.06009042	      0.88285864	     -0.00009260	     -0.21472350	      0.00257739	     -0.00256206	     20.01524373
      0.11632222	     -0.06232987	     -0.00034635	     -0.20406564	     -0.06008745	      0.88285574	     -0.00009223	     -0.21475077	      0.00264564	     -0.00254442	     19.95548703
      0.11745655	     -0.06235828	     -0.00034555	     -0.20409486	     -0.06008441	      0.88285287	     -0.00009187	     -0.21477693	      0.00271305	     -0.00251764	     20.43194912
      0.11906086	     -0.06240149	     -0.00034486	     -0.20413921	     -0.06007998	      0.88284887	     -0.00009136	     -0.21481208	      0.00280950	     -0.00246320	     20.51310288
      0.12054980	     -0.06244597	     -0.00034458	     -0.20418475	     -0.06007573	      0.88284525	     -0.00009091	     -0.21484278	      0.00289894	     -0.00239814	     20.75117677
      0.12203874	     -0.06249393	     -0.00034467	     -0.20423376	     -0.06007135	      0.88284174	     -0.00009047	     -0.21487170	      0.00299050	     -0.00231963	     20.02454582
      0.12316114	     -0.06252971	     -0.00034503	     -0.20427032	     -0.06006796	      0.88283917	     -0.00009015	     -0.21489235	      0.00305862	     -0.00225442	     20.19535461
      0.12428355	     -0.06256726	     -0.00034535	     -0.20430867	     -0.06006448	      0.88283668	     -0.00008983	     -0.21491207	      0.00312827	     -0.00218323	     19.71643284
      0.12581024	     -0.06261996	     -0.00034598	     -0.20436244	     -0.06005963	      0.88283343	     -0.00008941	     -0.21493749	      0.00322333	     -0.00208013	     19.34259315
      0.12750284	     -0.06267746	     -0.00034688	     -0.20442114	     -0.06005409	      0.88283001	     -0.00008897	     -0.21496388	      0.00333078	     -0.00195815	     18.51761688
      0.12858506	     -0.06271235	     -0.00034758	     -0.20445680	     -0.06005045	      0.88282793	     -0.00008869	     -0.21497978	      0.00339912	     -0.00187805	     18.49970945
      0.12966729	     -0.06274532	     -0.00034833	     -0.20449053	     -0.06004673	      0.88282594	     -0.00008842	     -0.21499496	      0.00346869	     -0.00179586	     18.15539961
      0.13133724	     -0.06279416	     -0.00034967	     -0.20454055	     -0.06004085	      0.88282305	     -0.00008803	     -0.21501706	      0.00357648	     -0.00166772	     17.88042692
      0.13312864	     -0.06284221	     -0.00035111	     -0.20458987	     -0.06003434	      0.88282019	     -0.00008762	     -0.21503918	      0.00369384	     -0.00152920	     17.35109754
      0.13408118	     -0.06286530	     -0.00035186	     -0.20461363	     -0.06003079	      0.88281876	     -0.00008741	     -0.21505033	      0.00375558	     -0.00145666	     17.46558695
      0.13527572	     -0.06289197	     -0.00035259	     -0.20464115	     -0.06002626	      0.88281708	     -0.00008715	     -0.21506377	      0.00383404	     -0.00136621	     17.35761275
      0.13728527	     -0.06293322	     -0.00035350	     -0.20468383	     -0.06001842	      0.88281448	     -0.00008674	     -0.21508525	      0.00396607	     -0.00121850	     17.36388160
      0.13854679	     -0.06295517	     -0.00035399	     -0.20470668	     -0.06001336	      0.88281300	     -0.00008650	     -0.21509813	      0.00405004	     -0.00112861	     17.15847051
      0.13980830	     -0.06297571	     -0.00035464	     -0.20472811	     -0.06000820	      0.88281163	     -0.00008626	     -0.21511057	      0.00413321	     -0.00104272	     17.22873563
      0.14106981	     -0.06299118	     -0.00035574	     -0.20474448	     -0.06000293	      0.88281037	     -0.00008604	     -0.21512266	      0.00421724	     -0.00095979	     17.12349471
      0.14233132	     -0.06300434	     -0.00035666	     -0.20475853	     -0.05999756	      0.88280921	     -0.00008582	     -0.21513440	      0.00430076	     -0.00088098	     17.12831017
      0.14402127	     -0.06301615	     -0.00035756	     -0.20477154	     -0.05999020	      0.88280781	     -0.00008554	     -0.21514966	      0.00441343	     -0.00078081	     16.90228751
      0.14508974	     -0.06302088	     -0.00035801	     -0.20477702	     -0.05998544	      0.88280700	     -0.00008538	     -0.21515898	      0.00448383	     -0.00072177	     16.93697400
      0.14615822	     -0.06302227	     -0.00035834	     -0.20477917	     -0.05998062	      0.88280626	     -0.00008522	     -0.21516802	      0.00455482	     -0.00066517	     16.83882012
      0.14782588	     -0.06302123	     -0.00035876	     -0.20477931	     -0.05997293	      0.88280522	     -0.00008498	     -0.21518156	      0.00466517	     -0.00058317	     16.73566332
      0.14971386	     -0.06301596	     -0.00035886	     -0.20477539	     -0.05996400	      0.88280420	     -0.00008474	     -0.21519601	      0.00479070	     -0.00049862	     16.34815605
      0.15060976	     -0.06301131	     -0.00035894	     -0.20477136	     -0.05995968	      0.88280377	     -0.00008462	     -0.21520252	      0.00484923	     -0.00046230	     16.44248328
      0.15177823	     -0.06300397	     -0.00035894	     -0.20476485	     -0.05995397	      0.88280326	     -0.00008449	     -0.21521066	      0.00492625	     -0.00041759	     16.35745117
      0.15409876	     -0.06298635	     -0.00035901	     -0.20474885	     -0.05994236	      0.88280238	     -0.00008424	     -0.21522559	      0.00507858	     -0.00033952	     16.30581331
      0.15529016	     -0.06297480	     -0.00035893	     -0.20473814	     -0.05993627	      0.88280200	     -0.00008412	     -0.21523260	      0.00515738	     -0.00030410	     16.09214465
      0.15648156	     -0.06296477	     -0.00035901	     -0.20472894	     -0.05993008	      0.88280166	     -0.00008402	     -0.21523915	      0.00523536	     -0.00027283	     16.11851907
      0.15813668	     -0.06295145	     -0.00035915	     -0.20471677	     -0.05992132	      0.88280124	     -0.00008388	     -0.21524759	      0.00534428	     -0.00023462	     15.95519362
      0.15941897	     -0.06294354	     -0.00035937	     -0.20470974	     -0.05991441	      0.88280095	     -0.00008379	     -0.21525360	      0.00542791	     -0.00021015	     16.07085029
      0.16070125	     -0.06293598	     -0.00035958	     -0.20470305	     -0.05990740	      0.88280070	     -0.00008371	     -0.21525923	      0.00551251	     -0.00018888	     15.90319947
      0.16198354	     -0.06293247	     -0.00035998	     -0.20470042	     -0.05990028	      0.88280047	     -0.00008364	     -0.21526449	      0.00559638	     -0.00017234	     16.02494828
      0.16326583	     -0.06292919	     -0.00036017	     -0.20469801	     -0.05989305	      0.88280026	     -0.00008358	     -0.21526946	      0.00568123	     -0.00015898	     15.89093386
      0.16454811	     -0.06292782	     -0.00036046	     -0.20469751	     -0.05988571	      0.88280006	     -0.00008352	     -0.21527411	      0.00576565	     -0.00014996	     16.00869288
      0.16583040	     -0.06292432	     -0.00036072	     -0.20469489	     -0.05987826	      0.88279987	     -0.00008348	     -0.21527842	      0.00585098	     -0.00014388	     15.92523889
      0.16737558	     -0.06291709	     -0.00036125	     -0.20468871	     -0.05986914	      0.88279965	     -0.00008345	     -0.21528301	      0.00595344	     -0.00014136	     16.14337125
      0.16863472	     -0.06289810	     -0.00036167	     -0.20467059	     -0.05986159	      0.88279947	     -0.00008343	     -0.21528606	      0.00603825	     -0.00014114	     16.06039949
      0.16989387	     -0.06285567	     -0.00036240	     -0.20462902	     -0.05985393	      0.88279929	     -0.00008342	     -0.21528792	      0.00612240	     -0.00014288	     16.49487220
      0.17115301	     -0.06277158	     -0.00036330	     -0.20454581	     -0.05984617	      0.88279911	     -0.00008342	     -0.21528773	      0.00620737	     -0.00014301	     16.81972351
      0.17266730	     -0.06260274	     -0.00036460	     -0.20437801	     -0.05983670	      0.88279890	     -0.00008343	     -0.21528312	      0.00630781	     -0.00013834	     17.65851512
      0.17398593	     -0.06238992	     -0.00036536	     -0.20416612	     -0.05982832	      0.88279872	     -0.00008346	     -0.21527380	      0.00639360	     -0.00012446	     18.06845919
      0.17530456	     -0.06212485	     -0.00036558	     -0.20390194	     -0.05981984	      0.88279858	     -0.00008349	     -0.21525855	      0.00647385	     -0.00009944	     18.93885705
      0.17662320	     -0.06181531	     -0.00036472	     -0.20359327	     -0.05981125	      0.88279847	     -0.00008353	     -0.21523697	      0.00654908	     -0.00005896	     19.28769488
      0.17794183	     -0.06147581	     -0.00036314	     -0.20325458	     -0.05980257	      0.88279843	     -0.00008358	     -0.21520907	      0.00661570	     -0.00000314	     20.13168392
      0.17926046	     -0.06111410	     -0.00036084	     -0.20289363	     -0.05979381	      0.88279847	     -0.00008364	     -0.21517526	      0.00667513	      0.00007042	     20.44614626
      0.18057909	     -0.06074097	     -0.00035829	     -0.20252116	     -0.05978497	      0.88279862	     -0.00008370	     -0.21513607	      0.00672479	      0.00015989	     21.34824222
      0.18189772	     -0.06036080	     -0.00035541	     -0.20214158	     -0.05977607	      0.88279890	     -0.00008378	     -0.21509224	      0.00676691	      0.00026621	     21.67128139
      0.18321636	     -0.05998189	     -0.00035266	     -0.20176315	     -0.05976713	      0.88279933	     -0.00008386	     -0.21504443	      0.00679946	      0.00038628	     22.64168197
      0.18453499	     -0.05960697	     -0.00034988	     -0.20138865	     -0.05975814	      0.88279992	     -0.00008395	     -0.21499340	      0.00682515	      0.00052002	     23.00706683
      0.18585362	     -0.05924174	     -0.00034732	     -0.20102374	     -0.05974913	      0.88280070	     -0.00008405	     -0.21493981	      0.00684229	      0.00066352	     24.03583741
      0.18717225	     -0.05888581	     -0.00034463	     -0.20066805	     -0.05974010	      0.88280168	     -0.00008416	     -0.21488431	      0.00685386	      0.00081620	     24.39482200
      0.18849089	     -0.05854340	     -0.00034221	     -0.20032581	     -0.05973106	      0.88280286	     -0.00008427	     -0.21482740	      0.00685817	      0.00097377	     25.44069995
      0.18980952	     -0.05821377	     -0.00033934	     -0.19999631	     -0.05972202	      0.88280425	     -0.00008440	     -0.21476963	      0.00685825	      0.00113546	     25.84804924
      0.19112815	     -0.05790049	     -0.00033761	     -0.19968306	     -0.05971298	      0.88280585	     -0.00008453	     -0.21471142	      0.00685249	      0.00129712	     26.92416362
      0.19244678	     -0.05760035	     -0.00033533	     -0.19938294	     -0.05970395	      0.88280767	     -0.00008466	     -0.21465318	      0.00684380	      0.00145837	     27.29993708
      0.19376542	     -0.05731560	     -0.00033360	     -0.19909813	     -0.05969493	      0.88280970	     -0.00008480	     -0.21459518	      0.00683028	      0.00161529	     28.36895926
      0.19508405	     -0.05704345	     -0.00033216	     -0.19882590	     -0.05968593	      0.88281193	     -0.00008495	     -0.21453762	      0.00681480	      0.00176765	     28.78977663
      0.19640268	     -0.05678441	     -0.00033081	     -0.19856672	     -0.05967696	      0.88281435	     -0.00008511	     -0.21448065	      0.00679545	      0.00191223	     29.84044034
      0.19772131	     -0.05653758	     -0.00032946	     -0.19831974	     -0.05966801	      0.88281697	     -0.00008527	     -0.21442441	      0.00677499	      0.00204915	     30.18393522
      0.19903995	     -0.05630377	     -0.00032849	     -0.19808573	     -0.05965909	      0.88281975	     -0.00008544	     -0.21436897	      0.00675123	      0.00217517	     31.21201342
      0.20035858	     -0.05608115	     -0.00032729	     -0.19786292	     -0.05965021	      0.88282270	     -0.00008561	     -0.21431443	      0.00672693	      0.00229086	     31.56647402
      0.20167721	     -0.05586826	     -0.00032613	     -0.19764978	     -0.05964136	      0.88282579	     -0.00008579	     -0.21426076	      0.00669995	      0.00239354	     32.55042328
      0.20299584	     -0.05566322	     -0.00032460	     -0.19744452	     -0.05963254	      0.88282901	     -0.00008597	     -0.21420795	      0.00667291	      0.00248436	     32.79860774
      0.20431448	     -0.05546485	     -0.00032300	     -0.19724589	     -0.05962376	      0.88283233	     -0.00008616	     -0.21415596	      0.00664332	      0.00256091	     33.74200578
      0.20563311	     -0.05527396	     -0.00032118	     -0.19705474	     -0.05961502	      0.88283575	     -0.00008636	     -0.21410475	      0.00661381	      0.00262456	     33.97812908
      0.20695174	     -0.05508964	     -0.00031941	     -0.19687013	     -0.05960632	      0.88283925	     -0.00008656	     -0.21405432	      0.00658201	      0.00267343	     34.85215896
      0.20827037	     -0.05491133	     -0.00031770	     -0.19669153	     -0.05959766	      0.88284280	     -0.00008676	     -0.21400469	      0.00655034	      0.00270953	     34.95645289
      0.20958900	     -0.05474063	     -0.00031652	     -0.19652050	     -0.05958904	      0.88284639	     -0.00008698	     -0.21395591	      0.00651615	      0.00273113	     35.77613938
      0.21090764	     -0.05457840	     -0.00031541	     -0.19635792	     -0.05958047	      0.88285000	     -0.00008719	     -0.21390805	      0.00648205	      0.00274021	     35.86024621
      0.21222627	     -0.05442115	     -0.00031459	     -0.19620030	     -0.05957195	      0.88285361	     -0.00008741	     -0.21386109	      0.00644559	      0.00273538	     36.63430959
      0.21354490	     -0.05426867	     -0.00031362	     -0.19604744	     -0.05956348	      0.88285721	     -0.00008764	     -0.21381499	      0.00640933	      0.00271905	     36.62748637
      0.21486353	     -0.05411688	     -0.00031272	     -0.19589525	     -0.05955505	      0.88286077	     -0.00008787	     -0.21376965	      0.00637053	      0.00269009	     37.41131696
      0.21618217	     -0.05396883	     -0.00031176	     -0.19574680	     -0.05954667	      0.88286430	     -0.00008811	     -0.21372504	      0.00633171	      0.00265123	     37.41324046
      0.21750080	     -0.05382299	     -0.00031107	     -0.19560053	     -0.05953835	      0.88286776	     -0.00008835	     -0.21368113	      0.00629021	      0.00260161	     38.13640607
      0.21881943	     -0.05367985	     -0.00030999	     -0.19545696	     -0.05953009	      0.88287115	     -0.00008859	     -0.21363790	      0.00624853	      0.00254407	     38.04250511
      0.22013806	     -0.05353586	     -0.00030923	     -0.19531250	     -0.05952187	      0.88287447	     -0.00008884	     -0.21359529	      0.00620384	      0.00247770	     38.78575707
      0.22145670	     -0.05339582	     -0.00030820	     -0.19517200	     -0.05951372	      0.88287769	     -0.00008909	     -0.21355326	      0.00615881	      0.00240534	     38.71941486
      0.22277533	     -0.05325409	     -0.00030733	     -0.19502978	     -0.05950563	      0.88288081	     -0.00008935	     -0.21351175	      0.00611078	      0.00232619	     39.47189978
      0.22409396	     -0.05311444	     -0.00030619	     -0.19488963	     -0.05949761	      0.88288382	     -0.00008961	     -0.21347068	      0.00606240	      0.00224342	     39.35606135
      0.22541259	     -0.05297059	     -0.00030524	     -0.19474525	     -0.05948965	      0.88288672	     -0.00008987	     -0.21342998	      0.00601070	      0.00215625	     40.17223458
      0.22673123	     -0.05283203	     -0.00030418	     -0.19460615	     -0.05948176	      0.88288951	     -0.00009014	     -0.21338960	      0.00595840	      0.00206770	     40.08540512
      0.22791539	     -0.05270531	     -0.00030325	     -0.19447892	     -0.05947473	      0.88289191	     -0.00009038	     -0.21335365	      0.00590851	      0.00198633	     40.73331370
      0.22909955	     -0.05258213	     -0.00030223	     -0.19435522	     -0.05946776	      0.88289421	     -0.00009063	     -0.21331798	      0.00585764	      0.00190523	     40.85956178
      0.23028372	     -0.05245951	     -0.00030134	     -0.19423206	     -0.05946086	      0.88289642	     -0.00009088	     -0.21328264	      0.00580458	      0.00182408	     41.25929731
      0.23197349	     -0.05229012	     -0.00030019	     -0.19406186	     -0.05945112	      0.88289940	     -0.00009124	     -0.21323280	      0.00572609	      0.00171012	     41.55366418
      0.23320237	     -0.05216811	     -0.00029947	     -0.19393923	     -0.05944412	      0.88290146	     -0.00009151	     -0.21319708	      0.00566629	      0.00162882	     42.03285779
      0.23443124	     -0.05205141	     -0.00029859	     -0.19382191	     -0.05943719	      0.88290341	     -0.00009177	     -0.21316183	      0.00560489	      0.00154969	     42.24220051
      0.23566012	     -0.05193447	     -0.00029767	     -0.19370432	     -0.05943034	      0.88290527	     -0.00009205	     -0.21312705	      0.00554142	      0.00147281	     42.63966448
      0.23724503	     -0.05178916	     -0.00029657	     -0.19355815	     -0.05942162	      0.88290752	     -0.00009240	     -0.21308285	      0.00545708	      0.00137800	     42.98683735
      0.23841749	     -0.05168004	     -0.00029573	     -0.19344838	     -0.05941526	      0.88290910	     -0.00009266	     -0.21305066	      0.00539255	      0.00131131	     43.42770291
      0.23958995	     -0.05157700	     -0.00029510	     -0.19334466	     -0.05940898	      0.88291060	     -0.00009293	     -0.21301892	      0.00532644	      0.00124811	     43.65221748
      0.24106080	     -0.05145127	     -0.00029453	     -0.19321806	     -0.05940121	      0.88291238	     -0.00009327	     -0.21297994	      0.00524100	      0.00117357	     44.11262283
      0.24236102	     -0.05134676	     -0.00029397	     -0.19311276	     -0.05939444	      0.88291387	     -0.00009357	     -0.21294623	      0.00516361	      0.00111223	     44.36114261
      0.24366123	     -0.05123995	     -0.00029343	     -0.19300515	     -0.05938778	      0.88291527	     -0.00009388	     -0.21291321	      0.00508431	      0.00105508	     44.85745359
      0.24496145	     -0.05114067	     -0.00029305	     -0.19290506	     -0.05938122	      0.88291661	     -0.00009419	     -0.21288082	      0.00500354	      0.00100238	     45.09699457
      0.24626166	     -0.05103662	     -0.00029268	     -0.19280017	     -0.05937477	      0.88291788	     -0.00009449	     -0.21284904	      0.00492094	      0.00095402	     45.64743610
      0.24756188	     -0.05093989	     -0.00029220	     -0.19270260	     -0.05936843	      0.88291909	     -0.00009481	     -0.21281776	      0.00483699	      0.00091033	     45.83905017
      0.24869492	     -0.05085084	     -0.00029158	     -0.19261280	     -0.05936299	      0.88292011	     -0.00009508	     -0.21279090	      0.00476230	      0.00087582	     46.29395910
      0.24982797	     -0.05076719	     -0.00029082	     -0.19252841	     -0.05935764	      0.88292108	     -0.00009535	     -0.21276437	      0.00468655	      0.00084474	     46.52573732
      0.25124112	     -0.05066385	     -0.00028976	     -0.19242412	     -0.05935108	      0.88292225	     -0.00009570	     -0.21273177	      0.00459030	      0.00081039	     46.95379407
      0.25265428	     -0.05057472	     -0.00028880	     -0.19233402	     -0.05934466	      0.88292337	     -0.00009605	     -0.21269983	      0.00449239	      0.00078054	     47.09112061
      0.25378007	     -0.05050876	     -0.00028811	     -0.19226728	     -0.05933965	      0.88292424	     -0.00009632	     -0.21267508	      0.00441301	      0.00075919	     47.41793645
      0.25490586	     -0.05045543	     -0.00028762	     -0.19221315	     -0.05933473	      0.88292508	     -0.00009660	     -0.21265105	      0.00433291	      0.00073957	     47.51191284
      0.25634288	     -0.05039694	     -0.00028704	     -0.19215361	     -0.05932857	      0.88292613	     -0.00009696	     -0.21262162	      0.00422961	      0.00071601	     47.77456723
      0.25777990	     -0.05035667	     -0.00028663	     -0.19211231	     -0.05932257	      0.88292714	     -0.00009732	     -0.21259372	      0.00412582	      0.00069324	     47.74896711
      0.25885108	     -0.05033077	     -0.00028624	     -0.19208562	     -0.05931819	      0.88292787	     -0.00009759	     -0.21257403	      0.00404810	      0.00067601	     47.98281519
      0.25992225	     -0.05031652	     -0.00028597	     -0.19207058	     -0.05931390	      0.88292859	     -0.00009786	     -0.21255530	      0.00397055	      0.00065823	     47.97047735
      0.26143773	     -0.05030785	     -0.00028560	     -0.19206080	     -0.05930796	      0.88292957	     -0.00009824	     -0.21253056	      0.00386111	      0.00063123	     48.05325461
      0.26274124	     -0.05031585	     -0.00028546	     -0.19206785	     -0.05930299	      0.88293037	     -0.00009857	     -0.21251098	      0.00376769	      0.00060564	     47.90817163
      0.26404475	     -0.05033155	     -0.00028530	     -0.19208260	     -0.05929814	      0.88293114	     -0.00009890	     -0.21249307	      0.00367497	      0.00057716	     47.97729954
      0.26534825	     -0.05036343	     -0.00028566	     -0.19211353	     -0.05929341	      0.88293188	     -0.00009923	     -0.21247680	      0.00358346	      0.00054550	     47.66710734
      0.26665176	     -0.05039981	     -0.00028584	     -0.19214898	     -0.05928880	      0.88293256	     -0.00009956	     -0.21246224	      0.00349294	      0.00051008	     47.74225485
      0.26777719	     -0.05044504	     -0.00028604	     -0.19219341	     -0.05928491	      0.88293312	     -0.00009985	     -0.21245101	      0.00341611	      0.00047647	     47.35159893
      0.26890263	     -0.05049332	     -0.00028617	     -0.19224091	     -0.05928111	      0.88293364	     -0.00010013	     -0.21244106	      0.00334024	      0.00043978	     47.23928486
      0.27031081	     -0.05056525	     -0.00028661	     -0.19231186	     -0.05927647	      0.88293422	     -0.00010049	     -0.21243033	      0.00324712	      0.00038965	     46.86806257
      0.27171900	     -0.05064048	     -0.00028696	     -0.19238613	     -0.05927196	      0.88293473	     -0.00010085	     -0.21242145	      0.00315586	      0.00033488	     46.76178094
      0.27286231	     -0.05071060	     -0.00028756	     -0.19245549	     -0.05926840	      0.88293509	     -0.00010115	     -0.21241546	      0.00308345	      0.00028736	     46.30541029
      0.27400562	     -0.05077966	     -0.00028799	     -0.19252380	     -0.05926491	      0.88293539	     -0.00010144	     -0.21241052	      0.00301224	      0.00023724	     46.12817730
      0.27542967	     -0.05087239	     -0.00028859	     -0.19261562	     -0.05926068	      0.88293568	     -0.00010180	     -0.21240567	      0.00292550	      0.00017178	     45.67419647
      0.27685371	     -0.05096393	     -0.00028886	     -0.19270628	     -0.05925658	      0.88293588	     -0.00010217	     -0.21240217	      0.00284056	      0.00010347	     45.52696207
      0.27796650	     -0.05104272	     -0.00028943	     -0.19278438	     -0.05925345	      0.88293596	     -0.00010245	     -0.21240025	      0.00277573	      0.00004867	     45.01964454
      0.27907929	     -0.05111897	     -0.00028974	     -0.19285997	     -0.05925040	      0.88293598	     -0.00010274	     -0.21239904	      0.00271187	     -0.00000718	     44.79788491
      0.28056039	     -0.05122541	     -0.00029032	     -0.19296553	     -0.05924645	      0.88293592	     -0.00010312	     -0.21239839	      0.00262865	     -0.00008244	     44.31023916
      0.28204150	     -0.05133005	     -0.00029048	     -0.19306933	     -0.05924261	      0.88293574	     -0.00010350	     -0.21239879	      0.00254710	     -0.00015819	     44.13150177
      0.28312652	     -0.05141349	     -0.00029111	     -0.19315216	     -0.05923988	      0.88293554	     -0.00010378	     -0.21239965	      0.00248870	     -0.00021339	     43.61383622
      0.28421155	     -0.05149371	     -0.00029142	     -0.19323178	     -0.05923721	      0.88293528	     -0.00010406	     -0.21240101	      0.00243108	     -0.00026821	     43.38593106
      0.28576389	     -0.05161149	     -0.00029228	     -0.19334871	     -0.05923350	      0.88293480	     -0.00010445	     -0.21240370	      0.00235035	     -0.00034529	     42.90833286
      0.28709549	     -0.05171123	     -0.00029286	     -0.19344775	     -0.05923042	      0.88293430	     -0.00010480	     -0.21240671	      0.00228245	     -0.00040976	     42.68297182
      0.28842708	     -0.05181595	     -0.00029382	     -0.19355175	     -0.05922742	      0.88293371	     -0.00010514	     -0.21241030	      0.00221607	     -0.00047224	     42.19094930
      0.28975868	     -0.05191574	     -0.00029429	     -0.19365087	     -0.05922452	      0.88293304	     -0.00010548	     -0.21241447	      0.00215080	     -0.00053255	     42.07308599
      0.29109028	     -0.05202271	     -0.00029534	     -0.19375717	     -0.05922169	      0.88293229	     -0.00010582	     -0.21241911	      0.00208716	     -0.00059022	     41.51029413
      0.29223791	     -0.05210844	     -0.00029564	     -0.19384235	     -0.05921933	      0.88293159	     -0.00010611	     -0.21242352	      0.00203311	     -0.00063780	     41.44707527
      0.29338554	     -0.05219881	     -0.00029634	     -0.19393216	     -0.05921703	      0.88293083	     -0.00010640	     -0.21242821	      0.00198027	     -0.00068310	     41.09290256
      0.29482762	     -0.05230889	     -0.00029689	     -0.19404158	     -0.05921422	      0.88292980	     -0.00010677	     -0.21243453	      0.00191514	     -0.00073677	     40.87896528
      0.29626970	     -0.05242293	     -0.00029765	     -0.19415496	     -0.05921150	      0.88292871	     -0.00010713	     -0.21244123	      0.00185178	     -0.00078650	     40.39877510
      0.29743668	     -0.05250959	     -0.00029764	     -0.19424112	     -0.05920937	      0.88292777	     -0.00010743	     -0.21244693	      0.00180143	     -0.00082382	     40.34616779
      0.29860365	     -0.05260025	     -0.00029805	     -0.19433128	     -0.05920730	      0.88292678	     -0.00010772	     -0.21245283	      0.00175232	     -0.00085834	     40.01615102
      0.30006081	     -0.05270956	     -0.00029834	     -0.19443999	     -0.05920479	      0.88292550	     -0.00010809	     -0.21246045	      0.00169228	     -0.00089760	     39.83956730
      0.30151798	     -0.05282302	     -0.00029924	     -0.19455285	     -0.05920237	      0.88292417	     -0.00010845	     -0.21246830	      0.00163406	     -0.00093233	     39.36182908
      0.30265113	     -0.05290484	     -0.00029933	     -0.19463423	     -0.05920054	      0.88292310	     -0.00010873	     -0.21247457	      0.00158962	     -0.00095636	     39.34369584
      0.30378428	     -0.05299035	     -0.00029987	     -0.19471931	     -0.05919876	      0.88292200	     -0.00010902	     -0.21248092	      0.00154634	     -0.00097766	     39.05301517
      0.30530140	     -0.05310072	     -0.00030024	     -0.19482911	     -0.05919646	      0.88292050	     -0.00010939	     -0.21248956	      0.00148972	     -0.00100212	     38.86713185
      0.30681853	     -0.05321438	     -0.00030111	     -0.19494222	     -0.05919424	      0.88291897	     -0.00010977	     -0.21249829	      0.00143499	     -0.00102193	     38.39317074
      0.30792113	     -0.05329033	     -0.00030112	     -0.19501780	     -0.05919268	      0.88291783	     -0.00011004	     -0.21250470	      0.00139597	     -0.00103363	     38.39727960
      0.30902373	     -0.05336975	     -0.00030158	     -0.19509684	     -0.05919116	      0.88291669	     -0.00011031	     -0.21251112	      0.00135802	     -0.00104301	     38.13970461
      0.31061639	     -0.05348038	     -0.00030197	     -0.19520695	     -0.05918904	      0.88291502	     -0.00011070	     -0.21252041	      0.00130457	     -0.00105279	     37.94254171
      0.31197651	     -0.05357628	     -0.00030261	     -0.19530240	     -0.05918730	      0.88291358	     -0.00011103	     -0.21252832	      0.00126046	     -0.00105771	     37.59167163
      0.31333663	     -0.05366629	     -0.00030276	     -0.19539201	     -0.05918561	      0.88291214	     -0.00011136	     -0.21253621	      0.00121738	     -0.00105978	     37.53358053
      0.31469675	     -0.05376068	     -0.00030355	     -0.19548598	     -0.05918399	      0.88291070	     -0.00011169	     -0.21254401	      0.00117582	     -0.00105904	     37.10622763
      0.31605686	     -0.05384622	     -0.00030349	     -0.19557115	     -0.05918241	      0.88290926	     -0.00011202	     -0.21255178	      0.00113511	     -0.00105589	     37.16097315
      0.31721952	     -0.05392514	     -0.00030423	     -0.19564974	     -0.05918111	      0.88290804	     -0.00011230	     -0.21255831	      0.00110162	     -0.00105127	     36.74555541
      0.31838217	     -0.05399814	     -0.00030441	     -0.19572243	     -0.05917985	      0.88290682	     -0.00011258	     -0.21256479	      0.00106874	     -0.00104516	     36.65580631
      0.31986229	     -0.05409292	     -0.00030526	     -0.19581682	     -0.05917830	      0.88290528	     -0.00011293	     -0.21257290	      0.00102829	     -0.00103530	     36.33013577
      0.32134241	     -0.05418142	     -0.00030580	     -0.19590495	     -0.05917681	      0.88290375	     -0.00011329	     -0.21258088	      0.00098893	     -0.00102340	     36.30228640
      0.32252313	     -0.05425572	     -0.00030642	     -0.19597896	     -0.05917566	      0.88290255	     -0.00011357	     -0.21258710	      0.00095876	     -0.00101251	     35.90966352
      0.32370385	     -0.05432471	     -0.00030647	     -0.19604768	     -0.05917454	      0.88290136	     -0.00011385	     -0.21259326	      0.00092915	     -0.00100064	     35.81891158
      0.32520231	     -0.05441415	     -0.00030687	     -0.19613680	     -0.05917318	      0.88289988	     -0.00011421	     -0.21260093	      0.00089292	     -0.00098424	     35.49031716
      0.32670077	     -0.05449648	     -0.00030662	     -0.19621883	     -0.05917187	      0.88289841	     -0.00011456	     -0.21260846	      0.00085770	     -0.00096673	     35.50846816
      0.32784273	     -0.05456360	     -0.00030701	     -0.19628571	     -0.05917090	      0.88289732	     -0.00011483	     -0.21261405	      0.00083203	     -0.00095267	     35.11107769
      0.32898469	     -0.05462483	     -0.00030683	     -0.19634672	     -0.05916997	      0.88289624	     -0.00011510	     -0.21261956	      0.00080683	     -0.00093824	     35.02711863
      0.33055207	     -0.05470942	     -0.00030675	     -0.19643103	     -0.05916873	      0.88289478	     -0.00011547	     -0.21262691	      0.00077354	     -0.00091788	     34.72200247
      0.33211944	     -0.05478635	     -0.00030598	     -0.19650771	     -0.05916754	      0.88289336	     -0.00011584	     -0.21263406	      0.00074126	     -0.00089722	     34.77931903
      0.33322413	     -0.05484480	     -0.00030602	     -0.19656598	     -0.05916673	      0.88289238	     -0.00011610	     -0.21263893	      0.00071960	     -0.00088247	     34.37392416
      0.33432882	     -0.05489744	     -0.00030551	     -0.19661846	     -0.05916595	      0.88289141	     -0.00011636	     -0.21264371	      0.00069830	     -0.00086778	     34.29902727
      0.33598873	     -0.05497620	     -0.00030491	     -0.19669698	     -0.05916482	      0.88288999	     -0.00011675	     -0.21265066	      0.00066752	     -0.00084583	     34.01639926
      0.33737864	     -0.05503671	     -0.00030402	     -0.19675730	     -0.05916391	      0.88288883	     -0.00011707	     -0.21265629	      0.00064256	     -0.00082775	     33.99634608
      0.33876856	     -0.05509911	     -0.00030353	     -0.19681953	     -0.05916303	      0.88288769	     -0.00011739	     -0.21266173	      0.00061870	     -0.00080996	     33.64050667
      0.34015847	     -0.05515321	     -0.00030233	     -0.19687348	     -0.05916219	      0.88288658	     -0.00011771	     -0.21266703	      0.00059530	     -0.00079267	     33.75416287
      0.34140495	     -0.05520588	     -0.00030189	     -0.19692600	     -0.05916146	      0.88288560	     -0.00011800	     -0.21267161	      0.00057533	     -0.00077751	     33.36051666
      0.34265143	     -0.05525156	     -0.00030084	     -0.19697155	     -0.05916075	      0.88288464	     -0.00011829	     -0.21267610	      0.00055563	     -0.00076287	     33.39416096
      0.34389791	     -0.05529898	     -0.00030017	     -0.19701885	     -0.05916007	      0.88288369	     -0.00011858	     -0.21268046	      0.00053669	     -0.00074867	     33.15687757
      0.34549297	     -0.05535341	     -0.00029884	     -0.19707313	     -0.05915924	      0.88288251	     -0.00011894	     -0.21268594	      0.00051297	     -0.00073131	     33.18050032
      0.34676694	     -0.05539949	     -0.00029825	     -0.19711909	     -0.05915859	      0.88288159	     -0.00011924	     -0.21269021	      0.00049485	     -0.00071804	     32.82567014
      0.34804092	     -0.05543922	     -0.00029710	     -0.19715871	     -0.05915797	      0.88288068	     -0.00011953	     -0.21269445	      0.00047694	     -0.00070544	     32.88255079
      0.34931489	     -0.05548037	     -0.00029629	     -0.19719976	     -0.05915738	      0.88287979	     -0.00011982	     -0.21269863	      0.00045969	     -0.00069341	     32.64742573
      0.35088844	     -0.05552433	     -0.00029473	     -0.19724361	     -0.05915667	      0.88287871	     -0.00012018	     -0.21270373	      0.00043874	     -0.00067946	     32.73269483
      0.35214476	     -0.05556200	     -0.00029395	     -0.19728118	     -0.05915613	      0.88287787	     -0.00012047	     -0.21270773	      0.00042274	     -0.00066894	     32.38613541
      0.35340107	     -0.05559374	     -0.00029261	     -0.19731285	     -0.05915561	      0.88287703	     -0.00012076	     -0.21271170	      0.00040681	     -0.00065909	     32.45798580
      0.35465739	     -0.05562720	     -0.00029161	     -0.19734623	     -0.05915511	      0.88287621	     -0.00012105	     -0.21271564	      0.00039141	     -0.00064981	     32.26223738
      0.35629265	     -0.05566548	     -0.00028982	     -0.19738442	     -0.05915448	      0.88287516	     -0.00012143	     -0.21272077	      0.00037162	     -0.00063870	     32.35281502
      0.35754338	     -0.05569792	     -0.00028892	     -0.19741678	     -0.05915403	      0.88287436	     -0.00012172	     -0.21272469	      0.00035709	     -0.00063088	     32.03013829
      0.35879411	     -0.05572528	     -0.00028746	     -0.19744408	     -0.05915359	      0.88287358	     -0.00012201	     -0.21272866	      0.00034259	     -0.00062376	     32.10954722
      0.36004483	     -0.05575510	     -0.00028631	     -0.19747385	     -0.05915317	      0.88287280	     -0.00012230	     -0.21273267	      0.00032854	     -0.00061728	     31.94158212
      0.36172699	     -0.05579141	     -0.00028432	     -0.19751008	     -0.05915263	      0.88287177	     -0.00012269	     -0.21273821	      0.00030987	     -0.00060971	     32.04976239
      0.36296861	     -0.05582275	     -0.00028332	     -0.19754137	     -0.05915226	      0.88287102	     -0.00012298	     -0.21274242	      0.00029668	     -0.00060494	     31.74271717
      0.36421023	     -0.05585006	     -0.00028176	     -0.19756864	     -0.05915190	      0.88287027	     -0.00012327	     -0.21274680	      0.00028353	     -0.00060100	     31.82677364
      0.36573531	     -0.05588706	     -0.00028015	     -0.19760559	     -0.05915148	      0.88286935	     -0.00012363	     -0.21275238	      0.00026804	     -0.00059721	     31.59666164
      0.36709281	     -0.05591506	     -0.00027802	     -0.19763357	     -0.05915112	      0.88286855	     -0.00012395	     -0.21275758	      0.00025439	     -0.00059491	     31.78597502
      0.36845032	     -0.05594890	     -0.00027635	     -0.19766738	     -0.05915079	      0.88286774	     -0.00012427	     -0.21276295	      0.00024146	     -0.00059353	     31.47366574
      0.36980782	     -0.05597714	     -0.00027384	     -0.19769561	     -0.05915047	      0.88286693	     -0.00012459	     -0.21276857	      0.00022855	     -0.00059327	     31.69005000
      0.37116533	     -0.05601216	     -0.00027187	     -0.19773063	     -0.05915016	      0.88286613	     -0.00012492	     -0.21277442	      0.00021644	     -0.00059404	     31.35330879
      0.37252284	     -0.05604095	     -0.00026906	     -0.19775943	     -0.05914988	      0.88286532	     -0.00012524	     -0.21278056	      0.00020436	     -0.00059603	     31.60317524
      0.37388034	     -0.05607657	     -0.00026682	     -0.19779506	     -0.05914961	      0.88286451	     -0.00012557	     -0.21278693	      0.00019318	     -0.00059909	     31.24119616
      0.37523785	     -0.05610533	     -0.00026370	     -0.19782386	     -0.05914935	      0.88286369	     -0.00012590	     -0.21279360	      0.00018202	     -0.00060339	     31.51681669
      0.37659535	     -0.05614177	     -0.00026113	     -0.19786033	     -0.05914911	      0.88286287	     -0.00012624	     -0.21280050	      0.00017183	     -0.00060880	     31.12135558
      0.37795286	     -0.05617135	     -0.00025777	     -0.19788996	     -0.05914889	      0.88286204	     -0.00012657	     -0.21280773	      0.00016168	     -0.00061557	     31.42128262
      0.37931037	     -0.05621003	     -0.00025516	     -0.19792868	     -0.05914867	      0.88286120	     -0.00012692	     -0.21281521	      0.00015262	     -0.00062355	     30.99784389
      0.38066787	     -0.05624242	     -0.00025202	     -0.19796113	     -0.05914847	      0.88286035	     -0.00012726	     -0.21282308	      0.00014365	     -0.00063296	     31.32208295
      0.38202538	     -0.05628518	     -0.00024971	     -0.19800393	     -0.05914828	      0.88285948	     -0.00012761	     -0.21283127	      0.00013588	     -0.00064363	     30.86975810
      0.38338289	     -0.05632098	     -0.00024696	     -0.19803980	     -0.05914810	      0.88285860	     -0.00012797	     -0.21283993	      0.00012827	     -0.00065578	     31.21653944
      0.38474039	     -0.05636541	     -0.00024481	     -0.19808428	     -0.05914794	      0.88285770	     -0.00012833	     -0.21284892	      0.00012198	     -0.00066910	     30.74876264
      0.38609790	     -0.05640218	     -0.00024228	     -0.19812113	     -0.05914777	      0.88285678	     -0.00012870	     -0.21285834	      0.00011586	     -0.00068376	     31.10580652
      0.38745540	     -0.05644887	     -0.00024039	     -0.19816788	     -0.05914762	      0.88285584	     -0.00012908	     -0.21286808	      0.00011109	     -0.00069941	     30.61731971
      0.38867537	     -0.05648515	     -0.00023854	     -0.19820423	     -0.05914749	      0.88285498	     -0.00012943	     -0.21287721	      0.00010696	     -0.00071442	     30.86100280
      0.38989534	     -0.05652687	     -0.00023704	     -0.19824601	     -0.05914736	      0.88285410	     -0.00012978	     -0.21288665	      0.00010378	     -0.00073007	     30.63904867
      0.39139111	     -0.05657656	     -0.00023539	     -0.19829579	     -0.05914721	      0.88285299	     -0.00013022	     -0.21289870	      0.00010049	     -0.00075009	     30.69902210
      0.39288687	     -0.05663275	     -0.00023395	     -0.19835206	     -0.05914706	      0.88285185	     -0.00013067	     -0.21291129	      0.00009842	     -0.00077082	     30.35054195
      0.39414449	     -0.05667630	     -0.00023274	     -0.19839570	     -0.05914693	      0.88285087	     -0.00013106	     -0.21292234	      0.00009708	     -0.00078880	     30.54266860
      0.39540210	     -0.05672496	     -0.00023152	     -0.19844445	     -0.05914681	      0.88284987	     -0.00013145	     -0.21293375	      0.00009678	     -0.00080707	     30.30209429
      0.39665972	     -0.05677259	     -0.00023033	     -0.19849218	     -0.05914669	      0.88284884	     -0.00013186	     -0.21294557	      0.00009702	     -0.00082566	     30.31519155
      0.39836088	     -0.05684217	     -0.00022864	     -0.19856191	     -0.05914652	      0.88284742	     -0.00013242	     -0.21296217	      0.00009880	     -0.00085113	     30.03673873
      0.39964015	     -0.05689178	     -0.00022748	     -0.19861163	     -0.05914640	      0.88284632	     -0.00013285	     -0.21297513	      0.00010086	     -0.00087053	     30.18530440
      0.40091942	     -0.05694516	     -0.00022612	     -0.19866516	     -0.05914627	      0.88284519	     -0.00013329	     -0.21298845	      0.00010410	     -0.00088990	     29.95747928
      0.40219869	     -0.05699727	     -0.00022498	     -0.19871740	     -0.05914613	      0.88284404	     -0.00013373	     -0.21300213	      0.00010806	     -0.00090925	     29.97395898
      0.40389322	     -0.05707118	     -0.00022327	     -0.19879152	     -0.05914594	      0.88284248	     -0.00013434	     -0.21302078	      0.00011494	     -0.00093456	     29.68714043
      0.40515609	     -0.05712310	     -0.00022286	     -0.19884357	     -0.05914579	      0.88284128	     -0.00013481	     -0.21303515	      0.00012081	     -0.00095309	     29.82311784
      0.40641896	     -0.05718068	     -0.00022225	     -0.19890131	     -0.05914564	      0.88284007	     -0.00013528	     -0.21304993	      0.00012785	     -0.00097112	     29.59802504
      0.40796717	     -0.05725070	     -0.00022198	     -0.19897152	     -0.05914543	      0.88283855	     -0.00013587	     -0.21306867	      0.00013752	     -0.00099269	     29.65204909
      0.40935345	     -0.05731701	     -0.00022118	     -0.19903803	     -0.05914523	      0.88283716	     -0.00013641	     -0.21308596	      0.00014775	     -0.00101136	     29.34806997
      0.41073973	     -0.05737949	     -0.00022098	     -0.19910071	     -0.05914502	      0.88283575	     -0.00013697	     -0.21310371	      0.00015889	     -0.00102949	     29.49441670
      0.41212602	     -0.05744601	     -0.00021994	     -0.19916745	     -0.05914479	      0.88283431	     -0.00013753	     -0.21312181	      0.00017170	     -0.00104687	     29.16373726
      0.41351230	     -0.05750932	     -0.00021997	     -0.19923098	     -0.05914454	      0.88283284	     -0.00013811	     -0.21314028	      0.00018542	     -0.00106359	     29.33804776
      0.41489858	     -0.05757692	     -0.00021898	     -0.19929884	     -0.05914428	      0.88283136	     -0.00013870	     -0.21315905	      0.00020091	     -0.00107940	     28.98332476
      0.41628486	     -0.05764019	     -0.00021920	     -0.19936235	     -0.05914399	      0.88282985	     -0.00013930	     -0.21317812	      0.00021729	     -0.00109440	     29.18424602
      0.41767114	     -0.05770669	     -0.00021749	     -0.19942916	     -0.05914367	      0.88282832	     -0.00013992	     -0.21319740	      0.00023545	     -0.00110814	     28.81283136
      0.41905742	     -0.05776783	     -0.00021731	     -0.19949058	     -0.05914333	      0.88282678	     -0.00014055	     -0.21321685	      0.00025441	     -0.00112067	     29.02852247
      0.42044371	     -0.05783189	     -0.00021545	     -0.19955498	     -0.05914297	      0.88282522	     -0.00014119	     -0.21323637	      0.00027519	     -0.00113174	     28.65117906
      0.42182999	     -0.05789066	     -0.00021551	     -0.19961405	     -0.05914257	      0.88282364	     -0.00014184	     -0.21325595	      0.00029673	     -0.00114151	     28.88014345
      0.42321627	     -0.05795198	     -0.00021357	     -0.19967574	     -0.05914214	      0.88282205	     -0.00014251	     -0.21327549	      0.00032012	     -0.00114974	     28.50352709
      0.42445841	     -0.05800237	     -0.00021372	     -0.19972642	     -0.05914173	      0.88282062	     -0.00014312	     -0.21329297	      0.00034172	     -0.00115594	     28.65852559
      0.42570054	     -0.05805366	     -0.00021280	     -0.19977804	     -0.05914129	      0.88281918	     -0.00014374	     -0.21331034	      0.00036466	     -0.00116084	     28.49452372
      0.42722493	     -0.05811344	     -0.00021296	     -0.19983821	     -0.05914072	      0.88281741	     -0.00014451	     -0.21333150	      0.00039401	     -0.00116508	     28.53604313
      0.42874932	     -0.05817263	     -0.00021226	     -0.19989782	     -0.05914009	      0.88281563	     -0.00014531	     -0.21335240	      0.00042511	     -0.00116713	     28.32284126
      0.43002936	     -0.05821909	     -0.00021335	     -0.19994460	     -0.05913953	      0.88281414	     -0.00014599	     -0.21336972	      0.00045199	     -0.00116716	     28.44405316
      0.43130941	     -0.05826577	     -0.00021313	     -0.19999163	     -0.05913893	      0.88281264	     -0.00014668	     -0.21338680	      0.00048009	     -0.00116544	     28.30735714
      0.43258946	     -0.05830881	     -0.00021374	     -0.20003502	     -0.05913830	      0.88281115	     -0.00014738	     -0.21340357	      0.00050891	     -0.00116198	     28.33027307
      0.43432893	     -0.05836309	     -0.00021330	     -0.20008984	     -0.05913738	      0.88280914	     -0.00014835	     -0.21342576	      0.00054964	     -0.00115429	     28.20453630
      0.43563051	     -0.05839925	     -0.00021403	     -0.20012637	     -0.05913665	      0.88280764	     -0.00014909	     -0.21344184	      0.00058080	     -0.00114627	     28.29651647
      0.43693210	     -0.05843440	     -0.00021360	     -0.20016193	     -0.05913587	      0.88280616	     -0.00014985	     -0.21345745	      0.00061294	     -0.00113623	     28.19959433
      0.43823368	     -0.05846671	     -0.00021420	     -0.20019464	     -0.05913505	      0.88280469	     -0.00015061	     -0.21347255	      0.00064562	     -0.00112425	     28.22978426
      0.43996604	     -0.05850785	     -0.00021414	     -0.20023633	     -0.05913389	      0.88280275	     -0.00015165	     -0.21349183	      0.00069030	     -0.00110523	     28.13710303
      0.44124960	     -0.05853415	     -0.00021595	     -0.20026299	     -0.05913298	      0.88280134	     -0.00015244	     -0.21350553	      0.00072382	     -0.00108898	     28.22353682
      0.44253315	     -0.05856109	     -0.00021670	     -0.20029034	     -0.05913203	      0.88279996	     -0.00015323	     -0.21351875	      0.00075807	     -0.00107082	     28.14434537
      0.44411371	     -0.05859233	     -0.00021909	     -0.20032203	     -0.05913080	      0.88279829	     -0.00015422	     -0.21353440	      0.00080066	     -0.00104615	     28.19282914
      0.44552180	     -0.05861952	     -0.00021989	     -0.20034967	     -0.05912965	      0.88279683	     -0.00015512	     -0.21354775	      0.00083943	     -0.00102206	     28.09682842
      0.44692990	     -0.05864393	     -0.00022284	     -0.20037447	     -0.05912844	      0.88279541	     -0.00015604	     -0.21356052	      0.00087846	     -0.00099626	     28.17978090
      0.44833799	     -0.05866766	     -0.00022376	     -0.20039866	     -0.05912717	      0.88279402	     -0.00015696	     -0.21357268	      0.00091833	     -0.00096881	     28.07807773
      0.44974608	     -0.05868845	     -0.00022682	     -0.20041985	     -0.05912585	      0.88279268	     -0.00015790	     -0.21358422	      0.00095838	     -0.00094005	     28.17161522
      0.45115418	     -0.05870854	     -0.00022753	     -0.20044041	     -0.05912447	      0.88279138	     -0.00015886	     -0.21359510	      0.00099931	     -0.00091006	     28.06937827
      0.45256227	     -0.05872574	     -0.00023078	     -0.20045802	     -0.05912304	      0.88279012	     -0.00015982	     -0.21360533	      0.00104037	     -0.00087918	     28.17648610
      0.45397037	     -0.05874252	     -0.00023140	     -0.20047528	     -0.05912154	      0.88278890	     -0.00016080	     -0.21361488	      0.00108233	     -0.00084745	     28.06934796
      0.45537846	     -0.05875652	     -0.00023494	     -0.20048968	     -0.05911999	      0.88278773	     -0.00016180	     -0.21362376	      0.00112434	     -0.00081524	     28.18849561
      0.45678655	     -0.05877005	     -0.00023544	     -0.20050370	     -0.05911838	      0.88278661	     -0.00016280	     -0.21363195	      0.00116726	     -0.00078253	     28.07488292
      0.45819465	     -0.05878061	     -0.00023909	     -0.20051466	     -0.05911670	      0.88278553	     -0.00016382	     -0.21363945	      0.00121015	     -0.00074966	     28.20749583
      0.45944889	     -0.05878933	     -0.00023941	     -0.20052383	     -0.05911516	      0.88278461	     -0.00016474	     -0.21364554	      0.00124908	     -0.00072016	     28.10773042
      0.46070312	     -0.05879590	     -0.00024164	     -0.20053079	     -0.05911357	      0.88278372	     -0.00016567	     -0.21365105	      0.00128805	     -0.00069072	     28.15975728
      0.46225033	     -0.05880216	     -0.00024310	     -0.20053758	     -0.05911154	      0.88278268	     -0.00016683	     -0.21365706	      0.00133672	     -0.00065453	     28.13736075
      0.46379753	     -0.05880538	     -0.00024632	     -0.20054128	     -0.05910943	      0.88278170	     -0.00016800	     -0.21366218	      0.00138559	     -0.00061870	     28.24326894
      0.46508106	     -0.05880650	     -0.00024694	     -0.20054284	     -0.05910763	      0.88278092	     -0.00016898	     -0.21366573	      0.00142671	     -0.00058922	     28.17779719
      0.46636458	     -0.05880507	     -0.00024937	     -0.20054182	     -0.05910577	      0.88278018	     -0.00016998	     -0.21366864	      0.00146781	     -0.00056013	     28.24294366
      0.46791530	     -0.05880073	     -0.00025088	     -0.20053801	     -0.05910346	      0.88277934	     -0.00017119	     -0.21367128	      0.00151796	     -0.00052540	     28.23514246
      0.46946601	     -0.05879284	     -0.00025445	     -0.20053059	     -0.05910106	      0.88277855	     -0.00017242	     -0.21367295	      0.00156807	     -0.00049125	     28.36661932
      0.47070377	     -0.05878489	     -0.00025504	     -0.20052308	     -0.05909910	      0.88277796	     -0.00017341	     -0.21367357	      0.00160850	     -0.00046430	     28.31214155
      0.47194153	     -0.05877507	     -0.00025745	     -0.20051364	     -0.05909708	      0.88277740	     -0.00017441	     -0.21367357	      0.00164875	     -0.00043773	     28.37723706
      0.47355191	     -0.05876052	     -0.00025937	     -0.20049963	     -0.05909438	      0.88277673	     -0.00017572	     -0.21367266	      0.00170131	     -0.00040364	     28.39276581
      0.47516229	     -0.05874357	     -0.00026322	     -0.20048316	     -0.05909160	      0.88277610	     -0.00017705	     -0.21367075	      0.00175360	     -0.00037020	     28.53186714
      0.47636064	     -0.05872982	     -0.00026376	     -0.20046983	     -0.05908948	      0.88277567	     -0.00017804	     -0.21366870	      0.00179276	     -0.00034563	     28.48586388
      0.47755899	     -0.05871452	     -0.00026605	     -0.20045489	     -0.05908731	      0.88277527	     -0.00017904	     -0.21366612	      0.00183161	     -0.00032143	     28.55374899
      0.47924193	     -0.05869016	     -0.00026839	     -0.20043107	     -0.05908418	      0.88277476	     -0.00018045	     -0.21366163	      0.00188617	     -0.00028787	     28.61603139
      0.48075628	     -0.05866230	     -0.00027202	     -0.20040365	     -0.05908128	      0.88277435	     -0.00018173	     -0.21365664	      0.00193488	     -0.00025788	     28.77660118
      0.48227064	     -0.05862747	     -0.00027284	     -0.20036932	     -0.05907832	      0.88277398	     -0.00018301	     -0.21365065	      0.00198353	     -0.00022762	     28.80606679
      0.48347669	     -0.05859327	     -0.00027589	     -0.20033547	     -0.05907590	      0.88277372	     -0.00018404	     -0.21364507	      0.00202154	     -0.00020324	     28.97012502
      0.48468275	     -0.05855412	     -0.00027698	     -0.20029671	     -0.05907344	      0.88277349	     -0.00018508	     -0.21363871	      0.00205932	     -0.00017828	     29.04756251
      0.48632021	     -0.05849383	     -0.00027977	     -0.20023690	     -0.05907003	      0.88277323	     -0.00018649	     -0.21362876	      0.00210952	     -0.00014324	     29.24007096
      0.48795766	     -0.05842350	     -0.00028045	     -0.20016711	     -0.05906653	      0.88277302	     -0.00018791	     -0.21361726	      0.00215861	     -0.00010639	     29.35180382
      0.48913106	     -0.05836672	     -0.00028297	     -0.20011064	     -0.05906398	      0.88277291	     -0.00018893	     -0.21360801	      0.00219251	     -0.00007876	     29.54883887
      0.49030445	     -0.05830535	     -0.00028344	     -0.20004963	     -0.05906139	      0.88277284	     -0.00018995	     -0.21359790	      0.00222567	     -0.00004993	     29.65355489
      0.49201397	     -0.05820799	     -0.00028464	     -0.19995277	     -0.05905754	      0.88277279	     -0.00019144	     -0.21358163	      0.00227203	     -0.00000589	     29.88953045
      0.49344698	     -0.05812035	     -0.00028429	     -0.19986557	     -0.05905426	      0.88277281	     -0.00019270	     -0.21356661	      0.00230927	      0.00003294	     30.02687763
      0.49487999	     -0.05802878	     -0.00028575	     -0.19977436	     -0.05905092	      0.88277289	     -0.00019396	     -0.21355040	      0.00234464	      0.00007335	     30.29563681
      0.49631300	     -0.05793192	     -0.00028468	     -0.19967791	     -0.05904754	      0.88277302	     -0.00019522	     -0.21353306	      0.00237855	      0.00011531	     30.42715747
      0.49774601	     -0.05782982	     -0.00028623	     -0.19957615	     -0.05904411	      0.88277322	     -0.00019649	     -0.21351458	      0.00241039	      0.00015854	     30.77945316
      0.49898452	     -0.05773848	     -0.00028485	     -0.19948514	     -0.05904111	      0.88277344	     -0.00019758	     -0.21349772	      0.00243677	      0.00019696	     30.88565658
      0.50022303	     -0.05764508	     -0.00028526	     -0.19939202	     -0.05903807	      0.88277370	     -0.00019868	     -0.21348009	      0.00246154	      0.00023616	     31.14250041
      0.50175509	     -0.05752739	     -0.00028400	     -0.19927470	     -0.05903428	      0.88277410	     -0.00020003	     -0.21345729	      0.00249034	      0.00028560	     31.35134288
      0.50328714	     -0.05740865	     -0.00028502	     -0.19915624	     -0.05903044	      0.88277458	     -0.00020139	     -0.21343349	      0.00251674	      0.00033561	     31.73709520
      0.50449846	     -0.05731510	     -0.00028379	     -0.19906294	     -0.05902738	      0.88277501	     -0.00020247	     -0.21341407	      0.00253632	      0.00037542	     31.85012996
      0.50570978	     -0.05722252	     -0.00028467	     -0.19897056	     -0.05902430	      0.88277549	     -0.00020354	     -0.21339420	      0.00255436	      0.00041514	     32.11197737
      0.50728174	     -0.05710394	     -0.00028463	     -0.19885223	     -0.05902027	      0.88277618	     -0.00020494	     -0.21336786	      0.00257593	      0.00046623	     32.34934112
      0.50885371	     -0.05698704	     -0.00028661	     -0.19873549	     -0.05901620	      0.88277695	     -0.00020633	     -0.21334100	      0.00259508	      0.00051616	     32.75935984
      0.50999918	     -0.05690258	     -0.00028578	     -0.19865121	     -0.05901322	      0.88277757	     -0.00020735	     -0.21332118	      0.00260798	      0.00055155	     32.84165023
      0.51114465	     -0.05681920	     -0.00028717	     -0.19856793	     -0.05901023	      0.88277822	     -0.00020836	     -0.21330121	      0.00261963	      0.00058584	     33.08175664
      0.51280866	     -0.05670137	     -0.00028840	     -0.19845025	     -0.05900586	      0.88277923	     -0.00020983	     -0.21327202	      0.00263483	      0.00063338	     33.35230853
      0.51421141	     -0.05660491	     -0.00029088	     -0.19835385	     -0.05900215	      0.88278015	     -0.00021107	     -0.21324733	      0.00264593	      0.00067094	     33.68076425
      0.51561416	     -0.05650966	     -0.00029157	     -0.19825870	     -0.05899843	      0.88278111	     -0.00021231	     -0.21322258	      0.00265584	      0.00070597	     33.86659162
      0.51701690	     -0.05641581	     -0.00029451	     -0.19816487	     -0.05899470	      0.88278213	     -0.00021354	     -0.21319775	      0.00266418	      0.00073812	     34.23502242
      0.51841965	     -0.05632382	     -0.00029426	     -0.19807298	     -0.05899096	      0.88278318	     -0.00021477	     -0.21317288	      0.00267150	      0.00076730	     34.34631563
      0.51961208	     -0.05624729	     -0.00029667	     -0.19799646	     -0.05898777	      0.88278411	     -0.00021581	     -0.21315172	      0.00267645	      0.00078941	     34.65121855
      0.52080451	     -0.05617244	     -0.00029703	     -0.19792166	     -0.05898458	      0.88278506	     -0.00021685	     -0.21313056	      0.00268073	      0.00080904	     34.79374470
      0.52232189	     -0.05608229	     -0.00029885	     -0.19783151	     -0.05898051	      0.88278631	     -0.00021817	     -0.21310371	      0.00268485	      0.00083016	     35.07836962
      0.52383927	     -0.05599753	     -0.00029866	     -0.19774681	     -0.05897643	      0.88278758	     -0.00021948	     -0.21307706	      0.00268792	      0.00084681	     35.19623838
      0.52501842	     -0.05593458	     -0.00030058	     -0.19768383	     -0.05897326	      0.88278859	     -0.00022050	     -0.21305653	      0.00268933	      0.00085641	     35.45351117
      0.52619757	     -0.05587464	     -0.00030068	     -0.19762391	     -0.05897009	      0.88278960	     -0.00022151	     -0.21303618	      0.00269033	      0.00086308	     35.56179874
      0.52775053	     -0.05580102	     -0.00030228	     -0.19755025	     -0.05896591	      0.88279094	     -0.00022284	     -0.21300975	      0.00269075	      0.00086720	     35.81354052
      0.52930348	     -0.05573294	     -0.00030188	     -0.19748218	     -0.05896173	      0.88279229	     -0.00022415	     -0.21298379	      0.00269058	      0.00086603	     35.88422604
      0.53042121	     -0.05568719	     -0.00030403	     -0.19743637	     -0.05895872	      0.88279326	     -0.00022510	     -0.21296543	      0.00268982	      0.00086181	     36.11826903
      0.53153894	     -0.05564407	     -0.00030438	     -0.19739324	     -0.05895572	      0.88279422	     -0.00022604	     -0.21294736	      0.00268892	      0.00085487	     36.20186861
      0.53318863	     -0.05558469	     -0.00030583	     -0.19733379	     -0.05895128	      0.88279562	     -0.00022742	     -0.21292124	      0.00268702	      0.00083967	     36.41044416
      0.53457537	     -0.05553798	     -0.00030567	     -0.19728707	     -0.05894756	      0.88279677	     -0.00022857	     -0.21289977	      0.00268515	      0.00082248	     36.46744385
      0.53596212	     -0.05549450	     -0.00030716	     -0.19724351	     -0.05894384	      0.88279789	     -0.00022971	     -0.21287875	      0.00268280	      0.00080138	     36.68273315
      0.53734886	     -0.05545472	     -0.00030629	     -0.19720373	     -0.05894012	      0.88279899	     -0.00023084	     -0.21285820	      0.00268044	      0.00077663	     36.66839815
      0.53873561	     -0.05541848	     -0.00030852	     -0.19716739	     -0.05893640	      0.88280005	     -0.00023197	     -0.21283813	      0.00267761	      0.00074834	     36.94701382
      0.53990266	     -0.05539044	     -0.00030758	     -0.19713935	     -0.05893328	      0.88280091	     -0.00023291	     -0.21282163	      0.00267538	      0.00072212	     36.87965099
      0.54106970	     -0.05536442	     -0.00030866	     -0.19711326	     -0.05893016	      0.88280173	     -0.00023385	     -0.21280547	      0.00267289	      0.00069378	     37.01538699
      0.54258514	     -0.05533317	     -0.00030874	     -0.19708196	     -0.05892611	      0.88280275	     -0.00023505	     -0.21278501	      0.00266969	      0.00065427	     37.05667077
      0.54410057	     -0.05530455	     -0.00031053	     -0.19705325	     -0.05892207	      0.88280371	     -0.00023624	     -0.21276510	      0.00266620	      0.00061202	     37.28300589
      0.54526521	     -0.05528435	     -0.00030920	     -0.19703305	     -0.05891896	      0.88280441	     -0.00023715	     -0.21275017	      0.00266365	      0.00057811	     37.20197010
      0.54642985	     -0.05526579	     -0.00030955	     -0.19701444	     -0.05891586	      0.88280506	     -0.00023805	     -0.21273555	      0.00266086	      0.00054311	     37.30697573
      0.54797845	     -0.05524337	     -0.00030869	     -0.19699199	     -0.05891175	      0.88280586	     -0.00023923	     -0.21271660	      0.00265720	      0.00049529	     37.31912531
      0.54952704	     -0.05522372	     -0.00030985	     -0.19697225	     -0.05890763	      0.88280659	     -0.00024040	     -0.21269819	      0.00265329	      0.00044629	     37.55802819
      0.55063147	     -0.05521123	     -0.00030823	     -0.19695977	     -0.05890470	      0.88280707	     -0.00024123	     -0.21268539	      0.00265073	      0.00041096	     37.43712852
      0.55173590	     -0.05520011	     -0.00030840	     -0.19694860	     -0.05890178	      0.88280750	     -0.00024205	     -0.21267287	      0.00264801	      0.00037539	     37.51756854
      0.55338656	     -0.05518562	     -0.00030731	     -0.19693408	     -0.05889741	      0.88280808	     -0.00024326	     -0.21265467	      0.00264404	      0.00032228	     37.52840207
      0.55476712	     -0.05517618	     -0.00030782	     -0.19692456	     -0.05889376	      0.88280849	     -0.00024426	     -0.21263994	      0.00264062	      0.00027819	     37.64722110
      0.55614768	     -0.05516844	     -0.00030653	     -0.19691680	     -0.05889012	      0.88280884	     -0.00024525	     -0.21262565	      0.00263738	      0.00023476	     37.57126645
      0.55752824	     -0.05516259	     -0.00030755	     -0.19691087	     -0.05888648	      0.88280914	     -0.00024623	     -0.21261180	      0.00263397	      0.00019215	     37.74636058
      0.55876909	     -0.05515863	     -0.00030595	     -0.19690690	     -0.05888321	      0.88280935	     -0.00024710	     -0.21259971	      0.00263118	      0.00015482	     37.62544100
      0.56000995	     -0.05515623	     -0.00030634	     -0.19690444	     -0.05887995	      0.88280952	     -0.00024796	     -0.21258794	      0.00262826	      0.00011846	     37.73224401
      0.56125080	     -0.05515527	     -0.00030532	     -0.19690346	     -0.05887669	      0.88280965	     -0.00024880	     -0.21257651	      0.00262554	      0.00008328	     37.68338596
      0.56281686	     -0.05515629	     -0.00030557	     -0.19690441	     -0.05887258	      0.88280975	     -0.00024985	     -0.21256253	      0.00262209	      0.00004063	     37.79560995
      0.56407486	     -0.05515752	     -0.00030428	     -0.19690562	     -0.05886929	      0.88280978	     -0.00025069	     -0.21255169	      0.00261960	      0.00000801	     37.67671541
      0.56533286	     -0.05516130	     -0.00030504	     -0.19690933	     -0.05886599	      0.88280977	     -0.00025151	     -0.21254122	      0.00261702	     -0.00002309	     37.75611717
      0.56659086	     -0.05516708	     -0.00030442	     -0.19691507	     -0.05886270	      0.88280972	     -0.00025232	     -0.21253113	      0.00261471	     -0.00005261	     37.68169483
      0.56814701	     -0.05517662	     -0.00030521	     -0.19692453	     -0.05885863	      0.88280961	     -0.00025330	     -0.21251917	      0.00261194	     -0.00008699	     37.77877342
      0.56938474	     -0.05518592	     -0.00030395	     -0.19693382	     -0.05885540	      0.88280949	     -0.00025407	     -0.21251005	      0.00261015	     -0.00011260	     37.62881640
      0.57062247	     -0.05519693	     -0.00030449	     -0.19694477	     -0.05885217	      0.88280933	     -0.00025483	     -0.21250127	      0.00260841	     -0.00013676	     37.68870196
      0.57186019	     -0.05520966	     -0.00030384	     -0.19695748	     -0.05884895	      0.88280915	     -0.00025558	     -0.21249283	      0.00260707	     -0.00015942	     37.60291914
      0.57347918	     -0.05522915	     -0.00030447	     -0.19697689	     -0.05884473	      0.88280887	     -0.00025654	     -0.21248229	      0.00260562	     -0.00018695	     37.66283969
      0.57470882	     -0.05524583	     -0.00030330	     -0.19699356	     -0.05884152	      0.88280863	     -0.00025725	     -0.21247467	      0.00260507	     -0.00020626	     37.48672426
      0.57593846	     -0.05526477	     -0.00030394	     -0.19701244	     -0.05883832	      0.88280836	     -0.00025795	     -0.21246739	      0.00260470	     -0.00022433	     37.51187540
      0.57741930	     -0.05529035	     -0.00030314	     -0.19703801	     -0.05883446	      0.88280801	     -0.00025878	     -0.21245908	      0.00260494	     -0.00024450	     37.34725457
      0.57874964	     -0.05531579	     -0.00030418	     -0.19706338	     -0.05883100	      0.88280768	     -0.00025951	     -0.21245205	      0.00260549	     -0.00026131	     37.40524082
      0.58007998	     -0.05534349	     -0.00030301	     -0.19709109	     -0.05882753	      0.88280732	     -0.00026022	     -0.21244542	      0.00260683	     -0.00027690	     37.18373253
      0.58141031	     -0.05537343	     -0.00030412	     -0.19712098	     -0.05882406	      0.88280694	     -0.00026092	     -0.21243919	      0.00260849	     -0.00029150	     37.23893756
      0.58274065	     -0.05540507	     -0.00030282	     -0.19715263	     -0.05882059	      0.88280654	     -0.00026160	     -0.21243334	      0.00261103	     -0.00030509	     36.99144774
      0.58407099	     -0.05543795	     -0.00030391	     -0.19718547	     -0.05881711	      0.88280613	     -0.00026227	     -0.21242785	      0.00261394	     -0.00031786	     37.04949223
      0.58540133	     -0.05547148	     -0.00030233	     -0.19721904	     -0.05881363	      0.88280570	     -0.00026292	     -0.21242267	      0.00261778	     -0.00032976	     36.77840766
      0.58673167	     -0.05550551	     -0.00030327	     -0.19725305	     -0.05881015	      0.88280525	     -0.00026355	     -0.21241778	      0.00262201	     -0.00034096	     36.83904676
      0.58806201	     -0.05553981	     -0.00030139	     -0.19728741	     -0.05880666	      0.88280479	     -0.00026417	     -0.21241314	      0.00262722	     -0.00035138	     36.54741978
      0.58939235	     -0.05557433	     -0.00030225	     -0.19732191	     -0.05880316	      0.88280432	     -0.00026478	     -0.21240871	      0.00263280	     -0.00036116	     36.61291796
      0.59072269	     -0.05560881	     -0.00030020	     -0.19735646	     -0.05879965	      0.88280383	     -0.00026537	     -0.21240445	      0.00263939	     -0.00037016	     36.30559913
      0.59205303	     -0.05564324	     -0.00030109	     -0.19739090	     -0.05879613	      0.88280333	     -0.00026594	     -0.21240035	      0.00264631	     -0.00037850	     36.37574511
      0.59338337	     -0.05567743	     -0.00029898	     -0.19742517	     -0.05879261	      0.88280282	     -0.00026650	     -0.21239637	      0.00265422	     -0.00038600	     36.05407732
      0.59471371	     -0.05571136	     -0.00029990	     -0.19745911	     -0.05878907	      0.88280231	     -0.00026704	     -0.21239250	      0.00266240	     -0.00039280	     36.12840066
      0.59604405	     -0.05574482	     -0.00029778	     -0.19749267	     -0.05878552	      0.88280178	     -0.00026756	     -0.21238871	      0.00267154	     -0.00039871	     35.79852239
      0.59737439	     -0.05577784	     -0.00029872	     -0.19752570	     -0.05878196	      0.88280125	     -0.00026807	     -0.21238499	      0.00268090	     -0.00040385	     35.87863232
      0.59870473	     -0.05581016	     -0.00029658	     -0.19755814	     -0.05877839	      0.88280071	     -0.00026856	     -0.21238134	      0.00269117	     -0.00040809	     35.54311451
      0.60003507	     -0.05584179	     -0.00029750	     -0.19758979	     -0.05877480	      0.88280016	     -0.00026904	     -0.21237772	      0.00270160	     -0.00041153	     35.63053199
      0.60136541	     -0.05587255	     -0.00029538	     -0.19762067	     -0.05877120	      0.88279961	     -0.00026950	     -0.21237415	      0.00271289	     -0.00041403	     35.29190892
      0.60269575	     -0.05590250	     -0.00029627	     -0.19765066	     -0.05876759	      0.88279906	     -0.00026994	     -0.21237061	      0.00272427	     -0.00041573	     35.38521422
      0.60402609	     -0.05593141	     -0.00029412	     -0.19767969	     -0.05876395	      0.88279851	     -0.00027037	     -0.21236709	      0.00273643	     -0.00041648	     35.04563074
      0.60535643	     -0.05595932	     -0.00029492	     -0.19770764	     -0.05876031	      0.88279795	     -0.00027078	     -0.21236359	      0.00274863	     -0.00041644	     35.14474264
      0.60668677	     -0.05598607	     -0.00029278	     -0.19773453	     -0.05875664	      0.88279740	     -0.00027117	     -0.21236011	      0.00276154	     -0.00041546	     34.80762139
      0.60801711	     -0.05601176	     -0.00029351	     -0.19776027	     -0.05875296	      0.88279685	     -0.00027155	     -0.21235665	      0.00277443	     -0.00041371	     34.91237695
      0.60934745	     -0.05603635	     -0.00029142	     -0.19778500	     -0.05874926	      0.88279630	     -0.00027190	     -0.21235320	      0.00278796	     -0.00041110	     34.58145373
      0.61067779	     -0.05606002	     -0.00029208	     -0.19780873	     -0.05874554	      0.88279575	     -0.00027225	     -0.21234977	      0.00280144	     -0.00040779	     34.68922114
      0.61200813	     -0.05608262	     -0.00029001	     -0.19783146	     -0.05874180	      0.88279521	     -0.00027257	     -0.21234638	      0.00281549	     -0.00040373	     34.36704939
      0.61333847	     -0.05610512	     -0.00029053	     -0.19785403	     -0.05873805	      0.88279468	     -0.00027287	     -0.21234303	      0.00282945	     -0.00039913	     34.46644052
      0.61466881	     -0.05612831	     -0.00028844	     -0.19787736	     -0.05873428	      0.88279415	     -0.00027316	     -0.21233977	      0.00284391	     -0.00039404	     34.13166688
      0.61599915	     -0.05615348	     -0.00028875	     -0.19790262	     -0.05873048	      0.88279363	     -0.00027343	     -0.21233668	      0.00285827	     -0.00038883	     34.20746220
      0.61732949	     -0.05618151	     -0.00028669	     -0.19793079	     -0.05872667	      0.88279312	     -0.00027369	     -0.21233385	      0.00287317	     -0.00038373	     33.86338905
      0.61865983	     -0.05621264	     -0.00028696	     -0.19796200	     -0.05872284	      0.88279261	     -0.00027392	     -0.21233138	      0.00288812	     -0.00037916	     33.92998724
      0.61999017	     -0.05624674	     -0.00028511	     -0.19799624	     -0.05871899	      0.88279211	     -0.00027414	     -0.21232934	      0.00290377	     -0.00037536	     33.59333959
      0.62132051	     -0.05628407	     -0.00028542	     -0.19803365	     -0.05871511	      0.88279161	     -0.00027434	     -0.21232782	      0.00291969	     -0.00037269	     33.65004025
      0.62265085	     -0.05632457	     -0.00028384	     -0.19807429	     -0.05871122	      0.88279111	     -0.00027452	     -0.21232687	      0.00293646	     -0.00037136	     33.31701280
      0.62398118	     -0.05636732	     -0.00028414	     -0.19811713	     -0.05870730	      0.88279062	     -0.00027469	     -0.21232653	      0.00295368	     -0.00037169	     33.36027024
      0.62531152	     -0.05641137	     -0.00028259	     -0.19816134	     -0.05870336	      0.88279013	     -0.00027483	     -0.21232680	      0.00297190	     -0.00037375	     33.03635022
      0.62664186	     -0.05645707	     -0.00028267	     -0.19820715	     -0.05869939	      0.88278963	     -0.00027496	     -0.21232767	      0.00299072	     -0.00037778	     33.05262450
      0.62797220	     -0.05650474	     -0.00028127	     -0.19825499	     -0.05869540	      0.88278912	     -0.00027507	     -0.21232916	      0.00301061	     -0.00038381	     32.73490207
      0.62930254	     -0.05655413	     -0.00028142	     -0.19830450	     -0.05869138	      0.88278860	     -0.00027517	     -0.21233128	      0.00303124	     -0.00039197	     32.72379618
      0.63063288	     -0.05660466	     -0.00028034	     -0.19835520	     -0.05868733	      0.88278808	     -0.00027524	     -0.21233402	      0.00305300	     -0.00040218	     32.42077628
      0.63196322	     -0.05665695	     -0.00028061	     -0.19840763	     -0.05868326	      0.88278753	     -0.00027530	     -0.21233738	      0.00307557	     -0.00041444	     32.37185888
      0.63357658	     -0.05672254	     -0.00027932	     -0.19847345	     -0.05867827	      0.88278685	     -0.00027535	     -0.21234230	      0.00310447	     -0.00043185	     31.92176838
      0.63478185	     -0.05677243	     -0.00028037	     -0.19852346	     -0.05867452	      0.88278632	     -0.00027537	     -0.21234657	      0.00312674	     -0.00044662	     32.00226216
      0.63598711	     -0.05682263	     -0.00027973	     -0.19857384	     -0.05867073	      0.88278577	     -0.00027537	     -0.21235131	      0.00315006	     -0.00046269	     31.71011116
      0.63756463	     -0.05688888	     -0.00028013	     -0.19864030	     -0.05866574	      0.88278503	     -0.00027536	     -0.21235821	      0.00318161	     -0.00048553	     31.60566284
      0.63914216	     -0.05695612	     -0.00027844	     -0.19870783	     -0.05866070	      0.88278424	     -0.00027532	     -0.21236585	      0.00321481	     -0.00051007	     31.06506008
      0.64027532	     -0.05700510	     -0.00027967	     -0.19875695	     -0.05865704	      0.88278365	     -0.00027528	     -0.21237178	      0.00323918	     -0.00052867	     31.16471506
      0.64140848	     -0.05705446	     -0.00027915	     -0.19880651	     -0.05865335	      0.88278304	     -0.00027522	     -0.21237807	      0.00326451	     -0.00054786	     30.91437746
      0.64310609	     -0.05712897	     -0.00027936	     -0.19888131	     -0.05864778	      0.88278209	     -0.00027512	     -0.21238813	      0.00330369	     -0.00057758	     30.74630112
      0.64454076	     -0.05719226	     -0.00027846	     -0.19894488	     -0.05864301	      0.88278124	     -0.00027500	     -0.21239718	      0.00333824	     -0.00060326	     30.39239892
      0.64597543	     -0.05725573	     -0.00027934	     -0.19900861	     -0.05863820	      0.88278036	     -0.00027487	     -0.21240670	      0.00337373	     -0.00062922	     30.38991874
      0.64741010	     -0.05731942	     -0.00027785	     -0.19907262	     -0.05863333	      0.88277943	     -0.00027472	     -0.21241666	      0.00341072	     -0.00065509	     29.93639756
      0.64867008	     -0.05737571	     -0.00027907	     -0.19912913	     -0.05862902	      0.88277859	     -0.00027458	     -0.21242574	      0.00344382	     -0.00067763	     29.99304845
      0.64993007	     -0.05743193	     -0.00027830	     -0.19918564	     -0.05862465	      0.88277773	     -0.00027442	     -0.21243512	      0.00347807	     -0.00069970	     29.69476989
      0.65119005	     -0.05748750	     -0.00027853	     -0.19924148	     -0.05862025	      0.88277683	     -0.00027424	     -0.21244476	      0.00351303	     -0.00072122	     29.60415178
      0.65290826	     -0.05756239	     -0.00027735	     -0.19931680	     -0.05861417	      0.88277557	     -0.00027397	     -0.21245825	      0.00356226	     -0.00074936	     29.26504253
      0.65420899	     -0.05761910	     -0.00027808	     -0.19937380	     -0.05860951	      0.88277458	     -0.00027376	     -0.21246871	      0.00360037	     -0.00076963	     29.27773969
      0.65550973	     -0.05767512	     -0.00027725	     -0.19943016	     -0.05860481	      0.88277357	     -0.00027353	     -0.21247938	      0.00363962	     -0.00078878	     29.00848454
      0.65681047	     -0.05773100	     -0.00027773	     -0.19948636	     -0.05860005	      0.88277253	     -0.00027328	     -0.21249024	      0.00367961	     -0.00080674	     28.94124918
      0.65848739	     -0.05780145	     -0.00027679	     -0.19955727	     -0.05859383	      0.88277116	     -0.00027294	     -0.21250448	      0.00373268	     -0.00082790	     28.62965751
      0.65976891	     -0.05785431	     -0.00027777	     -0.19961045	     -0.05858902	      0.88277009	     -0.00027267	     -0.21251550	      0.00377397	     -0.00084247	     28.66276555
      0.66105043	     -0.05790641	     -0.00027688	     -0.19966292	     -0.05858416	      0.88276900	     -0.00027238	     -0.21252662	      0.00381630	     -0.00085547	     28.42492344
      0.66259962	     -0.05796846	     -0.00027742	     -0.19972539	     -0.05857821	      0.88276766	     -0.00027201	     -0.21254014	      0.00386831	     -0.00086910	     28.39137316
      0.66414881	     -0.05802942	     -0.00027571	     -0.19978686	     -0.05857217	      0.88276631	     -0.00027163	     -0.21255375	      0.00392177	     -0.00088028	     28.01874549
      0.66532672	     -0.05807547	     -0.00027708	     -0.19983321	     -0.05856753	      0.88276527	     -0.00027133	     -0.21256413	      0.00396281	     -0.00088722	     28.10116325
      0.66650463	     -0.05811949	     -0.00027683	     -0.19987760	     -0.05856284	      0.88276422	     -0.00027101	     -0.21257455	      0.00400473	     -0.00089269	     27.92642753
      0.66817296	     -0.05818028	     -0.00027822	     -0.19993886	     -0.05855610	      0.88276272	     -0.00027055	     -0.21258937	      0.00406493	     -0.00089780	     27.84756507
      0.66962622	     -0.05823278	     -0.00027841	     -0.19999182	     -0.05855016	      0.88276142	     -0.00027013	     -0.21260236	      0.00411848	     -0.00089973	     27.60202813
      0.67107947	     -0.05828412	     -0.00028067	     -0.20004356	     -0.05854413	      0.88276011	     -0.00026970	     -0.21261539	      0.00417263	     -0.00089941	     27.65244490
      0.67253272	     -0.05833326	     -0.00028043	     -0.20009318	     -0.05853803	      0.88275880	     -0.00026926	     -0.21262842	      0.00422799	     -0.00089679	     27.34119122
      0.67381303	     -0.05837504	     -0.00028284	     -0.20013533	     -0.05853258	      0.88275766	     -0.00026885	     -0.21263984	      0.00427709	     -0.00089271	     27.43131136
      0.67509335	     -0.05841548	     -0.00028326	     -0.20017619	     -0.05852708	      0.88275652	     -0.00026844	     -0.21265118	      0.00432707	     -0.00088689	     27.23309666
      0.67637366	     -0.05845514	     -0.00028448	     -0.20021626	     -0.05852150	      0.88275539	     -0.00026802	     -0.21266244	      0.00437742	     -0.00087943	     27.20727230
      0.67812691	     -0.05850763	     -0.00028436	     -0.20026937	     -0.05851377	      0.88275386	     -0.00026742	     -0.21267770	      0.00444737	     -0.00086644	     26.96875726
      0.67943326	     -0.05854484	     -0.00028592	     -0.20030700	     -0.05850792	      0.88275273	     -0.00026696	     -0.21268894	      0.00449986	     -0.00085493	     27.03865455
      0.68073962	     -0.05858019	     -0.00028576	     -0.20034284	     -0.05850201	      0.88275162	     -0.00026650	     -0.21270003	      0.00455311	     -0.00084188	     26.86998221
      0.68204597	     -0.05861347	     -0.00028673	     -0.20037657	     -0.05849603	      0.88275053	     -0.00026603	     -0.21271094	      0.00460672	     -0.00082744	     26.86338590
      0.68379342	     -0.05865487	     -0.00028648	     -0.20041863	     -0.05848792	      0.88274911	     -0.00026538	     -0.21272522	      0.00467933	     -0.00080602	     26.66206385
      0.68508122	     -0.05868294	     -0.00028800	     -0.20044714	     -0.05848185	      0.88274808	     -0.00026489	     -0.21273547	      0.00473308	     -0.00078888	     26.74685300
      0.68636902	     -0.05870817	     -0.00028776	     -0.20047288	     -0.05847572	      0.88274708	     -0.00026440	     -0.21274546	      0.00478745	     -0.00077058	     26.60696544
      0.68796052	     -0.05873623	     -0.00028898	     -0.20050153	     -0.05846805	      0.88274587	     -0.00026377	     -0.21275737	      0.00485489	     -0.00074653	     26.63881080
      0.68937716	     -0.05875903	     -0.00028844	     -0.20052489	     -0.05846113	      0.88274483	     -0.00026321	     -0.21276757	      0.00491549	     -0.00072379	     26.44170247
      0.69079380	     -0.05878013	     -0.00029024	     -0.20054651	     -0.05845412	      0.88274382	     -0.00026264	     -0.21277739	      0.00497609	     -0.00070003	     26.53264511
      0.69221045	     -0.05879903	     -0.00028957	     -0.20056599	     -0.05844703	      0.88274284	     -0.00026206	     -0.21278681	      0.00503726	     -0.00067527	     26.32514508
      0.69362709	     -0.05881592	     -0.00029164	     -0.20058339	     -0.05843985	      0.88274190	     -0.00026148	     -0.21279582	      0.00509832	     -0.00064975	     26.44593090
      0.69504373	     -0.05882966	     -0.00029101	     -0.20059772	     -0.05843259	      0.88274100	     -0.00026089	     -0.21280439	      0.00515996	     -0.00062343	     26.24983021
      0.69646037	     -0.05883802	     -0.00029351	     -0.20060659	     -0.05842523	      0.88274014	     -0.00026029	     -0.21281242	      0.00522141	     -0.00059635	     26.42651870
      0.69787701	     -0.05883909	     -0.00029262	     -0.20060827	     -0.05841779	      0.88273931	     -0.00025969	     -0.21281978	      0.00528335	     -0.00056817	     26.25229470
      0.69929365	     -0.05883439	     -0.00029521	     -0.20060408	     -0.05841026	      0.88273853	     -0.00025908	     -0.21282631	      0.00534476	     -0.00053885	     26.46121930
      0.70056300	     -0.05882455	     -0.00029464	     -0.20059479	     -0.05840345	      0.88273786	     -0.00025853	     -0.21283139	      0.00539995	     -0.00051126	     26.34268114
      0.70183234	     -0.05880757	     -0.00029616	     -0.20057829	     -0.05839656	      0.88273723	     -0.00025798	     -0.21283566	      0.00545456	     -0.00048233	     26.46220663
      0.70337049	     -0.05877502	     -0.00029607	     -0.20054639	     -0.05838812	      0.88273652	     -0.00025731	     -0.21283953	      0.00552030	     -0.00044501	     26.48184791
      0.70490864	     -0.05872939	     -0.00029757	     -0.20050135	     -0.05837957	      0.88273586	     -0.00025664	     -0.21284177	      0.00558482	     -0.00040494	     26.69858109
      0.70619332	     -0.05868078	     -0.00029646	     -0.20045330	     -0.05837237	      0.88273537	     -0.00025607	     -0.21284226	      0.00563804	     -0.00036894	     26.70014176
      0.70747800	     -0.05862223	     -0.00029760	     -0.20039524	     -0.05836509	      0.88273492	     -0.00025551	     -0.21284138	      0.00568996	     -0.00033040	     26.88750083
      0.70902347	     -0.05854210	     -0.00029768	     -0.20031572	     -0.05835625	      0.88273445	     -0.00025482	     -0.21283850	      0.00575087	     -0.00028018	     26.99066111
      0.71056895	     -0.05845219	     -0.00030008	     -0.20022634	     -0.05834731	      0.88273405	     -0.00025414	     -0.21283365	      0.00580925	     -0.00022561	     27.28602720
      0.71179131	     -0.05837362	     -0.00029974	     -0.20014823	     -0.05834019	      0.88273381	     -0.00025360	     -0.21282842	      0.00585400	     -0.00017913	     27.35353151
      0.71301367	     -0.05828891	     -0.00030155	     -0.20006392	     -0.05833300	      0.88273362	     -0.00025306	     -0.21282193	      0.00589689	     -0.00012974	     27.57902728
      0.71462590	     -0.05816915	     -0.00030289	     -0.19994469	     -0.05832345	      0.88273346	     -0.00025235	     -0.21281144	      0.00595091	     -0.00006004	     27.81863665
      0.71623812	     -0.05804109	     -0.00030659	     -0.19981706	     -0.05831382	      0.88273343	     -0.00025165	     -0.21279880	      0.00600137	      0.00001461	     28.20674810
      0.71739691	     -0.05794200	     -0.00030660	     -0.19971834	     -0.05830684	      0.88273348	     -0.00025114	     -0.21278838	      0.00603578	      0.00007128	     28.36223805
      0.71855569	     -0.05783587	     -0.00030808	     -0.19961252	     -0.05829983	      0.88273359	     -0.00025063	     -0.21277677	      0.00606816	      0.00013029	     28.63543422
      0.72026254	     -0.05766656	     -0.00030851	     -0.19944370	     -0.05828943	      0.88273389	     -0.00024990	     -0.21275738	      0.00611246	      0.00022142	     29.02459760
      0.72168260	     -0.05751733	     -0.00030999	     -0.19929482	     -0.05828073	      0.88273426	     -0.00024929	     -0.21273912	      0.00614587	      0.00030078	     29.41067871
      0.72310266	     -0.05736137	     -0.00030961	     -0.19913922	     -0.05827198	      0.88273475	     -0.00024868	     -0.21271899	      0.00617632	      0.00038313	     29.75602149
      0.72452272	     -0.05719946	     -0.00031150	     -0.19897759	     -0.05826319	      0.88273535	     -0.00024808	     -0.21269701	      0.00620330	      0.00046803	     30.17976795
      0.72594277	     -0.05703286	     -0.00031047	     -0.19881132	     -0.05825436	      0.88273608	     -0.00024749	     -0.21267325	      0.00622726	      0.00055521	     30.54148431
      0.72715618	     -0.05688814	     -0.00031234	     -0.19866677	     -0.05824680	      0.88273680	     -0.00024698	     -0.21265163	      0.00624477	      0.00063098	     30.89284466
      0.72836960	     -0.05674160	     -0.00031199	     -0.19852045	     -0.05823921	      0.88273761	     -0.00024648	     -0.21262887	      0.00625999	      0.00070762	     31.20992199
      0.72988965	     -0.05655585	     -0.00031280	     -0.19833490	     -0.05822968	      0.88273876	     -0.00024587	     -0.21259888	      0.00627545	      0.00080406	     31.65329543
      0.73140969	     -0.05636595	     -0.00031178	     -0.19814522	     -0.05822013	      0.88274005	     -0.00024526	     -0.21256732	      0.00628735	      0.00090036	     32.09255093
      0.73259377	     -0.05621827	     -0.00031364	     -0.19799761	     -0.05821269	      0.88274116	     -0.00024479	     -0.21254176	      0.00629382	      0.00097475	     32.44510083
      0.73377784	     -0.05607099	     -0.00031382	     -0.19785042	     -0.05820523	      0.88274236	     -0.00024433	     -0.21251544	      0.00629822	      0.00104824	     32.77961099
      0.73533707	     -0.05587567	     -0.00031559	     -0.19765514	     -0.05819541	      0.88274407	     -0.00024374	     -0.21247974	      0.00630055	      0.00114301	     33.28133030
      0.73689629	     -0.05567749	     -0.00031525	     -0.19745704	     -0.05818558	      0.88274592	     -0.00024315	     -0.21244286	      0.00629935	      0.00123509	     33.74481233
      0.73800319	     -0.05553584	     -0.00031746	     -0.19731534	     -0.05817861	      0.88274733	     -0.00024274	     -0.21241599	      0.00629597	      0.00129843	     34.11042355
      0.73911008	     -0.05539281	     -0.00031768	     -0.19717232	     -0.05817165	      0.88274880	     -0.00024234	     -0.21238857	      0.00629082	      0.00135994	     34.44193831
      0.74077629	     -0.05517548	     -0.00031873	     -0.19695493	     -0.05816117	      0.88275114	     -0.00024175	     -0.21234630	      0.00627940	      0.00144855	     34.97726753
      0.74215383	     -0.05499623	     -0.00031856	     -0.19677562	     -0.05815253	      0.88275318	     -0.00024127	     -0.21231053	      0.00626679	      0.00151785	     35.37730555
      0.74353136	     -0.05481805	     -0.00032036	     -0.19659731	     -0.05814391	      0.88275532	     -0.00024080	     -0.21227412	      0.00625112	      0.00158313	     35.85292141
      0.74490889	     -0.05464044	     -0.00031999	     -0.19641959	     -0.05813531	      0.88275754	     -0.00024034	     -0.21223717	      0.00623276	      0.00164426	     36.23028082
      0.74614571	     -0.05448163	     -0.00032233	     -0.19626058	     -0.05812761	      0.88275961	     -0.00023994	     -0.21220359	      0.00621364	      0.00169536	     36.68787548
      0.74738252	     -0.05432236	     -0.00032266	     -0.19610116	     -0.05811994	      0.88276173	     -0.00023955	     -0.21216966	      0.00619240	      0.00174299	     37.05137846
      0.74861934	     -0.05416386	     -0.00032467	     -0.19594243	     -0.05811230	      0.88276392	     -0.00023917	     -0.21213544	      0.00616872	      0.00178708	     37.48548273
      0.75015592	     -0.05396799	     -0.00032576	     -0.19574628	     -0.05810284	      0.88276670	     -0.00023871	     -0.21209256	      0.00613617	      0.00183696	     37.93496339
      0.75138987	     -0.05381173	     -0.00032843	     -0.19558972	     -0.05809529	      0.88276899	     -0.00023835	     -0.21205790	      0.00610726	      0.00187296	     38.38914707
      0.75262382	     -0.05365614	     -0.00032912	     -0.19543387	     -0.05808777	      0.88277132	     -0.00023801	     -0.21202306	      0.00607618	      0.00190535	     38.73795906
      0.75385776	     -0.05350123	     -0.00033109	     -0.19527864	     -0.05808029	      0.88277369	     -0.00023768	     -0.21198807	      0.00604272	      0.00193404	     39.16679281
      0.75540074	     -0.05330817	     -0.00033166	     -0.19508520	     -0.05807100	      0.88277670	     -0.00023727	     -0.21194413	      0.00599782	      0.00196477	     39.60753322
      0.75660091	     -0.05315859	     -0.00033370	     -0.19493526	     -0.05806383	      0.88277907	     -0.00023697	     -0.21190983	      0.00596034	      0.00198465	     40.05243775
      0.75780108	     -0.05300925	     -0.00033373	     -0.19478560	     -0.05805670	      0.88278146	     -0.00023668	     -0.21187544	      0.00592091	      0.00200110	     40.39052128
      0.75900126	     -0.05286105	     -0.00033489	     -0.19463701	     -0.05804962	      0.88278387	     -0.00023641	     -0.21184097	      0.00587935	      0.00201413	     40.80026328
      0.76061654	     -0.05266400	     -0.00033509	     -0.19443946	     -0.05804017	      0.88278714	     -0.00023605	     -0.21179453	      0.00582032	      0.00202646	     41.26564609
      0.76179317	     -0.05252224	     -0.00033707	     -0.19429727	     -0.05803335	      0.88278953	     -0.00023581	     -0.21176070	      0.00577493	      0.00203176	     41.70774516
      0.76296979	     -0.05238153	     -0.00033751	     -0.19415614	     -0.05802658	      0.88279192	     -0.00023558	     -0.21172691	      0.00572775	      0.00203420	     42.05070841
      0.76443377	     -0.05220852	     -0.00033980	     -0.19398254	     -0.05801824	      0.88279490	     -0.00023530	     -0.21168493	      0.00566630	      0.00203348	     42.57462458
      0.76571451	     -0.05205962	     -0.00034009	     -0.19383315	     -0.05801102	      0.88279750	     -0.00023508	     -0.21164831	      0.00561024	      0.00202968	     42.90637920
      0.76699525	     -0.05191369	     -0.00034256	     -0.19368664	     -0.05800387	      0.88280009	     -0.00023487	     -0.21161183	      0.00555180	      0.00202297	     43.36933051
      0.76827599	     -0.05177067	     -0.00034270	     -0.19354308	     -0.05799680	      0.88280268	     -0.00023468	     -0.21157555	      0.00549133	      0.00201357	     43.68264330
      0.76955673	     -0.05163156	     -0.00034457	     -0.19340337	     -0.05798980	      0.88280525	     -0.00023450	     -0.21153952	      0.00542854	      0.00200151	     44.13090007
      0.77083747	     -0.05149667	     -0.00034352	     -0.19326794	     -0.05798289	      0.88280780	     -0.00023433	     -0.21150381	      0.00536379	      0.00198702	     44.40097230
      0.77211821	     -0.05136580	     -0.00034519	     -0.19313643	     -0.05797607	      0.88281034	     -0.00023418	     -0.21146848	      0.00529687	      0.00196998	     44.85825723
      0.77339895	     -0.05123784	     -0.00034379	     -0.19300790	     -0.05796932	      0.88281285	     -0.00023405	     -0.21143355	      0.00522828	      0.00195057	     45.12883661
      0.77467969	     -0.05111009	     -0.00034607	     -0.19287946	     -0.05796267	      0.88281533	     -0.00023393	     -0.21139903	      0.00515768	      0.00192893	     45.62493159
      0.77580638	     -0.05100087	     -0.00034533	     -0.19276969	     -0.05795690	      0.88281750	     -0.00023384	     -0.21136904	      0.00509427	      0.00190840	     45.83688777
      0.77693307	     -0.05089456	     -0.00034678	     -0.19266276	     -0.05795120	      0.88281963	     -0.00023377	     -0.21133943	      0.00502937	      0.00188644	     46.19356202
      0.77832733	     -0.05076715	     -0.00034731	     -0.19253459	     -0.05794424	      0.88282224	     -0.00023369	     -0.21130336	      0.00494730	      0.00185750	     46.52531047
      0.77972159	     -0.05064438	     -0.00034951	     -0.19241100	     -0.05793740	      0.88282481	     -0.00023363	     -0.21126796	      0.00486315	      0.00182659	     46.98138610
      0.78084682	     -0.05054939	     -0.00034897	     -0.19231540	     -0.05793197	      0.88282685	     -0.00023360	     -0.21123989	      0.00479400	      0.00180032	     47.16642930
      0.78197206	     -0.05045889	     -0.00035029	     -0.19222422	     -0.05792661	      0.88282886	     -0.00023358	     -0.21121232	      0.00472360	      0.00177276	     47.47563022
      0.78338393	     -0.05035152	     -0.00035042	     -0.19211604	     -0.05792001	      0.88283134	     -0.00023357	     -0.21117847	      0.00463382	      0.00173642	     47.75123315
      0.78479581	     -0.05025108	     -0.00035251	     -0.19201470	     -0.05791353	      0.88283377	     -0.00023359	     -0.21114550	      0.00454238	      0.00169799	     48.17615183
      0.78586438	     -0.05018049	     -0.00035162	     -0.19194349	     -0.05790871	      0.88283556	     -0.00023361	     -0.21112118	      0.00447238	      0.00166755	     48.27070383
      0.78693295	     -0.05011546	     -0.00035248	     -0.19187779	     -0.05790397	      0.88283733	     -0.00023365	     -0.21109746	      0.00440153	      0.00163577	     48.49257254
      0.78841718	     -0.05003471	     -0.00035248	     -0.19179611	     -0.05789751	      0.88283972	     -0.00023372	     -0.21106557	      0.00430212	      0.00158930	     48.69274003
      0.78990142	     -0.04996591	     -0.00035459	     -0.19172633	     -0.05789120	      0.88284205	     -0.00023382	     -0.21103506	      0.00420163	      0.00153983	     49.04073798
      0.79091769	     -0.04992482	     -0.00035369	     -0.19168462	     -0.05788697	      0.88284359	     -0.00023389	     -0.21101501	      0.00413254	      0.00150423	     49.04748271
      0.79193397	     -0.04988812	     -0.00035457	     -0.19164724	     -0.05788280	      0.88284510	     -0.00023398	     -0.21099566	      0.00406312	      0.00146714	     49.20542522
      0.79352470	     -0.04983844	     -0.00035512	     -0.19159653	     -0.05787642	      0.88284739	     -0.00023414	     -0.21096675	      0.00395417	      0.00140631	     49.36596176
      0.79482361	     -0.04980417	     -0.00035660	     -0.19156138	     -0.05787135	      0.88284918	     -0.00023430	     -0.21094438	      0.00386497	      0.00135423	     49.56728251
      0.79612252	     -0.04977490	     -0.00035638	     -0.19153129	     -0.05786638	      0.88285091	     -0.00023447	     -0.21092306	      0.00377578	      0.00130026	     49.60856654
      0.79742142	     -0.04975048	     -0.00035843	     -0.19150597	     -0.05786154	      0.88285256	     -0.00023465	     -0.21090278	      0.00368644	      0.00124453	     49.83226666
      0.79857601	     -0.04973265	     -0.00035780	     -0.19148742	     -0.05785733	      0.88285397	     -0.00023483	     -0.21088557	      0.00360719	      0.00119383	     49.79230688
      0.79973059	     -0.04971859	     -0.00035918	     -0.19147258	     -0.05785321	      0.88285532	     -0.00023503	     -0.21086914	      0.00352788	      0.00114211	     49.92054515
      0.80088518	     -0.04970828	     -0.00035927	     -0.19146152	     -0.05784918	      0.88285660	     -0.00023524	     -0.21085345	      0.00344873	      0.00108963	     49.91974496
      0.80237684	     -0.04970058	     -0.00036081	     -0.19145282	     -0.05784411	      0.88285818	     -0.00023553	     -0.21083429	      0.00334657	      0.00102086	     50.03680048
      0.80355039	     -0.04969895	     -0.00036032	     -0.19145046	     -0.05784023	      0.88285934	     -0.00023578	     -0.21082007	      0.00326648	      0.00096628	     49.94851896
      0.80472394	     -0.04970117	     -0.00036159	     -0.19145189	     -0.05783645	      0.88286045	     -0.00023604	     -0.21080661	      0.00318651	      0.00091136	     50.01492573
      0.80589749	     -0.04970712	     -0.00036156	     -0.19145709	     -0.05783275	      0.88286148	     -0.00023632	     -0.21079389	      0.00310686	      0.00085633	     49.94992800
      0.80737653	     -0.04972015	     -0.00036306	     -0.19146914	     -0.05782823	      0.88286270	     -0.00023668	     -0.21077891	      0.00300683	      0.00078696	     50.00316508
      0.80853102	     -0.04973455	     -0.00036246	     -0.19148282	     -0.05782480	      0.88286358	     -0.00023699	     -0.21076804	      0.00292922	      0.00073303	     49.85162116
      0.80968552	     -0.04975262	     -0.00036362	     -0.19150014	     -0.05782147	      0.88286439	     -0.00023730	     -0.21075787	      0.00285188	      0.00067935	     49.86045859
      0.81084001	     -0.04977422	     -0.00036365	     -0.19152101	     -0.05781822	      0.88286514	     -0.00023763	     -0.21074841	      0.00277504	      0.00062609	     49.75160248
      0.81238244	     -0.04980842	     -0.00036508	     -0.19155422	     -0.05781402	      0.88286606	     -0.00023809	     -0.21073686	      0.00267301	      0.00055570	     49.73661459
      0.81353068	     -0.04983763	     -0.00036449	     -0.19158273	     -0.05781099	      0.88286666	     -0.00023845	     -0.21072906	      0.00259774	      0.00050408	     49.54081817
      0.81467892	     -0.04987004	     -0.00036558	     -0.19161441	     -0.05780805	      0.88286721	     -0.00023882	     -0.21072192	      0.00252291	      0.00045314	     49.50376751
      0.81607931	     -0.04991378	     -0.00036537	     -0.19165730	     -0.05780458	      0.88286781	     -0.00023929	     -0.21071411	      0.00243251	      0.00039219	     49.29734483
      0.81732870	     -0.04995652	     -0.00036689	     -0.19169925	     -0.05780159	      0.88286826	     -0.00023973	     -0.21070796	      0.00235250	      0.00033892	     49.27370666
      0.81857808	     -0.05000267	     -0.00036638	     -0.19174467	     -0.05779870	      0.88286865	     -0.00024018	     -0.21070255	      0.00227337	      0.00028691	     49.01913233
      0.81982746	     -0.05005205	     -0.00036798	     -0.19179327	     -0.05779591	      0.88286898	     -0.00024064	     -0.21069788	      0.00219487	      0.00023620	     48.98774713
      0.82107685	     -0.05010457	     -0.00036723	     -0.19184509	     -0.05779322	      0.88286924	     -0.00024112	     -0.21069391	      0.00211733	      0.00018698	     48.70154450
      0.82232623	     -0.05016013	     -0.00036891	     -0.19189987	     -0.05779062	      0.88286945	     -0.00024161	     -0.21069064	      0.00204049	      0.00013922	     48.66540166
      0.82357562	     -0.05021859	     -0.00036808	     -0.19195765	     -0.05778812	      0.88286959	     -0.00024212	     -0.21068806	      0.00196470	      0.00009308	     48.35078565
      0.82482500	     -0.05028011	     -0.00036988	     -0.19201842	     -0.05778571	      0.88286968	     -0.00024264	     -0.21068614	      0.00188965	      0.00004848	     48.30916666
      0.82607438	     -0.05034435	     -0.00036902	     -0.19208199	     -0.05778340	      0.88286971	     -0.00024318	     -0.21068488	      0.00181573	      0.00000556	     47.97090702
      0.82732377	     -0.05041110	     -0.00037089	     -0.19214800	     -0.05778117	      0.88286969	     -0.00024372	     -0.21068426	      0.00174261	     -0.00003577	     47.92641700
      0.82857315	     -0.05047996	     -0.00036993	     -0.19221622	     -0.05777904	      0.88286963	     -0.00024428	     -0.21068425	      0.00167069	     -0.00007538	     47.56756819
      0.82982254	     -0.05055099	     -0.00037174	     -0.19228653	     -0.05777700	      0.88286951	     -0.00024486	     -0.21068482	      0.00159961	     -0.00011338	     47.51623660
      0.83107192	     -0.05062390	     -0.00037063	     -0.19235883	     -0.05777504	      0.88286934	     -0.00024544	     -0.21068596	      0.00152982	     -0.00014967	     47.13945410
      0.83232130	     -0.05069868	     -0.00037231	     -0.19243292	     -0.05777318	      0.88286913	     -0.00024604	     -0.21068763	      0.00146095	     -0.00018440	     47.08075265
      0.83357069	     -0.05077522	     -0.00037113	     -0.19250887	     -0.05777139	      0.88286888	     -0.00024665	     -0.21068981	      0.00139345	     -0.00021746	     46.69565242
      0.83482007	     -0.05085378	     -0.00037279	     -0.19258676	     -0.05776969	      0.88286859	     -0.00024728	     -0.21069249	      0.00132693	     -0.00024901	     46.62811682
      0.83606946	     -0.05093411	     -0.00037168	     -0.19266652	     -0.05776808	      0.88286826	     -0.00024791	     -0.21069565	      0.00126183	     -0.00027897	     46.23820055
      0.83731884	     -0.05101560	     -0.00037300	     -0.19274738	     -0.05776654	      0.88286789	     -0.00024856	     -0.21069928	      0.00119775	     -0.00030749	     46.16185469
      0.83856822	     -0.05109868	     -0.00037174	     -0.19282991	     -0.05776508	      0.88286749	     -0.00024922	     -0.21070336	      0.00113512	     -0.00033448	     45.77148815
      0.83981761	     -0.05118327	     -0.00037322	     -0.19291389	     -0.05776370	      0.88286706	     -0.00024989	     -0.21070788	      0.00107356	     -0.00036009	     45.67829946
      0.84106699	     -0.05126902	     -0.00037218	     -0.19299912	     -0.05776240	      0.88286659	     -0.00025057	     -0.21071280	      0.00101349	     -0.00038429	     45.29886414
      0.84231638	     -0.05135592	     -0.00037351	     -0.19308544	     -0.05776117	      0.88286610	     -0.00025126	     -0.21071812	      0.00095458	     -0.00040727	     45.19676032
      0.84356576	     -0.05144373	     -0.00037255	     -0.19317275	     -0.05776001	      0.88286558	     -0.00025196	     -0.21072380	      0.00089721	     -0.00042900	     44.83095694
      0.84481514	     -0.05153247	     -0.00037369	     -0.19326094	     -0.05775893	      0.88286503	     -0.00025267	     -0.21072981	      0.00084106	     -0.00044966	     44.71211128
      0.84606453	     -0.05162201	     -0.00037281	     -0.19335001	     -0.05775791	      0.88286445	     -0.00025339	     -0.21073614	      0.00078649	     -0.00046924	     44.35859969
      0.84731391	     -0.05171236	     -0.00037376	     -0.19343984	     -0.05775696	      0.88286386	     -0.00025413	     -0.21074276	      0.00073320	     -0.00048792	     44.22085873
      0.84856330	     -0.05180343	     -0.00037297	     -0.19353046	     -0.05775608	      0.88286323	     -0.00025487	     -0.21074966	      0.00068149	     -0.00050569	     43.87990592
      0.84981268	     -0.05189513	     -0.00037375	     -0.19362168	     -0.05775526	      0.88286259	     -0.00025562	     -0.21075681	      0.00063110	     -0.00052270	     43.72435478
      0.85106206	     -0.05198706	     -0.00037311	     -0.19371318	     -0.05775450	      0.88286193	     -0.00025638	     -0.21076420	      0.00058230	     -0.00053893	     43.40191185
      0.85231145	     -0.05207887	     -0.00037372	     -0.19380455	     -0.05775380	      0.88286125	     -0.00025715	     -0.21077180	      0.00053488	     -0.00055449	     43.23446335
      0.85356083	     -0.05217018	     -0.00037315	     -0.19389546	     -0.05775316	      0.88286054	     -0.00025793	     -0.21077957	      0.00048904	     -0.00056932	     42.93195322
      0.85509630	     -0.05228131	     -0.00037406	     -0.19400607	     -0.05775246	      0.88285966	     -0.00025890	     -0.21078931	      0.00043457	     -0.00058664	     42.77941781
      0.85622758	     -0.05236210	     -0.00037270	     -0.19408656	     -0.05775199	      0.88285899	     -0.00025963	     -0.21079658	      0.00039601	     -0.00059868	     42.41884626
      0.85735886	     -0.05244196	     -0.00037292	     -0.19416607	     -0.05775156	      0.88285830	     -0.00026036	     -0.21080390	      0.00035848	     -0.00061016	     42.26931384
      0.85885587	     -0.05254590	     -0.00037182	     -0.19426962	     -0.05775106	      0.88285738	     -0.00026133	     -0.21081365	      0.00031069	     -0.00062439	     41.92515930
      0.86020222	     -0.05263759	     -0.00037218	     -0.19436092	     -0.05775067	      0.88285653	     -0.00026222	     -0.21082243	      0.00026926	     -0.00063630	     41.80611552
      0.86154857	     -0.05272734	     -0.00037005	     -0.19445038	     -0.05775033	      0.88285566	     -0.00026312	     -0.21083120	      0.00022957	     -0.00064725	     41.39664737
      0.86273486	     -0.05280483	     -0.00037047	     -0.19452757	     -0.05775008	      0.88285489	     -0.00026391	     -0.21083891	      0.00019561	     -0.00065618	     41.33681508
      0.86392114	     -0.05288067	     -0.00036881	     -0.19460316	     -0.05774987	      0.88285411	     -0.00026472	     -0.21084659	      0.00016296	     -0.00066433	     41.02841219
      0.86510743	     -0.05295482	     -0.00036820	     -0.19467706	     -0.05774969	      0.88285332	     -0.00026553	     -0.21085422	      0.00013127	     -0.00067176	     40.87870102
      0.86670242	     -0.05305168	     -0.00036588	     -0.19477363	     -0.05774952	      0.88285224	     -0.00026662	     -0.21086440	      0.00009043	     -0.00068052	     40.50732978
      0.86792438	     -0.05312369	     -0.00036558	     -0.19484538	     -0.05774943	      0.88285140	     -0.00026747	     -0.21087213	      0.00006021	     -0.00068634	     40.44265734
      0.86914634	     -0.05319369	     -0.00036346	     -0.19491519	     -0.05774937	      0.88285056	     -0.00026832	     -0.21087979	      0.00003116	     -0.00069130	     40.13803634
      0.87036830	     -0.05326169	     -0.00036248	     -0.19498297	     -0.05774935	      0.88284971	     -0.00026918	     -0.21088737	      0.00000297	     -0.00069547	     40.01451409
      0.87193014	     -0.05334560	     -0.00035962	     -0.19506667	     -0.05774937	      0.88284862	     -0.00027029	     -0.21089697	     -0.00003156	     -0.00069961	     39.64576984
      0.87313510	     -0.05340817	     -0.00035908	     -0.19512903	     -0.05774943	      0.88284778	     -0.00027115	     -0.21090429	     -0.00005739	     -0.00070196	     39.62222967
      0.87434006	     -0.05346870	     -0.00035677	     -0.19518941	     -0.05774951	      0.88284693	     -0.00027201	     -0.21091154	     -0.00008222	     -0.00070354	     39.33650223
      0.87578741	     -0.05353891	     -0.00035550	     -0.19525941	     -0.05774965	      0.88284591	     -0.00027306	     -0.21092016	     -0.00011117	     -0.00070451	     39.25271567
      0.87723477	     -0.05360656	     -0.00035195	     -0.19532692	     -0.05774983	      0.88284489	     -0.00027411	     -0.21092868	     -0.00013882	     -0.00070444	     38.81416469
      0.87834474	     -0.05365763	     -0.00035178	     -0.19537781	     -0.05775000	      0.88284411	     -0.00027492	     -0.21093518	     -0.00015959	     -0.00070382	     38.86453997
      0.87945471	     -0.05370878	     -0.00034993	     -0.19542885	     -0.05775018	      0.88284333	     -0.00027573	     -0.21094167	     -0.00017960	     -0.00070270	     38.62917249
      0.88101007	     -0.05378161	     -0.00034862	     -0.19550148	     -0.05775049	      0.88284224	     -0.00027688	     -0.21095086	     -0.00020681	     -0.00070057	     38.48995818
      0.88237090	     -0.05384650	     -0.00034641	     -0.19556624	     -0.05775078	      0.88284129	     -0.00027789	     -0.21095909	     -0.00022960	     -0.00069831	     38.16399106
      0.88373172	     -0.05391232	     -0.00034612	     -0.19563187	     -0.05775111	      0.88284034	     -0.00027890	     -0.21096754	     -0.00025173	     -0.00069596	     38.16782999
      0.88509254	     -0.05397894	     -0.00034336	     -0.19569839	     -0.05775147	      0.88283939	     -0.00027992	     -0.21097629	     -0.00027273	     -0.00069362	     37.74540155
      0.88629564	     -0.05403897	     -0.00034334	     -0.19575826	     -0.05775181	      0.88283856	     -0.00028082	     -0.21098430	     -0.00029082	     -0.00069181	     37.79642299
      0.88749873	     -0.05409989	     -0.00034115	     -0.19581909	     -0.05775217	      0.88283773	     -0.00028173	     -0.21099260	     -0.00030800	     -0.00069035	     37.49534407
      0.88870183	     -0.05416146	     -0.00033990	     -0.19588056	     -0.05775255	      0.88283690	     -0.00028264	     -0.21100121	     -0.00032458	     -0.00068950	     37.40487570
      0.89032833	     -0.05424513	     -0.00033648	     -0.19596415	     -0.05775309	      0.88283578	     -0.00028387	     -0.21101338	     -0.00034562	     -0.00068955	     37.04927675
      0.89156650	     -0.05430918	     -0.00033520	     -0.19602811	     -0.05775353	      0.88283492	     -0.00028481	     -0.21102304	     -0.00036079	     -0.00069080	     37.06508927
      0.89280468	     -0.05437315	     -0.00033202	     -0.19609205	     -0.05775399	      0.88283407	     -0.00028575	     -0.21103306	     -0.00037488	     -0.00069318	     36.76347800
      0.89404285	     -0.05443732	     -0.00032993	     -0.19615618	     -0.05775446	      0.88283321	     -0.00028669	     -0.21104341	     -0.00038815	     -0.00069687	     36.68975697
      0.89563691	     -0.05451998	     -0.00032577	     -0.19623883	     -0.05775509	      0.88283209	     -0.00028791	     -0.21105725	     -0.00040365	     -0.00070354	     36.32232549
      0.89685750	     -0.05458274	     -0.00032431	     -0.19630154	     -0.05775559	      0.88283123	     -0.00028884	     -0.21106821	     -0.00041459	     -0.00071018	     36.37003727
      0.89807809	     -0.05464483	     -0.00032117	     -0.19636365	     -0.05775610	      0.88283036	     -0.00028978	     -0.21107948	     -0.00042439	     -0.00071806	     36.08395260
      0.89955188	     -0.05471964	     -0.00031905	     -0.19643845	     -0.05775673	      0.88282929	     -0.00029091	     -0.21109346	     -0.00043514	     -0.00072921	     36.04752577
      0.90102568	     -0.05479350	     -0.00031471	     -0.19651237	     -0.05775738	      0.88282821	     -0.00029205	     -0.21110786	     -0.00044432	     -0.00074196	     35.57132259
      0.90214690	     -0.05484845	     -0.00031384	     -0.19656729	     -0.05775788	      0.88282737	     -0.00029291	     -0.21111905	     -0.00045069	     -0.00075273	     35.67903676
      0.90326812	     -0.05490182	     -0.00031109	     -0.19662072	     -0.05775839	      0.88282652	     -0.00029378	     -0.21113042	     -0.00045613	     -0.00076426	     35.44993397
      0.90485716	     -0.05497559	     -0.00030833	     -0.19669453	     -0.05775912	      0.88282529	     -0.00029501	     -0.21114679	     -0.00046270	     -0.00078184	     35.34778670
      0.90624085	     -0.05503802	     -0.00030490	     -0.19675704	     -0.05775977	      0.88282420	     -0.00029608	     -0.21116124	     -0.00046711	     -0.00079806	     35.03736168
      0.90762455	     -0.05509825	     -0.00030332	     -0.19681732	     -0.05776042	      0.88282308	     -0.00029715	     -0.21117586	     -0.00047069	     -0.00081496	     35.08439216
      0.90900824	     -0.05515723	     -0.00029936	     -0.19687642	     -0.05776107	      0.88282194	     -0.00029823	     -0.21119061	     -0.00047301	     -0.00083230	     34.66398389
      0.91022536	     -0.05520816	     -0.00029848	     -0.19692739	     -0.05776164	      0.88282092	     -0.00029917	     -0.21120368	     -0.00047453	     -0.00084789	     34.76261897
      0.91144247	     -0.05525841	     -0.00029580	     -0.19697774	     -0.05776222	      0.88281988	     -0.00030012	     -0.21121685	     -0.00047509	     -0.00086360	     34.50102723
      0.91265959	     -0.05530804	     -0.00029439	     -0.19702743	     -0.05776280	      0.88281882	     -0.00030107	     -0.21123010	     -0.00047505	     -0.00087939	     34.45392782
      0.91432557	     -0.05537391	     -0.00029121	     -0.19709345	     -0.05776359	      0.88281733	     -0.00030236	     -0.21124836	     -0.00047369	     -0.00090087	     34.17004873
      0.91557828	     -0.05542187	     -0.00029043	     -0.19714148	     -0.05776418	      0.88281619	     -0.00030334	     -0.21126215	     -0.00047199	     -0.00091686	     34.23232489
      0.91683100	     -0.05546814	     -0.00028798	     -0.19718787	     -0.05776477	      0.88281504	     -0.00030432	     -0.21127597	     -0.00046937	     -0.00093255	     34.00939096
      0.91808371	     -0.05551254	     -0.00028675	     -0.19723237	     -0.05776536	      0.88281386	     -0.00030529	     -0.21128977	     -0.00046615	     -0.00094790	     33.99673172
      0.91971465	     -0.05556809	     -0.00028386	     -0.19728810	     -0.05776612	      0.88281230	     -0.00030656	     -0.21130770	     -0.00046073	     -0.00096710	     33.74904021
      0.92094418	     -0.05560827	     -0.00028349	     -0.19732837	     -0.05776668	      0.88281110	     -0.00030752	     -0.21132116	     -0.00045609	     -0.00098092	     33.84178109
      0.92217372	     -0.05564666	     -0.00028148	     -0.19736690	     -0.05776724	      0.88280988	     -0.00030848	     -0.21133456	     -0.00045064	     -0.00099402	     33.66650539
      0.92367818	     -0.05569165	     -0.00028066	     -0.19741203	     -0.05776791	      0.88280838	     -0.00030965	     -0.21135085	     -0.00044333	     -0.00100905	     33.70723514
      0.92502941	     -0.05573075	     -0.00027840	     -0.19745131	     -0.05776850	      0.88280701	     -0.00031070	     -0.21136537	     -0.00043586	     -0.00102143	     33.47914985
      0.92638065	     -0.05576893	     -0.00027853	     -0.19748960	     -0.05776909	      0.88280562	     -0.00031175	     -0.21137980	     -0.00042798	     -0.00103276	     33.59894540
      0.92773188	     -0.05580613	     -0.00027638	     -0.19752698	     -0.05776966	      0.88280421	     -0.00031279	     -0.21139416	     -0.00041923	     -0.00104288	     33.35593018
      0.92908312	     -0.05584244	     -0.00027686	     -0.19756341	     -0.05777022	      0.88280280	     -0.00031384	     -0.21140846	     -0.00041019	     -0.00105190	     33.50719971
      0.93043436	     -0.05587684	     -0.00027443	     -0.19759801	     -0.05777077	      0.88280137	     -0.00031488	     -0.21142268	     -0.00040028	     -0.00105970	     33.24830792
      0.93178559	     -0.05590939	     -0.00027498	     -0.19763068	     -0.05777130	      0.88279994	     -0.00031592	     -0.21143680	     -0.00039016	     -0.00106639	     33.44454790
      0.93313683	     -0.05593988	     -0.00027221	     -0.19766140	     -0.05777182	      0.88279849	     -0.00031695	     -0.21145081	     -0.00037915	     -0.00107184	     33.16854313
      0.93434647	     -0.05596613	     -0.00027269	     -0.19768778	     -0.05777227	      0.88279719	     -0.00031788	     -0.21146323	     -0.00036917	     -0.00107577	     33.32975162
      0.93555612	     -0.05599178	     -0.00027128	     -0.19771361	     -0.05777271	      0.88279589	     -0.00031880	     -0.21147557	     -0.00035861	     -0.00107870	     33.20843435
      0.93702290	     -0.05602184	     -0.00027127	     -0.19774385	     -0.05777323	      0.88279431	     -0.00031991	     -0.21149043	     -0.00034548	     -0.00108103	     33.29017145
      0.93848967	     -0.05605040	     -0.00026966	     -0.19777264	     -0.05777373	      0.88279272	     -0.00032102	     -0.21150519	     -0.00033167	     -0.00108191	     33.12296430
      0.93972262	     -0.05607355	     -0.00027069	     -0.19779591	     -0.05777413	      0.88279138	     -0.00032195	     -0.21151751	     -0.00031996	     -0.00108159	     33.28360130
      0.94095557	     -0.05609569	     -0.00026985	     -0.19781824	     -0.05777452	      0.88279005	     -0.00032287	     -0.21152976	     -0.00030780	     -0.00108023	     33.17543587
      0.94218852	     -0.05611629	     -0.00027034	     -0.19783899	     -0.05777489	      0.88278872	     -0.00032379	     -0.21154194	     -0.00029552	     -0.00107791	     33.23705342
      0.94387107	     -0.05614250	     -0.00026982	     -0.19786544	     -0.05777537	      0.88278691	     -0.00032504	     -0.21155846	     -0.00027830	     -0.00107312	     33.13475959
      0.94512086	     -0.05615923	     -0.00027079	     -0.19788232	     -0.05777571	      0.88278557	     -0.00032597	     -0.21157063	     -0.00026548	     -0.00106846	     33.28375535
      0.94637065	     -0.05617379	     -0.00026993	     -0.19789709	     -0.05777603	      0.88278424	     -0.00032689	     -0.21158266	     -0.00025232	     -0.00106284	     33.20109203
      0.94787375	     -0.05618882	     -0.00027043	     -0.19791232	     -0.05777640	      0.88278265	     -0.00032799	     -0.21159692	     -0.00023644	     -0.00105495	     33.33727436
      0.94920803	     -0.05619916	     -0.00026897	     -0.19792292	     -0.05777671	      0.88278125	     -0.00032895	     -0.21160935	     -0.00022200	     -0.00104688	     33.21594205
      0.95054231	     -0.05620761	     -0.00026965	     -0.19793155	     -0.05777699	      0.88277986	     -0.00032992	     -0.21162153	     -0.00020763	     -0.00103793	     33.38873143
      0.95187660	     -0.05621397	     -0.00026839	     -0.19793814	     -0.05777726	      0.88277848	     -0.00033088	     -0.21163348	     -0.00019294	     -0.00102805	     33.28148592
      0.95321088	     -0.05621803	     -0.00026994	     -0.19794237	     -0.05777751	      0.88277711	     -0.00033183	     -0.21164521	     -0.00017841	     -0.00101725	     33.45420741
      0.95454516	     -0.05622194	     -0.00026960	     -0.19794650	     -0.05777774	      0.88277576	     -0.00033278	     -0.21165679	     -0.00016364	     -0.00100546	     33.35672922
      0.95587945	     -0.05622406	     -0.00027130	     -0.19794878	     -0.05777795	      0.88277443	     -0.00033372	     -0.21166819	     -0.00014905	     -0.00099283	     33.53411980
      0.95721373	     -0.05622357	     -0.00027084	     -0.19794852	     -0.05777814	      0.88277311	     -0.00033465	     -0.21167936	     -0.00013423	     -0.00097933	     33.45767978
      0.95854801	     -0.05621975	     -0.00027225	     -0.19794487	     -0.05777830	      0.88277182	     -0.00033558	     -0.21169024	     -0.00011955	     -0.00096512	     33.64783664
      0.95988230	     -0.05621261	     -0.00027171	     -0.19793796	     -0.05777845	      0.88277054	     -0.00033650	     -0.21170073	     -0.00010461	     -0.00095013	     33.60990116
      0.96121658	     -0.05620334	     -0.00027336	     -0.19792886	     -0.05777858	      0.88276928	     -0.00033742	     -0.21171080	     -0.00008982	     -0.00093444	     33.81055526
      0.96255086	     -0.05619228	     -0.00027313	     -0.19791803	     -0.05777869	      0.88276805	     -0.00033832	     -0.21172044	     -0.00007484	     -0.00091799	     33.78546380
      0.96388515	     -0.05618034	     -0.00027504	     -0.19790624	     -0.05777878	      0.88276683	     -0.00033923	     -0.21172965	     -0.00006007	     -0.00090096	     33.98269643
      0.96521943	     -0.05616530	     -0.00027488	     -0.19789143	     -0.05777885	      0.88276564	     -0.00034012	     -0.21173841	     -0.00004512	     -0.00088332	     33.98967696
      0.96655371	     -0.05614579	     -0.00027642	     -0.19787209	     -0.05777890	      0.88276448	     -0.00034101	     -0.21174664	     -0.00003035	     -0.00086516	     34.20816418
      0.96788800	     -0.05612206	     -0.00027579	     -0.19784861	     -0.05777893	      0.88276333	     -0.00034189	     -0.21175425	     -0.00001542	     -0.00084637	     34.24317614
      0.96922228	     -0.05609357	     -0.00027646	     -0.19782032	     -0.05777895	      0.88276222	     -0.00034276	     -0.21176119	     -0.00000076	     -0.00082699	     34.46858623
      0.97055656	     -0.05606015	     -0.00027514	     -0.19778716	     -0.05777894	      0.88276113	     -0.00034362	     -0.21176741	      0.00001398	     -0.00080683	     34.53836010
      0.97189085	     -0.05602072	     -0.00027525	     -0.19774794	     -0.05777891	      0.88276006	     -0.00034448	     -0.21177281	      0.00002831	     -0.00078573	     34.77502455
      0.97322513	     -0.05597557	     -0.00027332	     -0.19770307	     -0.05777886	      0.88275903	     -0.00034533	     -0.21177732	      0.00004255	     -0.00076353	     34.87982177
      0.97455941	     -0.05592597	     -0.00027345	     -0.19765367	     -0.05777880	      0.88275803	     -0.00034617	     -0.21178088	      0.00005629	     -0.00074022	     35.14224364
      0.97589370	     -0.05587329	     -0.00027200	     -0.19760123	     -0.05777871	      0.88275706	     -0.00034700	     -0.21178352	      0.00006980	     -0.00071562	     35.27163506
      0.97722798	     -0.05581753	     -0.00027274	     -0.19754564	     -0.05777861	      0.88275612	     -0.00034782	     -0.21178525	      0.00008262	     -0.00068978	     35.54157455
      0.97856226	     -0.05575777	     -0.00027151	     -0.19748611	     -0.05777849	      0.88275522	     -0.00034864	     -0.21178608	      0.00009505	     -0.00066260	     35.68589527
      0.97989655	     -0.05569309	     -0.00027205	     -0.19742160	     -0.05777836	      0.88275435	     -0.00034944	     -0.21178597	      0.00010667	     -0.00063419	     35.96586891
      0.98123083	     -0.05562433	     -0.00027059	     -0.19735305	     -0.05777821	      0.88275352	     -0.00035024	     -0.21178489	      0.00011778	     -0.00060451	     36.13255310
      0.98256511	     -0.05555196	     -0.00027146	     -0.19728083	     -0.05777804	      0.88275274	     -0.00035103	     -0.21178284	      0.00012799	     -0.00057363	     36.43997560
      0.98389940	     -0.05547555	     -0.00027036	     -0.19720461	     -0.05777787	      0.88275199	     -0.00035181	     -0.21177982	      0.00013762	     -0.00054145	     36.62988394
      0.98523368	     -0.05539413	     -0.00027129	     -0.19712331	     -0.05777768	      0.88275129	     -0.00035258	     -0.21177580	      0.00014619	     -0.00050808	     36.94813893
      0.98656796	     -0.05530947	     -0.00027007	     -0.19703881	     -0.05777748	      0.88275064	     -0.00035334	     -0.21177074	      0.00015405	     -0.00047347	     37.14680094
      0.98790225	     -0.05522465	     -0.00027155	     -0.19695407	     -0.05777727	      0.88275003	     -0.00035410	     -0.21176472	      0.00016072	     -0.00043788	     37.45589432
      0.98923653	     -0.05513976	     -0.00027096	     -0.19686930	     -0.05777705	      0.88274947	     -0.00035485	     -0.21175786	      0.00016659	     -0.00040139	     37.65508307
      0.99057081	     -0.05505310	     -0.00027319	     -0.19678267	     -0.05777682	      0.88274896	     -0.00035559	     -0.21175020	      0.00017127	     -0.00036429	     37.99941282
      0.99190510	     -0.05496532	     -0.00027304	     -0.19669497	     -0.05777659	      0.88274850	     -0.00035632	     -0.21174175	      0.00017522	     -0.00032651	     38.21620279
      0.99323938	     -0.05487762	     -0.00027597	     -0.19660726	     -0.05777635	      0.88274809	     -0.00035704	     -0.21173258	      0.00017786	     -0.00028834	     38.55182285
      0.99457366	     -0.05479065	     -0.00027605	     -0.19652034	     -0.05777612	      0.88274773	     -0.00035775	     -0.21172275	      0.00017969	     -0.00024983	     38.75251915
      0.99590795	     -0.05470543	     -0.00027945	     -0.19643506	     -0.05777588	      0.88274742	     -0.00035846	     -0.21171235	      0.00018015	     -0.00021142	     39.06947068
      0.99724223	     -0.05462207	     -0.00027943	     -0.19635173	     -0.05777564	      0.88274717	     -0.00035915	     -0.21170149	      0.00017983	     -0.00017324	     39.24813529
      0.99842808	     -0.05454980	     -0.00028240	     -0.19627938	     -0.05777542	      0.88274698	     -0.00035976	     -0.21169152	      0.00017843	     -0.00013993	     39.50608663
      0.99961393	     -0.05447772	     -0.00028321	     -0.19620728	     -0.05777521	      0.88274683	     -0.00036037	     -0.21168128	      0.00017647	     -0.00010728	     39.70676366
      1.00106749	     -0.05438933	     -0.00028549	     -0.19611883	     -0.05777496	      0.88274671	     -0.00036110	     -0.21166836	      0.00017298	     -0.00006846	     40.00647057
      1.00252105	     -0.05430192	     -0.00028562	     -0.19603140	     -0.05777471	      0.88274663	     -0.00036182	     -0.21165504	      0.00016857	     -0.00003113	     40.22476093
      1.00371830	     -0.05423127	     -0.00028784	     -0.19596065	     -0.05777451	      0.88274661	     -0.00036240	     -0.21164381	      0.00016398	     -0.00000182	     40.47396471
      1.00491555	     -0.05416178	     -0.00028813	     -0.19589112	     -0.05777432	      0.88274663	     -0.00036298	     -0.21163238	      0.00015888	      0.00002612	     40.65540681
      1.00637923	     -0.05407866	     -0.00029017	     -0.19580789	     -0.05777409	      0.88274669	     -0.00036368	     -0.21161819	      0.00015169	      0.00005819	     40.95277355
      1.00784292	     -0.05399724	     -0.00029005	     -0.19572642	     -0.05777387	      0.88274680	     -0.00036436	     -0.21160381	      0.00014376	      0.00008793	     41.14580903
      1.00898840	     -0.05393440	     -0.00029226	     -0.19566345	     -0.05777371	      0.88274691	     -0.00036489	     -0.21159244	      0.00013671	      0.00010939	     41.39177788
      1.01013389	     -0.05387213	     -0.00029246	     -0.19560111	     -0.05777356	      0.88274705	     -0.00036541	     -0.21158098	      0.00012926	      0.00012931	     41.55010480
      1.01166032	     -0.05378987	     -0.00029369	     -0.19551873	     -0.05777337	      0.88274726	     -0.00036610	     -0.21156558	      0.00011839	      0.00015329	     41.82412953
      1.01318675	     -0.05370921	     -0.00029268	     -0.19543800	     -0.05777320	      0.88274751	     -0.00036677	     -0.21155003	      0.00010674	      0.00017432	     41.99037510
      1.01428592	     -0.05365269	     -0.00029426	     -0.19538135	     -0.05777309	      0.88274771	     -0.00036725	     -0.21153879	      0.00009761	      0.00018750	     42.21099395
      1.01538510	     -0.05359723	     -0.00029395	     -0.19532581	     -0.05777298	      0.88274793	     -0.00036773	     -0.21152753	      0.00008817	      0.00019908	     42.34381877
      1.01699547	     -0.05351805	     -0.00029443	     -0.19524647	     -0.05777285	      0.88274826	     -0.00036841	     -0.21151102	      0.00007352	      0.00021303	     42.59907905
      1.01835209	     -0.05345247	     -0.00029362	     -0.19518079	     -0.05777276	      0.88274855	     -0.00036898	     -0.21149712	      0.00006064	      0.00022207	     42.75285803
      1.01970871	     -0.05338836	     -0.00029465	     -0.19511651	     -0.05777269	      0.88274886	     -0.00036954	     -0.21148324	      0.00004710	      0.00022866	     43.01162218
      1.02106534	     -0.05332567	     -0.00029336	     -0.19505372	     -0.05777264	      0.88274917	     -0.00037010	     -0.21146940	      0.00003319	      0.00023302	     43.11531858
      1.02242196	     -0.05326355	     -0.00029490	     -0.19499140	     -0.05777260	      0.88274949	     -0.00037065	     -0.21145559	      0.00001853	      0.00023512	     43.42327937
      1.02357715	     -0.05321021	     -0.00029308	     -0.19493797	     -0.05777259	      0.88274976	     -0.00037111	     -0.21144384	      0.00000587	      0.00023534	     43.46960593
      1.02473235	     -0.05315700	     -0.00029306	     -0.19488463	     -0.05777259	      0.88275003	     -0.00037157	     -0.21143207	     -0.00000731	      0.00023409	     43.66289488
      1.02620237	     -0.05309036	     -0.00029146	     -0.19481785	     -0.05777261	      0.88275038	     -0.00037215	     -0.21141707	     -0.00002448	      0.00023058	     43.80839673
      1.02767239	     -0.05302632	     -0.00029166	     -0.19475361	     -0.05777266	      0.88275071	     -0.00037272	     -0.21140209	     -0.00004232	      0.00022492	     44.08489923
      1.02882772	     -0.05297849	     -0.00028949	     -0.19470568	     -0.05777272	      0.88275097	     -0.00037317	     -0.21139039	     -0.00005654	      0.00021908	     44.10665858
      1.02998304	     -0.05293358	     -0.00028924	     -0.19466061	     -0.05777279	      0.88275122	     -0.00037361	     -0.21137879	     -0.00007117	      0.00021192	     44.26701430
      1.03147975	     -0.05287919	     -0.00028767	     -0.19460604	     -0.05777291	      0.88275153	     -0.00037418	     -0.21136401	     -0.00009034	      0.00020082	     44.37993459
      1.03297646	     -0.05282968	     -0.00028846	     -0.19455627	     -0.05777306	      0.88275182	     -0.00037475	     -0.21134954	     -0.00010993	      0.00018766	     44.65398181
      1.03408067	     -0.05279553	     -0.00028673	     -0.19452200	     -0.05777319	      0.88275202	     -0.00037516	     -0.21133912	     -0.00012433	      0.00017679	     44.65011554
      1.03518488	     -0.05276238	     -0.00028681	     -0.19448867	     -0.05777334	      0.88275221	     -0.00037557	     -0.21132890	     -0.00013894	      0.00016496	     44.79780275
      1.03676368	     -0.05271475	     -0.00028556	     -0.19444082	     -0.05777357	      0.88275245	     -0.00037616	     -0.21131456	     -0.00015984	      0.00014675	     44.92911670
      1.03811420	     -0.05267535	     -0.00028564	     -0.19440119	     -0.05777380	      0.88275264	     -0.00037666	     -0.21130250	     -0.00017791	      0.00013015	     45.11985938
      1.03946472	     -0.05263779	     -0.00028412	     -0.19436346	     -0.05777405	      0.88275280	     -0.00037716	     -0.21129064	     -0.00019597	      0.00011287	     45.15660831
      1.04081524	     -0.05260399	     -0.00028549	     -0.19432938	     -0.05777433	      0.88275294	     -0.00037765	     -0.21127906	     -0.00021436	      0.00009505	     45.36537636
      1.04216576	     -0.05257333	     -0.00028384	     -0.19429853	     -0.05777463	      0.88275306	     -0.00037815	     -0.21126783	     -0.00023263	      0.00007692	     45.33771872
      1.04331765	     -0.05255059	     -0.00028530	     -0.19427554	     -0.05777491	      0.88275314	     -0.00037857	     -0.21125853	     -0.00024851	      0.00006119	     45.50626333
      1.04446954	     -0.05253086	     -0.00028484	     -0.19425562	     -0.05777520	      0.88275320	     -0.00037899	     -0.21124954	     -0.00026428	      0.00004538	     45.52230611
      1.04593577	     -0.05251009	     -0.00028585	     -0.19423455	     -0.05777561	      0.88275325	     -0.00037952	     -0.21123857	     -0.00028446	      0.00002504	     45.65440620
      1.04740201	     -0.05249291	     -0.00028507	     -0.19421714	     -0.05777604	      0.88275328	     -0.00038006	     -0.21122814	     -0.00030443	      0.00000464	     45.64359887
      1.04855812	     -0.05248177	     -0.00028696	     -0.19420572	     -0.05777640	      0.88275327	     -0.00038048	     -0.21122029	     -0.00032025	     -0.00001149	     45.79475306
      1.04971423	     -0.05247243	     -0.00028701	     -0.19419618	     -0.05777678	      0.88275325	     -0.00038090	     -0.21121278	     -0.00033583	     -0.00002750	     45.80207411
      1.05120452	     -0.05246311	     -0.00028854	     -0.19418654	     -0.05777729	      0.88275319	     -0.00038144	     -0.21120356	     -0.00035585	     -0.00004794	     45.92183712
      1.05269480	     -0.05245611	     -0.00028796	     -0.19417929	     -0.05777784	      0.88275311	     -0.00038199	     -0.21119484	     -0.00037552	     -0.00006794	     45.87583104
      1.05380080	     -0.05245307	     -0.00029008	     -0.19417599	     -0.05777826	      0.88275302	     -0.00038239	     -0.21118867	     -0.00039016	     -0.00008250	     46.00789212
      1.05490680	     -0.05245130	     -0.00029036	     -0.19417401	     -0.05777870	      0.88275292	     -0.00038280	     -0.21118275	     -0.00040456	     -0.00009668	     45.99948291
      1.05647677	     -0.05245175	     -0.00029195	     -0.19417415	     -0.05777935	      0.88275276	     -0.00038338	     -0.21117478	     -0.00042488	     -0.00011616	     46.07228027
      1.05782455	     -0.05245450	     -0.00029195	     -0.19417665	     -0.05777994	      0.88275259	     -0.00038387	     -0.21116834	     -0.00044205	     -0.00013217	     46.02061245
      1.05917233	     -0.05245997	     -0.00029390	     -0.19418184	     -0.05778054	      0.88275240	     -0.00038438	     -0.21116226	     -0.00045917	     -0.00014753	     46.11661109
      1.06052011	     -0.05246719	     -0.00029334	     -0.19418884	     -0.05778117	      0.88275219	     -0.00038488	     -0.21115655	     -0.00047590	     -0.00016214	     46.00647385
      1.06186789	     -0.05247756	     -0.00029599	     -0.19419891	     -0.05778183	      0.88275196	     -0.00038538	     -0.21115119	     -0.00049262	     -0.00017610	     46.14429976
      1.06302331	     -0.05248781	     -0.00029528	     -0.19420898	     -0.05778240	      0.88275175	     -0.00038582	     -0.21114689	     -0.00050654	     -0.00018747	     46.00051101
      1.06417873	     -0.05250066	     -0.00029678	     -0.19422159	     -0.05778300	      0.88275153	     -0.00038625	     -0.21114286	     -0.00052040	     -0.00019838	     46.02998148
      1.06563812	     -0.05251950	     -0.00029725	     -0.19424018	     -0.05778377	      0.88275123	     -0.00038681	     -0.21113817	     -0.00053749	     -0.00021146	     45.94112961
      1.06709750	     -0.05254194	     -0.00029981	     -0.19426230	     -0.05778457	      0.88275091	     -0.00038737	     -0.21113394	     -0.00055432	     -0.00022386	     46.00955373
      1.06825912	     -0.05256106	     -0.00029940	     -0.19428125	     -0.05778522	      0.88275065	     -0.00038781	     -0.21113090	     -0.00056725	     -0.00023319	     45.84508457
      1.06942074	     -0.05258261	     -0.00030103	     -0.19430256	     -0.05778588	      0.88275037	     -0.00038826	     -0.21112813	     -0.00058003	     -0.00024216	     45.84077575
      1.07090235	     -0.05261227	     -0.00030164	     -0.19433198	     -0.05778675	      0.88275001	     -0.00038884	     -0.21112501	     -0.00059579	     -0.00025303	     45.71029317
      1.07238396	     -0.05264577	     -0.00030463	     -0.19436517	     -0.05778765	      0.88274962	     -0.00038942	     -0.21112234	     -0.00061116	     -0.00026338	     45.75909089
      1.07350011	     -0.05267195	     -0.00030428	     -0.19439119	     -0.05778834	      0.88274932	     -0.00038987	     -0.21112063	     -0.00062219	     -0.00027079	     45.55576230
      1.07461626	     -0.05270049	     -0.00030599	     -0.19441952	     -0.05778904	      0.88274902	     -0.00039031	     -0.21111917	     -0.00063301	     -0.00027795	     45.51545984
      1.07617088	     -0.05274232	     -0.00030716	     -0.19446110	     -0.05779003	      0.88274858	     -0.00039094	     -0.21111755	     -0.00064741	     -0.00028750	     45.35488789
      1.07772550	     -0.05278817	     -0.00031066	     -0.19450664	     -0.05779105	      0.88274812	     -0.00039157	     -0.21111642	     -0.00066123	     -0.00029666	     45.36961350
      1.07879600	     -0.05282023	     -0.00031034	     -0.19453856	     -0.05779176	      0.88274780	     -0.00039201	     -0.21111592	     -0.00067014	     -0.00030271	     45.13186285
      1.07986649	     -0.05285455	     -0.00031206	     -0.19457269	     -0.05779249	      0.88274748	     -0.00039245	     -0.21111564	     -0.00067879	     -0.00030867	     45.06008020
      1.08152662	     -0.05290975	     -0.00031372	     -0.19462764	     -0.05779362	      0.88274696	     -0.00039314	     -0.21111564	     -0.00069136	     -0.00031767	     44.86525457
      1.08289281	     -0.05295782	     -0.00031653	     -0.19467547	     -0.05779457	      0.88274652	     -0.00039372	     -0.21111602	     -0.00070104	     -0.00032492	     44.78498712
      1.08425900	     -0.05300600	     -0.00031717	     -0.19472348	     -0.05779554	      0.88274607	     -0.00039430	     -0.21111673	     -0.00070994	     -0.00033196	     44.55269513
      1.08562519	     -0.05305760	     -0.00032051	     -0.19477483	     -0.05779651	      0.88274561	     -0.00039489	     -0.21111777	     -0.00071831	     -0.00033886	     44.50786114
      1.08684219	     -0.05310315	     -0.00032059	     -0.19482025	     -0.05779739	      0.88274519	     -0.00039542	     -0.21111898	     -0.00072499	     -0.00034486	     44.25633075
      1.08805919	     -0.05315122	     -0.00032313	     -0.19486814	     -0.05779828	      0.88274477	     -0.00039595	     -0.21112042	     -0.00073121	     -0.00035081	     44.17361357
      1.08927619	     -0.05319931	     -0.00032411	     -0.19491609	     -0.05779917	      0.88274434	     -0.00039649	     -0.21112209	     -0.00073674	     -0.00035666	     43.98483742
      1.09085010	     -0.05326419	     -0.00032719	     -0.19498074	     -0.05780034	      0.88274377	     -0.00039719	     -0.21112457	     -0.00074305	     -0.00036415	     43.85755648
      1.09209302	     -0.05331523	     -0.00032753	     -0.19503167	     -0.05780126	      0.88274332	     -0.00039775	     -0.21112677	     -0.00074718	     -0.00036997	     43.61277770
      1.09333594	     -0.05336894	     -0.00033014	     -0.19508521	     -0.05780219	      0.88274285	     -0.00039832	     -0.21112918	     -0.00075075	     -0.00037577	     43.50667550
      1.09457885	     -0.05342257	     -0.00033115	     -0.19513872	     -0.05780313	      0.88274238	     -0.00039889	     -0.21113179	     -0.00075355	     -0.00038150	     43.29875865
      1.09613380	     -0.05349225	     -0.00033441	     -0.19520821	     -0.05780430	      0.88274178	     -0.00039961	     -0.21113533	     -0.00075617	     -0.00038862	     43.16158354
      1.09735999	     -0.05354620	     -0.00033471	     -0.19526208	     -0.05780523	      0.88274130	     -0.00040019	     -0.21113832	     -0.00075734	     -0.00039414	     42.91111066
      1.09858618	     -0.05360258	     -0.00033732	     -0.19531833	     -0.05780616	      0.88274082	     -0.00040077	     -0.21114148	     -0.00075793	     -0.00039959	     42.79202817
      1.09981237	     -0.05365858	     -0.00033847	     -0.19537424	     -0.05780709	      0.88274032	     -0.00040136	     -0.21114479	     -0.00075776	     -0.00040494	     42.58792621
      1.10143075	     -0.05373518	     -0.00034185	     -0.19545067	     -0.05780831	      0.88273966	     -0.00040214	     -0.21114940	     -0.00075655	     -0.00041185	     42.42148749
      1.10265335	     -0.05379180	     -0.00034224	     -0.19550725	     -0.05780924	      0.88273916	     -0.00040273	     -0.21115305	     -0.00075473	     -0.00041690	     42.17281114
      1.10387595	     -0.05385085	     -0.00034487	     -0.19556619	     -0.05781016	      0.88273864	     -0.00040333	     -0.21115684	     -0.00075230	     -0.00042184	     42.04090456
      1.10535124	     -0.05392114	     -0.00034603	     -0.19563642	     -0.05781127	      0.88273802	     -0.00040406	     -0.21116159	     -0.00074833	     -0.00042760	     41.78285405
      1.10667676	     -0.05398708	     -0.00034941	     -0.19570224	     -0.05781226	      0.88273745	     -0.00040472	     -0.21116601	     -0.00074398	     -0.00043260	     41.66032005
      1.10800228	     -0.05405097	     -0.00034995	     -0.19576611	     -0.05781324	      0.88273687	     -0.00040539	     -0.21117058	     -0.00073866	     -0.00043740	     41.40131714
      1.10932779	     -0.05411806	     -0.00035355	     -0.19583310	     -0.05781421	      0.88273629	     -0.00040607	     -0.21117528	     -0.00073262	     -0.00044202	     41.28398618
      1.11065331	     -0.05418238	     -0.00035404	     -0.19589742	     -0.05781518	      0.88273570	     -0.00040675	     -0.21118012	     -0.00072560	     -0.00044636	     41.02411475
      1.11197883	     -0.05424981	     -0.00035780	     -0.19596475	     -0.05781614	      0.88273510	     -0.00040743	     -0.21118505	     -0.00071788	     -0.00045045	     40.91010535
      1.11330434	     -0.05431368	     -0.00035818	     -0.19602865	     -0.05781708	      0.88273451	     -0.00040812	     -0.21119008	     -0.00070920	     -0.00045418	     40.64860078
      1.11462986	     -0.05438053	     -0.00036201	     -0.19609542	     -0.05781802	      0.88273390	     -0.00040882	     -0.21119516	     -0.00069983	     -0.00045754	     40.53711698
      1.11595538	     -0.05444318	     -0.00036226	     -0.19615812	     -0.05781894	      0.88273329	     -0.00040952	     -0.21120030	     -0.00068952	     -0.00046044	     40.27803119
      1.11728089	     -0.05450876	     -0.00036611	     -0.19622364	     -0.05781984	      0.88273268	     -0.00041023	     -0.21120545	     -0.00067854	     -0.00046289	     40.17304123
      1.11860641	     -0.05456964	     -0.00036626	     -0.19628457	     -0.05782074	      0.88273207	     -0.00041095	     -0.21121062	     -0.00066664	     -0.00046480	     39.92189898
      1.11993193	     -0.05463338	     -0.00037010	     -0.19634828	     -0.05782161	      0.88273145	     -0.00041167	     -0.21121576	     -0.00065410	     -0.00046617	     39.82232310
      1.12125744	     -0.05469205	     -0.00037014	     -0.19640703	     -0.05782247	      0.88273083	     -0.00041239	     -0.21122088	     -0.00064070	     -0.00046692	     39.57683185
      1.12258296	     -0.05475346	     -0.00037389	     -0.19646842	     -0.05782331	      0.88273021	     -0.00041313	     -0.21122595	     -0.00062671	     -0.00046706	     39.48154290
      1.12390848	     -0.05480942	     -0.00037384	     -0.19652448	     -0.05782413	      0.88272959	     -0.00041386	     -0.21123097	     -0.00061189	     -0.00046651	     39.24411016
      1.12523399	     -0.05486788	     -0.00037749	     -0.19658294	     -0.05782493	      0.88272897	     -0.00041461	     -0.21123591	     -0.00059653	     -0.00046529	     39.15716415
      1.12655951	     -0.05492069	     -0.00037742	     -0.19663587	     -0.05782571	      0.88272836	     -0.00041535	     -0.21124080	     -0.00058040	     -0.00046331	     38.93051212
      1.12788503	     -0.05497587	     -0.00038099	     -0.19669106	     -0.05782647	      0.88272775	     -0.00041611	     -0.21124558	     -0.00056378	     -0.00046061	     38.85031371
      1.12921054	     -0.05502536	     -0.00038092	     -0.19674069	     -0.05782721	      0.88272714	     -0.00041686	     -0.21125029	     -0.00054646	     -0.00045711	     38.63341146
      1.13053606	     -0.05507698	     -0.00038436	     -0.19679234	     -0.05782792	      0.88272654	     -0.00041763	     -0.21125489	     -0.00052871	     -0.00045288	     38.56156373
      1.13186158	     -0.05512276	     -0.00038428	     -0.19683826	     -0.05782861	      0.88272594	     -0.00041839	     -0.21125942	     -0.00051033	     -0.00044785	     38.35707927
      1.13318710	     -0.05517023	     -0.00038748	     -0.19688578	     -0.05782927	      0.88272535	     -0.00041917	     -0.21126384	     -0.00049157	     -0.00044208	     38.29212390
      1.13451261	     -0.05521221	     -0.00038739	     -0.19692792	     -0.05782991	      0.88272477	     -0.00041994	     -0.21126818	     -0.00047226	     -0.00043554	     38.09977664
      1.13583813	     -0.05525589	     -0.00039043	     -0.19697166	     -0.05783052	      0.88272419	     -0.00042073	     -0.21127242	     -0.00045262	     -0.00042828	     38.04158824
      1.13716365	     -0.05529437	     -0.00039039	     -0.19701030	     -0.05783111	      0.88272363	     -0.00042151	     -0.21127660	     -0.00043251	     -0.00042030	     37.86122040
      1.13848916	     -0.05533503	     -0.00039331	     -0.19705104	     -0.05783167	      0.88272308	     -0.00042230	     -0.21128068	     -0.00041213	     -0.00041166	     37.80238182
      1.13981468	     -0.05537183	     -0.00039345	     -0.19708800	     -0.05783220	      0.88272254	     -0.00042310	     -0.21128475	     -0.00039135	     -0.00040239	     37.62729509
      1.14114020	     -0.05541161	     -0.00039630	     -0.19712787	     -0.05783271	      0.88272201	     -0.00042389	     -0.21128879	     -0.00037035	     -0.00039262	     37.56359108
      1.14246571	     -0.05545001	     -0.00039669	     -0.19716643	     -0.05783318	      0.88272150	     -0.00042469	     -0.21129291	     -0.00034899	     -0.00038246	     37.38617220
      1.14379123	     -0.05549337	     -0.00039963	     -0.19720987	     -0.05783363	      0.88272100	     -0.00042550	     -0.21129719	     -0.00032741	     -0.00037215	     37.31283872
      1.14511675	     -0.05553607	     -0.00040023	     -0.19725273	     -0.05783405	      0.88272051	     -0.00042631	     -0.21130173	     -0.00030544	     -0.00036185	     37.13892641
      1.14644226	     -0.05558290	     -0.00040291	     -0.19729966	     -0.05783444	      0.88272004	     -0.00042712	     -0.21130656	     -0.00028319	     -0.00035181	     37.05789825
      1.14776778	     -0.05562885	     -0.00040329	     -0.19734578	     -0.05783480	      0.88271958	     -0.00042793	     -0.21131176	     -0.00026046	     -0.00034225	     36.88599029
      1.14909330	     -0.05567866	     -0.00040543	     -0.19739572	     -0.05783513	      0.88271913	     -0.00042875	     -0.21131733	     -0.00023735	     -0.00033341	     36.79803139
      1.15041881	     -0.05572817	     -0.00040545	     -0.19744542	     -0.05783543	      0.88271870	     -0.00042956	     -0.21132333	     -0.00021369	     -0.00032552	     36.61896857
      1.15174433	     -0.05578124	     -0.00040696	     -0.19749865	     -0.05783570	      0.88271827	     -0.00043038	     -0.21132977	     -0.00018956	     -0.00031883	     36.52109017
      1.15306985	     -0.05583397	     -0.00040656	     -0.19755161	     -0.05783593	      0.88271785	     -0.00043120	     -0.21133670	     -0.00016475	     -0.00031356	     36.33655183
      1.15466356	     -0.05590177	     -0.00040822	     -0.19761962	     -0.05783617	      0.88271735	     -0.00043219	     -0.21134566	     -0.00013412	     -0.00030940	     36.25553381
      1.15585191	     -0.05594997	     -0.00040660	     -0.19766807	     -0.05783632	      0.88271699	     -0.00043292	     -0.21135282	     -0.00011048	     -0.00030797	     36.02394309
      1.15704026	     -0.05600055	     -0.00040713	     -0.19771884	     -0.05783643	      0.88271662	     -0.00043366	     -0.21136033	     -0.00008628	     -0.00030805	     35.93668359
      1.15860990	     -0.05606548	     -0.00040604	     -0.19778409	     -0.05783654	      0.88271614	     -0.00043464	     -0.21137081	     -0.00005325	     -0.00031045	     35.70987956
      1.16017954	     -0.05613260	     -0.00040767	     -0.19785146	     -0.05783660	      0.88271565	     -0.00043562	     -0.21138183	     -0.00001915	     -0.00031547	     35.69797614
      1.16129446	     -0.05617731	     -0.00040566	     -0.19789646	     -0.05783661	      0.88271529	     -0.00043632	     -0.21138999	      0.00000594	     -0.00032053	     35.40542121
      1.16240937	     -0.05622460	     -0.00040600	     -0.19794396	     -0.05783659	      0.88271493	     -0.00043702	     -0.21139841	      0.00003149	     -0.00032683	     35.30445503
      1.16410108	     -0.05629611	     -0.00040541	     -0.19801584	     -0.05783650	      0.88271437	     -0.00043808	     -0.21141169	      0.00007146	     -0.00033866	     35.04433078
      1.16551854	     -0.05635829	     -0.00040649	     -0.19807830	     -0.05783637	      0.88271388	     -0.00043898	     -0.21142328	      0.00010595	     -0.00035059	     34.94827092
      1.16693600	     -0.05641936	     -0.00040555	     -0.19813971	     -0.05783620	      0.88271337	     -0.00043988	     -0.21143533	      0.00014155	     -0.00036422	     34.64747361
      1.16835346	     -0.05648378	     -0.00040788	     -0.19820439	     -0.05783597	      0.88271285	     -0.00044078	     -0.21144778	      0.00017799	     -0.00037942	     34.63768189
      1.16960168	     -0.05653797	     -0.00040691	     -0.19825890	     -0.05783573	      0.88271236	     -0.00044157	     -0.21145911	      0.00021111	     -0.00039390	     34.31540728
      1.17084990	     -0.05659414	     -0.00040857	     -0.19831533	     -0.05783545	      0.88271186	     -0.00044237	     -0.21147071	      0.00024486	     -0.00040932	     34.24989142
      1.17209812	     -0.05664931	     -0.00040883	     -0.19837081	     -0.05783512	      0.88271134	     -0.00044317	     -0.21148259	      0.00027947	     -0.00042549	     34.03394564
      1.17378041	     -0.05672495	     -0.00041091	     -0.19844682	     -0.05783461	      0.88271061	     -0.00044425	     -0.21149901	      0.00032723	     -0.00044828	     33.92789530
      1.17506333	     -0.05678093	     -0.00041052	     -0.19850316	     -0.05783416	      0.88271002	     -0.00044507	     -0.21151182	      0.00036473	     -0.00046623	     33.63326320
      1.17634624	     -0.05683862	     -0.00041233	     -0.19856115	     -0.05783367	      0.88270941	     -0.00044590	     -0.21152485	      0.00040290	     -0.00048455	     33.57020233
      1.17762916	     -0.05689518	     -0.00041271	     -0.19861806	     -0.05783313	      0.88270878	     -0.00044673	     -0.21153810	      0.00044202	     -0.00050309	     33.35605675
      1.17927785	     -0.05696861	     -0.00041503	     -0.19869190	     -0.05783236	      0.88270793	     -0.00044779	     -0.21155542	      0.00049337	     -0.00052702	     33.29046515
      1.18054105	     -0.05702315	     -0.00041470	     -0.19874683	     -0.05783171	      0.88270725	     -0.00044861	     -0.21156889	      0.00053379	     -0.00054521	     33.00617643
      1.18180426	     -0.05707841	     -0.00041639	     -0.19880242	     -0.05783101	      0.88270655	     -0.00044943	     -0.21158250	      0.00057483	     -0.00056319	     32.95481896
      1.18332946	     -0.05714349	     -0.00041647	     -0.19886797	     -0.05783010	      0.88270568	     -0.00045042	     -0.21159911	      0.00062554	     -0.00058439	     32.69417375
      1.18485465	     -0.05720893	     -0.00041910	     -0.19893383	     -0.05782910	      0.88270477	     -0.00045141	     -0.21161588	      0.00067714	     -0.00060495	     32.75365952
      1.18601371	     -0.05725623	     -0.00041805	     -0.19898154	     -0.05782829	      0.88270406	     -0.00045216	     -0.21162871	      0.00071734	     -0.00061998	     32.44376755
      1.18717277	     -0.05730354	     -0.00041906	     -0.19902921	     -0.05782744	      0.88270333	     -0.00045291	     -0.21164159	      0.00075799	     -0.00063447	     32.39317657
      1.18881737	     -0.05736802	     -0.00041912	     -0.19909425	     -0.05782614	      0.88270227	     -0.00045397	     -0.21165991	      0.00081687	     -0.00065385	     32.18472846
      1.19024755	     -0.05742310	     -0.00042039	     -0.19914980	     -0.05782494	      0.88270133	     -0.00045490	     -0.21167584	      0.00086893	     -0.00066948	     32.16093201
      1.19167773	     -0.05747602	     -0.00041942	     -0.19920325	     -0.05782366	      0.88270036	     -0.00045583	     -0.21169176	      0.00092206	     -0.00068381	     31.89184423
      1.19310791	     -0.05752813	     -0.00042127	     -0.19925583	     -0.05782230	      0.88269937	     -0.00045675	     -0.21170766	      0.00097581	     -0.00069685	     31.96173812
      1.19436854	     -0.05757202	     -0.00042015	     -0.19930021	     -0.05782104	      0.88269848	     -0.00045757	     -0.21172166	      0.00102416	     -0.00070711	     31.67262758
      1.19562917	     -0.05761611	     -0.00042111	     -0.19934474	     -0.05781972	      0.88269759	     -0.00045838	     -0.21173565	      0.00107293	     -0.00071627	     31.66321137
      1.19688980	     -0.05765899	     -0.00042072	     -0.19938812	     -0.05781833	      0.88269668	     -0.00045920	     -0.21174964	      0.00112244	     -0.00072425	     31.49988726
      1.19860499	     -0.05771667	     -0.00042166	     -0.19944642	     -0.05781635	      0.88269543	     -0.00046030	     -0.21176864	      0.00119064	     -0.00073329	     31.47388219
      1.19990494	     -0.05775882	     -0.00042055	     -0.19948911	     -0.05781477	      0.88269447	     -0.00046114	     -0.21178301	      0.00124328	     -0.00073870	     31.22897824
      1.20120489	     -0.05780032	     -0.00042130	     -0.19953110	     -0.05781312	      0.88269351	     -0.00046197	     -0.21179735	      0.00129637	     -0.00074296	     31.22747826
      1.20250484	     -0.05783994	     -0.00042066	     -0.19957126	     -0.05781140	      0.88269254	     -0.00046280	     -0.21181162	      0.00135024	     -0.00074601	     31.06561918
      1.20417299	     -0.05788845	     -0.00042137	     -0.19962043	     -0.05780909	      0.88269129	     -0.00046387	     -0.21182980	      0.00142013	     -0.00074823	     31.07394205
      1.20544977	     -0.05792093	     -0.00042051	     -0.19965345	     -0.05780724	      0.88269034	     -0.00046468	     -0.21184360	      0.00147445	     -0.00074848	     30.83429849
      1.20672656	     -0.05795460	     -0.00042177	     -0.19968762	     -0.05780532	      0.88268938	     -0.00046549	     -0.21185734	      0.00152909	     -0.00074750	     30.82665709
      1.20827244	     -0.05799423	     -0.00042140	     -0.19972790	     -0.05780291	      0.88268823	     -0.00046647	     -0.21187392	      0.00159610	     -0.00074466	     30.62116140
      1.20981832	     -0.05803267	     -0.00042297	     -0.19976695	     -0.05780039	      0.88268708	     -0.00046744	     -0.21189040	      0.00166351	     -0.00073999	     30.74788126
      1.21098912	     -0.05805949	     -0.00042129	     -0.19979431	     -0.05779841	      0.88268622	     -0.00046818	     -0.21190278	      0.00171535	     -0.00073519	     30.47656974
      1.21215991	     -0.05808519	     -0.00042151	     -0.19982051	     -0.05779637	      0.88268536	     -0.00046891	     -0.21191502	      0.00176738	     -0.00072946	     30.46998014
      1.21382736	     -0.05811959	     -0.00042057	     -0.19985567	     -0.05779336	      0.88268415	     -0.00046996	     -0.21193221	      0.00184232	     -0.00071968	     30.32407022
      1.21527398	     -0.05814754	     -0.00042100	     -0.19988424	     -0.05779065	      0.88268312	     -0.00047086	     -0.21194683	      0.00190785	     -0.00070983	     30.36437736
      1.21672059	     -0.05817254	     -0.00041940	     -0.19990993	     -0.05778784	      0.88268210	     -0.00047175	     -0.21196114	      0.00197420	     -0.00069869	     30.17994721
      1.21816721	     -0.05819529	     -0.00042047	     -0.19993329	     -0.05778494	      0.88268110	     -0.00047264	     -0.21197508	      0.00204081	     -0.00068637	     30.30637855
      1.21943796	     -0.05821109	     -0.00041869	     -0.19994972	     -0.05778231	      0.88268023	     -0.00047342	     -0.21198697	      0.00210005	     -0.00067443	     30.12981766
      1.22070872	     -0.05822302	     -0.00041893	     -0.19996222	     -0.05777960	      0.88267938	     -0.00047420	     -0.21199842	      0.00215941	     -0.00066145	     30.19333572
      1.22197948	     -0.05823143	     -0.00041787	     -0.19997124	     -0.05777682	      0.88267855	     -0.00047497	     -0.21200937	      0.00221918	     -0.00064729	     30.12992740
      1.22371884	     -0.05823834	     -0.00041771	     -0.19997895	     -0.05777289	      0.88267744	     -0.00047603	     -0.21202349	      0.00230111	     -0.00062599	     30.19613448
      1.22502317	     -0.05823886	     -0.00041573	     -0.19998013	     -0.05776985	      0.88267664	     -0.00047681	     -0.21203338	      0.00236286	     -0.00060847	     30.08891784
      1.22632750	     -0.05823449	     -0.00041531	     -0.19997638	     -0.05776672	      0.88267586	     -0.00047759	     -0.21204258	      0.00242448	     -0.00058967	     30.16413404
      1.22763182	     -0.05822345	     -0.00041326	     -0.19996600	     -0.05776352	      0.88267510	     -0.00047837	     -0.21205101	      0.00248623	     -0.00056942	     30.14658485
      1.22933575	     -0.05819744	     -0.00041125	     -0.19994084	     -0.05775922	      0.88267416	     -0.00047938	     -0.21206063	      0.00256662	     -0.00054069	     30.28072481
      1.23061396	     -0.05816976	     -0.00040727	     -0.19991386	     -0.05775590	      0.88267348	     -0.00048014	     -0.21206668	      0.00262692	     -0.00051731	     30.22355218
      1.23189216	     -0.05813662	     -0.00040491	     -0.19988138	     -0.05775250	      0.88267283	     -0.00048089	     -0.21207168	      0.00268672	     -0.00049240	     30.32929998
      1.23345932	     -0.05808797	     -0.00040073	     -0.19983357	     -0.05774823	      0.88267209	     -0.00048180	     -0.21207633	      0.00275977	     -0.00045957	     30.37260458
      1.23485980	     -0.05803687	     -0.00039900	     -0.19978314	     -0.05774432	      0.88267147	     -0.00048261	     -0.21207907	      0.00282427	     -0.00042791	     30.55327994
      1.23626029	     -0.05797810	     -0.00039492	     -0.19972511	     -0.05774032	      0.88267089	     -0.00048342	     -0.21208040	      0.00288830	     -0.00039382	     30.58429428
      1.23766077	     -0.05791259	     -0.00039344	     -0.19966025	     -0.05773623	      0.88267036	     -0.00048422	     -0.21208030	      0.00295121	     -0.00035734	     30.79740681
      1.23906126	     -0.05783866	     -0.00038871	     -0.19958705	     -0.05773206	      0.88266989	     -0.00048502	     -0.21207876	      0.00301338	     -0.00031823	     30.84985822
      1.24046175	     -0.05775792	     -0.00038699	     -0.19950694	     -0.05772779	      0.88266947	     -0.00048581	     -0.21207574	      0.00307408	     -0.00027659	     31.09941018
      1.24186223	     -0.05767117	     -0.00038254	     -0.19942089	     -0.05772345	      0.88266912	     -0.00048660	     -0.21207126	      0.00313385	     -0.00023223	     31.18371412
      1.24326272	     -0.05757926	     -0.00038219	     -0.19932954	     -0.05771902	      0.88266882	     -0.00048738	     -0.21206532	      0.00319184	     -0.00018528	     31.48483797
      1.24450014	     -0.05749243	     -0.00037897	     -0.19924327	     -0.05771504	      0.88266862	     -0.00048807	     -0.21205887	      0.00324210	     -0.00014149	     31.58051237
      1.24573757	     -0.05740067	     -0.00037811	     -0.19915200	     -0.05771099	      0.88266848	     -0.00048876	     -0.21205128	      0.00329083	     -0.00009568	     31.81465184
      1.24726307	     -0.05728000	     -0.00037559	     -0.19903195	     -0.05770593	      0.88266837	     -0.00048960	     -0.21204029	      0.00334911	     -0.00003635	     32.04325830
      1.24878857	     -0.05715173	     -0.00037500	     -0.19890422	     -0.05770078	      0.88266837	     -0.00049044	     -0.21202749	      0.00340486	      0.00002590	     32.37968240
      1.25002699	     -0.05704140	     -0.00037208	     -0.19879437	     -0.05769653	      0.88266843	     -0.00049111	     -0.21201575	      0.00344856	      0.00007853	     32.55459321
      1.25126540	     -0.05692633	     -0.00037109	     -0.19867973	     -0.05769224	      0.88266856	     -0.00049178	     -0.21200277	      0.00349039	      0.00013281	     32.82613081
      1.25280727	     -0.05677812	     -0.00036862	     -0.19853205	     -0.05768682	      0.88266882	     -0.00049261	     -0.21198492	      0.00354021	      0.00020257	     33.12783634
      1.25434913	     -0.05662573	     -0.00036878	     -0.19838008	     -0.05768132	      0.88266919	     -0.00049344	     -0.21196529	      0.00358706	      0.00027437	     33.53045008
      1.25552169	     -0.05650790	     -0.00036662	     -0.19826262	     -0.05767709	      0.88266954	     -0.00049406	     -0.21194924	      0.00362100	      0.00033022	     33.73164883
      1.25669425	     -0.05638869	     -0.00036646	     -0.19814370	     -0.05767283	      0.88266996	     -0.00049468	     -0.21193228	      0.00365307	      0.00038683	     34.00740831
      1.25831320	     -0.05622142	     -0.00036480	     -0.19797684	     -0.05766688	      0.88267065	     -0.00049553	     -0.21190746	      0.00369464	      0.00046588	     34.34988256
      1.25976828	     -0.05606883	     -0.00036460	     -0.19782456	     -0.05766148	      0.88267138	     -0.00049628	     -0.21188382	      0.00372905	      0.00053720	     34.71530304
      1.26122337	     -0.05591496	     -0.00036176	     -0.19767103	     -0.05765603	      0.88267221	     -0.00049703	     -0.21185901	      0.00376107	      0.00060834	     35.01937684
      1.26240610	     -0.05579024	     -0.00036229	     -0.19754650	     -0.05765157	      0.88267297	     -0.00049764	     -0.21183806	      0.00378494	      0.00066555	     35.31871216
      1.26358883	     -0.05566408	     -0.00036071	     -0.19742056	     -0.05764708	      0.88267379	     -0.00049824	     -0.21181645	      0.00380729	      0.00072204	     35.58864007
      1.26514211	     -0.05549500	     -0.00035984	     -0.19725172	     -0.05764114	      0.88267497	     -0.00049902	     -0.21178708	      0.00383401	      0.00079469	     36.00810416
      1.26669540	     -0.05532398	     -0.00035698	     -0.19708096	     -0.05763517	      0.88267626	     -0.00049980	     -0.21175660	      0.00385800	      0.00086539	     36.36817252
      1.26783817	     -0.05519872	     -0.00035733	     -0.19695580	     -0.05763075	      0.88267727	     -0.00050036	     -0.21173353	      0.00387351	      0.00091585	     36.68207302
      1.26898093	     -0.05507354	     -0.00035583	     -0.19683077	     -0.05762632	      0.88267835	     -0.00050092	     -0.21170996	      0.00388753	      0.00096490	     36.94757700
      1.27059892	     -0.05489554	     -0.00035479	     -0.19665290	     -0.05762001	      0.88267996	     -0.00050171	     -0.21167584	      0.00390450	      0.00103153	     37.38116035
      1.27203587	     -0.05473571	     -0.00035218	     -0.19649321	     -0.05761439	      0.88268149	     -0.00050240	     -0.21164480	      0.00391698	      0.00108773	     37.71394846
      1.27347282	     -0.05457533	     -0.00035219	     -0.19633287	     -0.05760876	      0.88268309	     -0.00050308	     -0.21161312	      0.00392666	      0.00114082	     38.17073759
      1.27462851	     -0.05444520	     -0.00034931	     -0.19620283	     -0.05760421	      0.88268443	     -0.00050363	     -0.21158719	      0.00393280	      0.00118124	     38.39566479
      1.27578420	     -0.05431421	     -0.00034830	     -0.19607187	     -0.05759967	      0.88268582	     -0.00050417	     -0.21156089	      0.00393710	      0.00121947	     38.72248949
      1.27732325	     -0.05414053	     -0.00034576	     -0.19589822	     -0.05759360	      0.88268773	     -0.00050488	     -0.21152535	      0.00394032	      0.00126690	     39.09831641
      1.27886230	     -0.05396911	     -0.00034550	     -0.19572674	     -0.05758754	      0.88268972	     -0.00050559	     -0.21148935	      0.00394042	      0.00131013	     39.58897083
      1.27997664	     -0.05384589	     -0.00034280	     -0.19560352	     -0.05758315	      0.88269119	     -0.00050609	     -0.21146306	      0.00393882	      0.00133876	     39.77992918
      1.28109098	     -0.05372313	     -0.00034188	     -0.19548071	     -0.05757876	      0.88269270	     -0.00050659	     -0.21143660	      0.00393558	      0.00136497	     40.09701184
      1.28270054	     -0.05354526	     -0.00033945	     -0.19530276	     -0.05757243	      0.88269492	     -0.00050731	     -0.21139811	      0.00392841	      0.00139861	     40.51255757
      1.28405410	     -0.05339691	     -0.00033884	     -0.19515428	     -0.05756712	      0.88269683	     -0.00050792	     -0.21136549	      0.00391993	      0.00142303	     40.93264226
      1.28540766	     -0.05324982	     -0.00033657	     -0.19500707	     -0.05756182	      0.88269877	     -0.00050851	     -0.21133272	      0.00390940	      0.00144403	     41.23458205
      1.28676122	     -0.05310400	     -0.00033688	     -0.19486104	     -0.05755654	      0.88270074	     -0.00050910	     -0.21129981	      0.00389655	      0.00146160	     41.69713147
      1.28811478	     -0.05295853	     -0.00033437	     -0.19471543	     -0.05755127	      0.88270273	     -0.00050969	     -0.21126681	      0.00388177	      0.00147599	     41.97263969
      1.28928686	     -0.05283343	     -0.00033508	     -0.19459010	     -0.05754673	      0.88270447	     -0.00051019	     -0.21123815	      0.00386705	      0.00148588	     42.37793228
      1.29045894	     -0.05270834	     -0.00033359	     -0.19446483	     -0.05754221	      0.88270621	     -0.00051069	     -0.21120944	      0.00385085	      0.00149358	     42.64924372
      1.29190032	     -0.05255561	     -0.00033325	     -0.19431181	     -0.05753667	      0.88270837	     -0.00051130	     -0.21117405	      0.00382860	      0.00150003	     43.08712302
      1.29334170	     -0.05240336	     -0.00033076	     -0.19415930	     -0.05753117	      0.88271053	     -0.00051191	     -0.21113859	      0.00380405	      0.00150341	     43.39794949
      1.29449322	     -0.05228431	     -0.00033148	     -0.19403995	     -0.05752681	      0.88271227	     -0.00051239	     -0.21111024	      0.00378254	      0.00150391	     43.78430314
      1.29564474	     -0.05216756	     -0.00033048	     -0.19392294	     -0.05752246	      0.88271400	     -0.00051287	     -0.21108194	      0.00375962	      0.00150266	     44.04432480
      1.29711720	     -0.05202127	     -0.00033090	     -0.19377623	     -0.05751695	      0.88271621	     -0.00051347	     -0.21104588	      0.00372800	      0.00149851	     44.48519304
      1.29858966	     -0.05187673	     -0.00032913	     -0.19363132	     -0.05751149	      0.88271841	     -0.00051407	     -0.21100999	      0.00369408	      0.00149179	     44.78283517
      1.29967820	     -0.05177083	     -0.00033027	     -0.19352505	     -0.05750748	      0.88272003	     -0.00051451	     -0.21098356	      0.00366728	      0.00148519	     45.15107552
      1.30076674	     -0.05166607	     -0.00032952	     -0.19341997	     -0.05750350	      0.88272164	     -0.00051495	     -0.21095722	      0.00363927	      0.00147740	     45.39891871
      1.30232128	     -0.05152066	     -0.00032972	     -0.19327404	     -0.05749788	      0.88272393	     -0.00051558	     -0.21091981	      0.00359693	      0.00146419	     45.81963263
      1.30364254	     -0.05140033	     -0.00032926	     -0.19315326	     -0.05749315	      0.88272586	     -0.00051610	     -0.21088831	      0.00355893	      0.00145118	     46.06300182
      1.30496379	     -0.05128722	     -0.00033046	     -0.19303964	     -0.05748847	      0.88272776	     -0.00051662	     -0.21085726	      0.00351892	      0.00143648	     46.41635900
      1.30628505	     -0.05117884	     -0.00032907	     -0.19293080	     -0.05748385	      0.88272965	     -0.00051714	     -0.21082674	      0.00347728	      0.00142016	     46.58385701
      1.30760631	     -0.05107649	     -0.00033099	     -0.19282788	     -0.05747929	      0.88273152	     -0.00051766	     -0.21079684	      0.00343381	      0.00140196	     46.99415968
      1.30873766	     -0.05099210	     -0.00032990	     -0.19274307	     -0.05747542	      0.88273309	     -0.00051810	     -0.21077175	      0.00339561	      0.00138500	     47.12565560
      1.30986900	     -0.05091122	     -0.00033099	     -0.19266169	     -0.05747160	      0.88273465	     -0.00051853	     -0.21074712	      0.00335630	      0.00136669	     47.41122258
      1.31129157	     -0.05081537	     -0.00033106	     -0.19256523	     -0.05746686	      0.88273658	     -0.00051908	     -0.21071683	      0.00330557	      0.00134189	     47.64109287
      1.31271414	     -0.05072865	     -0.00033327	     -0.19247783	     -0.05746220	      0.88273847	     -0.00051962	     -0.21068739	      0.00325322	      0.00131496	     48.00126247
      1.31383397	     -0.05066646	     -0.00033296	     -0.19241515	     -0.05745858	      0.88273993	     -0.00052005	     -0.21066489	      0.00321120	      0.00129231	     48.07747369
      1.31495381	     -0.05061018	     -0.00033480	     -0.19235832	     -0.05745501	      0.88274136	     -0.00052047	     -0.21064302	      0.00316832	      0.00126823	     48.29479015
      1.31640617	     -0.05054576	     -0.00033595	     -0.19229320	     -0.05745045	      0.88274318	     -0.00052101	     -0.21061569	      0.00311173	      0.00123491	     48.43945616
      1.31785853	     -0.05049039	     -0.00033916	     -0.19223707	     -0.05744597	      0.88274494	     -0.00052156	     -0.21058956	      0.00305398	      0.00119897	     48.74699656
      1.31892070	     -0.05045442	     -0.00033885	     -0.19220061	     -0.05744275	      0.88274620	     -0.00052195	     -0.21057123	      0.00301136	      0.00117103	     48.72532408
      1.31998287	     -0.05042237	     -0.00034027	     -0.19216802	     -0.05743957	      0.88274743	     -0.00052234	     -0.21055354	      0.00296828	      0.00114157	     48.86120729
      1.32152068	     -0.05038166	     -0.00034103	     -0.19212656	     -0.05743506	      0.88274915	     -0.00052290	     -0.21052905	      0.00290546	      0.00109636	     48.95630559
      1.32282595	     -0.05035220	     -0.00034278	     -0.19209643	     -0.05743130	      0.88275056	     -0.00052338	     -0.21050927	      0.00285173	      0.00105563	     49.12925178
      1.32413122	     -0.05032688	     -0.00034263	     -0.19207049	     -0.05742761	      0.88275191	     -0.00052385	     -0.21049036	      0.00279789	      0.00101297	     49.12449003
      1.32543648	     -0.05030612	     -0.00034492	     -0.19204904	     -0.05742399	      0.88275320	     -0.00052432	     -0.21047232	      0.00274375	      0.00096846	     49.32163841
      1.32674175	     -0.05028916	     -0.00034415	     -0.19203148	     -0.05742045	      0.88275444	     -0.00052479	     -0.21045511	      0.00268969	      0.00092245	     49.22550959
      1.32785027	     -0.05027816	     -0.00034640	     -0.19201989	     -0.05741749	      0.88275544	     -0.00052519	     -0.21044113	      0.00264354	      0.00088225	     49.37839938
      1.32895880	     -0.05026982	     -0.00034665	     -0.19201102	     -0.05741459	      0.88275639	     -0.00052558	     -0.21042772	      0.00259748	      0.00084130	     49.34298696
      1.33037797	     -0.05026359	     -0.00034842	     -0.19200406	     -0.05741094	      0.88275755	     -0.00052608	     -0.21041139	      0.00253841	      0.00078790	     49.41720673
      1.33179715	     -0.05026211	     -0.00034839	     -0.19200190	     -0.05740738	      0.88275863	     -0.00052658	     -0.21039598	      0.00247946	      0.00073375	     49.30327949
      1.33290729	     -0.05026463	     -0.00035073	     -0.19200383	     -0.05740466	      0.88275942	     -0.00052697	     -0.21038456	      0.00243324	      0.00069098	     49.40484695
      1.33401744	     -0.05027005	     -0.00035129	     -0.19200870	     -0.05740198	      0.88276016	     -0.00052736	     -0.21037370	      0.00238720	      0.00064806	     49.32719332
      1.33546235	     -0.05028172	     -0.00035346	     -0.19201962	     -0.05739857	      0.88276106	     -0.00052786	     -0.21036041	      0.00232734	      0.00059211	     49.35172304
      1.33690726	     -0.05029821	     -0.00035369	     -0.19203542	     -0.05739525	      0.88276187	     -0.00052836	     -0.21034807	      0.00226785	      0.00053638	     49.16972314
      1.33796759	     -0.05031371	     -0.00035637	     -0.19205035	     -0.05739287	      0.88276242	     -0.00052873	     -0.21033961	      0.00222420	      0.00049569	     49.24289426
      1.33902792	     -0.05033176	     -0.00035730	     -0.19206788	     -0.05739054	      0.88276292	     -0.00052909	     -0.21033166	      0.00218085	      0.00045536	     49.14272017
      1.34055451	     -0.05036240	     -0.00035978	     -0.19209773	     -0.05738726	      0.88276358	     -0.00052962	     -0.21032110	      0.00211872	      0.00039798	     49.10010018
      1.34185732	     -0.05039257	     -0.00036072	     -0.19212727	     -0.05738453	      0.88276406	     -0.00053006	     -0.21031290	      0.00206616	      0.00034985	     48.92903422
      1.34316013	     -0.05042642	     -0.00036350	     -0.19216045	     -0.05738187	      0.88276449	     -0.00053051	     -0.21030544	      0.00201387	      0.00030255	     48.94049539
      1.34446294	     -0.05046376	     -0.00036405	     -0.19219718	     -0.05737928	      0.88276485	     -0.00053095	     -0.21029871	      0.00196218	      0.00025631	     48.69770242
      1.34576575	     -0.05050467	     -0.00036767	     -0.19223741	     -0.05737676	      0.88276516	     -0.00053140	     -0.21029270	      0.00191077	      0.00021114	     48.76835714
      1.34687407	     -0.05054186	     -0.00036796	     -0.19227410	     -0.05737466	      0.88276537	     -0.00053177	     -0.21028813	      0.00186764	      0.00017375	     48.50440991
      1.34798238	     -0.05058140	     -0.00037026	     -0.19231309	     -0.05737262	      0.88276554	     -0.00053215	     -0.21028406	      0.00182479	      0.00013727	     48.45579563
      1.34940103	     -0.05063517	     -0.00037188	     -0.19236619	     -0.05737007	      0.88276570	     -0.00053263	     -0.21027956	      0.00177067	      0.00009211	     48.24345170
      1.35081969	     -0.05069242	     -0.00037532	     -0.19242273	     -0.05736759	      0.88276580	     -0.00053310	     -0.21027583	      0.00171717	      0.00004866	     48.22894313
      1.35193659	     -0.05073956	     -0.00037580	     -0.19246939	     -0.05736570	      0.88276584	     -0.00053348	     -0.21027343	      0.00167576	      0.00001578	     47.94998880
      1.35305348	     -0.05078859	     -0.00037808	     -0.19251789	     -0.05736385	      0.88276584	     -0.00053385	     -0.21027148	      0.00163473	     -0.00001597	     47.87443954
      1.35449449	     -0.05085445	     -0.00037970	     -0.19258312	     -0.05736153	      0.88276579	     -0.00053434	     -0.21026961	      0.00158268	     -0.00005514	     47.62560080
      1.35593550	     -0.05092340	     -0.00038333	     -0.19265138	     -0.05735929	      0.88276568	     -0.00053482	     -0.21026845	      0.00153142	     -0.00009235	     47.60504730
      1.35700863	     -0.05097597	     -0.00038332	     -0.19270353	     -0.05735767	      0.88276557	     -0.00053518	     -0.21026803	      0.00149404	     -0.00011865	     47.28935306
      1.35808177	     -0.05103039	     -0.00038509	     -0.19275748	     -0.05735608	      0.88276543	     -0.00053554	     -0.21026800	      0.00145708	     -0.00014384	     47.18147030
      1.35959796	     -0.05110976	     -0.00038648	     -0.19283623	     -0.05735391	      0.88276518	     -0.00053605	     -0.21026858	      0.00140593	     -0.00017745	     46.90417437
      1.36090635	     -0.05118040	     -0.00038888	     -0.19290632	     -0.05735210	      0.88276493	     -0.00053649	     -0.21026965	      0.00136268	     -0.00020468	     46.80245631
      1.36221474	     -0.05125284	     -0.00038945	     -0.19297826	     -0.05735035	      0.88276465	     -0.00053692	     -0.21027122	      0.00132050	     -0.00023024	     46.48437953
      1.36352313	     -0.05132708	     -0.00039236	     -0.19305195	     -0.05734865	      0.88276433	     -0.00053736	     -0.21027328	      0.00127912	     -0.00025427	     46.43802829
      1.36483153	     -0.05140272	     -0.00039248	     -0.19312713	     -0.05734700	      0.88276398	     -0.00053780	     -0.21027579	      0.00123898	     -0.00027667	     46.04098309
      1.36595427	     -0.05146888	     -0.00039548	     -0.19319282	     -0.05734563	      0.88276366	     -0.00053818	     -0.21027828	      0.00120512	     -0.00029473	     46.00353815
      1.36707701	     -0.05153604	     -0.00039648	     -0.19325959	     -0.05734429	      0.88276332	     -0.00053856	     -0.21028108	      0.00117218	     -0.00031166	     45.74179729
      1.36849732	     -0.05162253	     -0.00039910	     -0.19334554	     -0.05734266	      0.88276286	     -0.00053904	     -0.21028504	      0.00113153	     -0.00033161	     45.57563870
      1.36991763	     -0.05171045	     -0.00039988	     -0.19343300	     -0.05734108	      0.88276238	     -0.00053952	     -0.21028944	      0.00109231	     -0.00034993	     45.19792485
      1.37105578	     -0.05178206	     -0.00040267	     -0.19350418	     -0.05733985	      0.88276197	     -0.00053991	     -0.21029327	      0.00106163	     -0.00036358	     45.13681462
      1.37219392	     -0.05185445	     -0.00040362	     -0.19357620	     -0.05733866	      0.88276155	     -0.00054030	     -0.21029736	      0.00103195	     -0.00037627	     44.86332019
      1.37363160	     -0.05194692	     -0.00040615	     -0.19366820	     -0.05733720	      0.88276100	     -0.00054079	     -0.21030287	      0.00099560	     -0.00039109	     44.68617478
      1.37506928	     -0.05204064	     -0.00040667	     -0.19376150	     -0.05733580	      0.88276043	     -0.00054128	     -0.21030875	      0.00096082	     -0.00040458	     44.27375308
      1.37617096	     -0.05211331	     -0.00040937	     -0.19383380	     -0.05733475	      0.88275998	     -0.00054166	     -0.21031349	      0.00093496	     -0.00041416	     44.21367687
      1.37727264	     -0.05218645	     -0.00041028	     -0.19390663	     -0.05733374	      0.88275952	     -0.00054204	     -0.21031842	      0.00091010	     -0.00042304	     43.94932265
      1.37877436	     -0.05228673	     -0.00041262	     -0.19400648	     -0.05733239	      0.88275887	     -0.00054257	     -0.21032544	      0.00087753	     -0.00043421	     43.73282094
      1.38027608	     -0.05238743	     -0.00041304	     -0.19410681	     -0.05733110	      0.88275821	     -0.00054309	     -0.21033276	      0.00084677	     -0.00044430	     43.29754131
      1.38134425	     -0.05245932	     -0.00041567	     -0.19417839	     -0.05733021	      0.88275774	     -0.00054347	     -0.21033813	      0.00082569	     -0.00045093	     43.24392026
      1.38241242	     -0.05253116	     -0.00041657	     -0.19424998	     -0.05732934	      0.88275725	     -0.00054385	     -0.21034362	      0.00080559	     -0.00045706	     42.99383859
      1.38399813	     -0.05263731	     -0.00041886	     -0.19435574	     -0.05732808	      0.88275652	     -0.00054441	     -0.21035198	      0.00077719	     -0.00046535	     42.75094883
      1.38533504	     -0.05272583	     -0.00041960	     -0.19444397	     -0.05732706	      0.88275589	     -0.00054489	     -0.21035919	      0.00075477	     -0.00047158	     42.40691944
      1.38667194	     -0.05281323	     -0.00042202	     -0.19453105	     -0.05732606	      0.88275526	     -0.00054537	     -0.21036649	      0.00073348	     -0.00047720	     42.29655444
      1.38800885	     -0.05289912	     -0.00042210	     -0.19461671	     -0.05732509	      0.88275462	     -0.00054586	     -0.21037386	      0.00071368	     -0.00048212	     41.88497566
      1.38921106	     -0.05297499	     -0.00042453	     -0.19469232	     -0.05732425	      0.88275403	     -0.00054630	     -0.21038053	      0.00069672	     -0.00048603	     41.83562934
      1.39041327	     -0.05304932	     -0.00042492	     -0.19476645	     -0.05732342	      0.88275345	     -0.00054675	     -0.21038721	      0.00068093	     -0.00048934	     41.51343407
      1.39161548	     -0.05312210	     -0.00042661	     -0.19483900	     -0.05732261	      0.88275286	     -0.00054720	     -0.21039388	      0.00066596	     -0.00049210	     41.38221502
      1.39314800	     -0.05321239	     -0.00042728	     -0.19492906	     -0.05732160	      0.88275210	     -0.00054778	     -0.21040237	      0.00064835	     -0.00049474	     41.01466666
      1.39437859	     -0.05328284	     -0.00042948	     -0.19499929	     -0.05732081	      0.88275149	     -0.00054825	     -0.21040914	      0.00063508	     -0.00049618	     40.96927989
      1.39560919	     -0.05335132	     -0.00042982	     -0.19506762	     -0.05732004	      0.88275088	     -0.00054872	     -0.21041587	      0.00062286	     -0.00049693	     40.65275713
      1.39683979	     -0.05341782	     -0.00043147	     -0.19513393	     -0.05731928	      0.88275027	     -0.00054920	     -0.21042255	      0.00061137	     -0.00049707	     40.55167762
      1.39835126	     -0.05349664	     -0.00043188	     -0.19521258	     -0.05731837	      0.88274952	     -0.00054979	     -0.21043066	      0.00059855	     -0.00049630	     40.18840326
      1.39956769	     -0.05355778	     -0.00043397	     -0.19527354	     -0.05731764	      0.88274892	     -0.00055027	     -0.21043712	      0.00058890	     -0.00049500	     40.18546082
      1.40078412	     -0.05361680	     -0.00043423	     -0.19533245	     -0.05731693	      0.88274831	     -0.00055076	     -0.21044351	      0.00058014	     -0.00049299	     39.89186803
      1.40200055	     -0.05367376	     -0.00043571	     -0.19538926	     -0.05731623	      0.88274772	     -0.00055125	     -0.21044983	      0.00057195	     -0.00049034	     39.80832111
      1.40357046	     -0.05374413	     -0.00043619	     -0.19545949	     -0.05731534	      0.88274695	     -0.00055190	     -0.21045786	      0.00056251	     -0.00048589	     39.46855009
      1.40478471	     -0.05379616	     -0.00043828	     -0.19551138	     -0.05731466	      0.88274636	     -0.00055240	     -0.21046399	      0.00055573	     -0.00048170	     39.49638653
      1.40599895	     -0.05384619	     -0.00043868	     -0.19556131	     -0.05731399	      0.88274578	     -0.00055291	     -0.21047004	      0.00054970	     -0.00047678	     39.22978348
      1.40721320	     -0.05389444	     -0.00044022	     -0.19560944	     -0.05731333	      0.88274521	     -0.00055342	     -0.21047601	      0.00054409	     -0.00047120	     39.16507418
      1.40882075	     -0.05395567	     -0.00044088	     -0.19567056	     -0.05731246	      0.88274445	     -0.00055411	     -0.21048381	      0.00053757	     -0.00046276	     38.84552484
      1.41002698	     -0.05399976	     -0.00044302	     -0.19571453	     -0.05731181	      0.88274390	     -0.00055463	     -0.21048959	      0.00053306	     -0.00045577	     38.89581932
      1.41123322	     -0.05404310	     -0.00044354	     -0.19575779	     -0.05731117	      0.88274336	     -0.00055516	     -0.21049533	      0.00052916	     -0.00044818	     38.64893344
      1.41269837	     -0.05409629	     -0.00044578	     -0.19581086	     -0.05731040	      0.88274271	     -0.00055580	     -0.21050231	      0.00052481	     -0.00043842	     38.62210140
      1.41401144	     -0.05414444	     -0.00044603	     -0.19585895	     -0.05730971	      0.88274214	     -0.00055639	     -0.21050864	      0.00052160	     -0.00042930	     38.28753847
      1.41532452	     -0.05419220	     -0.00044822	     -0.19590660	     -0.05730903	      0.88274158	     -0.00055699	     -0.21051510	      0.00051868	     -0.00042015	     38.34488620
      1.41663760	     -0.05423958	     -0.00044802	     -0.19595395	     -0.05730835	      0.88274103	     -0.00055759	     -0.21052169	      0.00051653	     -0.00041109	     37.99418249
      1.41795068	     -0.05428717	     -0.00045014	     -0.19600144	     -0.05730767	      0.88274050	     -0.00055820	     -0.21052843	      0.00051471	     -0.00040242	     38.08454173
      1.41926376	     -0.05433525	     -0.00044974	     -0.19604952	     -0.05730700	      0.88273998	     -0.00055881	     -0.21053537	      0.00051377	     -0.00039423	     37.71209447
      1.42057683	     -0.05438392	     -0.00045184	     -0.19609810	     -0.05730632	      0.88273946	     -0.00055943	     -0.21054255	      0.00051318	     -0.00038684	     37.82414883
      1.42188991	     -0.05443233	     -0.00045114	     -0.19614652	     -0.05730565	      0.88273896	     -0.00056006	     -0.21054997	      0.00051354	     -0.00038035	     37.43093061
      1.42320299	     -0.05448021	     -0.00045306	     -0.19619433	     -0.05730498	      0.88273846	     -0.00056070	     -0.21055764	      0.00051431	     -0.00037500	     37.57020084
      1.42451607	     -0.05452698	     -0.00045209	     -0.19624114	     -0.05730430	      0.88273797	     -0.00056134	     -0.21056555	      0.00051614	     -0.00037077	     37.16520178
      1.42582915	     -0.05457264	     -0.00045393	     -0.19628676	     -0.05730362	      0.88273749	     -0.00056199	     -0.21057367	      0.00051842	     -0.00036780	     37.32495797
      1.42714222	     -0.05461788	     -0.00045286	     -0.19633205	     -0.05730294	      0.88273701	     -0.00056265	     -0.21058199	      0.00052174	     -0.00036598	     36.90359263
      1.42845530	     -0.05466289	     -0.00045476	     -0.19637702	     -0.05730225	      0.88273653	     -0.00056332	     -0.21059054	      0.00052547	     -0.00036546	     37.06551589
      1.42976838	     -0.05470723	     -0.00045370	     -0.19642143	     -0.05730156	      0.88273605	     -0.00056399	     -0.21059931	      0.00053026	     -0.00036609	     36.64276193
      1.43108146	     -0.05475073	     -0.00045554	     -0.19646491	     -0.05730086	      0.88273557	     -0.00056467	     -0.21060830	      0.00053546	     -0.00036798	     36.80417533
      1.43239454	     -0.05479293	     -0.00045437	     -0.19650720	     -0.05730015	      0.88273508	     -0.00056536	     -0.21061747	      0.00054168	     -0.00037094	     36.38803152
      1.43370761	     -0.05483365	     -0.00045611	     -0.19654792	     -0.05729943	      0.88273459	     -0.00056606	     -0.21062682	      0.00054828	     -0.00037501	     36.55031316
      1.43502069	     -0.05487252	     -0.00045493	     -0.19658689	     -0.05729871	      0.88273410	     -0.00056677	     -0.21063631	      0.00055588	     -0.00037992	     36.15749775
      1.43633377	     -0.05490954	     -0.00045650	     -0.19662394	     -0.05729797	      0.88273359	     -0.00056748	     -0.21064590	      0.00056381	     -0.00038566	     36.30789307
      1.43764685	     -0.05494408	     -0.00045516	     -0.19665859	     -0.05729723	      0.88273308	     -0.00056821	     -0.21065556	      0.00057266	     -0.00039198	     35.94039389
      1.43895993	     -0.05497679	     -0.00045645	     -0.19669135	     -0.05729647	      0.88273256	     -0.00056894	     -0.21066525	      0.00058179	     -0.00039883	     36.07572790
      1.44027300	     -0.05500819	     -0.00045507	     -0.19672287	     -0.05729570	      0.88273203	     -0.00056968	     -0.21067498	      0.00059172	     -0.00040599	     35.73464853
      1.44158608	     -0.05503807	     -0.00045618	     -0.19675282	     -0.05729492	      0.88273150	     -0.00057043	     -0.21068473	      0.00060190	     -0.00041348	     35.85727013
      1.44289916	     -0.05506585	     -0.00045484	     -0.19678074	     -0.05729412	      0.88273095	     -0.00057118	     -0.21069447	      0.00061287	     -0.00042108	     35.56229492
      1.44421224	     -0.05509163	     -0.00045581	     -0.19680658	     -0.05729331	      0.88273039	     -0.00057195	     -0.21070418	      0.00062409	     -0.00042873	     35.67841272
      1.44552531	     -0.05511550	     -0.00045459	     -0.19683061	     -0.05729248	      0.88272982	     -0.00057272	     -0.21071383	      0.00063602	     -0.00043620	     35.42387915
      1.44683839	     -0.05513812	     -0.00045550	     -0.19685331	     -0.05729164	      0.88272925	     -0.00057351	     -0.21072342	      0.00064816	     -0.00044345	     35.52447941
      1.44815147	     -0.05515950	     -0.00045451	     -0.19687484	     -0.05729078	      0.88272866	     -0.00057430	     -0.21073295	      0.00066090	     -0.00045031	     35.30862434
      1.44946455	     -0.05517946	     -0.00045544	     -0.19689489	     -0.05728990	      0.88272806	     -0.00057510	     -0.21074240	      0.00067383	     -0.00045675	     35.40246892
      1.45077763	     -0.05519793	     -0.00045464	     -0.19691351	     -0.05728901	      0.88272746	     -0.00057591	     -0.21075178	      0.00068728	     -0.00046259	     35.22582668
      1.45209070	     -0.05521516	     -0.00045545	     -0.19693083	     -0.05728810	      0.88272685	     -0.00057673	     -0.21076107	      0.00070089	     -0.00046783	     35.30818210
      1.45340378	     -0.05522994	     -0.00045456	     -0.19694577	     -0.05728717	      0.88272623	     -0.00057755	     -0.21077025	      0.00071499	     -0.00047237	     35.16853673
      1.45471686	     -0.05524206	     -0.00045492	     -0.19695802	     -0.05728622	      0.88272561	     -0.00057839	     -0.21077929	      0.00072926	     -0.00047623	     35.25298732
      1.45602994	     -0.05525114	     -0.00045378	     -0.19696727	     -0.05728525	      0.88272498	     -0.00057923	     -0.21078815	      0.00074394	     -0.00047928	     35.15223328
      1.45734302	     -0.05525598	     -0.00045362	     -0.19697225	     -0.05728426	      0.88272435	     -0.00058008	     -0.21079676	      0.00075876	     -0.00048148	     35.24677694
      1.45865609	     -0.05525604	     -0.00045213	     -0.19697250	     -0.05728326	      0.88272372	     -0.00058094	     -0.21080506	      0.00077392	     -0.00048265	     35.19195172
      1.46026288	     -0.05525056	     -0.00045205	     -0.19696720	     -0.05728200	      0.88272294	     -0.00058201	     -0.21081471	      0.00079251	     -0.00048250	     35.40370104
      1.46142931	     -0.05524321	     -0.00044997	     -0.19696004	     -0.05728107	      0.88272238	     -0.00058279	     -0.21082134	      0.00080628	     -0.00048108	     35.26127124
      1.46259574	     -0.05523268	     -0.00044956	     -0.19694965	     -0.05728012	      0.88272182	     -0.00058358	     -0.21082765	      0.00081987	     -0.00047853	     35.37735990
      1.46417510	     -0.05521195	     -0.00044778	     -0.19692914	     -0.05727881	      0.88272107	     -0.00058465	     -0.21083562	      0.00083834	     -0.00047295	     35.39515897
      1.46558008	     -0.05518866	     -0.00044778	     -0.19690600	     -0.05727762	      0.88272041	     -0.00058562	     -0.21084212	      0.00085442	     -0.00046575	     35.61703183
      1.46698507	     -0.05516234	     -0.00044557	     -0.19687989	     -0.05727641	      0.88271976	     -0.00058659	     -0.21084808	      0.00087039	     -0.00045622	     35.52292586
      1.46820420	     -0.05513804	     -0.00044630	     -0.19685568	     -0.05727534	      0.88271921	     -0.00058745	     -0.21085286	      0.00088363	     -0.00044613	     35.76063021
      1.46942332	     -0.05511181	     -0.00044502	     -0.19682961	     -0.05727425	      0.88271867	     -0.00058831	     -0.21085730	      0.00089666	     -0.00043428	     35.74385545
      1.47064245	     -0.05508404	     -0.00044474	     -0.19680196	     -0.05727315	      0.88271815	     -0.00058917	     -0.21086143	      0.00090916	     -0.00042083	     35.87350295
      1.47232843	     -0.05504474	     -0.00044304	     -0.19676286	     -0.05727161	      0.88271746	     -0.00059038	     -0.21086670	      0.00092585	     -0.00039978	     35.89255141
      1.47357505	     -0.05501466	     -0.00044344	     -0.19673288	     -0.05727044	      0.88271697	     -0.00059128	     -0.21087030	      0.00093755	     -0.00038266	     36.11968741
      1.47482168	     -0.05498323	     -0.00044213	     -0.19670158	     -0.05726927	      0.88271651	     -0.00059219	     -0.21087367	      0.00094902	     -0.00036427	     36.13550526
      1.47606830	     -0.05495130	     -0.00044200	     -0.19666975	     -0.05726808	      0.88271606	     -0.00059310	     -0.21087682	      0.00095997	     -0.00034480	     36.29683459
      1.47772640	     -0.05490828	     -0.00044048	     -0.19662689	     -0.05726648	      0.88271551	     -0.00059432	     -0.21088070	      0.00097401	     -0.00031732	     36.34509410
      1.47894337	     -0.05487584	     -0.00044119	     -0.19659451	     -0.05726528	      0.88271514	     -0.00059523	     -0.21088335	      0.00098364	     -0.00029622	     36.58496546
      1.48016034	     -0.05484203	     -0.00044016	     -0.19656081	     -0.05726408	      0.88271479	     -0.00059614	     -0.21088580	      0.00099302	     -0.00027439	     36.63137146
      1.48167761	     -0.05479833	     -0.00044032	     -0.19651720	     -0.05726257	      0.88271440	     -0.00059728	     -0.21088857	      0.00100396	     -0.00024639	     36.86942596
      1.48301927	     -0.05475837	     -0.00043875	     -0.19647737	     -0.05726121	      0.88271408	     -0.00059829	     -0.21089073	      0.00101322	     -0.00022101	     36.89624386
      1.48436093	     -0.05471676	     -0.00043927	     -0.19643582	     -0.05725985	      0.88271381	     -0.00059931	     -0.21089261	      0.00102172	     -0.00019526	     37.16235445
      1.48570259	     -0.05467446	     -0.00043755	     -0.19639364	     -0.05725847	      0.88271356	     -0.00060034	     -0.21089420	      0.00102986	     -0.00016915	     37.18734175
      1.48704425	     -0.05463055	     -0.00043887	     -0.19634976	     -0.05725709	      0.88271335	     -0.00060137	     -0.21089549	      0.00103712	     -0.00014288	     37.46973998
      1.48838591	     -0.05458622	     -0.00043733	     -0.19630553	     -0.05725569	      0.88271318	     -0.00060241	     -0.21089648	      0.00104400	     -0.00011643	     37.48055264
      1.48972757	     -0.05454299	     -0.00043900	     -0.19626231	     -0.05725428	      0.88271304	     -0.00060345	     -0.21089720	      0.00104993	     -0.00009017	     37.77165298
      1.49106923	     -0.05449989	     -0.00043717	     -0.19621931	     -0.05725287	      0.88271294	     -0.00060450	     -0.21089768	      0.00105551	     -0.00006415	     37.77064770
      1.49225071	     -0.05446185	     -0.00043823	     -0.19618127	     -0.05725162	      0.88271287	     -0.00060543	     -0.21089790	      0.00105964	     -0.00004176	     37.99480683
      1.49343218	     -0.05442336	     -0.00043688	     -0.19614285	     -0.05725037	      0.88271284	     -0.00060636	     -0.21089793	      0.00106348	     -0.00001996	     38.06012054
      1.49490054	     -0.05437411	     -0.00043561	     -0.19609367	     -0.05724880	      0.88271283	     -0.00060753	     -0.21089767	      0.00106751	      0.00000602	     38.27393150
      1.49636890	     -0.05432439	     -0.00043211	     -0.19604409	     -0.05724723	      0.88271285	     -0.00060869	     -0.21089708	      0.00107109	      0.00003078	     38.34620754
      1.49756464	     -0.05428362	     -0.00043162	     -0.19600335	     -0.05724595	      0.88271290	     -0.00060965	     -0.21089635	      0.00107339	      0.00004984	     38.57661377
      1.49876038	     -0.05424206	     -0.00042945	     -0.19596186	     -0.05724467	      0.88271297	     -0.00061061	     -0.21089538	      0.00107549	      0.00006798	     38.68550555
      1.50023984	     -0.05418799	     -0.00042899	     -0.19590781	     -0.05724307	      0.88271309	     -0.00061180	     -0.21089383	      0.00107742	      0.00008923	     38.94506748
      1.50171929	     -0.05413306	     -0.00042689	     -0.19585295	     -0.05724148	      0.88271324	     -0.00061300	     -0.21089190	      0.00107885	      0.00010947	     39.05604486
      1.50286246	     -0.05408861	     -0.00042772	     -0.19580847	     -0.05724024	      0.88271337	     -0.00061393	     -0.21089012	      0.00107920	      0.00012442	     39.29941802
      1.50400562	     -0.05404110	     -0.00042662	     -0.19576100	     -0.05723901	      0.88271352	     -0.00061487	     -0.21088801	      0.00107921	      0.00013894	     39.43921556
      1.50555228	     -0.05397280	     -0.00042626	     -0.19569269	     -0.05723734	      0.88271375	     -0.00061613	     -0.21088455	      0.00107824	      0.00015803	     39.71251087
      1.50709893	     -0.05390088	     -0.00042388	     -0.19562081	     -0.05723568	      0.88271401	     -0.00061741	     -0.21088034	      0.00107628	      0.00017674	     39.88280017
      1.50819100	     -0.05384839	     -0.00042475	     -0.19556827	     -0.05723450	      0.88271421	     -0.00061831	     -0.21087689	      0.00107397	      0.00018975	     40.12937558
      1.50928307	     -0.05379405	     -0.00042397	     -0.19551392	     -0.05723333	      0.88271442	     -0.00061921	     -0.21087304	      0.00107116	      0.00020276	     40.29898519
      1.51092311	     -0.05370729	     -0.00042372	     -0.19542711	     -0.05723158	      0.88271477	     -0.00062058	     -0.21086645	      0.00106559	      0.00022247	     40.62919620
      1.51228667	     -0.05363099	     -0.00042226	     -0.19535079	     -0.05723013	      0.88271509	     -0.00062172	     -0.21086017	      0.00105978	      0.00023927	     40.84507496
      1.51365022	     -0.05355240	     -0.00042256	     -0.19527212	     -0.05722869	      0.88271543	     -0.00062286	     -0.21085314	      0.00105258	      0.00025647	     41.15401092
      1.51501378	     -0.05347286	     -0.00042062	     -0.19519255	     -0.05722726	      0.88271579	     -0.00062401	     -0.21084541	      0.00104425	      0.00027422	     41.35119140
      1.51623771	     -0.05340177	     -0.00042155	     -0.19512135	     -0.05722599	      0.88271613	     -0.00062504	     -0.21083792	      0.00103544	      0.00029047	     41.63592733
      1.51746165	     -0.05332959	     -0.00042050	     -0.19504910	     -0.05722472	      0.88271650	     -0.00062607	     -0.21082995	      0.00102572	      0.00030713	     41.84821851
      1.51868558	     -0.05325595	     -0.00042091	     -0.19497534	     -0.05722348	      0.88271688	     -0.00062711	     -0.21082149	      0.00101482	      0.00032414	     42.12636454
      1.52022245	     -0.05316311	     -0.00042003	     -0.19488237	     -0.05722193	      0.88271740	     -0.00062841	     -0.21081019	      0.00099968	      0.00034609	     42.41242363
      1.52145320	     -0.05309027	     -0.00042122	     -0.19480937	     -0.05722071	      0.88271784	     -0.00062946	     -0.21080068	      0.00098610	      0.00036397	     42.68301031
      1.52268396	     -0.05301936	     -0.00042059	     -0.19473832	     -0.05721950	      0.88271830	     -0.00063051	     -0.21079082	      0.00097150	      0.00038199	     42.87926220
      1.52391471	     -0.05295071	     -0.00042139	     -0.19466948	     -0.05721831	      0.88271878	     -0.00063156	     -0.21078069	      0.00095568	      0.00039986	     43.12425439
      1.52545087	     -0.05286793	     -0.00042080	     -0.19458651	     -0.05721686	      0.88271941	     -0.00063288	     -0.21076776	      0.00093458	      0.00042169	     43.37028143
      1.52665417	     -0.05280455	     -0.00042218	     -0.19452291	     -0.05721575	      0.88271992	     -0.00063391	     -0.21075746	      0.00091687	      0.00043812	     43.63612768
      1.52785747	     -0.05274190	     -0.00042178	     -0.19446009	     -0.05721466	      0.88272046	     -0.00063495	     -0.21074701	      0.00089843	      0.00045390	     43.83358785
      1.52906077	     -0.05268026	     -0.00042256	     -0.19439823	     -0.05721359	      0.88272102	     -0.00063598	     -0.21073643	      0.00087907	      0.00046887	     44.07443399
      1.53066486	     -0.05259962	     -0.00042204	     -0.19431733	     -0.05721220	      0.88272178	     -0.00063736	     -0.21072214	      0.00085208	      0.00048743	     44.32715724
      1.53185165	     -0.05254194	     -0.00042341	     -0.19425940	     -0.05721120	      0.88272237	     -0.00063839	     -0.21071145	      0.00083107	      0.00049991	     44.57504280
      1.53303844	     -0.05248693	     -0.00042327	     -0.19420417	     -0.05721023	      0.88272297	     -0.00063941	     -0.21070072	      0.00080944	      0.00051126	     44.73466083
      1.53449655	     -0.05242343	     -0.00042491	     -0.19414034	     -0.05720907	      0.88272372	     -0.00064067	     -0.21068754	      0.00078180	      0.00052335	     45.01207432
      1.53578619	     -0.05236974	     -0.00042478	     -0.19408640	     -0.05720807	      0.88272441	     -0.00064179	     -0.21067596	      0.00075667	      0.00053227	     45.16476247
      1.53707583	     -0.05231809	     -0.00042696	     -0.19403443	     -0.05720711	      0.88272510	     -0.00064290	     -0.21066446	      0.00073070	      0.00053937	     45.43609850
      1.53836546	     -0.05226837	     -0.00042686	     -0.19398444	     -0.05720619	      0.88272580	     -0.00064402	     -0.21065306	      0.00070421	      0.00054468	     45.56398069
      1.53965510	     -0.05222089	     -0.00042929	     -0.19393661	     -0.05720530	      0.88272650	     -0.00064514	     -0.21064175	      0.00067690	      0.00054803	     45.83680670
      1.54094473	     -0.05217735	     -0.00042949	     -0.19389279	     -0.05720444	      0.88272721	     -0.00064626	     -0.21063060	      0.00064914	      0.00054951	     45.93197077
      1.54223437	     -0.05213888	     -0.00043272	     -0.19385393	     -0.05720362	      0.88272792	     -0.00064737	     -0.21061968	      0.00062060	      0.00054889	     46.18946829
      1.54352401	     -0.05210400	     -0.00043329	     -0.19381874	     -0.05720284	      0.88272862	     -0.00064849	     -0.21060905	      0.00059171	      0.00054623	     46.25641052
      1.54481364	     -0.05207279	     -0.00043712	     -0.19378713	     -0.05720210	      0.88272933	     -0.00064961	     -0.21059875	      0.00056214	      0.00054136	     46.52529500
      1.54610328	     -0.05204504	     -0.00043754	     -0.19375906	     -0.05720139	      0.88273002	     -0.00065073	     -0.21058879	      0.00053235	      0.00053439	     46.53987422
      1.54725531	     -0.05202295	     -0.00044065	     -0.19373661	     -0.05720080	      0.88273063	     -0.00065173	     -0.21058020	      0.00050521	      0.00052615	     46.73952194
      1.54840735	     -0.05200293	     -0.00044141	     -0.19371629	     -0.05720023	      0.88273123	     -0.00065273	     -0.21057189	      0.00047795	      0.00051612	     46.79694513
      1.54980300	     -0.05198129	     -0.00044351	     -0.19369426	     -0.05719959	      0.88273194	     -0.00065394	     -0.21056220	      0.00044456	      0.00050150	     46.96832236
      1.55119866	     -0.05196215	     -0.00044337	     -0.19367480	     -0.05719899	      0.88273263	     -0.00065514	     -0.21055291	      0.00041107	      0.00048423	     46.98877648
      1.55236815	     -0.05194795	     -0.00044524	     -0.19366027	     -0.05719852	      0.88273319	     -0.00065616	     -0.21054541	      0.00038277	      0.00046759	     47.16261370
      1.55353764	     -0.05193531	     -0.00044501	     -0.19364736	     -0.05719809	      0.88273372	     -0.00065717	     -0.21053816	      0.00035458	      0.00044908	     47.18560396
      1.55470713	     -0.05192425	     -0.00044584	     -0.19363600	     -0.05719769	      0.88273424	     -0.00065818	     -0.21053115	      0.00032634	      0.00042869	     47.29699067
      1.55631096	     -0.05191120	     -0.00044575	     -0.19362258	     -0.05719720	      0.88273490	     -0.00065956	     -0.21052193	      0.00028782	      0.00039792	     47.33843905
      1.55749609	     -0.05190383	     -0.00044733	     -0.19361489	     -0.05719688	      0.88273536	     -0.00066058	     -0.21051541	      0.00025936	      0.00037320	     47.48267390
      1.55868122	     -0.05189803	     -0.00044722	     -0.19360881	     -0.05719659	      0.88273578	     -0.00066160	     -0.21050914	      0.00023114	      0.00034701	     47.48508678
      1.56011112	     -0.05189281	     -0.00044872	     -0.19360321	     -0.05719628	      0.88273626	     -0.00066283	     -0.21050190	      0.00019715	      0.00031358	     47.62167191
      1.56137758	     -0.05188991	     -0.00044829	     -0.19360004	     -0.05719605	      0.88273663	     -0.00066392	     -0.21049578	      0.00016734	      0.00028260	     47.57691195
      1.56264405	     -0.05188888	     -0.00045004	     -0.19359866	     -0.05719586	      0.88273697	     -0.00066500	     -0.21048993	      0.00013756	      0.00025043	     47.70848340
      1.56391052	     -0.05188964	     -0.00044968	     -0.19359914	     -0.05719570	      0.88273727	     -0.00066608	     -0.21048435	      0.00010809	      0.00021737	     47.64920973
      1.56517698	     -0.05189219	     -0.00045142	     -0.19360135	     -0.05719558	      0.88273752	     -0.00066717	     -0.21047903	      0.00007867	      0.00018352	     47.76659032
      1.56644345	     -0.05189645	     -0.00045107	     -0.19360533	     -0.05719550	      0.88273773	     -0.00066824	     -0.21047398	      0.00004958	      0.00014919	     47.69598646
      1.56770992	     -0.05190249	     -0.00045279	     -0.19361104	     -0.05719546	      0.88273790	     -0.00066932	     -0.21046920	      0.00002056	      0.00011446	     47.80052423
      1.56897638	     -0.05191019	     -0.00045249	     -0.19361846	     -0.05719545	      0.88273802	     -0.00067040	     -0.21046468	     -0.00000809	      0.00007959	     47.72162646
      1.57024285	     -0.05191953	     -0.00045425	     -0.19362747	     -0.05719548	      0.88273810	     -0.00067147	     -0.21046042	     -0.00003663	      0.00004466	     47.81936216
      1.57150932	     -0.05193041	     -0.00045403	     -0.19363807	     -0.05719554	      0.88273813	     -0.00067254	     -0.21045643	     -0.00006476	      0.00000993	     47.73665458
      1.57277578	     -0.05194270	     -0.00045581	     -0.19365003	     -0.05719564	      0.88273813	     -0.00067361	     -0.21045268	     -0.00009274	     -0.00002454	     47.82879434
      1.57404225	     -0.05195625	     -0.00045560	     -0.19366332	     -0.05719578	      0.88273807	     -0.00067467	     -0.21044919	     -0.00012027	     -0.00005850	     47.73980295
      1.57530872	     -0.05197115	     -0.00045730	     -0.19367789	     -0.05719595	      0.88273798	     -0.00067573	     -0.21044593	     -0.00014762	     -0.00009193	     47.82437558
      1.57657518	     -0.05198735	     -0.00045707	     -0.19369384	     -0.05719615	      0.88273784	     -0.00067679	     -0.21044290	     -0.00017449	     -0.00012463	     47.73087931
      1.57784165	     -0.05200487	     -0.00045874	     -0.19371104	     -0.05719639	      0.88273766	     -0.00067785	     -0.21044009	     -0.00020114	     -0.00015658	     47.81135780
      1.57910812	     -0.05202357	     -0.00045852	     -0.19372949	     -0.05719666	      0.88273744	     -0.00067890	     -0.21043752	     -0.00022727	     -0.00018762	     47.71608841
      1.58037458	     -0.05204346	     -0.00046016	     -0.19374907	     -0.05719696	      0.88273719	     -0.00067996	     -0.21043515	     -0.00025314	     -0.00021776	     47.79315641
      1.58164105	     -0.05206444	     -0.00045997	     -0.19376980	     -0.05719730	      0.88273689	     -0.00068100	     -0.21043300	     -0.00027846	     -0.00024682	     47.69406818
      1.58290752	     -0.05208660	     -0.00046167	     -0.19379166	     -0.05719767	      0.88273656	     -0.00068205	     -0.21043105	     -0.00030350	     -0.00027484	     47.76436483
      1.58417398	     -0.05210982	     -0.00046158	     -0.19381465	     -0.05719807	      0.88273620	     -0.00068309	     -0.21042929	     -0.00032799	     -0.00030163	     47.65825816
      1.58544045	     -0.05213423	     -0.00046326	     -0.19383877	     -0.05719850	      0.88273580	     -0.00068413	     -0.21042772	     -0.00035217	     -0.00032725	     47.71836101
      1.58670692	     -0.05215982	     -0.00046321	     -0.19386412	     -0.05719896	      0.88273537	     -0.00068516	     -0.21042634	     -0.00037580	     -0.00035158	     47.60425722
      1.58797338	     -0.05218665	     -0.00046487	     -0.19389068	     -0.05719945	      0.88273491	     -0.00068619	     -0.21042515	     -0.00039911	     -0.00037470	     47.65341009
      1.58923985	     -0.05221465	     -0.00046484	     -0.19391845	     -0.05719997	      0.88273442	     -0.00068722	     -0.21042415	     -0.00042184	     -0.00039653	     47.53036294
      1.59050632	     -0.05224377	     -0.00046645	     -0.19394731	     -0.05720052	      0.88273391	     -0.00068824	     -0.21042334	     -0.00044423	     -0.00041717	     47.56925779
      1.59177278	     -0.05227400	     -0.00046642	     -0.19397732	     -0.05720110	      0.88273336	     -0.00068926	     -0.21042270	     -0.00046601	     -0.00043655	     47.43827916
      1.59303925	     -0.05230551	     -0.00046798	     -0.19400857	     -0.05720170	      0.88273280	     -0.00069028	     -0.21042225	     -0.00048740	     -0.00045477	     47.46400408
      1.59430572	     -0.05233840	     -0.00046798	     -0.19404125	     -0.05720233	      0.88273221	     -0.00069129	     -0.21042199	     -0.00050817	     -0.00047182	     47.32291544
      1.59557218	     -0.05237278	     -0.00046951	     -0.19407539	     -0.05720299	      0.88273161	     -0.00069230	     -0.21042191	     -0.00052851	     -0.00048783	     47.33566514
      1.59683865	     -0.05240856	     -0.00046954	     -0.19411098	     -0.05720367	      0.88273098	     -0.00069330	     -0.21042204	     -0.00054817	     -0.00050281	     47.18739197
      1.59810512	     -0.05244570	     -0.00047099	     -0.19414788	     -0.05720438	      0.88273033	     -0.00069430	     -0.21042235	     -0.00056734	     -0.00051693	     47.18801034
      1.59937158	     -0.05248420	     -0.00047100	     -0.19418620	     -0.05720511	      0.88272967	     -0.00069530	     -0.21042287	     -0.00058577	     -0.00053022	     47.03407007
      1.60063805	     -0.05252396	     -0.00047235	     -0.19422575	     -0.05720586	      0.88272899	     -0.00069630	     -0.21042357	     -0.00060365	     -0.00054283	     47.02289526
      1.60190452	     -0.05256503	     -0.00047238	     -0.19426664	     -0.05720663	      0.88272829	     -0.00069729	     -0.21042446	     -0.00062073	     -0.00055478	     46.86325820
      1.60317099	     -0.05260754	     -0.00047366	     -0.19430896	     -0.05720743	      0.88272758	     -0.00069827	     -0.21042555	     -0.00063721	     -0.00056622	     46.83602862
      1.60443745	     -0.05265136	     -0.00047371	     -0.19435262	     -0.05720825	      0.88272686	     -0.00069925	     -0.21042683	     -0.00065287	     -0.00057719	     46.66911889
      1.60570392	     -0.05269615	     -0.00047479	     -0.19439723	     -0.05720909	      0.88272612	     -0.00070023	     -0.21042830	     -0.00066786	     -0.00058781	     46.62734599
      1.60723721	     -0.05275167	     -0.00047399	     -0.19445261	     -0.05721012	      0.88272521	     -0.00070141	     -0.21043033	     -0.00068486	     -0.00060014	     46.37442645
      1.60835280	     -0.05279324	     -0.00047545	     -0.19449402	     -0.05721089	      0.88272454	     -0.00070227	     -0.21043198	     -0.00069668	     -0.00060891	     46.39550689
      1.60946840	     -0.05283558	     -0.00047520	     -0.19453625	     -0.05721168	      0.88272385	     -0.00070312	     -0.21043378	     -0.00070775	     -0.00061745	     46.23168790
      1.61098801	     -0.05289436	     -0.00047603	     -0.19459487	     -0.05721276	      0.88272291	     -0.00070427	     -0.21043644	     -0.00072192	     -0.00062891	     46.14642927
      1.61234550	     -0.05294781	     -0.00047527	     -0.19464823	     -0.05721375	      0.88272205	     -0.00070530	     -0.21043901	     -0.00073346	     -0.00063895	     45.89711628
      1.61370299	     -0.05300225	     -0.00047688	     -0.19470251	     -0.05721475	      0.88272117	     -0.00070633	     -0.21044176	     -0.00074425	     -0.00064894	     45.92475983
      1.61486418	     -0.05304950	     -0.00047572	     -0.19474971	     -0.05721562	      0.88272041	     -0.00070720	     -0.21044424	     -0.00075252	     -0.00065737	     45.63794851
      1.61602537	     -0.05309740	     -0.00047648	     -0.19479751	     -0.05721650	      0.88271964	     -0.00070807	     -0.21044684	     -0.00076023	     -0.00066583	     45.58394207
      1.61744783	     -0.05315678	     -0.00047591	     -0.19485682	     -0.05721759	      0.88271869	     -0.00070913	     -0.21045017	     -0.00076857	     -0.00067616	     45.34629156
      1.61887029	     -0.05321673	     -0.00047722	     -0.19491666	     -0.05721869	      0.88271772	     -0.00071018	     -0.21045365	     -0.00077599	     -0.00068653	     45.34142376
      1.62002794	     -0.05326577	     -0.00047599	     -0.19496568	     -0.05721959	      0.88271692	     -0.00071104	     -0.21045658	     -0.00078102	     -0.00069493	     45.04969486
      1.62118559	     -0.05331501	     -0.00047676	     -0.19501485	     -0.05722050	      0.88271611	     -0.00071189	     -0.21045959	     -0.00078548	     -0.00070336	     44.98538719
      1.62263694	     -0.05337697	     -0.00047642	     -0.19507678	     -0.05722164	      0.88271508	     -0.00071295	     -0.21046346	     -0.00078994	     -0.00071383	     44.73321602
      1.62408828	     -0.05343923	     -0.00047798	     -0.19513895	     -0.05722279	      0.88271404	     -0.00071401	     -0.21046743	     -0.00079343	     -0.00072429	     44.73153615
      1.62521471	     -0.05348757	     -0.00047680	     -0.19518731	     -0.05722368	      0.88271322	     -0.00071483	     -0.21047057	     -0.00079515	     -0.00073230	     44.42544884
      1.62634114	     -0.05353594	     -0.00047738	     -0.19523565	     -0.05722458	      0.88271239	     -0.00071564	     -0.21047376	     -0.00079632	     -0.00074030	     44.34908510
      1.62784931	     -0.05360078	     -0.00047685	     -0.19530049	     -0.05722578	      0.88271127	     -0.00071673	     -0.21047809	     -0.00079669	     -0.00075088	     44.09816121
      1.62935749	     -0.05366541	     -0.00047814	     -0.19536510	     -0.05722698	      0.88271013	     -0.00071781	     -0.21048248	     -0.00079600	     -0.00076135	     44.10202625
      1.63044950	     -0.05371185	     -0.00047669	     -0.19541159	     -0.05722785	      0.88270929	     -0.00071859	     -0.21048568	     -0.00079449	     -0.00076876	     43.78834817
      1.63154152	     -0.05375800	     -0.00047693	     -0.19545774	     -0.05722872	      0.88270845	     -0.00071937	     -0.21048890	     -0.00079250	     -0.00077608	     43.70723760
      1.63312861	     -0.05382455	     -0.00047620	     -0.19552435	     -0.05722997	      0.88270721	     -0.00072049	     -0.21049357	     -0.00078834	     -0.00078640	     43.46329193
      1.63447898	     -0.05388077	     -0.00047669	     -0.19558060	     -0.05723103	      0.88270614	     -0.00072144	     -0.21049754	     -0.00078385	     -0.00079487	     43.40070592
      1.63582935	     -0.05393634	     -0.00047534	     -0.19563625	     -0.05723209	      0.88270506	     -0.00072239	     -0.21050150	     -0.00077823	     -0.00080292	     43.11451798
      1.63717972	     -0.05399121	     -0.00047627	     -0.19569115	     -0.05723313	      0.88270397	     -0.00072334	     -0.21050543	     -0.00077188	     -0.00081057	     43.12462438
      1.63853009	     -0.05404547	     -0.00047422	     -0.19574553	     -0.05723417	      0.88270287	     -0.00072428	     -0.21050932	     -0.00076432	     -0.00081762	     42.75779574
      1.63968132	     -0.05409138	     -0.00047524	     -0.19579148	     -0.05723505	      0.88270193	     -0.00072507	     -0.21051260	     -0.00075744	     -0.00082322	     42.78235847
      1.64083256	     -0.05413691	     -0.00047434	     -0.19583710	     -0.05723592	      0.88270098	     -0.00072587	     -0.21051584	     -0.00074973	     -0.00082832	     42.56901393
      1.64230311	     -0.05419452	     -0.00047460	     -0.19589480	     -0.05723701	      0.88269975	     -0.00072688	     -0.21051994	     -0.00073908	     -0.00083413	     42.47769464
      1.64377366	     -0.05425108	     -0.00047314	     -0.19595150	     -0.05723809	      0.88269852	     -0.00072789	     -0.21052397	     -0.00072724	     -0.00083902	     42.16335363
      1.64493924	     -0.05429518	     -0.00047422	     -0.19599567	     -0.05723893	      0.88269754	     -0.00072868	     -0.21052711	     -0.00071738	     -0.00084228	     42.18960546
      1.64610483	     -0.05433861	     -0.00047358	     -0.19603920	     -0.05723976	      0.88269656	     -0.00072947	     -0.21053020	     -0.00070672	     -0.00084488	     41.98562999
      1.64759545	     -0.05439300	     -0.00047420	     -0.19609370	     -0.05724080	      0.88269530	     -0.00073048	     -0.21053407	     -0.00069238	     -0.00084732	     41.91787607
      1.64908608	     -0.05444586	     -0.00047297	     -0.19614675	     -0.05724182	      0.88269403	     -0.00073148	     -0.21053783	     -0.00067690	     -0.00084862	     41.58846013
      1.65020948	     -0.05448465	     -0.00047448	     -0.19618560	     -0.05724258	      0.88269308	     -0.00073224	     -0.21054060	     -0.00066490	     -0.00084891	     41.65237375
      1.65133289	     -0.05452230	     -0.00047430	     -0.19622337	     -0.05724332	      0.88269213	     -0.00073299	     -0.21054330	     -0.00065222	     -0.00084849	     41.47991371
      1.65289623	     -0.05457276	     -0.00047530	     -0.19627396	     -0.05724432	      0.88269080	     -0.00073403	     -0.21054693	     -0.00063395	     -0.00084679	     41.41554772
      1.65445957	     -0.05462092	     -0.00047454	     -0.19632233	     -0.05724530	      0.88268948	     -0.00073507	     -0.21055041	     -0.00061465	     -0.00084366	     41.07710869
      1.65554008	     -0.05465275	     -0.00047641	     -0.19635423	     -0.05724596	      0.88268857	     -0.00073579	     -0.21055273	     -0.00060112	     -0.00084073	     41.18108139
      1.65662058	     -0.05468322	     -0.00047661	     -0.19638482	     -0.05724660	      0.88268766	     -0.00073650	     -0.21055497	     -0.00058707	     -0.00083708	     41.03780850
      1.65828656	     -0.05472784	     -0.00047790	     -0.19642961	     -0.05724756	      0.88268627	     -0.00073760	     -0.21055828	     -0.00056490	     -0.00083014	     40.97231713
      1.65966245	     -0.05476266	     -0.00047804	     -0.19646460	     -0.05724832	      0.88268514	     -0.00073850	     -0.21056089	     -0.00054596	     -0.00082314	     40.75141514
      1.66103834	     -0.05479532	     -0.00047992	     -0.19649739	     -0.05724906	      0.88268401	     -0.00073940	     -0.21056338	     -0.00052677	     -0.00081508	     40.82583732
      1.66241423	     -0.05482573	     -0.00047954	     -0.19652800	     -0.05724977	      0.88268289	     -0.00074030	     -0.21056576	     -0.00050692	     -0.00080588	     40.51404514
      1.66363789	     -0.05485085	     -0.00048162	     -0.19655322	     -0.05725038	      0.88268191	     -0.00074110	     -0.21056778	     -0.00048923	     -0.00079685	     40.65065804
      1.66486155	     -0.05487401	     -0.00048170	     -0.19657655	     -0.05725097	      0.88268095	     -0.00074189	     -0.21056971	     -0.00047104	     -0.00078694	     40.44366831
      1.66608521	     -0.05489533	     -0.00048304	     -0.19659800	     -0.05725153	      0.88267999	     -0.00074268	     -0.21057154	     -0.00045276	     -0.00077623	     40.46593816
      1.66767557	     -0.05492017	     -0.00048335	     -0.19662306	     -0.05725223	      0.88267877	     -0.00074371	     -0.21057378	     -0.00042853	     -0.00076105	     40.25230649
      1.66892399	     -0.05493758	     -0.00048523	     -0.19664060	     -0.05725276	      0.88267782	     -0.00074451	     -0.21057541	     -0.00040949	     -0.00074821	     40.37891846
      1.67017241	     -0.05495321	     -0.00048532	     -0.19665641	     -0.05725326	      0.88267690	     -0.00074531	     -0.21057694	     -0.00039010	     -0.00073453	     40.18929009
      1.67142083	     -0.05496729	     -0.00048667	     -0.19667064	     -0.05725373	      0.88267599	     -0.00074611	     -0.21057837	     -0.00037071	     -0.00072012	     40.23367949
      1.67299121	     -0.05498274	     -0.00048683	     -0.19668633	     -0.05725429	      0.88267487	     -0.00074711	     -0.21058004	     -0.00034598	     -0.00070097	     40.02421188
      1.67421921	     -0.05499318	     -0.00048868	     -0.19669690	     -0.05725471	      0.88267402	     -0.00074789	     -0.21058125	     -0.00032672	     -0.00068536	     40.17370567
      1.67544720	     -0.05500218	     -0.00048868	     -0.19670608	     -0.05725510	      0.88267319	     -0.00074867	     -0.21058237	     -0.00030718	     -0.00066920	     40.00176303
      1.67667520	     -0.05500992	     -0.00048968	     -0.19671397	     -0.05725546	      0.88267238	     -0.00074944	     -0.21058342	     -0.00028768	     -0.00065269	     40.03535603
      1.67831384	     -0.05501887	     -0.00048951	     -0.19672318	     -0.05725591	      0.88267133	     -0.00075048	     -0.21058471	     -0.00026138	     -0.00063029	     39.82740075
      1.67953567	     -0.05502544	     -0.00049105	     -0.19672989	     -0.05725622	      0.88267057	     -0.00075125	     -0.21058562	     -0.00024182	     -0.00061359	     39.96951008
      1.68075749	     -0.05503260	     -0.00049101	     -0.19673724	     -0.05725650	      0.88266983	     -0.00075202	     -0.21058655	     -0.00022195	     -0.00059705	     39.79618616
      1.68224500	     -0.05504281	     -0.00049262	     -0.19674763	     -0.05725681	      0.88266896	     -0.00075295	     -0.21058775	     -0.00019769	     -0.00057750	     39.87724623
      1.68357277	     -0.05505318	     -0.00049250	     -0.19675821	     -0.05725706	      0.88266820	     -0.00075378	     -0.21058897	     -0.00017554	     -0.00056085	     39.61581684
      1.68490053	     -0.05506538	     -0.00049477	     -0.19677054	     -0.05725728	      0.88266747	     -0.00075462	     -0.21059038	     -0.00015328	     -0.00054529	     39.77408847
      1.68622829	     -0.05507976	     -0.00049513	     -0.19678512	     -0.05725747	      0.88266675	     -0.00075545	     -0.21059205	     -0.00013035	     -0.00053099	     39.48583970
      1.68755605	     -0.05509666	     -0.00049807	     -0.19680213	     -0.05725763	      0.88266605	     -0.00075628	     -0.21059403	     -0.00010721	     -0.00051827	     39.66094807
      1.68888382	     -0.05511545	     -0.00049884	     -0.19682111	     -0.05725775	      0.88266537	     -0.00075711	     -0.21059639	     -0.00008326	     -0.00050722	     39.34249041
      1.69021158	     -0.05513546	     -0.00050219	     -0.19684123	     -0.05725785	      0.88266471	     -0.00075795	     -0.21059913	     -0.00005901	     -0.00049808	     39.53466851
      1.69153934	     -0.05515647	     -0.00050311	     -0.19686243	     -0.05725791	      0.88266405	     -0.00075878	     -0.21060227	     -0.00003385	     -0.00049084	     39.18850210
      1.69286711	     -0.05517861	     -0.00050672	     -0.19688468	     -0.05725794	      0.88266340	     -0.00075961	     -0.21060581	     -0.00000832	     -0.00048567	     39.38597187
      1.69419487	     -0.05520149	     -0.00050779	     -0.19690776	     -0.05725793	      0.88266276	     -0.00076044	     -0.21060976	      0.00001819	     -0.00048247	     39.02054078
      1.69552263	     -0.05522539	     -0.00051162	     -0.19693179	     -0.05725789	      0.88266212	     -0.00076127	     -0.21061411	      0.00004509	     -0.00048134	     39.21387258
      1.69685039	     -0.05525065	     -0.00051293	     -0.19695724	     -0.05725781	      0.88266148	     -0.00076210	     -0.21061887	      0.00007302	     -0.00048210	     38.83567820
      1.69817816	     -0.05527666	     -0.00051698	     -0.19698337	     -0.05725770	      0.88266084	     -0.00076293	     -0.21062406	      0.00010137	     -0.00048479	     39.02231395
      1.69950592	     -0.05530321	     -0.00051841	     -0.19701013	     -0.05725754	      0.88266019	     -0.00076376	     -0.21062967	      0.00013076	     -0.00048917	     38.64636179
      1.70083368	     -0.05533159	     -0.00052254	     -0.19703865	     -0.05725735	      0.88265954	     -0.00076459	     -0.21063569	      0.00016054	     -0.00049524	     38.80509740
      1.70216144	     -0.05536223	     -0.00052410	     -0.19706950	     -0.05725711	      0.88265888	     -0.00076542	     -0.21064217	      0.00019133	     -0.00050282	     38.42400994
      1.70348921	     -0.05539478	     -0.00052823	     -0.19710220	     -0.05725684	      0.88265820	     -0.00076625	     -0.21064914	      0.00022255	     -0.00051194	     38.56252325
      1.70481697	     -0.05542881	     -0.00052985	     -0.19713645	     -0.05725652	      0.88265752	     -0.00076708	     -0.21065660	      0.00025483	     -0.00052236	     38.20346243
      1.70614473	     -0.05546386	     -0.00053384	     -0.19717167	     -0.05725616	      0.88265682	     -0.00076790	     -0.21066455	      0.00028761	     -0.00053406	     38.32409055
      1.70747250	     -0.05549886	     -0.00053531	     -0.19720691	     -0.05725576	      0.88265610	     -0.00076873	     -0.21067296	      0.00032147	     -0.00054673	     37.99423799
      1.70880026	     -0.05553393	     -0.00053890	     -0.19724217	     -0.05725531	      0.88265536	     -0.00076955	     -0.21068178	      0.00035587	     -0.00056027	     38.09190175
      1.71012802	     -0.05556922	     -0.00054016	     -0.19727773	     -0.05725481	      0.88265461	     -0.00077037	     -0.21069099	      0.00039130	     -0.00057441	     37.78243926
      1.71145578	     -0.05560471	     -0.00054339	     -0.19731344	     -0.05725427	      0.88265384	     -0.00077120	     -0.21070056	      0.00042727	     -0.00058906	     37.85719823
      1.71278355	     -0.05564017	     -0.00054453	     -0.19734918	     -0.05725368	      0.88265305	     -0.00077201	     -0.21071045	      0.00046424	     -0.00060393	     37.57671933
      1.71411131	     -0.05567609	     -0.00054751	     -0.19738534	     -0.05725304	      0.88265223	     -0.00077283	     -0.21072066	      0.00050177	     -0.00061893	     37.62705103
      1.71543907	     -0.05571272	     -0.00054874	     -0.19742227	     -0.05725235	      0.88265140	     -0.00077365	     -0.21073118	      0.00054025	     -0.00063381	     37.37279944
      1.71676683	     -0.05574990	     -0.00055167	     -0.19745971	     -0.05725160	      0.88265055	     -0.00077447	     -0.21074200	      0.00057930	     -0.00064849	     37.40536878
      1.71809460	     -0.05578760	     -0.00055307	     -0.19749771	     -0.05725081	      0.88264968	     -0.00077528	     -0.21075311	      0.00061927	     -0.00066274	     37.17794498
      1.71942236	     -0.05582633	     -0.00055598	     -0.19753671	     -0.05724996	      0.88264879	     -0.00077610	     -0.21076450	      0.00065982	     -0.00067652	     37.18991227
      1.72075012	     -0.05586587	     -0.00055759	     -0.19757656	     -0.05724905	      0.88264788	     -0.00077691	     -0.21077619	      0.00070126	     -0.00068964	     36.98516234
      1.72207789	     -0.05590630	     -0.00056045	     -0.19761728	     -0.05724810	      0.88264696	     -0.00077772	     -0.21078815	      0.00074330	     -0.00070209	     36.97749372
      1.72340565	     -0.05594714	     -0.00056215	     -0.19765844	     -0.05724708	      0.88264602	     -0.00077853	     -0.21080040	      0.00078621	     -0.00071376	     36.79313569
      1.72503440	     -0.05599735	     -0.00056603	     -0.19770901	     -0.05724576	      0.88264485	     -0.00077953	     -0.21081575	      0.00083970	     -0.00072696	     36.86483315
      1.72621844	     -0.05603399	     -0.00056687	     -0.19774597	     -0.05724474	      0.88264398	     -0.00078025	     -0.21082713	      0.00087953	     -0.00073562	     36.58553576
      1.72740247	     -0.05607129	     -0.00056942	     -0.19778356	     -0.05724367	      0.88264311	     -0.00078098	     -0.21083868	      0.00091975	     -0.00074354	     36.57486721
      1.72899966	     -0.05612183	     -0.00057144	     -0.19783453	     -0.05724216	      0.88264191	     -0.00078195	     -0.21085452	      0.00097506	     -0.00075284	     36.38353678
      1.73042551	     -0.05616595	     -0.00057465	     -0.19787900	     -0.05724073	      0.88264083	     -0.00078282	     -0.21086888	      0.00102518	     -0.00075976	     36.43908548
      1.73185137	     -0.05620855	     -0.00057538	     -0.19792204	     -0.05723924	      0.88263974	     -0.00078369	     -0.21088338	      0.00107640	     -0.00076521	     36.14487238
      1.73309092	     -0.05624465	     -0.00057862	     -0.19795845	     -0.05723787	      0.88263879	     -0.00078445	     -0.21089604	      0.00112132	     -0.00076878	     36.26072675
      1.73433047	     -0.05628067	     -0.00058002	     -0.19799484	     -0.05723646	      0.88263784	     -0.00078521	     -0.21090876	      0.00116705	     -0.00077108	     36.07878591
      1.73557002	     -0.05631660	     -0.00058264	     -0.19803111	     -0.05723498	      0.88263688	     -0.00078596	     -0.21092152	      0.00121320	     -0.00077214	     36.06291476
      1.73728503	     -0.05636624	     -0.00058491	     -0.19808126	     -0.05723284	      0.88263556	     -0.00078701	     -0.21093926	      0.00127806	     -0.00077151	     35.84768433
      1.73855883	     -0.05640208	     -0.00058813	     -0.19811746	     -0.05723119	      0.88263458	     -0.00078779	     -0.21095247	      0.00132669	     -0.00076954	     35.91790426
      1.73983262	     -0.05643631	     -0.00058974	     -0.19815209	     -0.05722946	      0.88263360	     -0.00078857	     -0.21096569	      0.00137605	     -0.00076618	     35.75163723
      1.74110641	     -0.05646999	     -0.00059196	     -0.19818616	     -0.05722768	      0.88263263	     -0.00078934	     -0.21097891	      0.00142577	     -0.00076139	     35.74318385
      1.74279167	     -0.05651205	     -0.00059288	     -0.19822881	     -0.05722522	      0.88263135	     -0.00079037	     -0.21099632	      0.00149241	     -0.00075262	     35.54000033
      1.74403260	     -0.05654127	     -0.00059529	     -0.19825841	     -0.05722334	      0.88263042	     -0.00079113	     -0.21100902	      0.00154181	     -0.00074450	     35.62602594
      1.74527352	     -0.05656931	     -0.00059620	     -0.19828689	     -0.05722139	      0.88262950	     -0.00079189	     -0.21102160	      0.00159183	     -0.00073485	     35.51254830
      1.74682648	     -0.05660217	     -0.00059903	     -0.19832026	     -0.05721887	      0.88262837	     -0.00079283	     -0.21103711	      0.00165482	     -0.00072063	     35.55713616
      1.74820856	     -0.05662679	     -0.00060023	     -0.19834537	     -0.05721655	      0.88262739	     -0.00079368	     -0.21105068	      0.00171141	     -0.00070574	     35.39041376
      1.74959065	     -0.05665028	     -0.00060363	     -0.19836930	     -0.05721414	      0.88262642	     -0.00079452	     -0.21106401	      0.00176804	     -0.00068884	     35.47963034
      1.75097273	     -0.05667183	     -0.00060457	     -0.19839135	     -0.05721166	      0.88262548	     -0.00079536	     -0.21107707	      0.00182521	     -0.00066988	     35.30899009
      1.75235482	     -0.05669186	     -0.00060859	     -0.19841181	     -0.05720910	      0.88262457	     -0.00079621	     -0.21108980	      0.00188230	     -0.00064904	     35.42952186
      1.75373690	     -0.05670931	     -0.00060913	     -0.19842979	     -0.05720646	      0.88262369	     -0.00079705	     -0.21110216	      0.00193993	     -0.00062631	     35.24788641
      1.75497270	     -0.05672253	     -0.00061232	     -0.19844341	     -0.05720403	      0.88262293	     -0.00079780	     -0.21111284	      0.00199135	     -0.00060461	     35.35508591
      1.75620850	     -0.05673325	     -0.00061328	     -0.19845459	     -0.05720153	      0.88262220	     -0.00079856	     -0.21112311	      0.00204316	     -0.00058154	     35.28255773
      1.75769518	     -0.05674360	     -0.00061598	     -0.19846546	     -0.05719845	      0.88262135	     -0.00079946	     -0.21113489	      0.00210550	     -0.00055219	     35.34796552
      1.75918186	     -0.05675144	     -0.00061689	     -0.19847387	     -0.05719527	      0.88262055	     -0.00080037	     -0.21114599	      0.00216819	     -0.00052108	     35.26747892
      1.76043312	     -0.05675654	     -0.00062014	     -0.19847938	     -0.05719253	      0.88261992	     -0.00080113	     -0.21115480	      0.00222076	     -0.00049368	     35.37310609
      1.76168438	     -0.05676040	     -0.00062162	     -0.19848370	     -0.05718972	      0.88261932	     -0.00080190	     -0.21116312	      0.00227353	     -0.00046511	     35.33391868
      1.76293564	     -0.05676349	     -0.00062451	     -0.19848721	     -0.05718684	      0.88261876	     -0.00080266	     -0.21117095	      0.00232612	     -0.00043552	     35.38243853
      1.76464784	     -0.05676640	     -0.00062731	     -0.19849072	     -0.05718279	      0.88261805	     -0.00080371	     -0.21118091	      0.00239803	     -0.00039345	     35.35277300
      1.76591569	     -0.05676697	     -0.00063106	     -0.19849169	     -0.05717972	      0.88261757	     -0.00080449	     -0.21118771	      0.00245089	     -0.00036133	     35.44400484
      1.76718354	     -0.05676379	     -0.00063297	     -0.19848897	     -0.05717658	      0.88261713	     -0.00080526	     -0.21119398	      0.00250374	     -0.00032840	     35.44025868
      1.76871106	     -0.05675381	     -0.00063683	     -0.19847950	     -0.05717271	      0.88261666	     -0.00080620	     -0.21120071	      0.00256696	     -0.00028765	     35.56827326
      1.77006294	     -0.05673797	     -0.00063821	     -0.19846416	     -0.05716920	      0.88261630	     -0.00080703	     -0.21120578	      0.00262271	     -0.00025043	     35.58139848
      1.77141482	     -0.05671667	     -0.00064156	     -0.19844331	     -0.05716562	      0.88261598	     -0.00080786	     -0.21120992	      0.00267775	     -0.00021205	     35.73560975
      1.77276670	     -0.05669302	     -0.00064298	     -0.19842015	     -0.05716196	      0.88261572	     -0.00080868	     -0.21121315	      0.00273231	     -0.00017230	     35.74955660
      1.77411858	     -0.05666628	     -0.00064673	     -0.19839383	     -0.05715823	      0.88261552	     -0.00080951	     -0.21121551	      0.00278585	     -0.00013128	     35.90985527
      1.77547046	     -0.05663346	     -0.00064813	     -0.19836150	     -0.05715443	      0.88261537	     -0.00081034	     -0.21121695	      0.00283872	     -0.00008883	     35.96800604
      1.77682234	     -0.05659388	     -0.00065151	     -0.19832235	     -0.05715055	      0.88261528	     -0.00081117	     -0.21121738	      0.00289041	     -0.00004495	     36.16625018
      1.77817422	     -0.05654822	     -0.00065265	     -0.19827717	     -0.05714661	      0.88261525	     -0.00081200	     -0.21121670	      0.00294120	      0.00000062	     36.26334654
      1.77952610	     -0.05649737	     -0.00065599	     -0.19822673	     -0.05714260	      0.88261528	     -0.00081282	     -0.21121490	      0.00299052	      0.00004785	     36.47784771
      1.78087797	     -0.05644065	     -0.00065670	     -0.19817048	     -0.05713853	      0.88261538	     -0.00081365	     -0.21121196	      0.00303864	      0.00009690	     36.59206069
      1.78222985	     -0.05637722	     -0.00065928	     -0.19810746	     -0.05713439	      0.88261554	     -0.00081447	     -0.21120781	      0.00308502	      0.00014762	     36.82337798
      1.78358173	     -0.05630677	     -0.00065890	     -0.19803749	     -0.05713019	      0.88261578	     -0.00081530	     -0.21120239	      0.00313004	      0.00020008	     36.97310340
      1.78493361	     -0.05622997	     -0.00066075	     -0.19796110	     -0.05712593	      0.88261608	     -0.00081612	     -0.21119565	      0.00317313	      0.00025413	     37.22638941
      1.78628549	     -0.05614653	     -0.00065929	     -0.19787814	     -0.05712161	      0.88261647	     -0.00081694	     -0.21118757	      0.00321471	      0.00030977	     37.39357848
      1.78763737	     -0.05605542	     -0.00066019	     -0.19778744	     -0.05711723	      0.88261692	     -0.00081776	     -0.21117809	      0.00325417	      0.00036673	     37.67064664
      1.78898925	     -0.05595668	     -0.00065717	     -0.19768919	     -0.05711281	      0.88261746	     -0.00081858	     -0.21116715	      0.00329202	      0.00042501	     37.85507674
      1.79019594	     -0.05586451	     -0.00065727	     -0.19759737	     -0.05710882	      0.88261800	     -0.00081932	     -0.21115615	      0.00332388	      0.00047786	     38.09982309
      1.79140263	     -0.05576995	     -0.00065545	     -0.19750320	     -0.05710479	      0.88261861	     -0.00082005	     -0.21114404	      0.00335432	      0.00053145	     38.29400253
      1.79285841	     -0.05565400	     -0.00065507	     -0.19738763	     -0.05709988	      0.88261943	     -0.00082093	     -0.21112808	      0.00338870	      0.00059671	     38.57591745
      1.79431418	     -0.05553549	     -0.00065270	     -0.19726954	     -0.05709492	      0.88262035	     -0.00082182	     -0.21111075	      0.00342082	      0.00066234	     38.80028283
      1.79551745	     -0.05543586	     -0.00065309	     -0.19717017	     -0.05709079	      0.88262118	     -0.00082255	     -0.21109545	      0.00344534	      0.00071646	     39.05298283
      1.79672071	     -0.05533527	     -0.00065172	     -0.19706986	     -0.05708663	      0.88262207	     -0.00082328	     -0.21107934	      0.00346839	      0.00077031	     39.25090607
      1.79819131	     -0.05520912	     -0.00065160	     -0.19694400	     -0.05708151	      0.88262325	     -0.00082417	     -0.21105860	      0.00349420	      0.00083539	     39.57071107
      1.79966190	     -0.05507814	     -0.00064908	     -0.19681335	     -0.05707636	      0.88262453	     -0.00082507	     -0.21103669	      0.00351773	      0.00089949	     39.81624875
      1.80080493	     -0.05497399	     -0.00064963	     -0.19670936	     -0.05707233	      0.88262559	     -0.00082576	     -0.21101885	      0.00353412	      0.00094835	     40.09915771
      1.80194797	     -0.05486824	     -0.00064840	     -0.19660382	     -0.05706828	      0.88262670	     -0.00082646	     -0.21100033	      0.00354915	      0.00099635	     40.31147599
      1.80348449	     -0.05472451	     -0.00064799	     -0.19646030	     -0.05706281	      0.88262828	     -0.00082740	     -0.21097444	      0.00356681	      0.00105917	     40.65001010
      1.80502101	     -0.05458016	     -0.00064573	     -0.19631619	     -0.05705732	      0.88262995	     -0.00082834	     -0.21094750	      0.00358182	      0.00111977	     40.90763292
      1.80610571	     -0.05447838	     -0.00064674	     -0.19621448	     -0.05705343	      0.88263119	     -0.00082900	     -0.21092794	      0.00359055	      0.00116092	     41.18869014
      1.80719041	     -0.05437519	     -0.00064590	     -0.19611139	     -0.05704953	      0.88263247	     -0.00082966	     -0.21090796	      0.00359805	      0.00120070	     41.39777958
      1.80882227	     -0.05421703	     -0.00064537	     -0.19595335	     -0.05704365	      0.88263448	     -0.00083066	     -0.21087713	      0.00360668	      0.00125770	     41.78024100
      1.81017285	     -0.05408468	     -0.00064373	     -0.19582111	     -0.05703878	      0.88263620	     -0.00083149	     -0.21085094	      0.00361156	      0.00130219	     42.02735878
      1.81152343	     -0.05395241	     -0.00064388	     -0.19568887	     -0.05703390	      0.88263799	     -0.00083232	     -0.21082418	      0.00361418	      0.00134402	     42.38148340
      1.81287400	     -0.05381954	     -0.00064169	     -0.19555608	     -0.05702901	      0.88263983	     -0.00083315	     -0.21079693	      0.00361484	      0.00138315	     42.60114446
      1.81422458	     -0.05368503	     -0.00064258	     -0.19542154	     -0.05702413	      0.88264173	     -0.00083398	     -0.21076921	      0.00361320	      0.00141940	     43.04558401
      1.81535861	     -0.05357074	     -0.00064049	     -0.19530729	     -0.05702004	      0.88264335	     -0.00083467	     -0.21074556	      0.00361043	      0.00144781	     43.21097313
      1.81649264	     -0.05345575	     -0.00064035	     -0.19519226	     -0.05701594	      0.88264501	     -0.00083537	     -0.21072158	      0.00360601	      0.00147429	     43.51024625
      1.81796094	     -0.05330696	     -0.00063862	     -0.19504344	     -0.05701066	      0.88264720	     -0.00083627	     -0.21069009	      0.00359812	      0.00150578	     43.80026667
      1.81942924	     -0.05315839	     -0.00063856	     -0.19489477	     -0.05700538	      0.88264943	     -0.00083718	     -0.21065817	      0.00358754	      0.00153394	     44.23581255
      1.82054740	     -0.05304504	     -0.00063595	     -0.19478141	     -0.05700137	      0.88265116	     -0.00083786	     -0.21063360	      0.00357798	      0.00155317	     44.38449181
      1.82166555	     -0.05293146	     -0.00063492	     -0.19466775	     -0.05699738	      0.88265290	     -0.00083855	     -0.21060883	      0.00356688	      0.00157037	     44.67267369
      1.82317138	     -0.05277862	     -0.00063216	     -0.19451481	     -0.05699202	      0.88265528	     -0.00083948	     -0.21057516	      0.00354985	      0.00159038	     44.98780169
      1.82467720	     -0.05262670	     -0.00063145	     -0.19436272	     -0.05698669	      0.88265769	     -0.00084040	     -0.21054120	      0.00353025	      0.00160674	     45.46432825
      1.82572595	     -0.05252221	     -0.00062855	     -0.19425815	     -0.05698299	      0.88265938	     -0.00084105	     -0.21051741	      0.00351533	      0.00161609	     45.59024060
      1.82677469	     -0.05241923	     -0.00062755	     -0.19415503	     -0.05697932	      0.88266108	     -0.00084169	     -0.21049356	      0.00349914	      0.00162370	     45.85609637
      1.82839347	     -0.05226292	     -0.00062513	     -0.19399850	     -0.05697367	      0.88266372	     -0.00084269	     -0.21045668	      0.00347194	      0.00163217	     46.19857635
      1.82972030	     -0.05213720	     -0.00062401	     -0.19387255	     -0.05696908	      0.88266588	     -0.00084350	     -0.21042646	      0.00344755	      0.00163610	     46.53525659
      1.83104714	     -0.05201393	     -0.00062093	     -0.19374910	     -0.05696453	      0.88266806	     -0.00084432	     -0.21039629	      0.00342151	      0.00163733	     46.74679218
      1.83237397	     -0.05189202	     -0.00062051	     -0.19362690	     -0.05696000	      0.88267023	     -0.00084513	     -0.21036623	      0.00339362	      0.00163576	     47.12379030
      1.83355674	     -0.05178746	     -0.00061807	     -0.19352213	     -0.05695601	      0.88267216	     -0.00084586	     -0.21033961	      0.00336755	      0.00163220	     47.25560984
      1.83473952	     -0.05168597	     -0.00061777	     -0.19342034	     -0.05695204	      0.88267409	     -0.00084659	     -0.21031324	      0.00334009	      0.00162645	     47.54360135
      1.83592229	     -0.05158599	     -0.00061596	     -0.19332011	     -0.05694810	      0.88267601	     -0.00084731	     -0.21028712	      0.00331155	      0.00161863	     47.73854791
      1.83743268	     -0.05146195	     -0.00061465	     -0.19319569	     -0.05694313	      0.88267844	     -0.00084824	     -0.21025417	      0.00327334	      0.00160574	     48.10048351
      1.83862134	     -0.05136656	     -0.00061178	     -0.19310003	     -0.05693926	      0.88268034	     -0.00084897	     -0.21022854	      0.00324216	      0.00159343	     48.24859867
      1.83981000	     -0.05127450	     -0.00061083	     -0.19300765	     -0.05693542	      0.88268223	     -0.00084970	     -0.21020319	      0.00320982	      0.00157915	     48.52435268
      1.84099867	     -0.05118576	     -0.00060863	     -0.19291861	     -0.05693163	      0.88268410	     -0.00085043	     -0.21017816	      0.00317658	      0.00156301	     48.69836198
      1.84251472	     -0.05107659	     -0.00060726	     -0.19280898	     -0.05692685	      0.88268645	     -0.00085137	     -0.21014673	      0.00313273	      0.00153964	     49.03813093
      1.84367880	     -0.05099529	     -0.00060411	     -0.19272739	     -0.05692322	      0.88268823	     -0.00085208	     -0.21012297	      0.00309821	      0.00151971	     49.14448528
      1.84484288	     -0.05091677	     -0.00060256	     -0.19264852	     -0.05691963	      0.88268999	     -0.00085280	     -0.21009954	      0.00306280	      0.00149800	     49.37534968
      1.84624759	     -0.05082677	     -0.00059908	     -0.19255813	     -0.05691536	      0.88269207	     -0.00085366	     -0.21007175	      0.00301917	      0.00146956	     49.52304400
      1.84751024	     -0.05075066	     -0.00059774	     -0.19248161	     -0.05691157	      0.88269391	     -0.00085444	     -0.21004725	      0.00297899	      0.00144183	     49.78380175
      1.84877290	     -0.05067840	     -0.00059418	     -0.19240899	     -0.05690784	      0.88269571	     -0.00085522	     -0.21002326	      0.00293823	      0.00141217	     49.86134472
      1.85003556	     -0.05060957	     -0.00059289	     -0.19233972	     -0.05690415	      0.88269748	     -0.00085600	     -0.20999978	      0.00289668	      0.00138055	     50.12309610
      1.85129822	     -0.05054423	     -0.00058902	     -0.19227402	     -0.05690052	      0.88269920	     -0.00085678	     -0.20997682	      0.00285469	      0.00134719	     50.16314327
      1.85256087	     -0.05048303	     -0.00058778	     -0.19221236	     -0.05689695	      0.88270088	     -0.00085756	     -0.20995439	      0.00281199	      0.00131203	     50.41500339
      1.85382353	     -0.05042594	     -0.00058365	     -0.19215489	     -0.05689342	      0.88270251	     -0.00085834	     -0.20993253	      0.00276897	      0.00127526	     50.40949919
      1.85508619	     -0.05037366	     -0.00058266	     -0.19210214	     -0.05688995	      0.88270410	     -0.00085912	     -0.20991124	      0.00272535	      0.00123683	     50.65902108
      1.85634885	     -0.05032718	     -0.00057854	     -0.19205527	     -0.05688654	      0.88270563	     -0.00085990	     -0.20989060	      0.00268159	      0.00119693	     50.59661836
      1.85747716	     -0.05029089	     -0.00057795	     -0.19201853	     -0.05688354	      0.88270696	     -0.00086059	     -0.20987274	      0.00264208	      0.00115994	     50.77888241
      1.85860548	     -0.05025897	     -0.00057548	     -0.19198622	     -0.05688058	      0.88270825	     -0.00086129	     -0.20985547	      0.00260254	      0.00112186	     50.77770727
      1.85997650	     -0.05022518	     -0.00057407	     -0.19195190	     -0.05687704	      0.88270976	     -0.00086214	     -0.20983531	      0.00255427	      0.00107415	     50.91608048
      1.86134752	     -0.05019596	     -0.00057080	     -0.19192220	     -0.05687357	      0.88271119	     -0.00086299	     -0.20981602	      0.00250605	      0.00102513	     50.87746544
      1.86249291	     -0.05017471	     -0.00057027	     -0.19190048	     -0.05687073	      0.88271235	     -0.00086370	     -0.20980055	      0.00246562	      0.00098324	     51.03533111
      1.86363830	     -0.05015614	     -0.00056781	     -0.19188151	     -0.05686793	      0.88271345	     -0.00086441	     -0.20978566	      0.00242533	      0.00094074	     51.00774051
      1.86501621	     -0.05013740	     -0.00056637	     -0.19186223	     -0.05686462	      0.88271471	     -0.00086526	     -0.20976848	      0.00237684	      0.00088888	     51.12087137
      1.86639411	     -0.05012253	     -0.00056285	     -0.19184688	     -0.05686138	      0.88271590	     -0.00086612	     -0.20975208	      0.00232861	      0.00083653	     51.02747340
      1.86750013	     -0.05011345	     -0.00056238	     -0.19183735	     -0.05685882	      0.88271680	     -0.00086680	     -0.20973946	      0.00228986	      0.00079421	     51.15974633
      1.86860616	     -0.05010687	     -0.00056009	     -0.19183037	     -0.05685631	      0.88271765	     -0.00086749	     -0.20972734	      0.00225135	      0.00075184	     51.11125850
      1.87003484	     -0.05010237	     -0.00055858	     -0.19182531	     -0.05685313	      0.88271869	     -0.00086838	     -0.20971239	      0.00220175	      0.00069713	     51.17750777
      1.87146352	     -0.05010221	     -0.00055521	     -0.19182466	     -0.05685002	      0.88271965	     -0.00086927	     -0.20969824	      0.00215261	      0.00064273	     51.04490650
      1.87253717	     -0.05010496	     -0.00055506	     -0.19182696	     -0.05684773	      0.88272031	     -0.00086994	     -0.20968813	      0.00211578	      0.00060208	     51.15350572
      1.87361082	     -0.05011002	     -0.00055318	     -0.19183163	     -0.05684548	      0.88272094	     -0.00087061	     -0.20967846	      0.00207930	      0.00056183	     51.08664180
      1.87510083	     -0.05012077	     -0.00055175	     -0.19184180	     -0.05684241	      0.88272173	     -0.00087154	     -0.20966579	      0.00202904	      0.00050664	     51.10661507
      1.87659085	     -0.05013586	     -0.00054842	     -0.19185637	     -0.05683943	      0.88272245	     -0.00087246	     -0.20965395	      0.00197947	      0.00045250	     50.92395798
      1.87761721	     -0.05014874	     -0.00054855	     -0.19186882	     -0.05683741	      0.88272289	     -0.00087311	     -0.20964628	      0.00194552	      0.00041581	     51.01383669
      1.87864357	     -0.05016346	     -0.00054700	     -0.19188317	     -0.05683543	      0.88272330	     -0.00087375	     -0.20963900	      0.00191200	      0.00037976	     50.93428588
      1.88023775	     -0.05019017	     -0.00054558	     -0.19190928	     -0.05683243	      0.88272386	     -0.00087475	     -0.20962846	      0.00186054	      0.00032503	     50.90299782
      1.88154954	     -0.05021553	     -0.00054346	     -0.19193417	     -0.05683001	      0.88272426	     -0.00087557	     -0.20962046	      0.00181893	      0.00028129	     50.75582396
      1.88286133	     -0.05024377	     -0.00054307	     -0.19196190	     -0.05682766	      0.88272460	     -0.00087639	     -0.20961307	      0.00177783	      0.00023872	     50.79077720
      1.88417312	     -0.05027440	     -0.00054016	     -0.19199210	     -0.05682535	      0.88272489	     -0.00087721	     -0.20960627	      0.00173755	      0.00019748	     50.56286964
      1.88533692	     -0.05030423	     -0.00053994	     -0.19202150	     -0.05682335	      0.88272510	     -0.00087794	     -0.20960073	      0.00170222	      0.00016195	     50.61049154
      1.88650071	     -0.05033620	     -0.00053775	     -0.19205308	     -0.05682139	      0.88272527	     -0.00087868	     -0.20959566	      0.00166759	      0.00012753	     50.43261543
      1.88766450	     -0.05037002	     -0.00053684	     -0.19208648	     -0.05681947	      0.88272539	     -0.00087941	     -0.20959104	      0.00163347	      0.00009416	     50.39532586
      1.88918725	     -0.05041695	     -0.00053426	     -0.19213292	     -0.05681701	      0.88272551	     -0.00088036	     -0.20958564	      0.00158988	      0.00005220	     50.18100120
      1.89037712	     -0.05045590	     -0.00053392	     -0.19217145	     -0.05681514	      0.88272555	     -0.00088111	     -0.20958192	      0.00155646	      0.00002070	     50.18866665
      1.89156699	     -0.05049672	     -0.00053181	     -0.19221190	     -0.05681331	      0.88272556	     -0.00088186	     -0.20957862	      0.00152387	     -0.00000962	     49.98488171
      1.89275687	     -0.05053940	     -0.00053099	     -0.19225417	     -0.05681151	      0.88272553	     -0.00088261	     -0.20957574	      0.00149191	     -0.00003884	     49.92492080
      1.89425940	     -0.05059575	     -0.00052848	     -0.19231008	     -0.05680930	      0.88272544	     -0.00088356	     -0.20957266	      0.00145275	     -0.00007411	     49.66827481
      1.89543265	     -0.05064185	     -0.00052834	     -0.19235578	     -0.05680762	      0.88272534	     -0.00088430	     -0.20957069	      0.00142288	     -0.00010048	     49.66047049
      1.89660589	     -0.05068975	     -0.00052651	     -0.19240333	     -0.05680596	      0.88272521	     -0.00088504	     -0.20956909	      0.00139391	     -0.00012578	     49.43874306
      1.89777913	     -0.05073947	     -0.00052587	     -0.19245268	     -0.05680434	      0.88272504	     -0.00088577	     -0.20956786	      0.00136562	     -0.00015009	     49.34774253
      1.89934555	     -0.05080839	     -0.00052371	     -0.19252116	     -0.05680223	      0.88272478	     -0.00088676	     -0.20956677	      0.00132918	     -0.00018101	     49.05638180
      1.90051580	     -0.05086160	     -0.00052379	     -0.19257400	     -0.05680069	      0.88272456	     -0.00088750	     -0.20956637	      0.00130275	     -0.00020306	     49.02724858
      1.90168606	     -0.05091598	     -0.00052220	     -0.19262806	     -0.05679918	      0.88272431	     -0.00088824	     -0.20956630	      0.00127726	     -0.00022418	     48.78972135
      1.90310823	     -0.05098385	     -0.00052190	     -0.19269552	     -0.05679739	      0.88272397	     -0.00088913	     -0.20956663	      0.00124728	     -0.00024874	     48.69059201
      1.90438256	     -0.05104633	     -0.00052034	     -0.19275767	     -0.05679582	      0.88272364	     -0.00088994	     -0.20956731	      0.00122159	     -0.00026967	     48.37792447
      1.90565690	     -0.05111034	     -0.00052099	     -0.19282130	     -0.05679428	      0.88272329	     -0.00089074	     -0.20956834	      0.00119672	     -0.00028971	     48.33339095
      1.90693123	     -0.05117553	     -0.00051942	     -0.19288618	     -0.05679277	      0.88272291	     -0.00089154	     -0.20956970	      0.00117304	     -0.00030881	     48.00093731
      1.90820556	     -0.05124188	     -0.00052029	     -0.19295216	     -0.05679129	      0.88272250	     -0.00089235	     -0.20957138	      0.00115020	     -0.00032713	     47.96956658
      1.90947990	     -0.05130921	     -0.00051871	     -0.19301921	     -0.05678983	      0.88272207	     -0.00089315	     -0.20957337	      0.00112862	     -0.00034460	     47.61672666
      1.91075423	     -0.05137757	     -0.00051974	     -0.19308722	     -0.05678841	      0.88272162	     -0.00089395	     -0.20957564	      0.00110787	     -0.00036140	     47.59352056
      1.91202857	     -0.05144669	     -0.00051814	     -0.19315608	     -0.05678701	      0.88272115	     -0.00089476	     -0.20957818	      0.00108840	     -0.00037745	     47.22418133
      1.91330290	     -0.05151646	     -0.00051933	     -0.19322551	     -0.05678563	      0.88272066	     -0.00089556	     -0.20958098	      0.00106976	     -0.00039292	     47.21404135
      1.91457724	     -0.05158632	     -0.00051779	     -0.19329513	     -0.05678428	      0.88272015	     -0.00089637	     -0.20958401	      0.00105242	     -0.00040770	     46.83526939
      1.91585157	     -0.05165640	     -0.00051918	     -0.19336488	     -0.05678295	      0.88271962	     -0.00089717	     -0.20958727	      0.00103588	     -0.00042193	     46.83667240
      1.91712590	     -0.05172657	     -0.00051778	     -0.19343483	     -0.05678164	      0.88271907	     -0.00089798	     -0.20959073	      0.00102063	     -0.00043549	     46.44796141
      1.91840024	     -0.05179659	     -0.00051928	     -0.19350455	     -0.05678035	      0.88271851	     -0.00089878	     -0.20959439	      0.00100613	     -0.00044853	     46.46014670
      1.91967457	     -0.05186596	     -0.00051795	     -0.19357371	     -0.05677908	      0.88271793	     -0.00089959	     -0.20959822	      0.00099289	     -0.00046091	     46.06938186
      1.92094891	     -0.05193474	     -0.00051949	     -0.19364221	     -0.05677782	      0.88271734	     -0.00090039	     -0.20960220	      0.00098035	     -0.00047274	     46.09170049
      1.92222324	     -0.05200271	     -0.00051828	     -0.19370999	     -0.05677658	      0.88271673	     -0.00090120	     -0.20960631	      0.00096902	     -0.00048390	     45.70158408
      1.92349758	     -0.05206982	     -0.00051988	     -0.19377684	     -0.05677535	      0.88271610	     -0.00090200	     -0.20961054	      0.00095836	     -0.00049449	     45.73106280
      1.92477191	     -0.05213578	     -0.00051888	     -0.19384262	     -0.05677413	      0.88271547	     -0.00090281	     -0.20961487	      0.00094885	     -0.00050435	     45.34913252
      1.92604624	     -0.05220067	     -0.00052056	     -0.19390727	     -0.05677293	      0.88271482	     -0.00090361	     -0.20961930	      0.00093995	     -0.00051359	     45.38207117
      1.92732058	     -0.05226438	     -0.00051984	     -0.19397081	     -0.05677174	      0.88271416	     -0.00090442	     -0.20962382	      0.00093212	     -0.00052207	     45.01003948
      1.92859491	     -0.05232699	     -0.00052161	     -0.19403320	     -0.05677056	      0.88271349	     -0.00090523	     -0.20962841	      0.00092487	     -0.00052987	     45.04105358
      1.92986925	     -0.05238809	     -0.00052118	     -0.19409414	     -0.05676938	      0.88271281	     -0.00090603	     -0.20963307	      0.00091862	     -0.00053688	     44.68765418
      1.93114358	     -0.05244759	     -0.00052302	     -0.19415342	     -0.05676821	      0.88271212	     -0.00090684	     -0.20963779	      0.00091291	     -0.00054318	     44.71664927
      1.93241792	     -0.05250537	     -0.00052285	     -0.19421105	     -0.05676705	      0.88271142	     -0.00090765	     -0.20964256	      0.00090809	     -0.00054864	     44.38493156
      1.93369225	     -0.05256153	     -0.00052472	     -0.19426702	     -0.05676590	      0.88271072	     -0.00090846	     -0.20964735	      0.00090372	     -0.00055333	     44.40580509
      1.93496659	     -0.05261600	     -0.00052487	     -0.19432134	     -0.05676475	      0.88271001	     -0.00090926	     -0.20965218	      0.00090014	     -0.00055716	     44.10119641
      1.93624092	     -0.05266894	     -0.00052685	     -0.19437410	     -0.05676361	      0.88270930	     -0.00091007	     -0.20965702	      0.00089699	     -0.00056018	     44.11373654
      1.93751525	     -0.05272022	     -0.00052733	     -0.19442525	     -0.05676246	      0.88270859	     -0.00091088	     -0.20966189	      0.00089453	     -0.00056232	     43.83622944
      1.93878959	     -0.05276972	     -0.00052939	     -0.19447457	     -0.05676133	      0.88270787	     -0.00091169	     -0.20966676	      0.00089242	     -0.00056363	     43.83910151
      1.94006392	     -0.05281719	     -0.00053014	     -0.19452191	     -0.05676019	      0.88270715	     -0.00091250	     -0.20967163	      0.00089093	     -0.00056405	     43.59302866
      1.94133826	     -0.05286276	     -0.00053224	     -0.19456732	     -0.05675905	      0.88270643	     -0.00091331	     -0.20967649	      0.00088976	     -0.00056361	     43.58884625
      1.94261259	     -0.05290649	     -0.00053327	     -0.19461093	     -0.05675792	      0.88270572	     -0.00091412	     -0.20968132	      0.00088912	     -0.00056227	     43.37149592
      1.94416122	     -0.05295757	     -0.00053637	     -0.19466180	     -0.05675654	      0.88270485	     -0.00091511	     -0.20968716	      0.00088866	     -0.00055952	     43.44965223
      1.94530282	     -0.05299427	     -0.00053669	     -0.19469842	     -0.05675553	      0.88270421	     -0.00091584	     -0.20969145	      0.00088884	     -0.00055670	     43.11568604
      1.94644442	     -0.05303096	     -0.00053869	     -0.19473498	     -0.05675451	      0.88270358	     -0.00091657	     -0.20969575	      0.00088910	     -0.00055340	     43.10050005
      1.94796406	     -0.05308095	     -0.00054022	     -0.19478484	     -0.05675316	      0.88270274	     -0.00091754	     -0.20970156	      0.00088997	     -0.00054842	     42.85052694
      1.94932620	     -0.05312807	     -0.00054327	     -0.19483179	     -0.05675195	      0.88270199	     -0.00091841	     -0.20970695	      0.00089104	     -0.00054373	     42.90631811
      1.95068834	     -0.05317729	     -0.00054406	     -0.19488091	     -0.05675074	      0.88270126	     -0.00091928	     -0.20971261	      0.00089280	     -0.00053906	     42.51807313
      1.95188164	     -0.05322168	     -0.00054713	     -0.19492516	     -0.05674967	      0.88270062	     -0.00092004	     -0.20971783	      0.00089451	     -0.00053534	     42.63061241
      1.95307495	     -0.05326656	     -0.00054817	     -0.19496995	     -0.05674860	      0.88269998	     -0.00092081	     -0.20972332	      0.00089687	     -0.00053207	     42.37323013
      1.95426826	     -0.05331202	     -0.00055037	     -0.19501530	     -0.05674753	      0.88269935	     -0.00092157	     -0.20972907	      0.00089959	     -0.00052947	     42.34106547
      1.95589003	     -0.05337593	     -0.00055222	     -0.19507911	     -0.05674607	      0.88269849	     -0.00092261	     -0.20973739	      0.00090425	     -0.00052720	     42.03508190
      1.95711769	     -0.05342652	     -0.00055533	     -0.19512957	     -0.05674495	      0.88269784	     -0.00092340	     -0.20974411	      0.00090828	     -0.00052672	     42.11215772
      1.95834535	     -0.05347865	     -0.00055682	     -0.19518164	     -0.05674384	      0.88269720	     -0.00092418	     -0.20975125	      0.00091312	     -0.00052738	     41.84361397
      1.95957301	     -0.05353163	     -0.00055950	     -0.19523453	     -0.05674271	      0.88269655	     -0.00092497	     -0.20975879	      0.00091847	     -0.00052935	     41.81813386
      1.96115957	     -0.05359989	     -0.00056137	     -0.19530272	     -0.05674125	      0.88269570	     -0.00092599	     -0.20976914	      0.00092655	     -0.00053381	     41.48844316
      1.96236658	     -0.05365134	     -0.00056439	     -0.19535409	     -0.05674013	      0.88269506	     -0.00092676	     -0.20977743	      0.00093328	     -0.00053874	     41.57967789
      1.96357360	     -0.05370237	     -0.00056560	     -0.19540509	     -0.05673899	      0.88269440	     -0.00092754	     -0.20978604	      0.00094086	     -0.00054491	     41.31728625
      1.96503926	     -0.05376455	     -0.00056856	     -0.19546722	     -0.05673761	      0.88269360	     -0.00092848	     -0.20979691	      0.00095078	     -0.00055413	     41.31513454
      1.96650492	     -0.05382663	     -0.00056921	     -0.19552931	     -0.05673621	      0.88269278	     -0.00092942	     -0.20980825	      0.00096188	     -0.00056509	     40.85096569
      1.96761063	     -0.05387299	     -0.00057216	     -0.19557563	     -0.05673514	      0.88269215	     -0.00093013	     -0.20981709	      0.00097064	     -0.00057455	     40.99189393
      1.96871634	     -0.05391920	     -0.00057332	     -0.19562184	     -0.05673406	      0.88269151	     -0.00093084	     -0.20982615	      0.00098012	     -0.00058487	     40.77834735
      1.97030088	     -0.05398511	     -0.00057607	     -0.19568776	     -0.05673250	      0.88269057	     -0.00093186	     -0.20983953	      0.00099452	     -0.00060113	     40.69360257
      1.97167378	     -0.05404168	     -0.00057732	     -0.19574436	     -0.05673112	      0.88268973	     -0.00093274	     -0.20985147	      0.00100801	     -0.00061644	     40.38714020
      1.97304668	     -0.05409810	     -0.00058045	     -0.19580078	     -0.05672973	      0.88268887	     -0.00093363	     -0.20986371	      0.00102209	     -0.00063276	     40.44688573
      1.97441958	     -0.05415380	     -0.00058112	     -0.19585655	     -0.05672831	      0.88268799	     -0.00093452	     -0.20987624	      0.00103720	     -0.00064984	     40.03147085
      1.97562096	     -0.05420207	     -0.00058426	     -0.19590483	     -0.05672706	      0.88268720	     -0.00093529	     -0.20988741	      0.00105081	     -0.00066538	     40.14106767
      1.97682234	     -0.05424973	     -0.00058545	     -0.19595256	     -0.05672579	      0.88268640	     -0.00093607	     -0.20989877	      0.00106520	     -0.00068126	     39.88346547
      1.97802372	     -0.05429699	     -0.00058778	     -0.19599986	     -0.05672450	      0.88268557	     -0.00093685	     -0.20991028	      0.00108008	     -0.00069741	     39.83739773
      1.97968979	     -0.05436149	     -0.00058983	     -0.19606446	     -0.05672268	      0.88268439	     -0.00093793	     -0.20992650	      0.00110178	     -0.00071998	     39.55558308
      1.98092922	     -0.05440947	     -0.00059302	     -0.19611248	     -0.05672131	      0.88268348	     -0.00093874	     -0.20993874	      0.00111847	     -0.00073678	     39.61805846
      1.98216864	     -0.05445733	     -0.00059458	     -0.19616044	     -0.05671991	      0.88268256	     -0.00093954	     -0.20995112	      0.00113590	     -0.00075340	     39.38764548
      1.98340807	     -0.05450430	     -0.00059729	     -0.19620747	     -0.05671849	      0.88268162	     -0.00094035	     -0.20996364	      0.00115377	     -0.00076980	     39.36731347
      1.98503068	     -0.05456296	     -0.00059926	     -0.19626628	     -0.05671660	      0.88268035	     -0.00094141	     -0.20998016	      0.00117816	     -0.00079060	     39.11539151
      1.98624803	     -0.05460551	     -0.00060243	     -0.19630891	     -0.05671515	      0.88267938	     -0.00094221	     -0.20999260	      0.00119688	     -0.00080561	     39.20002710
      1.98746537	     -0.05464708	     -0.00060391	     -0.19635061	     -0.05671369	      0.88267839	     -0.00094301	     -0.21000506	      0.00121625	     -0.00081990	     39.01646636
      1.98895736	     -0.05469637	     -0.00060725	     -0.19640002	     -0.05671185	      0.88267715	     -0.00094399	     -0.21002034	      0.00124047	     -0.00083637	     39.04679900
      1.99029554	     -0.05473874	     -0.00060847	     -0.19644256	     -0.05671018	      0.88267602	     -0.00094488	     -0.21003402	      0.00126292	     -0.00084996	     38.80909088
      1.99163373	     -0.05477998	     -0.00061183	     -0.19648392	     -0.05670847	      0.88267488	     -0.00094576	     -0.21004766	      0.00128564	     -0.00086242	     38.90918664
      1.99297192	     -0.05482006	     -0.00061279	     -0.19652419	     -0.05670674	      0.88267372	     -0.00094665	     -0.21006124	      0.00130907	     -0.00087358	     38.65613003
      1.99431011	     -0.05485870	     -0.00061644	     -0.19656296	     -0.05670497	      0.88267254	     -0.00094754	     -0.21007476	      0.00133271	     -0.00088350	     38.80306677
      1.99564829	     -0.05489582	     -0.00061743	     -0.19660028	     -0.05670317	      0.88267135	     -0.00094843	     -0.21008822	      0.00135707	     -0.00089193	     38.54247344
      1.99698648	     -0.05493173	     -0.00062160	     -0.19663631	     -0.05670134	      0.88267015	     -0.00094933	     -0.21010159	      0.00138152	     -0.00089892	     38.72919123
      1.99832467	     -0.05496573	     -0.00062260	     -0.19667053	     -0.05669947	      0.88266895	     -0.00095023	     -0.21011486	      0.00140666	     -0.00090427	     38.45189720
      1.99952285	     -0.05499368	     -0.00062641	     -0.19669860	     -0.05669777	      0.88266786	     -0.00095103	     -0.21012662	      0.00142917	     -0.00090774	     38.61625278
      2.00072102	     -0.05501918	     -0.00062819	     -0.19672428	     -0.05669605	      0.88266677	     -0.00095184	     -0.21013822	      0.00145211	     -0.00090975	     38.49655866
      2.00217337	     -0.05504816	     -0.00063209	     -0.19675345	     -0.05669392	      0.88266545	     -0.00095283	     -0.21015205	      0.00148001	     -0.00091028	     38.58118353
      2.00362572	     -0.05507465	     -0.00063448	     -0.19678016	     -0.05669175	      0.88266413	     -0.00095382	     -0.21016562	      0.00150830	     -0.00090853	     38.42348752
      2.00484534	     -0.05509433	     -0.00063890	     -0.19679997	     -0.05668989	      0.88266302	     -0.00095466	     -0.21017678	      0.00153195	     -0.00090529	     38.59606745
      2.00606496	     -0.05511056	     -0.00064123	     -0.19681639	     -0.05668801	      0.88266192	     -0.00095549	     -0.21018770	      0.00155582	     -0.00090022	     38.51295856
      2.00728458	     -0.05512261	     -0.00064443	     -0.19682861	     -0.05668610	      0.88266083	     -0.00095634	     -0.21019830	      0.00157955	     -0.00089333	     38.58616149
      2.00895125	     -0.05513126	     -0.00064701	     -0.19683756	     -0.05668344	      0.88265935	     -0.00095749	     -0.21021214	      0.00161195	     -0.00088079	     38.53517169
      2.01018782	     -0.05513329	     -0.00065027	     -0.19683976	     -0.05668143	      0.88265827	     -0.00095836	     -0.21022185	      0.00163566	     -0.00086918	     38.68827612
      2.01142438	     -0.05513159	     -0.00065187	     -0.19683830	     -0.05667939	      0.88265720	     -0.00095922	     -0.21023107	      0.00165931	     -0.00085559	     38.64143347
      2.01291137	     -0.05512426	     -0.00065536	     -0.19683120	     -0.05667691	      0.88265594	     -0.00096027	     -0.21024146	      0.00168729	     -0.00083669	     38.79982137
      2.01422970	     -0.05511329	     -0.00065660	     -0.19682049	     -0.05667466	      0.88265485	     -0.00096121	     -0.21024999	      0.00171196	     -0.00081757	     38.74770135
      2.01554804	     -0.05509919	     -0.00066014	     -0.19680658	     -0.05667239	      0.88265379	     -0.00096215	     -0.21025787	      0.00173611	     -0.00079632	     38.95004631
      2.01686637	     -0.05508188	     -0.00066154	     -0.19678951	     -0.05667009	      0.88265275	     -0.00096309	     -0.21026511	      0.00176007	     -0.00077285	     38.92629414
      2.01818471	     -0.05506202	     -0.00066511	     -0.19676984	     -0.05666775	      0.88265175	     -0.00096405	     -0.21027171	      0.00178338	     -0.00074738	     39.12037747
      2.01950304	     -0.05504102	     -0.00066648	     -0.19674908	     -0.05666539	      0.88265078	     -0.00096500	     -0.21027773	      0.00180638	     -0.00071993	     39.10695808
      2.02082138	     -0.05501827	     -0.00066934	     -0.19672653	     -0.05666299	      0.88264985	     -0.00096596	     -0.21028319	      0.00182862	     -0.00069072	     39.28825814
      2.02213971	     -0.05499277	     -0.00066981	     -0.19670129	     -0.05666056	      0.88264896	     -0.00096693	     -0.21028809	      0.00185052	     -0.00065994	     39.30086393
      2.02345805	     -0.05496564	     -0.00067223	     -0.19667437	     -0.05665811	      0.88264811	     -0.00096790	     -0.21029242	      0.00187176	     -0.00062795	     39.49774550
      2.02477638	     -0.05493794	     -0.00067261	     -0.19664692	     -0.05665563	      0.88264731	     -0.00096888	     -0.21029619	      0.00189271	     -0.00059491	     39.52500631
      2.02609472	     -0.05490947	     -0.00067495	     -0.19661864	     -0.05665312	      0.88264655	     -0.00096987	     -0.21029945	      0.00191302	     -0.00056121	     39.71822040
      2.02741305	     -0.05487945	     -0.00067503	     -0.19658889	     -0.05665058	      0.88264583	     -0.00097085	     -0.21030221	      0.00193307	     -0.00052701	     39.75606786
      2.02873139	     -0.05484958	     -0.00067731	     -0.19655921	     -0.05664802	      0.88264516	     -0.00097185	     -0.21030447	      0.00195254	     -0.00049266	     39.94964258
      2.03004972	     -0.05481894	     -0.00067789	     -0.19652880	     -0.05664544	      0.88264453	     -0.00097285	     -0.21030631	      0.00197176	     -0.00045827	     39.99574387
      2.03136806	     -0.05478706	     -0.00068047	     -0.19649710	     -0.05664282	      0.88264395	     -0.00097386	     -0.21030776	      0.00199039	     -0.00042408	     40.19189900
      2.03268639	     -0.05475224	     -0.00068040	     -0.19646253	     -0.05664019	      0.88264341	     -0.00097488	     -0.21030879	      0.00200878	     -0.00039011	     40.25116961
      2.03400473	     -0.05471425	     -0.00068234	     -0.19642472	     -0.05663753	      0.88264292	     -0.00097590	     -0.21030933	      0.00202658	     -0.00035659	     40.47275482
      2.03532306	     -0.05467162	     -0.00068183	     -0.19638234	     -0.05663485	      0.88264247	     -0.00097693	     -0.21030931	      0.00204414	     -0.00032342	     40.56522821
      2.03664140	     -0.05462288	     -0.00068340	     -0.19633379	     -0.05663214	      0.88264207	     -0.00097796	     -0.21030860	      0.00206106	     -0.00029064	     40.82816976
      2.03795973	     -0.05456775	     -0.00068238	     -0.19627893	     -0.05662941	      0.88264170	     -0.00097900	     -0.21030708	      0.00207759	     -0.00025796	     40.94584165
      2.03927806	     -0.05450768	     -0.00068367	     -0.19621905	     -0.05662666	      0.88264139	     -0.00098005	     -0.21030468	      0.00209322	     -0.00022533	     41.21147791
      2.04059640	     -0.05444315	     -0.00068233	     -0.19615477	     -0.05662389	      0.88264111	     -0.00098111	     -0.21030137	      0.00210819	     -0.00019254	     41.32936556
      2.04191473	     -0.05437373	     -0.00068354	     -0.19608553	     -0.05662110	      0.88264088	     -0.00098217	     -0.21029712	      0.00212203	     -0.00015962	     41.61948396
      2.04323307	     -0.05429908	     -0.00068211	     -0.19601112	     -0.05661830	      0.88264069	     -0.00098324	     -0.21029190	      0.00213508	     -0.00012627	     41.77835423
      2.04455140	     -0.05421916	     -0.00068350	     -0.19593136	     -0.05661547	      0.88264055	     -0.00098432	     -0.21028568	      0.00214682	     -0.00009244	     42.10010518
      2.04586974	     -0.05413302	     -0.00068169	     -0.19584544	     -0.05661264	      0.88264045	     -0.00098541	     -0.21027841	      0.00215755	     -0.00005782	     42.28375266
      2.04718807	     -0.05404088	     -0.00068263	     -0.19575344	     -0.05660979	      0.88264039	     -0.00098651	     -0.21027003	      0.00216671	     -0.00002244	     42.61928679
      2.04850641	     -0.05394382	     -0.00067992	     -0.19565660	     -0.05660692	      0.88264039	     -0.00098761	     -0.21026052	      0.00217467	      0.00001391	     42.80974554
      2.04969252	     -0.05385394	     -0.00068026	     -0.19556684	     -0.05660434	      0.88264042	     -0.00098861	     -0.21025102	      0.00218031	      0.00004725	     43.09147222
      2.05087862	     -0.05376261	     -0.00067849	     -0.19547566	     -0.05660175	      0.88264050	     -0.00098962	     -0.21024068	      0.00218484	      0.00008127	     43.30010149
      2.05206473	     -0.05367017	     -0.00067793	     -0.19538333	     -0.05659916	      0.88264062	     -0.00099063	     -0.21022957	      0.00218803	      0.00011576	     43.56309580
      2.05372096	     -0.05353843	     -0.00067595	     -0.19525175	     -0.05659553	      0.88264085	     -0.00099206	     -0.21021282	      0.00219047	      0.00016468	     43.91416886
      2.05493964	     -0.05344012	     -0.00067605	     -0.19515350	     -0.05659286	      0.88264107	     -0.00099311	     -0.21019963	      0.00219056	      0.00020106	     44.20955259
      2.05615833	     -0.05334107	     -0.00067436	     -0.19505454	     -0.05659019	      0.88264134	     -0.00099418	     -0.21018576	      0.00218940	      0.00023767	     44.45305581
      2.05737701	     -0.05324182	     -0.00067386	     -0.19495534	     -0.05658753	      0.88264165	     -0.00099525	     -0.21017126	      0.00218681	      0.00027428	     44.73810810
      2.05898371	     -0.05311093	     -0.00067174	     -0.19482452	     -0.05658402	      0.88264213	     -0.00099668	     -0.21015126	      0.00218145	      0.00032236	     45.07510726
      2.06016381	     -0.05301546	     -0.00067196	     -0.19472903	     -0.05658145	      0.88264253	     -0.00099773	     -0.21013600	      0.00217591	      0.00035724	     45.36139308
      2.06134390	     -0.05292054	     -0.00067053	     -0.19463414	     -0.05657888	      0.88264297	     -0.00099880	     -0.21012031	      0.00216928	      0.00039164	     45.60403623
      2.06282094	     -0.05280259	     -0.00067036	     -0.19451615	     -0.05657569	      0.88264358	     -0.00100014	     -0.21010015	      0.00215920	      0.00043369	     45.96674792
      2.06412389	     -0.05269834	     -0.00066840	     -0.19441189	     -0.05657288	      0.88264417	     -0.00100133	     -0.21008190	      0.00214891	      0.00046973	     46.22533911
      2.06542685	     -0.05259342	     -0.00066850	     -0.19430690	     -0.05657009	      0.88264481	     -0.00100253	     -0.21006324	      0.00213706	      0.00050452	     46.56794825
      2.06672980	     -0.05248813	     -0.00066601	     -0.19420160	     -0.05656731	      0.88264549	     -0.00100374	     -0.21004417	      0.00212397	      0.00053805	     46.81259817
      2.06803275	     -0.05238259	     -0.00066582	     -0.19409596	     -0.05656455	      0.88264621	     -0.00100496	     -0.21002471	      0.00210930	      0.00057001	     47.15703812
      2.06933570	     -0.05227729	     -0.00066249	     -0.19399064	     -0.05656182	      0.88264697	     -0.00100619	     -0.21000489	      0.00209345	      0.00060040	     47.37264606
      2.07063866	     -0.05217235	     -0.00066262	     -0.19388557	     -0.05655910	      0.88264777	     -0.00100742	     -0.20998475	      0.00207603	      0.00062893	     47.74154755
      2.07178597	     -0.05208127	     -0.00066012	     -0.19379443	     -0.05655673	      0.88264851	     -0.00100852	     -0.20996683	      0.00205977	      0.00065263	     47.90304123
      2.07293327	     -0.05199244	     -0.00065979	     -0.19370546	     -0.05655437	      0.88264927	     -0.00100962	     -0.20994879	      0.00204234	      0.00067476	     48.16830398
      2.07434926	     -0.05188374	     -0.00065781	     -0.19359663	     -0.05655150	      0.88265024	     -0.00101100	     -0.20992643	      0.00201956	      0.00069986	     48.43475269
      2.07576524	     -0.05177548	     -0.00065763	     -0.19348816	     -0.05654865	      0.88265125	     -0.00101238	     -0.20990394	      0.00199524	      0.00072236	     48.81716898
      2.07691616	     -0.05168819	     -0.00065519	     -0.19340076	     -0.05654637	      0.88265209	     -0.00101351	     -0.20988559	      0.00197457	      0.00073880	     48.97881761
      2.07806708	     -0.05160092	     -0.00065465	     -0.19331332	     -0.05654411	      0.88265295	     -0.00101465	     -0.20986717	      0.00195287	      0.00075346	     49.25340384
      2.07949834	     -0.05149290	     -0.00065232	     -0.19320510	     -0.05654133	      0.88265404	     -0.00101608	     -0.20984418	      0.00192470	      0.00076933	     49.50433113
      2.08092959	     -0.05138662	     -0.00065209	     -0.19309856	     -0.05653860	      0.88265515	     -0.00101752	     -0.20982112	      0.00189503	      0.00078244	     49.89772498
      2.08202633	     -0.05130684	     -0.00064955	     -0.19301864	     -0.05653653	      0.88265601	     -0.00101864	     -0.20980344	      0.00187155	      0.00079073	     50.01510464
      2.08312307	     -0.05122850	     -0.00064883	     -0.19294009	     -0.05653450	      0.88265688	     -0.00101975	     -0.20978578	      0.00184720	      0.00079737	     50.25931199
      2.08462264	     -0.05112346	     -0.00064657	     -0.19283479	     -0.05653175	      0.88265809	     -0.00102130	     -0.20976169	      0.00181278	      0.00080390	     50.51280124
      2.08612222	     -0.05102097	     -0.00064611	     -0.19273197	     -0.05652906	      0.88265929	     -0.00102285	     -0.20973771	      0.00177692	      0.00080738	     50.90469450
      2.08716696	     -0.05095157	     -0.00064324	     -0.19266240	     -0.05652722	      0.88266014	     -0.00102394	     -0.20972108	      0.00175134	      0.00080806	     50.96872209
      2.08821170	     -0.05088390	     -0.00064205	     -0.19259450	     -0.05652540	      0.88266098	     -0.00102503	     -0.20970455	      0.00172508	      0.00080718	     51.17136745
      2.08981004	     -0.05078295	     -0.00063912	     -0.19249323	     -0.05652268	      0.88266227	     -0.00102672	     -0.20967947	      0.00168394	      0.00080294	     51.41570156
      2.09112782	     -0.05070380	     -0.00063776	     -0.19241378	     -0.05652048	      0.88266332	     -0.00102813	     -0.20965901	      0.00164909	      0.00079676	     51.67047154
      2.09244561	     -0.05062921	     -0.00063470	     -0.19233892	     -0.05651833	      0.88266437	     -0.00102954	     -0.20963883	      0.00161362	      0.00078816	     51.79098638
      2.09376339	     -0.05055951	     -0.00063411	     -0.19226886	     -0.05651623	      0.88266540	     -0.00103096	     -0.20961900	      0.00157739	      0.00077702	     52.07468225
      2.09494502	     -0.05050122	     -0.00063132	     -0.19221031	     -0.05651438	      0.88266631	     -0.00103225	     -0.20960157	      0.00154458	      0.00076496	     52.13591474
      2.09612665	     -0.05044716	     -0.00063058	     -0.19215593	     -0.05651258	      0.88266721	     -0.00103354	     -0.20958451	      0.00151127	      0.00075088	     52.34162254
      2.09730829	     -0.05039666	     -0.00062828	     -0.19210513	     -0.05651081	      0.88266808	     -0.00103484	     -0.20956785	      0.00147768	      0.00073494	     52.43304441
      2.09879963	     -0.05033869	     -0.00062702	     -0.19204675	     -0.05650864	      0.88266916	     -0.00103649	     -0.20954743	      0.00143478	      0.00071210	     52.65341557
      2.09999542	     -0.05029726	     -0.00062438	     -0.19200502	     -0.05650694	      0.88267000	     -0.00103782	     -0.20953158	      0.00140020	      0.00069169	     52.67987323
      2.10119121	     -0.05026014	     -0.00062373	     -0.19196755	     -0.05650529	      0.88267082	     -0.00103917	     -0.20951624	      0.00136535	      0.00066937	     52.84290314
      2.10238701	     -0.05022700	     -0.00062182	     -0.19193409	     -0.05650368	      0.88267160	     -0.00104051	     -0.20950141	      0.00133047	      0.00064526	     52.89140891
      2.10387099	     -0.05019101	     -0.00062114	     -0.19189764	     -0.05650174	      0.88267254	     -0.00104220	     -0.20948374	      0.00128700	      0.00061291	     53.07414351
      2.10504636	     -0.05016576	     -0.00061865	     -0.19187208	     -0.05650024	      0.88267324	     -0.00104354	     -0.20947031	      0.00125266	      0.00058560	     53.05373029
      2.10622174	     -0.05014311	     -0.00061797	     -0.19184908	     -0.05649879	      0.88267391	     -0.00104489	     -0.20945737	      0.00121824	      0.00055685	     53.17730548
      2.10739711	     -0.05012269	     -0.00061609	     -0.19182834	     -0.05649738	      0.88267455	     -0.00104625	     -0.20944488	      0.00118395	      0.00052689	     53.20040833
      2.10894199	     -0.05009904	     -0.00061509	     -0.19180422	     -0.05649559	      0.88267533	     -0.00104805	     -0.20942913	      0.00113891	      0.00048587	     53.35248273
      2.11010785	     -0.05008340	     -0.00061260	     -0.19178828	     -0.05649428	      0.88267588	     -0.00104941	     -0.20941772	      0.00110513	      0.00045398	     53.30427579
      2.11127371	     -0.05006975	     -0.00061187	     -0.19177427	     -0.05649301	      0.88267639	     -0.00105078	     -0.20940670	      0.00107133	      0.00042142	     53.39920057
      2.11268446	     -0.05005563	     -0.00060944	     -0.19175977	     -0.05649153	      0.88267696	     -0.00105244	     -0.20939387	      0.00103065	      0.00038147	     53.37380306
      2.11394665	     -0.05004516	     -0.00060907	     -0.19174890	     -0.05649025	      0.88267742	     -0.00105394	     -0.20938284	      0.00099425	      0.00034542	     53.49645733
      2.11520885	     -0.05003650	     -0.00060651	     -0.19173991	     -0.05648902	      0.88267783	     -0.00105545	     -0.20937222	      0.00095808	      0.00030940	     53.41751381
      2.11647104	     -0.05002983	     -0.00060629	     -0.19173283	     -0.05648783	      0.88267820	     -0.00105696	     -0.20936199	      0.00092187	      0.00027353	     53.53695294
      2.11773324	     -0.05002498	     -0.00060367	     -0.19172765	     -0.05648669	      0.88267852	     -0.00105848	     -0.20935216	      0.00088591	      0.00023813	     53.43190699
      2.11899543	     -0.05002231	     -0.00060363	     -0.19172458	     -0.05648559	      0.88267880	     -0.00106001	     -0.20934270	      0.00084991	      0.00020326	     53.55181568
      2.12025762	     -0.05002161	     -0.00060102	     -0.19172355	     -0.05648454	      0.88267903	     -0.00106155	     -0.20933363	      0.00081420	      0.00016920	     53.42408395
      2.12151982	     -0.05002311	     -0.00060121	     -0.19172463	     -0.05648354	      0.88267923	     -0.00106309	     -0.20932494	      0.00077846	      0.00013598	     53.54880246
      2.12278201	     -0.05002664	     -0.00059857	     -0.19172783	     -0.05648258	      0.88267938	     -0.00106464	     -0.20931663	      0.00074307	      0.00010385	     53.39489560
      2.12404420	     -0.05003251	     -0.00059900	     -0.19173329	     -0.05648166	      0.88267949	     -0.00106620	     -0.20930871	      0.00070767	      0.00007275	     53.52460697
      2.12530640	     -0.05004046	     -0.00059621	     -0.19174091	     -0.05648079	      0.88267956	     -0.00106776	     -0.20930117	      0.00067269	      0.00004292	     53.34243253
      2.12656859	     -0.05005082	     -0.00059669	     -0.19175084	     -0.05647996	      0.88267960	     -0.00106933	     -0.20929401	      0.00063772	      0.00001426	     53.47719876
      2.12783079	     -0.05006341	     -0.00059375	     -0.19176312	     -0.05647918	      0.88267960	     -0.00107090	     -0.20928724	      0.00060325	     -0.00001302	     53.26345153
      2.12896358	     -0.05007697	     -0.00059412	     -0.19177631	     -0.05647852	      0.88267957	     -0.00107232	     -0.20928151	      0.00057238	     -0.00003649	     53.35086744
      2.13009636	     -0.05009250	     -0.00059247	     -0.19179153	     -0.05647788	      0.88267952	     -0.00107374	     -0.20927610	      0.00054192	     -0.00005887	     53.23178000
      2.13147284	     -0.05011418	     -0.00059211	     -0.19181279	     -0.05647716	      0.88267942	     -0.00107548	     -0.20926996	      0.00050520	     -0.00008475	     53.23976398
      2.13284931	     -0.05013883	     -0.00059003	     -0.19183707	     -0.05647649	      0.88267928	     -0.00107722	     -0.20926432	      0.00046909	     -0.00010908	     53.05062866
      2.13400562	     -0.05016198	     -0.00059057	     -0.19185985	     -0.05647597	      0.88267915	     -0.00107869	     -0.20925995	      0.00043901	     -0.00012846	     53.10503122
      2.13516194	     -0.05018700	     -0.00058925	     -0.19188455	     -0.05647548	      0.88267899	     -0.00108016	     -0.20925593	      0.00040946	     -0.00014682	     52.95533859
      2.13631825	     -0.05021391	     -0.00058912	     -0.19191112	     -0.05647502	      0.88267881	     -0.00108164	     -0.20925225	      0.00038025	     -0.00016426	     52.92225553
      2.13789512	     -0.05025353	     -0.00058768	     -0.19195031	     -0.05647445	      0.88267853	     -0.00108366	     -0.20924777	      0.00034125	     -0.00018658	     52.72896960
      2.13906980	     -0.05028536	     -0.00058831	     -0.19198177	     -0.05647407	      0.88267830	     -0.00108517	     -0.20924483	      0.00031265	     -0.00020222	     52.74536872
      2.14024448	     -0.05031897	     -0.00058730	     -0.19201507	     -0.05647372	      0.88267806	     -0.00108668	     -0.20924223	      0.00028469	     -0.00021702	     52.57040272
      2.14141916	     -0.05035440	     -0.00058746	     -0.19205016	     -0.05647340	      0.88267779	     -0.00108820	     -0.20923997	      0.00025719	     -0.00023109	     52.51466855
      2.14298956	     -0.05040453	     -0.00058636	     -0.19209988	     -0.05647302	      0.88267741	     -0.00109023	     -0.20923745	      0.00022140	     -0.00024880	     52.27638365
      2.14414589	     -0.05044343	     -0.00058719	     -0.19213843	     -0.05647278	      0.88267712	     -0.00109173	     -0.20923596	      0.00019560	     -0.00026116	     52.27509049
      2.14530222	     -0.05048398	     -0.00058624	     -0.19217869	     -0.05647257	      0.88267681	     -0.00109324	     -0.20923479	      0.00017047	     -0.00027290	     52.07605661
      2.14673398	     -0.05053645	     -0.00058664	     -0.19223077	     -0.05647235	      0.88267641	     -0.00109511	     -0.20923378	      0.00014007	     -0.00028676	     52.00229040
      2.14800750	     -0.05058480	     -0.00058534	     -0.19227883	     -0.05647219	      0.88267604	     -0.00109677	     -0.20923328	      0.00011394	     -0.00029846	     51.72846976
      2.14928103	     -0.05063480	     -0.00058629	     -0.19232848	     -0.05647206	      0.88267565	     -0.00109844	     -0.20923312	      0.00008841	     -0.00030970	     51.70662809
      2.15055456	     -0.05068615	     -0.00058491	     -0.19237954	     -0.05647196	      0.88267525	     -0.00110012	     -0.20923330	      0.00006383	     -0.00032044	     51.39847736
      2.15182809	     -0.05073899	     -0.00058613	     -0.19243204	     -0.05647190	      0.88267483	     -0.00110179	     -0.20923380	      0.00003986	     -0.00033084	     51.38902134
      2.15310162	     -0.05079313	     -0.00058471	     -0.19248592	     -0.05647186	      0.88267441	     -0.00110347	     -0.20923460	      0.00001691	     -0.00034080	     51.04721413
      2.15437515	     -0.05084887	     -0.00058627	     -0.19254132	     -0.05647185	      0.88267397	     -0.00110516	     -0.20923569	     -0.00000544	     -0.00035051	     51.05157896
      2.15564867	     -0.05090588	     -0.00058480	     -0.19259808	     -0.05647187	      0.88267351	     -0.00110684	     -0.20923707	     -0.00002672	     -0.00035986	     50.67577526
      2.15692220	     -0.05096427	     -0.00058663	     -0.19265614	     -0.05647192	      0.88267305	     -0.00110853	     -0.20923874	     -0.00004741	     -0.00036905	     50.69523546
      2.15819573	     -0.05102374	     -0.00058503	     -0.19271538	     -0.05647199	      0.88267257	     -0.00111022	     -0.20924067	     -0.00006696	     -0.00037794	     50.28615683
      2.15933557	     -0.05107812	     -0.00058658	     -0.19276948	     -0.05647208	      0.88267214	     -0.00111174	     -0.20924262	     -0.00008396	     -0.00038582	     50.26795507
      2.16047540	     -0.05113334	     -0.00058611	     -0.19282449	     -0.05647218	      0.88267169	     -0.00111325	     -0.20924478	     -0.00010009	     -0.00039352	     50.00259327
      2.16186907	     -0.05120208	     -0.00058704	     -0.19289293	     -0.05647234	      0.88267114	     -0.00111511	     -0.20924768	     -0.00011895	     -0.00040284	     49.86270472
      2.16326275	     -0.05127198	     -0.00058619	     -0.19296260	     -0.05647252	      0.88267057	     -0.00111697	     -0.20925087	     -0.00013657	     -0.00041199	     49.50000317
      2.16443395	     -0.05133164	     -0.00058769	     -0.19302201	     -0.05647268	      0.88267008	     -0.00111853	     -0.20925376	     -0.00015070	     -0.00041966	     49.45574692
      2.16560515	     -0.05139203	     -0.00058732	     -0.19308220	     -0.05647287	      0.88266959	     -0.00112010	     -0.20925684	     -0.00016388	     -0.00042723	     49.17449806
      2.16677635	     -0.05145316	     -0.00058812	     -0.19314312	     -0.05647307	      0.88266908	     -0.00112166	     -0.20926010	     -0.00017634	     -0.00043478	     49.03670176
      2.16836851	     -0.05153711	     -0.00058788	     -0.19322682	     -0.05647336	      0.88266838	     -0.00112379	     -0.20926480	     -0.00019187	     -0.00044494	     48.68478105
      2.16956058	     -0.05160068	     -0.00058965	     -0.19329017	     -0.05647360	      0.88266785	     -0.00112539	     -0.20926851	     -0.00020265	     -0.00045252	     48.61734207
      2.17075265	     -0.05166477	     -0.00058979	     -0.19335408	     -0.05647384	      0.88266731	     -0.00112699	     -0.20927238	     -0.00021244	     -0.00045998	     48.33065559
      2.17194472	     -0.05172934	     -0.00059111	     -0.19341846	     -0.05647410	      0.88266675	     -0.00112858	     -0.20927640	     -0.00022147	     -0.00046738	     48.19256772
      2.17353060	     -0.05181564	     -0.00059154	     -0.19350454	     -0.05647446	      0.88266600	     -0.00113071	     -0.20928196	     -0.00023204	     -0.00047704	     47.83478519
      2.17470791	     -0.05188002	     -0.00059362	     -0.19356873	     -0.05647474	      0.88266544	     -0.00113229	     -0.20928624	     -0.00023905	     -0.00048411	     47.77958212
      2.17588522	     -0.05194437	     -0.00059408	     -0.19363293	     -0.05647502	      0.88266486	     -0.00113386	     -0.20929063	     -0.00024509	     -0.00049099	     47.50791756
      2.17733286	     -0.05202349	     -0.00059627	     -0.19371184	     -0.05647538	      0.88266415	     -0.00113581	     -0.20929617	     -0.00025154	     -0.00049924	     47.37928741
      2.17862648	     -0.05209404	     -0.00059665	     -0.19378226	     -0.05647571	      0.88266350	     -0.00113754	     -0.20930124	     -0.00025613	     -0.00050629	     47.03445557
      2.17992011	     -0.05216430	     -0.00059937	     -0.19385233	     -0.05647605	      0.88266284	     -0.00113927	     -0.20930640	     -0.00025995	     -0.00051309	     46.99225081
      2.18121373	     -0.05223368	     -0.00059990	     -0.19392158	     -0.05647638	      0.88266217	     -0.00114101	     -0.20931164	     -0.00026263	     -0.00051945	     46.62774729
      2.18250736	     -0.05230200	     -0.00060307	     -0.19398972	     -0.05647673	      0.88266149	     -0.00114274	     -0.20931694	     -0.00026464	     -0.00052541	     46.62510165
      2.18380098	     -0.05236907	     -0.00060370	     -0.19405669	     -0.05647707	      0.88266081	     -0.00114447	     -0.20932227	     -0.00026553	     -0.00053078	     46.23650303
      2.18509461	     -0.05243504	     -0.00060735	     -0.19412249	     -0.05647741	      0.88266012	     -0.00114621	     -0.20932761	     -0.00026586	     -0.00053562	     46.27509236
      2.18638823	     -0.05249941	     -0.00060813	     -0.19418677	     -0.05647776	      0.88265942	     -0.00114794	     -0.20933296	     -0.00026510	     -0.00053973	     45.86282007
      2.18768186	     -0.05256205	     -0.00061220	     -0.19424924	     -0.05647810	      0.88265872	     -0.00114968	     -0.20933830	     -0.00026388	     -0.00054318	     45.95017893
      2.18897548	     -0.05262272	     -0.00061307	     -0.19430984	     -0.05647844	      0.88265802	     -0.00115141	     -0.20934361	     -0.00026163	     -0.00054575	     45.51395134
      2.19026911	     -0.05268169	     -0.00061756	     -0.19436864	     -0.05647878	      0.88265731	     -0.00115314	     -0.20934887	     -0.00025903	     -0.00054754	     45.64772679
      2.19142537	     -0.05273278	     -0.00061873	     -0.19441967	     -0.05647907	      0.88265668	     -0.00115469	     -0.20935353	     -0.00025590	     -0.00054831	     45.27200112
      2.19258162	     -0.05278235	     -0.00062201	     -0.19446913	     -0.05647937	      0.88265604	     -0.00115623	     -0.20935815	     -0.00025249	     -0.00054837	     45.24956974
      2.19400164	     -0.05284081	     -0.00062468	     -0.19452749	     -0.05647972	      0.88265527	     -0.00115813	     -0.20936377	     -0.00024756	     -0.00054734	     44.98623006
      2.19542165	     -0.05289665	     -0.00062924	     -0.19458319	     -0.05648007	      0.88265449	     -0.00116003	     -0.20936929	     -0.00024219	     -0.00054513	     45.04913293
      2.19660725	     -0.05294124	     -0.00063097	     -0.19462773	     -0.05648035	      0.88265385	     -0.00116161	     -0.20937384	     -0.00023706	     -0.00054227	     44.71101770
      2.19779286	     -0.05298405	     -0.00063465	     -0.19467043	     -0.05648063	      0.88265321	     -0.00116319	     -0.20937832	     -0.00023176	     -0.00053857	     44.71936910
      2.19897846	     -0.05302489	     -0.00063728	     -0.19471121	     -0.05648090	      0.88265257	     -0.00116477	     -0.20938273	     -0.00022602	     -0.00053396	     44.53672123
      2.20060909	     -0.05307784	     -0.00064224	     -0.19476403	     -0.05648127	      0.88265170	     -0.00116695	     -0.20938867	     -0.00021777	     -0.00052618	     44.54109426
      2.20181426	     -0.05311455	     -0.00064435	     -0.19480070	     -0.05648152	      0.88265107	     -0.00116855	     -0.20939296	     -0.00021120	     -0.00051934	     44.25004194
      2.20301943	     -0.05314930	     -0.00064814	     -0.19483537	     -0.05648177	      0.88265045	     -0.00117015	     -0.20939717	     -0.00020455	     -0.00051164	     44.27592138
      2.20447136	     -0.05318853	     -0.00065114	     -0.19487453	     -0.05648207	      0.88264972	     -0.00117207	     -0.20940212	     -0.00019611	     -0.00050119	     44.02541736
      2.20575896	     -0.05322089	     -0.00065553	     -0.19490680	     -0.05648231	      0.88264908	     -0.00117378	     -0.20940640	     -0.00018859	     -0.00049095	     44.13571222
      2.20704657	     -0.05325115	     -0.00065782	     -0.19493703	     -0.05648255	      0.88264845	     -0.00117548	     -0.20941057	     -0.00018068	     -0.00047976	     43.85533853
      2.20833417	     -0.05327958	     -0.00066221	     -0.19496538	     -0.05648278	      0.88264784	     -0.00117718	     -0.20941464	     -0.00017283	     -0.00046777	     43.97104199
      2.20962177	     -0.05330601	     -0.00066455	     -0.19499177	     -0.05648300	      0.88264725	     -0.00117888	     -0.20941861	     -0.00016464	     -0.00045495	     43.70875041
      2.21090937	     -0.05333050	     -0.00066889	     -0.19501618	     -0.05648320	      0.88264667	     -0.00118057	     -0.20942247	     -0.00015655	     -0.00044145	     43.83136300
      2.21219697	     -0.05335302	     -0.00067125	     -0.19503868	     -0.05648340	      0.88264611	     -0.00118226	     -0.20942624	     -0.00014817	     -0.00042724	     43.58892186
      2.21348457	     -0.05337429	     -0.00067557	     -0.19505987	     -0.05648358	      0.88264557	     -0.00118395	     -0.20942991	     -0.00013993	     -0.00041250	     43.71128627
      2.21477217	     -0.05339536	     -0.00067806	     -0.19508092	     -0.05648376	      0.88264505	     -0.00118563	     -0.20943352	     -0.00013145	     -0.00039724	     43.47696240
      2.21605977	     -0.05341701	     -0.00068253	     -0.19510248	     -0.05648392	      0.88264455	     -0.00118731	     -0.20943713	     -0.00012315	     -0.00038169	     43.59343749
      2.21734738	     -0.05343963	     -0.00068522	     -0.19512508	     -0.05648408	      0.88264407	     -0.00118898	     -0.20944080	     -0.00011462	     -0.00036595	     43.36728079
      2.21863498	     -0.05346334	     -0.00068975	     -0.19514871	     -0.05648422	      0.88264361	     -0.00119065	     -0.20944458	     -0.00010625	     -0.00035028	     43.47634888
      2.21992258	     -0.05348749	     -0.00069234	     -0.19517284	     -0.05648435	      0.88264317	     -0.00119232	     -0.20944852	     -0.00009763	     -0.00033482	     43.25692074
      2.22121018	     -0.05351245	     -0.00069655	     -0.19519774	     -0.05648447	      0.88264274	     -0.00119398	     -0.20945264	     -0.00008909	     -0.00031986	     43.36012258
      2.22249778	     -0.05353878	     -0.00069889	     -0.19522405	     -0.05648458	      0.88264234	     -0.00119563	     -0.20945698	     -0.00008026	     -0.00030555	     43.13857557
      2.22378538	     -0.05356652	     -0.00070274	     -0.19525174	     -0.05648468	      0.88264196	     -0.00119728	     -0.20946159	     -0.00007145	     -0.00029222	     43.22915501
      2.22507298	     -0.05359512	     -0.00070467	     -0.19528034	     -0.05648476	      0.88264159	     -0.00119893	     -0.20946649	     -0.00006226	     -0.00028005	     43.00446347
      2.22636059	     -0.05362431	     -0.00070806	     -0.19530951	     -0.05648484	      0.88264124	     -0.00120057	     -0.20947170	     -0.00005298	     -0.00026931	     43.09417413
      2.22764819	     -0.05365425	     -0.00070975	     -0.19533947	     -0.05648490	      0.88264090	     -0.00120220	     -0.20947722	     -0.00004321	     -0.00026010	     42.87345926
      2.22893579	     -0.05368485	     -0.00071289	     -0.19537006	     -0.05648495	      0.88264057	     -0.00120383	     -0.20948306	     -0.00003326	     -0.00025261	     42.95246385
      2.23022339	     -0.05371591	     -0.00071435	     -0.19540115	     -0.05648498	      0.88264024	     -0.00120546	     -0.20948924	     -0.00002276	     -0.00024690	     42.72418007
      2.23151099	     -0.05374658	     -0.00071720	     -0.19543182	     -0.05648501	      0.88263993	     -0.00120707	     -0.20949574	     -0.00001199	     -0.00024313	     42.80169520
      2.23279859	     -0.05377579	     -0.00071854	     -0.19546109	     -0.05648501	      0.88263962	     -0.00120869	     -0.20950251	     -0.00000060	     -0.00024121	     42.59217900
      2.23408619	     -0.05380404	     -0.00072132	     -0.19548935	     -0.05648501	      0.88263931	     -0.00121030	     -0.20950952	      0.00001113	     -0.00024112	     42.66336059
      2.23537379	     -0.05383242	     -0.00072280	     -0.19551779	     -0.05648499	      0.88263900	     -0.00121190	     -0.20951676	      0.00002343	     -0.00024273	     42.44532603
      2.23666140	     -0.05386106	     -0.00072566	     -0.19554646	     -0.05648495	      0.88263868	     -0.00121350	     -0.20952424	      0.00003602	     -0.00024606	     42.49175608
      2.23794900	     -0.05388988	     -0.00072733	     -0.19557534	     -0.05648489	      0.88263836	     -0.00121510	     -0.20953197	      0.00004918	     -0.00025100	     42.27748630
      2.23923660	     -0.05391916	     -0.00073027	     -0.19560465	     -0.05648482	      0.88263803	     -0.00121669	     -0.20953995	      0.00006265	     -0.00025754	     42.30259676
      2.24052420	     -0.05394907	     -0.00073219	     -0.19563463	     -0.05648473	      0.88263770	     -0.00121827	     -0.20954819	      0.00007668	     -0.00026557	     42.09762503
      2.24208337	     -0.05398588	     -0.00073648	     -0.19567147	     -0.05648460	      0.88263727	     -0.00122019	     -0.20955854	      0.00009415	     -0.00027726	     42.22129498
      2.24322012	     -0.05401222	     -0.00073765	     -0.19569788	     -0.05648448	      0.88263695	     -0.00122158	     -0.20956633	      0.00010754	     -0.00028695	     41.90231138
      2.24435688	     -0.05403750	     -0.00074049	     -0.19572320	     -0.05648435	      0.88263662	     -0.00122297	     -0.20957429	      0.00012118	     -0.00029757	     41.92565091
      2.24590012	     -0.05406958	     -0.00074317	     -0.19575538	     -0.05648415	      0.88263615	     -0.00122485	     -0.20958529	      0.00014045	     -0.00031314	     41.73950833
      2.24727472	     -0.05409671	     -0.00074697	     -0.19578256	     -0.05648395	      0.88263571	     -0.00122652	     -0.20959523	      0.00015806	     -0.00032792	     41.83941656
      2.24864932	     -0.05412337	     -0.00074849	     -0.19580935	     -0.05648372	      0.88263525	     -0.00122819	     -0.20960528	      0.00017639	     -0.00034327	     41.50825591
      2.24984189	     -0.05414606	     -0.00075229	     -0.19583208	     -0.05648350	      0.88263483	     -0.00122963	     -0.20961409	      0.00019245	     -0.00035702	     41.66056894
      2.25103447	     -0.05416855	     -0.00075423	     -0.19585466	     -0.05648326	      0.88263440	     -0.00123107	     -0.20962299	      0.00020908	     -0.00037094	     41.46816557
      2.25222704	     -0.05419133	     -0.00075737	     -0.19587751	     -0.05648300	      0.88263395	     -0.00123251	     -0.20963198	      0.00022598	     -0.00038499	     41.47164408
      2.25388475	     -0.05422391	     -0.00076059	     -0.19591022	     -0.05648260	      0.88263329	     -0.00123450	     -0.20964465	      0.00025017	     -0.00040447	     41.26133743
      2.25511164	     -0.05424835	     -0.00076455	     -0.19593471	     -0.05648229	      0.88263279	     -0.00123596	     -0.20965418	      0.00026836	     -0.00041880	     41.36430193
      2.25633853	     -0.05427285	     -0.00076688	     -0.19595932	     -0.05648194	      0.88263226	     -0.00123743	     -0.20966384	      0.00028710	     -0.00043288	     41.19710025
      2.25756542	     -0.05429710	     -0.00077036	     -0.19598365	     -0.05648158	      0.88263172	     -0.00123889	     -0.20967363	      0.00030614	     -0.00044665	     41.22293270
      2.25918814	     -0.05432719	     -0.00077326	     -0.19601391	     -0.05648106	      0.88263099	     -0.00124081	     -0.20968673	      0.00033206	     -0.00046409	     41.03766842
      2.26039034	     -0.05434591	     -0.00077664	     -0.19603271	     -0.05648065	      0.88263042	     -0.00124223	     -0.20969647	      0.00035151	     -0.00047634	     41.16880244
      2.26159253	     -0.05436167	     -0.00077817	     -0.19604863	     -0.05648022	      0.88262984	     -0.00124365	     -0.20970616	      0.00037147	     -0.00048776	     41.05456455
      2.26308035	     -0.05437843	     -0.00078124	     -0.19606554	     -0.05647965	      0.88262911	     -0.00124539	     -0.20971802	      0.00039643	     -0.00050061	     41.13032853
      2.26440796	     -0.05439004	     -0.00078195	     -0.19607735	     -0.05647911	      0.88262843	     -0.00124695	     -0.20972846	      0.00041915	     -0.00051066	     40.95706149
      2.26573556	     -0.05439830	     -0.00078464	     -0.19608576	     -0.05647853	      0.88262775	     -0.00124849	     -0.20973870	      0.00044194	     -0.00051928	     41.11602528
      2.26706317	     -0.05440460	     -0.00078501	     -0.19609228	     -0.05647793	      0.88262706	     -0.00125003	     -0.20974873	      0.00046517	     -0.00052620	     40.93394574
      2.26839077	     -0.05440955	     -0.00078797	     -0.19609736	     -0.05647730	      0.88262635	     -0.00125157	     -0.20975857	      0.00048829	     -0.00053141	     41.12080371
      2.26971837	     -0.05441299	     -0.00078789	     -0.19610104	     -0.05647663	      0.88262565	     -0.00125310	     -0.20976822	      0.00051177	     -0.00053473	     40.89918162
      2.27104598	     -0.05441522	     -0.00079077	     -0.19610341	     -0.05647594	      0.88262493	     -0.00125463	     -0.20977769	      0.00053502	     -0.00053635	     41.11471004
      2.27237358	     -0.05441507	     -0.00079059	     -0.19610349	     -0.05647521	      0.88262422	     -0.00125615	     -0.20978699	      0.00055867	     -0.00053607	     40.89506979
      2.27355027	     -0.05441294	     -0.00079333	     -0.19610149	     -0.05647454	      0.88262359	     -0.00125749	     -0.20979503	      0.00057943	     -0.00053429	     41.07349475
      2.27472696	     -0.05440937	     -0.00079380	     -0.19609811	     -0.05647385	      0.88262297	     -0.00125883	     -0.20980289	      0.00060039	     -0.00053094	     40.99794544
      2.27617914	     -0.05440272	     -0.00079565	     -0.19609165	     -0.05647296	      0.88262220	     -0.00126048	     -0.20981231	      0.00062611	     -0.00052476	     41.10136491
      2.27763132	     -0.05439449	     -0.00079567	     -0.19608367	     -0.05647203	      0.88262144	     -0.00126212	     -0.20982140	      0.00065198	     -0.00051627	     40.99623838
      2.27883091	     -0.05438756	     -0.00079790	     -0.19607688	     -0.05647124	      0.88262083	     -0.00126348	     -0.20982869	      0.00067312	     -0.00050767	     41.15371427
      2.28003051	     -0.05438082	     -0.00079829	     -0.19607033	     -0.05647042	      0.88262023	     -0.00126482	     -0.20983579	      0.00069438	     -0.00049765	     41.10158449
      2.28148877	     -0.05437115	     -0.00080020	     -0.19606086	     -0.05646939	      0.88261951	     -0.00126646	     -0.20984420	      0.00072006	     -0.00048376	     41.23152119
      2.28294703	     -0.05435827	     -0.00079977	     -0.19604823	     -0.05646832	      0.88261882	     -0.00126808	     -0.20985227	      0.00074592	     -0.00046795	     41.16285758
      2.28410326	     -0.05434619	     -0.00080160	     -0.19603630	     -0.05646744	      0.88261828	     -0.00126937	     -0.20985839	      0.00076616	     -0.00045420	     41.32879494
      2.28525949	     -0.05433295	     -0.00080144	     -0.19602325	     -0.05646654	      0.88261777	     -0.00127065	     -0.20986424	      0.00078649	     -0.00043931	     41.32205636
      2.28677483	     -0.05431446	     -0.00080209	     -0.19600499	     -0.05646533	      0.88261712	     -0.00127233	     -0.20987149	      0.00081288	     -0.00041832	     41.43631138
      2.28829016	     -0.05429542	     -0.00080025	     -0.19598626	     -0.05646408	      0.88261650	     -0.00127400	     -0.20987827	      0.00083920	     -0.00039558	     41.39496823
      2.28940877	     -0.05428057	     -0.00080108	     -0.19597156	     -0.05646313	      0.88261607	     -0.00127523	     -0.20988299	      0.00085828	     -0.00037792	     41.53488646
      2.29052738	     -0.05426475	     -0.00080000	     -0.19595595	     -0.05646216	      0.88261565	     -0.00127645	     -0.20988745	      0.00087741	     -0.00035954	     41.54877498
      2.29211441	     -0.05424106	     -0.00079939	     -0.19593253	     -0.05646075	      0.88261510	     -0.00127818	     -0.20989332	      0.00090427	     -0.00033253	     41.66056383
      2.29347442	     -0.05421981	     -0.00079757	     -0.19591154	     -0.05645950	      0.88261467	     -0.00127967	     -0.20989792	      0.00092723	     -0.00030863	     41.66949965
      2.29483442	     -0.05419857	     -0.00079762	     -0.19589051	     -0.05645823	      0.88261426	     -0.00128114	     -0.20990213	      0.00094989	     -0.00028428	     41.80690462
      2.29619443	     -0.05417618	     -0.00079521	     -0.19586839	     -0.05645692	      0.88261389	     -0.00128261	     -0.20990597	      0.00097258	     -0.00025957	     41.78912680
      2.29755443	     -0.05415210	     -0.00079555	     -0.19584450	     -0.05645558	      0.88261356	     -0.00128408	     -0.20990940	      0.00099490	     -0.00023476	     41.97625668
      2.29873067	     -0.05412981	     -0.00079292	     -0.19582246	     -0.05645440	      0.88261330	     -0.00128535	     -0.20991202	      0.00101430	     -0.00021322	     41.93395128
      2.29990691	     -0.05410617	     -0.00079215	     -0.19579901	     -0.05645319	      0.88261306	     -0.00128662	     -0.20991431	      0.00103341	     -0.00019179	     42.03614416
      2.30136971	     -0.05407389	     -0.00078958	     -0.19576701	     -0.05645166	      0.88261280	     -0.00128819	     -0.20991665	      0.00105710	     -0.00016529	     42.07656417
      2.30283251	     -0.05403849	     -0.00078864	     -0.19573185	     -0.05645010	      0.88261257	     -0.00128975	     -0.20991841	      0.00108040	     -0.00013912	     42.25177958
      2.30401392	     -0.05400710	     -0.00078535	     -0.19570071	     -0.05644881	      0.88261242	     -0.00129101	     -0.20991936	      0.00109921	     -0.00011816	     42.23411406
      2.30519532	     -0.05397328	     -0.00078357	     -0.19566709	     -0.05644750	      0.88261229	     -0.00129227	     -0.20991986	      0.00111767	     -0.00009745	     42.34937353
      2.30667851	     -0.05392814	     -0.00077993	     -0.19562225	     -0.05644583	      0.88261217	     -0.00129385	     -0.20991986	      0.00114063	     -0.00007166	     42.41211974
      2.30816170	     -0.05387897	     -0.00077834	     -0.19557331	     -0.05644412	      0.88261208	     -0.00129543	     -0.20991911	      0.00116299	     -0.00004613	     42.63429658
      2.30929786	     -0.05383829	     -0.00077487	     -0.19553286	     -0.05644279	      0.88261204	     -0.00129663	     -0.20991799	      0.00118000	     -0.00002656	     42.64368433
      2.31043402	     -0.05379499	     -0.00077341	     -0.19548974	     -0.05644144	      0.88261202	     -0.00129784	     -0.20991637	      0.00119652	     -0.00000692	     42.78730287
      2.31198418	     -0.05373114	     -0.00077039	     -0.19542615	     -0.05643957	      0.88261203	     -0.00129948	     -0.20991332	      0.00121852	      0.00002028	     42.92808958
      2.31353434	     -0.05366082	     -0.00076967	     -0.19535600	     -0.05643766	      0.88261208	     -0.00130112	     -0.20990921	      0.00123945	      0.00004817	     43.21905111
      2.31462028	     -0.05360859	     -0.00076677	     -0.19530396	     -0.05643631	      0.88261215	     -0.00130226	     -0.20990569	      0.00125366	      0.00006838	     43.24407376
      2.31570622	     -0.05355420	     -0.00076560	     -0.19524970	     -0.05643494	      0.88261223	     -0.00130341	     -0.20990162	      0.00126711	      0.00008909	     43.39233482
      2.31735471	     -0.05346819	     -0.00076289	     -0.19516390	     -0.05643284	      0.88261241	     -0.00130515	     -0.20989442	      0.00128637	      0.00012166	     43.58392971
      2.31871887	     -0.05339466	     -0.00076190	     -0.19509049	     -0.05643107	      0.88261259	     -0.00130658	     -0.20988753	      0.00130103	      0.00014961	     43.80512993
      2.32008303	     -0.05331869	     -0.00075925	     -0.19501468	     -0.05642929	      0.88261282	     -0.00130802	     -0.20987983	      0.00131470	      0.00017855	     43.96221903
      2.32144719	     -0.05324043	     -0.00075894	     -0.19493649	     -0.05642748	      0.88261308	     -0.00130946	     -0.20987132	      0.00132701	      0.00020840	     44.22126817
      2.32267177	     -0.05316893	     -0.00075626	     -0.19486512	     -0.05642585	      0.88261335	     -0.00131074	     -0.20986301	      0.00133718	      0.00023603	     44.34820834
      2.32389636	     -0.05309612	     -0.00075570	     -0.19479237	     -0.05642421	      0.88261366	     -0.00131203	     -0.20985411	      0.00134616	      0.00026427	     44.56763632
      2.32512094	     -0.05302174	     -0.00075378	     -0.19471807	     -0.05642256	      0.88261400	     -0.00131332	     -0.20984461	      0.00135422	      0.00029316	     44.74654142
      2.32665888	     -0.05292710	     -0.00075309	     -0.19462346	     -0.05642047	      0.88261448	     -0.00131493	     -0.20983187	      0.00136270	      0.00033022	     45.03413640
      2.32789281	     -0.05285096	     -0.00075078	     -0.19454738	     -0.05641878	      0.88261490	     -0.00131623	     -0.20982104	      0.00136835	      0.00036053	     45.18441364
      2.32912675	     -0.05277449	     -0.00075040	     -0.19447091	     -0.05641709	      0.88261537	     -0.00131752	     -0.20980972	      0.00137269	      0.00039112	     45.39930796
      2.33036069	     -0.05269805	     -0.00074866	     -0.19439450	     -0.05641539	      0.88261587	     -0.00131882	     -0.20979797	      0.00137594	      0.00042188	     45.56529531
      2.33189383	     -0.05260355	     -0.00074822	     -0.19429996	     -0.05641328	      0.88261655	     -0.00132043	     -0.20978282	      0.00137824	      0.00046002	     45.84907164
      2.33310091	     -0.05252941	     -0.00074621	     -0.19422583	     -0.05641162	      0.88261712	     -0.00132170	     -0.20977050	      0.00137896	      0.00048989	     46.00133155
      2.33430800	     -0.05245627	     -0.00074633	     -0.19415262	     -0.05640995	      0.88261773	     -0.00132297	     -0.20975789	      0.00137848	      0.00051943	     46.23018837
      2.33551509	     -0.05238357	     -0.00074541	     -0.19407987	     -0.05640829	      0.88261837	     -0.00132424	     -0.20974502	      0.00137700	      0.00054860	     46.40910140
      2.33711341	     -0.05228542	     -0.00074538	     -0.19398160	     -0.05640609	      0.88261928	     -0.00132592	     -0.20972757	      0.00137326	      0.00058640	     46.72561892
      2.33830315	     -0.05221066	     -0.00074341	     -0.19390680	     -0.05640446	      0.88261999	     -0.00132717	     -0.20971425	      0.00136935	      0.00061390	     46.86600665
      2.33949290	     -0.05213516	     -0.00074313	     -0.19383121	     -0.05640284	      0.88262074	     -0.00132843	     -0.20970064	      0.00136422	      0.00064066	     47.09237819
      2.34094907	     -0.05204215	     -0.00074111	     -0.19373811	     -0.05640085	      0.88262170	     -0.00132997	     -0.20968362	      0.00135656	      0.00067235	     47.29264964
      2.34223871	     -0.05196044	     -0.00074119	     -0.19365625	     -0.05639911	      0.88262258	     -0.00133133	     -0.20966823	      0.00134831	      0.00069922	     47.56626632
      2.34352834	     -0.05187987	     -0.00073922	     -0.19357558	     -0.05639738	      0.88262350	     -0.00133270	     -0.20965261	      0.00133897	      0.00072491	     47.71056479
      2.34481798	     -0.05180006	     -0.00073966	     -0.19349559	     -0.05639566	      0.88262445	     -0.00133406	     -0.20963679	      0.00132824	      0.00074918	     48.00021403
      2.34610761	     -0.05172088	     -0.00073774	     -0.19341628	     -0.05639395	      0.88262543	     -0.00133543	     -0.20962081	      0.00131647	      0.00077204	     48.13163013
      2.34739725	     -0.05164389	     -0.00073860	     -0.19333908	     -0.05639226	      0.88262644	     -0.00133681	     -0.20960470	      0.00130333	      0.00079325	     48.42335593
      2.34868688	     -0.05156990	     -0.00073709	     -0.19326492	     -0.05639059	      0.88262748	     -0.00133819	     -0.20958854	      0.00128922	      0.00081280	     48.52914871
      2.34997652	     -0.05149862	     -0.00073877	     -0.19319338	     -0.05638894	      0.88262854	     -0.00133957	     -0.20957239	      0.00127381	      0.00083042	     48.83499668
      2.35126616	     -0.05142995	     -0.00073737	     -0.19312451	     -0.05638730	      0.88262962	     -0.00134095	     -0.20955631	      0.00125753	      0.00084614	     48.90648777
      2.35255579	     -0.05136308	     -0.00073927	     -0.19305735	     -0.05638569	      0.88263072	     -0.00134234	     -0.20954031	      0.00124001	      0.00085962	     49.22083024
      2.35369667	     -0.05130452	     -0.00073781	     -0.19299861	     -0.05638429	      0.88263170	     -0.00134357	     -0.20952621	      0.00122391	      0.00086975	     49.27011274
      2.35483756	     -0.05124714	     -0.00073841	     -0.19294098	     -0.05638290	      0.88263270	     -0.00134481	     -0.20951217	      0.00120699	      0.00087802	     49.48027299
      2.35624374	     -0.05117897	     -0.00073788	     -0.19287254	     -0.05638122	      0.88263394	     -0.00134634	     -0.20949496	      0.00118533	      0.00088573	     49.63048783
      2.35764992	     -0.05111437	     -0.00073951	     -0.19280759	     -0.05637957	      0.88263519	     -0.00134787	     -0.20947790	      0.00116259	      0.00089059	     49.92057344
      2.35879874	     -0.05106378	     -0.00073870	     -0.19275677	     -0.05637824	      0.88263622	     -0.00134913	     -0.20946411	      0.00114347	      0.00089252	     49.96553282
      2.35994756	     -0.05101483	     -0.00073985	     -0.19270752	     -0.05637694	      0.88263724	     -0.00135039	     -0.20945046	      0.00112365	      0.00089256	     50.15992504
      2.36136585	     -0.05095728	     -0.00073986	     -0.19264965	     -0.05637537	      0.88263851	     -0.00135195	     -0.20943381	      0.00109848	      0.00089012	     50.27414757
      2.36278414	     -0.05090337	     -0.00074208	     -0.19259533	     -0.05637383	      0.88263976	     -0.00135352	     -0.20941743	      0.00107234	      0.00088485	     50.55497661
      2.36388025	     -0.05086400	     -0.00074148	     -0.19255572	     -0.05637266	      0.88264073	     -0.00135474	     -0.20940498	      0.00105176	      0.00087898	     50.55519376
      2.36497636	     -0.05082706	     -0.00074282	     -0.19251847	     -0.05637152	      0.88264169	     -0.00135596	     -0.20939272	      0.00103063	      0.00087148	     50.70301561
      2.36646014	     -0.05078050	     -0.00074345	     -0.19247151	     -0.05637001	      0.88264297	     -0.00135762	     -0.20937647	      0.00100143	      0.00085886	     50.79954516
      2.36794393	     -0.05073556	     -0.00074567	     -0.19242613	     -0.05636855	      0.88264424	     -0.00135929	     -0.20936059	      0.00097141	      0.00084342	     51.06983126
      2.36899074	     -0.05070489	     -0.00074430	     -0.19239523	     -0.05636754	      0.88264511	     -0.00136048	     -0.20934959	      0.00094999	      0.00083105	     51.02063647
      2.37003756	     -0.05067643	     -0.00074466	     -0.19236648	     -0.05636656	      0.88264598	     -0.00136166	     -0.20933876	      0.00092813	      0.00081739	     51.12180543
      2.37161327	     -0.05063824	     -0.00074462	     -0.19232787	     -0.05636512	      0.88264725	     -0.00136346	     -0.20932284	      0.00089479	      0.00079456	     51.21280139
      2.37292375	     -0.05060982	     -0.00074596	     -0.19229906	     -0.05636397	      0.88264828	     -0.00136496	     -0.20930998	      0.00086663	      0.00077360	     51.37636904
      2.37423424	     -0.05058426	     -0.00074565	     -0.19227315	     -0.05636285	      0.88264927	     -0.00136646	     -0.20929748	      0.00083827	      0.00075107	     51.38495227
      2.37554472	     -0.05056180	     -0.00074772	     -0.19225027	     -0.05636177	      0.88265024	     -0.00136798	     -0.20928536	      0.00080947	      0.00072701	     51.58091768
      2.37672246	     -0.05054428	     -0.00074718	     -0.19223244	     -0.05636084	      0.88265109	     -0.00136934	     -0.20927480	      0.00078351	      0.00070426	     51.52858595
      2.37790020	     -0.05052921	     -0.00074875	     -0.19221700	     -0.05635993	      0.88265190	     -0.00137072	     -0.20926456	      0.00075724	      0.00068041	     51.65843785
      2.37907795	     -0.05051624	     -0.00074889	     -0.19220369	     -0.05635905	      0.88265269	     -0.00137209	     -0.20925466	      0.00073091	      0.00065562	     51.66472947
      2.38055754	     -0.05050270	     -0.00075043	     -0.19218970	     -0.05635799	      0.88265364	     -0.00137384	     -0.20924267	      0.00069759	      0.00062324	     51.80119096
      2.38175049	     -0.05049380	     -0.00074987	     -0.19218047	     -0.05635718	      0.88265436	     -0.00137524	     -0.20923338	      0.00067074	      0.00059628	     51.74511390
      2.38294343	     -0.05048661	     -0.00075120	     -0.19217290	     -0.05635639	      0.88265506	     -0.00137666	     -0.20922440	      0.00064374	      0.00056859	     51.86116441
      2.38413637	     -0.05048090	     -0.00075116	     -0.19216686	     -0.05635564	      0.88265572	     -0.00137808	     -0.20921572	      0.00061681	      0.00054039	     51.84543045
      2.38560528	     -0.05047575	     -0.00075260	     -0.19216125	     -0.05635476	      0.88265649	     -0.00137984	     -0.20920545	      0.00058353	      0.00050502	     51.97627396
      2.38677730	     -0.05047313	     -0.00075187	     -0.19215832	     -0.05635409	      0.88265706	     -0.00138125	     -0.20919756	      0.00055712	      0.00047650	     51.89417891
      2.38794931	     -0.05047193	     -0.00075304	     -0.19215677	     -0.05635346	      0.88265760	     -0.00138267	     -0.20918993	      0.00053064	      0.00044773	     51.99220607
      2.38912133	     -0.05047221	     -0.00075307	     -0.19215671	     -0.05635285	      0.88265811	     -0.00138409	     -0.20918257	      0.00050430	      0.00041893	     51.96933778
      2.39065001	     -0.05047505	     -0.00075461	     -0.19215908	     -0.05635210	      0.88265872	     -0.00138596	     -0.20917337	      0.00046993	      0.00038141	     52.07868683
      2.39181230	     -0.05047907	     -0.00075403	     -0.19216279	     -0.05635157	      0.88265915	     -0.00138739	     -0.20916668	      0.00044399	      0.00035310	     51.97187376
      2.39297458	     -0.05048462	     -0.00075515	     -0.19216798	     -0.05635107	      0.88265954	     -0.00138882	     -0.20916026	      0.00041800	      0.00032496	     52.03710799
      2.39437421	     -0.05049337	     -0.00075495	     -0.19217634	     -0.05635051	      0.88265998	     -0.00139055	     -0.20915288	      0.00038694	      0.00029151	     51.95488100
      2.39563002	     -0.05050324	     -0.00075653	     -0.19218583	     -0.05635004	      0.88266032	     -0.00139211	     -0.20914660	      0.00035911	      0.00026191	     52.05434949
      2.39688582	     -0.05051496	     -0.00075595	     -0.19219721	     -0.05634961	      0.88266063	     -0.00139368	     -0.20914062	      0.00033160	      0.00023286	     51.92401586
      2.39814163	     -0.05052850	     -0.00075765	     -0.19221036	     -0.05634921	      0.88266091	     -0.00139526	     -0.20913497	      0.00030415	      0.00020431	     52.02714009
      2.39939744	     -0.05054391	     -0.00075701	     -0.19222544	     -0.05634884	      0.88266115	     -0.00139684	     -0.20912963	      0.00027711	      0.00017642	     51.87574486
      2.40065324	     -0.05056111	     -0.00075879	     -0.19224225	     -0.05634851	      0.88266135	     -0.00139843	     -0.20912462	      0.00025018	      0.00014913	     51.97994715
      2.40190905	     -0.05057997	     -0.00075778	     -0.19226080	     -0.05634821	      0.88266152	     -0.00140003	     -0.20911993	      0.00022371	      0.00012262	     51.80195502
      2.40316486	     -0.05060097	     -0.00075951	     -0.19228142	     -0.05634795	      0.88266166	     -0.00140163	     -0.20911558	      0.00019736	      0.00009679	     51.90564487
      2.40442066	     -0.05062385	     -0.00075845	     -0.19230399	     -0.05634772	      0.88266177	     -0.00140325	     -0.20911157	      0.00017156	      0.00007179	     51.70132646
      2.40567647	     -0.05064838	     -0.00076031	     -0.19232814	     -0.05634752	      0.88266184	     -0.00140487	     -0.20910788	      0.00014592	      0.00004749	     51.81030692
      2.40693228	     -0.05067457	     -0.00075912	     -0.19235404	     -0.05634735	      0.88266188	     -0.00140649	     -0.20910452	      0.00012089	      0.00002404	     51.57885559
      2.40818809	     -0.05070262	     -0.00076111	     -0.19238171	     -0.05634722	      0.88266190	     -0.00140812	     -0.20910147	      0.00009606	      0.00000130	     51.69124011
      2.40944389	     -0.05073256	     -0.00075983	     -0.19241137	     -0.05634711	      0.88266189	     -0.00140976	     -0.20909874	      0.00007190	     -0.00002062	     51.43131195
      2.41069970	     -0.05076427	     -0.00076200	     -0.19244270	     -0.05634703	      0.88266185	     -0.00141141	     -0.20909633	      0.00004797	     -0.00004187	     51.54926253
      2.41182953	     -0.05079418	     -0.00076104	     -0.19247236	     -0.05634699	      0.88266179	     -0.00141290	     -0.20909443	      0.00002707	     -0.00006030	     51.31056316
      2.41295937	     -0.05082541	     -0.00076213	     -0.19250329	     -0.05634697	      0.88266171	     -0.00141439	     -0.20909277	      0.00000646	     -0.00007822	     51.30737842
      2.41432930	     -0.05086486	     -0.00076198	     -0.19254242	     -0.05634698	      0.88266159	     -0.00141621	     -0.20909108	     -0.00001783	     -0.00009915	     51.13419061
      2.41569923	     -0.05090595	     -0.00076364	     -0.19258313	     -0.05634702	      0.88266144	     -0.00141804	     -0.20908973	     -0.00004158	     -0.00011934	     51.16889780
      2.41685501	     -0.05094181	     -0.00076285	     -0.19261875	     -0.05634708	      0.88266129	     -0.00141958	     -0.20908885	     -0.00006093	     -0.00013573	     50.92854403
      2.41801079	     -0.05097873	     -0.00076395	     -0.19265539	     -0.05634716	      0.88266113	     -0.00142114	     -0.20908820	     -0.00007991	     -0.00015165	     50.90987247
      2.41916657	     -0.05101675	     -0.00076391	     -0.19269315	     -0.05634727	      0.88266094	     -0.00142269	     -0.20908777	     -0.00009828	     -0.00016704	     50.75491698
      2.42072823	     -0.05106989	     -0.00076523	     -0.19274592	     -0.05634744	      0.88266067	     -0.00142481	     -0.20908753	     -0.00012236	     -0.00018712	     50.70780711
      2.42190234	     -0.05111108	     -0.00076463	     -0.19278688	     -0.05634759	      0.88266044	     -0.00142641	     -0.20908760	     -0.00013971	     -0.00020163	     50.46713201
      2.42307644	     -0.05115324	     -0.00076573	     -0.19282876	     -0.05634777	      0.88266019	     -0.00142801	     -0.20908788	     -0.00015662	     -0.00021572	     50.42926399
      2.42425055	     -0.05119617	     -0.00076570	     -0.19287146	     -0.05634796	      0.88265993	     -0.00142962	     -0.20908837	     -0.00017289	     -0.00022935	     50.25553698
      2.42580659	     -0.05125429	     -0.00076705	     -0.19292924	     -0.05634824	      0.88265956	     -0.00143176	     -0.20908931	     -0.00019366	     -0.00024680	     50.20282862
      2.42696365	     -0.05129838	     -0.00076637	     -0.19297312	     -0.05634848	      0.88265927	     -0.00143336	     -0.20909022	     -0.00020831	     -0.00025928	     49.94660504
      2.42812071	     -0.05134316	     -0.00076735	     -0.19301767	     -0.05634873	      0.88265896	     -0.00143497	     -0.20909130	     -0.00022250	     -0.00027143	     49.89875120
      2.42954341	     -0.05139908	     -0.00076704	     -0.19307334	     -0.05634906	      0.88265857	     -0.00143695	     -0.20909285	     -0.00023903	     -0.00028587	     49.65892910
      2.43081397	     -0.05144974	     -0.00076842	     -0.19312374	     -0.05634937	      0.88265819	     -0.00143873	     -0.20909444	     -0.00025317	     -0.00029838	     49.65309881
      2.43208453	     -0.05150102	     -0.00076763	     -0.19317483	     -0.05634970	      0.88265781	     -0.00144051	     -0.20909621	     -0.00026642	     -0.00031046	     49.37675512
      2.43335509	     -0.05155288	     -0.00076914	     -0.19322644	     -0.05635004	      0.88265741	     -0.00144230	     -0.20909815	     -0.00027913	     -0.00032223	     49.39257103
      2.43462565	     -0.05160537	     -0.00076817	     -0.19327876	     -0.05635041	      0.88265699	     -0.00144410	     -0.20910025	     -0.00029089	     -0.00033358	     49.09296212
      2.43589621	     -0.05165834	     -0.00076984	     -0.19333149	     -0.05635078	      0.88265656	     -0.00144591	     -0.20910250	     -0.00030211	     -0.00034465	     49.13045281
      2.43716677	     -0.05171155	     -0.00076867	     -0.19338455	     -0.05635117	      0.88265611	     -0.00144771	     -0.20910490	     -0.00031234	     -0.00035532	     48.80760637
      2.43843733	     -0.05176508	     -0.00077053	     -0.19343785	     -0.05635158	      0.88265566	     -0.00144953	     -0.20910743	     -0.00032205	     -0.00036572	     48.87058808
      2.43970790	     -0.05181879	     -0.00076932	     -0.19349143	     -0.05635199	      0.88265518	     -0.00145135	     -0.20911009	     -0.00033071	     -0.00037568	     48.52632793
      2.44097846	     -0.05187262	     -0.00077153	     -0.19354504	     -0.05635242	      0.88265470	     -0.00145318	     -0.20911285	     -0.00033888	     -0.00038533	     48.61650490
      2.44224902	     -0.05192648	     -0.00077040	     -0.19359877	     -0.05635285	      0.88265421	     -0.00145502	     -0.20911571	     -0.00034599	     -0.00039451	     48.24686200
      2.44338311	     -0.05197447	     -0.00077274	     -0.19364656	     -0.05635325	      0.88265375	     -0.00145666	     -0.20911833	     -0.00035193	     -0.00040240	     48.29871531
      2.44451720	     -0.05202222	     -0.00077320	     -0.19369418	     -0.05635365	      0.88265329	     -0.00145831	     -0.20912102	     -0.00035712	     -0.00040986	     48.08447543
      2.44591390	     -0.05208080	     -0.00077536	     -0.19375255	     -0.05635415	      0.88265271	     -0.00146035	     -0.20912439	     -0.00036285	     -0.00041854	     48.02662474
      2.44731060	     -0.05213871	     -0.00077594	     -0.19381031	     -0.05635466	      0.88265212	     -0.00146239	     -0.20912783	     -0.00036759	     -0.00042659	     47.72763979
      2.44847735	     -0.05218627	     -0.00077869	     -0.19385769	     -0.05635509	      0.88265162	     -0.00146410	     -0.20913074	     -0.00037110	     -0.00043288	     47.77793538
      2.44964409	     -0.05223303	     -0.00077972	     -0.19390433	     -0.05635553	      0.88265111	     -0.00146582	     -0.20913366	     -0.00037386	     -0.00043867	     47.56171884
      2.45081083	     -0.05227899	     -0.00078199	     -0.19395013	     -0.05635597	      0.88265060	     -0.00146755	     -0.20913659	     -0.00037616	     -0.00044401	     47.51257050
      2.45241123	     -0.05234071	     -0.00078405	     -0.19401167	     -0.05635657	      0.88264988	     -0.00146992	     -0.20914060	     -0.00037832	     -0.00045048	     47.25381175
      2.45359890	     -0.05238506	     -0.00078738	     -0.19405585	     -0.05635702	      0.88264935	     -0.00147169	     -0.20914358	     -0.00037945	     -0.00045466	     47.30721025
      2.45478656	     -0.05242833	     -0.00078920	     -0.19409900	     -0.05635747	      0.88264880	     -0.00147346	     -0.20914654	     -0.00037992	     -0.00045822	     47.09919785
      2.45621288	     -0.05247856	     -0.00079311	     -0.19414904	     -0.05635801	      0.88264815	     -0.00147560	     -0.20915008	     -0.00038000	     -0.00046173	     47.11966699
      2.45748185	     -0.05252148	     -0.00079493	     -0.19419184	     -0.05635850	      0.88264756	     -0.00147751	     -0.20915320	     -0.00037936	     -0.00046404	     46.84416051
      2.45875083	     -0.05256260	     -0.00079892	     -0.19423279	     -0.05635898	      0.88264697	     -0.00147942	     -0.20915628	     -0.00037843	     -0.00046566	     46.93037478
      2.46001980	     -0.05260198	     -0.00080090	     -0.19427206	     -0.05635946	      0.88264638	     -0.00148134	     -0.20915930	     -0.00037687	     -0.00046648	     46.66151913
      2.46128877	     -0.05263974	     -0.00080502	     -0.19430965	     -0.05635993	      0.88264579	     -0.00148326	     -0.20916228	     -0.00037508	     -0.00046655	     46.75579836
      2.46255774	     -0.05267575	     -0.00080717	     -0.19434555	     -0.05636041	      0.88264519	     -0.00148519	     -0.20916520	     -0.00037271	     -0.00046579	     46.49627178
      2.46382671	     -0.05270986	     -0.00081131	     -0.19437951	     -0.05636088	      0.88264460	     -0.00148712	     -0.20916807	     -0.00037016	     -0.00046428	     46.59589265
      2.46509568	     -0.05274207	     -0.00081352	     -0.19441163	     -0.05636135	      0.88264402	     -0.00148906	     -0.20917089	     -0.00036710	     -0.00046191	     46.34794706
      2.46636465	     -0.05277239	     -0.00081759	     -0.19444180	     -0.05636181	      0.88264343	     -0.00149100	     -0.20917364	     -0.00036394	     -0.00045879	     46.44976561
      2.46763362	     -0.05280071	     -0.00081981	     -0.19447003	     -0.05636227	      0.88264285	     -0.00149294	     -0.20917632	     -0.00036032	     -0.00045483	     46.21789935
      2.46890259	     -0.05282697	     -0.00082377	     -0.19449616	     -0.05636272	      0.88264228	     -0.00149489	     -0.20917894	     -0.00035663	     -0.00045011	     46.32147404
      2.47017156	     -0.05285111	     -0.00082595	     -0.19452022	     -0.05636317	      0.88264171	     -0.00149684	     -0.20918148	     -0.00035254	     -0.00044458	     46.10669368
      2.47144053	     -0.05287315	     -0.00082974	     -0.19454213	     -0.05636362	      0.88264115	     -0.00149880	     -0.20918393	     -0.00034844	     -0.00043833	     46.20858167
      2.47270950	     -0.05289312	     -0.00083184	     -0.19456203	     -0.05636406	      0.88264060	     -0.00150076	     -0.20918629	     -0.00034401	     -0.00043129	     46.01238943
      2.47397847	     -0.05291108	     -0.00083549	     -0.19457988	     -0.05636449	      0.88264006	     -0.00150272	     -0.20918856	     -0.00033958	     -0.00042358	     46.11377459
      2.47524744	     -0.05292737	     -0.00083758	     -0.19459609	     -0.05636492	      0.88263952	     -0.00150468	     -0.20919074	     -0.00033489	     -0.00041514	     45.93298208
      2.47651641	     -0.05294212	     -0.00084111	     -0.19461074	     -0.05636534	      0.88263900	     -0.00150665	     -0.20919284	     -0.00033024	     -0.00040609	     46.02778650
      2.47778539	     -0.05295518	     -0.00084320	     -0.19462373	     -0.05636576	      0.88263849	     -0.00150862	     -0.20919486	     -0.00032537	     -0.00039642	     45.86741308
      2.47905436	     -0.05296648	     -0.00084661	     -0.19463494	     -0.05636617	      0.88263800	     -0.00151059	     -0.20919680	     -0.00032057	     -0.00038623	     45.96224756
      2.48032333	     -0.05297581	     -0.00084865	     -0.19464421	     -0.05636657	      0.88263751	     -0.00151256	     -0.20919865	     -0.00031560	     -0.00037550	     45.81968078
      2.48159230	     -0.05298333	     -0.00085179	     -0.19465163	     -0.05636697	      0.88263704	     -0.00151453	     -0.20920041	     -0.00031073	     -0.00036435	     45.90388248
      2.48286127	     -0.05298917	     -0.00085358	     -0.19465741	     -0.05636736	      0.88263659	     -0.00151651	     -0.20920207	     -0.00030576	     -0.00035281	     45.76424582
      2.48413024	     -0.05299336	     -0.00085628	     -0.19466153	     -0.05636775	      0.88263615	     -0.00151849	     -0.20920364	     -0.00030091	     -0.00034108	     45.83035857
      2.48566151	     -0.05299637	     -0.00085755	     -0.19466450	     -0.05636820	      0.88263564	     -0.00152087	     -0.20920542	     -0.00029488	     -0.00032680	     45.59333290
      2.48678016	     -0.05299733	     -0.00086035	     -0.19466538	     -0.05636853	      0.88263528	     -0.00152262	     -0.20920663	     -0.00029065	     -0.00031649	     45.76581308
      2.48789882	     -0.05299756	     -0.00086144	     -0.19466557	     -0.05636885	      0.88263493	     -0.00152437	     -0.20920778	     -0.00028623	     -0.00030637	     45.63534756
      2.48941623	     -0.05299732	     -0.00086413	     -0.19466525	     -0.05636928	      0.88263447	     -0.00152674	     -0.20920928	     -0.00028024	     -0.00029324	     45.68460478
      2.49077295	     -0.05299739	     -0.00086526	     -0.19466528	     -0.05636966	      0.88263408	     -0.00152886	     -0.20921060	     -0.00027460	     -0.00028229	     45.44511474
      2.49212967	     -0.05299901	     -0.00086903	     -0.19466678	     -0.05637003	      0.88263371	     -0.00153099	     -0.20921196	     -0.00026901	     -0.00027242	     45.66437650
      2.49329359	     -0.05300163	     -0.00087013	     -0.19466936	     -0.05637034	      0.88263340	     -0.00153281	     -0.20921323	     -0.00026376	     -0.00026491	     45.35593503
      2.49445752	     -0.05300504	     -0.00087337	     -0.19467266	     -0.05637064	      0.88263309	     -0.00153464	     -0.20921463	     -0.00025846	     -0.00025849	     45.43349627
      2.49587723	     -0.05301061	     -0.00087614	     -0.19467814	     -0.05637100	      0.88263273	     -0.00153687	     -0.20921654	     -0.00025150	     -0.00025224	     45.22757618
      2.49729694	     -0.05301813	     -0.00088117	     -0.19468551	     -0.05637136	      0.88263237	     -0.00153910	     -0.20921874	     -0.00024428	     -0.00024796	     45.41736322
      2.49845787	     -0.05302578	     -0.00088334	     -0.19469309	     -0.05637163	      0.88263209	     -0.00154092	     -0.20922078	     -0.00023779	     -0.00024595	     45.08973277
      2.49961880	     -0.05303511	     -0.00088759	     -0.19470229	     -0.05637191	      0.88263180	     -0.00154275	     -0.20922307	     -0.00023112	     -0.00024541	     45.14507635
      2.50106537	     -0.05304941	     -0.00089181	     -0.19471646	     -0.05637224	      0.88263145	     -0.00154503	     -0.20922634	     -0.00022216	     -0.00024678	     44.91956458
      2.50251193	     -0.05306587	     -0.00089817	     -0.19473274	     -0.05637255	      0.88263109	     -0.00154731	     -0.20923011	     -0.00021279	     -0.00025052	     45.10724096
      2.50364096	     -0.05307982	     -0.00090085	     -0.19474661	     -0.05637279	      0.88263080	     -0.00154908	     -0.20923342	     -0.00020483	     -0.00025500	     44.74887210
      2.50476999	     -0.05309422	     -0.00090521	     -0.19476089	     -0.05637301	      0.88263051	     -0.00155086	     -0.20923703	     -0.00019664	     -0.00026093	     44.76711374
      2.50627313	     -0.05311320	     -0.00090962	     -0.19477976	     -0.05637330	      0.88263011	     -0.00155323	     -0.20924231	     -0.00018496	     -0.00027090	     44.54868732
      2.50777627	     -0.05313290	     -0.00091582	     -0.19479929	     -0.05637357	      0.88262970	     -0.00155559	     -0.20924807	     -0.00017269	     -0.00028318	     44.72135395
      2.50887187	     -0.05314776	     -0.00091796	     -0.19481410	     -0.05637375	      0.88262938	     -0.00155731	     -0.20925258	     -0.00016306	     -0.00029340	     44.35762144
      2.50996748	     -0.05316331	     -0.00092177	     -0.19482957	     -0.05637393	      0.88262905	     -0.00155903	     -0.20925736	     -0.00015319	     -0.00030470	     44.34748470
      2.51154756	     -0.05318608	     -0.00092622	     -0.19485224	     -0.05637416	      0.88262856	     -0.00156151	     -0.20926473	     -0.00013815	     -0.00032260	     44.13176283
      2.51289852	     -0.05320646	     -0.00093101	     -0.19487251	     -0.05637433	      0.88262811	     -0.00156363	     -0.20927150	     -0.00012473	     -0.00033927	     44.16453805
      2.51424947	     -0.05322756	     -0.00093382	     -0.19489357	     -0.05637449	      0.88262764	     -0.00156574	     -0.20927868	     -0.00011052	     -0.00035699	     43.85658056
      2.51560043	     -0.05324921	     -0.00093876	     -0.19491512	     -0.05637463	      0.88262714	     -0.00156785	     -0.20928626	     -0.00009588	     -0.00037569	     43.98939985
      2.51695138	     -0.05327134	     -0.00094058	     -0.19493724	     -0.05637475	      0.88262662	     -0.00156995	     -0.20929424	     -0.00008028	     -0.00039509	     43.57714291
      2.51809770	     -0.05329037	     -0.00094478	     -0.19495620	     -0.05637483	      0.88262616	     -0.00157173	     -0.20930129	     -0.00006679	     -0.00041208	     43.71390059
      2.51924401	     -0.05330990	     -0.00094697	     -0.19497571	     -0.05637490	      0.88262568	     -0.00157351	     -0.20930861	     -0.00005263	     -0.00042931	     43.51371039
      2.52072177	     -0.05333571	     -0.00095096	     -0.19500148	     -0.05637497	      0.88262503	     -0.00157580	     -0.20931842	     -0.00003378	     -0.00045182	     43.49011959
      2.52219952	     -0.05336217	     -0.00095308	     -0.19502794	     -0.05637500	      0.88262434	     -0.00157808	     -0.20932863	     -0.00001395	     -0.00047441	     43.17929720
      2.52336207	     -0.05338303	     -0.00095686	     -0.19504876	     -0.05637501	      0.88262378	     -0.00157988	     -0.20933693	      0.00000203	     -0.00049217	     43.28887840
      2.52452461	     -0.05340422	     -0.00095881	     -0.19506996	     -0.05637500	      0.88262320	     -0.00158166	     -0.20934544	      0.00001871	     -0.00050972	     43.10800710
      2.52602196	     -0.05343208	     -0.00096256	     -0.19509780	     -0.05637495	      0.88262242	     -0.00158396	     -0.20935672	      0.00004084	     -0.00053204	     43.09891106
      2.52751930	     -0.05346022	     -0.00096429	     -0.19512599	     -0.05637487	      0.88262161	     -0.00158625	     -0.20936832	      0.00006409	     -0.00055384	     42.79639661
      2.52863876	     -0.05348178	     -0.00096801	     -0.19514752	     -0.05637479	      0.88262098	     -0.00158796	     -0.20937719	      0.00008188	     -0.00056979	     42.92089676
      2.52975822	     -0.05350395	     -0.00097003	     -0.19516971	     -0.05637469	      0.88262033	     -0.00158967	     -0.20938624	      0.00010038	     -0.00058529	     42.78342990
      2.53133207	     -0.05353604	     -0.00097452	     -0.19520180	     -0.05637451	      0.88261939	     -0.00159206	     -0.20939924	      0.00012718	     -0.00060629	     42.77134859
      2.53290593	     -0.05356746	     -0.00097694	     -0.19523328	     -0.05637429	      0.88261842	     -0.00159444	     -0.20941254	      0.00015525	     -0.00062612	     42.49183157
      2.53397552	     -0.05358831	     -0.00098082	     -0.19525411	     -0.05637411	      0.88261775	     -0.00159605	     -0.20942172	      0.00017471	     -0.00063889	     42.63433238
      2.53504511	     -0.05360834	     -0.00098286	     -0.19527418	     -0.05637392	      0.88261706	     -0.00159766	     -0.20943098	      0.00019481	     -0.00065091	     42.54717978
      2.53674181	     -0.05363951	     -0.00098693	     -0.19530540	     -0.05637356	      0.88261594	     -0.00160020	     -0.20944578	      0.00022758	     -0.00066839	     42.54305930
      2.53812762	     -0.05366452	     -0.00098922	     -0.19533048	     -0.05637322	      0.88261500	     -0.00160227	     -0.20945797	      0.00025527	     -0.00068100	     42.41586150
      2.53951343	     -0.05368741	     -0.00099290	     -0.19535342	     -0.05637285	      0.88261405	     -0.00160433	     -0.20947019	      0.00028352	     -0.00069203	     42.52246804
      2.54089924	     -0.05370918	     -0.00099391	     -0.19537530	     -0.05637244	      0.88261308	     -0.00160638	     -0.20948239	      0.00031265	     -0.00070124	     42.32556785
      2.54210967	     -0.05372748	     -0.00099696	     -0.19539365	     -0.05637204	      0.88261223	     -0.00160816	     -0.20949302	      0.00033834	     -0.00070786	     42.44551656
      2.54332009	     -0.05374427	     -0.00099769	     -0.19541056	     -0.05637162	      0.88261137	     -0.00160993	     -0.20950359	      0.00036464	     -0.00071303	     42.33944515
      2.54453052	     -0.05376040	     -0.00099884	     -0.19542680	     -0.05637116	      0.88261051	     -0.00161169	     -0.20951408	      0.00039123	     -0.00071669	     42.36825007
      2.54618587	     -0.05378147	     -0.00099846	     -0.19544808	     -0.05637048	      0.88260932	     -0.00161409	     -0.20952828	      0.00042825	     -0.00071902	     42.26061140
      2.54741743	     -0.05379605	     -0.00099960	     -0.19546277	     -0.05636994	      0.88260843	     -0.00161587	     -0.20953872	      0.00045606	     -0.00071882	     42.36159996
      2.54864899	     -0.05380905	     -0.00099887	     -0.19547595	     -0.05636936	      0.88260755	     -0.00161763	     -0.20954901	      0.00048437	     -0.00071688	     42.30041154
      2.55012912	     -0.05382072	     -0.00099918	     -0.19548780	     -0.05636862	      0.88260649	     -0.00161974	     -0.20956112	      0.00051871	     -0.00071229	     42.40778962
      2.55144586	     -0.05382719	     -0.00099723	     -0.19549449	     -0.05636791	      0.88260556	     -0.00162160	     -0.20957154	      0.00054977	     -0.00070596	     42.33249989
      2.55276260	     -0.05383186	     -0.00099723	     -0.19549934	     -0.05636717	      0.88260463	     -0.00162345	     -0.20958157	      0.00058086	     -0.00069759	     42.44611573
      2.55407935	     -0.05383478	     -0.00099489	     -0.19550249	     -0.05636638	      0.88260372	     -0.00162529	     -0.20959122	      0.00061232	     -0.00068715	     42.38145877
      2.55539609	     -0.05383609	     -0.00099462	     -0.19550398	     -0.05636556	      0.88260282	     -0.00162712	     -0.20960047	      0.00064373	     -0.00067477	     42.49369804
      2.55671284	     -0.05383609	     -0.00099205	     -0.19550422	     -0.05636469	      0.88260194	     -0.00162894	     -0.20960931	      0.00067547	     -0.00066046	     42.43697183
      2.55802958	     -0.05383470	     -0.00099146	     -0.19550302	     -0.05636378	      0.88260108	     -0.00163075	     -0.20961774	      0.00070712	     -0.00064444	     42.54760166
      2.55934633	     -0.05383212	     -0.00098864	     -0.19550068	     -0.05636283	      0.88260025	     -0.00163254	     -0.20962575	      0.00073906	     -0.00062675	     42.49641652
      2.56066307	     -0.05382892	     -0.00098788	     -0.19549768	     -0.05636183	      0.88259943	     -0.00163432	     -0.20963334	      0.00077089	     -0.00060767	     42.59793628
      2.56197981	     -0.05382533	     -0.00098497	     -0.19549433	     -0.05636080	      0.88259865	     -0.00163609	     -0.20964052	      0.00080296	     -0.00058728	     42.54293519
      2.56329656	     -0.05382171	     -0.00098419	     -0.19549089	     -0.05635972	      0.88259789	     -0.00163785	     -0.20964733	      0.00083489	     -0.00056589	     42.63514833
      2.56461330	     -0.05381799	     -0.00098135	     -0.19548741	     -0.05635860	      0.88259716	     -0.00163960	     -0.20965378	      0.00086705	     -0.00054361	     42.57758957
      2.56593005	     -0.05381408	     -0.00098064	     -0.19548369	     -0.05635743	      0.88259646	     -0.00164134	     -0.20965987	      0.00089909	     -0.00052074	     42.67035266
      2.56724679	     -0.05380965	     -0.00097791	     -0.19547948	     -0.05635623	      0.88259579	     -0.00164307	     -0.20966562	      0.00093138	     -0.00049736	     42.61795160
      2.56856354	     -0.05380475	     -0.00097731	     -0.19547477	     -0.05635498	      0.88259515	     -0.00164479	     -0.20967101	      0.00096356	     -0.00047377	     42.71401077
      2.56988028	     -0.05379936	     -0.00097482	     -0.19546960	     -0.05635369	      0.88259454	     -0.00164649	     -0.20967605	      0.00099598	     -0.00044998	     42.67174173
      2.57119703	     -0.05379354	     -0.00097468	     -0.19546394	     -0.05635236	      0.88259396	     -0.00164819	     -0.20968074	      0.00102829	     -0.00042620	     42.78509019
      2.57251377	     -0.05378710	     -0.00097282	     -0.19545771	     -0.05635098	      0.88259342	     -0.00164987	     -0.20968507	      0.00106079	     -0.00040232	     42.76148508
      2.57383051	     -0.05378011	     -0.00097334	     -0.19545086	     -0.05634956	      0.88259290	     -0.00165154	     -0.20968905	      0.00109308	     -0.00037845	     42.88747350
      2.57514726	     -0.05377220	     -0.00097226	     -0.19544313	     -0.05634810	      0.88259242	     -0.00165320	     -0.20969267	      0.00112544	     -0.00035438	     42.88567759
      2.57646400	     -0.05376286	     -0.00097348	     -0.19543391	     -0.05634660	      0.88259197	     -0.00165486	     -0.20969591	      0.00115744	     -0.00033013	     43.02139599
      2.57778075	     -0.05375208	     -0.00097296	     -0.19542329	     -0.05634506	      0.88259155	     -0.00165650	     -0.20969877	      0.00118929	     -0.00030545	     43.02375583
      2.57909749	     -0.05374045	     -0.00097459	     -0.19541177	     -0.05634347	      0.88259116	     -0.00165812	     -0.20970125	      0.00122057	     -0.00028037	     43.15950670
      2.58041424	     -0.05372644	     -0.00097418	     -0.19539793	     -0.05634184	      0.88259081	     -0.00165974	     -0.20970331	      0.00125154	     -0.00025473	     43.18867979
      2.58173098	     -0.05370811	     -0.00097578	     -0.19537969	     -0.05634017	      0.88259049	     -0.00166135	     -0.20970493	      0.00128179	     -0.00022844	     43.35150880
      2.58304772	     -0.05368674	     -0.00097517	     -0.19535849	     -0.05633847	      0.88259021	     -0.00166294	     -0.20970608	      0.00131156	     -0.00020120	     43.41796207
      2.58436447	     -0.05366134	     -0.00097646	     -0.19533320	     -0.05633672	      0.88258996	     -0.00166452	     -0.20970666	      0.00134043	     -0.00017302	     43.60516082
      2.58568121	     -0.05363105	     -0.00097514	     -0.19530308	     -0.05633494	      0.88258976	     -0.00166609	     -0.20970661	      0.00136865	     -0.00014366	     43.70205206
      2.58699796	     -0.05359468	     -0.00097563	     -0.19526684	     -0.05633312	      0.88258959	     -0.00166765	     -0.20970582	      0.00139579	     -0.00011315	     43.92162548
      2.58831470	     -0.05355175	     -0.00097322	     -0.19522411	     -0.05633126	      0.88258946	     -0.00166919	     -0.20970418	      0.00142214	     -0.00008125	     44.05062209
      2.58963145	     -0.05350420	     -0.00097302	     -0.19517668	     -0.05632937	      0.88258937	     -0.00167072	     -0.20970161	      0.00144717	     -0.00004803	     44.28341096
      2.59094819	     -0.05345378	     -0.00097000	     -0.19512646	     -0.05632745	      0.88258933	     -0.00167225	     -0.20969813	      0.00147119	     -0.00001340	     44.40544751
      2.59226493	     -0.05340058	     -0.00096980	     -0.19507338	     -0.05632550	      0.88258934	     -0.00167376	     -0.20969377	      0.00149372	      0.00002239	     44.65783521
      2.59358168	     -0.05334401	     -0.00096662	     -0.19501699	     -0.05632352	      0.88258939	     -0.00167526	     -0.20968853	      0.00151522	      0.00005943	     44.80704388
      2.59489842	     -0.05328474	     -0.00096692	     -0.19495780	     -0.05632151	      0.88258950	     -0.00167675	     -0.20968244	      0.00153514	      0.00009753	     45.09178546
      2.59606973	     -0.05323029	     -0.00096428	     -0.19490348	     -0.05631970	      0.88258963	     -0.00167807	     -0.20967632	      0.00155191	      0.00013237	     45.20739127
      2.59724104	     -0.05317432	     -0.00096374	     -0.19484759	     -0.05631787	      0.88258981	     -0.00167937	     -0.20966956	      0.00156737	      0.00016781	     45.41903789
      2.59866616	     -0.05310321	     -0.00096142	     -0.19477659	     -0.05631563	      0.88259008	     -0.00168096	     -0.20966051	      0.00158475	      0.00021167	     45.62349591
      2.60009129	     -0.05302916	     -0.00096102	     -0.19470260	     -0.05631336	      0.88259041	     -0.00168253	     -0.20965056	      0.00160029	      0.00025597	     45.93342255
      2.60126229	     -0.05296570	     -0.00095821	     -0.19463924	     -0.05631148	      0.88259073	     -0.00168381	     -0.20964170	      0.00161197	      0.00029262	     46.05694053
      2.60243330	     -0.05290064	     -0.00095731	     -0.19457422	     -0.05630958	      0.88259109	     -0.00168509	     -0.20963224	      0.00162234	      0.00032919	     46.28991145
      2.60387317	     -0.05281927	     -0.00095500	     -0.19449291	     -0.05630724	      0.88259160	     -0.00168666	     -0.20961982	      0.00163367	      0.00037394	     46.51634461
      2.60531303	     -0.05273724	     -0.00095537	     -0.19441086	     -0.05630488	      0.88259217	     -0.00168821	     -0.20960662	      0.00164315	      0.00041814	     46.88832640
      2.60642783	     -0.05267344	     -0.00095356	     -0.19434709	     -0.05630304	      0.88259266	     -0.00168941	     -0.20959591	      0.00164950	      0.00045194	     47.00684740
      2.60754263	     -0.05260963	     -0.00095384	     -0.19428324	     -0.05630120	      0.88259318	     -0.00169060	     -0.20958480	      0.00165468	      0.00048516	     47.24794617
      2.60904735	     -0.05252246	     -0.00095314	     -0.19419604	     -0.05629871	      0.88259394	     -0.00169220	     -0.20956923	      0.00166011	      0.00052898	     47.50507696
      2.61055207	     -0.05243381	     -0.00095473	     -0.19410727	     -0.05629621	      0.88259477	     -0.00169379	     -0.20955303	      0.00166351	      0.00057135	     47.93076470
      2.61160993	     -0.05237085	     -0.00095340	     -0.19404429	     -0.05629445	      0.88259539	     -0.00169490	     -0.20954127	      0.00166494	      0.00060023	     48.01404635
      2.61266779	     -0.05230681	     -0.00095379	     -0.19398017	     -0.05629268	      0.88259604	     -0.00169601	     -0.20952921	      0.00166531	      0.00062817	     48.25113195
      2.61426920	     -0.05220826	     -0.00095365	     -0.19388150	     -0.05629002	      0.88259708	     -0.00169768	     -0.20951042	      0.00166417	      0.00066865	     48.54158153
      2.61559252	     -0.05212631	     -0.00095522	     -0.19379941	     -0.05628782	      0.88259798	     -0.00169905	     -0.20949447	      0.00166150	      0.00070036	     48.87170550
      2.61691584	     -0.05204446	     -0.00095523	     -0.19371743	     -0.05628562	      0.88259893	     -0.00170042	     -0.20947820	      0.00165746	      0.00073050	     49.06532425
      2.61823916	     -0.05196237	     -0.00095768	     -0.19363513	     -0.05628343	      0.88259992	     -0.00170178	     -0.20946165	      0.00165178	      0.00075888	     49.45161837
      2.61942959	     -0.05188795	     -0.00095749	     -0.19356059	     -0.05628147	      0.88260083	     -0.00170300	     -0.20944652	      0.00164557	      0.00078298	     49.59458494
      2.62062002	     -0.05181337	     -0.00095930	     -0.19348582	     -0.05627951	      0.88260178	     -0.00170421	     -0.20943118	      0.00163800	      0.00080558	     49.90058150
      2.62181045	     -0.05173932	     -0.00095962	     -0.19341160	     -0.05627757	      0.88260275	     -0.00170542	     -0.20941564	      0.00162930	      0.00082666	     50.08556817
      2.62329095	     -0.05164972	     -0.00096161	     -0.19332174	     -0.05627517	      0.88260399	     -0.00170691	     -0.20939612	      0.00161669	      0.00085050	     50.43638151
      2.62448667	     -0.05157893	     -0.00096135	     -0.19325078	     -0.05627324	      0.88260502	     -0.00170811	     -0.20938026	      0.00160532	      0.00086775	     50.56897474
      2.62568240	     -0.05150963	     -0.00096299	     -0.19318124	     -0.05627133	      0.88260607	     -0.00170931	     -0.20936436	      0.00159271	      0.00088302	     50.85913284
      2.62687812	     -0.05144096	     -0.00096320	     -0.19311237	     -0.05626943	      0.88260713	     -0.00171050	     -0.20934843	      0.00157914	      0.00089633	     51.04248870
      2.62835929	     -0.05135615	     -0.00096490	     -0.19302726	     -0.05626711	      0.88260847	     -0.00171196	     -0.20932865	      0.00156080	      0.00091001	     51.41260424
      2.62952959	     -0.05129081	     -0.00096437	     -0.19296172	     -0.05626529	      0.88260954	     -0.00171312	     -0.20931300	      0.00154532	      0.00091866	     51.52383928
      2.63069990	     -0.05122764	     -0.00096572	     -0.19289830	     -0.05626349	      0.88261062	     -0.00171427	     -0.20929738	      0.00152877	      0.00092528	     51.78566265
      2.63187020	     -0.05116669	     -0.00096597	     -0.19283710	     -0.05626171	      0.88261171	     -0.00171542	     -0.20928181	      0.00151137	      0.00092993	     51.94567476
      2.63341389	     -0.05109042	     -0.00096777	     -0.19276047	     -0.05625940	      0.88261314	     -0.00171692	     -0.20926145	      0.00148701	      0.00093288	     52.26830779
      2.63456892	     -0.05103658	     -0.00096737	     -0.19270640	     -0.05625769	      0.88261422	     -0.00171804	     -0.20924639	      0.00146793	      0.00093270	     52.34617549
      2.63572396	     -0.05098559	     -0.00096868	     -0.19265512	     -0.05625601	      0.88261530	     -0.00171916	     -0.20923151	      0.00144801	      0.00093036	     52.56491920
      2.63713243	     -0.05092754	     -0.00096872	     -0.19259676	     -0.05625398	      0.88261660	     -0.00172052	     -0.20921368	      0.00142288	      0.00092460	     52.69072725
      2.63838395	     -0.05087966	     -0.00097034	     -0.19254855	     -0.05625222	      0.88261776	     -0.00172173	     -0.20919816	      0.00139965	      0.00091669	     52.94337539
      2.63963548	     -0.05083521	     -0.00096943	     -0.19250383	     -0.05625048	      0.88261890	     -0.00172293	     -0.20918297	      0.00137584	      0.00090637	     52.99356238
      2.64088700	     -0.05079362	     -0.00097084	     -0.19246190	     -0.05624877	      0.88262002	     -0.00172413	     -0.20916813	      0.00135128	      0.00089352	     53.24900273
      2.64213852	     -0.05075505	     -0.00097003	     -0.19242306	     -0.05624710	      0.88262113	     -0.00172533	     -0.20915364	      0.00132633	      0.00087837	     53.29147929
      2.64339004	     -0.05072032	     -0.00097193	     -0.19238798	     -0.05624545	      0.88262222	     -0.00172652	     -0.20913952	      0.00130072	      0.00086087	     53.54493812
      2.64464156	     -0.05068960	     -0.00097142	     -0.19235696	     -0.05624384	      0.88262329	     -0.00172771	     -0.20912583	      0.00127481	      0.00084122	     53.55385345
      2.64589308	     -0.05066221	     -0.00097378	     -0.19232920	     -0.05624226	      0.88262433	     -0.00172890	     -0.20911256	      0.00124832	      0.00081938	     53.80948286
      2.64714461	     -0.05063757	     -0.00097318	     -0.19230426	     -0.05624072	      0.88262534	     -0.00173009	     -0.20909973	      0.00122164	      0.00079560	     53.78214758
      2.64839613	     -0.05061551	     -0.00097561	     -0.19228182	     -0.05623921	      0.88262632	     -0.00173128	     -0.20908733	      0.00119444	      0.00076981	     54.04061689
      2.64964765	     -0.05059539	     -0.00097478	     -0.19226141	     -0.05623773	      0.88262726	     -0.00173247	     -0.20907534	      0.00116717	      0.00074236	     53.99309204
      2.65089917	     -0.05057748	     -0.00097744	     -0.19224312	     -0.05623628	      0.88262817	     -0.00173365	     -0.20906373	      0.00113945	      0.00071329	     54.27601423
      2.65200734	     -0.05056383	     -0.00097686	     -0.19222921	     -0.05623504	      0.88262895	     -0.00173470	     -0.20905377	      0.00111487	      0.00068653	     54.21188447
      2.65311551	     -0.05055228	     -0.00097837	     -0.19221733	     -0.05623381	      0.88262970	     -0.00173575	     -0.20904413	      0.00108998	      0.00065879	     54.34957133
      2.65448954	     -0.05054079	     -0.00097885	     -0.19220549	     -0.05623234	      0.88263058	     -0.00173704	     -0.20903261	      0.00105898	      0.00062333	     54.37826308
      2.65586357	     -0.05053261	     -0.00098111	     -0.19219690	     -0.05623090	      0.88263141	     -0.00173834	     -0.20902157	      0.00102764	      0.00058680	     54.57815729
      2.65698936	     -0.05052812	     -0.00098070	     -0.19219214	     -0.05622976	      0.88263205	     -0.00173941	     -0.20901291	      0.00100195	      0.00055627	     54.50132898
      2.65811516	     -0.05052538	     -0.00098206	     -0.19218909	     -0.05622865	      0.88263266	     -0.00174047	     -0.20900457	      0.00097605	      0.00052521	     54.61008019
      2.65949667	     -0.05052409	     -0.00098208	     -0.19218745	     -0.05622732	      0.88263336	     -0.00174178	     -0.20899477	      0.00094426	      0.00048661	     54.59175647
      2.66087817	     -0.05052479	     -0.00098403	     -0.19218776	     -0.05622604	      0.88263401	     -0.00174308	     -0.20898544	      0.00091228	      0.00044757	     54.79035967
      2.66195884	     -0.05052638	     -0.00098286	     -0.19218912	     -0.05622507	      0.88263447	     -0.00174411	     -0.20897845	      0.00088740	      0.00041696	     54.67288910
      2.66303950	     -0.05052931	     -0.00098347	     -0.19219177	     -0.05622412	      0.88263491	     -0.00174513	     -0.20897173	      0.00086241	      0.00038632	     54.75109094
      2.66448053	     -0.05053511	     -0.00098306	     -0.19219724	     -0.05622290	      0.88263543	     -0.00174649	     -0.20896317	      0.00082920	      0.00034566	     54.72730124
      2.66592156	     -0.05054307	     -0.00098460	     -0.19220481	     -0.05622173	      0.88263590	     -0.00174786	     -0.20895507	      0.00079593	      0.00030540	     54.91470893
      2.66696374	     -0.05055002	     -0.00098331	     -0.19221155	     -0.05622091	      0.88263621	     -0.00174885	     -0.20894947	      0.00077208	      0.00027674	     54.76683446
      2.66800592	     -0.05055805	     -0.00098371	     -0.19221932	     -0.05622012	      0.88263648	     -0.00174984	     -0.20894410	      0.00074819	      0.00024843	     54.81396091
      2.66952309	     -0.05057172	     -0.00098318	     -0.19223266	     -0.05621901	      0.88263683	     -0.00175129	     -0.20893667	      0.00071360	      0.00020811	     54.76312619
      2.67080801	     -0.05058528	     -0.00098380	     -0.19224591	     -0.05621812	      0.88263707	     -0.00175252	     -0.20893074	      0.00068438	      0.00017482	     54.83457739
      2.67209293	     -0.05060072	     -0.00098257	     -0.19226109	     -0.05621725	      0.88263728	     -0.00175375	     -0.20892514	      0.00065545	      0.00014248	     54.70297004
      2.67337785	     -0.05061818	     -0.00098360	     -0.19227823	     -0.05621643	      0.88263744	     -0.00175498	     -0.20891988	      0.00062657	      0.00011103	     54.81647579
      2.67466277	     -0.05063774	     -0.00098166	     -0.19229756	     -0.05621564	      0.88263756	     -0.00175622	     -0.20891495	      0.00059813	      0.00008063	     54.59816661
      2.67576047	     -0.05065607	     -0.00098273	     -0.19231561	     -0.05621500	      0.88263764	     -0.00175728	     -0.20891102	      0.00057387	      0.00005541	     54.69406779
      2.67685816	     -0.05067561	     -0.00098179	     -0.19233494	     -0.05621438	      0.88263768	     -0.00175834	     -0.20890735	      0.00054997	      0.00003100	     54.57745902
      2.67825139	     -0.05070220	     -0.00098189	     -0.19236122	     -0.05621364	      0.88263771	     -0.00175969	     -0.20890303	      0.00051992	      0.00000111	     54.57865728
      2.67964462	     -0.05073080	     -0.00098007	     -0.19238958	     -0.05621294	      0.88263769	     -0.00176105	     -0.20889911	      0.00049045	     -0.00002748	     54.37295449
      2.68074979	     -0.05075498	     -0.00098078	     -0.19241352	     -0.05621241	      0.88263764	     -0.00176213	     -0.20889627	      0.00046729	     -0.00004934	     54.43546696
      2.68185496	     -0.05078062	     -0.00097966	     -0.19243896	     -0.05621190	      0.88263758	     -0.00176321	     -0.20889367	      0.00044459	     -0.00007038	     54.29380417
      2.68326946	     -0.05081552	     -0.00097956	     -0.19247357	     -0.05621129	      0.88263746	     -0.00176461	     -0.20889070	      0.00041598	     -0.00009623	     54.26425512
      2.68468396	     -0.05085256	     -0.00097741	     -0.19251040	     -0.05621072	      0.88263731	     -0.00176601	     -0.20888813	      0.00038814	     -0.00012083	     54.00541306
      2.68574708	     -0.05088181	     -0.00097812	     -0.19253943	     -0.05621032	      0.88263717	     -0.00176706	     -0.20888645	      0.00036749	     -0.00013859	     54.04999489
      2.68681019	     -0.05091229	     -0.00097703	     -0.19256974	     -0.05620994	      0.88263701	     -0.00176812	     -0.20888499	      0.00034736	     -0.00015566	     53.89571948
      2.68829479	     -0.05095680	     -0.00097654	     -0.19261400	     -0.05620945	      0.88263676	     -0.00176961	     -0.20888332	      0.00031985	     -0.00017850	     53.80470599
      2.68977940	     -0.05100348	     -0.00097405	     -0.19266047	     -0.05620899	      0.88263648	     -0.00177110	     -0.20888207	      0.00029331	     -0.00020015	     53.49455858
      2.69080076	     -0.05103679	     -0.00097463	     -0.19269359	     -0.05620870	      0.88263627	     -0.00177214	     -0.20888144	      0.00027540	     -0.00021448	     53.52079497
      2.69182211	     -0.05107096	     -0.00097347	     -0.19272763	     -0.05620843	      0.88263604	     -0.00177318	     -0.20888100	      0.00025806	     -0.00022830	     53.35969247
      2.69340701	     -0.05112556	     -0.00097246	     -0.19278200	     -0.05620804	      0.88263567	     -0.00177480	     -0.20888067	      0.00023199	     -0.00024888	     53.21389167
      2.69471283	     -0.05117204	     -0.00097053	     -0.19282833	     -0.05620775	      0.88263533	     -0.00177614	     -0.20888071	      0.00021143	     -0.00026504	     52.96215360
      2.69601866	     -0.05122000	     -0.00097025	     -0.19287610	     -0.05620749	      0.88263497	     -0.00177749	     -0.20888102	      0.00019154	     -0.00028061	     52.90786478
      2.69732448	     -0.05126924	     -0.00096762	     -0.19292523	     -0.05620725	      0.88263460	     -0.00177885	     -0.20888161	      0.00017264	     -0.00029552	     52.57053508
      2.69848363	     -0.05131390	     -0.00096763	     -0.19296972	     -0.05620706	      0.88263425	     -0.00178006	     -0.20888234	      0.00015636	     -0.00030834	     52.54835231
      2.69964278	     -0.05135927	     -0.00096558	     -0.19301500	     -0.05620689	      0.88263388	     -0.00178128	     -0.20888327	      0.00014091	     -0.00032069	     52.28106627
      2.70080192	     -0.05140542	     -0.00096473	     -0.19306102	     -0.05620673	      0.88263351	     -0.00178251	     -0.20888439	      0.00012604	     -0.00033267	     52.16358820
      2.70231943	     -0.05146705	     -0.00096214	     -0.19312254	     -0.05620656	      0.88263299	     -0.00178413	     -0.20888611	      0.00010771	     -0.00034775	     51.83394742
      2.70350645	     -0.05151626	     -0.00096171	     -0.19317162	     -0.05620644	      0.88263257	     -0.00178540	     -0.20888767	      0.00009407	     -0.00035917	     51.76838342
      2.70469347	     -0.05156632	     -0.00095948	     -0.19322161	     -0.05620633	      0.88263214	     -0.00178668	     -0.20888940	      0.00008132	     -0.00037021	     51.47622721
      2.70588049	     -0.05161710	     -0.00095850	     -0.19327229	     -0.05620624	      0.88263169	     -0.00178797	     -0.20889130	      0.00006922	     -0.00038097	     51.34248743
      2.70737636	     -0.05168167	     -0.00095587	     -0.19333679	     -0.05620615	      0.88263111	     -0.00178960	     -0.20889393	      0.00005518	     -0.00039408	     50.98487253
      2.70854831	     -0.05173308	     -0.00095565	     -0.19338810	     -0.05620609	      0.88263064	     -0.00179089	     -0.20889617	      0.00004491	     -0.00040407	     50.91849244
      2.70972027	     -0.05178493	     -0.00095374	     -0.19343990	     -0.05620605	      0.88263016	     -0.00179219	     -0.20889856	      0.00003554	     -0.00041375	     50.62387186
      2.71089222	     -0.05183719	     -0.00095305	     -0.19349209	     -0.05620601	      0.88262967	     -0.00179350	     -0.20890109	      0.00002684	     -0.00042320	     50.47901047
      2.71244985	     -0.05190726	     -0.00095098	     -0.19356210	     -0.05620598	      0.88262900	     -0.00179525	     -0.20890465	      0.00001658	     -0.00043532	     50.10434730
      2.71361943	     -0.05196030	     -0.00095128	     -0.19361505	     -0.05620596	      0.88262849	     -0.00179657	     -0.20890746	      0.00000963	     -0.00044416	     50.04205211
      2.71478900	     -0.05201348	     -0.00095008	     -0.19366820	     -0.05620595	      0.88262797	     -0.00179791	     -0.20891038	      0.00000360	     -0.00045269	     49.74799701
      2.71620577	     -0.05207773	     -0.00095038	     -0.19373236	     -0.05620595	      0.88262732	     -0.00179954	     -0.20891405	     -0.00000282	     -0.00046270	     49.62028882
      2.71747723	     -0.05213480	     -0.00094912	     -0.19378941	     -0.05620596	      0.88262672	     -0.00180101	     -0.20891744	     -0.00000749	     -0.00047126	     49.25280514
      2.71874869	     -0.05219133	     -0.00095062	     -0.19384585	     -0.05620597	      0.88262612	     -0.00180250	     -0.20892091	     -0.00001146	     -0.00047946	     49.21122555
      2.72002015	     -0.05224725	     -0.00095008	     -0.19390175	     -0.05620599	      0.88262550	     -0.00180400	     -0.20892443	     -0.00001438	     -0.00048716	     48.82268259
      2.72129161	     -0.05230257	     -0.00095218	     -0.19395697	     -0.05620601	      0.88262488	     -0.00180551	     -0.20892800	     -0.00001667	     -0.00049444	     48.81293028
      2.72256307	     -0.05235685	     -0.00095208	     -0.19401123	     -0.05620603	      0.88262425	     -0.00180703	     -0.20893161	     -0.00001791	     -0.00050114	     48.41605395
      2.72383453	     -0.05240998	     -0.00095476	     -0.19406427	     -0.05620605	      0.88262361	     -0.00180856	     -0.20893524	     -0.00001856	     -0.00050732	     48.43985138
      2.72510599	     -0.05246187	     -0.00095503	     -0.19411613	     -0.05620608	      0.88262296	     -0.00181011	     -0.20893888	     -0.00001819	     -0.00051282	     48.02840968
      2.72637745	     -0.05251236	     -0.00095815	     -0.19416653	     -0.05620610	      0.88262230	     -0.00181167	     -0.20894253	     -0.00001730	     -0.00051773	     48.07897958
      2.72764891	     -0.05256113	     -0.00095868	     -0.19421530	     -0.05620612	      0.88262164	     -0.00181324	     -0.20894616	     -0.00001543	     -0.00052188	     47.66004682
      2.72892037	     -0.05260809	     -0.00096208	     -0.19426216	     -0.05620614	      0.88262098	     -0.00181482	     -0.20894976	     -0.00001312	     -0.00052537	     47.73613168
      2.73019183	     -0.05265314	     -0.00096281	     -0.19430721	     -0.05620615	      0.88262031	     -0.00181642	     -0.20895332	     -0.00000988	     -0.00052801	     47.31628430
      2.73146329	     -0.05269631	     -0.00096644	     -0.19435031	     -0.05620616	      0.88261963	     -0.00181803	     -0.20895682	     -0.00000628	     -0.00052990	     47.41303099
      2.73273475	     -0.05273745	     -0.00096735	     -0.19439145	     -0.05620617	      0.88261896	     -0.00181965	     -0.20896028	     -0.00000181	     -0.00053086	     46.99745029
      2.73400621	     -0.05277659	     -0.00097113	     -0.19443052	     -0.05620617	      0.88261828	     -0.00182128	     -0.20896366	      0.00000295	     -0.00053100	     47.10722211
      2.73527767	     -0.05281371	     -0.00097214	     -0.19446765	     -0.05620616	      0.88261761	     -0.00182292	     -0.20896697	      0.00000850	     -0.00053015	     46.69794023
      2.73654913	     -0.05284882	     -0.00097594	     -0.19450270	     -0.05620615	      0.88261694	     -0.00182458	     -0.20897021	      0.00001428	     -0.00052843	     46.81479321
      2.73782059	     -0.05288188	     -0.00097697	     -0.19453578	     -0.05620612	      0.88261627	     -0.00182624	     -0.20897338	      0.00002078	     -0.00052572	     46.41645323
      2.73909205	     -0.05291277	     -0.00098067	     -0.19456662	     -0.05620609	      0.88261560	     -0.00182792	     -0.20897646	      0.00002744	     -0.00052213	     46.53617207
      2.74036351	     -0.05294132	     -0.00098163	     -0.19459520	     -0.05620605	      0.88261494	     -0.00182960	     -0.20897945	      0.00003476	     -0.00051756	     46.15307778
      2.74163497	     -0.05296779	     -0.00098510	     -0.19462163	     -0.05620600	      0.88261428	     -0.00183130	     -0.20898234	      0.00004220	     -0.00051218	     46.26637304
      2.74290643	     -0.05299217	     -0.00098587	     -0.19464605	     -0.05620595	      0.88261364	     -0.00183301	     -0.20898513	      0.00005023	     -0.00050595	     45.89159514
      2.74417789	     -0.05301436	     -0.00098891	     -0.19466822	     -0.05620588	      0.88261300	     -0.00183472	     -0.20898782	      0.00005834	     -0.00049910	     45.99374114
      2.74544935	     -0.05303438	     -0.00098942	     -0.19468829	     -0.05620580	      0.88261237	     -0.00183645	     -0.20899040	      0.00006702	     -0.00049169	     45.63335067
      2.74672081	     -0.05305235	     -0.00099216	     -0.19470625	     -0.05620571	      0.88261175	     -0.00183819	     -0.20899287	      0.00007583	     -0.00048394	     45.73168814
      2.74799227	     -0.05306831	     -0.00099263	     -0.19472227	     -0.05620560	      0.88261114	     -0.00183993	     -0.20899522	      0.00008522	     -0.00047590	     45.38804839
      2.74926373	     -0.05308251	     -0.00099526	     -0.19473647	     -0.05620549	      0.88261054	     -0.00184169	     -0.20899746	      0.00009477	     -0.00046784	     45.47632819
      2.75053519	     -0.05309497	     -0.00099595	     -0.19474897	     -0.05620536	      0.88260995	     -0.00184346	     -0.20899958	      0.00010493	     -0.00045981	     45.15238578
      2.75180665	     -0.05310612	     -0.00099875	     -0.19476011	     -0.05620522	      0.88260937	     -0.00184524	     -0.20900160	      0.00011532	     -0.00045204	     45.22747726
      2.75307811	     -0.05311637	     -0.00099996	     -0.19477041	     -0.05620507	      0.88260880	     -0.00184703	     -0.20900354	      0.00012632	     -0.00044462	     44.91993529
      2.75434957	     -0.05312613	     -0.00100322	     -0.19478015	     -0.05620490	      0.88260824	     -0.00184883	     -0.20900541	      0.00013762	     -0.00043778	     44.97962934
      2.75562103	     -0.05313627	     -0.00100532	     -0.19479029	     -0.05620472	      0.88260768	     -0.00185064	     -0.20900727	      0.00014956	     -0.00043158	     44.69297923
      2.75689249	     -0.05314719	     -0.00100939	     -0.19480117	     -0.05620452	      0.88260714	     -0.00185246	     -0.20900916	      0.00016188	     -0.00042624	     44.73095241
      2.75816395	     -0.05315940	     -0.00101262	     -0.19481336	     -0.05620431	      0.88260660	     -0.00185429	     -0.20901113	      0.00017488	     -0.00042184	     44.47056885
      2.75943541	     -0.05317287	     -0.00101763	     -0.19482675	     -0.05620408	      0.88260607	     -0.00185613	     -0.20901325	      0.00018834	     -0.00041854	     44.49186673
      2.76070687	     -0.05318790	     -0.00102191	     -0.19484173	     -0.05620383	      0.88260553	     -0.00185798	     -0.20901556	      0.00020254	     -0.00041641	     44.25666453
      2.76226047	     -0.05320838	     -0.00102940	     -0.19486208	     -0.05620350	      0.88260489	     -0.00186025	     -0.20901871	      0.00022062	     -0.00041562	     44.36856242
      2.76340527	     -0.05322476	     -0.00103329	     -0.19487842	     -0.05620324	      0.88260441	     -0.00186193	     -0.20902129	      0.00023482	     -0.00041632	     44.00707432
      2.76455007	     -0.05324204	     -0.00103904	     -0.19489561	     -0.05620296	      0.88260394	     -0.00186362	     -0.20902411	      0.00024945	     -0.00041823	     44.02493330
      2.76607080	     -0.05326627	     -0.00104569	     -0.19491975	     -0.05620257	      0.88260330	     -0.00186587	     -0.20902824	      0.00026999	     -0.00042254	     43.78553721
      2.76743855	     -0.05328839	     -0.00105321	     -0.19494175	     -0.05620218	      0.88260271	     -0.00186791	     -0.20903234	      0.00028927	     -0.00042820	     43.89997621
      2.76880630	     -0.05330995	     -0.00105827	     -0.19496326	     -0.05620177	      0.88260212	     -0.00186994	     -0.20903676	      0.00030975	     -0.00043543	     43.52055803
      2.77000180	     -0.05332832	     -0.00106496	     -0.19498153	     -0.05620139	      0.88260160	     -0.00187173	     -0.20904088	      0.00032818	     -0.00044308	     43.68905856
      2.77119731	     -0.05334628	     -0.00106953	     -0.19499945	     -0.05620099	      0.88260106	     -0.00187352	     -0.20904520	      0.00034754	     -0.00045182	     43.45892815
      2.77239281	     -0.05336431	     -0.00107513	     -0.19501742	     -0.05620056	      0.88260052	     -0.00187531	     -0.20904972	      0.00036752	     -0.00046166	     43.45924170
      2.77403160	     -0.05339007	     -0.00108145	     -0.19504314	     -0.05619994	      0.88259975	     -0.00187777	     -0.20905627	      0.00039623	     -0.00047672	     43.20965756
      2.77526492	     -0.05340966	     -0.00108772	     -0.19506266	     -0.05619943	      0.88259915	     -0.00187962	     -0.20906148	      0.00041861	     -0.00048920	     43.33141045
      2.77649824	     -0.05342917	     -0.00109221	     -0.19508216	     -0.05619890	      0.88259854	     -0.00188147	     -0.20906691	      0.00044196	     -0.00050242	     43.12835438
      2.77773156	     -0.05344850	     -0.00109785	     -0.19510145	     -0.05619834	      0.88259791	     -0.00188332	     -0.20907257	      0.00046598	     -0.00051631	     43.14677143
      2.77933273	     -0.05347444	     -0.00110355	     -0.19512738	     -0.05619757	      0.88259707	     -0.00188571	     -0.20908029	      0.00049843	     -0.00053505	     42.90511183
      2.78054661	     -0.05349411	     -0.00110932	     -0.19514701	     -0.05619695	      0.88259641	     -0.00188753	     -0.20908641	      0.00052370	     -0.00054975	     43.02369003
      2.78176049	     -0.05351321	     -0.00111308	     -0.19516613	     -0.05619630	      0.88259574	     -0.00188934	     -0.20909275	      0.00054987	     -0.00056466	     42.84623796
      2.78323673	     -0.05353523	     -0.00111881	     -0.19518815	     -0.05619546	      0.88259489	     -0.00189155	     -0.20910071	      0.00058252	     -0.00058300	     42.90640362
      2.78471297	     -0.05355613	     -0.00112192	     -0.19520911	     -0.05619458	      0.88259402	     -0.00189374	     -0.20910888	      0.00061647	     -0.00060127	     42.60130809
      2.78582307	     -0.05357141	     -0.00112672	     -0.19522439	     -0.05619388	      0.88259334	     -0.00189539	     -0.20911515	      0.00064244	     -0.00061491	     42.76998115
      2.78693317	     -0.05358599	     -0.00112960	     -0.19523901	     -0.05619315	      0.88259265	     -0.00189703	     -0.20912152	      0.00066916	     -0.00062822	     42.66335209
      2.78853190	     -0.05360638	     -0.00113447	     -0.19525945	     -0.05619205	      0.88259163	     -0.00189939	     -0.20913081	      0.00070850	     -0.00064669	     42.67885252
      2.78991413	     -0.05362402	     -0.00113741	     -0.19527717	     -0.05619105	      0.88259073	     -0.00190142	     -0.20913897	      0.00074346	     -0.00066176	     42.50507464
      2.79129637	     -0.05364179	     -0.00114226	     -0.19529497	     -0.05619000	      0.88258980	     -0.00190345	     -0.20914725	      0.00077896	     -0.00067595	     42.61867897
      2.79267861	     -0.05365879	     -0.00114439	     -0.19531208	     -0.05618889	      0.88258886	     -0.00190546	     -0.20915564	      0.00081548	     -0.00068908	     42.37134990
      2.79388028	     -0.05367263	     -0.00114866	     -0.19532596	     -0.05618790	      0.88258803	     -0.00190721	     -0.20916300	      0.00084760	     -0.00069966	     42.52584309
      2.79508195	     -0.05368520	     -0.00115081	     -0.19533861	     -0.05618686	      0.88258718	     -0.00190895	     -0.20917038	      0.00088049	     -0.00070931	     42.40308211
      2.79653431	     -0.05369792	     -0.00115470	     -0.19535142	     -0.05618555	      0.88258614	     -0.00191104	     -0.20917928	      0.00092083	     -0.00071970	     42.48894713
      2.79798667	     -0.05370754	     -0.00115646	     -0.19536118	     -0.05618418	      0.88258509	     -0.00191311	     -0.20918809	      0.00096213	     -0.00072847	     42.31823903
      2.79918721	     -0.05371313	     -0.00116004	     -0.19536683	     -0.05618301	      0.88258421	     -0.00191482	     -0.20919525	      0.00099658	     -0.00073444	     42.48529987
      2.80038774	     -0.05371720	     -0.00116152	     -0.19537102	     -0.05618179	      0.88258333	     -0.00191652	     -0.20920227	      0.00103164	     -0.00073907	     42.39114110
      2.80186487	     -0.05371992	     -0.00116391	     -0.19537388	     -0.05618023	      0.88258223	     -0.00191860	     -0.20921071	      0.00107505	     -0.00074278	     42.48719790
      2.80334200	     -0.05371923	     -0.00116391	     -0.19537338	     -0.05617861	      0.88258113	     -0.00192067	     -0.20921889	      0.00111912	     -0.00074411	     42.31889575
      2.80450402	     -0.05371694	     -0.00116639	     -0.19537118	     -0.05617729	      0.88258027	     -0.00192228	     -0.20922512	      0.00115385	     -0.00074353	     42.50852690
      2.80566605	     -0.05371291	     -0.00116728	     -0.19536729	     -0.05617593	      0.88257941	     -0.00192389	     -0.20923115	      0.00118900	     -0.00074129	     42.48377742
      2.80720122	     -0.05370468	     -0.00116998	     -0.19535918	     -0.05617407	      0.88257827	     -0.00192599	     -0.20923879	      0.00123561	     -0.00073565	     42.63320618
      2.80873640	     -0.05369457	     -0.00117080	     -0.19534926	     -0.05617214	      0.88257715	     -0.00192808	     -0.20924606	      0.00128254	     -0.00072669	     42.53952746
      2.80985532	     -0.05368670	     -0.00117376	     -0.19534145	     -0.05617068	      0.88257634	     -0.00192959	     -0.20925115	      0.00131650	     -0.00071816	     42.73193064
      2.81097425	     -0.05367762	     -0.00117484	     -0.19533248	     -0.05616919	      0.88257554	     -0.00193108	     -0.20925606	      0.00135057	     -0.00070787	     42.73925326
      2.81258822	     -0.05366111	     -0.00117718	     -0.19531612	     -0.05616697	      0.88257441	     -0.00193323	     -0.20926280	      0.00139948	     -0.00069003	     42.89285056
      2.81395919	     -0.05364405	     -0.00117768	     -0.19529921	     -0.05616502	      0.88257348	     -0.00193502	     -0.20926814	      0.00144095	     -0.00067205	     42.90283090
      2.81533016	     -0.05362516	     -0.00117982	     -0.19528043	     -0.05616302	      0.88257257	     -0.00193681	     -0.20927313	      0.00148198	     -0.00065160	     43.10775420
      2.81670113	     -0.05360293	     -0.00117926	     -0.19525839	     -0.05616096	      0.88257169	     -0.00193857	     -0.20927772	      0.00152288	     -0.00062865	     43.09839481
      2.81807210	     -0.05357707	     -0.00118119	     -0.19523264	     -0.05615885	      0.88257085	     -0.00194031	     -0.20928186	      0.00156313	     -0.00060341	     43.37152310
[truncated: 315,283 more chars]
