# Supplementary material for: A Neural Controller Model Considering the Vestibulospinal Tract in Human Postural Control
Source: Front Comput Neurosci. 2022 Feb 25;16:785099. doi: 10.3389/fncom.2022.785099 (PMC8913724; doi:10.3389/fncom.2022.785099)
Supplement: Supplementary file 8 [file Data_Sheet_3.zip › SimulationResults/VST+/2.476/opt_5/jiang_CoPpositon_pos.sto]

CoP
version=1
nRows=3818
nColumns=11
inDegrees=no

This file contains CoP trajectory (of origin) and orientations.

Units are S.I. units (seconds, meters, Newtons, ...)
Angles are in degrees.

endheader
time	cop-x	cop-z	cop-x-calcn-r	com-x	com-y	com-z	com-x-calcn-r	com-x-vel	com-y-vel	s_torques
      0.00044642	     -0.05991306	     -0.00034167	     -0.20160720	     -0.06018847	      0.88291525	     -0.00012903	     -0.21425400	      0.00001035	     -0.00002526	    106.00711459
      0.00098903	     -0.05941364	     -0.00035482	     -0.20110787	     -0.06018846	      0.88291523	     -0.00012902	     -0.21424125	      0.00003150	     -0.00003802	    108.14338706
      0.00165897	     -0.05901840	     -0.00036439	     -0.20071275	     -0.06018843	      0.88291520	     -0.00012900	     -0.21421858	      0.00005019	     -0.00003515	     76.76393292
      0.00253457	     -0.05876688	     -0.00037035	     -0.20046128	     -0.06018839	      0.88291518	     -0.00012894	     -0.21418461	      0.00005496	     -0.00001294	     47.13859882
      0.00376577	     -0.05872059	     -0.00037194	     -0.20041492	     -0.06018833	      0.88291519	     -0.00012884	     -0.21413894	      0.00003667	      0.00003220	     29.24252790
      0.00589837	     -0.05896514	     -0.00036897	     -0.20065937	     -0.06018830	      0.88291534	     -0.00012860	     -0.21408094	     -0.00000632	      0.00010030	     20.48648434
      0.00717345	     -0.05912944	     -0.00036776	     -0.20082374	     -0.06018832	      0.88291548	     -0.00012843	     -0.21405881	     -0.00002012	      0.00012283	     19.68024316
      0.00844854	     -0.05925801	     -0.00036763	     -0.20095248	     -0.06018834	      0.88291565	     -0.00012824	     -0.21404303	     -0.00002185	      0.00013152	     19.85999501
      0.01027657	     -0.05937684	     -0.00036939	     -0.20107172	     -0.06018837	      0.88291588	     -0.00012795	     -0.21402688	     -0.00000650	      0.00012499	     20.93780684
      0.01161016	     -0.05942399	     -0.00037087	     -0.20111925	     -0.06018837	      0.88291604	     -0.00012772	     -0.21401765	      0.00001366	      0.00011037	     22.23893290
      0.01294374	     -0.05945210	     -0.00037236	     -0.20114778	     -0.06018833	      0.88291618	     -0.00012748	     -0.21400944	      0.00003914	      0.00009034	     23.03954493
      0.01427732	     -0.05946079	     -0.00037368	     -0.20115693	     -0.06018826	      0.88291628	     -0.00012723	     -0.21400180	      0.00006750	      0.00006674	     24.13593686
      0.01605216	     -0.05945688	     -0.00037519	     -0.20115365	     -0.06018811	      0.88291637	     -0.00012688	     -0.21399214	      0.00010816	      0.00003252	     24.62880894
      0.01735193	     -0.05943905	     -0.00037588	     -0.20113628	     -0.06018795	      0.88291639	     -0.00012662	     -0.21398542	      0.00013819	      0.00000680	     25.62383331
      0.01865170	     -0.05941813	     -0.00037643	     -0.20111582	     -0.06018775	      0.88291639	     -0.00012634	     -0.21397895	      0.00016854	     -0.00001843	     25.52913568
      0.02027696	     -0.05937988	     -0.00037663	     -0.20107816	     -0.06018744	      0.88291633	     -0.00012598	     -0.21397130	      0.00020537	     -0.00004840	     25.95660426
      0.02171402	     -0.05934412	     -0.00037665	     -0.20104290	     -0.06018713	      0.88291624	     -0.00012565	     -0.21396493	      0.00023724	     -0.00007259	     25.23721232
      0.02315108	     -0.05929866	     -0.00037620	     -0.20099793	     -0.06018676	      0.88291612	     -0.00012531	     -0.21395899	      0.00026732	     -0.00009421	     25.54660203
      0.02458813	     -0.05925656	     -0.00037578	     -0.20095632	     -0.06018636	      0.88291598	     -0.00012495	     -0.21395340	      0.00029659	     -0.00011280	     24.60170320
      0.02602519	     -0.05920655	     -0.00037488	     -0.20090679	     -0.06018591	      0.88291580	     -0.00012458	     -0.21394823	      0.00032381	     -0.00012832	     24.87120536
      0.02746225	     -0.05916412	     -0.00037420	     -0.20086483	     -0.06018543	      0.88291561	     -0.00012420	     -0.21394336	      0.00035036	     -0.00014055	     23.94076051
      0.02889931	     -0.05911473	     -0.00037300	     -0.20081590	     -0.06018491	      0.88291540	     -0.00012381	     -0.21393886	      0.00037485	     -0.00014975	     24.30447712
      0.03016679	     -0.05908047	     -0.00037230	     -0.20078204	     -0.06018442	      0.88291521	     -0.00012346	     -0.21393509	      0.00039615	     -0.00015529	     23.70201065
      0.03143428	     -0.05904346	     -0.00037129	     -0.20074543	     -0.06018390	      0.88291501	     -0.00012309	     -0.21393156	      0.00041616	     -0.00015875	     23.79024851
      0.03299728	     -0.05900560	     -0.00037030	     -0.20070804	     -0.06018323	      0.88291476	     -0.00012264	     -0.21392742	      0.00044023	     -0.00016031	     23.60749320
      0.03456028	     -0.05896785	     -0.00036903	     -0.20067077	     -0.06018253	      0.88291451	     -0.00012217	     -0.21392355	      0.00046300	     -0.00015940	     23.87101993
      0.03583626	     -0.05894671	     -0.00036847	     -0.20065001	     -0.06018192	      0.88291430	     -0.00012177	     -0.21392049	      0.00048159	     -0.00015705	     23.72205926
      0.03711224	     -0.05892424	     -0.00036761	     -0.20062792	     -0.06018130	      0.88291411	     -0.00012137	     -0.21391757	      0.00049942	     -0.00015367	     23.88437449
      0.03869126	     -0.05890507	     -0.00036690	     -0.20060922	     -0.06018049	      0.88291387	     -0.00012087	     -0.21391403	      0.00052146	     -0.00014833	     23.91586797
      0.04027029	     -0.05888547	     -0.00036589	     -0.20059008	     -0.06017965	      0.88291364	     -0.00012036	     -0.21391062	      0.00054280	     -0.00014230	     24.14626200
      0.04149481	     -0.05887967	     -0.00036576	     -0.20058464	     -0.06017898	      0.88291347	     -0.00011996	     -0.21390799	      0.00055980	     -0.00013733	     24.08598426
      0.04271933	     -0.05887181	     -0.00036543	     -0.20057714	     -0.06017828	      0.88291330	     -0.00011955	     -0.21390542	      0.00057637	     -0.00013243	     24.17330473
      0.04436784	     -0.05886804	     -0.00036542	     -0.20057384	     -0.06017731	      0.88291309	     -0.00011899	     -0.21390199	      0.00059898	     -0.00012612	     24.17113450
      0.04601635	     -0.05886132	     -0.00036479	     -0.20056759	     -0.06017631	      0.88291289	     -0.00011842	     -0.21389863	      0.00062118	     -0.00012057	     24.31883731
      0.04719289	     -0.05886436	     -0.00036489	     -0.20057098	     -0.06017557	      0.88291275	     -0.00011801	     -0.21389619	      0.00063763	     -0.00011719	     24.18449765
      0.04836942	     -0.05886379	     -0.00036453	     -0.20057075	     -0.06017481	      0.88291261	     -0.00011759	     -0.21389379	      0.00065372	     -0.00011454	     24.21203926
      0.05011407	     -0.05886703	     -0.00036436	     -0.20057450	     -0.06017364	      0.88291241	     -0.00011697	     -0.21389025	      0.00067790	     -0.00011200	     24.14577910
      0.05158114	     -0.05886658	     -0.00036392	     -0.20057448	     -0.06017264	      0.88291225	     -0.00011644	     -0.21388731	      0.00069804	     -0.00011134	     24.22739006
      0.05304821	     -0.05887088	     -0.00036401	     -0.20057920	     -0.06017160	      0.88291208	     -0.00011590	     -0.21388433	      0.00071860	     -0.00011197	     24.07321537
      0.05451528	     -0.05886815	     -0.00036342	     -0.20057691	     -0.06017053	      0.88291192	     -0.00011535	     -0.21388138	      0.00073858	     -0.00011400	     24.25788312
      0.05583103	     -0.05887009	     -0.00036348	     -0.20057923	     -0.06016954	      0.88291177	     -0.00011486	     -0.21387867	      0.00075698	     -0.00011677	     24.04460844
      0.05714677	     -0.05886480	     -0.00036276	     -0.20057433	     -0.06016854	      0.88291161	     -0.00011436	     -0.21387593	      0.00077478	     -0.00012044	     24.15954486
      0.05846252	     -0.05886318	     -0.00036244	     -0.20057309	     -0.06016750	      0.88291145	     -0.00011386	     -0.21387314	      0.00079265	     -0.00012488	     24.04249983
      0.06013865	     -0.05885717	     -0.00036155	     -0.20056756	     -0.06016616	      0.88291124	     -0.00011321	     -0.21386965	      0.00081474	     -0.00013172	     24.18317886
      0.06147440	     -0.05885708	     -0.00036146	     -0.20056785	     -0.06016506	      0.88291106	     -0.00011269	     -0.21386691	      0.00083248	     -0.00013797	     23.95256247
      0.06281014	     -0.05885121	     -0.00036075	     -0.20056236	     -0.06016393	      0.88291087	     -0.00011217	     -0.21386428	      0.00084955	     -0.00014493	     24.08955246
      0.06414589	     -0.05884856	     -0.00036054	     -0.20056009	     -0.06016279	      0.88291067	     -0.00011164	     -0.21386171	      0.00086665	     -0.00015239	     23.95373344
      0.06581158	     -0.05884009	     -0.00035995	     -0.20055208	     -0.06016133	      0.88291041	     -0.00011097	     -0.21385866	      0.00088720	     -0.00016237	     24.12360601
      0.06712664	     -0.05883788	     -0.00036027	     -0.20055023	     -0.06016015	      0.88291019	     -0.00011044	     -0.21385630	      0.00090353	     -0.00017063	     23.87137360
      0.06844171	     -0.05882999	     -0.00036005	     -0.20054270	     -0.06015895	      0.88290996	     -0.00010990	     -0.21385402	      0.00091919	     -0.00017923	     24.00398522
      0.06975677	     -0.05882513	     -0.00036038	     -0.20053818	     -0.06015773	      0.88290972	     -0.00010936	     -0.21385178	      0.00093485	     -0.00018794	     23.89132887
      0.07148635	     -0.05881442	     -0.00036039	     -0.20052793	     -0.06015610	      0.88290938	     -0.00010864	     -0.21384893	      0.00095468	     -0.00019947	     24.04160107
      0.07279109	     -0.05881146	     -0.00036105	     -0.20052530	     -0.06015484	      0.88290911	     -0.00010810	     -0.21384679	      0.00096968	     -0.00020801	     23.80702303
      0.07409582	     -0.05880387	     -0.00036104	     -0.20051805	     -0.06015357	      0.88290884	     -0.00010755	     -0.21384474	      0.00098400	     -0.00021642	     23.90966204
      0.07567437	     -0.05879959	     -0.00036154	     -0.20051417	     -0.06015200	      0.88290849	     -0.00010688	     -0.21384229	      0.00100131	     -0.00022625	     23.75053833
      0.07708713	     -0.05879114	     -0.00036122	     -0.20050609	     -0.06015058	      0.88290816	     -0.00010628	     -0.21384018	      0.00101611	     -0.00023476	     23.92245616
      0.07849989	     -0.05878989	     -0.00036176	     -0.20050519	     -0.06014913	      0.88290783	     -0.00010567	     -0.21383809	      0.00103115	     -0.00024287	     23.71933397
      0.07991265	     -0.05878342	     -0.00036132	     -0.20049909	     -0.06014766	      0.88290748	     -0.00010506	     -0.21383611	      0.00104548	     -0.00025070	     23.91013282
      0.08132541	     -0.05879482	     -0.00036165	     -0.20051083	     -0.06014617	      0.88290712	     -0.00010444	     -0.21383430	      0.00105995	     -0.00025849	     23.63623599
      0.08273817	     -0.05884747	     -0.00036049	     -0.20056383	     -0.06014467	      0.88290675	     -0.00010382	     -0.21383367	      0.00107285	     -0.00026846	     23.50568200
      0.08415093	     -0.05899226	     -0.00036002	     -0.20070892	     -0.06014314	      0.88290635	     -0.00010319	     -0.21383632	      0.00108533	     -0.00028587	     22.75713343
      0.08556369	     -0.05921478	     -0.00035850	     -0.20093174	     -0.06014160	      0.88290593	     -0.00010256	     -0.21384475	      0.00109869	     -0.00031755	     23.10370612
      0.08697645	     -0.05950613	     -0.00035863	     -0.20122340	     -0.06014004	      0.88290545	     -0.00010193	     -0.21386034	      0.00111762	     -0.00036883	     22.95983836
      0.08838921	     -0.05981976	     -0.00035831	     -0.20153740	     -0.06013844	      0.88290488	     -0.00010131	     -0.21388346	      0.00114378	     -0.00044265	     24.54589458
      0.08980197	     -0.06014642	     -0.00035977	     -0.20186448	     -0.06013680	      0.88290419	     -0.00010068	     -0.21391341	      0.00117977	     -0.00053918	     25.00434239
      0.09121473	     -0.06045496	     -0.00036076	     -0.20217353	     -0.06013510	      0.88290334	     -0.00010006	     -0.21394921	      0.00122464	     -0.00065687	     26.96209046
      0.09262749	     -0.06074921	     -0.00036307	     -0.20246835	     -0.06013334	      0.88290232	     -0.00009944	     -0.21398963	      0.00127866	     -0.00079288	     27.26042299
      0.09404025	     -0.06101273	     -0.00036455	     -0.20273253	     -0.06013149	      0.88290110	     -0.00009882	     -0.21403371	      0.00133994	     -0.00094352	     28.45461000
      0.09545301	     -0.06125480	     -0.00036637	     -0.20297532	     -0.06012955	      0.88289965	     -0.00009821	     -0.21408050	      0.00140794	     -0.00110502	     28.03403033
      0.09718312	     -0.06150817	     -0.00036711	     -0.20322967	     -0.06012703	      0.88289756	     -0.00009747	     -0.21414044	      0.00149830	     -0.00131174	     28.09867815
      0.09857052	     -0.06168079	     -0.00036774	     -0.20340312	     -0.06012490	      0.88289562	     -0.00009687	     -0.21418973	      0.00157551	     -0.00147993	     26.08636683
      0.09995791	     -0.06182279	     -0.00036703	     -0.20354603	     -0.06012266	      0.88289346	     -0.00009629	     -0.21423976	      0.00165555	     -0.00164469	     25.08971230
      0.10134531	     -0.06194426	     -0.00036636	     -0.20366843	     -0.06012031	      0.88289106	     -0.00009570	     -0.21429004	      0.00173744	     -0.00180357	     23.10248267
      0.10307162	     -0.06205630	     -0.00036381	     -0.20378171	     -0.06011722	      0.88288779	     -0.00009498	     -0.21435221	      0.00184237	     -0.00198705	     21.31009390
      0.10408866	     -0.06210634	     -0.00036222	     -0.20383249	     -0.06011531	      0.88288572	     -0.00009455	     -0.21438819	      0.00190398	     -0.00208693	     20.07058707
      0.10510571	     -0.06214475	     -0.00036000	     -0.20387166	     -0.06011334	      0.88288355	     -0.00009413	     -0.21442348	      0.00196655	     -0.00217832	     19.16764632
      0.10699654	     -0.06219593	     -0.00035527	     -0.20392429	     -0.06010952	      0.88287928	     -0.00009336	     -0.21448687	      0.00208266	     -0.00232503	     18.06153179
      0.10896294	     -0.06223581	     -0.00034963	     -0.20396571	     -0.06010530	      0.88287459	     -0.00009256	     -0.21454936	      0.00220351	     -0.00244159	     17.43743173
      0.10991119	     -0.06224923	     -0.00034738	     -0.20397985	     -0.06010319	      0.88287225	     -0.00009219	     -0.21457817	      0.00226038	     -0.00248485	     17.78202917
      0.11112280	     -0.06226600	     -0.00034460	     -0.20399755	     -0.06010040	      0.88286922	     -0.00009171	     -0.21461379	      0.00233343	     -0.00252605	     18.06279653
      0.11343036	     -0.06230650	     -0.00033941	     -0.20403980	     -0.06009486	      0.88286333	     -0.00009082	     -0.21467814	      0.00247060	     -0.00256428	     19.18718977
      0.11458588	     -0.06233103	     -0.00033711	     -0.20406520	     -0.06009196	      0.88286037	     -0.00009038	     -0.21470865	      0.00253969	     -0.00256380	     19.35855921
      0.11574140	     -0.06235653	     -0.00033500	     -0.20409157	     -0.06008899	      0.88285741	     -0.00008996	     -0.21473800	      0.00260797	     -0.00255224	     19.92149111
      0.11745977	     -0.06240162	     -0.00033206	     -0.20413794	     -0.06008442	      0.88285306	     -0.00008934	     -0.21477951	      0.00271030	     -0.00251433	     20.24336277
      0.11885864	     -0.06244021	     -0.00033016	     -0.20417756	     -0.06008057	      0.88284957	     -0.00008884	     -0.21481142	      0.00279324	     -0.00246777	     20.76171315
      0.12025750	     -0.06248559	     -0.00032875	     -0.20422397	     -0.06007661	      0.88284616	     -0.00008836	     -0.21484165	      0.00287794	     -0.00240735	     20.33955918
      0.12165637	     -0.06253021	     -0.00032760	     -0.20426961	     -0.06007252	      0.88284284	     -0.00008790	     -0.21487028	      0.00296171	     -0.00233663	     20.64216571
      0.12289611	     -0.06257378	     -0.00032733	     -0.20431407	     -0.06006880	      0.88283999	     -0.00008749	     -0.21489433	      0.00303802	     -0.00226487	     19.97900447
      0.12413585	     -0.06261715	     -0.00032703	     -0.20435834	     -0.06006499	      0.88283723	     -0.00008710	     -0.21491726	      0.00311392	     -0.00218755	     19.87446739
      0.12537559	     -0.06266266	     -0.00032676	     -0.20440474	     -0.06006108	      0.88283457	     -0.00008672	     -0.21493908	      0.00319117	     -0.00210430	     19.34410162
      0.12694879	     -0.06271820	     -0.00032649	     -0.20446143	     -0.06005598	      0.88283134	     -0.00008625	     -0.21496527	      0.00328951	     -0.00199318	     19.05835557
      0.12829669	     -0.06276611	     -0.00032652	     -0.20451033	     -0.06005149	      0.88282872	     -0.00008586	     -0.21498638	      0.00337556	     -0.00189323	     18.36863511
      0.12964460	     -0.06280869	     -0.00032656	     -0.20455389	     -0.06004688	      0.88282624	     -0.00008548	     -0.21500636	      0.00346110	     -0.00179175	     18.34450551
      0.13099251	     -0.06285152	     -0.00032678	     -0.20459771	     -0.06004216	      0.88282389	     -0.00008512	     -0.21502521	      0.00354878	     -0.00168784	     17.70441687
      0.13234042	     -0.06288828	     -0.00032697	     -0.20463546	     -0.06003732	      0.88282169	     -0.00008477	     -0.21504307	      0.00363557	     -0.00158426	     17.74930213
      0.13410663	     -0.06293838	     -0.00032752	     -0.20468685	     -0.06003079	      0.88281901	     -0.00008432	     -0.21506509	      0.00375163	     -0.00144868	     17.22738706
      0.13507633	     -0.06296064	     -0.00032744	     -0.20470982	     -0.06002713	      0.88281764	     -0.00008409	     -0.21507665	      0.00381449	     -0.00137590	     17.39375278
      0.13627630	     -0.06298953	     -0.00032750	     -0.20473959	     -0.06002250	      0.88281604	     -0.00008381	     -0.21509048	      0.00389340	     -0.00128687	     17.30941329
      0.13819407	     -0.06303156	     -0.00032766	     -0.20478302	     -0.06001491	      0.88281371	     -0.00008338	     -0.21511173	      0.00401952	     -0.00114983	     17.33756662
      0.13949141	     -0.06305867	     -0.00032787	     -0.20481109	     -0.06000964	      0.88281227	     -0.00008310	     -0.21512560	      0.00410595	     -0.00106062	     17.14061185
      0.14078875	     -0.06307861	     -0.00032841	     -0.20483196	     -0.06000426	      0.88281095	     -0.00008283	     -0.21513913	      0.00419149	     -0.00097599	     17.22251234
      0.14208609	     -0.06309838	     -0.00032944	     -0.20485266	     -0.05999877	      0.88280974	     -0.00008258	     -0.21515235	      0.00427811	     -0.00089460	     17.06126943
      0.14338342	     -0.06311282	     -0.00032993	     -0.20486804	     -0.05999316	      0.88280863	     -0.00008233	     -0.21516529	      0.00436387	     -0.00081822	     17.09500137
      0.14468076	     -0.06312494	     -0.00032992	     -0.20488112	     -0.05998744	      0.88280762	     -0.00008209	     -0.21517788	      0.00445057	     -0.00074532	     16.90888191
      0.14597810	     -0.06313028	     -0.00032949	     -0.20488742	     -0.05998161	      0.88280669	     -0.00008187	     -0.21519009	      0.00453634	     -0.00067763	     16.90737794
      0.14727544	     -0.06313352	     -0.00032886	     -0.20489162	     -0.05997567	      0.88280586	     -0.00008165	     -0.21520183	      0.00462301	     -0.00061362	     16.69803387
      0.14857278	     -0.06313115	     -0.00032801	     -0.20489021	     -0.05996962	      0.88280510	     -0.00008144	     -0.21521307	      0.00470872	     -0.00055482	     16.68441519
      0.14987011	     -0.06312781	     -0.00032726	     -0.20488784	     -0.05996345	      0.88280442	     -0.00008125	     -0.21522376	      0.00479524	     -0.00049965	     16.46322098
      0.15116745	     -0.06312060	     -0.00032642	     -0.20488158	     -0.05995718	      0.88280380	     -0.00008106	     -0.21523391	      0.00488075	     -0.00044959	     16.45752151
      0.15246479	     -0.06311397	     -0.00032567	     -0.20487591	     -0.05995079	      0.88280325	     -0.00008089	     -0.21524351	      0.00496700	     -0.00040308	     16.23904546
      0.15376213	     -0.06310472	     -0.00032482	     -0.20486761	     -0.05994429	      0.88280275	     -0.00008072	     -0.21525259	      0.00505222	     -0.00036161	     16.26416514
      0.15505947	     -0.06309702	     -0.00032422	     -0.20486085	     -0.05993768	      0.88280231	     -0.00008057	     -0.21526114	      0.00513818	     -0.00032359	     16.06714822
      0.15635680	     -0.06308818	     -0.00032360	     -0.20485295	     -0.05993096	      0.88280191	     -0.00008043	     -0.21526920	      0.00522318	     -0.00029047	     16.13015636
      0.15765414	     -0.06308156	     -0.00032313	     -0.20484726	     -0.05992413	      0.88280155	     -0.00008029	     -0.21527677	      0.00530897	     -0.00026071	     15.95636760
      0.15895148	     -0.06307341	     -0.00032250	     -0.20484004	     -0.05991719	      0.88280123	     -0.00008017	     -0.21528389	      0.00539395	     -0.00023567	     16.05530560
      0.16024882	     -0.06306801	     -0.00032186	     -0.20483558	     -0.05991013	      0.88280094	     -0.00008006	     -0.21529053	      0.00547978	     -0.00021384	     15.89628376
      0.16154615	     -0.06306237	     -0.00032104	     -0.20483086	     -0.05990297	      0.88280068	     -0.00007996	     -0.21529675	      0.00556490	     -0.00019650	     16.01077735
      0.16284349	     -0.06305921	     -0.00032035	     -0.20482863	     -0.05989569	      0.88280043	     -0.00007987	     -0.21530253	      0.00565093	     -0.00018218	     15.86796043
      0.16414083	     -0.06305500	     -0.00031958	     -0.20482536	     -0.05988831	      0.88280020	     -0.00007979	     -0.21530790	      0.00573642	     -0.00017212	     15.99509301
      0.16543817	     -0.06305216	     -0.00031900	     -0.20482344	     -0.05988081	      0.88279998	     -0.00007972	     -0.21531283	      0.00582288	     -0.00016481	     15.87819837
      0.16673551	     -0.06304637	     -0.00031839	     -0.20481857	     -0.05987320	      0.88279977	     -0.00007966	     -0.21531731	      0.00590893	     -0.00016128	     16.02530679
      0.16803284	     -0.06303757	     -0.00031814	     -0.20481070	     -0.05986548	      0.88279956	     -0.00007961	     -0.21532122	      0.00599589	     -0.00015993	     15.98271401
      0.16933018	     -0.06301159	     -0.00031846	     -0.20478563	     -0.05985764	      0.88279936	     -0.00007958	     -0.21532429	      0.00608261	     -0.00016101	     16.28883729
      0.17095253	     -0.06292982	     -0.00031996	     -0.20470500	     -0.05984768	      0.88279909	     -0.00007955	     -0.21532573	      0.00619239	     -0.00016139	     16.58158287
      0.17204552	     -0.06282593	     -0.00032102	     -0.20460188	     -0.05984088	      0.88279892	     -0.00007954	     -0.21532411	      0.00626512	     -0.00015940	     17.25706464
      0.17313851	     -0.06268090	     -0.00032186	     -0.20445762	     -0.05983399	      0.88279875	     -0.00007953	     -0.21531944	      0.00633742	     -0.00015209	     17.72128965
      0.17472055	     -0.06239880	     -0.00032214	     -0.20417665	     -0.05982388	      0.88279852	     -0.00007954	     -0.21530594	      0.00643760	     -0.00012934	     18.55884114
      0.17654031	     -0.06199249	     -0.00032137	     -0.20377159	     -0.05981207	      0.88279833	     -0.00007957	     -0.21527927	      0.00654389	     -0.00007817	     19.10467761
      0.17746961	     -0.06175633	     -0.00032026	     -0.20353603	     -0.05980597	      0.88279827	     -0.00007959	     -0.21526097	      0.00659200	     -0.00004089	     19.77608732
      0.17865913	     -0.06143779	     -0.00031835	     -0.20321822	     -0.05979809	      0.88279826	     -0.00007962	     -0.21523307	      0.00664847	      0.00001965	     20.28278626
      0.18076888	     -0.06084311	     -0.00031396	     -0.20262467	     -0.05978397	      0.88279844	     -0.00007970	     -0.21517245	      0.00673095	      0.00016056	     21.42513102
      0.18199544	     -0.06049128	     -0.00031111	     -0.20227342	     -0.05977569	      0.88279870	     -0.00007975	     -0.21513156	      0.00676929	      0.00026203	     21.72847664
      0.18322199	     -0.06013710	     -0.00030778	     -0.20191973	     -0.05976737	      0.88279909	     -0.00007982	     -0.21508726	      0.00679954	      0.00037530	     22.51028857
      0.18476318	     -0.05969774	     -0.00030336	     -0.20148090	     -0.05975687	      0.88279979	     -0.00007991	     -0.21502755	      0.00682866	      0.00053370	     23.06513764
      0.18597740	     -0.05935600	     -0.00029963	     -0.20113949	     -0.05974857	      0.88280052	     -0.00007999	     -0.21497797	      0.00684370	      0.00066786	     24.02109518
      0.18719162	     -0.05902473	     -0.00029595	     -0.20080850	     -0.05974025	      0.88280141	     -0.00008007	     -0.21492664	      0.00685398	      0.00080955	     24.43667092
      0.18840584	     -0.05870219	     -0.00029189	     -0.20048618	     -0.05973192	      0.88280248	     -0.00008017	     -0.21487403	      0.00685852	      0.00095545	     25.23208724
      0.19004359	     -0.05828852	     -0.00028621	     -0.20007274	     -0.05972069	      0.88280421	     -0.00008031	     -0.21480176	      0.00685819	      0.00115699	     25.89477178
      0.19125135	     -0.05799673	     -0.00028209	     -0.19978105	     -0.05971241	      0.88280570	     -0.00008042	     -0.21474804	      0.00685252	      0.00130563	     26.84585536
      0.19245910	     -0.05772081	     -0.00027904	     -0.19950517	     -0.05970414	      0.88280737	     -0.00008053	     -0.21469429	      0.00684429	      0.00145353	     27.31281734
      0.19366686	     -0.05745513	     -0.00027600	     -0.19923951	     -0.05969588	      0.88280921	     -0.00008065	     -0.21464075	      0.00683262	      0.00159785	     28.10403010
      0.19539365	     -0.05709272	     -0.00027150	     -0.19887705	     -0.05968410	      0.88281214	     -0.00008084	     -0.21456471	      0.00681229	      0.00179655	     28.86945726
      0.19658855	     -0.05685006	     -0.00026812	     -0.19863434	     -0.05967597	      0.88281437	     -0.00008098	     -0.21451257	      0.00679483	      0.00192615	     29.76681668
      0.19778345	     -0.05662118	     -0.00026538	     -0.19840536	     -0.05966786	      0.88281674	     -0.00008112	     -0.21446092	      0.00677623	      0.00204912	     30.23400817
      0.19925505	     -0.05635056	     -0.00026214	     -0.19813459	     -0.05965791	      0.88281986	     -0.00008130	     -0.21439816	      0.00675045	      0.00218841	     31.16290938
      0.20072665	     -0.05609574	     -0.00025933	     -0.19787958	     -0.05964799	      0.88282318	     -0.00008150	     -0.21433636	      0.00672351	      0.00231412	     31.59097105
      0.20192960	     -0.05589317	     -0.00025676	     -0.19767684	     -0.05963992	      0.88282602	     -0.00008166	     -0.21428661	      0.00669905	      0.00240475	     32.48869251
      0.20313254	     -0.05570180	     -0.00025441	     -0.19748528	     -0.05963188	      0.88282896	     -0.00008183	     -0.21423753	      0.00667449	      0.00248532	     32.84448511
      0.20433549	     -0.05551640	     -0.00025208	     -0.19729967	     -0.05962386	      0.88283199	     -0.00008201	     -0.21418916	      0.00664833	      0.00255414	     33.51387521
      0.20599425	     -0.05527510	     -0.00024892	     -0.19705807	     -0.05961286	      0.88283629	     -0.00008226	     -0.21412365	      0.00661138	      0.00263086	     33.99988383
      0.20724667	     -0.05509798	     -0.00024620	     -0.19688070	     -0.05960460	      0.88283962	     -0.00008245	     -0.21407514	      0.00658151	      0.00267376	     34.73996094
      0.20849910	     -0.05492870	     -0.00024368	     -0.19671116	     -0.05959638	      0.88284299	     -0.00008266	     -0.21402737	      0.00655155	      0.00270491	     34.99714238
      0.20975152	     -0.05476076	     -0.00024145	     -0.19654294	     -0.05958819	      0.88284639	     -0.00008286	     -0.21398033	      0.00651992	      0.00272322	     35.62273572
      0.21130203	     -0.05456466	     -0.00023967	     -0.19634645	     -0.05957812	      0.88285062	     -0.00008313	     -0.21392312	      0.00648017	      0.00273021	     35.85395536
      0.21248672	     -0.05441737	     -0.00023827	     -0.19619884	     -0.05957046	      0.88285385	     -0.00008333	     -0.21388023	      0.00644774	      0.00272311	     36.50110132
      0.21367141	     -0.05427657	     -0.00023696	     -0.19605772	     -0.05956284	      0.88285706	     -0.00008355	     -0.21383801	      0.00641516	      0.00270687	     36.67691147
      0.21509456	     -0.05410848	     -0.00023473	     -0.19588923	     -0.05955374	      0.88286090	     -0.00008381	     -0.21378814	      0.00637403	      0.00267448	     37.24808033
      0.21658407	     -0.05393738	     -0.00023246	     -0.19571771	     -0.05954428	      0.88286485	     -0.00008409	     -0.21373684	      0.00633024	      0.00262796	     37.35594534
      0.21778535	     -0.05379645	     -0.00023023	     -0.19557641	     -0.05953669	      0.88286798	     -0.00008432	     -0.21369610	      0.00629263	      0.00258089	     37.99303667
      0.21898663	     -0.05366074	     -0.00022821	     -0.19544033	     -0.05952916	      0.88287104	     -0.00008455	     -0.21365583	      0.00625468	      0.00252743	     38.11647264
      0.22018791	     -0.05352304	     -0.00022637	     -0.19530225	     -0.05952167	      0.88287405	     -0.00008479	     -0.21361604	      0.00621486	      0.00246717	     38.56765009
      0.22187967	     -0.05333394	     -0.00022462	     -0.19511255	     -0.05951120	      0.88287814	     -0.00008513	     -0.21356072	      0.00615701	      0.00237379	     38.79874191
      0.22313886	     -0.05319067	     -0.00022322	     -0.19496881	     -0.05950348	      0.88288108	     -0.00008539	     -0.21352007	      0.00611129	      0.00229829	     39.39174963
      0.22439805	     -0.05305030	     -0.00022186	     -0.19482797	     -0.05949581	      0.88288393	     -0.00008566	     -0.21347976	      0.00606458	      0.00221970	     39.52630026
      0.22565725	     -0.05290572	     -0.00022011	     -0.19468290	     -0.05948821	      0.88288667	     -0.00008593	     -0.21343976	      0.00601549	      0.00213795	     40.02299052
      0.22721380	     -0.05273203	     -0.00021816	     -0.19450857	     -0.05947889	      0.88288992	     -0.00008627	     -0.21339065	      0.00595279	      0.00203499	     40.20047482
      0.22842914	     -0.05259390	     -0.00021594	     -0.19436994	     -0.05947169	      0.88289234	     -0.00008654	     -0.21335264	      0.00590103	      0.00195328	     40.76457859
      0.22964449	     -0.05246240	     -0.00021402	     -0.19423791	     -0.05946455	      0.88289467	     -0.00008681	     -0.21331494	      0.00584795	      0.00187193	     40.93598256
      0.23085984	     -0.05232960	     -0.00021187	     -0.19410456	     -0.05945747	      0.88289689	     -0.00008709	     -0.21327760	      0.00579264	      0.00179089	     41.34688945
      0.23249983	     -0.05215871	     -0.00020979	     -0.19393289	     -0.05944804	      0.88289974	     -0.00008747	     -0.21322781	      0.00571531	      0.00168357	     41.65844748
      0.23369032	     -0.05203404	     -0.00020802	     -0.19380764	     -0.05944127	      0.88290170	     -0.00008775	     -0.21319219	      0.00565668	      0.00160737	     42.12672919
      0.23488081	     -0.05191649	     -0.00020685	     -0.19368946	     -0.05943457	      0.88290357	     -0.00008803	     -0.21315702	      0.00559652	      0.00153334	     42.36913265
      0.23636176	     -0.05177019	     -0.00020489	     -0.19354238	     -0.05942634	      0.88290577	     -0.00008839	     -0.21311396	      0.00551902	      0.00144437	     42.85683104
      0.23765290	     -0.05165061	     -0.00020355	     -0.19342209	     -0.05941926	      0.88290759	     -0.00008871	     -0.21307702	      0.00544947	      0.00137029	     43.10530749
      0.23894405	     -0.05152746	     -0.00020088	     -0.19329825	     -0.05941227	      0.88290931	     -0.00008903	     -0.21304067	      0.00537771	      0.00129974	     43.57642462
      0.24023520	     -0.05141016	     -0.00019993	     -0.19318019	     -0.05940537	      0.88291095	     -0.00008936	     -0.21300487	      0.00530417	      0.00123325	     43.83153459
      0.24152634	     -0.05129116	     -0.00019824	     -0.19306044	     -0.05939857	      0.88291250	     -0.00008968	     -0.21296973	      0.00522851	      0.00117080	     44.30829869
      0.24281749	     -0.05118089	     -0.00019771	     -0.19294936	     -0.05939187	      0.88291397	     -0.00009002	     -0.21293519	      0.00515120	      0.00111269	     44.56651877
      0.24410864	     -0.05106581	     -0.00019607	     -0.19283350	     -0.05938527	      0.88291538	     -0.00009036	     -0.21290129	      0.00507194	      0.00105880	     45.08335251
      0.24539979	     -0.05096059	     -0.00019580	     -0.19272744	     -0.05937877	      0.88291671	     -0.00009070	     -0.21286791	      0.00499115	      0.00100942	     45.31416121
      0.24669093	     -0.05084931	     -0.00019386	     -0.19261534	     -0.05937238	      0.88291798	     -0.00009104	     -0.21283513	      0.00490845	      0.00096426	     45.84892681
      0.24784150	     -0.05075921	     -0.00019352	     -0.19252447	     -0.05936678	      0.88291907	     -0.00009135	     -0.21280633	      0.00483357	      0.00092771	     46.03823251
      0.24899207	     -0.05066543	     -0.00019220	     -0.19242993	     -0.05936126	      0.88292012	     -0.00009167	     -0.21277796	      0.00475731	      0.00089445	     46.43687217
      0.25037897	     -0.05056049	     -0.00019146	     -0.19232404	     -0.05935473	      0.88292134	     -0.00009205	     -0.21274428	      0.00466386	      0.00085874	     46.73522463
      0.25176587	     -0.05045813	     -0.00018958	     -0.19222074	     -0.05934832	      0.88292250	     -0.00009243	     -0.21271131	      0.00456849	      0.00082727	     47.17911456
      0.25290994	     -0.05038829	     -0.00018931	     -0.19215007	     -0.05934314	      0.88292344	     -0.00009276	     -0.21268472	      0.00448870	      0.00080407	     47.25623987
      0.25405401	     -0.05032206	     -0.00018801	     -0.19208304	     -0.05933805	      0.88292434	     -0.00009308	     -0.21265888	      0.00440778	      0.00078266	     47.51073158
      0.25545789	     -0.05025665	     -0.00018743	     -0.19201660	     -0.05933194	      0.88292543	     -0.00009348	     -0.21262830	      0.00430753	      0.00075819	     47.64244848
      0.25686178	     -0.05019853	     -0.00018565	     -0.19195748	     -0.05932596	      0.88292647	     -0.00009388	     -0.21259916	      0.00420631	      0.00073463	     47.97359540
      0.25795645	     -0.05016867	     -0.00018580	     -0.19192679	     -0.05932140	      0.88292727	     -0.00009420	     -0.21257747	      0.00412722	      0.00071644	     47.91773672
      0.25905112	     -0.05014208	     -0.00018487	     -0.19189939	     -0.05931692	      0.88292804	     -0.00009452	     -0.21255680	      0.00404790	      0.00069778	     48.04560413
      0.26051547	     -0.05012290	     -0.00018457	     -0.19187911	     -0.05931107	      0.88292905	     -0.00009494	     -0.21253076	      0.00394199	      0.00067156	     48.03257009
      0.26197981	     -0.05011333	     -0.00018330	     -0.19186846	     -0.05930538	      0.88293001	     -0.00009537	     -0.21250670	      0.00383642	      0.00064294	     48.20634376
      0.26303296	     -0.05012223	     -0.00018407	     -0.19187655	     -0.05930138	      0.88293067	     -0.00009569	     -0.21249062	      0.00376113	      0.00062053	     47.98293666
      0.26408611	     -0.05013405	     -0.00018370	     -0.19188759	     -0.05929746	      0.88293131	     -0.00009600	     -0.21247565	      0.00368627	      0.00059615	     47.95386712
      0.26563210	     -0.05016776	     -0.00018401	     -0.19192014	     -0.05929184	      0.88293221	     -0.00009646	     -0.21245567	      0.00357766	      0.00055644	     47.74077563
      0.26693970	     -0.05020511	     -0.00018358	     -0.19195654	     -0.05928722	      0.88293291	     -0.00009685	     -0.21244066	      0.00348708	      0.00051876	     47.65527004
      0.26824730	     -0.05025778	     -0.00018463	     -0.19200824	     -0.05928272	      0.88293356	     -0.00009725	     -0.21242736	      0.00339803	      0.00047715	     47.31544309
      0.26955490	     -0.05031320	     -0.00018411	     -0.19206274	     -0.05927834	      0.88293416	     -0.00009765	     -0.21241579	      0.00331042	      0.00043138	     47.23834868
      0.27086251	     -0.05038465	     -0.00018576	     -0.19213323	     -0.05927406	      0.88293469	     -0.00009804	     -0.21240584	      0.00322468	      0.00038167	     46.76842314
      0.27197868	     -0.05044315	     -0.00018504	     -0.19219098	     -0.05927050	      0.88293509	     -0.00009838	     -0.21239865	      0.00315269	      0.00033612	     46.68393959
      0.27309486	     -0.05051101	     -0.00018595	     -0.19225806	     -0.05926703	      0.88293544	     -0.00009873	     -0.21239252	      0.00308213	      0.00028806	     46.35265577
      0.27451775	     -0.05059814	     -0.00018615	     -0.19234424	     -0.05926270	      0.88293580	     -0.00009916	     -0.21238620	      0.00299394	      0.00022342	     46.08646652
      0.27594064	     -0.05069439	     -0.00018787	     -0.19243953	     -0.05925850	      0.88293607	     -0.00009960	     -0.21238136	      0.00290791	      0.00015566	     45.58763123
      0.27707711	     -0.05076743	     -0.00018751	     -0.19251186	     -0.05925524	      0.88293622	     -0.00009996	     -0.21237851	      0.00284045	      0.00009963	     45.43422156
      0.27821358	     -0.05084760	     -0.00018869	     -0.19259129	     -0.05925205	      0.88293630	     -0.00010031	     -0.21237643	      0.00277432	      0.00004239	     45.05535924
      0.27965258	     -0.05094759	     -0.00018891	     -0.19269040	     -0.05924811	      0.88293630	     -0.00010076	     -0.21237487	      0.00269215	     -0.00003141	     44.74558240
      0.28109158	     -0.05105572	     -0.00019070	     -0.19279762	     -0.05924430	      0.88293621	     -0.00010121	     -0.21237437	      0.00261188	     -0.00010588	     44.18913726
      0.28219498	     -0.05113332	     -0.00019015	     -0.19287460	     -0.05924145	      0.88293606	     -0.00010155	     -0.21237470	      0.00255132	     -0.00016317	     44.02911449
      0.28329838	     -0.05121720	     -0.00019115	     -0.19295782	     -0.05923867	      0.88293585	     -0.00010190	     -0.21237555	      0.00249188	     -0.00022019	     43.66697363
      0.28480011	     -0.05132972	     -0.00019163	     -0.19306948	     -0.05923499	      0.88293546	     -0.00010237	     -0.21237754	      0.00241244	     -0.00029699	     43.32491691
      0.28630183	     -0.05144983	     -0.00019416	     -0.19318870	     -0.05923142	      0.88293496	     -0.00010285	     -0.21238038	      0.00233491	     -0.00037211	     42.78069715
      0.28737379	     -0.05152906	     -0.00019413	     -0.19326735	     -0.05922895	      0.88293453	     -0.00010319	     -0.21238294	      0.00228044	     -0.00042442	     42.64569537
      0.28844576	     -0.05161422	     -0.00019568	     -0.19335191	     -0.05922653	      0.88293405	     -0.00010353	     -0.21238587	      0.00222697	     -0.00047532	     42.32682439
      0.29002948	     -0.05173807	     -0.00019715	     -0.19347490	     -0.05922307	      0.88293324	     -0.00010403	     -0.21239091	      0.00214947	     -0.00054771	     41.99188822
      0.29136926	     -0.05184653	     -0.00019942	     -0.19358263	     -0.05922023	      0.88293246	     -0.00010446	     -0.21239575	      0.00208547	     -0.00060599	     41.59134694
      0.29270903	     -0.05194992	     -0.00020010	     -0.19368534	     -0.05921748	      0.88293161	     -0.00010489	     -0.21240110	      0.00202270	     -0.00066135	     41.40969337
      0.29404881	     -0.05206012	     -0.00020269	     -0.19379483	     -0.05921481	      0.88293069	     -0.00010532	     -0.21240687	      0.00196146	     -0.00071346	     40.96536959
      0.29525221	     -0.05215181	     -0.00020276	     -0.19388595	     -0.05921248	      0.88292981	     -0.00010570	     -0.21241241	      0.00190744	     -0.00075743	     40.85012756
      0.29645561	     -0.05224923	     -0.00020466	     -0.19398277	     -0.05921022	      0.88292887	     -0.00010609	     -0.21241822	      0.00185468	     -0.00079848	     40.50505279
      0.29765901	     -0.05234243	     -0.00020535	     -0.19407541	     -0.05920802	      0.88292789	     -0.00010648	     -0.21242431	      0.00180291	     -0.00083664	     40.32225922
      0.29920085	     -0.05246548	     -0.00020756	     -0.19419773	     -0.05920529	      0.88292656	     -0.00010697	     -0.21243243	      0.00173832	     -0.00088111	     39.93031977
      0.30043435	     -0.05255826	     -0.00020776	     -0.19428999	     -0.05920317	      0.88292545	     -0.00010737	     -0.21243918	      0.00168780	     -0.00091317	     39.81602234
      0.30166786	     -0.05265583	     -0.00020963	     -0.19438700	     -0.05920112	      0.88292431	     -0.00010777	     -0.21244608	      0.00163857	     -0.00094199	     39.49022164
      0.30290136	     -0.05274909	     -0.00021051	     -0.19447974	     -0.05919913	      0.88292313	     -0.00010817	     -0.21245316	      0.00159037	     -0.00096764	     39.32895558
      0.30442211	     -0.05286769	     -0.00021303	     -0.19459768	     -0.05919676	      0.88292164	     -0.00010866	     -0.21246203	      0.00153262	     -0.00099480	     38.95267428
      0.30564180	     -0.05295646	     -0.00021336	     -0.19468598	     -0.05919492	      0.88292041	     -0.00010905	     -0.21246929	      0.00148737	     -0.00101319	     38.86116533
      0.30686148	     -0.05304969	     -0.00021536	     -0.19477871	     -0.05919313	      0.88291917	     -0.00010944	     -0.21247659	      0.00144336	     -0.00102855	     38.55830075
      0.30808117	     -0.05313829	     -0.00021620	     -0.19486685	     -0.05919139	      0.88291791	     -0.00010983	     -0.21248396	      0.00140031	     -0.00104105	     38.40400055
      0.30966139	     -0.05325585	     -0.00021861	     -0.19498381	     -0.05918922	      0.88291625	     -0.00011034	     -0.21249354	      0.00134624	     -0.00105308	     38.04136378
      0.31088101	     -0.05334025	     -0.00021886	     -0.19506779	     -0.05918761	      0.88291496	     -0.00011073	     -0.21250096	      0.00130555	     -0.00105939	     37.95849355
      0.31210063	     -0.05342876	     -0.00022072	     -0.19515586	     -0.05918604	      0.88291367	     -0.00011113	     -0.21250835	      0.00126605	     -0.00106315	     37.67162186
      0.31332025	     -0.05351274	     -0.00022150	     -0.19523944	     -0.05918452	      0.88291237	     -0.00011152	     -0.21251572	      0.00122745	     -0.00106459	     37.52212273
      0.31493781	     -0.05362663	     -0.00022387	     -0.19535278	     -0.05918257	      0.88291065	     -0.00011204	     -0.21252541	      0.00117792	     -0.00106306	     37.16533668
      0.31615197	     -0.05370579	     -0.00022407	     -0.19543158	     -0.05918117	      0.88290936	     -0.00011243	     -0.21253264	      0.00114171	     -0.00105960	     37.08834850
      0.31736612	     -0.05378894	     -0.00022589	     -0.19551433	     -0.05917980	      0.88290808	     -0.00011282	     -0.21253978	      0.00110662	     -0.00105425	     36.81406399
      0.31884030	     -0.05388376	     -0.00022717	     -0.19560872	     -0.05917820	      0.88290653	     -0.00011329	     -0.21254836	      0.00106511	     -0.00104548	     36.67059660
      0.32016389	     -0.05397275	     -0.00022990	     -0.19569729	     -0.05917681	      0.88290515	     -0.00011371	     -0.21255593	      0.00102915	     -0.00103560	     36.33118408
      0.32148748	     -0.05405389	     -0.00023061	     -0.19577807	     -0.05917548	      0.88290379	     -0.00011414	     -0.21256341	      0.00099406	     -0.00102416	     36.25654654
      0.32281107	     -0.05414063	     -0.00023348	     -0.19586442	     -0.05917418	      0.88290244	     -0.00011456	     -0.21257073	      0.00096026	     -0.00101125	     35.91120455
      0.32413467	     -0.05421824	     -0.00023381	     -0.19594171	     -0.05917293	      0.88290111	     -0.00011499	     -0.21257797	      0.00092727	     -0.00099718	     35.85668136
      0.32545826	     -0.05430230	     -0.00023637	     -0.19602539	     -0.05917173	      0.88289980	     -0.00011541	     -0.21258504	      0.00089556	     -0.00098198	     35.50053132
      0.32678185	     -0.05437707	     -0.00023648	     -0.19609988	     -0.05917056	      0.88289851	     -0.00011584	     -0.21259204	      0.00086458	     -0.00096600	     35.46378664
      0.32810544	     -0.05445835	     -0.00023914	     -0.19618081	     -0.05916944	      0.88289724	     -0.00011627	     -0.21259887	      0.00083487	     -0.00094927	     35.10536728
      0.32942903	     -0.05452942	     -0.00023917	     -0.19625161	     -0.05916835	      0.88289600	     -0.00011669	     -0.21260560	      0.00080585	     -0.00093211	     35.08945892
      0.33075262	     -0.05460705	     -0.00024182	     -0.19632892	     -0.05916730	      0.88289478	     -0.00011712	     -0.21261214	      0.00077807	     -0.00091452	     34.72701023
      0.33207621	     -0.05467400	     -0.00024174	     -0.19639563	     -0.05916629	      0.88289358	     -0.00011755	     -0.21261855	      0.00075091	     -0.00089679	     34.72961599
      0.33339980	     -0.05474762	     -0.00024433	     -0.19646894	     -0.05916532	      0.88289240	     -0.00011797	     -0.21262476	      0.00072493	     -0.00087890	     34.36453971
      0.33472340	     -0.05481041	     -0.00024417	     -0.19653151	     -0.05916437	      0.88289125	     -0.00011840	     -0.21263085	      0.00069951	     -0.00086111	     34.38451268
      0.33604699	     -0.05487971	     -0.00024669	     -0.19660053	     -0.05916346	      0.88289012	     -0.00011883	     -0.21263672	      0.00067521	     -0.00084340	     34.02226729
      0.33737058	     -0.05493817	     -0.00024651	     -0.19665879	     -0.05916259	      0.88288902	     -0.00011926	     -0.21264248	      0.00065141	     -0.00082600	     34.05838931
      0.33869417	     -0.05500284	     -0.00024898	     -0.19672320	     -0.05916174	      0.88288794	     -0.00011969	     -0.21264802	      0.00062868	     -0.00080886	     33.70499770
      0.34001776	     -0.05505689	     -0.00024883	     -0.19677706	     -0.05916092	      0.88288688	     -0.00012012	     -0.21265344	      0.00060637	     -0.00079218	     33.75293521
      0.34134135	     -0.05511674	     -0.00025122	     -0.19683667	     -0.05916013	      0.88288584	     -0.00012055	     -0.21265867	      0.00058505	     -0.00077590	     33.41275601
      0.34266494	     -0.05516654	     -0.00025117	     -0.19688629	     -0.05915937	      0.88288482	     -0.00012098	     -0.21266379	      0.00056409	     -0.00076019	     33.46662576
      0.34398853	     -0.05522198	     -0.00025350	     -0.19694151	     -0.05915864	      0.88288383	     -0.00012142	     -0.21266873	      0.00054401	     -0.00074496	     33.14047936
      0.34531213	     -0.05526821	     -0.00025352	     -0.19698758	     -0.05915793	      0.88288285	     -0.00012185	     -0.21267359	      0.00052424	     -0.00073040	     33.19629602
      0.34663572	     -0.05531945	     -0.00025572	     -0.19703860	     -0.05915725	      0.88288189	     -0.00012228	     -0.21267831	      0.00050527	     -0.00071642	     32.89282968
      0.34795931	     -0.05536167	     -0.00025577	     -0.19708067	     -0.05915659	      0.88288095	     -0.00012272	     -0.21268298	      0.00048658	     -0.00070315	     32.94943653
      0.34928290	     -0.05540841	     -0.00025780	     -0.19712722	     -0.05915596	      0.88288003	     -0.00012315	     -0.21268755	      0.00046860	     -0.00069049	     32.66895215
      0.35060649	     -0.05544728	     -0.00025789	     -0.19716595	     -0.05915535	      0.88287913	     -0.00012359	     -0.21269208	      0.00045085	     -0.00067856	     32.72065300
      0.35193008	     -0.05549025	     -0.00025972	     -0.19720874	     -0.05915477	      0.88287823	     -0.00012403	     -0.21269654	      0.00043373	     -0.00066729	     32.46630908
      0.35325367	     -0.05552625	     -0.00025981	     -0.19724462	     -0.05915421	      0.88287736	     -0.00012447	     -0.21270100	      0.00041682	     -0.00065677	     32.51152195
      0.35457726	     -0.05556543	     -0.00026137	     -0.19728363	     -0.05915366	      0.88287650	     -0.00012491	     -0.21270540	      0.00040047	     -0.00064692	     32.28617314
      0.35590086	     -0.05559811	     -0.00026135	     -0.19731619	     -0.05915315	      0.88287565	     -0.00012535	     -0.21270981	      0.00038432	     -0.00063782	     32.32515151
      0.35722445	     -0.05563391	     -0.00026263	     -0.19735184	     -0.05915265	      0.88287481	     -0.00012579	     -0.21271419	      0.00036866	     -0.00062941	     32.12563500
      0.35854804	     -0.05566507	     -0.00026259	     -0.19738290	     -0.05915217	      0.88287398	     -0.00012623	     -0.21271860	      0.00035318	     -0.00062176	     32.15253936
      0.35987163	     -0.05569948	     -0.00026367	     -0.19741718	     -0.05915171	      0.88287316	     -0.00012668	     -0.21272304	      0.00033814	     -0.00061487	     31.97846499
      0.36147092	     -0.05573417	     -0.00026309	     -0.19745176	     -0.05915119	      0.88287218	     -0.00012722	     -0.21272852	      0.00032019	     -0.00060765	     32.09561239
      0.36266052	     -0.05576592	     -0.00026454	     -0.19748339	     -0.05915081	      0.88287146	     -0.00012762	     -0.21273265	      0.00030738	     -0.00060300	     31.82416162
      0.36385013	     -0.05579263	     -0.00026430	     -0.19751002	     -0.05915045	      0.88287075	     -0.00012802	     -0.21273691	      0.00029462	     -0.00059908	     31.85492240
      0.36541945	     -0.05583204	     -0.00026516	     -0.19754930	     -0.05915000	      0.88286981	     -0.00012856	     -0.21274269	      0.00027834	     -0.00059498	     31.68934121
      0.36698878	     -0.05586466	     -0.00026379	     -0.19758186	     -0.05914958	      0.88286888	     -0.00012909	     -0.21274875	      0.00026231	     -0.00059222	     31.90224316
      0.36810027	     -0.05589501	     -0.00026505	     -0.19761211	     -0.05914930	      0.88286822	     -0.00012947	     -0.21275314	      0.00025154	     -0.00059101	     31.60340969
      0.36921175	     -0.05591995	     -0.00026445	     -0.19763700	     -0.05914902	      0.88286757	     -0.00012986	     -0.21275770	      0.00024082	     -0.00059054	     31.61754800
      0.37090747	     -0.05596161	     -0.00026429	     -0.19767857	     -0.05914863	      0.88286656	     -0.00013044	     -0.21276490	      0.00022509	     -0.00059124	     31.48820180
      0.37232388	     -0.05599398	     -0.00026299	     -0.19771091	     -0.05914832	      0.88286573	     -0.00013093	     -0.21277122	      0.00021233	     -0.00059326	     31.55623732
      0.37374029	     -0.05603257	     -0.00026327	     -0.19774944	     -0.05914802	      0.88286488	     -0.00013143	     -0.21277780	      0.00020028	     -0.00059663	     31.33335055
      0.37515670	     -0.05606508	     -0.00026119	     -0.19778194	     -0.05914775	      0.88286403	     -0.00013193	     -0.21278474	      0.00018850	     -0.00060150	     31.51676342
      0.37639779	     -0.05610196	     -0.00026169	     -0.19781876	     -0.05914752	      0.88286329	     -0.00013237	     -0.21279107	      0.00017895	     -0.00060694	     31.24807946
      0.37763888	     -0.05613283	     -0.00026022	     -0.19784964	     -0.05914731	      0.88286253	     -0.00013282	     -0.21279771	      0.00016966	     -0.00061359	     31.32524611
      0.37887996	     -0.05616733	     -0.00025984	     -0.19788412	     -0.05914710	      0.88286176	     -0.00013326	     -0.21280458	      0.00016102	     -0.00062135	     31.21102726
      0.38057282	     -0.05621143	     -0.00025810	     -0.19792823	     -0.05914684	      0.88286070	     -0.00013388	     -0.21281440	      0.00014992	     -0.00063372	     31.28026408
      0.38184973	     -0.05625086	     -0.00025834	     -0.19796763	     -0.05914665	      0.88285988	     -0.00013435	     -0.21282213	      0.00014235	     -0.00064430	     31.04832334
      0.38312665	     -0.05628615	     -0.00025686	     -0.19800295	     -0.05914647	      0.88285905	     -0.00013483	     -0.21283021	      0.00013513	     -0.00065602	     31.10342713
      0.38440356	     -0.05632625	     -0.00025650	     -0.19804305	     -0.05914630	      0.88285821	     -0.00013531	     -0.21283860	      0.00012862	     -0.00066879	     30.95922802
      0.38606108	     -0.05637488	     -0.00025462	     -0.19809173	     -0.05914610	      0.88285708	     -0.00013595	     -0.21285003	      0.00012089	     -0.00068690	     31.03104477
      0.38731726	     -0.05641797	     -0.00025491	     -0.19813482	     -0.05914595	      0.88285621	     -0.00013644	     -0.21285905	      0.00011595	     -0.00070161	     30.78295624
      0.38857345	     -0.05645648	     -0.00025352	     -0.19817338	     -0.05914581	      0.88285532	     -0.00013693	     -0.21286842	      0.00011141	     -0.00071715	     30.82209452
      0.39010184	     -0.05650815	     -0.00025323	     -0.19822509	     -0.05914564	      0.88285421	     -0.00013754	     -0.21288022	      0.00010693	     -0.00073696	     30.61998033
      0.39163024	     -0.05655266	     -0.00025072	     -0.19826970	     -0.05914548	      0.88285307	     -0.00013816	     -0.21289249	      0.00010311	     -0.00075768	     30.80315865
      0.39277806	     -0.05659533	     -0.00025143	     -0.19831240	     -0.05914536	      0.88285219	     -0.00013863	     -0.21290197	      0.00010117	     -0.00077363	     30.48793160
      0.39392589	     -0.05663390	     -0.00025043	     -0.19835103	     -0.05914525	      0.88285129	     -0.00013911	     -0.21291176	      0.00009956	     -0.00078998	     30.47969705
      0.39558236	     -0.05669549	     -0.00025022	     -0.19841269	     -0.05914508	      0.88284996	     -0.00013982	     -0.21292641	      0.00009840	     -0.00081411	     30.30753486
      0.39701226	     -0.05674722	     -0.00024909	     -0.19846452	     -0.05914494	      0.88284878	     -0.00014044	     -0.21293962	      0.00009833	     -0.00083540	     30.34459920
      0.39844217	     -0.05680687	     -0.00024995	     -0.19852422	     -0.05914480	      0.88284757	     -0.00014107	     -0.21295332	      0.00009951	     -0.00085692	     30.09300699
      0.39987207	     -0.05686065	     -0.00024845	     -0.19857814	     -0.05914466	      0.88284633	     -0.00014171	     -0.21296758	      0.00010148	     -0.00087867	     30.22879504
      0.40112646	     -0.05691668	     -0.00024962	     -0.19863422	     -0.05914453	      0.88284522	     -0.00014228	     -0.21298048	      0.00010442	     -0.00089770	     29.94627157
      0.40238085	     -0.05696724	     -0.00024878	     -0.19868491	     -0.05914440	      0.88284408	     -0.00014286	     -0.21299379	      0.00010802	     -0.00091672	     29.97755787
      0.40363524	     -0.05702245	     -0.00024886	     -0.19874022	     -0.05914426	      0.88284292	     -0.00014345	     -0.21300745	      0.00011263	     -0.00093557	     29.82985294
      0.40536298	     -0.05709617	     -0.00024754	     -0.19881414	     -0.05914406	      0.88284128	     -0.00014428	     -0.21302689	      0.00012031	     -0.00096128	     29.83069860
      0.40665924	     -0.05715619	     -0.00024863	     -0.19887427	     -0.05914390	      0.88284002	     -0.00014491	     -0.21304192	      0.00012742	     -0.00098018	     29.58373378
      0.40795549	     -0.05721362	     -0.00024817	     -0.19893186	     -0.05914373	      0.88283874	     -0.00014556	     -0.21305744	      0.00013536	     -0.00099872	     29.59382692
      0.40925175	     -0.05727606	     -0.00024893	     -0.19899443	     -0.05914354	      0.88283743	     -0.00014621	     -0.21307341	      0.00014452	     -0.00101683	     29.43523476
      0.41093498	     -0.05735343	     -0.00024843	     -0.19907204	     -0.05914329	      0.88283570	     -0.00014707	     -0.21309482	      0.00015796	     -0.00103973	     29.46606278
      0.41221046	     -0.05741797	     -0.00024981	     -0.19913673	     -0.05914308	      0.88283437	     -0.00014774	     -0.21311145	      0.00016968	     -0.00105645	     29.22355329
      0.41348593	     -0.05747755	     -0.00024945	     -0.19919650	     -0.05914286	      0.88283301	     -0.00014842	     -0.21312845	      0.00018235	     -0.00107263	     29.23723688
      0.41503820	     -0.05755489	     -0.00025032	     -0.19927408	     -0.05914256	      0.88283133	     -0.00014925	     -0.21314953	      0.00019953	     -0.00109137	     29.03638549
      0.41659047	     -0.05762400	     -0.00024814	     -0.19934352	     -0.05914224	      0.88282962	     -0.00015010	     -0.21317102	      0.00021809	     -0.00110882	     29.17778532
      0.41775998	     -0.05768369	     -0.00024900	     -0.19940340	     -0.05914197	      0.88282832	     -0.00015076	     -0.21318736	      0.00023348	     -0.00112094	     28.89184558
      0.41892949	     -0.05773742	     -0.00024803	     -0.19945739	     -0.05914169	      0.88282700	     -0.00015142	     -0.21320387	      0.00024961	     -0.00113223	     28.88197114
      0.42060939	     -0.05781793	     -0.00024783	     -0.19953824	     -0.05914125	      0.88282508	     -0.00015238	     -0.21322777	      0.00027458	     -0.00114680	     28.72625354
      0.42206553	     -0.05788352	     -0.00024655	     -0.19960418	     -0.05914083	      0.88282341	     -0.00015323	     -0.21324868	      0.00029770	     -0.00115784	     28.75854556
      0.42352167	     -0.05795421	     -0.00024729	     -0.19967518	     -0.05914038	      0.88282171	     -0.00015410	     -0.21326964	      0.00032252	     -0.00116721	     28.55099224
      0.42497781	     -0.05801536	     -0.00024539	     -0.19973672	     -0.05913989	      0.88282001	     -0.00015498	     -0.21329068	      0.00034850	     -0.00117491	     28.66649203
      0.42624854	     -0.05807475	     -0.00024632	     -0.19979641	     -0.05913944	      0.88281851	     -0.00015575	     -0.21330896	      0.00037263	     -0.00118003	     28.45074289
      0.42751928	     -0.05812502	     -0.00024504	     -0.19984703	     -0.05913895	      0.88281701	     -0.00015654	     -0.21332716	      0.00039756	     -0.00118368	     28.48195891
      0.42904796	     -0.05818660	     -0.00024497	     -0.19990902	     -0.05913832	      0.88281520	     -0.00015751	     -0.21334875	      0.00042907	     -0.00118586	     28.35320479
      0.43057664	     -0.05823832	     -0.00024280	     -0.19996123	     -0.05913763	      0.88281339	     -0.00015849	     -0.21336997	      0.00046172	     -0.00118555	     28.44679634
      0.43185128	     -0.05828586	     -0.00024337	     -0.20000911	     -0.05913703	      0.88281188	     -0.00015931	     -0.21338724	      0.00049021	     -0.00118313	     28.28706980
      0.43312592	     -0.05832476	     -0.00024199	     -0.20004842	     -0.05913638	      0.88281037	     -0.00016015	     -0.21340415	      0.00051931	     -0.00117874	     28.32388268
      0.43467633	     -0.05837396	     -0.00024190	     -0.20009808	     -0.05913555	      0.88280855	     -0.00016119	     -0.21342410	      0.00055591	     -0.00117056	     28.23209044
      0.43622675	     -0.05841325	     -0.00023931	     -0.20013791	     -0.05913466	      0.88280674	     -0.00016224	     -0.21344344	      0.00059327	     -0.00115935	     28.32071894
      0.43746921	     -0.05845032	     -0.00023983	     -0.20017535	     -0.05913390	      0.88280531	     -0.00016310	     -0.21345839	      0.00062418	     -0.00114812	     28.18745850
      0.43871167	     -0.05847961	     -0.00023846	     -0.20020507	     -0.05913311	      0.88280389	     -0.00016397	     -0.21347292	      0.00065547	     -0.00113506	     28.21713241
      0.44031431	     -0.05851940	     -0.00023834	     -0.20024537	     -0.05913203	      0.88280209	     -0.00016510	     -0.21349092	      0.00069685	     -0.00111551	     28.16483928
      0.44191695	     -0.05854904	     -0.00023653	     -0.20027557	     -0.05913088	      0.88280032	     -0.00016626	     -0.21350815	      0.00073888	     -0.00109309	     28.26296239
      0.44312533	     -0.05857813	     -0.00023816	     -0.20030502	     -0.05912996	      0.88279901	     -0.00016714	     -0.21352059	      0.00077135	     -0.00107424	     28.14646966
      0.44433371	     -0.05860075	     -0.00023799	     -0.20032804	     -0.05912901	      0.88279772	     -0.00016803	     -0.21353265	      0.00080404	     -0.00105393	     28.16612869
      0.44600417	     -0.05863401	     -0.00023938	     -0.20036182	     -0.05912763	      0.88279598	     -0.00016928	     -0.21354860	      0.00085006	     -0.00102356	     28.13002881
      0.44767462	     -0.05865844	     -0.00023855	     -0.20038683	     -0.05912617	      0.88279430	     -0.00017055	     -0.21356374	      0.00089665	     -0.00099093	     28.22500693
      0.44883213	     -0.05868181	     -0.00024068	     -0.20041055	     -0.05912511	      0.88279317	     -0.00017144	     -0.21357368	      0.00092965	     -0.00096711	     28.12239289
      0.44998964	     -0.05869841	     -0.00024084	     -0.20042755	     -0.05912402	      0.88279206	     -0.00017234	     -0.21358321	      0.00096284	     -0.00094254	     28.14066631
      0.45177321	     -0.05872483	     -0.00024215	     -0.20045455	     -0.05912226	      0.88279042	     -0.00017374	     -0.21359703	      0.00101479	     -0.00090335	     28.11842463
      0.45324667	     -0.05874122	     -0.00024205	     -0.20047145	     -0.05912073	      0.88278911	     -0.00017492	     -0.21360767	      0.00105822	     -0.00087007	     28.16339098
      0.45472014	     -0.05876121	     -0.00024394	     -0.20049192	     -0.05911914	      0.88278785	     -0.00017611	     -0.21361755	      0.00110237	     -0.00083613	     28.10936582
      0.45619361	     -0.05877157	     -0.00024307	     -0.20050283	     -0.05911748	      0.88278665	     -0.00017731	     -0.21362672	      0.00114678	     -0.00080181	     28.19112493
      0.45750265	     -0.05878698	     -0.00024502	     -0.20051865	     -0.05911595	      0.88278562	     -0.00017839	     -0.21363417	      0.00118691	     -0.00077103	     28.11743318
      0.45881170	     -0.05879390	     -0.00024438	     -0.20052606	     -0.05911437	      0.88278463	     -0.00017949	     -0.21364105	      0.00122716	     -0.00074014	     28.16094539
      0.46012075	     -0.05880323	     -0.00024525	     -0.20053585	     -0.05911274	      0.88278368	     -0.00018059	     -0.21364727	      0.00126788	     -0.00070922	     28.13939741
      0.46182763	     -0.05880818	     -0.00024473	     -0.20054143	     -0.05911053	      0.88278250	     -0.00018205	     -0.21365446	      0.00132132	     -0.00066912	     28.20251687
      0.46316275	     -0.05881545	     -0.00024640	     -0.20054914	     -0.05910874	      0.88278163	     -0.00018320	     -0.21365929	      0.00136365	     -0.00063798	     28.15868172
      0.46449788	     -0.05881483	     -0.00024591	     -0.20054902	     -0.05910689	      0.88278080	     -0.00018436	     -0.21366348	      0.00140610	     -0.00060720	     28.21450189
      0.46583300	     -0.05881631	     -0.00024703	     -0.20055096	     -0.05910498	      0.88278001	     -0.00018553	     -0.21366695	      0.00144893	     -0.00057675	     28.20863247
      0.46751902	     -0.05880991	     -0.00024660	     -0.20054519	     -0.05910249	      0.88277907	     -0.00018703	     -0.21367037	      0.00150320	     -0.00053888	     28.29266746
      0.46883144	     -0.05880814	     -0.00024851	     -0.20054385	     -0.05910049	      0.88277838	     -0.00018821	     -0.21367221	      0.00154582	     -0.00050981	     28.26560078
      0.47014386	     -0.05879839	     -0.00024826	     -0.20053458	     -0.05909844	      0.88277773	     -0.00018939	     -0.21367338	      0.00158842	     -0.00048115	     28.33079513
      0.47145628	     -0.05879030	     -0.00024946	     -0.20052694	     -0.05909632	      0.88277712	     -0.00019059	     -0.21367382	      0.00163120	     -0.00045286	     28.34653284
      0.47321500	     -0.05877225	     -0.00024945	     -0.20050953	     -0.05909340	      0.88277635	     -0.00019220	     -0.21367334	      0.00168848	     -0.00041556	     28.44411186
      0.47451755	     -0.05876247	     -0.00025164	     -0.20050017	     -0.05909118	      0.88277583	     -0.00019341	     -0.21367217	      0.00173103	     -0.00038831	     28.43149235
      0.47582010	     -0.05874579	     -0.00025181	     -0.20048395	     -0.05908889	      0.88277534	     -0.00019462	     -0.21367038	      0.00177338	     -0.00036142	     28.50545117
      0.47741501	     -0.05872841	     -0.00025427	     -0.20046707	     -0.05908602	      0.88277479	     -0.00019612	     -0.21366729	      0.00182524	     -0.00032885	     28.53950190
      0.47883078	     -0.05870569	     -0.00025465	     -0.20044485	     -0.05908341	      0.88277435	     -0.00019746	     -0.21366380	      0.00187094	     -0.00030021	     28.66220446
      0.48024655	     -0.05868749	     -0.00025819	     -0.20042705	     -0.05908073	      0.88277394	     -0.00019880	     -0.21365956	      0.00191658	     -0.00027158	     28.69012093
      0.48166232	     -0.05865660	     -0.00025879	     -0.20039665	     -0.05907798	      0.88277358	     -0.00020016	     -0.21365459	      0.00196168	     -0.00024282	     28.85144652
      0.48307809	     -0.05862590	     -0.00026255	     -0.20036634	     -0.05907517	      0.88277325	     -0.00020152	     -0.21364868	      0.00200653	     -0.00021351	     28.92278559
      0.48449385	     -0.05858085	     -0.00026294	     -0.20032177	     -0.05907230	      0.88277297	     -0.00020288	     -0.21364181	      0.00205055	     -0.00018338	     29.10441050
      0.48590962	     -0.05853772	     -0.00026664	     -0.20027904	     -0.05906937	      0.88277274	     -0.00020425	     -0.21363383	      0.00209388	     -0.00015212	     29.17154102
      0.48732539	     -0.05847925	     -0.00026612	     -0.20022106	     -0.05906637	      0.88277254	     -0.00020563	     -0.21362479	      0.00213601	     -0.00011971	     29.37003508
      0.48874116	     -0.05842294	     -0.00026925	     -0.20016513	     -0.05906332	      0.88277240	     -0.00020701	     -0.21361454	      0.00217721	     -0.00008598	     29.45432353
      0.49015693	     -0.05834955	     -0.00026758	     -0.20009225	     -0.05906021	      0.88277230	     -0.00020840	     -0.21360316	      0.00221702	     -0.00005096	     29.69392186
      0.49157269	     -0.05827937	     -0.00027040	     -0.20002243	     -0.05905704	      0.88277225	     -0.00020979	     -0.21359048	      0.00225571	     -0.00001448	     29.80567307
      0.49282223	     -0.05820304	     -0.00026864	     -0.19994654	     -0.05905420	      0.88277226	     -0.00021102	     -0.21357830	      0.00228855	      0.00001893	     30.02814280
      0.49407177	     -0.05812778	     -0.00026972	     -0.19987162	     -0.05905132	      0.88277230	     -0.00021225	     -0.21356511	      0.00232031	      0.00005357	     30.18826450
      0.49561864	     -0.05802430	     -0.00026890	     -0.19976861	     -0.05904770	      0.88277242	     -0.00021377	     -0.21354748	      0.00235781	      0.00009817	     30.45095413
      0.49716551	     -0.05791986	     -0.00027058	     -0.19966454	     -0.05904403	      0.88277261	     -0.00021530	     -0.21352838	      0.00239330	      0.00014461	     30.66930537
      0.49841279	     -0.05782666	     -0.00026826	     -0.19957172	     -0.05904103	      0.88277281	     -0.00021654	     -0.21351203	      0.00242024	      0.00018327	     30.89066258
      0.49966007	     -0.05773636	     -0.00026830	     -0.19948172	     -0.05903799	      0.88277306	     -0.00021777	     -0.21349483	      0.00244574	      0.00022289	     31.06840002
      0.50122459	     -0.05761675	     -0.00026620	     -0.19936254	     -0.05903414	      0.88277345	     -0.00021932	     -0.21347220	      0.00247564	      0.00027351	     31.35027527
      0.50278911	     -0.05749963	     -0.00026722	     -0.19924572	     -0.05903025	      0.88277392	     -0.00022087	     -0.21344845	      0.00250334	      0.00032483	     31.62746983
      0.50396267	     -0.05740448	     -0.00026443	     -0.19915088	     -0.05902730	      0.88277432	     -0.00022204	     -0.21343000	      0.00252266	      0.00036351	     31.84295837
      0.50513623	     -0.05731251	     -0.00026431	     -0.19905914	     -0.05902433	      0.88277477	     -0.00022320	     -0.21341098	      0.00254075	      0.00040217	     32.06305315
      0.50678623	     -0.05717964	     -0.00026254	     -0.19892660	     -0.05902012	      0.88277548	     -0.00022483	     -0.21338343	      0.00256412	      0.00045614	     32.37497091
      0.50826114	     -0.05706253	     -0.00026298	     -0.19880971	     -0.05901632	      0.88277619	     -0.00022630	     -0.21335802	      0.00258294	      0.00050362	     32.67952546
      0.50973605	     -0.05693961	     -0.00025983	     -0.19868708	     -0.05901250	      0.88277697	     -0.00022775	     -0.21333198	      0.00259993	      0.00055007	     32.96058155
      0.51091579	     -0.05684738	     -0.00026119	     -0.19859497	     -0.05900942	      0.88277764	     -0.00022892	     -0.21331071	      0.00261207	      0.00058625	     33.19150825
      0.51209553	     -0.05675289	     -0.00026039	     -0.19850063	     -0.05900633	      0.88277835	     -0.00023008	     -0.21328920	      0.00262301	      0.00062135	     33.38450859
      0.51368114	     -0.05663393	     -0.00026149	     -0.19838180	     -0.05900216	      0.88277937	     -0.00023164	     -0.21326007	      0.00263576	      0.00066633	     33.67874954
      0.51526675	     -0.05651761	     -0.00026015	     -0.19826566	     -0.05899798	      0.88278046	     -0.00023320	     -0.21323091	      0.00264660	      0.00070821	     33.92049002
      0.51640147	     -0.05644064	     -0.00026237	     -0.19818871	     -0.05899497	      0.88278128	     -0.00023431	     -0.21321005	      0.00265311	      0.00073590	     34.14623795
      0.51753618	     -0.05636308	     -0.00026211	     -0.19811122	     -0.05899196	      0.88278213	     -0.00023542	     -0.21318926	      0.00265885	      0.00076146	     34.32079669
      0.51920156	     -0.05625414	     -0.00026316	     -0.19800234	     -0.05898752	      0.88278343	     -0.00023704	     -0.21315885	      0.00266580	      0.00079475	     34.63048281
      0.52059338	     -0.05616586	     -0.00026279	     -0.19791413	     -0.05898381	      0.88278455	     -0.00023839	     -0.21313360	      0.00267051	      0.00081851	     34.82333579
      0.52198520	     -0.05608346	     -0.00026478	     -0.19783172	     -0.05898009	      0.88278570	     -0.00023973	     -0.21310852	      0.00267411	      0.00083835	     35.10495782
      0.52337702	     -0.05600262	     -0.00026385	     -0.19775094	     -0.05897636	      0.88278688	     -0.00024107	     -0.21308366	      0.00267693	      0.00085427	     35.24992654
      0.52476884	     -0.05592967	     -0.00026651	     -0.19767794	     -0.05897264	      0.88278808	     -0.00024240	     -0.21305907	      0.00267866	      0.00086602	     35.53353655
      0.52596918	     -0.05586901	     -0.00026536	     -0.19761733	     -0.05896942	      0.88278912	     -0.00024355	     -0.21303816	      0.00267967	      0.00087271	     35.58422258
      0.52716953	     -0.05581291	     -0.00026659	     -0.19756120	     -0.05896620	      0.88279017	     -0.00024468	     -0.21301755	      0.00268004	      0.00087601	     35.77698693
      0.52865883	     -0.05574593	     -0.00026628	     -0.19749423	     -0.05896221	      0.88279148	     -0.00024609	     -0.21299242	      0.00268004	      0.00087545	     35.91295231
      0.53014814	     -0.05568369	     -0.00026797	     -0.19743193	     -0.05895822	      0.88279278	     -0.00024749	     -0.21296775	      0.00267934	      0.00086968	     36.18014333
      0.53133952	     -0.05563579	     -0.00026653	     -0.19738405	     -0.05895503	      0.88279381	     -0.00024860	     -0.21294837	      0.00267860	      0.00086140	     36.19447552
      0.53253090	     -0.05559110	     -0.00026718	     -0.19733933	     -0.05895184	      0.88279483	     -0.00024970	     -0.21292929	      0.00267748	      0.00084983	     36.36080052
      0.53404891	     -0.05553643	     -0.00026640	     -0.19728466	     -0.05894778	      0.88279610	     -0.00025110	     -0.21290544	      0.00267588	      0.00083061	     36.45861450
      0.53556691	     -0.05548645	     -0.00026805	     -0.19723459	     -0.05894372	      0.88279735	     -0.00025249	     -0.21288208	      0.00267382	      0.00080660	     36.73281141
      0.53670622	     -0.05545088	     -0.00026687	     -0.19719903	     -0.05894067	      0.88279826	     -0.00025353	     -0.21286490	      0.00267233	      0.00078575	     36.70919796
      0.53784552	     -0.05541844	     -0.00026799	     -0.19716653	     -0.05893763	      0.88279914	     -0.00025456	     -0.21284804	      0.00267054	      0.00076264	     36.85033594
      0.53943981	     -0.05537662	     -0.00026853	     -0.19712465	     -0.05893337	      0.88280033	     -0.00025599	     -0.21282499	      0.00266789	      0.00072699	     36.92755305
      0.54103411	     -0.05533930	     -0.00027106	     -0.19708720	     -0.05892912	      0.88280145	     -0.00025740	     -0.21280258	      0.00266469	      0.00068786	     37.18510074
      0.54211558	     -0.05531557	     -0.00026998	     -0.19706347	     -0.05892624	      0.88280218	     -0.00025835	     -0.21278776	      0.00266255	      0.00065961	     37.08877842
      0.54319706	     -0.05529397	     -0.00027042	     -0.19704181	     -0.05892336	      0.88280288	     -0.00025930	     -0.21277324	      0.00266013	      0.00063004	     37.17565037
      0.54492404	     -0.05526259	     -0.00026961	     -0.19701039	     -0.05891877	      0.88280393	     -0.00026079	     -0.21275066	      0.00265610	      0.00058065	     37.21291685
      0.54630338	     -0.05524031	     -0.00026990	     -0.19698804	     -0.05891511	      0.88280470	     -0.00026198	     -0.21273317	      0.00265265	      0.00053948	     37.34763517
      0.54768271	     -0.05521987	     -0.00026849	     -0.19696759	     -0.05891145	      0.88280541	     -0.00026315	     -0.21271615	      0.00264931	      0.00049718	     37.32195465
      0.54906205	     -0.05520165	     -0.00026930	     -0.19694928	     -0.05890780	      0.88280607	     -0.00026431	     -0.21269958	      0.00264576	      0.00045396	     37.50863821
      0.55044138	     -0.05518514	     -0.00026729	     -0.19693277	     -0.05890415	      0.88280667	     -0.00026545	     -0.21268345	      0.00264245	      0.00041029	     37.40658963
      0.55163479	     -0.05517291	     -0.00026833	     -0.19692046	     -0.05890100	      0.88280713	     -0.00026643	     -0.21266985	      0.00263933	      0.00037225	     37.57782155
      0.55282820	     -0.05516200	     -0.00026745	     -0.19690952	     -0.05889785	      0.88280755	     -0.00026741	     -0.21265658	      0.00263640	      0.00033430	     37.54321651
      0.55429637	     -0.05515036	     -0.00026772	     -0.19689780	     -0.05889399	      0.88280801	     -0.00026859	     -0.21264070	      0.00263265	      0.00028794	     37.65680833
      0.55576453	     -0.05514142	     -0.00026609	     -0.19688884	     -0.05889012	      0.88280840	     -0.00026976	     -0.21262534	      0.00262909	      0.00024231	     37.55742942
      0.55695386	     -0.05513607	     -0.00026710	     -0.19688341	     -0.05888700	      0.88280867	     -0.00027070	     -0.21261327	      0.00262601	      0.00020597	     37.71236911
      0.55814319	     -0.05513209	     -0.00026621	     -0.19687940	     -0.05888388	      0.88280889	     -0.00027162	     -0.21260153	      0.00262317	      0.00017044	     37.66520303
      0.55963699	     -0.05512916	     -0.00026647	     -0.19687638	     -0.05887996	      0.88280911	     -0.00027277	     -0.21258725	      0.00261955	      0.00012707	     37.76367103
      0.56113079	     -0.05512826	     -0.00026470	     -0.19687546	     -0.05887605	      0.88280927	     -0.00027390	     -0.21257347	      0.00261624	      0.00008538	     37.63623053
      0.56227499	     -0.05512905	     -0.00026571	     -0.19687617	     -0.05887306	      0.88280935	     -0.00027476	     -0.21256324	      0.00261356	      0.00005460	     37.78262148
      0.56341918	     -0.05513090	     -0.00026491	     -0.19687799	     -0.05887007	      0.88280940	     -0.00027561	     -0.21255329	      0.00261116	      0.00002498	     37.73137102
      0.56497945	     -0.05513508	     -0.00026507	     -0.19688209	     -0.05886600	      0.88280940	     -0.00027675	     -0.21254016	      0.00260795	     -0.00001352	     37.79405174
      0.56653971	     -0.05514091	     -0.00026370	     -0.19688789	     -0.05886193	      0.88280936	     -0.00027786	     -0.21252756	      0.00260512	     -0.00004956	     37.63185453
      0.56763634	     -0.05514754	     -0.00026520	     -0.19689443	     -0.05885908	      0.88280929	     -0.00027864	     -0.21251905	      0.00260304	     -0.00007349	     37.75576965
      0.56873297	     -0.05515560	     -0.00026494	     -0.19690244	     -0.05885622	      0.88280919	     -0.00027941	     -0.21251084	      0.00260127	     -0.00009620	     37.69394901
      0.57039050	     -0.05517037	     -0.00026551	     -0.19691712	     -0.05885191	      0.88280901	     -0.00028055	     -0.21249896	      0.00259886	     -0.00012835	     37.71372148
      0.57176984	     -0.05518487	     -0.00026486	     -0.19693158	     -0.05884833	      0.88280881	     -0.00028148	     -0.21248956	      0.00259733	     -0.00015310	     37.59247082
      0.57314918	     -0.05520134	     -0.00026591	     -0.19694797	     -0.05884475	      0.88280859	     -0.00028239	     -0.21248058	      0.00259601	     -0.00017615	     37.67409755
      0.57452851	     -0.05521996	     -0.00026464	     -0.19696657	     -0.05884117	      0.88280833	     -0.00028329	     -0.21247201	      0.00259534	     -0.00019748	     37.46882127
      0.57576629	     -0.05523863	     -0.00026597	     -0.19698517	     -0.05883796	      0.88280807	     -0.00028408	     -0.21246466	      0.00259488	     -0.00021533	     37.56144515
      0.57700406	     -0.05525913	     -0.00026533	     -0.19700564	     -0.05883474	      0.88280780	     -0.00028486	     -0.21245765	      0.00259502	     -0.00023191	     37.39784830
      0.57824183	     -0.05528179	     -0.00026606	     -0.19702824	     -0.05883153	      0.88280750	     -0.00028563	     -0.21245098	      0.00259544	     -0.00024740	     37.39307453
      0.57981273	     -0.05531310	     -0.00026545	     -0.19705952	     -0.05882745	      0.88280710	     -0.00028658	     -0.21244301	      0.00259679	     -0.00026555	     37.19921646
      0.58107228	     -0.05534023	     -0.00026667	     -0.19708659	     -0.05882418	      0.88280675	     -0.00028733	     -0.21243700	      0.00259826	     -0.00027905	     37.24517278
      0.58233183	     -0.05536901	     -0.00026604	     -0.19711537	     -0.05882091	      0.88280639	     -0.00028807	     -0.21243133	      0.00260045	     -0.00029164	     37.05597622
      0.58359138	     -0.05539922	     -0.00026672	     -0.19714554	     -0.05881763	      0.88280602	     -0.00028879	     -0.21242597	      0.00260307	     -0.00030347	     37.03274350
      0.58514896	     -0.05543790	     -0.00026587	     -0.19718423	     -0.05881357	      0.88280554	     -0.00028966	     -0.21241975	      0.00260728	     -0.00031707	     36.80046029
      0.58639172	     -0.05546939	     -0.00026686	     -0.19721569	     -0.05881033	      0.88280514	     -0.00029034	     -0.21241508	      0.00261109	     -0.00032723	     36.83258162
      0.58763447	     -0.05550126	     -0.00026595	     -0.19724758	     -0.05880708	      0.88280472	     -0.00029101	     -0.21241064	      0.00261568	     -0.00033674	     36.62997806
      0.58887723	     -0.05553341	     -0.00026620	     -0.19727972	     -0.05880383	      0.88280430	     -0.00029166	     -0.21240639	      0.00262075	     -0.00034569	     36.58132431
      0.59049594	     -0.05557545	     -0.00026507	     -0.19732181	     -0.05879958	      0.88280373	     -0.00029248	     -0.21240112	      0.00262840	     -0.00035644	     36.33409411
      0.59173441	     -0.05560770	     -0.00026598	     -0.19735404	     -0.05879632	      0.88280328	     -0.00029310	     -0.21239724	      0.00263474	     -0.00036402	     36.35639268
      0.59297288	     -0.05563983	     -0.00026519	     -0.19738622	     -0.05879305	      0.88280283	     -0.00029370	     -0.21239349	      0.00264185	     -0.00037096	     36.15052599
      0.59421134	     -0.05567180	     -0.00026555	     -0.19741820	     -0.05878978	      0.88280237	     -0.00029429	     -0.21238984	      0.00264939	     -0.00037730	     36.09184394
      0.59587152	     -0.05571416	     -0.00026475	     -0.19746063	     -0.05878537	      0.88280173	     -0.00029506	     -0.21238506	      0.00266047	     -0.00038475	     35.83180777
      0.59710116	     -0.05574510	     -0.00026588	     -0.19749157	     -0.05878209	      0.88280126	     -0.00029561	     -0.21238161	      0.00266908	     -0.00038953	     35.85483321
      0.59833080	     -0.05577554	     -0.00026542	     -0.19752206	     -0.05877881	      0.88280077	     -0.00029615	     -0.21237820	      0.00267835	     -0.00039360	     35.65128407
      0.59983815	     -0.05581209	     -0.00026647	     -0.19755863	     -0.05877476	      0.88280018	     -0.00029679	     -0.21237407	      0.00269015	     -0.00039767	     35.61997977
      0.60118116	     -0.05584383	     -0.00026579	     -0.19759044	     -0.05877114	      0.88279964	     -0.00029734	     -0.21237044	      0.00270139	     -0.00040035	     35.34549958
      0.60252418	     -0.05587476	     -0.00026732	     -0.19762138	     -0.05876750	      0.88279910	     -0.00029788	     -0.21236683	      0.00271283	     -0.00040223	     35.38401404
      0.60386720	     -0.05590471	     -0.00026663	     -0.19765141	     -0.05876385	      0.88279856	     -0.00029839	     -0.21236324	      0.00272497	     -0.00040321	     35.08846585
      0.60521022	     -0.05593368	     -0.00026840	     -0.19768040	     -0.05876018	      0.88279802	     -0.00029889	     -0.21235966	      0.00273722	     -0.00040339	     35.15504693
      0.60655323	     -0.05596149	     -0.00026768	     -0.19770830	     -0.05875650	      0.88279748	     -0.00029938	     -0.21235610	      0.00275015	     -0.00040266	     34.83976198
      0.60789625	     -0.05598813	     -0.00026962	     -0.19773495	     -0.05875280	      0.88279694	     -0.00029984	     -0.21235255	      0.00276308	     -0.00040117	     34.93729354
      0.60923927	     -0.05601340	     -0.00026880	     -0.19776032	     -0.05874908	      0.88279640	     -0.00030029	     -0.21234900	      0.00277666	     -0.00039880	     34.60194436
      0.61058229	     -0.05603742	     -0.00027084	     -0.19778437	     -0.05874534	      0.88279587	     -0.00030072	     -0.21234545	      0.00279016	     -0.00039574	     34.72852930
      0.61192530	     -0.05606025	     -0.00026978	     -0.19780730	     -0.05874158	      0.88279534	     -0.00030113	     -0.21234191	      0.00280427	     -0.00039190	     34.36146031
      0.61326832	     -0.05608244	     -0.00027168	     -0.19782952	     -0.05873781	      0.88279482	     -0.00030153	     -0.21233839	      0.00281820	     -0.00038759	     34.50459150
      0.61461134	     -0.05610462	     -0.00027034	     -0.19785182	     -0.05873401	      0.88279430	     -0.00030191	     -0.21233492	      0.00283275	     -0.00038284	     34.10132450
      0.61595436	     -0.05612833	     -0.00027235	     -0.19787555	     -0.05873020	      0.88279379	     -0.00030226	     -0.21233156	      0.00284714	     -0.00037806	     34.26535959
      0.61729737	     -0.05615463	     -0.00027111	     -0.19790197	     -0.05872637	      0.88279328	     -0.00030260	     -0.21232840	      0.00286223	     -0.00037340	     33.81724237
      0.61864039	     -0.05618360	     -0.00027349	     -0.19793097	     -0.05872251	      0.88279278	     -0.00030293	     -0.21232555	      0.00287726	     -0.00036935	     34.00822608
      0.61998341	     -0.05621533	     -0.00027250	     -0.19796281	     -0.05871864	      0.88279229	     -0.00030323	     -0.21232307	      0.00289320	     -0.00036607	     33.52707855
      0.62132643	     -0.05624992	     -0.00027527	     -0.19799741	     -0.05871474	      0.88279180	     -0.00030352	     -0.21232105	      0.00290923	     -0.00036401	     33.74171025
      0.62266944	     -0.05628693	     -0.00027459	     -0.19803453	     -0.05871082	      0.88279131	     -0.00030379	     -0.21231952	      0.00292637	     -0.00036329	     33.23316988
      0.62401246	     -0.05632636	     -0.00027769	     -0.19807397	     -0.05870688	      0.88279082	     -0.00030404	     -0.21231854	      0.00294378	     -0.00036429	     33.46453148
      0.62535548	     -0.05636784	     -0.00027739	     -0.19811557	     -0.05870291	      0.88279033	     -0.00030428	     -0.21231813	      0.00296245	     -0.00036703	     32.93858469
      0.62669850	     -0.05641137	     -0.00028087	     -0.19815911	     -0.05869892	      0.88278984	     -0.00030450	     -0.21231830	      0.00298152	     -0.00037178	     33.17254157
      0.62804151	     -0.05645653	     -0.00028101	     -0.19820438	     -0.05869490	      0.88278933	     -0.00030470	     -0.21231908	      0.00300195	     -0.00037845	     32.63748533
      0.62938453	     -0.05650353	     -0.00028475	     -0.19825140	     -0.05869086	      0.88278882	     -0.00030488	     -0.21232046	      0.00302285	     -0.00038720	     32.84909217
      0.63072755	     -0.05655215	     -0.00028526	     -0.19830014	     -0.05868678	      0.88278829	     -0.00030505	     -0.21232247	      0.00304513	     -0.00039788	     32.31452613
      0.63207057	     -0.05660183	     -0.00028905	     -0.19834986	     -0.05868268	      0.88278775	     -0.00030519	     -0.21232508	      0.00306796	     -0.00041060	     32.49113976
      0.63341358	     -0.05665176	     -0.00028979	     -0.19839992	     -0.05867854	      0.88278719	     -0.00030532	     -0.21232829	      0.00309218	     -0.00042510	     31.98243130
      0.63475660	     -0.05670243	     -0.00029352	     -0.19845065	     -0.05867437	      0.88278661	     -0.00030544	     -0.21233205	      0.00311702	     -0.00044137	     32.11257184
      0.63609962	     -0.05675433	     -0.00029449	     -0.19850269	     -0.05867017	      0.88278600	     -0.00030553	     -0.21233636	      0.00314318	     -0.00045913	     31.62669741
      0.63744264	     -0.05680755	     -0.00029807	     -0.19855599	     -0.05866593	      0.88278537	     -0.00030561	     -0.21234122	      0.00316997	     -0.00047837	     31.70113638
      0.63878565	     -0.05686205	     -0.00029921	     -0.19861064	     -0.05866165	      0.88278472	     -0.00030567	     -0.21234664	      0.00319806	     -0.00049884	     31.25484913
      0.64012867	     -0.05691800	     -0.00030262	     -0.19866669	     -0.05865734	      0.88278403	     -0.00030571	     -0.21235262	      0.00322684	     -0.00052047	     31.28038924
      0.64147169	     -0.05697442	     -0.00030394	     -0.19872328	     -0.05865299	      0.88278332	     -0.00030573	     -0.21235914	      0.00325691	     -0.00054296	     30.88696807
      0.64281471	     -0.05703131	     -0.00030706	     -0.19878031	     -0.05864859	      0.88278257	     -0.00030573	     -0.21236616	      0.00328773	     -0.00056615	     30.86949612
      0.64415772	     -0.05708882	     -0.00030835	     -0.19883801	     -0.05864415	      0.88278180	     -0.00030572	     -0.21237367	      0.00331977	     -0.00058975	     30.51598967
      0.64550074	     -0.05714671	     -0.00031100	     -0.19889606	     -0.05863967	      0.88278099	     -0.00030568	     -0.21238164	      0.00335258	     -0.00061364	     30.46037389
      0.64684376	     -0.05720465	     -0.00031214	     -0.19895421	     -0.05863515	      0.88278015	     -0.00030563	     -0.21239003	      0.00338656	     -0.00063757	     30.15343049
      0.64818678	     -0.05726247	     -0.00031437	     -0.19901223	     -0.05863058	      0.88277928	     -0.00030556	     -0.21239882	      0.00342138	     -0.00066137	     30.07552771
      0.64981950	     -0.05733271	     -0.00031519	     -0.19908278	     -0.05862496	      0.88277817	     -0.00030545	     -0.21240998	      0.00346527	     -0.00068977	     29.68350931
      0.65104884	     -0.05738600	     -0.00031771	     -0.19913625	     -0.05862068	      0.88277731	     -0.00030535	     -0.21241871	      0.00349900	     -0.00071064	     29.71738099
      0.65227817	     -0.05743962	     -0.00031844	     -0.19919012	     -0.05861635	      0.88277643	     -0.00030523	     -0.21242771	      0.00353376	     -0.00073086	     29.46387675
      0.65386696	     -0.05750952	     -0.00032066	     -0.19926031	     -0.05861070	      0.88277525	     -0.00030506	     -0.21243973	      0.00357970	     -0.00075594	     29.37092659
      0.65545574	     -0.05757909	     -0.00032057	     -0.19933025	     -0.05860498	      0.88277403	     -0.00030487	     -0.21245216	      0.00362728	     -0.00077957	     28.95145404
      0.65661018	     -0.05762874	     -0.00032287	     -0.19938012	     -0.05860077	      0.88277312	     -0.00030471	     -0.21246141	      0.00366238	     -0.00079581	     29.02647784
      0.65776462	     -0.05767697	     -0.00032343	     -0.19942862	     -0.05859652	      0.88277219	     -0.00030454	     -0.21247080	      0.00369843	     -0.00081105	     28.83591560
      0.65947121	     -0.05774745	     -0.00032511	     -0.19949949	     -0.05859016	      0.88277079	     -0.00030427	     -0.21248493	      0.00375283	     -0.00083160	     28.72107682
      0.66091987	     -0.05780652	     -0.00032541	     -0.19955893	     -0.05858469	      0.88276957	     -0.00030402	     -0.21249710	      0.00380030	     -0.00084701	     28.44888886
      0.66236853	     -0.05786542	     -0.00032758	     -0.19961816	     -0.05857915	      0.88276833	     -0.00030375	     -0.21250943	      0.00384853	     -0.00086052	     28.46216652
      0.66381720	     -0.05792364	     -0.00032735	     -0.19967678	     -0.05857354	      0.88276708	     -0.00030347	     -0.21252190	      0.00389809	     -0.00087199	     28.11549306
      0.66510257	     -0.05797514	     -0.00032974	     -0.19972858	     -0.05856850	      0.88276595	     -0.00030320	     -0.21253306	      0.00394255	     -0.00088053	     28.17720601
      0.66638794	     -0.05802636	     -0.00033012	     -0.19978016	     -0.05856340	      0.88276482	     -0.00030292	     -0.21254431	      0.00398805	     -0.00088742	     27.93993551
      0.66767331	     -0.05807703	     -0.00033180	     -0.19983116	     -0.05855825	      0.88276367	     -0.00030262	     -0.21255565	      0.00403414	     -0.00089274	     27.89477057
      0.66937760	     -0.05813949	     -0.00033310	     -0.19989410	     -0.05855132	      0.88276215	     -0.00030221	     -0.21257077	      0.00409655	     -0.00089715	     27.65702632
      0.67069684	     -0.05818688	     -0.00033606	     -0.19994182	     -0.05854588	      0.88276096	     -0.00030188	     -0.21258252	      0.00414548	     -0.00089838	     27.68217565
      0.67201607	     -0.05823225	     -0.00033717	     -0.19998757	     -0.05854038	      0.88275978	     -0.00030154	     -0.21259430	      0.00419530	     -0.00089766	     27.47053019
      0.67333531	     -0.05827647	     -0.00033958	     -0.20003215	     -0.05853481	      0.88275859	     -0.00030118	     -0.21260605	      0.00424560	     -0.00089509	     27.44467493
      0.67501048	     -0.05833075	     -0.00034031	     -0.20008697	     -0.05852765	      0.88275710	     -0.00030071	     -0.21262090	      0.00431050	     -0.00088900	     27.20850305
      0.67631112	     -0.05837117	     -0.00034250	     -0.20012775	     -0.05852201	      0.88275595	     -0.00030034	     -0.21263235	      0.00436130	     -0.00088219	     27.25344413
      0.67761177	     -0.05840988	     -0.00034289	     -0.20016690	     -0.05851630	      0.88275480	     -0.00029995	     -0.21264368	      0.00441285	     -0.00087362	     27.06895273
      0.67891242	     -0.05844689	     -0.00034441	     -0.20020432	     -0.05851053	      0.88275368	     -0.00029955	     -0.21265488	      0.00446479	     -0.00086345	     27.05041147
      0.68065830	     -0.05849415	     -0.00034509	     -0.20025217	     -0.05850267	      0.88275218	     -0.00029900	     -0.21266965	      0.00453551	     -0.00084739	     26.84051584
      0.68195376	     -0.05852770	     -0.00034745	     -0.20028612	     -0.05849676	      0.88275109	     -0.00029858	     -0.21268041	      0.00458830	     -0.00083383	     26.91554933
      0.68324921	     -0.05856003	     -0.00034820	     -0.20031890	     -0.05849079	      0.88275002	     -0.00029815	     -0.21269100	      0.00464177	     -0.00081885	     26.75790101
      0.68483102	     -0.05859752	     -0.00035066	     -0.20035690	     -0.05848339	      0.88274874	     -0.00029762	     -0.21270366	      0.00470737	     -0.00079886	     26.77818468
      0.68624174	     -0.05862916	     -0.00035104	     -0.20038905	     -0.05847671	      0.88274763	     -0.00029713	     -0.21271470	      0.00476654	     -0.00077953	     26.56119236
      0.68765245	     -0.05865865	     -0.00035361	     -0.20041900	     -0.05846994	      0.88274654	     -0.00029663	     -0.21272547	      0.00482582	     -0.00075899	     26.64110419
      0.68906317	     -0.05868601	     -0.00035372	     -0.20044690	     -0.05846309	      0.88274549	     -0.00029612	     -0.21273595	      0.00488579	     -0.00073727	     26.42434062
      0.69047388	     -0.05871196	     -0.00035633	     -0.20047331	     -0.05845616	      0.88274446	     -0.00029561	     -0.21274612	      0.00494579	     -0.00071462	     26.52234386
      0.69188460	     -0.05873617	     -0.00035636	     -0.20049808	     -0.05844914	      0.88274347	     -0.00029509	     -0.21275597	      0.00500648	     -0.00069105	     26.31090728
      0.69329532	     -0.05875844	     -0.00035906	     -0.20052082	     -0.05844203	      0.88274251	     -0.00029455	     -0.21276550	      0.00506711	     -0.00066678	     26.42637211
      0.69470603	     -0.05877725	     -0.00035892	     -0.20054019	     -0.05843484	      0.88274159	     -0.00029401	     -0.21277465	      0.00512838	     -0.00064173	     26.23564491
      0.69611675	     -0.05879192	     -0.00036176	     -0.20055535	     -0.05842756	      0.88274070	     -0.00029347	     -0.21278333	      0.00518950	     -0.00061594	     26.38693812
      0.69752746	     -0.05880133	     -0.00036160	     -0.20056533	     -0.05842020	      0.88273985	     -0.00029291	     -0.21279146	      0.00525112	     -0.00058914	     26.22367739
      0.69893818	     -0.05880395	     -0.00036457	     -0.20056844	     -0.05841275	      0.88273904	     -0.00029235	     -0.21279891	      0.00531233	     -0.00056127	     26.41205754
      0.70034889	     -0.05879814	     -0.00036443	     -0.20056322	     -0.05840521	      0.88273827	     -0.00029179	     -0.21280551	      0.00537381	     -0.00053181	     26.30265546
      0.70175961	     -0.05878439	     -0.00036768	     -0.20054996	     -0.05839759	      0.88273754	     -0.00029122	     -0.21281111	      0.00543449	     -0.00050050	     26.52490979
      0.70317033	     -0.05876101	     -0.00036723	     -0.20052717	     -0.05838988	      0.88273686	     -0.00029064	     -0.21281558	      0.00549496	     -0.00046678	     26.44269781
      0.70458104	     -0.05872781	     -0.00037030	     -0.20049447	     -0.05838208	      0.88273623	     -0.00029006	     -0.21281876	      0.00555410	     -0.00043049	     26.69554387
      0.70584039	     -0.05868888	     -0.00036980	     -0.20045607	     -0.05837506	      0.88273571	     -0.00028954	     -0.21282041	      0.00560635	     -0.00039550	     26.67608312
      0.70709974	     -0.05864183	     -0.00037133	     -0.20040949	     -0.05836796	      0.88273523	     -0.00028901	     -0.21282084	      0.00565728	     -0.00035796	     26.84373491
      0.70864153	     -0.05857468	     -0.00037215	     -0.20034293	     -0.05835919	      0.88273472	     -0.00028837	     -0.21281966	      0.00571813	     -0.00030817	     26.96088327
      0.71018332	     -0.05849848	     -0.00037536	     -0.20026724	     -0.05835033	      0.88273428	     -0.00028773	     -0.21281658	      0.00577663	     -0.00025402	     27.22600371
      0.71145444	     -0.05842831	     -0.00037572	     -0.20019755	     -0.05834296	      0.88273399	     -0.00028719	     -0.21281265	      0.00582332	     -0.00020592	     27.30721569
      0.71272556	     -0.05835332	     -0.00037791	     -0.20012296	     -0.05833553	      0.88273376	     -0.00028666	     -0.21280751	      0.00586804	     -0.00015477	     27.52036189
      0.71427193	     -0.05825383	     -0.00037871	     -0.20002401	     -0.05832641	      0.88273357	     -0.00028601	     -0.21279963	      0.00592013	     -0.00008851	     27.72615482
      0.71581830	     -0.05814343	     -0.00038130	     -0.19991407	     -0.05831722	      0.88273349	     -0.00028537	     -0.21278987	      0.00596918	     -0.00001810	     28.09408140
      0.71701669	     -0.05804922	     -0.00038046	     -0.19982027	     -0.05831005	      0.88273350	     -0.00028487	     -0.21278091	      0.00600548	      0.00003936	     28.26610484
      0.71821508	     -0.05794825	     -0.00038134	     -0.19971967	     -0.05830283	      0.88273358	     -0.00028437	     -0.21277069	      0.00603973	      0.00009919	     28.55055694
      0.71983687	     -0.05780136	     -0.00038105	     -0.19957329	     -0.05829300	      0.88273381	     -0.00028369	     -0.21275476	      0.00608314	      0.00018397	     28.91419477
      0.72145867	     -0.05764265	     -0.00038230	     -0.19941501	     -0.05828310	      0.88273418	     -0.00028303	     -0.21273639	      0.00612253	      0.00027281	     29.38169827
      0.72258556	     -0.05752504	     -0.00038021	     -0.19929777	     -0.05827619	      0.88273453	     -0.00028256	     -0.21272215	      0.00614783	      0.00033685	     29.61329753
      0.72371246	     -0.05740314	     -0.00037970	     -0.19917617	     -0.05826924	      0.88273494	     -0.00028210	     -0.21270670	      0.00617095	      0.00040253	     29.91446048
      0.72544814	     -0.05721117	     -0.00037798	     -0.19898465	     -0.05825850	      0.88273573	     -0.00028140	     -0.21268064	      0.00620265	      0.00050644	     30.35734721
      0.72686207	     -0.05704995	     -0.00037750	     -0.19882375	     -0.05824972	      0.88273651	     -0.00028083	     -0.21265754	      0.00622474	      0.00059291	     30.76474208
      0.72827599	     -0.05688384	     -0.00037507	     -0.19865798	     -0.05824090	      0.88273741	     -0.00028027	     -0.21263281	      0.00624378	      0.00068055	     31.14809708
      0.72968991	     -0.05671413	     -0.00037494	     -0.19848851	     -0.05823206	      0.88273843	     -0.00027972	     -0.21260652	      0.00625936	      0.00076875	     31.58884371
      0.73096117	     -0.05655852	     -0.00037265	     -0.19833315	     -0.05822410	      0.88273946	     -0.00027923	     -0.21258164	      0.00627083	      0.00084823	     31.93248547
      0.73223242	     -0.05640249	     -0.00037277	     -0.19817728	     -0.05821612	      0.88274059	     -0.00027874	     -0.21255568	      0.00627944	      0.00092740	     32.31246317
      0.73350368	     -0.05624550	     -0.00037143	     -0.19802047	     -0.05820813	      0.88274182	     -0.00027826	     -0.21252874	      0.00628554	      0.00100585	     32.66775440
      0.73506733	     -0.05604896	     -0.00037136	     -0.19782406	     -0.05819830	      0.88274347	     -0.00027769	     -0.21249433	      0.00628936	      0.00110067	     33.18058754
      0.73633124	     -0.05588689	     -0.00036945	     -0.19766212	     -0.05819035	      0.88274490	     -0.00027723	     -0.21246548	      0.00628984	      0.00117565	     33.54671458
      0.73759515	     -0.05572365	     -0.00036962	     -0.19749893	     -0.05818240	      0.88274644	     -0.00027678	     -0.21243575	      0.00628763	      0.00124876	     33.96811780
      0.73885906	     -0.05555946	     -0.00036851	     -0.19733481	     -0.05817446	      0.88274806	     -0.00027633	     -0.21240520	      0.00628300	      0.00131977	     34.34523201
      0.74043569	     -0.05535332	     -0.00036877	     -0.19712867	     -0.05816456	      0.88275021	     -0.00027579	     -0.21236602	      0.00627353	      0.00140487	     34.88416323
      0.74166471	     -0.05519322	     -0.00036725	     -0.19696859	     -0.05815686	      0.88275198	     -0.00027538	     -0.21233473	      0.00626356	      0.00146826	     35.21162857
      0.74289373	     -0.05503358	     -0.00036767	     -0.19680889	     -0.05814917	      0.88275382	     -0.00027498	     -0.21230289	      0.00625106	      0.00152866	     35.62643494
      0.74412275	     -0.05487386	     -0.00036700	     -0.19664912	     -0.05814149	      0.88275573	     -0.00027459	     -0.21227054	      0.00623633	      0.00158595	     35.99217544
      0.74577096	     -0.05466106	     -0.00036778	     -0.19643617	     -0.05813123	      0.88275841	     -0.00027408	     -0.21222645	      0.00621281	      0.00165748	     36.56063642
      0.74697234	     -0.05450722	     -0.00036669	     -0.19628224	     -0.05812378	      0.88276043	     -0.00027372	     -0.21219389	      0.00619320	      0.00170568	     36.88056316
      0.74817373	     -0.05435311	     -0.00036744	     -0.19612796	     -0.05811635	      0.88276250	     -0.00027337	     -0.21216102	      0.00617133	      0.00175040	     37.30541465
      0.74967109	     -0.05416101	     -0.00036702	     -0.19593567	     -0.05810713	      0.88276516	     -0.00027295	     -0.21211965	      0.00614116	      0.00180135	     37.74965387
      0.75097898	     -0.05399256	     -0.00036833	     -0.19576697	     -0.05809912	      0.88276754	     -0.00027260	     -0.21208319	      0.00611194	      0.00184143	     38.24052167
      0.75228687	     -0.05382359	     -0.00036729	     -0.19559781	     -0.05809115	      0.88276998	     -0.00027225	     -0.21204642	      0.00608033	      0.00187749	     38.59515004
      0.75359476	     -0.05365509	     -0.00036847	     -0.19542902	     -0.05808322	      0.88277245	     -0.00027193	     -0.21200936	      0.00604597	      0.00190940	     39.08961867
      0.75490264	     -0.05348738	     -0.00036724	     -0.19526106	     -0.05807533	      0.88277497	     -0.00027161	     -0.21197207	      0.00600923	      0.00193728	     39.43257288
      0.75621053	     -0.05332089	     -0.00036856	     -0.19509423	     -0.05806750	      0.88277752	     -0.00027131	     -0.21193459	      0.00596976	      0.00196105	     39.93568648
      0.75751842	     -0.05315548	     -0.00036703	     -0.19492854	     -0.05805972	      0.88278010	     -0.00027102	     -0.21189697	      0.00592798	      0.00198085	     40.26203648
      0.75882631	     -0.05299279	     -0.00036877	     -0.19476544	     -0.05805199	      0.88278270	     -0.00027074	     -0.21185927	      0.00588350	      0.00199661	     40.78189449
      0.76000306	     -0.05284924	     -0.00036769	     -0.19462158	     -0.05804510	      0.88278506	     -0.00027051	     -0.21182535	      0.00584157	      0.00200749	     41.05349745
      0.76117981	     -0.05270717	     -0.00036859	     -0.19447913	     -0.05803825	      0.88278742	     -0.00027028	     -0.21179149	      0.00579754	      0.00201517	     41.46715273
      0.76235656	     -0.05256633	     -0.00036826	     -0.19433792	     -0.05803145	      0.88278980	     -0.00027007	     -0.21175769	      0.00575169	      0.00201981	     41.80995694
      0.76395471	     -0.05237708	     -0.00036928	     -0.19414809	     -0.05802231	      0.88279303	     -0.00026981	     -0.21171190	      0.00568635	      0.00202138	     42.37995510
      0.76515159	     -0.05223746	     -0.00036860	     -0.19400806	     -0.05801554	      0.88279545	     -0.00026962	     -0.21167771	      0.00563531	      0.00201928	     42.68861785
      0.76634847	     -0.05209967	     -0.00036956	     -0.19386980	     -0.05800882	      0.88279786	     -0.00026945	     -0.21164365	      0.00558227	      0.00201447	     43.09945805
      0.76754535	     -0.05196413	     -0.00036913	     -0.19373381	     -0.05800217	      0.88280027	     -0.00026929	     -0.21160972	      0.00552743	      0.00200708	     43.42300536
      0.76911249	     -0.05179051	     -0.00036935	     -0.19355954	     -0.05799357	      0.88280340	     -0.00026910	     -0.21156559	      0.00545272	      0.00199357	     43.96020462
      0.77027178	     -0.05166454	     -0.00036729	     -0.19343314	     -0.05798728	      0.88280571	     -0.00026897	     -0.21153317	      0.00539562	      0.00198107	     44.21044354
      0.77143106	     -0.05154140	     -0.00036707	     -0.19330950	     -0.05798106	      0.88280799	     -0.00026886	     -0.21150099	      0.00533680	      0.00196647	     44.59252253
      0.77287196	     -0.05139192	     -0.00036548	     -0.19315941	     -0.05797342	      0.88281081	     -0.00026874	     -0.21146136	      0.00526162	      0.00194568	     44.97987443
      0.77414455	     -0.05126179	     -0.00036570	     -0.19302867	     -0.05796677	      0.88281328	     -0.00026865	     -0.21142670	      0.00519318	      0.00192505	     45.43750837
      0.77541714	     -0.05113268	     -0.00036426	     -0.19289900	     -0.05796021	      0.88281571	     -0.00026858	     -0.21139240	      0.00512302	      0.00190272	     45.72392627
      0.77668974	     -0.05100865	     -0.00036536	     -0.19277430	     -0.05795373	      0.88281812	     -0.00026852	     -0.21135853	      0.00505086	      0.00187874	     46.15891712
      0.77796233	     -0.05088725	     -0.00036392	     -0.19265229	     -0.05794735	      0.88282049	     -0.00026848	     -0.21132515	      0.00497707	      0.00185329	     46.42281404
      0.77923492	     -0.05076958	     -0.00036536	     -0.19253390	     -0.05794107	      0.88282283	     -0.00026846	     -0.21129227	      0.00490138	      0.00182635	     46.86828663
      0.78050751	     -0.05065567	     -0.00036340	     -0.19241937	     -0.05793488	      0.88282514	     -0.00026846	     -0.21125993	      0.00482423	      0.00179807	     47.08223529
      0.78163136	     -0.05055846	     -0.00036432	     -0.19232151	     -0.05792950	      0.88282715	     -0.00026847	     -0.21123182	      0.00475462	      0.00177184	     47.44701313
      0.78275521	     -0.05046486	     -0.00036298	     -0.19222731	     -0.05792419	      0.88282912	     -0.00026849	     -0.21120415	      0.00468399	      0.00174452	     47.65693148
      0.78413259	     -0.05035591	     -0.00036252	     -0.19211758	     -0.05791780	      0.88283150	     -0.00026854	     -0.21117091	      0.00459587	      0.00170933	     48.00806142
      0.78550997	     -0.05025478	     -0.00036012	     -0.19201571	     -0.05791153	      0.88283383	     -0.00026861	     -0.21113846	      0.00450641	      0.00167218	     48.20411595
      0.78663542	     -0.05017906	     -0.00036046	     -0.19193931	     -0.05790650	      0.88283569	     -0.00026868	     -0.21111263	      0.00443223	      0.00164017	     48.49700514
      0.78776087	     -0.05010976	     -0.00035896	     -0.19186937	     -0.05790156	      0.88283752	     -0.00026876	     -0.21108748	      0.00435739	      0.00160665	     48.63493859
      0.78915445	     -0.05003317	     -0.00035866	     -0.19179193	     -0.05789555	      0.88283973	     -0.00026889	     -0.21105737	      0.00426378	      0.00156276	     48.90511668
      0.79054804	     -0.04996700	     -0.00035655	     -0.19172494	     -0.05788967	      0.88284188	     -0.00026903	     -0.21102851	      0.00416953	      0.00151621	     48.99794551
      0.79162591	     -0.04992242	     -0.00035745	     -0.19167965	     -0.05788522	      0.88284349	     -0.00026916	     -0.21100709	      0.00409611	      0.00147822	     49.23229490
      0.79270378	     -0.04988277	     -0.00035664	     -0.19163934	     -0.05788084	      0.88284506	     -0.00026930	     -0.21098646	      0.00402256	      0.00143863	     49.31875600
      0.79415992	     -0.04983607	     -0.00035681	     -0.19159171	     -0.05787506	      0.88284712	     -0.00026952	     -0.21095986	      0.00392289	      0.00138261	     49.52694988
      0.79561606	     -0.04979618	     -0.00035504	     -0.19155094	     -0.05786942	      0.88284909	     -0.00026975	     -0.21093466	      0.00382317	      0.00132397	     49.56062597
      0.79665020	     -0.04977163	     -0.00035611	     -0.19152570	     -0.05786550	      0.88285043	     -0.00026993	     -0.21091757	      0.00375218	      0.00128081	     49.74890355
      0.79768434	     -0.04975008	     -0.00035544	     -0.19150350	     -0.05786166	      0.88285174	     -0.00027013	     -0.21090114	      0.00368128	      0.00123661	     49.78913815
      0.79922622	     -0.04972359	     -0.00035539	     -0.19147602	     -0.05785606	      0.88285359	     -0.00027044	     -0.21087782	      0.00357557	      0.00116897	     49.91922380
      0.80051673	     -0.04970644	     -0.00035423	     -0.19145808	     -0.05785150	      0.88285506	     -0.00027072	     -0.21085936	      0.00348725	      0.00111106	     49.90862539
      0.80180724	     -0.04969387	     -0.00035480	     -0.19144466	     -0.05784706	      0.88285646	     -0.00027101	     -0.21084182	      0.00339895	      0.00105218	     50.04239051
      0.80309776	     -0.04968593	     -0.00035307	     -0.19143595	     -0.05784273	      0.88285778	     -0.00027133	     -0.21082521	      0.00331096	      0.00099265	     49.94685181
      0.80438827	     -0.04968269	     -0.00035430	     -0.19143184	     -0.05783852	      0.88285902	     -0.00027167	     -0.21080950	      0.00322303	      0.00093255	     50.11777014
      0.80547688	     -0.04968348	     -0.00035254	     -0.19143198	     -0.05783505	      0.88286001	     -0.00027196	     -0.21079695	      0.00314927	      0.00088170	     49.96650074
      0.80656550	     -0.04968757	     -0.00035271	     -0.19143538	     -0.05783166	      0.88286094	     -0.00027227	     -0.21078504	      0.00307563	      0.00083071	     49.99838045
      0.80797513	     -0.04969781	     -0.00035165	     -0.19144476	     -0.05782739	      0.88286206	     -0.00027269	     -0.21077055	      0.00298075	      0.00076480	     49.90351213
      0.80938476	     -0.04971354	     -0.00035241	     -0.19145957	     -0.05782326	      0.88286310	     -0.00027314	     -0.21075713	      0.00288627	      0.00069914	     49.97417307
      0.81047917	     -0.04972926	     -0.00035079	     -0.19147465	     -0.05782014	      0.88286383	     -0.00027349	     -0.21074742	      0.00281346	      0.00064857	     49.78366164
      0.81157358	     -0.04974800	     -0.00035095	     -0.19149270	     -0.05781710	      0.88286452	     -0.00027386	     -0.21073834	      0.00274091	      0.00059839	     49.76670073
      0.81300875	     -0.04977714	     -0.00034990	     -0.19152097	     -0.05781323	      0.88286533	     -0.00027437	     -0.21072737	      0.00264648	      0.00053345	     49.60621788
      0.81444392	     -0.04981157	     -0.00035087	     -0.19155449	     -0.05780950	      0.88286605	     -0.00027489	     -0.21071744	      0.00255267	      0.00046957	     49.64387293
      0.81549142	     -0.04983999	     -0.00034926	     -0.19158231	     -0.05780686	      0.88286652	     -0.00027529	     -0.21071085	      0.00248487	      0.00042381	     49.39470853
      0.81653892	     -0.04987110	     -0.00034941	     -0.19161278	     -0.05780429	      0.88286694	     -0.00027570	     -0.21070481	      0.00241741	      0.00037875	     49.33056570
      0.81805711	     -0.04992075	     -0.00034863	     -0.19166154	     -0.05780070	      0.88286746	     -0.00027631	     -0.21069702	      0.00232058	      0.00031490	     49.12299561
      0.81935197	     -0.04996733	     -0.00034910	     -0.19170732	     -0.05779775	      0.88286784	     -0.00027685	     -0.21069125	      0.00223881	      0.00026191	     49.05439285
      0.82064684	     -0.05001733	     -0.00034776	     -0.19175660	     -0.05779490	      0.88286814	     -0.00027741	     -0.21068628	      0.00215802	      0.00021045	     48.78988431
      0.82194170	     -0.05007062	     -0.00034875	     -0.19180911	     -0.05779216	      0.88286838	     -0.00027798	     -0.21068207	      0.00207801	      0.00016049	     48.76540271
      0.82323657	     -0.05012704	     -0.00034673	     -0.19186483	     -0.05778952	      0.88286856	     -0.00027857	     -0.21067861	      0.00199915	      0.00011222	     48.41183244
      0.82433091	     -0.05017722	     -0.00034784	     -0.19191437	     -0.05778737	      0.88286866	     -0.00027908	     -0.21067625	      0.00193309	      0.00007266	     48.38775267
      0.82542524	     -0.05022951	     -0.00034703	     -0.19196605	     -0.05778529	      0.88286872	     -0.00027961	     -0.21067440	      0.00186789	      0.00003436	     48.16164675
      0.82684444	     -0.05030036	     -0.00034731	     -0.19203611	     -0.05778270	      0.88286873	     -0.00028030	     -0.21067273	      0.00178437	     -0.00001349	     48.00633127
      0.82826363	     -0.05037442	     -0.00034585	     -0.19210943	     -0.05778022	      0.88286868	     -0.00028101	     -0.21067186	      0.00170229	     -0.00005919	     47.65596916
      0.82937251	     -0.05043454	     -0.00034689	     -0.19216893	     -0.05777837	      0.88286860	     -0.00028158	     -0.21067173	      0.00163896	     -0.00009348	     47.59841156
      0.83048138	     -0.05049633	     -0.00034617	     -0.19223015	     -0.05777659	      0.88286847	     -0.00028216	     -0.21067205	      0.00157661	     -0.00012644	     47.34823252
      0.83192146	     -0.05057897	     -0.00034652	     -0.19231202	     -0.05777437	      0.88286826	     -0.00028293	     -0.21067313	      0.00149687	     -0.00016735	     47.16810304
      0.83336153	     -0.05066417	     -0.00034490	     -0.19239653	     -0.05777227	      0.88286799	     -0.00028372	     -0.21067493	      0.00141879	     -0.00020607	     46.76939858
      0.83442957	     -0.05072913	     -0.00034604	     -0.19246092	     -0.05777079	      0.88286776	     -0.00028431	     -0.21067670	      0.00136173	     -0.00023348	     46.71007739
      0.83549762	     -0.05079543	     -0.00034545	     -0.19252671	     -0.05776936	      0.88286749	     -0.00028492	     -0.21067884	      0.00130567	     -0.00025972	     46.46324610
      0.83701369	     -0.05089177	     -0.00034570	     -0.19262230	     -0.05776744	      0.88286707	     -0.00028579	     -0.21068248	      0.00122754	     -0.00029510	     46.23806025
      0.83832334	     -0.05097649	     -0.00034468	     -0.19270643	     -0.05776588	      0.88286667	     -0.00028656	     -0.21068618	      0.00116160	     -0.00032388	     45.90447158
      0.83963298	     -0.05106347	     -0.00034562	     -0.19279277	     -0.05776440	      0.88286623	     -0.00028734	     -0.21069039	      0.00109689	     -0.00035108	     45.77214967
      0.84094262	     -0.05115197	     -0.00034421	     -0.19288072	     -0.05776301	      0.88286575	     -0.00028814	     -0.21069508	      0.00103378	     -0.00037673	     45.37443889
      0.84225226	     -0.05124204	     -0.00034585	     -0.19297016	     -0.05776169	      0.88286524	     -0.00028895	     -0.21070023	      0.00097190	     -0.00040104	     45.33134382
      0.84336523	     -0.05131946	     -0.00034445	     -0.19304713	     -0.05776064	      0.88286478	     -0.00028965	     -0.21070495	      0.00092072	     -0.00042059	     44.95015291
      0.84447820	     -0.05139776	     -0.00034499	     -0.19312495	     -0.05775964	      0.88286430	     -0.00029035	     -0.21070996	      0.00087048	     -0.00043929	     44.80519048
      0.84591213	     -0.05149951	     -0.00034435	     -0.19322612	     -0.05775844	      0.88286366	     -0.00029128	     -0.21071681	      0.00080752	     -0.00046212	     44.47037424
      0.84734606	     -0.05160250	     -0.00034551	     -0.19332850	     -0.05775733	      0.88286298	     -0.00029222	     -0.21072407	      0.00074629	     -0.00048369	     44.34776898
      0.84847940	     -0.05168451	     -0.00034426	     -0.19341011	     -0.05775651	      0.88286242	     -0.00029297	     -0.21073009	      0.00069943	     -0.00049984	     43.97719099
      0.84961273	     -0.05176706	     -0.00034481	     -0.19349221	     -0.05775574	      0.88286185	     -0.00029373	     -0.21073633	      0.00065362	     -0.00051535	     43.82500741
      0.85106422	     -0.05187323	     -0.00034419	     -0.19359787	     -0.05775483	      0.88286108	     -0.00029471	     -0.21074461	      0.00059684	     -0.00053424	     43.47701226
      0.85251571	     -0.05197972	     -0.00034561	     -0.19370380	     -0.05775401	      0.88286030	     -0.00029572	     -0.21075320	      0.00054189	     -0.00055218	     43.37758965
      0.85361283	     -0.05205988	     -0.00034434	     -0.19378362	     -0.05775344	      0.88285968	     -0.00029648	     -0.21075987	      0.00050188	     -0.00056506	     43.00070435
      0.85470996	     -0.05213971	     -0.00034484	     -0.19386307	     -0.05775291	      0.88285906	     -0.00029725	     -0.21076665	      0.00046286	     -0.00057744	     42.84883463
      0.85623087	     -0.05224935	     -0.00034439	     -0.19397224	     -0.05775224	      0.88285816	     -0.00029834	     -0.21077623	      0.00041073	     -0.00059369	     42.50741820
      0.85775179	     -0.05235755	     -0.00034584	     -0.19407993	     -0.05775166	      0.88285725	     -0.00029944	     -0.21078595	      0.00036057	     -0.00060891	     42.41871317
      0.85881495	     -0.05243200	     -0.00034449	     -0.19415411	     -0.05775129	      0.88285660	     -0.00030021	     -0.21079279	      0.00032693	     -0.00061884	     42.03710280
      0.85987811	     -0.05250554	     -0.00034484	     -0.19422734	     -0.05775096	      0.88285593	     -0.00030099	     -0.21079967	      0.00029413	     -0.00062825	     41.88657813
      0.86149126	     -0.05261505	     -0.00034440	     -0.19433641	     -0.05775052	      0.88285491	     -0.00030219	     -0.21081012	      0.00024626	     -0.00064142	     41.54304522
      0.86283759	     -0.05270442	     -0.00034507	     -0.19442541	     -0.05775022	      0.88285404	     -0.00030320	     -0.21081884	      0.00020783	     -0.00065139	     41.40075063
      0.86418392	     -0.05279170	     -0.00034397	     -0.19451239	     -0.05774996	      0.88285316	     -0.00030422	     -0.21082754	      0.00017098	     -0.00066034	     41.03044881
      0.86553024	     -0.05287701	     -0.00034516	     -0.19459733	     -0.05774976	      0.88285226	     -0.00030526	     -0.21083619	      0.00013527	     -0.00066836	     40.98221904
      0.86673322	     -0.05295131	     -0.00034380	     -0.19467140	     -0.05774961	      0.88285145	     -0.00030618	     -0.21084388	      0.00010471	     -0.00067463	     40.59641132
      0.86793620	     -0.05302394	     -0.00034446	     -0.19474374	     -0.05774951	      0.88285064	     -0.00030712	     -0.21085152	      0.00007496	     -0.00068013	     40.50360393
      0.86913918	     -0.05309465	     -0.00034383	     -0.19481420	     -0.05774943	      0.88284982	     -0.00030806	     -0.21085911	      0.00004630	     -0.00068481	     40.23114207
      0.87069606	     -0.05318338	     -0.00034444	     -0.19490259	     -0.05774939	      0.88284875	     -0.00030930	     -0.21086884	      0.00001046	     -0.00068971	     40.10545907
      0.87192976	     -0.05325125	     -0.00034326	     -0.19497024	     -0.05774939	      0.88284790	     -0.00031028	     -0.21087648	     -0.00001673	     -0.00069261	     39.74931565
      0.87316345	     -0.05331708	     -0.00034389	     -0.19503581	     -0.05774943	      0.88284704	     -0.00031127	     -0.21088404	     -0.00004319	     -0.00069472	     39.67898293
      0.87439715	     -0.05338074	     -0.00034321	     -0.19509927	     -0.05774950	      0.88284618	     -0.00031227	     -0.21089153	     -0.00006868	     -0.00069601	     39.40530291
      0.87592910	     -0.05345718	     -0.00034398	     -0.19517541	     -0.05774963	      0.88284511	     -0.00031352	     -0.21090073	     -0.00009935	     -0.00069655	     39.33403903
      0.87714758	     -0.05351603	     -0.00034284	     -0.19523408	     -0.05774976	      0.88284427	     -0.00031451	     -0.21090798	     -0.00012272	     -0.00069614	     38.97793313
      0.87836606	     -0.05357364	     -0.00034356	     -0.19529147	     -0.05774993	      0.88284342	     -0.00031552	     -0.21091517	     -0.00014555	     -0.00069510	     38.92587865
      0.87958453	     -0.05363042	     -0.00034318	     -0.19534806	     -0.05775012	      0.88284257	     -0.00031653	     -0.21092234	     -0.00016756	     -0.00069345	     38.67715130
      0.88117695	     -0.05370485	     -0.00034431	     -0.19542220	     -0.05775041	      0.88284147	     -0.00031786	     -0.21093174	     -0.00019547	     -0.00069061	     38.60483634
      0.88239337	     -0.05376217	     -0.00034358	     -0.19547935	     -0.05775066	      0.88284063	     -0.00031888	     -0.21093901	     -0.00021587	     -0.00068803	     38.25000220
      0.88360980	     -0.05382051	     -0.00034462	     -0.19553748	     -0.05775093	      0.88283980	     -0.00031991	     -0.21094642	     -0.00023579	     -0.00068534	     38.19635565
      0.88482622	     -0.05388001	     -0.00034458	     -0.19559681	     -0.05775123	      0.88283896	     -0.00032094	     -0.21095403	     -0.00025493	     -0.00068266	     37.95108038
      0.88645764	     -0.05396105	     -0.00034581	     -0.19567758	     -0.05775167	      0.88283785	     -0.00032233	     -0.21096460	     -0.00027965	     -0.00067948	     37.88242250
      0.88766671	     -0.05402141	     -0.00034488	     -0.19573782	     -0.05775202	      0.88283703	     -0.00032336	     -0.21097275	     -0.00029694	     -0.00067761	     37.52596731
      0.88887577	     -0.05408227	     -0.00034545	     -0.19579850	     -0.05775238	      0.88283621	     -0.00032440	     -0.21098118	     -0.00031365	     -0.00067638	     37.47489468
      0.89035636	     -0.05415789	     -0.00034448	     -0.19587398	     -0.05775286	      0.88283521	     -0.00032568	     -0.21099190	     -0.00033289	     -0.00067593	     37.13877563
      0.89167785	     -0.05422624	     -0.00034511	     -0.19594216	     -0.05775331	      0.88283432	     -0.00032682	     -0.21100189	     -0.00034921	     -0.00067679	     37.15417850
      0.89299934	     -0.05429443	     -0.00034340	     -0.19601027	     -0.05775379	      0.88283342	     -0.00032796	     -0.21101227	     -0.00036428	     -0.00067895	     36.77079759
      0.89432083	     -0.05436268	     -0.00034391	     -0.19607838	     -0.05775428	      0.88283253	     -0.00032911	     -0.21102304	     -0.00037851	     -0.00068257	     36.82312437
      0.89564232	     -0.05443125	     -0.00034202	     -0.19614689	     -0.05775479	      0.88283162	     -0.00033026	     -0.21103419	     -0.00039141	     -0.00068761	     36.41587779
      0.89696381	     -0.05450021	     -0.00034263	     -0.19621574	     -0.05775531	      0.88283071	     -0.00033141	     -0.21104574	     -0.00040349	     -0.00069421	     36.48710947
      0.89828530	     -0.05456915	     -0.00034069	     -0.19628464	     -0.05775585	      0.88282978	     -0.00033256	     -0.21105767	     -0.00041420	     -0.00070227	     36.06122414
      0.89960678	     -0.05463777	     -0.00034141	     -0.19635315	     -0.05775641	      0.88282885	     -0.00033372	     -0.21106999	     -0.00042411	     -0.00071187	     36.15422509
      0.90092827	     -0.05470525	     -0.00033936	     -0.19642063	     -0.05775697	      0.88282790	     -0.00033488	     -0.21108265	     -0.00043264	     -0.00072281	     35.71745510
      0.90224976	     -0.05477201	     -0.00034004	     -0.19648730	     -0.05775755	      0.88282694	     -0.00033604	     -0.21109563	     -0.00044039	     -0.00073512	     35.82055131
      0.90357125	     -0.05483781	     -0.00033793	     -0.19655312	     -0.05775813	      0.88282596	     -0.00033720	     -0.21110890	     -0.00044679	     -0.00074861	     35.38109897
      0.90489274	     -0.05490253	     -0.00033868	     -0.19661779	     -0.05775873	      0.88282496	     -0.00033836	     -0.21112244	     -0.00045246	     -0.00076326	     35.49440529
      0.90621423	     -0.05496559	     -0.00033660	     -0.19668088	     -0.05775933	      0.88282394	     -0.00033952	     -0.21113621	     -0.00045678	     -0.00077883	     35.06629682
      0.90753572	     -0.05502740	     -0.00033746	     -0.19674265	     -0.05775994	      0.88282290	     -0.00034069	     -0.21115017	     -0.00046040	     -0.00079524	     35.18443788
      0.90885721	     -0.05508775	     -0.00033559	     -0.19680305	     -0.05776055	      0.88282184	     -0.00034185	     -0.21116432	     -0.00046275	     -0.00081221	     34.77459201
      0.91017870	     -0.05514763	     -0.00033667	     -0.19686290	     -0.05776116	      0.88282075	     -0.00034302	     -0.21117863	     -0.00046447	     -0.00082967	     34.88690454
      0.91150019	     -0.05520624	     -0.00033510	     -0.19692157	     -0.05776177	      0.88281965	     -0.00034419	     -0.21119311	     -0.00046500	     -0.00084735	     34.50257371
      0.91282168	     -0.05526344	     -0.00033622	     -0.19697876	     -0.05776239	      0.88281851	     -0.00034536	     -0.21120771	     -0.00046493	     -0.00086522	     34.61105116
      0.91414317	     -0.05531905	     -0.00033471	     -0.19703445	     -0.05776300	      0.88281736	     -0.00034652	     -0.21122242	     -0.00046373	     -0.00088302	     34.25544463
      0.91546466	     -0.05537361	     -0.00033576	     -0.19708902	     -0.05776361	      0.88281618	     -0.00034769	     -0.21123721	     -0.00046199	     -0.00090073	     34.35192993
      0.91678614	     -0.05542658	     -0.00033438	     -0.19714208	     -0.05776422	      0.88281498	     -0.00034886	     -0.21125207	     -0.00045916	     -0.00091813	     34.03244652
      0.91810763	     -0.05547781	     -0.00033544	     -0.19719335	     -0.05776483	      0.88281375	     -0.00035003	     -0.21126696	     -0.00045578	     -0.00093519	     34.12967012
      0.91942912	     -0.05552731	     -0.00033425	     -0.19724296	     -0.05776543	      0.88281251	     -0.00035120	     -0.21128186	     -0.00045138	     -0.00095166	     33.84468151
      0.92075061	     -0.05557592	     -0.00033532	     -0.19729160	     -0.05776602	      0.88281124	     -0.00035236	     -0.21129676	     -0.00044648	     -0.00096753	     33.92511073
      0.92207210	     -0.05562336	     -0.00033434	     -0.19733916	     -0.05776661	      0.88280995	     -0.00035353	     -0.21131166	     -0.00044066	     -0.00098264	     33.67187482
      0.92339359	     -0.05566970	     -0.00033543	     -0.19738557	     -0.05776718	      0.88280864	     -0.00035469	     -0.21132656	     -0.00043434	     -0.00099700	     33.74683648
      0.92471508	     -0.05571479	     -0.00033466	     -0.19743078	     -0.05776775	      0.88280732	     -0.00035585	     -0.21134144	     -0.00042715	     -0.00101045	     33.52677275
      0.92603657	     -0.05575877	     -0.00033573	     -0.19747484	     -0.05776831	      0.88280597	     -0.00035702	     -0.21135631	     -0.00041949	     -0.00102301	     33.59417722
      0.92735806	     -0.05580147	     -0.00033514	     -0.19751768	     -0.05776886	      0.88280461	     -0.00035817	     -0.21137115	     -0.00041101	     -0.00103456	     33.40728521
      0.92867955	     -0.05584287	     -0.00033618	     -0.19755917	     -0.05776940	      0.88280324	     -0.00035933	     -0.21138596	     -0.00040208	     -0.00104510	     33.46947180
      0.93000104	     -0.05588229	     -0.00033561	     -0.19759874	     -0.05776992	      0.88280185	     -0.00036048	     -0.21140072	     -0.00039240	     -0.00105454	     33.31025560
      0.93132253	     -0.05591947	     -0.00033633	     -0.19763603	     -0.05777044	      0.88280045	     -0.00036163	     -0.21141539	     -0.00038230	     -0.00106289	     33.36763298
      0.93264402	     -0.05595453	     -0.00033566	     -0.19767126	     -0.05777093	      0.88279904	     -0.00036278	     -0.21142995	     -0.00037152	     -0.00107008	     33.23506440
      0.93396551	     -0.05598817	     -0.00033645	     -0.19770503	     -0.05777142	      0.88279762	     -0.00036392	     -0.21144439	     -0.00036035	     -0.00107612	     33.29975920
      0.93528699	     -0.05602066	     -0.00033650	     -0.19773768	     -0.05777189	      0.88279620	     -0.00036506	     -0.21145871	     -0.00034855	     -0.00108086	     33.20745018
      0.93689228	     -0.05605847	     -0.00033875	     -0.19777562	     -0.05777243	      0.88279446	     -0.00036644	     -0.21147596	     -0.00033385	     -0.00108480	     33.36632772
      0.93806497	     -0.05608475	     -0.00033847	     -0.19780206	     -0.05777282	      0.88279319	     -0.00036744	     -0.21148847	     -0.00032258	     -0.00108629	     33.17384119
      0.93923766	     -0.05611009	     -0.00033989	     -0.19782751	     -0.05777319	      0.88279191	     -0.00036844	     -0.21150089	     -0.00031128	     -0.00108672	     33.23149155
      0.94081923	     -0.05614227	     -0.00034053	     -0.19785989	     -0.05777367	      0.88279020	     -0.00036978	     -0.21151750	     -0.00029559	     -0.00108558	     33.14307678
      0.94222993	     -0.05616834	     -0.00034252	     -0.19788610	     -0.05777408	      0.88278867	     -0.00037098	     -0.21153216	     -0.00028145	     -0.00108302	     33.29205644
      0.94364062	     -0.05619020	     -0.00034223	     -0.19790817	     -0.05777446	      0.88278714	     -0.00037216	     -0.21154662	     -0.00026680	     -0.00107891	     33.11623590
      0.94486363	     -0.05620719	     -0.00034443	     -0.19792528	     -0.05777478	      0.88278582	     -0.00037319	     -0.21155897	     -0.00025419	     -0.00107417	     33.29630141
      0.94608664	     -0.05622289	     -0.00034453	     -0.19794117	     -0.05777509	      0.88278451	     -0.00037421	     -0.21157115	     -0.00024127	     -0.00106831	     33.19709161
      0.94730965	     -0.05623790	     -0.00034573	     -0.19795633	     -0.05777537	      0.88278321	     -0.00037522	     -0.21158317	     -0.00022837	     -0.00106153	     33.26222932
      0.94900653	     -0.05625658	     -0.00034635	     -0.19797525	     -0.05777575	      0.88278142	     -0.00037662	     -0.21159961	     -0.00021013	     -0.00105061	     33.20869176
      0.95025972	     -0.05626923	     -0.00034850	     -0.19798804	     -0.05777600	      0.88278011	     -0.00037765	     -0.21161155	     -0.00019665	     -0.00104151	     33.36501173
      0.95151291	     -0.05628135	     -0.00034894	     -0.19800034	     -0.05777624	      0.88277881	     -0.00037867	     -0.21162334	     -0.00018294	     -0.00103155	     33.29654186
      0.95276611	     -0.05629174	     -0.00035028	     -0.19801090	     -0.05777646	      0.88277752	     -0.00037969	     -0.21163497	     -0.00016924	     -0.00102090	     33.38779815
      0.95443387	     -0.05629992	     -0.00035101	     -0.19801933	     -0.05777673	      0.88277583	     -0.00038103	     -0.21165018	     -0.00015075	     -0.00100552	     33.34180371
      0.95565715	     -0.05630520	     -0.00035338	     -0.19802475	     -0.05777690	      0.88277461	     -0.00038201	     -0.21166114	     -0.00013725	     -0.00099346	     33.50972580
      0.95688043	     -0.05630876	     -0.00035406	     -0.19802850	     -0.05777706	      0.88277340	     -0.00038298	     -0.21167192	     -0.00012350	     -0.00098073	     33.49192021
      0.95840757	     -0.05631144	     -0.00035641	     -0.19803137	     -0.05777724	      0.88277192	     -0.00038418	     -0.21168507	     -0.00010638	     -0.00096404	     33.65566429
      0.95976137	     -0.05631124	     -0.00035672	     -0.19803140	     -0.05777737	      0.88277062	     -0.00038524	     -0.21169642	     -0.00009095	     -0.00094848	     33.61981839
      0.96111517	     -0.05630753	     -0.00035905	     -0.19802785	     -0.05777748	      0.88276935	     -0.00038629	     -0.21170740	     -0.00007566	     -0.00093228	     33.83639943
      0.96246897	     -0.05629987	     -0.00035854	     -0.19802044	     -0.05777757	      0.88276810	     -0.00038734	     -0.21171793	     -0.00006012	     -0.00091533	     33.79633742
      0.96382277	     -0.05628889	     -0.00036040	     -0.19800966	     -0.05777765	      0.88276687	     -0.00038837	     -0.21172795	     -0.00004485	     -0.00089779	     34.03485588
      0.96517657	     -0.05627488	     -0.00035930	     -0.19799592	     -0.05777770	      0.88276567	     -0.00038939	     -0.21173740	     -0.00002932	     -0.00087954	     34.00658781
      0.96653037	     -0.05625823	     -0.00036136	     -0.19797945	     -0.05777773	      0.88276449	     -0.00039041	     -0.21174628	     -0.00001416	     -0.00086068	     34.27699598
      0.96774000	     -0.05624073	     -0.00036032	     -0.19796220	     -0.05777773	      0.88276346	     -0.00039130	     -0.21175371	     -0.00000044	     -0.00084321	     34.25478270
      0.96894962	     -0.05622044	     -0.00036120	     -0.19794210	     -0.05777773	      0.88276245	     -0.00039219	     -0.21176064	      0.00001296	     -0.00082523	     34.42068224
      0.97040911	     -0.05619063	     -0.00035987	     -0.19791259	     -0.05777770	      0.88276126	     -0.00039326	     -0.21176827	      0.00002907	     -0.00080267	     34.51938551
      0.97186859	     -0.05615343	     -0.00035949	     -0.19787565	     -0.05777764	      0.88276011	     -0.00039431	     -0.21177501	      0.00004478	     -0.00077915	     34.78426830
      0.97309757	     -0.05611712	     -0.00035668	     -0.19783965	     -0.05777758	      0.88275916	     -0.00039518	     -0.21177991	      0.00005799	     -0.00075848	     34.83894904
      0.97432654	     -0.05607666	     -0.00035575	     -0.19779943	     -0.05777750	      0.88275824	     -0.00039605	     -0.21178406	      0.00007079	     -0.00073710	     35.05542624
      0.97555552	     -0.05603249	     -0.00035372	     -0.19775552	     -0.05777740	      0.88275735	     -0.00039691	     -0.21178745	      0.00008340	     -0.00071486	     35.19824285
      0.97722475	     -0.05596647	     -0.00035229	     -0.19768982	     -0.05777725	      0.88275618	     -0.00039807	     -0.21179079	      0.00009983	     -0.00068330	     35.49855010
      0.97846837	     -0.05591227	     -0.00034949	     -0.19763590	     -0.05777712	      0.88275535	     -0.00039892	     -0.21179231	      0.00011171	     -0.00065867	     35.61990088
      0.97971199	     -0.05585396	     -0.00034849	     -0.19757781	     -0.05777697	      0.88275455	     -0.00039976	     -0.21179298	      0.00012296	     -0.00063311	     35.86728132
      0.98120532	     -0.05578020	     -0.00034588	     -0.19750435	     -0.05777678	      0.88275362	     -0.00040076	     -0.21179264	      0.00013588	     -0.00060102	     36.06783958
      0.98252862	     -0.05571184	     -0.00034558	     -0.19743618	     -0.05777659	      0.88275285	     -0.00040163	     -0.21179135	      0.00014641	     -0.00057143	     36.35770795
      0.98385192	     -0.05563886	     -0.00034310	     -0.19736345	     -0.05777639	      0.88275211	     -0.00040250	     -0.21178912	      0.00015637	     -0.00054065	     36.54129805
      0.98517522	     -0.05556087	     -0.00034279	     -0.19728563	     -0.05777618	      0.88275142	     -0.00040336	     -0.21178589	      0.00016536	     -0.00050875	     36.85637106
      0.98649852	     -0.05547867	     -0.00034042	     -0.19720366	     -0.05777596	      0.88275077	     -0.00040420	     -0.21178165	      0.00017364	     -0.00047556	     37.06205332
      0.98782182	     -0.05539316	     -0.00034013	     -0.19711830	     -0.05777572	      0.88275016	     -0.00040504	     -0.21177639	      0.00018078	     -0.00044125	     37.37038941
      0.98914511	     -0.05530712	     -0.00033810	     -0.19703245	     -0.05777548	      0.88274960	     -0.00040587	     -0.21177017	      0.00018705	     -0.00040583	     37.57877761
      0.99046841	     -0.05522120	     -0.00033864	     -0.19694663	     -0.05777523	      0.88274909	     -0.00040669	     -0.21176310	      0.00019210	     -0.00036956	     37.89326538
      0.99179171	     -0.05513437	     -0.00033722	     -0.19685994	     -0.05777497	      0.88274862	     -0.00040750	     -0.21175523	      0.00019628	     -0.00033249	     38.11275307
      0.99311501	     -0.05504699	     -0.00033787	     -0.19677264	     -0.05777471	      0.88274821	     -0.00040830	     -0.21174663	      0.00019920	     -0.00029494	     38.41251079
      0.99443831	     -0.05495850	     -0.00033628	     -0.19668426	     -0.05777444	      0.88274784	     -0.00040909	     -0.21173731	      0.00020123	     -0.00025705	     38.63683892
      0.99576160	     -0.05486866	     -0.00033682	     -0.19659448	     -0.05777418	      0.88274753	     -0.00040988	     -0.21172731	      0.00020206	     -0.00021911	     38.94858621
      0.99708490	     -0.05477815	     -0.00033511	     -0.19650407	     -0.05777391	      0.88274726	     -0.00041065	     -0.21171663	      0.00020205	     -0.00018119	     39.17788089
      0.99840820	     -0.05468766	     -0.00033572	     -0.19641360	     -0.05777364	      0.88274705	     -0.00041141	     -0.21170533	      0.00020081	     -0.00014361	     39.48105613
      0.99973150	     -0.05459812	     -0.00033374	     -0.19632415	     -0.05777338	      0.88274688	     -0.00041217	     -0.21169348	      0.00019872	     -0.00010651	     39.67465466
      1.00105480	     -0.05451052	     -0.00033425	     -0.19623654	     -0.05777312	      0.88274676	     -0.00041292	     -0.21168117	      0.00019541	     -0.00007034	     39.96437632
      1.00237810	     -0.05442470	     -0.00033212	     -0.19615079	     -0.05777286	      0.88274669	     -0.00041365	     -0.21166849	      0.00019139	     -0.00003530	     40.15379382
      1.00370139	     -0.05434058	     -0.00033292	     -0.19606662	     -0.05777261	      0.88274667	     -0.00041438	     -0.21165550	      0.00018631	     -0.00000179	     40.46447435
      1.00502469	     -0.05425679	     -0.00033048	     -0.19598289	     -0.05777237	      0.88274669	     -0.00041510	     -0.21164222	      0.00018066	      0.00003013	     40.63911079
      1.00634799	     -0.05417351	     -0.00033104	     -0.19589956	     -0.05777213	      0.88274675	     -0.00041581	     -0.21162867	      0.00017399	      0.00006013	     40.95497434
      1.00767129	     -0.05409139	     -0.00032819	     -0.19581748	     -0.05777191	      0.88274685	     -0.00041651	     -0.21161487	      0.00016683	      0.00008823	     41.11052696
      1.00885289	     -0.05401936	     -0.00032866	     -0.19574539	     -0.05777171	      0.88274697	     -0.00041713	     -0.21160238	      0.00015960	      0.00011149	     41.37510732
      1.01003448	     -0.05394809	     -0.00032699	     -0.19567411	     -0.05777153	      0.88274711	     -0.00041774	     -0.21158975	      0.00015193	      0.00013309	     41.53999211
      1.01147361	     -0.05386233	     -0.00032634	     -0.19558829	     -0.05777132	      0.88274732	     -0.00041847	     -0.21157420	      0.00014171	      0.00015699	     41.81607787
      1.01291275	     -0.05377723	     -0.00032362	     -0.19550319	     -0.05777112	      0.88274756	     -0.00041920	     -0.21155848	      0.00013078	      0.00017825	     41.99283561
      1.01410826	     -0.05370768	     -0.00032351	     -0.19543355	     -0.05777097	      0.88274778	     -0.00041979	     -0.21154531	      0.00012091	      0.00019380	     42.24157387
      1.01530377	     -0.05363929	     -0.00032133	     -0.19536514	     -0.05777083	      0.88274802	     -0.00042038	     -0.21153208	      0.00011061	      0.00020748	     42.37712520
      1.01675141	     -0.05355812	     -0.00032020	     -0.19528388	     -0.05777068	      0.88274833	     -0.00042108	     -0.21151598	      0.00009732	      0.00022141	     42.64263478
      1.01819905	     -0.05347848	     -0.00031676	     -0.19520421	     -0.05777055	      0.88274866	     -0.00042178	     -0.21149984	      0.00008344	      0.00023256	     42.76754215
      1.01934700	     -0.05341703	     -0.00031641	     -0.19514265	     -0.05777046	      0.88274893	     -0.00042232	     -0.21148704	      0.00007175	      0.00023932	     43.00284774
      1.02049495	     -0.05335720	     -0.00031415	     -0.19508277	     -0.05777039	      0.88274921	     -0.00042286	     -0.21147427	      0.00005979	      0.00024433	     43.11546799
      1.02200059	     -0.05328122	     -0.00031240	     -0.19500668	     -0.05777031	      0.88274958	     -0.00042356	     -0.21145759	      0.00004341	      0.00024816	     43.35184136
      1.02350623	     -0.05320756	     -0.00030854	     -0.19493295	     -0.05777026	      0.88274996	     -0.00042425	     -0.21144102	      0.00002659	      0.00024900	     43.45791153
      1.02461431	     -0.05315483	     -0.00030801	     -0.19488010	     -0.05777024	      0.88275023	     -0.00042476	     -0.21142892	      0.00001369	      0.00024767	     43.67639206
      1.02572239	     -0.05310301	     -0.00030555	     -0.19482820	     -0.05777023	      0.88275051	     -0.00042526	     -0.21141689	      0.00000067	      0.00024481	     43.77676387
      1.02730102	     -0.05303055	     -0.00030298	     -0.19475561	     -0.05777024	      0.88275089	     -0.00042597	     -0.21139988	     -0.00001837	      0.00023812	     44.00561909
      1.02865094	     -0.05296979	     -0.00029958	     -0.19469476	     -0.05777028	      0.88275120	     -0.00042657	     -0.21138545	     -0.00003489	      0.00023019	     44.11612410
      1.03000087	     -0.05291001	     -0.00029794	     -0.19463484	     -0.05777034	      0.88275151	     -0.00042716	     -0.21137111	     -0.00005185	      0.00022037	     44.35561400
      1.03135079	     -0.05285205	     -0.00029392	     -0.19457680	     -0.05777042	      0.88275180	     -0.00042776	     -0.21135687	     -0.00006894	      0.00020895	     44.40699595
      1.03270072	     -0.05279709	     -0.00029301	     -0.19452165	     -0.05777052	      0.88275207	     -0.00042834	     -0.21134277	     -0.00008655	      0.00019595	     44.67702511
      1.03386240	     -0.05275197	     -0.00028949	     -0.19447645	     -0.05777063	      0.88275229	     -0.00042885	     -0.21133078	     -0.00010172	      0.00018374	     44.67675402
      1.03502407	     -0.05270857	     -0.00028803	     -0.19443290	     -0.05777076	      0.88275250	     -0.00042935	     -0.21131895	     -0.00011722	      0.00017058	     44.83732695
      1.03648044	     -0.05265540	     -0.00028468	     -0.19437958	     -0.05777094	      0.88275273	     -0.00042997	     -0.21130433	     -0.00013676	      0.00015301	     44.93596532
      1.03793681	     -0.05260494	     -0.00028335	     -0.19432890	     -0.05777116	      0.88275294	     -0.00043059	     -0.21128994	     -0.00015665	      0.00013442	     45.17404435
      1.03910220	     -0.05256666	     -0.00028052	     -0.19429050	     -0.05777135	      0.88275309	     -0.00043109	     -0.21127864	     -0.00017257	      0.00011905	     45.16407509
      1.04026760	     -0.05253226	     -0.00027985	     -0.19425591	     -0.05777156	      0.88275322	     -0.00043158	     -0.21126761	     -0.00018878	      0.00010326	     45.29808211
      1.04174610	     -0.05249252	     -0.00027778	     -0.19421596	     -0.05777185	      0.88275336	     -0.00043221	     -0.21125403	     -0.00020937	      0.00008278	     45.36526863
      1.04322459	     -0.05245653	     -0.00027783	     -0.19417969	     -0.05777218	      0.88275347	     -0.00043283	     -0.21124095	     -0.00023021	      0.00006188	     45.60011238
      1.04434287	     -0.05243185	     -0.00027535	     -0.19415486	     -0.05777244	      0.88275353	     -0.00043330	     -0.21123137	     -0.00024585	      0.00004600	     45.55499955
      1.04546116	     -0.05241024	     -0.00027488	     -0.19413306	     -0.05777273	      0.88275357	     -0.00043377	     -0.21122209	     -0.00026165	      0.00003002	     45.65950507
      1.04701140	     -0.05238419	     -0.00027340	     -0.19410674	     -0.05777315	      0.88275360	     -0.00043442	     -0.21120976	     -0.00028346	      0.00000785	     45.71448287
      1.04856163	     -0.05236345	     -0.00027427	     -0.19408567	     -0.05777361	      0.88275359	     -0.00043508	     -0.21119807	     -0.00030534	     -0.00001432	     45.93349769
      1.04963116	     -0.05235110	     -0.00027243	     -0.19407317	     -0.05777394	      0.88275357	     -0.00043553	     -0.21119039	     -0.00032018	     -0.00002947	     45.85463426
      1.05070068	     -0.05234061	     -0.00027245	     -0.19406247	     -0.05777429	      0.88275353	     -0.00043598	     -0.21118300	     -0.00033508	     -0.00004454	     45.93327979
      1.05235643	     -0.05232729	     -0.00027160	     -0.19404885	     -0.05777487	      0.88275344	     -0.00043668	     -0.21117211	     -0.00035788	     -0.00006751	     45.97346033
      1.05371807	     -0.05231925	     -0.00027208	     -0.19404053	     -0.05777537	      0.88275333	     -0.00043726	     -0.21116364	     -0.00037653	     -0.00008602	     46.08604741
      1.05507970	     -0.05231331	     -0.00027082	     -0.19403437	     -0.05777589	      0.88275320	     -0.00043784	     -0.21115559	     -0.00039488	     -0.00010400	     46.04433156
      1.05644134	     -0.05231029	     -0.00027210	     -0.19403105	     -0.05777644	      0.88275305	     -0.00043842	     -0.21114794	     -0.00041322	     -0.00012147	     46.19312412
      1.05765345	     -0.05230919	     -0.00027070	     -0.19402976	     -0.05777695	      0.88275289	     -0.00043894	     -0.21114147	     -0.00042920	     -0.00013644	     46.09952090
      1.05886557	     -0.05231047	     -0.00027147	     -0.19403079	     -0.05777748	      0.88275272	     -0.00043946	     -0.21113531	     -0.00044518	     -0.00015089	     46.17746460
      1.06007768	     -0.05231347	     -0.00027090	     -0.19403357	     -0.05777803	      0.88275253	     -0.00043998	     -0.21112946	     -0.00046090	     -0.00016472	     46.13743195
      1.06164304	     -0.05232057	     -0.00027181	     -0.19404035	     -0.05777877	      0.88275226	     -0.00044067	     -0.21112236	     -0.00048104	     -0.00018173	     46.21075145
      1.06287633	     -0.05232804	     -0.00027074	     -0.19404762	     -0.05777937	      0.88275202	     -0.00044120	     -0.21111712	     -0.00049655	     -0.00019438	     46.10419726
      1.06410961	     -0.05233822	     -0.00027172	     -0.19405754	     -0.05777999	      0.88275178	     -0.00044175	     -0.21111219	     -0.00051198	     -0.00020645	     46.14903637
      1.06534289	     -0.05235016	     -0.00027135	     -0.19406927	     -0.05778063	      0.88275152	     -0.00044229	     -0.21110758	     -0.00052706	     -0.00021787	     46.07482078
      1.06689324	     -0.05236893	     -0.00027276	     -0.19408771	     -0.05778147	      0.88275117	     -0.00044298	     -0.21110224	     -0.00054578	     -0.00023144	     46.11480702
      1.06810634	     -0.05238547	     -0.00027197	     -0.19410406	     -0.05778214	      0.88275088	     -0.00044353	     -0.21109842	     -0.00055998	     -0.00024140	     45.97274231
      1.06931944	     -0.05240487	     -0.00027327	     -0.19412320	     -0.05778282	      0.88275058	     -0.00044408	     -0.21109492	     -0.00057401	     -0.00025090	     45.98187194
      1.07053254	     -0.05242591	     -0.00027336	     -0.19414403	     -0.05778353	      0.88275027	     -0.00044463	     -0.21109174	     -0.00058763	     -0.00025990	     45.88423690
      1.07214920	     -0.05245804	     -0.00027522	     -0.19417582	     -0.05778449	      0.88274984	     -0.00044537	     -0.21108799	     -0.00060536	     -0.00027125	     45.87274501
      1.07335509	     -0.05248377	     -0.00027479	     -0.19420137	     -0.05778523	      0.88274951	     -0.00044593	     -0.21108557	     -0.00061804	     -0.00027924	     45.69955309
      1.07456098	     -0.05251263	     -0.00027642	     -0.19422997	     -0.05778598	      0.88274917	     -0.00044650	     -0.21108347	     -0.00063046	     -0.00028691	     45.66815408
      1.07603004	     -0.05254942	     -0.00027664	     -0.19426652	     -0.05778692	      0.88274874	     -0.00044719	     -0.21108136	     -0.00064492	     -0.00029583	     45.49688691
      1.07734081	     -0.05258545	     -0.00027893	     -0.19430228	     -0.05778777	      0.88274835	     -0.00044781	     -0.21107985	     -0.00065738	     -0.00030350	     45.47903635
      1.07865158	     -0.05262210	     -0.00027865	     -0.19433873	     -0.05778864	      0.88274795	     -0.00044844	     -0.21107871	     -0.00066914	     -0.00031086	     45.27382672
      1.07996234	     -0.05266240	     -0.00028118	     -0.19437876	     -0.05778953	      0.88274753	     -0.00044908	     -0.21107791	     -0.00068048	     -0.00031805	     45.24679029
      1.08127311	     -0.05270294	     -0.00028088	     -0.19441912	     -0.05779043	      0.88274711	     -0.00044972	     -0.21107746	     -0.00069105	     -0.00032502	     45.02414481
      1.08258388	     -0.05274742	     -0.00028394	     -0.19446333	     -0.05779134	      0.88274668	     -0.00045037	     -0.21107734	     -0.00070116	     -0.00033187	     44.98734489
      1.08389465	     -0.05279176	     -0.00028391	     -0.19450749	     -0.05779226	      0.88274624	     -0.00045102	     -0.21107756	     -0.00071047	     -0.00033853	     44.74421605
      1.08520541	     -0.05283998	     -0.00028693	     -0.19455545	     -0.05779320	      0.88274579	     -0.00045168	     -0.21107809	     -0.00071929	     -0.00034512	     44.69675674
      1.08651618	     -0.05288780	     -0.00028655	     -0.19460312	     -0.05779415	      0.88274534	     -0.00045235	     -0.21107898	     -0.00072725	     -0.00035159	     44.44539907
      1.08782695	     -0.05294014	     -0.00028991	     -0.19465520	     -0.05779511	      0.88274487	     -0.00045302	     -0.21108018	     -0.00073467	     -0.00035804	     44.39183962
      1.08913771	     -0.05299101	     -0.00028956	     -0.19470593	     -0.05779608	      0.88274440	     -0.00045370	     -0.21108172	     -0.00074119	     -0.00036440	     44.13598182
      1.09044848	     -0.05304684	     -0.00029321	     -0.19476152	     -0.05779705	      0.88274392	     -0.00045439	     -0.21108354	     -0.00074713	     -0.00037077	     44.07008326
      1.09175925	     -0.05310056	     -0.00029286	     -0.19481511	     -0.05779803	      0.88274343	     -0.00045508	     -0.21108567	     -0.00075215	     -0.00037709	     43.80895650
      1.09307002	     -0.05315949	     -0.00029673	     -0.19487380	     -0.05779902	      0.88274293	     -0.00045578	     -0.21108806	     -0.00075656	     -0.00038345	     43.72958941
      1.09438078	     -0.05321570	     -0.00029639	     -0.19492990	     -0.05780002	      0.88274242	     -0.00045648	     -0.21109074	     -0.00076003	     -0.00038976	     43.46594707
      1.09569155	     -0.05327748	     -0.00030050	     -0.19499145	     -0.05780101	      0.88274191	     -0.00045719	     -0.21109365	     -0.00076285	     -0.00039609	     43.37253415
      1.09700232	     -0.05333565	     -0.00030019	     -0.19504953	     -0.05780202	      0.88274138	     -0.00045791	     -0.21109684	     -0.00076473	     -0.00040235	     43.11219523
      1.09831308	     -0.05339958	     -0.00030446	     -0.19511323	     -0.05780302	      0.88274085	     -0.00045864	     -0.21110023	     -0.00076592	     -0.00040859	     43.00377108
      1.09962385	     -0.05345958	     -0.00030424	     -0.19517316	     -0.05780402	      0.88274031	     -0.00045937	     -0.21110386	     -0.00076618	     -0.00041473	     42.74878705
      1.10093462	     -0.05352600	     -0.00030872	     -0.19523937	     -0.05780503	      0.88273976	     -0.00046011	     -0.21110768	     -0.00076573	     -0.00042080	     42.62234643
      1.10224539	     -0.05358787	     -0.00030863	     -0.19530117	     -0.05780603	      0.88273921	     -0.00046086	     -0.21111174	     -0.00076435	     -0.00042674	     42.37644187
      1.10355615	     -0.05365605	     -0.00031321	     -0.19536916	     -0.05780703	      0.88273865	     -0.00046161	     -0.21111597	     -0.00076224	     -0.00043258	     42.23693683
      1.10486692	     -0.05371921	     -0.00031328	     -0.19543227	     -0.05780803	      0.88273807	     -0.00046237	     -0.21112041	     -0.00075920	     -0.00043826	     42.00447807
      1.10617769	     -0.05378879	     -0.00031795	     -0.19550167	     -0.05780902	      0.88273750	     -0.00046314	     -0.21112500	     -0.00075539	     -0.00044377	     41.85133850
      1.10748846	     -0.05385286	     -0.00031817	     -0.19556570	     -0.05781001	      0.88273691	     -0.00046391	     -0.21112978	     -0.00075068	     -0.00044906	     41.63096985
      1.10879922	     -0.05392304	     -0.00032283	     -0.19563572	     -0.05781099	      0.88273632	     -0.00046469	     -0.21113467	     -0.00074519	     -0.00045413	     41.46756932
      1.11010999	     -0.05398726	     -0.00032319	     -0.19569991	     -0.05781196	      0.88273572	     -0.00046547	     -0.21113971	     -0.00073882	     -0.00045890	     41.26104444
      1.11142076	     -0.05405729	     -0.00032775	     -0.19576981	     -0.05781292	      0.88273512	     -0.00046627	     -0.21114482	     -0.00073167	     -0.00046336	     41.08688445
      1.11273152	     -0.05412117	     -0.00032823	     -0.19583369	     -0.05781388	      0.88273451	     -0.00046707	     -0.21115005	     -0.00072367	     -0.00046744	     40.89202280
      1.11404229	     -0.05419046	     -0.00033266	     -0.19590285	     -0.05781482	      0.88273389	     -0.00046788	     -0.21115532	     -0.00071490	     -0.00047111	     40.71164516
      1.11535306	     -0.05425358	     -0.00033336	     -0.19596598	     -0.05781575	      0.88273327	     -0.00046869	     -0.21116065	     -0.00070533	     -0.00047431	     40.52942305
      1.11666383	     -0.05432159	     -0.00033772	     -0.19603390	     -0.05781667	      0.88273265	     -0.00046951	     -0.21116599	     -0.00069498	     -0.00047700	     40.34679432
      1.11797459	     -0.05438354	     -0.00033871	     -0.19609586	     -0.05781757	      0.88273202	     -0.00047034	     -0.21117136	     -0.00068387	     -0.00047911	     40.17532650
      1.11928536	     -0.05444975	     -0.00034302	     -0.19616198	     -0.05781846	      0.88273139	     -0.00047117	     -0.21117671	     -0.00067202	     -0.00048061	     39.99114335
      1.12059613	     -0.05451003	     -0.00034428	     -0.19622229	     -0.05781934	      0.88273076	     -0.00047201	     -0.21118205	     -0.00065946	     -0.00048146	     39.82816915
      1.12190690	     -0.05457388	     -0.00034852	     -0.19628608	     -0.05782019	      0.88273013	     -0.00047286	     -0.21118733	     -0.00064619	     -0.00048163	     39.64838846
      1.12321766	     -0.05463210	     -0.00035014	     -0.19634432	     -0.05782103	      0.88272950	     -0.00047371	     -0.21119259	     -0.00063225	     -0.00048110	     39.49704507
      1.12452843	     -0.05469319	     -0.00035440	     -0.19640537	     -0.05782185	      0.88272887	     -0.00047457	     -0.21119777	     -0.00061766	     -0.00047983	     39.32415341
      1.12583920	     -0.05474897	     -0.00035641	     -0.19646119	     -0.05782265	      0.88272824	     -0.00047544	     -0.21120290	     -0.00060246	     -0.00047781	     39.18156910
      1.12714996	     -0.05480698	     -0.00036067	     -0.19651917	     -0.05782343	      0.88272762	     -0.00047631	     -0.21120793	     -0.00058665	     -0.00047500	     39.01126126
      1.12846073	     -0.05486001	     -0.00036301	     -0.19657223	     -0.05782419	      0.88272700	     -0.00047719	     -0.21121290	     -0.00057032	     -0.00047141	     38.87684786
      1.12977150	     -0.05491453	     -0.00036730	     -0.19662673	     -0.05782492	      0.88272638	     -0.00047808	     -0.21121777	     -0.00055342	     -0.00046703	     38.71871227
      1.13108227	     -0.05496438	     -0.00036996	     -0.19667662	     -0.05782564	      0.88272577	     -0.00047897	     -0.21122256	     -0.00053604	     -0.00046185	     38.59395317
      1.13266653	     -0.05502648	     -0.00037576	     -0.19673870	     -0.05782647	      0.88272505	     -0.00048006	     -0.21122821	     -0.00051438	     -0.00045453	     38.41269749
      1.13384795	     -0.05506618	     -0.00037738	     -0.19677847	     -0.05782707	      0.88272451	     -0.00048088	     -0.21123236	     -0.00049785	     -0.00044832	     38.32217237
      1.13502937	     -0.05510862	     -0.00038142	     -0.19682090	     -0.05782765	      0.88272399	     -0.00048170	     -0.21123641	     -0.00048096	     -0.00044145	     38.19096147
      1.13658296	     -0.05515896	     -0.00038498	     -0.19687131	     -0.05782837	      0.88272331	     -0.00048278	     -0.21124164	     -0.00045830	     -0.00043148	     38.06929058
      1.13798101	     -0.05520632	     -0.00039038	     -0.19691866	     -0.05782900	      0.88272271	     -0.00048377	     -0.21124625	     -0.00043747	     -0.00042161	     37.90939563
      1.13937906	     -0.05524664	     -0.00039256	     -0.19695907	     -0.05782960	      0.88272213	     -0.00048476	     -0.21125082	     -0.00041633	     -0.00041098	     37.83971937
      1.14061455	     -0.05528814	     -0.00039797	     -0.19700056	     -0.05783010	      0.88272163	     -0.00048564	     -0.21125481	     -0.00039731	     -0.00040101	     37.67561754
      1.14185005	     -0.05532580	     -0.00040076	     -0.19703828	     -0.05783058	      0.88272114	     -0.00048652	     -0.21125886	     -0.00037810	     -0.00039064	     37.59007255
      1.14308554	     -0.05536865	     -0.00040539	     -0.19708114	     -0.05783103	      0.88272066	     -0.00048741	     -0.21126301	     -0.00035862	     -0.00037999	     37.45214752
      1.14472748	     -0.05542602	     -0.00040972	     -0.19713857	     -0.05783160	      0.88272005	     -0.00048860	     -0.21126888	     -0.00033239	     -0.00036574	     37.33135405
      1.14599344	     -0.05547691	     -0.00041518	     -0.19718946	     -0.05783201	      0.88271960	     -0.00048952	     -0.21127375	     -0.00031178	     -0.00035499	     37.15118509
      1.14725941	     -0.05552502	     -0.00041799	     -0.19723765	     -0.05783239	      0.88271915	     -0.00049044	     -0.21127900	     -0.00029083	     -0.00034473	     37.06079394
      1.14852537	     -0.05557761	     -0.00042225	     -0.19729028	     -0.05783275	      0.88271872	     -0.00049136	     -0.21128463	     -0.00026940	     -0.00033519	     36.91041339
      1.15014258	     -0.05564313	     -0.00042518	     -0.19735594	     -0.05783316	      0.88271819	     -0.00049255	     -0.21129243	     -0.00024133	     -0.00032440	     36.79491047
      1.15139031	     -0.05569884	     -0.00042947	     -0.19741170	     -0.05783345	      0.88271779	     -0.00049346	     -0.21129891	     -0.00021904	     -0.00031742	     36.61265365
      1.15263805	     -0.05575115	     -0.00043098	     -0.19746415	     -0.05783371	      0.88271740	     -0.00049438	     -0.21130581	     -0.00019618	     -0.00031182	     36.50561808
      1.15413594	     -0.05581907	     -0.00043465	     -0.19753220	     -0.05783398	      0.88271693	     -0.00049548	     -0.21131464	     -0.00016788	     -0.00030716	     36.31466083
      1.15563383	     -0.05588275	     -0.00043484	     -0.19759612	     -0.05783421	      0.88271648	     -0.00049659	     -0.21132410	     -0.00013861	     -0.00030498	     36.21233332
      1.15678171	     -0.05593753	     -0.00043835	     -0.19765099	     -0.05783435	      0.88271613	     -0.00049744	     -0.21133172	     -0.00011540	     -0.00030506	     36.02657257
      1.15792959	     -0.05598805	     -0.00043924	     -0.19770170	     -0.05783447	      0.88271577	     -0.00049829	     -0.21133970	     -0.00009156	     -0.00030669	     35.90415507
      1.15954145	     -0.05606201	     -0.00044206	     -0.19777586	     -0.05783459	      0.88271528	     -0.00049948	     -0.21135142	     -0.00005693	     -0.00031155	     35.70972963
      1.16095206	     -0.05612431	     -0.00044292	     -0.19783840	     -0.05783465	      0.88271483	     -0.00050053	     -0.21136220	     -0.00002554	     -0.00031819	     35.54965093
      1.16236266	     -0.05619101	     -0.00044653	     -0.19790528	     -0.05783466	      0.88271438	     -0.00050158	     -0.21137341	      0.00000687	     -0.00032694	     35.37490867
      1.16377327	     -0.05625278	     -0.00044673	     -0.19796734	     -0.05783463	      0.88271391	     -0.00050264	     -0.21138508	      0.00004028	     -0.00033766	     35.19069477
      1.16501365	     -0.05631300	     -0.00045051	     -0.19802771	     -0.05783456	      0.88271348	     -0.00050356	     -0.21139568	      0.00007046	     -0.00034861	     35.03047063
      1.16625403	     -0.05636922	     -0.00045156	     -0.19808417	     -0.05783446	      0.88271304	     -0.00050449	     -0.21140662	      0.00010142	     -0.00036088	     34.85121335
      1.16749440	     -0.05642714	     -0.00045421	     -0.19814229	     -0.05783431	      0.88271259	     -0.00050543	     -0.21141786	      0.00013315	     -0.00037435	     34.69948508
      1.16919701	     -0.05650415	     -0.00045618	     -0.19821965	     -0.05783405	      0.88271193	     -0.00050671	     -0.21143374	      0.00017799	     -0.00039451	     34.45686218
      1.17047692	     -0.05656548	     -0.00045999	     -0.19828118	     -0.05783380	      0.88271142	     -0.00050768	     -0.21144599	      0.00021262	     -0.00041075	     34.32351186
      1.17175683	     -0.05662357	     -0.00046148	     -0.19833955	     -0.05783350	      0.88271088	     -0.00050864	     -0.21145854	      0.00024811	     -0.00042774	     34.12817033
      1.17303674	     -0.05668324	     -0.00046460	     -0.19839946	     -0.05783316	      0.88271032	     -0.00050961	     -0.21147132	      0.00028438	     -0.00044531	     33.98910405
      1.17469694	     -0.05675786	     -0.00046658	     -0.19847445	     -0.05783265	      0.88270957	     -0.00051087	     -0.21148824	      0.00033267	     -0.00046870	     33.73791087
      1.17595452	     -0.05681818	     -0.00047051	     -0.19853500	     -0.05783221	      0.88270896	     -0.00051183	     -0.21150128	      0.00037006	     -0.00048675	     33.63616049
      1.17721210	     -0.05687665	     -0.00047217	     -0.19859377	     -0.05783172	      0.88270834	     -0.00051279	     -0.21151458	      0.00040829	     -0.00050494	     33.43791390
      1.17874399	     -0.05695089	     -0.00047633	     -0.19866834	     -0.05783106	      0.88270755	     -0.00051395	     -0.21153108	      0.00045587	     -0.00052720	     33.31281843
      1.18027588	     -0.05702075	     -0.00047729	     -0.19873862	     -0.05783032	      0.88270673	     -0.00051512	     -0.21154793	      0.00050479	     -0.00054932	     33.04534063
      1.18142451	     -0.05707560	     -0.00048134	     -0.19879370	     -0.05782972	      0.88270609	     -0.00051599	     -0.21156070	      0.00054214	     -0.00056569	     33.01335493
      1.18257313	     -0.05712726	     -0.00048292	     -0.19884568	     -0.05782907	      0.88270543	     -0.00051687	     -0.21157358	      0.00058025	     -0.00058171	     32.85773334
      1.18423331	     -0.05720213	     -0.00048644	     -0.19892097	     -0.05782806	      0.88270444	     -0.00051814	     -0.21159236	      0.00063641	     -0.00060412	     32.72972010
      1.18566571	     -0.05726404	     -0.00048779	     -0.19898331	     -0.05782712	      0.88270356	     -0.00051923	     -0.21160868	      0.00068602	     -0.00062255	     32.51784341
      1.18709810	     -0.05732669	     -0.00049133	     -0.19904633	     -0.05782610	      0.88270266	     -0.00052032	     -0.21162506	      0.00073647	     -0.00064004	     32.48348472
      1.18853050	     -0.05738534	     -0.00049148	     -0.19910547	     -0.05782501	      0.88270173	     -0.00052141	     -0.21164151	      0.00078806	     -0.00065642	     32.21406776
      1.18978009	     -0.05743771	     -0.00049468	     -0.19915819	     -0.05782399	      0.88270090	     -0.00052236	     -0.21165587	      0.00083365	     -0.00066981	     32.22269591
      1.19102967	     -0.05748656	     -0.00049523	     -0.19920747	     -0.05782292	      0.88270006	     -0.00052331	     -0.21167023	      0.00088012	     -0.00068220	     32.03857100
      1.19252979	     -0.05754449	     -0.00049759	     -0.19926588	     -0.05782156	      0.88269902	     -0.00052445	     -0.21168741	      0.00093671	     -0.00069576	     31.98497802
      1.19402990	     -0.05759838	     -0.00049730	     -0.19932034	     -0.05782011	      0.88269797	     -0.00052559	     -0.21170452	      0.00099444	     -0.00070773	     31.72977738
      1.19528008	     -0.05764379	     -0.00049982	     -0.19936615	     -0.05781884	      0.88269708	     -0.00052654	     -0.21171871	      0.00104304	     -0.00071649	     31.74780395
      1.19653026	     -0.05768701	     -0.00050000	     -0.19940984	     -0.05781750	      0.88269618	     -0.00052749	     -0.21173286	      0.00109242	     -0.00072407	     31.56273979
      1.19805360	     -0.05773912	     -0.00050198	     -0.19946248	     -0.05781579	      0.88269507	     -0.00052864	     -0.21175004	      0.00115328	     -0.00073180	     31.52699195
      1.19957694	     -0.05778781	     -0.00050152	     -0.19951179	     -0.05781399	      0.88269395	     -0.00052979	     -0.21176711	      0.00121525	     -0.00073779	     31.26240615
      1.20079846	     -0.05782696	     -0.00050387	     -0.19955136	     -0.05781247	      0.88269305	     -0.00053071	     -0.21178070	      0.00126537	     -0.00074140	     31.31365240
      1.20201997	     -0.05786429	     -0.00050406	     -0.19958917	     -0.05781090	      0.88269214	     -0.00053162	     -0.21179419	      0.00131623	     -0.00074390	     31.14934539
      1.20359121	     -0.05791150	     -0.00050580	     -0.19963697	     -0.05780878	      0.88269097	     -0.00053280	     -0.21181142	      0.00138235	     -0.00074561	     31.11157338
      1.20516244	     -0.05795483	     -0.00050517	     -0.19968097	     -0.05780655	      0.88268980	     -0.00053398	     -0.21182846	      0.00144957	     -0.00074559	     30.85323197
      1.20635161	     -0.05798483	     -0.00050766	     -0.19971140	     -0.05780480	      0.88268891	     -0.00053486	     -0.21184121	      0.00150076	     -0.00074439	     30.92222421
      1.20754078	     -0.05801475	     -0.00050782	     -0.19974181	     -0.05780298	      0.88268803	     -0.00053575	     -0.21185387	      0.00155249	     -0.00074190	     30.76586623
      1.20917855	     -0.05805660	     -0.00050929	     -0.19978432	     -0.05780038	      0.88268682	     -0.00053697	     -0.21187122	      0.00162420	     -0.00073665	     30.71022441
      1.21081632	     -0.05809601	     -0.00050843	     -0.19982446	     -0.05779766	      0.88268562	     -0.00053818	     -0.21188847	      0.00169692	     -0.00072947	     30.45054494
      1.21196054	     -0.05812264	     -0.00051040	     -0.19985153	     -0.05779569	      0.88268478	     -0.00053902	     -0.21190040	      0.00174798	     -0.00072346	     30.54331781
      1.21310476	     -0.05814757	     -0.00051038	     -0.19987696	     -0.05779366	      0.88268396	     -0.00053986	     -0.21191222	      0.00179964	     -0.00071658	     30.43869538
      1.21484606	     -0.05818350	     -0.00051126	     -0.19991364	     -0.05779046	      0.88268272	     -0.00054113	     -0.21192994	      0.00187889	     -0.00070461	     30.40590038
      1.21629474	     -0.05821032	     -0.00051061	     -0.19994112	     -0.05778769	      0.88268171	     -0.00054219	     -0.21194438	      0.00194561	     -0.00069325	     30.26033212
      1.21774341	     -0.05823580	     -0.00051179	     -0.19996722	     -0.05778482	      0.88268071	     -0.00054324	     -0.21195850	      0.00201267	     -0.00068072	     30.32017669
      1.21919209	     -0.05825918	     -0.00051028	     -0.19999130	     -0.05778186	      0.88267974	     -0.00054428	     -0.21197230	      0.00208049	     -0.00066696	     30.12564958
      1.22047775	     -0.05827836	     -0.00051136	     -0.20001104	     -0.05777914	      0.88267889	     -0.00054520	     -0.21198424	      0.00214078	     -0.00065388	     30.21244608
      1.22176341	     -0.05829298	     -0.00050979	     -0.20002630	     -0.05777635	      0.88267806	     -0.00054612	     -0.21199583	      0.00220163	     -0.00063987	     30.10614297
      1.22304908	     -0.05830330	     -0.00050913	     -0.20003724	     -0.05777348	      0.88267724	     -0.00054703	     -0.21200696	      0.00226264	     -0.00062497	     30.13576301
      1.22473578	     -0.05830885	     -0.00050611	     -0.20004367	     -0.05776960	      0.88267621	     -0.00054821	     -0.21202072	      0.00234321	     -0.00060387	     30.05596641
      1.22604929	     -0.05830634	     -0.00050508	     -0.20004181	     -0.05776648	      0.88267543	     -0.00054913	     -0.21203064	      0.00240597	     -0.00058612	     30.16481299
      1.22736279	     -0.05829694	     -0.00050172	     -0.20003314	     -0.05776328	      0.88267467	     -0.00055004	     -0.21203974	      0.00246902	     -0.00056699	     30.12122977
      1.22867629	     -0.05828106	     -0.00049931	     -0.20001795	     -0.05775999	      0.88267394	     -0.00055095	     -0.21204793	      0.00253190	     -0.00054640	     30.19588707
      1.23033663	     -0.05824974	     -0.00049399	     -0.19998756	     -0.05775572	      0.88267305	     -0.00055209	     -0.21205684	      0.00261133	     -0.00051798	     30.19089575
      1.23162468	     -0.05821612	     -0.00049172	     -0.19995462	     -0.05775232	      0.88267240	     -0.00055297	     -0.21206249	      0.00267244	     -0.00049392	     30.34110519
      1.23291272	     -0.05817533	     -0.00048723	     -0.19991456	     -0.05774884	      0.88267178	     -0.00055384	     -0.21206697	      0.00273333	     -0.00046781	     30.35274972
      1.23420077	     -0.05812929	     -0.00048370	     -0.19986921	     -0.05774528	      0.88267120	     -0.00055470	     -0.21207025	      0.00279349	     -0.00043966	     30.44676278
      1.23593903	     -0.05805784	     -0.00047723	     -0.19979873	     -0.05774035	      0.88267047	     -0.00055587	     -0.21207278	      0.00287380	     -0.00039837	     30.52172540
      1.23721725	     -0.05799743	     -0.00047416	     -0.19973898	     -0.05773664	      0.88266998	     -0.00055672	     -0.21207321	      0.00293184	     -0.00036551	     30.70442423
      1.23849547	     -0.05793116	     -0.00046943	     -0.19967340	     -0.05773286	      0.88266953	     -0.00055756	     -0.21207239	      0.00298925	     -0.00033039	     30.78752770
      1.24006613	     -0.05784232	     -0.00046540	     -0.19958535	     -0.05772811	      0.88266905	     -0.00055859	     -0.21206969	      0.00305832	     -0.00028416	     31.01267990
      1.24145332	     -0.05775359	     -0.00045968	     -0.19949736	     -0.05772383	      0.88266869	     -0.00055949	     -0.21206571	      0.00311817	     -0.00024030	     31.14312970
      1.24284050	     -0.05765677	     -0.00045644	     -0.19940119	     -0.05771946	      0.88266839	     -0.00056039	     -0.21206017	      0.00317640	     -0.00019353	     31.40894258
      1.24422768	     -0.05755105	     -0.00045082	     -0.19929617	     -0.05771501	      0.88266815	     -0.00056129	     -0.21205300	      0.00323327	     -0.00014368	     31.56764825
      1.24561487	     -0.05743779	     -0.00044773	     -0.19918352	     -0.05771049	      0.88266799	     -0.00056218	     -0.21204416	      0.00328813	     -0.00009083	     31.85851012
      1.24700205	     -0.05731948	     -0.00044224	     -0.19906588	     -0.05770589	      0.88266790	     -0.00056306	     -0.21203368	      0.00334131	     -0.00003498	     32.02469887
      1.24838924	     -0.05719806	     -0.00043983	     -0.19894501	     -0.05770122	      0.88266789	     -0.00056394	     -0.21202165	      0.00339215	      0.00002348	     32.32518453
      1.24977642	     -0.05707149	     -0.00043446	     -0.19881904	     -0.05769648	      0.88266797	     -0.00056482	     -0.21200815	      0.00344122	      0.00008439	     32.52434329
      1.25116360	     -0.05693998	     -0.00043244	     -0.19868802	     -0.05769168	      0.88266813	     -0.00056569	     -0.21199318	      0.00348787	      0.00014735	     32.87087551
      1.25255079	     -0.05680347	     -0.00042688	     -0.19855208	     -0.05768681	      0.88266838	     -0.00056655	     -0.21197674	      0.00353273	      0.00021223	     33.10032870
      1.25377489	     -0.05668125	     -0.00042544	     -0.19843024	     -0.05768246	      0.88266867	     -0.00056731	     -0.21196107	      0.00357020	      0.00027070	     33.40707656
      1.25499900	     -0.05655709	     -0.00042217	     -0.19830650	     -0.05767807	      0.88266904	     -0.00056807	     -0.21194438	      0.00360611	      0.00033022	     33.66206370
      1.25650873	     -0.05640070	     -0.00041999	     -0.19815054	     -0.05767259	      0.88266960	     -0.00056900	     -0.21192244	      0.00364783	      0.00040469	     34.04515288
      1.25801846	     -0.05624030	     -0.00041578	     -0.19799060	     -0.05766705	      0.88267026	     -0.00056992	     -0.21189904	      0.00368694	      0.00048005	     34.37242369
      1.25923914	     -0.05610854	     -0.00041466	     -0.19785913	     -0.05766253	      0.88267089	     -0.00057066	     -0.21187908	      0.00371625	      0.00054121	     34.68819129
      1.26045983	     -0.05597395	     -0.00041140	     -0.19772487	     -0.05765798	      0.88267158	     -0.00057139	     -0.21185822	      0.00374385	      0.00060241	     34.96687839
      1.26198680	     -0.05580308	     -0.00040873	     -0.19755434	     -0.05765224	      0.88267256	     -0.00057231	     -0.21183088	      0.00377556	      0.00067852	     35.36097873
      1.26351377	     -0.05562948	     -0.00040360	     -0.19738112	     -0.05764645	      0.88267366	     -0.00057321	     -0.21180224	      0.00380445	      0.00075376	     35.70664655
      1.26466574	     -0.05549710	     -0.00040210	     -0.19724894	     -0.05764206	      0.88267456	     -0.00057389	     -0.21177981	      0.00382403	      0.00080952	     36.01466298
      1.26581771	     -0.05536387	     -0.00039842	     -0.19711595	     -0.05763764	      0.88267552	     -0.00057457	     -0.21175671	      0.00384206	      0.00086426	     36.27536818
      1.26742516	     -0.05517834	     -0.00039435	     -0.19693070	     -0.05763145	      0.88267697	     -0.00057550	     -0.21172346	      0.00386427	      0.00093836	     36.68439949
      1.26886816	     -0.05501126	     -0.00038911	     -0.19676388	     -0.05762586	      0.88267837	     -0.00057634	     -0.21169272	      0.00388158	      0.00100221	     37.01330439
      1.27031116	     -0.05484534	     -0.00038684	     -0.19659811	     -0.05762025	      0.88267986	     -0.00057716	     -0.21166123	      0.00389612	      0.00106306	     37.45276833
      1.27146804	     -0.05471236	     -0.00038233	     -0.19646531	     -0.05761573	      0.88268112	     -0.00057782	     -0.21163551	      0.00390616	      0.00110959	     37.67884753
      1.27262491	     -0.05457993	     -0.00037987	     -0.19633297	     -0.05761121	      0.88268243	     -0.00057848	     -0.21160941	      0.00391442	      0.00115387	     37.99353327
      1.27417594	     -0.05440208	     -0.00037525	     -0.19615526	     -0.05760513	      0.88268426	     -0.00057935	     -0.21157388	      0.00392302	      0.00120959	     38.37107866
      1.27572696	     -0.05422524	     -0.00037288	     -0.19597848	     -0.05759904	      0.88268618	     -0.00058021	     -0.21153780	      0.00392855	      0.00126087	     38.85464834
      1.27684388	     -0.05409887	     -0.00036881	     -0.19585218	     -0.05759465	      0.88268760	     -0.00058083	     -0.21151157	      0.00393089	      0.00129502	     39.05396239
      1.27796080	     -0.05397348	     -0.00036676	     -0.19572680	     -0.05759026	      0.88268907	     -0.00058144	     -0.21148515	      0.00393160	      0.00132666	     39.36984356
      1.27958313	     -0.05379233	     -0.00036308	     -0.19554564	     -0.05758388	      0.88269126	     -0.00058232	     -0.21144649	      0.00393007	      0.00136824	     39.78573162
      1.28094527	     -0.05364164	     -0.00036149	     -0.19539488	     -0.05757853	      0.88269314	     -0.00058306	     -0.21141381	      0.00392628	      0.00139914	     40.19645894
      1.28230741	     -0.05349289	     -0.00035815	     -0.19524609	     -0.05757319	      0.88269507	     -0.00058379	     -0.21138097	      0.00392036	      0.00142643	     40.48669495
      1.28366955	     -0.05334702	     -0.00035738	     -0.19510008	     -0.05756785	      0.88269703	     -0.00058452	     -0.21134806	      0.00391202	      0.00144994	     40.92402203
      1.28503169	     -0.05320148	     -0.00035355	     -0.19495446	     -0.05756253	      0.88269901	     -0.00058524	     -0.21131510	      0.00390173	      0.00146978	     41.18823636
      1.28619712	     -0.05307751	     -0.00035330	     -0.19483033	     -0.05755799	      0.88270074	     -0.00058586	     -0.21128684	      0.00389103	      0.00148382	     41.58480055
      1.28736256	     -0.05295329	     -0.00035097	     -0.19470599	     -0.05755346	      0.88270247	     -0.00058647	     -0.21125854	      0.00387893	      0.00149537	     41.86088306
      1.28882553	     -0.05279731	     -0.00034958	     -0.19454979	     -0.05754780	      0.88270467	     -0.00058723	     -0.21122290	      0.00386145	      0.00150642	     42.31540205
      1.29028849	     -0.05264077	     -0.00034604	     -0.19439305	     -0.05754217	      0.88270688	     -0.00058799	     -0.21118715	      0.00384164	      0.00151393	     42.63932941
      1.29143335	     -0.05251949	     -0.00034585	     -0.19427155	     -0.05753778	      0.88270861	     -0.00058858	     -0.21115908	      0.00382422	      0.00151740	     43.03458656
      1.29257820	     -0.05239811	     -0.00034388	     -0.19414996	     -0.05753341	      0.88271035	     -0.00058917	     -0.21113097	      0.00380540	      0.00151900	     43.32210076
      1.29407562	     -0.05224004	     -0.00034295	     -0.19399156	     -0.05752773	      0.88271263	     -0.00058993	     -0.21109411	      0.00377836	      0.00151848	     43.79031732
      1.29557305	     -0.05208285	     -0.00033977	     -0.19383407	     -0.05752210	      0.88271490	     -0.00059069	     -0.21105717	      0.00374877	      0.00151538	     44.11215190
      1.29664991	     -0.05197252	     -0.00034008	     -0.19372344	     -0.05751807	      0.88271653	     -0.00059123	     -0.21103061	      0.00372563	      0.00151152	     44.46475326
      1.29772678	     -0.05186375	     -0.00033838	     -0.19361440	     -0.05751407	      0.88271815	     -0.00059177	     -0.21100409	      0.00370121	      0.00150639	     44.70558246
      1.29932035	     -0.05170585	     -0.00033701	     -0.19345606	     -0.05750820	      0.88272055	     -0.00059257	     -0.21096500	      0.00366259	      0.00149637	     45.15657739
      1.30065040	     -0.05157684	     -0.00033485	     -0.19332668	     -0.05750336	      0.88272253	     -0.00059323	     -0.21093254	      0.00362829	      0.00148598	     45.44784691
      1.30198045	     -0.05145174	     -0.00033492	     -0.19320113	     -0.05749855	      0.88272450	     -0.00059389	     -0.21090030	      0.00359197	      0.00147378	     45.85900089
      1.30331050	     -0.05132853	     -0.00033325	     -0.19307749	     -0.05749380	      0.88272645	     -0.00059455	     -0.21086838	      0.00355386	      0.00146007	     46.09520892
      1.30464055	     -0.05121027	     -0.00033480	     -0.19295870	     -0.05748910	      0.88272838	     -0.00059520	     -0.21083687	      0.00351368	      0.00144479	     46.53246241
      1.30576350	     -0.05111245	     -0.00033266	     -0.19286052	     -0.05748518	      0.88273000	     -0.00059575	     -0.21081061	      0.00347847	      0.00143090	     46.66925688
      1.30688645	     -0.05101799	     -0.00033246	     -0.19276561	     -0.05748129	      0.88273159	     -0.00059629	     -0.21078470	      0.00344186	      0.00141599	     46.95315508
      1.30832938	     -0.05090137	     -0.00033089	     -0.19264845	     -0.05747636	      0.88273362	     -0.00059699	     -0.21075194	      0.00339315	      0.00139535	     47.22545348
      1.30977231	     -0.05079135	     -0.00033166	     -0.19253781	     -0.05747150	      0.88273562	     -0.00059769	     -0.21071984	      0.00334250	      0.00137294	     47.64902381
      1.31088059	     -0.05071109	     -0.00033003	     -0.19245712	     -0.05746782	      0.88273713	     -0.00059822	     -0.21069567	      0.00330258	      0.00135459	     47.76356744
      1.31198887	     -0.05063643	     -0.00033041	     -0.19238196	     -0.05746418	      0.88273862	     -0.00059875	     -0.21067199	      0.00326157	      0.00133514	     48.00566914
      1.31346856	     -0.05054667	     -0.00032978	     -0.19229155	     -0.05745939	      0.88274058	     -0.00059945	     -0.21064123	      0.00320543	      0.00130738	     48.19499563
      1.31494825	     -0.05046848	     -0.00033171	     -0.19221261	     -0.05745469	      0.88274249	     -0.00060016	     -0.21061162	      0.00314770	      0.00127720	     48.55374543
      1.31599064	     -0.05041940	     -0.00033067	     -0.19216307	     -0.05745143	      0.88274381	     -0.00060065	     -0.21059151	      0.00310644	      0.00125443	     48.56113223
      1.31703304	     -0.05037544	     -0.00033159	     -0.19211859	     -0.05744822	      0.88274510	     -0.00060114	     -0.21057204	      0.00306456	      0.00123024	     48.72420992
      1.31861900	     -0.05031640	     -0.00033205	     -0.19205877	     -0.05744341	      0.88274703	     -0.00060188	     -0.21054369	      0.00300006	      0.00119076	     48.87928096
      1.31993283	     -0.05027425	     -0.00033359	     -0.19201593	     -0.05743950	      0.88274857	     -0.00060249	     -0.21052133	      0.00294597	      0.00115552	     49.08656916
      1.32124666	     -0.05023706	     -0.00033318	     -0.19197811	     -0.05743567	      0.88275006	     -0.00060310	     -0.21049997	      0.00289155	      0.00111807	     49.12086785
      1.32256050	     -0.05020507	     -0.00033510	     -0.19194541	     -0.05743190	      0.88275150	     -0.00060371	     -0.21047957	      0.00283665	      0.00107836	     49.35281532
      1.32373196	     -0.05018008	     -0.00033422	     -0.19191987	     -0.05742861	      0.88275275	     -0.00060425	     -0.21046217	      0.00278765	      0.00104123	     49.31426980
      1.32490343	     -0.05015908	     -0.00033550	     -0.19189825	     -0.05742537	      0.88275394	     -0.00060479	     -0.21044547	      0.00273839	      0.00100249	     49.45748186
      1.32607490	     -0.05014157	     -0.00033547	     -0.19188017	     -0.05742219	      0.88275509	     -0.00060533	     -0.21042949	      0.00268911	      0.00096235	     49.46647172
      1.32757990	     -0.05012452	     -0.00033708	     -0.19186232	     -0.05741819	      0.88275650	     -0.00060602	     -0.21040995	      0.00262562	      0.00090887	     49.60847253
      1.32876854	     -0.05011495	     -0.00033665	     -0.19185218	     -0.05741510	      0.88275756	     -0.00060657	     -0.21039532	      0.00257556	      0.00086540	     49.53104350
      1.32995718	     -0.05010933	     -0.00033819	     -0.19184592	     -0.05741207	      0.88275856	     -0.00060711	     -0.21038137	      0.00252538	      0.00082094	     49.61812774
      1.33114582	     -0.05010709	     -0.00033846	     -0.19184309	     -0.05740910	      0.88275951	     -0.00060765	     -0.21036810	      0.00247532	      0.00077573	     49.56766343
      1.33263969	     -0.05010956	     -0.00034055	     -0.19184476	     -0.05740545	      0.88276062	     -0.00060833	     -0.21035238	      0.00241240	      0.00071805	     49.65054747
      1.33380760	     -0.05011521	     -0.00034044	     -0.19184983	     -0.05740266	      0.88276144	     -0.00060885	     -0.21034083	      0.00236342	      0.00067255	     49.51417265
      1.33497550	     -0.05012454	     -0.00034226	     -0.19185854	     -0.05739993	      0.88276219	     -0.00060938	     -0.21032992	      0.00231443	      0.00062680	     49.54923606
      1.33614340	     -0.05013710	     -0.00034299	     -0.19187051	     -0.05739725	      0.88276290	     -0.00060991	     -0.21031966	      0.00226565	      0.00058101	     49.45996904
      1.33770143	     -0.05015909	     -0.00034551	     -0.19189166	     -0.05739377	      0.88276376	     -0.00061061	     -0.21030695	      0.00220075	      0.00052004	     49.47986044
      1.33886089	     -0.05017893	     -0.00034573	     -0.19191093	     -0.05739125	      0.88276433	     -0.00061113	     -0.21029823	      0.00215280	      0.00047499	     49.30329433
      1.34002034	     -0.05020212	     -0.00034776	     -0.19193351	     -0.05738878	      0.88276486	     -0.00061165	     -0.21029011	      0.00210498	      0.00043027	     49.29606703
      1.34143574	     -0.05023451	     -0.00034872	     -0.19196519	     -0.05738584	      0.88276543	     -0.00061228	     -0.21028103	      0.00204707	      0.00037638	     49.12067085
      1.34269640	     -0.05026730	     -0.00035141	     -0.19199730	     -0.05738330	      0.88276587	     -0.00061284	     -0.21027370	      0.00199577	      0.00032910	     49.13522951
      1.34395707	     -0.05030333	     -0.00035193	     -0.19203272	     -0.05738081	      0.88276626	     -0.00061340	     -0.21026707	      0.00194503	      0.00028271	     48.91202573
      1.34521773	     -0.05034303	     -0.00035482	     -0.19207176	     -0.05737839	      0.88276659	     -0.00061397	     -0.21026114	      0.00189459	      0.00023721	     48.92156904
      1.34647840	     -0.05038609	     -0.00035549	     -0.19211421	     -0.05737603	      0.88276686	     -0.00061453	     -0.21025589	      0.00184478	      0.00019282	     48.67009883
      1.34773906	     -0.05043248	     -0.00035875	     -0.19215993	     -0.05737374	      0.88276707	     -0.00061509	     -0.21025132	      0.00179534	      0.00014955	     48.67870970
      1.34899973	     -0.05048170	     -0.00035943	     -0.19220856	     -0.05737151	      0.88276724	     -0.00061565	     -0.21024741	      0.00174664	      0.00010761	     48.39860451
      1.35026039	     -0.05053412	     -0.00036288	     -0.19226032	     -0.05736934	      0.88276735	     -0.00061621	     -0.21024414	      0.00169836	      0.00006693	     48.40366663
      1.35152106	     -0.05058917	     -0.00036355	     -0.19231480	     -0.05736723	      0.88276741	     -0.00061677	     -0.21024150	      0.00165091	      0.00002771	     48.09541042
      1.35278172	     -0.05064712	     -0.00036716	     -0.19237210	     -0.05736517	      0.88276742	     -0.00061733	     -0.21023948	      0.00160393	     -0.00001014	     48.10098296
      1.35404239	     -0.05070729	     -0.00036781	     -0.19243171	     -0.05736318	      0.88276738	     -0.00061788	     -0.21023807	      0.00155788	     -0.00004644	     47.76909368
      1.35530305	     -0.05077004	     -0.00037158	     -0.19249383	     -0.05736125	      0.88276730	     -0.00061844	     -0.21023722	      0.00151233	     -0.00008128	     47.77541522
      1.35656372	     -0.05083443	     -0.00037195	     -0.19255768	     -0.05735937	      0.88276718	     -0.00061900	     -0.21023694	      0.00146777	     -0.00011449	     47.42034769
      1.35782438	     -0.05090141	     -0.00037544	     -0.19262405	     -0.05735754	      0.88276701	     -0.00061956	     -0.21023721	      0.00142375	     -0.00014617	     47.42085758
      1.35908505	     -0.05097031	     -0.00037566	     -0.19269245	     -0.05735578	      0.88276681	     -0.00062012	     -0.21023802	      0.00138079	     -0.00017618	     47.04425147
      1.36034571	     -0.05104133	     -0.00037923	     -0.19276288	     -0.05735406	      0.88276657	     -0.00062068	     -0.21023935	      0.00133844	     -0.00020468	     47.04835637
      1.36160638	     -0.05111368	     -0.00037940	     -0.19283475	     -0.05735240	      0.88276629	     -0.00062124	     -0.21024117	      0.00129723	     -0.00023152	     46.65928153
      1.36286704	     -0.05118761	     -0.00038295	     -0.19290811	     -0.05735079	      0.88276599	     -0.00062180	     -0.21024345	      0.00125668	     -0.00025688	     46.66195074
      1.36412771	     -0.05126273	     -0.00038304	     -0.19298277	     -0.05734923	      0.88276565	     -0.00062237	     -0.21024617	      0.00121733	     -0.00028062	     46.26020987
      1.36538837	     -0.05133927	     -0.00038683	     -0.19305874	     -0.05734772	      0.88276528	     -0.00062293	     -0.21024929	      0.00117865	     -0.00030291	     46.25845529
      1.36664904	     -0.05141679	     -0.00038720	     -0.19313582	     -0.05734626	      0.88276488	     -0.00062349	     -0.21025279	      0.00114121	     -0.00032362	     45.84545657
      1.36790970	     -0.05149584	     -0.00039097	     -0.19321434	     -0.05734484	      0.88276446	     -0.00062406	     -0.21025666	      0.00110448	     -0.00034297	     45.83464990
      1.36917037	     -0.05157587	     -0.00039139	     -0.19329394	     -0.05734347	      0.88276402	     -0.00062462	     -0.21026088	      0.00106903	     -0.00036085	     45.42456589
      1.37043103	     -0.05165695	     -0.00039506	     -0.19337452	     -0.05734215	      0.88276355	     -0.00062519	     -0.21026544	      0.00103437	     -0.00037748	     45.40456445
      1.37169170	     -0.05173881	     -0.00039549	     -0.19345598	     -0.05734087	      0.88276307	     -0.00062576	     -0.21027030	      0.00100104	     -0.00039277	     44.99633889
      1.37295236	     -0.05182184	     -0.00039904	     -0.19353853	     -0.05733962	      0.88276256	     -0.00062633	     -0.21027545	      0.00096854	     -0.00040693	     44.96000703
      1.37421303	     -0.05190595	     -0.00039957	     -0.19362226	     -0.05733842	      0.88276204	     -0.00062691	     -0.21028089	      0.00093739	     -0.00041990	     44.55244689
      1.37547369	     -0.05199123	     -0.00040300	     -0.19370709	     -0.05733726	      0.88276151	     -0.00062748	     -0.21028661	      0.00090711	     -0.00043191	     44.49542295
      1.37673436	     -0.05207734	     -0.00040367	     -0.19379284	     -0.05733614	      0.88276095	     -0.00062806	     -0.21029259	      0.00087820	     -0.00044289	     44.09697045
      1.37799502	     -0.05216436	     -0.00040705	     -0.19387943	     -0.05733505	      0.88276039	     -0.00062864	     -0.21029883	      0.00085022	     -0.00045304	     44.02196040
      1.37925569	     -0.05225180	     -0.00040795	     -0.19396653	     -0.05733399	      0.88275981	     -0.00062922	     -0.21030531	      0.00082361	     -0.00046231	     43.63394631
      1.38051635	     -0.05233954	     -0.00041128	     -0.19405387	     -0.05733297	      0.88275922	     -0.00062981	     -0.21031200	      0.00079797	     -0.00047088	     43.54301642
      1.38177702	     -0.05242704	     -0.00041244	     -0.19414105	     -0.05733198	      0.88275863	     -0.00063040	     -0.21031888	      0.00077369	     -0.00047867	     43.17284853
      1.38303768	     -0.05251412	     -0.00041573	     -0.19422776	     -0.05733102	      0.88275802	     -0.00063099	     -0.21032592	      0.00075041	     -0.00048580	     43.06819718
      1.38429835	     -0.05260037	     -0.00041715	     -0.19431370	     -0.05733009	      0.88275740	     -0.00063159	     -0.21033309	      0.00072847	     -0.00049219	     42.71520681
      1.38555901	     -0.05268566	     -0.00042037	     -0.19439865	     -0.05732918	      0.88275678	     -0.00063219	     -0.21034034	      0.00070751	     -0.00049795	     42.59627101
      1.38681968	     -0.05276968	     -0.00042204	     -0.19448239	     -0.05732830	      0.88275615	     -0.00063279	     -0.21034766	      0.00068783	     -0.00050300	     42.26308207
      1.38808034	     -0.05285236	     -0.00042523	     -0.19456476	     -0.05732745	      0.88275551	     -0.00063340	     -0.21035501	      0.00066910	     -0.00050741	     42.13328524
      1.38934101	     -0.05293350	     -0.00042719	     -0.19464563	     -0.05732661	      0.88275487	     -0.00063402	     -0.21036238	      0.00065158	     -0.00051110	     41.82207576
      1.39060167	     -0.05301306	     -0.00043042	     -0.19472490	     -0.05732580	      0.88275422	     -0.00063464	     -0.21036974	      0.00063500	     -0.00051412	     41.68494831
      1.39214118	     -0.05310784	     -0.00043274	     -0.19481938	     -0.05732484	      0.88275343	     -0.00063540	     -0.21037869	      0.00061631	     -0.00051684	     41.27443119
      1.39328371	     -0.05317647	     -0.00043648	     -0.19488774	     -0.05732414	      0.88275283	     -0.00063597	     -0.21038529	      0.00060320	     -0.00051821	     41.25356687
      1.39442623	     -0.05324345	     -0.00043859	     -0.19495451	     -0.05732346	      0.88275224	     -0.00063655	     -0.21039185	      0.00059104	     -0.00051897	     40.98489869
      1.39592847	     -0.05332903	     -0.00044267	     -0.19503978	     -0.05732259	      0.88275146	     -0.00063732	     -0.21040039	      0.00057607	     -0.00051912	     40.84323616
      1.39743071	     -0.05341155	     -0.00044473	     -0.19512208	     -0.05732173	      0.88275068	     -0.00063809	     -0.21040883	      0.00056256	     -0.00051822	     40.38679447
      1.39849930	     -0.05346843	     -0.00044865	     -0.19517873	     -0.05732113	      0.88275013	     -0.00063864	     -0.21041476	      0.00055343	     -0.00051702	     40.43501896
      1.39956790	     -0.05352369	     -0.00045086	     -0.19523382	     -0.05732055	      0.88274958	     -0.00063920	     -0.21042063	      0.00054507	     -0.00051528	     40.21895128
      1.40119117	     -0.05360454	     -0.00045518	     -0.19531440	     -0.05731967	      0.88274874	     -0.00064006	     -0.21042942	      0.00053334	     -0.00051167	     40.05971516
      1.40255257	     -0.05366938	     -0.00045778	     -0.19537905	     -0.05731895	      0.88274805	     -0.00064079	     -0.21043667	      0.00052456	     -0.00050769	     39.75496090
      1.40391397	     -0.05373158	     -0.00046211	     -0.19544101	     -0.05731824	      0.88274736	     -0.00064153	     -0.21044381	      0.00051640	     -0.00050290	     39.75581320
      1.40527538	     -0.05379106	     -0.00046404	     -0.19550034	     -0.05731755	      0.88274668	     -0.00064227	     -0.21045083	      0.00050922	     -0.00049723	     39.35122891
      1.40646471	     -0.05384104	     -0.00046815	     -0.19555013	     -0.05731694	      0.88274609	     -0.00064292	     -0.21045687	      0.00050327	     -0.00049165	     39.41929860
      1.40765404	     -0.05388931	     -0.00047030	     -0.19559826	     -0.05731635	      0.88274551	     -0.00064358	     -0.21046283	      0.00049803	     -0.00048545	     39.15238920
      1.40884338	     -0.05393625	     -0.00047355	     -0.19564504	     -0.05731576	      0.88274494	     -0.00064425	     -0.21046871	      0.00049315	     -0.00047872	     39.08507305
      1.41048192	     -0.05399929	     -0.00047672	     -0.19570790	     -0.05731496	      0.88274416	     -0.00064518	     -0.21047674	      0.00048729	     -0.00046862	     38.77400655
      1.41170648	     -0.05404544	     -0.00048055	     -0.19575388	     -0.05731436	      0.88274359	     -0.00064588	     -0.21048272	      0.00048328	     -0.00046062	     38.80977292
      1.41293104	     -0.05409118	     -0.00048259	     -0.19579951	     -0.05731377	      0.88274303	     -0.00064658	     -0.21048870	      0.00047989	     -0.00045233	     38.54453896
      1.41415559	     -0.05413724	     -0.00048568	     -0.19584544	     -0.05731319	      0.88274249	     -0.00064729	     -0.21049474	      0.00047683	     -0.00044400	     38.48257143
      1.41575944	     -0.05419783	     -0.00048817	     -0.19590590	     -0.05731242	      0.88274178	     -0.00064824	     -0.21050279	      0.00047368	     -0.00043326	     38.15131759
      1.41696334	     -0.05424347	     -0.00049165	     -0.19595141	     -0.05731185	      0.88274127	     -0.00064895	     -0.21050897	      0.00047174	     -0.00042562	     38.20777159
      1.41816725	     -0.05428945	     -0.00049341	     -0.19599731	     -0.05731129	      0.88274076	     -0.00064967	     -0.21051531	      0.00047052	     -0.00041847	     37.95395452
      1.41964161	     -0.05434747	     -0.00049712	     -0.19605519	     -0.05731059	      0.88274015	     -0.00065056	     -0.21052334	      0.00046963	     -0.00041068	     37.92962104
      1.42096543	     -0.05440066	     -0.00049880	     -0.19610831	     -0.05730997	      0.88273961	     -0.00065137	     -0.21053086	      0.00046978	     -0.00040477	     37.58492765
      1.42228926	     -0.05445333	     -0.00050256	     -0.19616087	     -0.05730935	      0.88273907	     -0.00065219	     -0.21053868	      0.00047048	     -0.00040010	     37.66815866
      1.42361308	     -0.05450459	     -0.00050385	     -0.19621209	     -0.05730873	      0.88273855	     -0.00065301	     -0.21054678	      0.00047225	     -0.00039663	     37.29414647
      1.42493690	     -0.05455520	     -0.00050764	     -0.19626259	     -0.05730810	      0.88273802	     -0.00065384	     -0.21055513	      0.00047456	     -0.00039451	     37.41865208
      1.42626073	     -0.05460465	     -0.00050864	     -0.19631203	     -0.05730747	      0.88273750	     -0.00065468	     -0.21056372	      0.00047796	     -0.00039363	     37.00369355
      1.42758455	     -0.05465251	     -0.00051246	     -0.19635981	     -0.05730683	      0.88273698	     -0.00065553	     -0.21057253	      0.00048185	     -0.00039406	     37.16999040
      1.42890838	     -0.05469918	     -0.00051312	     -0.19640649	     -0.05730619	      0.88273646	     -0.00065638	     -0.21058152	      0.00048685	     -0.00039563	     36.71584945
      1.43023220	     -0.05474436	     -0.00051694	     -0.19645160	     -0.05730555	      0.88273593	     -0.00065725	     -0.21059069	      0.00049226	     -0.00039844	     36.91551191
      1.43155603	     -0.05478796	     -0.00051724	     -0.19649524	     -0.05730489	      0.88273540	     -0.00065812	     -0.21060002	      0.00049878	     -0.00040224	     36.43215511
      1.43273823	     -0.05482573	     -0.00052035	     -0.19653297	     -0.05730430	      0.88273492	     -0.00065891	     -0.21060846	      0.00050490	     -0.00040655	     36.56686423
      1.43392042	     -0.05486240	     -0.00052145	     -0.19656966	     -0.05730370	      0.88273444	     -0.00065970	     -0.21061700	      0.00051179	     -0.00041153	     36.31990087
      1.43537516	     -0.05490548	     -0.00052419	     -0.19661274	     -0.05730294	      0.88273384	     -0.00066069	     -0.21062762	      0.00052088	     -0.00041855	     36.30540457
      1.43682989	     -0.05494567	     -0.00052506	     -0.19665299	     -0.05730218	      0.88273322	     -0.00066169	     -0.21063833	      0.00053096	     -0.00042628	     35.96623200
      1.43804726	     -0.05497748	     -0.00052787	     -0.19668480	     -0.05730153	      0.88273270	     -0.00066253	     -0.21064733	      0.00053975	     -0.00043323	     36.07518043
      1.43926463	     -0.05500766	     -0.00052876	     -0.19671503	     -0.05730086	      0.88273217	     -0.00066338	     -0.21065634	      0.00054926	     -0.00044042	     35.84461704
      1.44048201	     -0.05503630	     -0.00053067	     -0.19674370	     -0.05730019	      0.88273163	     -0.00066424	     -0.21066535	      0.00055912	     -0.00044782	     35.81836404
      1.44214707	     -0.05507356	     -0.00053190	     -0.19678105	     -0.05729925	      0.88273087	     -0.00066542	     -0.21067765	      0.00057350	     -0.00045809	     35.56343513
      1.44338716	     -0.05510011	     -0.00053446	     -0.19680762	     -0.05729853	      0.88273030	     -0.00066631	     -0.21068679	      0.00058459	     -0.00046580	     35.65390140
      1.44462726	     -0.05512551	     -0.00053540	     -0.19683310	     -0.05729780	      0.88272972	     -0.00066721	     -0.21069592	      0.00059632	     -0.00047337	     35.46395645
      1.44586736	     -0.05514984	     -0.00053744	     -0.19685748	     -0.05729705	      0.88272913	     -0.00066812	     -0.21070502	      0.00060837	     -0.00048078	     35.46527400
      1.44752367	     -0.05518038	     -0.00053880	     -0.19688812	     -0.05729603	      0.88272832	     -0.00066934	     -0.21071714	      0.00062529	     -0.00049018	     35.26201825
      1.44874472	     -0.05520166	     -0.00054150	     -0.19690944	     -0.05729526	      0.88272772	     -0.00067026	     -0.21072603	      0.00063806	     -0.00049669	     35.37383305
      1.44996576	     -0.05522160	     -0.00054246	     -0.19692947	     -0.05729447	      0.88272711	     -0.00067117	     -0.21073488	      0.00065136	     -0.00050269	     35.23119213
      1.45147752	     -0.05524399	     -0.00054491	     -0.19695194	     -0.05729347	      0.88272634	     -0.00067232	     -0.21074575	      0.00066813	     -0.00050941	     35.29651003
      1.45282396	     -0.05526115	     -0.00054518	     -0.19696923	     -0.05729256	      0.88272566	     -0.00067335	     -0.21075532	      0.00068365	     -0.00051462	     35.11035048
      1.45417041	     -0.05527555	     -0.00054748	     -0.19698371	     -0.05729163	      0.88272496	     -0.00067439	     -0.21076473	      0.00069931	     -0.00051907	     35.25913953
      1.45551685	     -0.05528578	     -0.00054714	     -0.19699409	     -0.05729068	      0.88272426	     -0.00067544	     -0.21077393	      0.00071556	     -0.00052255	     35.07783537
      1.45686329	     -0.05529099	     -0.00054893	     -0.19699941	     -0.05728971	      0.88272355	     -0.00067650	     -0.21078284	      0.00073184	     -0.00052504	     35.27173094
      1.45820973	     -0.05529083	     -0.00054756	     -0.19699944	     -0.05728871	      0.88272284	     -0.00067757	     -0.21079138	      0.00074865	     -0.00052627	     35.08701907
      1.45955618	     -0.05528613	     -0.00054905	     -0.19699486	     -0.05728769	      0.88272214	     -0.00067864	     -0.21079947	      0.00076533	     -0.00052623	     35.33883463
      1.46090262	     -0.05527607	     -0.00054724	     -0.19698500	     -0.05728665	      0.88272143	     -0.00067972	     -0.21080710	      0.00078245	     -0.00052454	     35.16224808
      1.46224906	     -0.05526043	     -0.00054873	     -0.19696948	     -0.05728558	      0.88272072	     -0.00068081	     -0.21081419	      0.00079922	     -0.00052114	     35.46937601
      1.46344451	     -0.05524206	     -0.00054707	     -0.19695129	     -0.05728462	      0.88272010	     -0.00068179	     -0.21082002	      0.00081432	     -0.00051639	     35.34201585
      1.46463997	     -0.05522028	     -0.00054740	     -0.19692964	     -0.05728364	      0.88271949	     -0.00068277	     -0.21082538	      0.00082903	     -0.00050997	     35.49543705
      1.46611598	     -0.05519027	     -0.00054635	     -0.19689981	     -0.05728240	      0.88271874	     -0.00068399	     -0.21083138	      0.00084694	     -0.00049958	     35.49468161
      1.46759200	     -0.05515853	     -0.00054727	     -0.19686820	     -0.05728114	      0.88271802	     -0.00068522	     -0.21083680	      0.00086414	     -0.00048657	     35.74562011
      1.46880976	     -0.05513140	     -0.00054587	     -0.19684122	     -0.05728008	      0.88271743	     -0.00068624	     -0.21084090	      0.00087813	     -0.00047385	     35.65433663
      1.47002752	     -0.05510390	     -0.00054653	     -0.19681383	     -0.05727900	      0.88271686	     -0.00068727	     -0.21084472	      0.00089153	     -0.00045953	     35.82636497
      1.47150883	     -0.05507035	     -0.00054614	     -0.19678041	     -0.05727767	      0.88271620	     -0.00068853	     -0.21084906	      0.00090747	     -0.00043994	     35.86021281
      1.47299014	     -0.05503596	     -0.00054768	     -0.19674610	     -0.05727631	      0.88271556	     -0.00068979	     -0.21085314	      0.00092257	     -0.00041818	     36.15185396
      1.47415820	     -0.05500830	     -0.00054643	     -0.19671857	     -0.05727523	      0.88271508	     -0.00069079	     -0.21085618	      0.00093426	     -0.00039962	     36.07828506
      1.47532626	     -0.05498024	     -0.00054698	     -0.19669059	     -0.05727413	      0.88271463	     -0.00069180	     -0.21085908	      0.00094537	     -0.00038004	     36.24126231
      1.47687001	     -0.05494111	     -0.00054622	     -0.19665160	     -0.05727266	      0.88271406	     -0.00069314	     -0.21086270	      0.00095960	     -0.00035274	     36.32351575
      1.47841376	     -0.05490007	     -0.00054718	     -0.19661063	     -0.05727116	      0.88271354	     -0.00069449	     -0.21086603	      0.00097299	     -0.00032411	     36.64074903
      1.47953777	     -0.05486847	     -0.00054536	     -0.19657916	     -0.05727007	      0.88271319	     -0.00069547	     -0.21086826	      0.00098254	     -0.00030251	     36.59456225
      1.48066178	     -0.05483643	     -0.00054531	     -0.19654720	     -0.05726896	      0.88271286	     -0.00069646	     -0.21087030	      0.00099157	     -0.00028043	     36.75406627
      1.48228575	     -0.05479038	     -0.00054414	     -0.19650128	     -0.05726734	      0.88271243	     -0.00069790	     -0.21087298	      0.00100399	     -0.00024779	     36.86760890
      1.48365875	     -0.05475190	     -0.00054473	     -0.19646287	     -0.05726595	      0.88271211	     -0.00069912	     -0.21087502	      0.00101370	     -0.00021978	     37.08507376
      1.48503175	     -0.05471324	     -0.00054350	     -0.19642432	     -0.05726455	      0.88271183	     -0.00070035	     -0.21087687	      0.00102297	     -0.00019153	     37.12938358
      1.48640475	     -0.05467345	     -0.00054433	     -0.19638457	     -0.05726314	      0.88271158	     -0.00070158	     -0.21087853	      0.00103144	     -0.00016328	     37.39885899
      1.48777775	     -0.05463049	     -0.00054169	     -0.19634175	     -0.05726172	      0.88271138	     -0.00070281	     -0.21087993	      0.00103959	     -0.00013508	     37.41231137
      1.48897206	     -0.05459165	     -0.00054175	     -0.19630297	     -0.05726047	      0.88271123	     -0.00070389	     -0.21088087	      0.00104594	     -0.00011083	     37.64929345
      1.49016637	     -0.05455213	     -0.00053944	     -0.19626356	     -0.05725922	      0.88271111	     -0.00070497	     -0.21088155	      0.00105197	     -0.00008677	     37.71694369
      1.49163129	     -0.05450353	     -0.00053785	     -0.19621507	     -0.05725768	      0.88271101	     -0.00070631	     -0.21088207	      0.00105853	     -0.00005782	     37.92298709
      1.49309621	     -0.05445485	     -0.00053425	     -0.19616653	     -0.05725612	      0.88271094	     -0.00070764	     -0.21088224	      0.00106455	     -0.00002966	     37.99658393
      1.49428892	     -0.05441524	     -0.00053374	     -0.19612697	     -0.05725485	      0.88271092	     -0.00070874	     -0.21088214	      0.00106876	     -0.00000755	     38.22934696
      1.49548164	     -0.05437567	     -0.00053147	     -0.19608749	     -0.05725357	      0.88271093	     -0.00070983	     -0.21088182	      0.00107273	      0.00001388	     38.32469936
      1.49696750	     -0.05432668	     -0.00053028	     -0.19603857	     -0.05725197	      0.88271097	     -0.00071120	     -0.21088113	      0.00107693	      0.00003944	     38.55951553
      1.49845337	     -0.05427587	     -0.00052646	     -0.19598789	     -0.05725037	      0.88271104	     -0.00071258	     -0.21088013	      0.00108060	      0.00006379	     38.65689182
      1.49959604	     -0.05423565	     -0.00052592	     -0.19594770	     -0.05724914	      0.88271113	     -0.00071364	     -0.21087911	      0.00108273	      0.00008159	     38.88443437
      1.50073870	     -0.05419343	     -0.00052350	     -0.19590556	     -0.05724790	      0.88271123	     -0.00071470	     -0.21087784	      0.00108457	      0.00009871	     39.00866205
      1.50229143	     -0.05413104	     -0.00052127	     -0.19584324	     -0.05724621	      0.88271140	     -0.00071615	     -0.21087561	      0.00108625	      0.00012090	     39.27429478
      1.50384416	     -0.05406174	     -0.00051698	     -0.19577407	     -0.05724452	      0.88271160	     -0.00071761	     -0.21087267	      0.00108713	      0.00014223	     39.43923372
      1.50493578	     -0.05401107	     -0.00051648	     -0.19572340	     -0.05724334	      0.88271177	     -0.00071864	     -0.21087015	      0.00108693	      0.00015678	     39.67866231
      1.50602740	     -0.05395890	     -0.00051438	     -0.19567129	     -0.05724215	      0.88271195	     -0.00071966	     -0.21086724	      0.00108629	      0.00017113	     39.83675005
      1.50767579	     -0.05387747	     -0.00051262	     -0.19558987	     -0.05724036	      0.88271225	     -0.00072122	     -0.21086210	      0.00108407	      0.00019258	     40.15526239
      1.50904175	     -0.05380732	     -0.00051024	     -0.19551976	     -0.05723888	      0.88271252	     -0.00072252	     -0.21085716	      0.00108115	      0.00021044	     40.35768495
      1.51040771	     -0.05373563	     -0.00050974	     -0.19544803	     -0.05723741	      0.88271282	     -0.00072382	     -0.21085160	      0.00107690	      0.00022847	     40.65596377
      1.51177366	     -0.05366164	     -0.00050681	     -0.19537407	     -0.05723594	      0.88271315	     -0.00072512	     -0.21084542	      0.00107158	      0.00024685	     40.84258710
      1.51300152	     -0.05359302	     -0.00050644	     -0.19530540	     -0.05723463	      0.88271346	     -0.00072630	     -0.21083932	      0.00106550	      0.00026360	     41.12489486
      1.51422937	     -0.05352290	     -0.00050403	     -0.19523527	     -0.05723333	      0.88271379	     -0.00072747	     -0.21083270	      0.00105853	      0.00028069	     41.32846496
      1.51545723	     -0.05345172	     -0.00050319	     -0.19516403	     -0.05723203	      0.88271415	     -0.00072865	     -0.21082557	      0.00105039	      0.00029810	     41.60132282
      1.51699146	     -0.05336060	     -0.00050040	     -0.19507288	     -0.05723043	      0.88271462	     -0.00073013	     -0.21081594	      0.00103877	      0.00032039	     41.88134833
      1.51822493	     -0.05328677	     -0.00049986	     -0.19499896	     -0.05722915	      0.88271503	     -0.00073132	     -0.21080763	      0.00102800	      0.00033863	     42.16018000
      1.51945840	     -0.05321293	     -0.00049736	     -0.19492507	     -0.05722789	      0.88271546	     -0.00073251	     -0.21079885	      0.00101619	      0.00035711	     42.36838782
      1.52069188	     -0.05313974	     -0.00049627	     -0.19485178	     -0.05722665	      0.88271591	     -0.00073370	     -0.21078965	      0.00100315	      0.00037563	     42.62880622
      1.52222710	     -0.05304966	     -0.00049338	     -0.19476161	     -0.05722512	      0.88271650	     -0.00073519	     -0.21077767	      0.00098549	      0.00039864	     42.89971146
      1.52343309	     -0.05298117	     -0.00049319	     -0.19469297	     -0.05722394	      0.88271700	     -0.00073636	     -0.21076791	      0.00097030	      0.00041644	     43.16172275
      1.52463909	     -0.05291541	     -0.00049152	     -0.19462710	     -0.05722278	      0.88271751	     -0.00073753	     -0.21075793	      0.00095423	      0.00043391	     43.35883036
      1.52584508	     -0.05285179	     -0.00049132	     -0.19456331	     -0.05722164	      0.88271804	     -0.00073871	     -0.21074779	      0.00093712	      0.00045085	     43.60558713
      1.52744746	     -0.05276908	     -0.00048978	     -0.19448039	     -0.05722016	      0.88271878	     -0.00074027	     -0.21073411	      0.00091305	      0.00047246	     43.87957072
      1.52863552	     -0.05270903	     -0.00049039	     -0.19442014	     -0.05721908	      0.88271935	     -0.00074143	     -0.21072384	      0.00089406	      0.00048761	     44.13835920
      1.52982358	     -0.05264981	     -0.00048921	     -0.19436075	     -0.05721803	      0.88271994	     -0.00074259	     -0.21071346	      0.00087434	      0.00050199	     44.32198627
      1.53128198	     -0.05257788	     -0.00048916	     -0.19428857	     -0.05721678	      0.88272068	     -0.00074401	     -0.21070058	      0.00084890	      0.00051829	     44.62032610
      1.53257197	     -0.05251434	     -0.00048718	     -0.19422485	     -0.05721570	      0.88272136	     -0.00074527	     -0.21068904	      0.00082554	      0.00053139	     44.80014690
      1.53386197	     -0.05245190	     -0.00048744	     -0.19416216	     -0.05721465	      0.88272205	     -0.00074653	     -0.21067737	      0.00080117	      0.00054308	     45.08341186
      1.53515196	     -0.05239167	     -0.00048550	     -0.19410174	     -0.05721363	      0.88272276	     -0.00074780	     -0.21066561	      0.00077610	      0.00055334	     45.23140253
      1.53644195	     -0.05233417	     -0.00048616	     -0.19404396	     -0.05721264	      0.88272348	     -0.00074906	     -0.21065381	      0.00075006	      0.00056192	     45.51450237
      1.53773194	     -0.05227964	     -0.00048453	     -0.19398921	     -0.05721169	      0.88272421	     -0.00075032	     -0.21064203	      0.00072343	      0.00056882	     45.64131873
      1.53902193	     -0.05222877	     -0.00048593	     -0.19393802	     -0.05721078	      0.88272495	     -0.00075159	     -0.21063034	      0.00069591	      0.00057381	     45.92853136
      1.54031193	     -0.05218118	     -0.00048470	     -0.19389019	     -0.05720990	      0.88272569	     -0.00075285	     -0.21061880	      0.00066791	      0.00057694	     46.02680737
      1.54160192	     -0.05213667	     -0.00048682	     -0.19384532	     -0.05720906	      0.88272644	     -0.00075412	     -0.21060745	      0.00063908	      0.00057803	     46.32565322
      1.54289191	     -0.05209570	     -0.00048567	     -0.19380409	     -0.05720825	      0.88272718	     -0.00075538	     -0.21059632	      0.00060988	      0.00057715	     46.37306936
      1.54403999	     -0.05206325	     -0.00048767	     -0.19377132	     -0.05720757	      0.88272784	     -0.00075650	     -0.21058665	      0.00058321	      0.00057448	     46.59098189
      1.54518806	     -0.05203455	     -0.00048773	     -0.19374234	     -0.05720691	      0.88272850	     -0.00075763	     -0.21057724	      0.00055627	      0.00057004	     46.66361172
      1.54658952	     -0.05200396	     -0.00048950	     -0.19371137	     -0.05720616	      0.88272929	     -0.00075900	     -0.21056618	      0.00052287	      0.00056201	     46.86861392
      1.54799098	     -0.05197751	     -0.00048932	     -0.19368459	     -0.05720545	      0.88273007	     -0.00076037	     -0.21055559	      0.00048921	      0.00055116	     46.91925662
      1.54914950	     -0.05195832	     -0.00049111	     -0.19366507	     -0.05720490	      0.88273071	     -0.00076150	     -0.21054719	      0.00046100	      0.00053999	     47.11326876
      1.55030802	     -0.05194114	     -0.00049088	     -0.19364761	     -0.05720438	      0.88273132	     -0.00076263	     -0.21053911	      0.00043275	      0.00052693	     47.15887267
      1.55171953	     -0.05192263	     -0.00049197	     -0.19362872	     -0.05720379	      0.88273206	     -0.00076400	     -0.21052967	      0.00039808	      0.00050838	     47.32734427
      1.55313105	     -0.05190640	     -0.00049086	     -0.19361219	     -0.05720325	      0.88273276	     -0.00076538	     -0.21052066	      0.00036345	      0.00048710	     47.32939998
      1.55424500	     -0.05189550	     -0.00049226	     -0.19360098	     -0.05720286	      0.88273329	     -0.00076646	     -0.21051385	      0.00033595	      0.00046832	     47.49438465
      1.55535894	     -0.05188598	     -0.00049169	     -0.19359121	     -0.05720251	      0.88273380	     -0.00076754	     -0.21050728	      0.00030860	      0.00044794	     47.51434632
      1.55682724	     -0.05187528	     -0.00049213	     -0.19358014	     -0.05720208	      0.88273444	     -0.00076896	     -0.21049899	      0.00027256	      0.00041868	     47.64904404
      1.55829553	     -0.05186672	     -0.00049058	     -0.19357127	     -0.05720170	      0.88273503	     -0.00077038	     -0.21049108	      0.00023683	      0.00038698	     47.62031426
      1.55936985	     -0.05186180	     -0.00049179	     -0.19356607	     -0.05720146	      0.88273543	     -0.00077142	     -0.21048554	      0.00021067	      0.00036231	     47.76970157
      1.56044417	     -0.05185802	     -0.00049122	     -0.19356205	     -0.05720125	      0.88273581	     -0.00077246	     -0.21048018	      0.00018475	      0.00033662	     47.77707067
      1.56198643	     -0.05185496	     -0.00049148	     -0.19355861	     -0.05720100	      0.88273630	     -0.00077394	     -0.21047283	      0.00014769	      0.00029804	     47.87352776
      1.56330085	     -0.05185446	     -0.00049054	     -0.19355783	     -0.05720082	      0.88273667	     -0.00077520	     -0.21046688	      0.00011643	      0.00026388	     47.84635554
      1.56461527	     -0.05185589	     -0.00049149	     -0.19355893	     -0.05720069	      0.88273699	     -0.00077646	     -0.21046121	      0.00008527	      0.00022870	     47.97100878
      1.56592969	     -0.05185912	     -0.00049008	     -0.19356189	     -0.05720060	      0.88273727	     -0.00077771	     -0.21045582	      0.00005451	      0.00019284	     47.88791204
      1.56724411	     -0.05186408	     -0.00049164	     -0.19356650	     -0.05720055	      0.88273750	     -0.00077896	     -0.21045072	      0.00002380	      0.00015640	     48.05989455
      1.56837291	     -0.05186969	     -0.00049024	     -0.19357189	     -0.05720053	      0.88273766	     -0.00078004	     -0.21044656	     -0.00000218	      0.00012493	     47.94252290
      1.56950172	     -0.05187657	     -0.00049085	     -0.19357849	     -0.05720055	      0.88273778	     -0.00078111	     -0.21044260	     -0.00002809	      0.00009331	     48.00678206
      1.57092168	     -0.05188687	     -0.00049023	     -0.19358849	     -0.05720061	      0.88273788	     -0.00078245	     -0.21043790	     -0.00006028	      0.00005361	     47.96277274
      1.57234163	     -0.05189911	     -0.00049151	     -0.19360037	     -0.05720072	      0.88273793	     -0.00078379	     -0.21043351	     -0.00009223	      0.00001413	     48.09007880
      1.57347522	     -0.05191024	     -0.00049033	     -0.19361129	     -0.05720084	      0.88273793	     -0.00078485	     -0.21043023	     -0.00011730	     -0.00001701	     47.96724305
      1.57460881	     -0.05192255	     -0.00049103	     -0.19362333	     -0.05720099	      0.88273789	     -0.00078591	     -0.21042715	     -0.00014225	     -0.00004781	     48.01829124
      1.57605053	     -0.05193975	     -0.00049057	     -0.19364023	     -0.05720122	      0.88273780	     -0.00078726	     -0.21042351	     -0.00017350	     -0.00008621	     47.95730414
      1.57749225	     -0.05195870	     -0.00049218	     -0.19365882	     -0.05720149	      0.88273764	     -0.00078860	     -0.21042018	     -0.00020444	     -0.00012369	     48.09077546
      1.57858103	     -0.05197399	     -0.00049100	     -0.19367392	     -0.05720172	      0.88273749	     -0.00078961	     -0.21041786	     -0.00022734	     -0.00015118	     47.94025908
      1.57966981	     -0.05198998	     -0.00049160	     -0.19368966	     -0.05720198	      0.88273732	     -0.00079062	     -0.21041570	     -0.00025010	     -0.00017801	     47.97136401
      1.58118175	     -0.05201315	     -0.00049126	     -0.19371253	     -0.05720239	      0.88273702	     -0.00079202	     -0.21041296	     -0.00028114	     -0.00021393	     47.90644734
      1.58269370	     -0.05203791	     -0.00049287	     -0.19373693	     -0.05720283	      0.88273667	     -0.00079341	     -0.21041050	     -0.00031178	     -0.00024827	     48.04255824
      1.58373662	     -0.05205621	     -0.00049167	     -0.19375506	     -0.05720317	      0.88273640	     -0.00079436	     -0.21040896	     -0.00033241	     -0.00027089	     47.86559705
      1.58477954	     -0.05207543	     -0.00049224	     -0.19377405	     -0.05720353	      0.88273610	     -0.00079531	     -0.21040756	     -0.00035289	     -0.00029270	     47.87533727
      1.58639381	     -0.05210680	     -0.00049222	     -0.19380511	     -0.05720412	      0.88273561	     -0.00079678	     -0.21040566	     -0.00038395	     -0.00032471	     47.79891995
      1.58772271	     -0.05213416	     -0.00049327	     -0.19383220	     -0.05720465	      0.88273516	     -0.00079798	     -0.21040433	     -0.00040904	     -0.00034949	     47.83581701
      1.58905161	     -0.05216292	     -0.00049258	     -0.19386072	     -0.05720521	      0.88273468	     -0.00079918	     -0.21040322	     -0.00043350	     -0.00037281	     47.69476533
      1.59038051	     -0.05219310	     -0.00049420	     -0.19389062	     -0.05720580	      0.88273417	     -0.00080037	     -0.21040233	     -0.00045758	     -0.00039480	     47.78607082
      1.59156279	     -0.05222116	     -0.00049320	     -0.19391850	     -0.05720635	      0.88273369	     -0.00080143	     -0.21040172	     -0.00047837	     -0.00041316	     47.60183607
      1.59274506	     -0.05225051	     -0.00049423	     -0.19394760	     -0.05720693	      0.88273319	     -0.00080249	     -0.21040128	     -0.00049886	     -0.00043055	     47.62653874
      1.59392734	     -0.05228116	     -0.00049398	     -0.19397806	     -0.05720753	      0.88273267	     -0.00080354	     -0.21040102	     -0.00051878	     -0.00044693	     47.51330269
      1.59546028	     -0.05232274	     -0.00049507	     -0.19401936	     -0.05720835	      0.88273197	     -0.00080489	     -0.21040096	     -0.00054399	     -0.00046686	     47.51964223
      1.59666633	     -0.05235664	     -0.00049422	     -0.19405309	     -0.05720902	      0.88273140	     -0.00080595	     -0.21040112	     -0.00056310	     -0.00048148	     47.33287779
      1.59787238	     -0.05239156	     -0.00049516	     -0.19408779	     -0.05720971	      0.88273081	     -0.00080701	     -0.21040145	     -0.00058178	     -0.00049531	     47.33795768
      1.59907843	     -0.05242758	     -0.00049479	     -0.19412363	     -0.05721042	      0.88273021	     -0.00080806	     -0.21040197	     -0.00059979	     -0.00050833	     47.19817599
      1.60059389	     -0.05247449	     -0.00049585	     -0.19417029	     -0.05721134	      0.88272942	     -0.00080938	     -0.21040285	     -0.00062170	     -0.00052377	     47.19445177
      1.60178232	     -0.05251245	     -0.00049485	     -0.19420811	     -0.05721209	      0.88272879	     -0.00081041	     -0.21040373	     -0.00063805	     -0.00053515	     46.97801484
      1.60297075	     -0.05255142	     -0.00049561	     -0.19424690	     -0.05721286	      0.88272815	     -0.00081143	     -0.21040478	     -0.00065393	     -0.00054605	     46.95834571
      1.60415917	     -0.05259109	     -0.00049500	     -0.19428643	     -0.05721365	      0.88272750	     -0.00081245	     -0.21040598	     -0.00066909	     -0.00055646	     46.80749639
      1.60573834	     -0.05264581	     -0.00049549	     -0.19434094	     -0.05721472	      0.88272661	     -0.00081380	     -0.21040784	     -0.00068835	     -0.00056966	     46.76271437
      1.60692261	     -0.05268820	     -0.00049418	     -0.19438322	     -0.05721554	      0.88272593	     -0.00081481	     -0.21040943	     -0.00070190	     -0.00057912	     46.52754591
      1.60810687	     -0.05273151	     -0.00049457	     -0.19442639	     -0.05721638	      0.88272524	     -0.00081581	     -0.21041119	     -0.00071490	     -0.00058834	     46.48653430
      1.60954311	     -0.05278497	     -0.00049345	     -0.19447973	     -0.05721742	      0.88272438	     -0.00081702	     -0.21041352	     -0.00072960	     -0.00059920	     46.26120989
      1.61082950	     -0.05283383	     -0.00049419	     -0.19452843	     -0.05721837	      0.88272361	     -0.00081810	     -0.21041580	     -0.00074202	     -0.00060874	     46.25467143
      1.61211590	     -0.05288359	     -0.00049274	     -0.19457812	     -0.05721933	      0.88272282	     -0.00081917	     -0.21041822	     -0.00075340	     -0.00061809	     45.99106485
      1.61340229	     -0.05293428	     -0.00049356	     -0.19462866	     -0.05722030	      0.88272202	     -0.00082024	     -0.21042081	     -0.00076410	     -0.00062741	     45.99041934
      1.61468869	     -0.05298562	     -0.00049200	     -0.19467995	     -0.05722129	      0.88272120	     -0.00082130	     -0.21042353	     -0.00077374	     -0.00063661	     45.70768711
      1.61597509	     -0.05303778	     -0.00049290	     -0.19473198	     -0.05722229	      0.88272038	     -0.00082236	     -0.21042639	     -0.00078270	     -0.00064584	     45.71187317
      1.61726148	     -0.05309076	     -0.00049130	     -0.19478492	     -0.05722331	      0.88271954	     -0.00082342	     -0.21042938	     -0.00079056	     -0.00065501	     45.41025903
      1.61854788	     -0.05314453	     -0.00049234	     -0.19483858	     -0.05722433	      0.88271869	     -0.00082447	     -0.21043249	     -0.00079776	     -0.00066425	     45.41880529
      1.61983428	     -0.05319885	     -0.00049072	     -0.19489287	     -0.05722536	      0.88271783	     -0.00082551	     -0.21043573	     -0.00080382	     -0.00067345	     45.10310386
      1.62112067	     -0.05325367	     -0.00049179	     -0.19494760	     -0.05722640	      0.88271696	     -0.00082655	     -0.21043908	     -0.00080922	     -0.00068274	     45.11279836
      1.62240707	     -0.05330891	     -0.00049037	     -0.19500282	     -0.05722744	      0.88271608	     -0.00082759	     -0.21044253	     -0.00081348	     -0.00069197	     44.78583089
      1.62369347	     -0.05336444	     -0.00049177	     -0.19505827	     -0.05722849	      0.88271518	     -0.00082862	     -0.21044608	     -0.00081709	     -0.00070124	     44.78954105
      1.62497986	     -0.05342006	     -0.00049033	     -0.19511389	     -0.05722954	      0.88271427	     -0.00082964	     -0.21044971	     -0.00081956	     -0.00071042	     44.45563563
      1.62626626	     -0.05347579	     -0.00049160	     -0.19516955	     -0.05723060	      0.88271335	     -0.00083067	     -0.21045341	     -0.00082136	     -0.00071964	     44.46337600
      1.62755265	     -0.05353144	     -0.00049011	     -0.19522522	     -0.05723165	      0.88271242	     -0.00083168	     -0.21045717	     -0.00082201	     -0.00072873	     44.13155560
      1.62883905	     -0.05358683	     -0.00049126	     -0.19528057	     -0.05723271	      0.88271148	     -0.00083270	     -0.21046098	     -0.00082198	     -0.00073781	     44.13837445
      1.63012545	     -0.05364192	     -0.00048972	     -0.19533570	     -0.05723377	      0.88271052	     -0.00083371	     -0.21046482	     -0.00082080	     -0.00074670	     43.81163090
      1.63141184	     -0.05369678	     -0.00049076	     -0.19539054	     -0.05723482	      0.88270956	     -0.00083471	     -0.21046868	     -0.00081895	     -0.00075548	     43.81292587
      1.63269824	     -0.05375131	     -0.00048925	     -0.19544512	     -0.05723587	      0.88270858	     -0.00083571	     -0.21047255	     -0.00081597	     -0.00076397	     43.49487299
      1.63398464	     -0.05380554	     -0.00049017	     -0.19549935	     -0.05723692	      0.88270759	     -0.00083671	     -0.21047642	     -0.00081233	     -0.00077225	     43.48752606
      1.63527103	     -0.05385935	     -0.00048873	     -0.19555322	     -0.05723796	      0.88270659	     -0.00083770	     -0.21048030	     -0.00080758	     -0.00078016	     43.18208789
      1.63655743	     -0.05391282	     -0.00048953	     -0.19560671	     -0.05723900	      0.88270558	     -0.00083869	     -0.21048416	     -0.00080218	     -0.00078775	     43.16515914
      1.63784382	     -0.05396603	     -0.00048824	     -0.19566001	     -0.05724003	      0.88270456	     -0.00083967	     -0.21048801	     -0.00079570	     -0.00079490	     42.87463545
      1.63913022	     -0.05401897	     -0.00048903	     -0.19571298	     -0.05724105	      0.88270354	     -0.00084065	     -0.21049185	     -0.00078858	     -0.00080165	     42.84962583
      1.64041662	     -0.05407137	     -0.00048801	     -0.19576547	     -0.05724206	      0.88270250	     -0.00084163	     -0.21049566	     -0.00078042	     -0.00080787	     42.57844479
      1.64170301	     -0.05412307	     -0.00048886	     -0.19581721	     -0.05724305	      0.88270146	     -0.00084260	     -0.21049945	     -0.00077163	     -0.00081358	     42.54434575
      1.64298941	     -0.05417406	     -0.00048818	     -0.19586830	     -0.05724404	      0.88270041	     -0.00084357	     -0.21050319	     -0.00076187	     -0.00081863	     42.28908815
      1.64427581	     -0.05422439	     -0.00048920	     -0.19591869	     -0.05724501	      0.88269935	     -0.00084454	     -0.21050689	     -0.00075150	     -0.00082305	     42.24462389
      1.64556220	     -0.05427387	     -0.00048898	     -0.19596826	     -0.05724597	      0.88269829	     -0.00084550	     -0.21051052	     -0.00074024	     -0.00082672	     42.00873243
      1.64684860	     -0.05432238	     -0.00049027	     -0.19601683	     -0.05724692	      0.88269723	     -0.00084646	     -0.21051409	     -0.00072839	     -0.00082966	     41.96104632
      1.64813500	     -0.05436987	     -0.00049056	     -0.19606442	     -0.05724785	      0.88269616	     -0.00084742	     -0.21051759	     -0.00071572	     -0.00083179	     41.74473150
      1.64968892	     -0.05442595	     -0.00049298	     -0.19612058	     -0.05724895	      0.88269486	     -0.00084857	     -0.21052171	     -0.00069970	     -0.00083332	     41.75828044
      1.65084961	     -0.05446689	     -0.00049302	     -0.19616162	     -0.05724975	      0.88269390	     -0.00084943	     -0.21052471	     -0.00068694	     -0.00083362	     41.45920141
      1.65201029	     -0.05450696	     -0.00049494	     -0.19620175	     -0.05725054	      0.88269293	     -0.00085029	     -0.21052764	     -0.00067385	     -0.00083327	     41.42706327
      1.65353420	     -0.05455780	     -0.00049641	     -0.19625270	     -0.05725155	      0.88269166	     -0.00085141	     -0.21053140	     -0.00065583	     -0.00083168	     41.19681649
      1.65505811	     -0.05460644	     -0.00050020	     -0.19630140	     -0.05725254	      0.88269040	     -0.00085253	     -0.21053503	     -0.00063728	     -0.00082885	     41.32315928
      1.65614317	     -0.05463943	     -0.00050054	     -0.19633450	     -0.05725322	      0.88268950	     -0.00085332	     -0.21053753	     -0.00062338	     -0.00082596	     40.98750820
      1.65722824	     -0.05467126	     -0.00050272	     -0.19636640	     -0.05725389	      0.88268860	     -0.00085412	     -0.21053997	     -0.00060933	     -0.00082242	     40.95656778
      1.65887313	     -0.05471712	     -0.00050523	     -0.19641238	     -0.05725488	      0.88268726	     -0.00085532	     -0.21054352	     -0.00058735	     -0.00081572	     40.76400279
      1.66025123	     -0.05475307	     -0.00050853	     -0.19644841	     -0.05725567	      0.88268614	     -0.00085633	     -0.21054636	     -0.00056853	     -0.00080889	     40.79447997
      1.66162932	     -0.05478654	     -0.00051017	     -0.19648201	     -0.05725644	      0.88268503	     -0.00085733	     -0.21054907	     -0.00054909	     -0.00080088	     40.52990250
      1.66300741	     -0.05481785	     -0.00051427	     -0.19651338	     -0.05725719	      0.88268393	     -0.00085833	     -0.21055166	     -0.00052954	     -0.00079178	     40.68927562
      1.66421518	     -0.05484351	     -0.00051548	     -0.19653917	     -0.05725782	      0.88268298	     -0.00085921	     -0.21055382	     -0.00051186	     -0.00078280	     40.38612324
      1.66542295	     -0.05486757	     -0.00051868	     -0.19656331	     -0.05725842	      0.88268204	     -0.00086008	     -0.21055590	     -0.00049417	     -0.00077302	     40.44325187
      1.66663072	     -0.05488976	     -0.00052072	     -0.19658561	     -0.05725901	      0.88268111	     -0.00086095	     -0.21055789	     -0.00047615	     -0.00076238	     40.30299105
      1.66827529	     -0.05491711	     -0.00052480	     -0.19661307	     -0.05725977	      0.88267987	     -0.00086214	     -0.21056044	     -0.00045144	     -0.00074662	     40.36530814
      1.66951441	     -0.05493559	     -0.00052627	     -0.19663169	     -0.05726032	      0.88267895	     -0.00086303	     -0.21056225	     -0.00043245	     -0.00073378	     40.12165046
      1.67075353	     -0.05495224	     -0.00052935	     -0.19664844	     -0.05726084	      0.88267805	     -0.00086392	     -0.21056396	     -0.00041350	     -0.00072021	     40.18965629
      1.67199265	     -0.05496705	     -0.00053113	     -0.19666338	     -0.05726134	      0.88267717	     -0.00086481	     -0.21056556	     -0.00039430	     -0.00070592	     40.04624967
      1.67360516	     -0.05498358	     -0.00053465	     -0.19668005	     -0.05726196	      0.88267605	     -0.00086596	     -0.21056750	     -0.00036930	     -0.00068651	     40.14029699
      1.67482076	     -0.05499374	     -0.00053542	     -0.19669037	     -0.05726240	      0.88267522	     -0.00086683	     -0.21056883	     -0.00035013	     -0.00067136	     39.88816582
      1.67603636	     -0.05500222	     -0.00053781	     -0.19669896	     -0.05726281	      0.88267441	     -0.00086769	     -0.21057006	     -0.00033100	     -0.00065594	     39.95903449
      1.67752243	     -0.05501073	     -0.00053921	     -0.19670767	     -0.05726329	      0.88267345	     -0.00086875	     -0.21057141	     -0.00030723	     -0.00063686	     39.76863787
      1.67885735	     -0.05501749	     -0.00054221	     -0.19671454	     -0.05726368	      0.88267261	     -0.00086970	     -0.21057251	     -0.00028587	     -0.00061974	     39.91696113
      1.68019227	     -0.05502396	     -0.00054313	     -0.19672119	     -0.05726405	      0.88267180	     -0.00087065	     -0.21057355	     -0.00026406	     -0.00060280	     39.64103611
      1.68152720	     -0.05503064	     -0.00054656	     -0.19672798	     -0.05726439	      0.88267100	     -0.00087159	     -0.21057457	     -0.00024227	     -0.00058637	     39.82753777
      1.68286212	     -0.05503819	     -0.00054767	     -0.19673569	     -0.05726469	      0.88267023	     -0.00087254	     -0.21057563	     -0.00021989	     -0.00057059	     39.50174323
      1.68419705	     -0.05504771	     -0.00055190	     -0.19674529	     -0.05726497	      0.88266948	     -0.00087349	     -0.21057679	     -0.00019750	     -0.00055583	     39.72723171
      1.68553197	     -0.05505952	     -0.00055354	     -0.19675726	     -0.05726522	      0.88266875	     -0.00087444	     -0.21057814	     -0.00017437	     -0.00054221	     39.34387527
      1.68686689	     -0.05507311	     -0.00055870	     -0.19677090	     -0.05726544	      0.88266803	     -0.00087539	     -0.21057974	     -0.00015114	     -0.00053009	     39.61816358
      1.68820182	     -0.05508798	     -0.00056070	     -0.19678593	     -0.05726562	      0.88266733	     -0.00087634	     -0.21058162	     -0.00012700	     -0.00051949	     39.17842742
      1.68938934	     -0.05510275	     -0.00056563	     -0.19680074	     -0.05726576	      0.88266672	     -0.00087718	     -0.21058356	     -0.00010540	     -0.00051157	     39.38122379
      1.69057686	     -0.05511913	     -0.00056879	     -0.19681721	     -0.05726587	      0.88266612	     -0.00087803	     -0.21058578	     -0.00008309	     -0.00050508	     39.16851812
      1.69204275	     -0.05514176	     -0.00057447	     -0.19683992	     -0.05726598	      0.88266538	     -0.00087908	     -0.21058896	     -0.00005502	     -0.00049918	     39.20928765
      1.69350863	     -0.05516722	     -0.00057874	     -0.19686549	     -0.05726604	      0.88266465	     -0.00088012	     -0.21059266	     -0.00002593	     -0.00049560	     38.87500435
      1.69473146	     -0.05519043	     -0.00058461	     -0.19688874	     -0.05726605	      0.88266405	     -0.00088100	     -0.21059619	     -0.00000128	     -0.00049446	     39.03127697
      1.69595428	     -0.05521490	     -0.00058867	     -0.19691330	     -0.05726604	      0.88266344	     -0.00088187	     -0.21060013	      0.00002418	     -0.00049489	     38.79564255
      1.69717711	     -0.05524054	     -0.00059385	     -0.19693901	     -0.05726599	      0.88266284	     -0.00088275	     -0.21060448	      0.00005014	     -0.00049693	     38.78738042
      1.69886011	     -0.05527704	     -0.00059959	     -0.19697565	     -0.05726588	      0.88266200	     -0.00088395	     -0.21061113	      0.00008704	     -0.00050215	     38.51206970
      1.70010547	     -0.05530450	     -0.00060520	     -0.19700317	     -0.05726575	      0.88266137	     -0.00088484	     -0.21061653	      0.00011493	     -0.00050777	     38.61399829
      1.70135084	     -0.05533156	     -0.00060891	     -0.19703037	     -0.05726559	      0.88266073	     -0.00088573	     -0.21062231	      0.00014367	     -0.00051471	     38.38438266
      1.70285003	     -0.05536369	     -0.00061468	     -0.19706263	     -0.05726535	      0.88265995	     -0.00088680	     -0.21062971	      0.00017897	     -0.00052469	     38.42541962
      1.70418513	     -0.05539269	     -0.00061786	     -0.19709181	     -0.05726509	      0.88265924	     -0.00088775	     -0.21063668	      0.00021140	     -0.00053483	     38.10699320
      1.70552023	     -0.05542223	     -0.00062298	     -0.19712147	     -0.05726478	      0.88265852	     -0.00088871	     -0.21064402	      0.00024431	     -0.00054607	     38.19844839
      1.70685533	     -0.05545245	     -0.00062588	     -0.19715190	     -0.05726444	      0.88265779	     -0.00088966	     -0.21065172	      0.00027822	     -0.00055819	     37.88778248
      1.70819043	     -0.05548370	     -0.00063088	     -0.19718329	     -0.05726404	      0.88265703	     -0.00089061	     -0.21065979	      0.00031263	     -0.00057109	     37.97449606
      1.70952553	     -0.05551608	     -0.00063378	     -0.19721588	     -0.05726360	      0.88265626	     -0.00089155	     -0.21066823	      0.00034803	     -0.00058449	     37.67610756
      1.71086063	     -0.05554934	     -0.00063860	     -0.19724931	     -0.05726311	      0.88265547	     -0.00089250	     -0.21067705	      0.00038392	     -0.00059831	     37.74460995
      1.71219573	     -0.05558381	     -0.00064130	     -0.19728401	     -0.05726257	      0.88265466	     -0.00089345	     -0.21068625	      0.00042079	     -0.00061235	     37.45488407
      1.71353083	     -0.05562003	     -0.00064592	     -0.19732041	     -0.05726199	      0.88265384	     -0.00089439	     -0.21069584	      0.00045817	     -0.00062660	     37.50739130
      1.71486593	     -0.05565717	     -0.00064865	     -0.19735779	     -0.05726135	      0.88265299	     -0.00089534	     -0.21070582	      0.00049656	     -0.00064086	     37.24825398
      1.71620102	     -0.05569468	     -0.00065318	     -0.19739550	     -0.05726066	      0.88265212	     -0.00089628	     -0.21071617	      0.00053556	     -0.00065505	     37.30066528
      1.71753612	     -0.05573280	     -0.00065582	     -0.19743388	     -0.05725992	      0.88265124	     -0.00089723	     -0.21072687	      0.00057554	     -0.00066894	     37.05419322
      1.71887122	     -0.05577184	     -0.00066003	     -0.19747315	     -0.05725912	      0.88265034	     -0.00089817	     -0.21073791	      0.00061609	     -0.00068253	     37.08120776
      1.72020632	     -0.05581167	     -0.00066253	     -0.19751325	     -0.05725827	      0.88264942	     -0.00089911	     -0.21074927	      0.00065759	     -0.00069570	     36.84777411
      1.72154142	     -0.05585225	     -0.00066654	     -0.19755407	     -0.05725737	      0.88264848	     -0.00090005	     -0.21076095	      0.00069972	     -0.00070844	     36.86525829
      1.72287652	     -0.05589328	     -0.00066917	     -0.19759540	     -0.05725641	      0.88264753	     -0.00090099	     -0.21077294	      0.00074284	     -0.00072056	     36.65677714
      1.72421162	     -0.05593418	     -0.00067313	     -0.19763656	     -0.05725539	      0.88264656	     -0.00090194	     -0.21078521	      0.00078661	     -0.00073199	     36.67061139
      1.72554672	     -0.05597428	     -0.00067569	     -0.19767697	     -0.05725431	      0.88264557	     -0.00090288	     -0.21079771	      0.00083131	     -0.00074247	     36.48330940
      1.72688182	     -0.05601363	     -0.00067942	     -0.19771661	     -0.05725317	      0.88264458	     -0.00090382	     -0.21081040	      0.00087663	     -0.00075192	     36.48125495
      1.72850525	     -0.05606152	     -0.00068216	     -0.19776490	     -0.05725170	      0.88264335	     -0.00090496	     -0.21082604	      0.00093289	     -0.00076180	     36.20404038
      1.72969472	     -0.05609699	     -0.00068620	     -0.19780061	     -0.05725056	      0.88264244	     -0.00090580	     -0.21083765	      0.00097453	     -0.00076795	     36.29189873
      1.73088419	     -0.05613263	     -0.00068856	     -0.19783656	     -0.05724938	      0.88264152	     -0.00090664	     -0.21084939	      0.00101690	     -0.00077309	     36.13226730
      1.73248207	     -0.05618144	     -0.00069311	     -0.19788574	     -0.05724771	      0.88264028	     -0.00090777	     -0.21086535	      0.00107454	     -0.00077846	     36.10855194
      1.73391420	     -0.05622573	     -0.00069578	     -0.19793041	     -0.05724613	      0.88263916	     -0.00090879	     -0.21087986	      0.00112722	     -0.00078167	     35.87362830
      1.73534634	     -0.05627008	     -0.00070091	     -0.19797509	     -0.05724448	      0.88263804	     -0.00090980	     -0.21089454	      0.00118042	     -0.00078341	     35.99150021
      1.73658598	     -0.05630823	     -0.00070251	     -0.19801360	     -0.05724299	      0.88263707	     -0.00091068	     -0.21090737	      0.00122738	     -0.00078357	     35.72504360
      1.73782563	     -0.05634641	     -0.00070552	     -0.19805211	     -0.05724143	      0.88263610	     -0.00091156	     -0.21092029	      0.00127461	     -0.00078243	     35.73400942
      1.73931725	     -0.05639180	     -0.00070730	     -0.19809796	     -0.05723949	      0.88263493	     -0.00091261	     -0.21093594	      0.00133229	     -0.00077928	     35.54704730
      1.74080886	     -0.05643643	     -0.00071092	     -0.19814301	     -0.05723746	      0.88263378	     -0.00091367	     -0.21095166	      0.00139052	     -0.00077432	     35.64004672
      1.74204248	     -0.05647116	     -0.00071165	     -0.19817816	     -0.05723571	      0.88263282	     -0.00091455	     -0.21096468	      0.00143951	     -0.00076872	     35.41671944
      1.74327609	     -0.05650421	     -0.00071424	     -0.19821159	     -0.05723391	      0.88263188	     -0.00091542	     -0.21097768	      0.00148880	     -0.00076178	     35.45056599
      1.74479510	     -0.05654210	     -0.00071565	     -0.19825000	     -0.05723160	      0.88263073	     -0.00091650	     -0.21099355	      0.00155030	     -0.00075120	     35.31709360
      1.74631411	     -0.05657724	     -0.00071889	     -0.19828561	     -0.05722920	      0.88262960	     -0.00091758	     -0.21100920	      0.00161222	     -0.00073841	     35.43717906
      1.74751196	     -0.05660285	     -0.00071918	     -0.19831167	     -0.05722724	      0.88262872	     -0.00091843	     -0.21102133	      0.00166173	     -0.00072662	     35.26034174
      1.74870981	     -0.05662664	     -0.00072159	     -0.19833586	     -0.05722522	      0.88262786	     -0.00091928	     -0.21103325	      0.00171134	     -0.00071329	     35.29597232
      1.75028311	     -0.05665162	     -0.00072358	     -0.19836139	     -0.05722247	      0.88262675	     -0.00092039	     -0.21104851	      0.00177694	     -0.00069322	     35.21888618
      1.75185642	     -0.05667585	     -0.00072762	     -0.19838611	     -0.05721963	      0.88262568	     -0.00092151	     -0.21106333	      0.00184258	     -0.00067025	     35.31288800
      1.75301406	     -0.05669155	     -0.00072790	     -0.19840226	     -0.05721746	      0.88262491	     -0.00092233	     -0.21107396	      0.00189124	     -0.00065154	     35.16991823
      1.75417171	     -0.05670509	     -0.00072984	     -0.19841620	     -0.05721525	      0.88262417	     -0.00092315	     -0.21108429	      0.00193986	     -0.00063145	     35.21079927
      1.75582192	     -0.05671993	     -0.00073115	     -0.19843166	     -0.05721199	      0.88262315	     -0.00092432	     -0.21109840	      0.00200949	     -0.00060040	     35.18319946
      1.75723293	     -0.05673004	     -0.00073316	     -0.19844228	     -0.05720911	      0.88262233	     -0.00092532	     -0.21110983	      0.00206899	     -0.00057183	     35.24772944
      1.75864394	     -0.05673828	     -0.00073320	     -0.19845109	     -0.05720615	      0.88262154	     -0.00092633	     -0.21112065	      0.00212873	     -0.00054156	     35.18150897
      1.76005495	     -0.05674533	     -0.00073590	     -0.19845862	     -0.05720310	      0.88262080	     -0.00092733	     -0.21113086	      0.00218830	     -0.00050986	     35.30521730
      1.76146595	     -0.05675079	     -0.00073589	     -0.19846465	     -0.05719997	      0.88262010	     -0.00092833	     -0.21114047	      0.00224820	     -0.00047669	     35.22278813
      1.76268116	     -0.05675367	     -0.00073897	     -0.19846793	     -0.05719721	      0.88261954	     -0.00092920	     -0.21114825	      0.00229949	     -0.00044714	     35.35155592
      1.76389636	     -0.05675495	     -0.00074023	     -0.19846966	     -0.05719439	      0.88261902	     -0.00093006	     -0.21115555	      0.00235090	     -0.00041657	     35.34266138
      1.76541650	     -0.05675504	     -0.00074362	     -0.19847026	     -0.05719076	      0.88261841	     -0.00093115	     -0.21116399	      0.00241483	     -0.00037706	     35.44035864
      1.76693664	     -0.05675275	     -0.00074559	     -0.19846854	     -0.05718704	      0.88261787	     -0.00093224	     -0.21117167	      0.00247859	     -0.00033609	     35.43932456
      1.76815127	     -0.05674900	     -0.00074971	     -0.19846515	     -0.05718400	      0.88261748	     -0.00093311	     -0.21117725	      0.00252897	     -0.00030238	     35.56885628
      1.76936590	     -0.05674295	     -0.00075190	     -0.19845952	     -0.05718090	      0.88261714	     -0.00093398	     -0.21118231	      0.00257912	     -0.00026772	     35.58498141
      1.77090945	     -0.05672986	     -0.00075592	     -0.19844694	     -0.05717687	      0.88261676	     -0.00093508	     -0.21118791	      0.00264207	     -0.00022246	     35.72776718
      1.77245300	     -0.05671039	     -0.00075777	     -0.19842803	     -0.05717274	      0.88261645	     -0.00093619	     -0.21119248	      0.00270439	     -0.00017565	     35.76807136
      1.77360807	     -0.05669116	     -0.00076154	     -0.19840915	     -0.05716959	      0.88261627	     -0.00093702	     -0.21119516	      0.00275012	     -0.00013962	     35.93679825
      1.77476314	     -0.05666743	     -0.00076311	     -0.19838583	     -0.05716639	      0.88261613	     -0.00093785	     -0.21119715	      0.00279537	     -0.00010256	     36.00977383
      1.77638714	     -0.05662708	     -0.00076563	     -0.19834606	     -0.05716180	      0.88261601	     -0.00093902	     -0.21119874	      0.00285754	     -0.00004875	     36.18190478
      1.77784586	     -0.05658268	     -0.00076598	     -0.19830221	     -0.05715759	      0.88261597	     -0.00094007	     -0.21119888	      0.00291209	      0.00000135	     36.30523913
      1.77930458	     -0.05653013	     -0.00076859	     -0.19825014	     -0.05715331	      0.88261601	     -0.00094112	     -0.21119769	      0.00296497	      0.00005315	     36.57505826
      1.78046285	     -0.05648258	     -0.00076751	     -0.19820306	     -0.05714985	      0.88261610	     -0.00094195	     -0.21119575	      0.00300605	      0.00009567	     36.64993821
      1.78162113	     -0.05642943	     -0.00076789	     -0.19815032	     -0.05714634	      0.88261623	     -0.00094278	     -0.21119288	      0.00304586	      0.00013931	     36.83289514
      1.78319719	     -0.05634885	     -0.00076656	     -0.19807035	     -0.05714150	      0.88261650	     -0.00094392	     -0.21118742	      0.00309823	      0.00020059	     37.04425329
      1.78477325	     -0.05625963	     -0.00076664	     -0.19798166	     -0.05713658	      0.88261687	     -0.00094505	     -0.21118013	      0.00314804	      0.00026390	     37.36301281
      1.78589063	     -0.05619164	     -0.00076399	     -0.19791413	     -0.05713304	      0.88261719	     -0.00094585	     -0.21117385	      0.00318209	      0.00031002	     37.47428191
      1.78700802	     -0.05611985	     -0.00076285	     -0.19784273	     -0.05712947	      0.88261756	     -0.00094666	     -0.21116665	      0.00321468	      0.00035696	     37.66906421
      1.78866384	     -0.05600748	     -0.00075963	     -0.19773097	     -0.05712411	      0.88261821	     -0.00094785	     -0.21115429	      0.00326063	      0.00042786	     37.92336459
      1.79003844	     -0.05590979	     -0.00075790	     -0.19763374	     -0.05711960	      0.88261884	     -0.00094884	     -0.21114255	      0.00329643	      0.00048753	     38.18730123
      1.79141304	     -0.05580833	     -0.00075433	     -0.19753276	     -0.05711504	      0.88261955	     -0.00094982	     -0.21112952	      0.00333035	      0.00054771	     38.39946612
      1.79278764	     -0.05570282	     -0.00075311	     -0.19742764	     -0.05711044	      0.88262034	     -0.00095082	     -0.21111522	      0.00336206	      0.00060803	     38.70858072
      1.79416224	     -0.05559358	     -0.00074913	     -0.19731886	     -0.05710580	      0.88262122	     -0.00095181	     -0.21109969	      0.00339195	      0.00066842	     38.92030977
      1.79534530	     -0.05549690	     -0.00074854	     -0.19722248	     -0.05710178	      0.88262204	     -0.00095266	     -0.21108536	      0.00341576	      0.00072016	     39.18878491
      1.79652835	     -0.05539726	     -0.00074585	     -0.19712318	     -0.05709772	      0.88262292	     -0.00095352	     -0.21107017	      0.00343815	      0.00077162	     39.38838595
      1.79799700	     -0.05526865	     -0.00074370	     -0.19699493	     -0.05709265	      0.88262410	     -0.00095458	     -0.21105010	      0.00346360	      0.00083477	     39.70773363
      1.79946565	     -0.05513609	     -0.00073975	     -0.19686276	     -0.05708755	      0.88262538	     -0.00095565	     -0.21102869	      0.00348672	      0.00089696	     39.96309702
      1.80063047	     -0.05503018	     -0.00073933	     -0.19675706	     -0.05708348	      0.88262645	     -0.00095650	     -0.21101084	      0.00350309	      0.00094534	     40.25276368
      1.80179530	     -0.05492334	     -0.00073714	     -0.19665045	     -0.05707939	      0.88262758	     -0.00095735	     -0.21099228	      0.00351799	      0.00099282	     40.45759301
      1.80329491	     -0.05478503	     -0.00073595	     -0.19651239	     -0.05707410	      0.88262911	     -0.00095845	     -0.21096744	      0.00353468	      0.00105225	     40.80054355
      1.80479451	     -0.05464533	     -0.00073279	     -0.19637295	     -0.05706879	      0.88263073	     -0.00095955	     -0.21094161	      0.00354887	      0.00110958	     41.04680823
      1.80589429	     -0.05454128	     -0.00073295	     -0.19626901	     -0.05706488	      0.88263198	     -0.00096036	     -0.21092209	      0.00355742	      0.00115004	     41.34835482
      1.80699407	     -0.05443474	     -0.00073115	     -0.19616262	     -0.05706096	      0.88263326	     -0.00096117	     -0.21090207	      0.00356469	      0.00118917	     41.56815896
      1.80858078	     -0.05427767	     -0.00072931	     -0.19600572	     -0.05705530	      0.88263519	     -0.00096234	     -0.21087230	      0.00357257	      0.00124309	     41.94179771
      1.80992377	     -0.05414433	     -0.00072649	     -0.19587254	     -0.05705050	      0.88263689	     -0.00096333	     -0.21084636	      0.00357695	      0.00128623	     42.17369390
      1.81126675	     -0.05401058	     -0.00072564	     -0.19573887	     -0.05704569	      0.88263865	     -0.00096433	     -0.21081982	      0.00357907	      0.00132683	     42.54619775
      1.81260974	     -0.05387702	     -0.00072273	     -0.19560541	     -0.05704089	      0.88264045	     -0.00096533	     -0.21079276	      0.00357925	      0.00136493	     42.77075921
      1.81395272	     -0.05374446	     -0.00072314	     -0.19547284	     -0.05703608	      0.88264231	     -0.00096632	     -0.21076526	      0.00357712	      0.00140036	     43.20148986
      1.81509038	     -0.05363208	     -0.00072070	     -0.19536052	     -0.05703201	      0.88264392	     -0.00096717	     -0.21074166	      0.00357386	      0.00142837	     43.36068063
      1.81622803	     -0.05351941	     -0.00072015	     -0.19524783	     -0.05702795	      0.88264556	     -0.00096802	     -0.21071780	      0.00356895	      0.00145440	     43.66351176
      1.81768349	     -0.05337573	     -0.00071798	     -0.19510416	     -0.05702276	      0.88264770	     -0.00096910	     -0.21068693	      0.00356055	      0.00148490	     43.94824061
      1.81913894	     -0.05323227	     -0.00071732	     -0.19496063	     -0.05701759	      0.88264988	     -0.00097019	     -0.21065572	      0.00354956	      0.00151203	     44.37563877
      1.82026068	     -0.05312082	     -0.00071425	     -0.19484918	     -0.05701361	      0.88265159	     -0.00097103	     -0.21063145	      0.00353964	      0.00153068	     44.54006297
      1.82138241	     -0.05300800	     -0.00071278	     -0.19473631	     -0.05700965	      0.88265331	     -0.00097186	     -0.21060698	      0.00352824	      0.00154730	     44.84840024
      1.82287322	     -0.05285679	     -0.00070928	     -0.19458504	     -0.05700440	      0.88265564	     -0.00097298	     -0.21057410	      0.00351106	      0.00156645	     45.16773759
      1.82436404	     -0.05270419	     -0.00070743	     -0.19443232	     -0.05699918	      0.88265798	     -0.00097409	     -0.21054084	      0.00349128	      0.00158225	     45.64793535
      1.82541789	     -0.05259637	     -0.00070353	     -0.19432448	     -0.05699551	      0.88265966	     -0.00097488	     -0.21051711	      0.00347599	      0.00159153	     45.77801620
      1.82647175	     -0.05248924	     -0.00070140	     -0.19421725	     -0.05699185	      0.88266134	     -0.00097567	     -0.21049323	      0.00345936	      0.00159920	     46.05047042
      1.82806727	     -0.05232808	     -0.00069706	     -0.19405595	     -0.05698636	      0.88266390	     -0.00097686	     -0.21045684	      0.00343197	      0.00160790	     46.39069642
      1.82938757	     -0.05219698	     -0.00069435	     -0.19392469	     -0.05698184	      0.88266602	     -0.00097784	     -0.21042658	      0.00340714	      0.00161240	     46.72824023
      1.83070787	     -0.05206857	     -0.00068985	     -0.19379614	     -0.05697736	      0.88266815	     -0.00097883	     -0.21039628	      0.00338059	      0.00161443	     46.93140594
      1.83202817	     -0.05194261	     -0.00068815	     -0.19366995	     -0.05697291	      0.88267028	     -0.00097981	     -0.21036607	      0.00335212	      0.00161391	     47.29378705
      1.83321207	     -0.05183343	     -0.00068425	     -0.19356061	     -0.05696896	      0.88267219	     -0.00098070	     -0.21033915	      0.00332531	      0.00161135	     47.43486326
      1.83439598	     -0.05172587	     -0.00068245	     -0.19345281	     -0.05696504	      0.88267410	     -0.00098158	     -0.21031242	      0.00329711	      0.00160665	     47.73402654
      1.83557988	     -0.05162082	     -0.00067889	     -0.19334755	     -0.05696116	      0.88267600	     -0.00098247	     -0.21028592	      0.00326778	      0.00159999	     47.92903917
      1.83706391	     -0.05149393	     -0.00067562	     -0.19322036	     -0.05695633	      0.88267836	     -0.00098357	     -0.21025304	      0.00322924	      0.00158880	     48.25556909
      1.83826354	     -0.05139522	     -0.00067121	     -0.19312143	     -0.05695248	      0.88268026	     -0.00098447	     -0.21022680	      0.00319692	      0.00157742	     48.39190639
      1.83946317	     -0.05129971	     -0.00066869	     -0.19302563	     -0.05694866	      0.88268215	     -0.00098537	     -0.21020089	      0.00316348	      0.00156382	     48.66567616
      1.84066280	     -0.05120774	     -0.00066477	     -0.19293340	     -0.05694489	      0.88268401	     -0.00098626	     -0.21017531	      0.00312919	      0.00154807	     48.82353240
      1.84212724	     -0.05110017	     -0.00066174	     -0.19282546	     -0.05694034	      0.88268626	     -0.00098736	     -0.21014460	      0.00308606	      0.00152585	     49.15070884
      1.84330039	     -0.05101761	     -0.00065743	     -0.19274264	     -0.05693674	      0.88268804	     -0.00098823	     -0.21012043	      0.00305076	      0.00150582	     49.24919049
      1.84447353	     -0.05093791	     -0.00065489	     -0.19266261	     -0.05693318	      0.88268980	     -0.00098911	     -0.21009663	      0.00301461	      0.00148380	     49.48271965
      1.84564668	     -0.05086075	     -0.00065100	     -0.19258516	     -0.05692967	      0.88269152	     -0.00098999	     -0.21007323	      0.00297783	      0.00145993	     49.61057817
      1.84717835	     -0.05076457	     -0.00064717	     -0.19248854	     -0.05692514	      0.88269373	     -0.00099114	     -0.21004325	      0.00292873	      0.00142594	     49.88030782
      1.84834047	     -0.05069530	     -0.00064242	     -0.19241899	     -0.05692176	      0.88269538	     -0.00099201	     -0.21002098	      0.00289091	      0.00139812	     49.92288498
      1.84950259	     -0.05062914	     -0.00063933	     -0.19235248	     -0.05691842	      0.88269698	     -0.00099288	     -0.20999912	      0.00285249	      0.00136850	     50.10756627
      1.85090435	     -0.05055357	     -0.00063402	     -0.19227654	     -0.05691446	      0.88269888	     -0.00099393	     -0.20997332	      0.00280565	      0.00133057	     50.19104943
      1.85215999	     -0.05049039	     -0.00063113	     -0.19221296	     -0.05691096	      0.88270052	     -0.00099487	     -0.20995077	      0.00276310	      0.00129457	     50.40642199
      1.85341563	     -0.05043272	     -0.00062628	     -0.19215493	     -0.05690752	      0.88270213	     -0.00099581	     -0.20992879	      0.00272029	      0.00125687	     50.41011063
      1.85467127	     -0.05038060	     -0.00062394	     -0.19210238	     -0.05690413	      0.88270368	     -0.00099675	     -0.20990745	      0.00267699	      0.00121743	     50.60844855
      1.85592690	     -0.05033287	     -0.00061934	     -0.19205427	     -0.05690080	      0.88270518	     -0.00099769	     -0.20988677	      0.00263358	      0.00117648	     50.58751009
      1.85718254	     -0.05028973	     -0.00061735	     -0.19201067	     -0.05689752	      0.88270663	     -0.00099864	     -0.20986676	      0.00258981	      0.00113404	     50.78116031
      1.85843818	     -0.05025161	     -0.00061297	     -0.19197216	     -0.05689429	      0.88270803	     -0.00099958	     -0.20984745	      0.00254604	      0.00109038	     50.72264358
      1.85969382	     -0.05021838	     -0.00061140	     -0.19193845	     -0.05689112	      0.88270937	     -0.00100053	     -0.20982885	      0.00250198	      0.00104551	     50.90560617
      1.86094946	     -0.05018956	     -0.00060707	     -0.19190923	     -0.05688801	      0.88271065	     -0.00100147	     -0.20981098	      0.00245805	      0.00099973	     50.81238590
      1.86220509	     -0.05016467	     -0.00060572	     -0.19188385	     -0.05688495	      0.88271188	     -0.00100242	     -0.20979383	      0.00241392	      0.00095307	     50.99327104
      1.86346073	     -0.05014324	     -0.00060129	     -0.19186202	     -0.05688195	      0.88271305	     -0.00100336	     -0.20977738	      0.00237003	      0.00090584	     50.86929114
      1.86471637	     -0.05012510	     -0.00060007	     -0.19184338	     -0.05687900	      0.88271416	     -0.00100431	     -0.20976162	      0.00232601	      0.00085807	     51.05165121
      1.86597201	     -0.05011022	     -0.00059551	     -0.19182810	     -0.05687611	      0.88271520	     -0.00100525	     -0.20974652	      0.00228233	      0.00081013	     50.89341675
      1.86722765	     -0.05009861	     -0.00059449	     -0.19181599	     -0.05687327	      0.88271619	     -0.00100620	     -0.20973207	      0.00223855	      0.00076202	     51.07739094
      1.86834732	     -0.05009098	     -0.00059066	     -0.19180799	     -0.05687078	      0.88271702	     -0.00100705	     -0.20971972	      0.00219985	      0.00071926	     50.92324088
      1.86946699	     -0.05008579	     -0.00058889	     -0.19180239	     -0.05686834	      0.88271780	     -0.00100789	     -0.20970787	      0.00216115	      0.00067664	     50.97766794
      1.87084632	     -0.05008294	     -0.00058529	     -0.19179906	     -0.05686539	      0.88271870	     -0.00100893	     -0.20969395	      0.00211379	      0.00062461	     50.89181545
      1.87222565	     -0.05008406	     -0.00058354	     -0.19179965	     -0.05686251	      0.88271952	     -0.00100998	     -0.20968076	      0.00206660	      0.00057317	     50.99029933
      1.87337089	     -0.05008783	     -0.00057997	     -0.19180303	     -0.05686017	      0.88272016	     -0.00101084	     -0.20967037	      0.00202782	      0.00053109	     50.82589523
      1.87451614	     -0.05009401	     -0.00057830	     -0.19180879	     -0.05685787	      0.88272074	     -0.00101171	     -0.20966048	      0.00198919	      0.00048960	     50.85936696
      1.87589889	     -0.05010458	     -0.00057479	     -0.19181888	     -0.05685515	      0.88272138	     -0.00101276	     -0.20964919	      0.00194309	      0.00044050	     50.73457693
      1.87728164	     -0.05011877	     -0.00057339	     -0.19183254	     -0.05685249	      0.88272196	     -0.00101381	     -0.20963859	      0.00189733	      0.00039249	     50.83043226
      1.87838789	     -0.05013269	     -0.00056997	     -0.19184610	     -0.05685041	      0.88272237	     -0.00101465	     -0.20963062	      0.00186129	      0.00035502	     50.62754347
      1.87949414	     -0.05014885	     -0.00056844	     -0.19186185	     -0.05684837	      0.88272275	     -0.00101549	     -0.20962309	      0.00182553	      0.00031834	     50.62919668
      1.88092960	     -0.05017298	     -0.00056523	     -0.19188549	     -0.05684579	      0.88272317	     -0.00101658	     -0.20961395	      0.00177986	      0.00027208	     50.48649808
      1.88236506	     -0.05020032	     -0.00056368	     -0.19191230	     -0.05684326	      0.88272353	     -0.00101767	     -0.20960555	      0.00173483	      0.00022734	     50.56082857
      1.88344165	     -0.05022351	     -0.00056032	     -0.19193515	     -0.05684141	      0.88272375	     -0.00101849	     -0.20959972	      0.00170176	      0.00019491	     50.32217598
      1.88451824	     -0.05024865	     -0.00055878	     -0.19195991	     -0.05683960	      0.88272395	     -0.00101931	     -0.20959430	      0.00166904	      0.00016338	     50.29323880
      1.88601508	     -0.05028655	     -0.00055562	     -0.19199731	     -0.05683713	      0.88272416	     -0.00102045	     -0.20958741	      0.00162446	      0.00012114	     50.12232227
      1.88751192	     -0.05032771	     -0.00055448	     -0.19203793	     -0.05683474	      0.88272431	     -0.00102159	     -0.20958126	      0.00158073	      0.00008073	     50.18390267
      1.88854313	     -0.05035795	     -0.00055138	     -0.19206786	     -0.05683312	      0.88272438	     -0.00102238	     -0.20957744	      0.00155137	      0.00005404	     49.90940997
      1.88957434	     -0.05038972	     -0.00055002	     -0.19209929	     -0.05683154	      0.88272442	     -0.00102316	     -0.20957394	      0.00152240	      0.00002820	     49.84995500
      1.89117540	     -0.05044212	     -0.00054714	     -0.19215118	     -0.05682913	      0.88272444	     -0.00102439	     -0.20956914	      0.00147850	     -0.00001017	     49.64536548
      1.89249486	     -0.05048818	     -0.00054591	     -0.19219679	     -0.05682721	      0.88272440	     -0.00102539	     -0.20956576	      0.00144324	     -0.00004026	     49.59132406
      1.89381432	     -0.05053664	     -0.00054310	     -0.19224486	     -0.05682532	      0.88272433	     -0.00102640	     -0.20956288	      0.00140904	     -0.00006895	     49.32823185
      1.89513379	     -0.05058736	     -0.00054268	     -0.19229512	     -0.05682349	      0.88272422	     -0.00102741	     -0.20956049	      0.00137561	     -0.00009636	     49.34093144
      1.89630308	     -0.05063410	     -0.00053997	     -0.19234154	     -0.05682190	      0.88272410	     -0.00102831	     -0.20955878	      0.00134698	     -0.00011952	     49.04152250
      1.89747238	     -0.05068249	     -0.00053930	     -0.19238954	     -0.05682034	      0.88272394	     -0.00102920	     -0.20955742	      0.00131897	     -0.00014175	     48.98542897
      1.89864167	     -0.05073240	     -0.00053745	     -0.19243912	     -0.05681881	      0.88272376	     -0.00103010	     -0.20955642	      0.00129186	     -0.00016304	     48.77547377
      1.90018019	     -0.05080010	     -0.00053645	     -0.19250635	     -0.05681685	      0.88272349	     -0.00103128	     -0.20955562	      0.00125734	     -0.00018975	     48.67444675
      1.90137878	     -0.05085428	     -0.00053406	     -0.19256022	     -0.05681536	      0.88272325	     -0.00103220	     -0.20955538	      0.00123157	     -0.00020954	     48.37907043
      1.90257737	     -0.05090960	     -0.00053346	     -0.19261519	     -0.05681390	      0.88272299	     -0.00103312	     -0.20955546	      0.00120655	     -0.00022855	     48.30286256
      1.90377596	     -0.05096613	     -0.00053186	     -0.19267139	     -0.05681247	      0.88272271	     -0.00103404	     -0.20955585	      0.00118255	     -0.00024676	     48.06435545
      1.90529005	     -0.05103940	     -0.00053164	     -0.19274422	     -0.05681070	      0.88272232	     -0.00103520	     -0.20955675	      0.00115338	     -0.00026871	     47.95539600
      1.90647290	     -0.05109813	     -0.00052980	     -0.19280267	     -0.05680935	      0.88272199	     -0.00103611	     -0.20955778	      0.00113177	     -0.00028504	     47.63379689
      1.90765574	     -0.05115807	     -0.00052982	     -0.19286227	     -0.05680802	      0.88272164	     -0.00103701	     -0.20955908	      0.00111092	     -0.00030080	     47.53925157
      1.90883858	     -0.05121914	     -0.00052885	     -0.19292305	     -0.05680672	      0.88272128	     -0.00103792	     -0.20956064	      0.00109108	     -0.00031595	     47.29754192
      1.91041739	     -0.05130245	     -0.00052925	     -0.19300593	     -0.05680501	      0.88272076	     -0.00103914	     -0.20956315	      0.00106590	     -0.00033535	     47.16196669
      1.91159907	     -0.05136596	     -0.00052811	     -0.19306917	     -0.05680377	      0.88272036	     -0.00104004	     -0.20956533	      0.00104828	     -0.00034924	     46.83234017
      1.91278074	     -0.05143010	     -0.00052878	     -0.19313299	     -0.05680254	      0.88271994	     -0.00104095	     -0.20956775	      0.00103143	     -0.00036269	     46.73101156
      1.91421408	     -0.05150860	     -0.00052828	     -0.19321116	     -0.05680107	      0.88271941	     -0.00104205	     -0.20957099	      0.00101237	     -0.00037836	     46.40367808
      1.91549859	     -0.05157943	     -0.00052979	     -0.19328165	     -0.05679978	      0.88271891	     -0.00104304	     -0.20957416	      0.00099628	     -0.00039188	     46.35197174
      1.91678310	     -0.05165029	     -0.00052935	     -0.19335225	     -0.05679851	      0.88271840	     -0.00104403	     -0.20957756	      0.00098145	     -0.00040485	     45.99589257
      1.91806762	     -0.05172100	     -0.00053137	     -0.19342262	     -0.05679726	      0.88271787	     -0.00104502	     -0.20958116	      0.00096745	     -0.00041734	     45.96906608
      1.91935213	     -0.05179129	     -0.00053126	     -0.19349265	     -0.05679603	      0.88271733	     -0.00104601	     -0.20958495	      0.00095467	     -0.00042925	     45.59494785
      1.92063664	     -0.05186108	     -0.00053375	     -0.19356212	     -0.05679481	      0.88271677	     -0.00104701	     -0.20958889	      0.00094265	     -0.00044066	     45.59141763
      1.92192115	     -0.05193038	     -0.00053400	     -0.19363117	     -0.05679360	      0.88271620	     -0.00104800	     -0.20959298	      0.00093182	     -0.00045145	     45.20105725
      1.92320566	     -0.05199912	     -0.00053701	     -0.19369959	     -0.05679241	      0.88271561	     -0.00104899	     -0.20959721	      0.00092168	     -0.00046172	     45.22087937
      1.92449017	     -0.05206698	     -0.00053766	     -0.19376720	     -0.05679124	      0.88271501	     -0.00104999	     -0.20960157	      0.00091269	     -0.00047132	     44.82277046
      1.92577468	     -0.05213388	     -0.00054115	     -0.19383380	     -0.05679007	      0.88271440	     -0.00105099	     -0.20960603	      0.00090431	     -0.00048033	     44.86550852
      1.92705919	     -0.05219963	     -0.00054222	     -0.19389931	     -0.05678891	      0.88271378	     -0.00105198	     -0.20961060	      0.00089701	     -0.00048861	     44.46542826
      1.92834370	     -0.05226411	     -0.00054614	     -0.19396348	     -0.05678776	      0.88271314	     -0.00105298	     -0.20961526	      0.00089025	     -0.00049623	     44.52707468
      1.92962821	     -0.05232704	     -0.00054757	     -0.19402620	     -0.05678662	      0.88271250	     -0.00105398	     -0.20961999	      0.00088450	     -0.00050305	     44.12928534
      1.93091272	     -0.05238857	     -0.00055177	     -0.19408743	     -0.05678549	      0.88271185	     -0.00105499	     -0.20962478	      0.00087921	     -0.00050915	     44.20189984
      1.93219723	     -0.05244849	     -0.00055354	     -0.19414713	     -0.05678437	      0.88271119	     -0.00105599	     -0.20962962	      0.00087483	     -0.00051438	     43.81445749
      1.93348175	     -0.05250671	     -0.00055802	     -0.19420506	     -0.05678324	      0.88271053	     -0.00105699	     -0.20963450	      0.00087082	     -0.00051882	     43.89930279
      1.93476626	     -0.05256297	     -0.00056012	     -0.19426111	     -0.05678213	      0.88270986	     -0.00105799	     -0.20963941	      0.00086766	     -0.00052232	     43.52988953
      1.93605077	     -0.05261743	     -0.00056477	     -0.19431530	     -0.05678102	      0.88270919	     -0.00105900	     -0.20964433	      0.00086481	     -0.00052496	     43.61694366
      1.93733528	     -0.05267023	     -0.00056713	     -0.19436789	     -0.05677991	      0.88270851	     -0.00106000	     -0.20964926	      0.00086272	     -0.00052663	     43.26276033
      1.93861979	     -0.05272142	     -0.00057191	     -0.19441882	     -0.05677880	      0.88270784	     -0.00106101	     -0.20965420	      0.00086086	     -0.00052742	     43.34750019
      1.93990430	     -0.05277051	     -0.00057448	     -0.19446772	     -0.05677769	      0.88270716	     -0.00106202	     -0.20965913	      0.00085969	     -0.00052724	     43.01962361
      1.94118881	     -0.05281757	     -0.00057927	     -0.19451453	     -0.05677659	      0.88270648	     -0.00106303	     -0.20966405	      0.00085872	     -0.00052619	     43.10450413
      1.94247332	     -0.05286268	     -0.00058199	     -0.19455945	     -0.05677549	      0.88270581	     -0.00106403	     -0.20966893	      0.00085836	     -0.00052417	     42.80004967
      1.94375783	     -0.05290606	     -0.00058673	     -0.19460260	     -0.05677439	      0.88270514	     -0.00106504	     -0.20967378	      0.00085816	     -0.00052135	     42.87705534
      1.94504234	     -0.05294793	     -0.00058951	     -0.19464429	     -0.05677328	      0.88270447	     -0.00106605	     -0.20967860	      0.00085848	     -0.00051770	     42.58971940
      1.94632685	     -0.05298912	     -0.00059414	     -0.19468526	     -0.05677218	      0.88270381	     -0.00106706	     -0.20968341	      0.00085894	     -0.00051345	     42.64918109
      1.94761137	     -0.05303072	     -0.00059710	     -0.19472669	     -0.05677108	      0.88270315	     -0.00106807	     -0.20968825	      0.00085989	     -0.00050868	     42.37158169
      1.94889588	     -0.05307338	     -0.00060185	     -0.19476912	     -0.05676997	      0.88270250	     -0.00106908	     -0.20969318	      0.00086101	     -0.00050371	     42.41301818
      1.95018039	     -0.05311749	     -0.00060512	     -0.19481306	     -0.05676886	      0.88270186	     -0.00107009	     -0.20969826	      0.00086265	     -0.00049870	     42.14575556
      1.95146490	     -0.05316315	     -0.00061003	     -0.19485851	     -0.05676775	      0.88270122	     -0.00107110	     -0.20970357	      0.00086455	     -0.00049397	     42.17269519
      1.95274941	     -0.05320968	     -0.00061354	     -0.19490486	     -0.05676664	      0.88270059	     -0.00107211	     -0.20970913	      0.00086706	     -0.00048970	     41.92301293
      1.95403392	     -0.05325739	     -0.00061849	     -0.19495237	     -0.05676553	      0.88269996	     -0.00107312	     -0.20971498	      0.00086996	     -0.00048616	     41.93927237
      1.95531843	     -0.05330661	     -0.00062230	     -0.19500142	     -0.05676441	      0.88269934	     -0.00107413	     -0.20972115	      0.00087356	     -0.00048348	     41.69931730
      1.95660294	     -0.05335758	     -0.00062736	     -0.19505220	     -0.05676328	      0.88269872	     -0.00107515	     -0.20972768	      0.00087762	     -0.00048189	     41.69213346
      1.95815077	     -0.05342045	     -0.00063179	     -0.19511489	     -0.05676192	      0.88269797	     -0.00107637	     -0.20973606	      0.00088355	     -0.00048161	     41.33322081
      1.95930139	     -0.05346747	     -0.00063717	     -0.19516173	     -0.05676090	      0.88269742	     -0.00107727	     -0.20974268	      0.00088838	     -0.00048272	     41.45781426
      1.96045200	     -0.05351415	     -0.00064081	     -0.19520828	     -0.05675987	      0.88269686	     -0.00107818	     -0.20974961	      0.00089395	     -0.00048491	     41.24130161
      1.96197717	     -0.05357528	     -0.00064681	     -0.19526923	     -0.05675851	      0.88269612	     -0.00107938	     -0.20975923	      0.00090206	     -0.00048961	     41.21624498
      1.96334884	     -0.05363016	     -0.00065081	     -0.19532398	     -0.05675726	      0.88269544	     -0.00108047	     -0.20976828	      0.00091036	     -0.00049550	     40.88210193
      1.96472052	     -0.05368521	     -0.00065727	     -0.19537885	     -0.05675601	      0.88269476	     -0.00108155	     -0.20977771	      0.00091923	     -0.00050298	     41.03439729
      1.96592303	     -0.05373390	     -0.00066060	     -0.19542747	     -0.05675490	      0.88269415	     -0.00108250	     -0.20978628	      0.00092787	     -0.00051069	     40.64545882
      1.96712554	     -0.05378288	     -0.00066592	     -0.19547631	     -0.05675378	      0.88269353	     -0.00108345	     -0.20979516	      0.00093688	     -0.00051951	     40.66694843
      1.96832806	     -0.05383173	     -0.00067006	     -0.19552507	     -0.05675264	      0.88269290	     -0.00108440	     -0.20980432	      0.00094657	     -0.00052933	     40.45430260
      1.96996190	     -0.05389796	     -0.00067691	     -0.19559116	     -0.05675109	      0.88269202	     -0.00108569	     -0.20981722	      0.00096052	     -0.00054422	     40.43834871
      1.97119834	     -0.05394718	     -0.00068040	     -0.19564032	     -0.05674989	      0.88269134	     -0.00108666	     -0.20982729	      0.00097196	     -0.00055654	     40.10869029
      1.97243479	     -0.05399554	     -0.00068550	     -0.19568860	     -0.05674868	      0.88269064	     -0.00108764	     -0.20983761	      0.00098384	     -0.00056972	     40.12048442
      1.97367123	     -0.05404337	     -0.00068943	     -0.19573638	     -0.05674746	      0.88268993	     -0.00108862	     -0.20984814	      0.00099645	     -0.00058358	     39.90673612
      1.97526986	     -0.05410506	     -0.00069605	     -0.19579797	     -0.05674585	      0.88268898	     -0.00108988	     -0.20986206	      0.00101349	     -0.00060237	     39.92241540
      1.97648633	     -0.05415168	     -0.00069941	     -0.19584458	     -0.05674461	      0.88268824	     -0.00109084	     -0.20987288	      0.00102728	     -0.00061713	     39.60812940
      1.97770280	     -0.05419764	     -0.00070445	     -0.19589048	     -0.05674335	      0.88268748	     -0.00109180	     -0.20988387	      0.00104146	     -0.00063220	     39.61790498
      1.97917915	     -0.05425253	     -0.00070898	     -0.19594536	     -0.05674180	      0.88268654	     -0.00109297	     -0.20989743	      0.00105953	     -0.00065066	     39.36209424
      1.98065550	     -0.05430679	     -0.00071572	     -0.19599955	     -0.05674022	      0.88268556	     -0.00109414	     -0.20991120	      0.00107811	     -0.00066920	     39.52140079
      1.98176682	     -0.05434737	     -0.00071826	     -0.19604017	     -0.05673902	      0.88268481	     -0.00109501	     -0.20992169	      0.00109283	     -0.00068302	     39.17964318
      1.98287814	     -0.05438759	     -0.00072255	     -0.19608038	     -0.05673779	      0.88268404	     -0.00109589	     -0.20993229	      0.00110777	     -0.00069674	     39.16462037
      1.98447682	     -0.05444422	     -0.00072763	     -0.19613703	     -0.05673601	      0.88268291	     -0.00109716	     -0.20994770	      0.00113010	     -0.00071604	     38.98468489
      1.98585781	     -0.05449138	     -0.00073312	     -0.19618420	     -0.05673443	      0.88268191	     -0.00109825	     -0.20996112	      0.00114995	     -0.00073215	     39.02893197
      1.98723881	     -0.05453683	     -0.00073667	     -0.19622971	     -0.05673283	      0.88268089	     -0.00109935	     -0.20997459	      0.00117059	     -0.00074749	     38.78202095
      1.98861981	     -0.05458076	     -0.00074261	     -0.19627365	     -0.05673120	      0.88267985	     -0.00110044	     -0.20998808	      0.00119151	     -0.00076202	     38.93180490
      1.98982954	     -0.05461778	     -0.00074534	     -0.19631075	     -0.05672975	      0.88267892	     -0.00110140	     -0.20999989	      0.00121053	     -0.00077386	     38.67497698
      1.99103926	     -0.05465354	     -0.00075022	     -0.19634653	     -0.05672827	      0.88267798	     -0.00110236	     -0.21001168	      0.00122973	     -0.00078484	     38.73808439
      1.99224899	     -0.05468841	     -0.00075416	     -0.19638147	     -0.05672677	      0.88267702	     -0.00110332	     -0.21002343	      0.00124940	     -0.00079475	     38.63616464
      1.99391568	     -0.05473601	     -0.00076129	     -0.19642910	     -0.05672466	      0.88267569	     -0.00110465	     -0.21003957	      0.00127684	     -0.00080658	     38.70648479
      1.99516060	     -0.05477106	     -0.00076521	     -0.19646424	     -0.05672306	      0.88267468	     -0.00110564	     -0.21005161	      0.00129782	     -0.00081383	     38.51822383
      1.99640551	     -0.05480526	     -0.00077090	     -0.19649847	     -0.05672143	      0.88267366	     -0.00110663	     -0.21006363	      0.00131883	     -0.00081973	     38.58910960
      1.99765043	     -0.05483805	     -0.00077535	     -0.19653134	     -0.05671978	      0.88267264	     -0.00110762	     -0.21007564	      0.00134016	     -0.00082418	     38.49461806
      1.99927599	     -0.05487830	     -0.00078247	     -0.19657166	     -0.05671758	      0.88267130	     -0.00110892	     -0.21009123	      0.00136811	     -0.00082784	     38.59984325
      2.00049426	     -0.05490599	     -0.00078608	     -0.19659946	     -0.05671590	      0.88267029	     -0.00110990	     -0.21010282	      0.00138940	     -0.00082886	     38.45056537
      2.00171253	     -0.05493101	     -0.00079132	     -0.19662455	     -0.05671419	      0.88266928	     -0.00111088	     -0.21011428	      0.00141065	     -0.00082837	     38.54436945
      2.00320765	     -0.05495588	     -0.00079567	     -0.19664957	     -0.05671206	      0.88266804	     -0.00111208	     -0.21012806	      0.00143694	     -0.00082548	     38.47535929
      2.00454475	     -0.05497213	     -0.00080077	     -0.19666593	     -0.05671013	      0.88266694	     -0.00111315	     -0.21014001	      0.00146028	     -0.00082069	     38.64015395
      2.00588186	     -0.05498373	     -0.00080330	     -0.19667771	     -0.05670816	      0.88266585	     -0.00111423	     -0.21015152	      0.00148372	     -0.00081366	     38.52619106
      2.00721896	     -0.05499152	     -0.00080858	     -0.19668562	     -0.05670616	      0.88266476	     -0.00111531	     -0.21016256	      0.00150676	     -0.00080442	     38.72781247
      2.00855607	     -0.05499499	     -0.00081102	     -0.19668929	     -0.05670413	      0.88266370	     -0.00111639	     -0.21017309	      0.00152982	     -0.00079279	     38.62076033
      2.00989317	     -0.05499545	     -0.00081612	     -0.19668986	     -0.05670207	      0.88266264	     -0.00111747	     -0.21018311	      0.00155233	     -0.00077888	     38.84772374
      2.01123028	     -0.05499181	     -0.00081778	     -0.19668644	     -0.05669998	      0.88266161	     -0.00111856	     -0.21019261	      0.00157477	     -0.00076264	     38.73972554
      2.01256738	     -0.05498376	     -0.00082269	     -0.19667852	     -0.05669786	      0.88266061	     -0.00111965	     -0.21020153	      0.00159655	     -0.00074422	     39.02600123
      2.01374262	     -0.05497284	     -0.00082376	     -0.19666780	     -0.05669597	      0.88265974	     -0.00112061	     -0.21020887	      0.00161562	     -0.00072610	     38.94976744
      2.01491785	     -0.05495917	     -0.00082665	     -0.19665428	     -0.05669406	      0.88265890	     -0.00112157	     -0.21021571	      0.00163413	     -0.00070633	     39.09394095
      2.01638608	     -0.05493819	     -0.00082833	     -0.19663354	     -0.05669164	      0.88265788	     -0.00112277	     -0.21022355	      0.00165680	     -0.00067936	     39.14209572
      2.01785431	     -0.05491304	     -0.00083085	     -0.19660860	     -0.05668919	      0.88265691	     -0.00112398	     -0.21023058	      0.00167857	     -0.00065003	     39.36594660
      2.01904434	     -0.05489067	     -0.00083034	     -0.19658647	     -0.05668719	      0.88265615	     -0.00112496	     -0.21023568	      0.00169587	     -0.00062466	     39.32882081
      2.02023438	     -0.05486801	     -0.00083165	     -0.19656400	     -0.05668516	      0.88265542	     -0.00112595	     -0.21024030	      0.00171255	     -0.00059820	     39.46733583
      2.02171395	     -0.05483908	     -0.00083177	     -0.19653533	     -0.05668261	      0.88265456	     -0.00112718	     -0.21024542	      0.00173282	     -0.00056403	     39.53337126
      2.02319352	     -0.05480746	     -0.00083375	     -0.19650393	     -0.05668003	      0.88265375	     -0.00112841	     -0.21024988	      0.00175234	     -0.00052890	     39.79273226
      2.02433182	     -0.05478059	     -0.00083270	     -0.19647728	     -0.05667803	      0.88265317	     -0.00112937	     -0.21025282	      0.00176721	     -0.00050130	     39.78683210
      2.02547012	     -0.05475312	     -0.00083357	     -0.19644999	     -0.05667601	      0.88265261	     -0.00113033	     -0.21025535	      0.00178158	     -0.00047342	     39.92364660
      2.02701957	     -0.05471659	     -0.00083362	     -0.19641371	     -0.05667323	      0.88265191	     -0.00113164	     -0.21025822	      0.00180066	     -0.00043525	     40.01598482
      2.02856901	     -0.05468024	     -0.00083568	     -0.19637756	     -0.05667043	      0.88265126	     -0.00113295	     -0.21026049	      0.00181898	     -0.00039732	     40.27643546
      2.02965980	     -0.05465288	     -0.00083458	     -0.19635041	     -0.05666844	      0.88265084	     -0.00113388	     -0.21026173	      0.00183176	     -0.00037086	     40.27163112
      2.03075060	     -0.05462332	     -0.00083506	     -0.19632101	     -0.05666643	      0.88265045	     -0.00113482	     -0.21026265	      0.00184416	     -0.00034477	     40.41448998
      2.03239525	     -0.05457479	     -0.00083447	     -0.19627276	     -0.05666338	      0.88264992	     -0.00113624	     -0.21026332	      0.00186243	     -0.00030611	     40.56373439
      2.03376270	     -0.05453118	     -0.00083500	     -0.19622935	     -0.05666083	      0.88264952	     -0.00113742	     -0.21026320	      0.00187703	     -0.00027471	     40.78227689
      2.03513016	     -0.05448508	     -0.00083391	     -0.19618349	     -0.05665825	      0.88264917	     -0.00113861	     -0.21026244	      0.00189129	     -0.00024389	     40.89159677
      2.03649762	     -0.05443540	     -0.00083481	     -0.19613398	     -0.05665566	      0.88264885	     -0.00113981	     -0.21026103	      0.00190477	     -0.00021362	     41.16116884
      2.03772724	     -0.05438696	     -0.00083304	     -0.19608577	     -0.05665331	      0.88264861	     -0.00114090	     -0.21025918	      0.00191652	     -0.00018663	     41.24761587
      2.03895686	     -0.05433353	     -0.00083318	     -0.19603251	     -0.05665094	      0.88264839	     -0.00114199	     -0.21025672	      0.00192748	     -0.00015987	     41.47366045
      2.04018648	     -0.05427629	     -0.00083194	     -0.19597546	     -0.05664857	      0.88264821	     -0.00114308	     -0.21025361	      0.00193782	     -0.00013305	     41.62367365
      2.04172931	     -0.05420020	     -0.00083180	     -0.19589958	     -0.05664557	      0.88264803	     -0.00114446	     -0.21024877	      0.00194956	     -0.00009931	     41.91183017
      2.04297055	     -0.05413431	     -0.00082964	     -0.19583390	     -0.05664314	      0.88264793	     -0.00114558	     -0.21024409	      0.00195814	     -0.00007191	     42.06186047
      2.04421179	     -0.05406349	     -0.00082900	     -0.19576324	     -0.05664071	      0.88264786	     -0.00114670	     -0.21023865	      0.00196564	     -0.00004424	     42.31527510
      2.04545303	     -0.05398818	     -0.00082663	     -0.19568813	     -0.05663826	      0.88264782	     -0.00114783	     -0.21023240	      0.00197222	     -0.00001613	     42.51023797
      2.04698981	     -0.05389081	     -0.00082522	     -0.19559095	     -0.05663523	      0.88264782	     -0.00114924	     -0.21022352	      0.00197874	      0.00001928	     42.84359710
      2.04820473	     -0.05381115	     -0.00082224	     -0.19551148	     -0.05663282	      0.88264786	     -0.00115036	     -0.21021563	      0.00198278	      0.00004789	     43.02884396
      2.04941965	     -0.05372948	     -0.00082105	     -0.19542994	     -0.05663041	      0.88264794	     -0.00115149	     -0.21020699	      0.00198553	      0.00007695	     43.29159485
      2.05063457	     -0.05364591	     -0.00081858	     -0.19534652	     -0.05662800	      0.88264805	     -0.00115262	     -0.21019765	      0.00198717	      0.00010654	     43.51562388
      2.05223606	     -0.05353194	     -0.00081646	     -0.19523270	     -0.05662481	      0.88264825	     -0.00115413	     -0.21018424	      0.00198738	      0.00014615	     43.87722977
      2.05343436	     -0.05344364	     -0.00081286	     -0.19514455	     -0.05662243	      0.88264844	     -0.00115526	     -0.21017340	      0.00198626	      0.00017624	     44.08823141
      2.05463267	     -0.05335344	     -0.00081073	     -0.19505445	     -0.05662005	      0.88264867	     -0.00115640	     -0.21016188	      0.00198380	      0.00020654	     44.35047010
      2.05609384	     -0.05324283	     -0.00080653	     -0.19494399	     -0.05661716	      0.88264900	     -0.00115780	     -0.21014694	      0.00197925	      0.00024370	     44.62798521
      2.05739063	     -0.05314526	     -0.00080471	     -0.19484648	     -0.05661459	      0.88264934	     -0.00115905	     -0.21013296	      0.00197357	      0.00027658	     44.92426487
      2.05868742	     -0.05304790	     -0.00080078	     -0.19474922	     -0.05661204	      0.88264972	     -0.00116031	     -0.21011838	      0.00196664	      0.00030928	     45.15572604
      2.05998420	     -0.05294957	     -0.00079896	     -0.19465092	     -0.05660949	      0.88265014	     -0.00116158	     -0.21010324	      0.00195817	      0.00034153	     45.46134405
      2.06128099	     -0.05284992	     -0.00079455	     -0.19455136	     -0.05660696	      0.88265061	     -0.00116285	     -0.21008755	      0.00194850	      0.00037326	     45.68880267
      2.06257778	     -0.05274895	     -0.00079257	     -0.19445039	     -0.05660444	      0.88265111	     -0.00116414	     -0.21007132	      0.00193730	      0.00040426	     46.00250707
      2.06387456	     -0.05264794	     -0.00078799	     -0.19434944	     -0.05660194	      0.88265165	     -0.00116544	     -0.21005460	      0.00192493	      0.00043456	     46.21174555
      2.06517135	     -0.05254707	     -0.00078643	     -0.19424853	     -0.05659945	      0.88265224	     -0.00116675	     -0.21003745	      0.00191104	      0.00046388	     46.54595178
      2.06646814	     -0.05244604	     -0.00078188	     -0.19414753	     -0.05659698	      0.88265286	     -0.00116806	     -0.21001989	      0.00189606	      0.00049227	     46.75522710
      2.06776492	     -0.05234423	     -0.00078061	     -0.19404565	     -0.05659453	      0.88265351	     -0.00116939	     -0.21000194	      0.00187958	      0.00051949	     47.11403893
      2.06891904	     -0.05225253	     -0.00077640	     -0.19395394	     -0.05659237	      0.88265413	     -0.00117058	     -0.20998564	      0.00186402	      0.00054281	     47.28503489
      2.07007317	     -0.05216040	     -0.00077414	     -0.19386175	     -0.05659023	      0.88265476	     -0.00117177	     -0.20996903	      0.00184730	      0.00056508	     47.55846807
      2.07147970	     -0.05204853	     -0.00076986	     -0.19374984	     -0.05658765	      0.88265558	     -0.00117324	     -0.20994842	      0.00182565	      0.00059083	     47.81733494
      2.07288624	     -0.05193837	     -0.00076773	     -0.19363955	     -0.05658510	      0.88265643	     -0.00117472	     -0.20992747	      0.00180238	      0.00061481	     48.17165555
      2.07404684	     -0.05184979	     -0.00076386	     -0.19355092	     -0.05658302	      0.88265715	     -0.00117596	     -0.20991002	      0.00178221	      0.00063323	     48.32079128
      2.07520744	     -0.05176314	     -0.00076202	     -0.19346414	     -0.05658096	      0.88265790	     -0.00117720	     -0.20989249	      0.00176095	      0.00065020	     48.58494575
      2.07662565	     -0.05165878	     -0.00075813	     -0.19335964	     -0.05657848	      0.88265883	     -0.00117872	     -0.20987099	      0.00173383	      0.00066896	     48.81696154
      2.07804386	     -0.05155483	     -0.00075595	     -0.19325551	     -0.05657604	      0.88265979	     -0.00118026	     -0.20984943	      0.00170525	      0.00068531	     49.18196527
      2.07915282	     -0.05147366	     -0.00075160	     -0.19317426	     -0.05657416	      0.88266056	     -0.00118147	     -0.20983250	      0.00168217	      0.00069646	     49.29780171
      2.08026178	     -0.05139313	     -0.00074893	     -0.19309358	     -0.05657231	      0.88266134	     -0.00118269	     -0.20981553	      0.00165826	      0.00070602	     49.53281252
      2.08174186	     -0.05128725	     -0.00074385	     -0.19298755	     -0.05656988	      0.88266239	     -0.00118433	     -0.20979281	      0.00162531	      0.00071632	     49.75450855
      2.08322195	     -0.05118256	     -0.00074047	     -0.19288264	     -0.05656750	      0.88266345	     -0.00118599	     -0.20977007	      0.00159104	      0.00072360	     50.13136587
      2.08428441	     -0.05110828	     -0.00073552	     -0.19280826	     -0.05656582	      0.88266423	     -0.00118718	     -0.20975372	      0.00156592	      0.00072706	     50.19808350
      2.08534686	     -0.05103564	     -0.00073234	     -0.19273545	     -0.05656417	      0.88266500	     -0.00118839	     -0.20973738	      0.00154014	      0.00072893	     50.39896766
      2.08691083	     -0.05093262	     -0.00072666	     -0.19263222	     -0.05656180	      0.88266614	     -0.00119017	     -0.20971342	      0.00150134	      0.00072887	     50.60609066
      2.08822477	     -0.05085055	     -0.00072320	     -0.19254991	     -0.05655984	      0.88266710	     -0.00119168	     -0.20969346	      0.00146787	      0.00072608	     50.85895670
      2.08953871	     -0.05077303	     -0.00071819	     -0.19247218	     -0.05655794	      0.88266805	     -0.00119320	     -0.20967373	      0.00143388	      0.00072084	     50.97287442
      2.09085265	     -0.05069938	     -0.00071556	     -0.19239825	     -0.05655608	      0.88266899	     -0.00119474	     -0.20965430	      0.00139918	      0.00071301	     51.24948153
      2.09216659	     -0.05062928	     -0.00071005	     -0.19232794	     -0.05655426	      0.88266992	     -0.00119628	     -0.20963520	      0.00136418	      0.00070277	     51.30554710
      2.09328607	     -0.05057310	     -0.00070821	     -0.19227149	     -0.05655275	      0.88267070	     -0.00119761	     -0.20961921	      0.00133383	      0.00069204	     51.52247828
      2.09440555	     -0.05052053	     -0.00070441	     -0.19221871	     -0.05655128	      0.88267147	     -0.00119894	     -0.20960353	      0.00130331	      0.00067956	     51.58796676
      2.09582892	     -0.05045971	     -0.00070118	     -0.19215755	     -0.05654945	      0.88267242	     -0.00120065	     -0.20958407	      0.00126405	      0.00066104	     51.76951927
      2.09725228	     -0.05040632	     -0.00069642	     -0.19210386	     -0.05654768	      0.88267335	     -0.00120237	     -0.20956526	      0.00122462	      0.00063964	     51.79846053
      2.09837174	     -0.05036952	     -0.00069517	     -0.19206675	     -0.05654632	      0.88267405	     -0.00120374	     -0.20955097	      0.00119333	      0.00062070	     51.96949683
      2.09949120	     -0.05033662	     -0.00069195	     -0.19203359	     -0.05654501	      0.88267474	     -0.00120511	     -0.20953715	      0.00116209	      0.00060009	     51.99818002
      2.10094017	     -0.05029898	     -0.00068918	     -0.19199558	     -0.05654335	      0.88267559	     -0.00120690	     -0.20951999	      0.00112154	      0.00057095	     52.13809130
      2.10238914	     -0.05026579	     -0.00068446	     -0.19196207	     -0.05654176	      0.88267639	     -0.00120870	     -0.20950361	      0.00108119	      0.00053928	     52.12645875
      2.10346079	     -0.05024376	     -0.00068343	     -0.19193973	     -0.05654061	      0.88267696	     -0.00121004	     -0.20949197	      0.00105129	      0.00051428	     52.28315740
      2.10453245	     -0.05022357	     -0.00068065	     -0.19191927	     -0.05653950	      0.88267749	     -0.00121138	     -0.20948072	      0.00102160	      0.00048818	     52.30439838
      2.10605860	     -0.05019805	     -0.00067788	     -0.19189335	     -0.05653797	      0.88267821	     -0.00121332	     -0.20946534	      0.00097943	      0.00044928	     52.41960475
      2.10736622	     -0.05017910	     -0.00067437	     -0.19187408	     -0.05653672	      0.88267877	     -0.00121498	     -0.20945272	      0.00094354	      0.00041467	     52.40504899
      2.10867384	     -0.05016265	     -0.00067274	     -0.19185727	     -0.05653551	      0.88267929	     -0.00121666	     -0.20944060	      0.00090768	      0.00037909	     52.53954348
      2.10998146	     -0.05014829	     -0.00066871	     -0.19184261	     -0.05653434	      0.88267976	     -0.00121835	     -0.20942896	      0.00087211	      0.00034294	     52.46502757
      2.11128907	     -0.05013598	     -0.00066769	     -0.19182991	     -0.05653323	      0.88268019	     -0.00122005	     -0.20941777	      0.00083647	      0.00030635	     52.64581878
      2.11240772	     -0.05012697	     -0.00066404	     -0.19182065	     -0.05653231	      0.88268051	     -0.00122151	     -0.20940854	      0.00080626	      0.00027505	     52.53046931
      2.11352637	     -0.05011960	     -0.00066243	     -0.19181298	     -0.05653142	      0.88268080	     -0.00122298	     -0.20939962	      0.00077601	      0.00024379	     52.59646128
      2.11494338	     -0.05011236	     -0.00065905	     -0.19180538	     -0.05653035	      0.88268112	     -0.00122485	     -0.20938875	      0.00073791	      0.00020459	     52.55502140
      2.11636039	     -0.05010769	     -0.00065761	     -0.19180031	     -0.05652933	      0.88268138	     -0.00122673	     -0.20937835	      0.00069985	      0.00016600	     52.68469676
      2.11748265	     -0.05010568	     -0.00065426	     -0.19179804	     -0.05652856	      0.88268155	     -0.00122823	     -0.20937045	      0.00066998	      0.00013610	     52.55817691
      2.11860490	     -0.05010524	     -0.00065279	     -0.19179728	     -0.05652783	      0.88268169	     -0.00122973	     -0.20936284	      0.00064011	      0.00010682	     52.60667132
      2.12004488	     -0.05010684	     -0.00064960	     -0.19179852	     -0.05652693	      0.88268182	     -0.00123168	     -0.20935349	      0.00060206	      0.00007039	     52.53974688
      2.12148486	     -0.05011114	     -0.00064843	     -0.19180240	     -0.05652609	      0.88268189	     -0.00123363	     -0.20934462	      0.00056411	      0.00003532	     52.67391823
      2.12255978	     -0.05011592	     -0.00064515	     -0.19180693	     -0.05652550	      0.88268192	     -0.00123510	     -0.20933830	      0.00053611	      0.00001021	     52.51046757
      2.12363470	     -0.05012217	     -0.00064369	     -0.19181289	     -0.05652494	      0.88268192	     -0.00123657	     -0.20933223	      0.00050815	     -0.00001404	     52.53208927
      2.12514916	     -0.05013337	     -0.00064059	     -0.19182369	     -0.05652420	      0.88268187	     -0.00123865	     -0.20932413	      0.00046915	     -0.00004658	     52.44952336
      2.12645426	     -0.05014556	     -0.00063925	     -0.19183551	     -0.05652361	      0.88268179	     -0.00124046	     -0.20931755	      0.00043577	     -0.00007312	     52.49496427
      2.12775936	     -0.05016017	     -0.00063620	     -0.19184981	     -0.05652306	      0.88268168	     -0.00124227	     -0.20931136	      0.00040286	     -0.00009818	     52.34554533
      2.12906446	     -0.05017705	     -0.00063560	     -0.19186630	     -0.05652256	      0.88268154	     -0.00124410	     -0.20930556	      0.00037015	     -0.00012186	     52.43630309
      2.13036956	     -0.05019585	     -0.00063206	     -0.19188480	     -0.05652210	      0.88268136	     -0.00124593	     -0.20930013	      0.00033805	     -0.00014405	     52.21185148
      2.13149190	     -0.05021379	     -0.00063186	     -0.19190240	     -0.05652173	      0.88268119	     -0.00124751	     -0.20929576	      0.00031061	     -0.00016210	     52.29119112
      2.13261424	     -0.05023323	     -0.00062973	     -0.19192157	     -0.05652140	      0.88268100	     -0.00124909	     -0.20929167	      0.00028365	     -0.00017910	     52.16310923
      2.13402550	     -0.05026015	     -0.00062854	     -0.19194809	     -0.05652102	      0.88268073	     -0.00125110	     -0.20928691	      0.00025019	     -0.00019915	     52.15065179
      2.13543677	     -0.05028963	     -0.00062561	     -0.19197723	     -0.05652069	      0.88268044	     -0.00125311	     -0.20928259	      0.00021747	     -0.00021775	     51.93442825
      2.13656691	     -0.05031525	     -0.00062559	     -0.19200253	     -0.05652046	      0.88268018	     -0.00125473	     -0.20927945	      0.00019159	     -0.00023173	     51.98353601
      2.13769705	     -0.05034252	     -0.00062380	     -0.19202952	     -0.05652026	      0.88267991	     -0.00125635	     -0.20927658	      0.00016629	     -0.00024488	     51.83034164
      2.13912831	     -0.05037949	     -0.00062298	     -0.19206610	     -0.05652004	      0.88267955	     -0.00125841	     -0.20927334	      0.00013481	     -0.00026051	     51.78897557
      2.14055956	     -0.05041886	     -0.00061997	     -0.19210515	     -0.05651987	      0.88267917	     -0.00126048	     -0.20927057	      0.00010424	     -0.00027499	     51.51912984
      2.14164819	     -0.05045095	     -0.00062020	     -0.19213693	     -0.05651977	      0.88267886	     -0.00126206	     -0.20926877	      0.00008136	     -0.00028537	     51.55179386
      2.14273681	     -0.05048442	     -0.00061871	     -0.19217014	     -0.05651970	      0.88267855	     -0.00126364	     -0.20926723	      0.00005908	     -0.00029518	     51.38899739
      2.14423497	     -0.05053283	     -0.00061797	     -0.19221817	     -0.05651963	      0.88267810	     -0.00126583	     -0.20926555	      0.00002916	     -0.00030791	     51.29845761
      2.14573313	     -0.05058354	     -0.00061540	     -0.19226855	     -0.05651961	      0.88267763	     -0.00126802	     -0.20926435	      0.00000037	     -0.00031976	     50.98772905
      2.14678106	     -0.05062057	     -0.00061609	     -0.19230529	     -0.05651962	      0.88267729	     -0.00126956	     -0.20926377	     -0.00001935	     -0.00032768	     51.01221776
      2.14782898	     -0.05065873	     -0.00061510	     -0.19234321	     -0.05651965	      0.88267694	     -0.00127110	     -0.20926342	     -0.00003844	     -0.00033523	     50.84543613
      2.14942036	     -0.05071919	     -0.00061471	     -0.19240328	     -0.05651973	      0.88267640	     -0.00127345	     -0.20926330	     -0.00006652	     -0.00034622	     50.70128612
      2.15074468	     -0.05077150	     -0.00061346	     -0.19245530	     -0.05651984	      0.88267593	     -0.00127542	     -0.20926358	     -0.00008887	     -0.00035493	     50.44836585
      2.15206900	     -0.05082552	     -0.00061407	     -0.19250899	     -0.05651997	      0.88267546	     -0.00127738	     -0.20926419	     -0.00011051	     -0.00036338	     50.39995477
      2.15339332	     -0.05088087	     -0.00061240	     -0.19256407	     -0.05652013	      0.88267497	     -0.00127935	     -0.20926511	     -0.00013108	     -0.00037153	     50.06601517
      2.15457747	     -0.05093172	     -0.00061345	     -0.19261462	     -0.05652029	      0.88267453	     -0.00128112	     -0.20926620	     -0.00014892	     -0.00037869	     50.05144266
      2.15576162	     -0.05098363	     -0.00061252	     -0.19266630	     -0.05652048	      0.88267407	     -0.00128289	     -0.20926753	     -0.00016587	     -0.00038568	     49.78581338
      2.15694577	     -0.05103674	     -0.00061297	     -0.19271914	     -0.05652069	      0.88267361	     -0.00128467	     -0.20926908	     -0.00018219	     -0.00039261	     49.67945323
      2.15846835	     -0.05110644	     -0.00061215	     -0.19278855	     -0.05652098	      0.88267301	     -0.00128695	     -0.20927142	     -0.00020196	     -0.00040139	     49.36385190
      2.15967813	     -0.05116299	     -0.00061326	     -0.19284482	     -0.05652123	      0.88267252	     -0.00128877	     -0.20927352	     -0.00021692	     -0.00040837	     49.31646264
      2.16088791	     -0.05122039	     -0.00061257	     -0.19290201	     -0.05652150	      0.88267202	     -0.00129060	     -0.20927584	     -0.00023092	     -0.00041531	     49.03769283
      2.16209768	     -0.05127893	     -0.00061329	     -0.19296030	     -0.05652179	      0.88267151	     -0.00129242	     -0.20927838	     -0.00024422	     -0.00042230	     48.92492471
      2.16360173	     -0.05135308	     -0.00061272	     -0.19303420	     -0.05652217	      0.88267087	     -0.00129470	     -0.20928182	     -0.00025948	     -0.00043099	     48.59129107
      2.16479610	     -0.05141300	     -0.00061416	     -0.19309387	     -0.05652249	      0.88267035	     -0.00129651	     -0.20928477	     -0.00027083	     -0.00043798	     48.54510664
      2.16599048	     -0.05147349	     -0.00061384	     -0.19315416	     -0.05652282	      0.88266982	     -0.00129832	     -0.20928791	     -0.00028120	     -0.00044497	     48.27140922
      2.16718486	     -0.05153472	     -0.00061481	     -0.19321517	     -0.05652316	      0.88266929	     -0.00130013	     -0.20929123	     -0.00029086	     -0.00045199	     48.14938892
      2.16874867	     -0.05161609	     -0.00061499	     -0.19329629	     -0.05652362	      0.88266858	     -0.00130251	     -0.20929584	     -0.00030214	     -0.00046116	     47.80584489
      2.16993916	     -0.05167904	     -0.00061712	     -0.19335901	     -0.05652399	      0.88266802	     -0.00130433	     -0.20929954	     -0.00030997	     -0.00046813	     47.75290337
      2.17112964	     -0.05174246	     -0.00061761	     -0.19342226	     -0.05652436	      0.88266746	     -0.00130614	     -0.20930341	     -0.00031683	     -0.00047502	     47.48023069
      2.17255977	     -0.05181910	     -0.00061994	     -0.19349865	     -0.05652482	      0.88266678	     -0.00130832	     -0.20930825	     -0.00032415	     -0.00048325	     47.37164949
      2.17398990	     -0.05189576	     -0.00062010	     -0.19357513	     -0.05652529	      0.88266608	     -0.00131051	     -0.20931329	     -0.00033008	     -0.00049130	     46.96570739
      2.17507415	     -0.05195418	     -0.00062296	     -0.19363334	     -0.05652565	      0.88266554	     -0.00131216	     -0.20931722	     -0.00033404	     -0.00049733	     46.97328017
      2.17615839	     -0.05201254	     -0.00062415	     -0.19369155	     -0.05652601	      0.88266500	     -0.00131382	     -0.20932124	     -0.00033718	     -0.00050318	     46.75490243
      2.17770774	     -0.05209550	     -0.00062719	     -0.19377427	     -0.05652653	      0.88266421	     -0.00131619	     -0.20932712	     -0.00034064	     -0.00051126	     46.59834115
      2.17905155	     -0.05216682	     -0.00062891	     -0.19384542	     -0.05652699	      0.88266352	     -0.00131825	     -0.20933232	     -0.00034250	     -0.00051787	     46.29960088
      2.18039535	     -0.05223762	     -0.00063277	     -0.19391600	     -0.05652746	      0.88266282	     -0.00132031	     -0.20933760	     -0.00034361	     -0.00052409	     46.27063690
      2.18173916	     -0.05230748	     -0.00063442	     -0.19398571	     -0.05652792	      0.88266211	     -0.00132238	     -0.20934294	     -0.00034359	     -0.00052975	     45.88532342
      2.18291703	     -0.05236800	     -0.00063867	     -0.19404603	     -0.05652832	      0.88266149	     -0.00132419	     -0.20934765	     -0.00034310	     -0.00053430	     45.91554259
      2.18409490	     -0.05242737	     -0.00064114	     -0.19410526	     -0.05652872	      0.88266086	     -0.00132600	     -0.20935239	     -0.00034179	     -0.00053831	     45.65458506
      2.18527277	     -0.05248559	     -0.00064496	     -0.19416330	     -0.05652913	      0.88266022	     -0.00132781	     -0.20935712	     -0.00033998	     -0.00054179	     45.57287826
      2.18689669	     -0.05256363	     -0.00064927	     -0.19424114	     -0.05652968	      0.88265934	     -0.00133031	     -0.20936363	     -0.00033642	     -0.00054558	     45.26518574
      2.18810928	     -0.05262018	     -0.00065432	     -0.19429750	     -0.05653008	      0.88265867	     -0.00133218	     -0.20936847	     -0.00033325	     -0.00054761	     45.29269836
      2.18932186	     -0.05267514	     -0.00065788	     -0.19435232	     -0.05653048	      0.88265801	     -0.00133404	     -0.20937326	     -0.00032939	     -0.00054885	     45.04227902
      2.19053444	     -0.05272855	     -0.00066279	     -0.19440555	     -0.05653088	      0.88265734	     -0.00133591	     -0.20937802	     -0.00032515	     -0.00054931	     44.99288417
      2.19212072	     -0.05279584	     -0.00066802	     -0.19447266	     -0.05653139	      0.88265647	     -0.00133836	     -0.20938415	     -0.00031878	     -0.00054861	     44.68780538
      2.19331004	     -0.05284457	     -0.00067384	     -0.19452120	     -0.05653177	      0.88265582	     -0.00134020	     -0.20938870	     -0.00031371	     -0.00054716	     44.75564733
      2.19449936	     -0.05289165	     -0.00067812	     -0.19456815	     -0.05653214	      0.88265517	     -0.00134203	     -0.20939318	     -0.00030810	     -0.00054482	     44.52948384
      2.19595848	     -0.05294724	     -0.00068505	     -0.19462353	     -0.05653258	      0.88265438	     -0.00134429	     -0.20939861	     -0.00030090	     -0.00054083	     44.53652036
      2.19726466	     -0.05299476	     -0.00068969	     -0.19467091	     -0.05653297	      0.88265368	     -0.00134630	     -0.20940340	     -0.00029389	     -0.00053613	     44.23379688
      2.19857085	     -0.05304029	     -0.00069663	     -0.19471625	     -0.05653335	      0.88265298	     -0.00134832	     -0.20940811	     -0.00028674	     -0.00053045	     44.34137010
      2.19987703	     -0.05308367	     -0.00070132	     -0.19475951	     -0.05653372	      0.88265229	     -0.00135033	     -0.20941275	     -0.00027905	     -0.00052371	     44.01323550
      2.20118321	     -0.05312483	     -0.00070863	     -0.19480048	     -0.05653408	      0.88265161	     -0.00135235	     -0.20941731	     -0.00027132	     -0.00051604	     44.17256060
      2.20248940	     -0.05316342	     -0.00071323	     -0.19483895	     -0.05653443	      0.88265094	     -0.00135436	     -0.20942178	     -0.00026307	     -0.00050733	     43.81735599
      2.20379558	     -0.05319981	     -0.00072084	     -0.19487515	     -0.05653477	      0.88265029	     -0.00135637	     -0.20942615	     -0.00025490	     -0.00049773	     44.03277739
      2.20510176	     -0.05323394	     -0.00072528	     -0.19490919	     -0.05653509	      0.88264964	     -0.00135838	     -0.20943043	     -0.00024622	     -0.00048715	     43.64382541
      2.20627279	     -0.05326286	     -0.00073209	     -0.19493794	     -0.05653538	      0.88264908	     -0.00136019	     -0.20943417	     -0.00023860	     -0.00047697	     43.82178355
      2.20744382	     -0.05329008	     -0.00073688	     -0.19496506	     -0.05653565	      0.88264853	     -0.00136199	     -0.20943784	     -0.00023067	     -0.00046609	     43.62849167
      2.20885830	     -0.05332076	     -0.00074412	     -0.19499557	     -0.05653597	      0.88264788	     -0.00136416	     -0.20944215	     -0.00022115	     -0.00045214	     43.68881806
      2.21027277	     -0.05334893	     -0.00074949	     -0.19502363	     -0.05653628	      0.88264725	     -0.00136632	     -0.20944634	     -0.00021136	     -0.00043731	     43.41705470
      2.21146307	     -0.05337095	     -0.00075616	     -0.19504550	     -0.05653652	      0.88264673	     -0.00136815	     -0.20944977	     -0.00020330	     -0.00042428	     43.58788171
      2.21265337	     -0.05339156	     -0.00076093	     -0.19506602	     -0.05653676	      0.88264624	     -0.00136996	     -0.20945312	     -0.00019503	     -0.00041072	     43.41408403
      2.21384367	     -0.05341129	     -0.00076679	     -0.19508562	     -0.05653699	      0.88264576	     -0.00137178	     -0.20945639	     -0.00018687	     -0.00039676	     43.44779231
      2.21546669	     -0.05343842	     -0.00077355	     -0.19511262	     -0.05653728	      0.88264513	     -0.00137425	     -0.20946079	     -0.00017563	     -0.00037720	     43.25679577
      2.21667459	     -0.05346007	     -0.00078025	     -0.19513412	     -0.05653749	      0.88264468	     -0.00137609	     -0.20946410	     -0.00016745	     -0.00036248	     43.39223756
      2.21788248	     -0.05348295	     -0.00078524	     -0.19515690	     -0.05653769	      0.88264425	     -0.00137792	     -0.20946750	     -0.00015911	     -0.00034777	     43.22050886
      2.21909038	     -0.05350673	     -0.00079114	     -0.19518057	     -0.05653787	      0.88264384	     -0.00137975	     -0.20947104	     -0.00015086	     -0.00033333	     43.24602291
      2.22070442	     -0.05354038	     -0.00079748	     -0.19521410	     -0.05653811	      0.88264332	     -0.00138219	     -0.20947604	     -0.00013959	     -0.00031480	     43.03548273
      2.22188956	     -0.05356666	     -0.00080366	     -0.19524025	     -0.05653827	      0.88264295	     -0.00138397	     -0.20947996	     -0.00013135	     -0.00030204	     43.16925554
      2.22307470	     -0.05359379	     -0.00080808	     -0.19526731	     -0.05653842	      0.88264260	     -0.00138575	     -0.20948413	     -0.00012278	     -0.00029017	     43.00692646
      2.22454879	     -0.05362842	     -0.00081488	     -0.19530182	     -0.05653859	      0.88264218	     -0.00138796	     -0.20948966	     -0.00011196	     -0.00027694	     43.08145858
      2.22585813	     -0.05366041	     -0.00081914	     -0.19533375	     -0.05653873	      0.88264183	     -0.00138992	     -0.20949494	     -0.00010187	     -0.00026676	     42.82587985
      2.22716746	     -0.05369334	     -0.00082542	     -0.19536658	     -0.05653886	      0.88264149	     -0.00139187	     -0.20950057	     -0.00009165	     -0.00025833	     42.98304265
      2.22847680	     -0.05372664	     -0.00082923	     -0.19539985	     -0.05653897	      0.88264115	     -0.00139381	     -0.20950657	     -0.00008079	     -0.00025167	     42.68312066
      2.22978613	     -0.05376038	     -0.00083542	     -0.19543349	     -0.05653907	      0.88264083	     -0.00139576	     -0.20951291	     -0.00006977	     -0.00024699	     42.87650501
      2.23109547	     -0.05379451	     -0.00083873	     -0.19546762	     -0.05653916	      0.88264050	     -0.00139769	     -0.20951961	     -0.00005803	     -0.00024427	     42.51579155
      2.23240480	     -0.05382861	     -0.00084494	     -0.19550164	     -0.05653922	      0.88264018	     -0.00139962	     -0.20952665	     -0.00004611	     -0.00024367	     42.75843218
      2.23371414	     -0.05386230	     -0.00084788	     -0.19553534	     -0.05653928	      0.88263986	     -0.00140154	     -0.20953402	     -0.00003335	     -0.00024501	     42.34532490
      2.23488761	     -0.05389248	     -0.00085334	     -0.19556546	     -0.05653931	      0.88263958	     -0.00140327	     -0.20954089	     -0.00002178	     -0.00024792	     42.53240577
      2.23606109	     -0.05392255	     -0.00085679	     -0.19559553	     -0.05653933	      0.88263928	     -0.00140498	     -0.20954800	     -0.00000960	     -0.00025228	     42.31370793
      2.23748236	     -0.05395916	     -0.00086248	     -0.19563211	     -0.05653933	      0.88263892	     -0.00140706	     -0.20955693	      0.00000552	     -0.00025949	     42.35088854
      2.23890363	     -0.05399553	     -0.00086635	     -0.19566850	     -0.05653931	      0.88263854	     -0.00140912	     -0.20956621	      0.00002142	     -0.00026860	     42.02460354
      2.24010311	     -0.05402539	     -0.00087172	     -0.19569833	     -0.05653928	      0.88263822	     -0.00141086	     -0.20957429	      0.00003508	     -0.00027773	     42.17638764
      2.24130259	     -0.05405463	     -0.00087523	     -0.19572759	     -0.05653923	      0.88263788	     -0.00141260	     -0.20958256	      0.00004937	     -0.00028794	     41.95421898
      2.24250207	     -0.05408319	     -0.00087988	     -0.19575614	     -0.05653916	      0.88263753	     -0.00141433	     -0.20959101	      0.00006397	     -0.00029916	     41.95724070
      2.24412497	     -0.05412098	     -0.00088483	     -0.19579398	     -0.05653904	      0.88263703	     -0.00141667	     -0.20960270	      0.00008450	     -0.00031560	     41.70633136
      2.24534533	     -0.05414899	     -0.00089016	     -0.19582198	     -0.05653892	      0.88263663	     -0.00141842	     -0.20961168	      0.00010025	     -0.00032879	     41.81653987
      2.24656568	     -0.05417659	     -0.00089379	     -0.19584963	     -0.05653879	      0.88263622	     -0.00142017	     -0.20962080	      0.00011659	     -0.00034250	     41.61063101
      2.24778604	     -0.05420422	     -0.00089855	     -0.19587728	     -0.05653864	      0.88263580	     -0.00142191	     -0.20963006	      0.00013322	     -0.00035664	     41.61309047
      2.24940108	     -0.05424132	     -0.00090337	     -0.19591445	     -0.05653841	      0.88263521	     -0.00142421	     -0.20964256	      0.00015598	     -0.00037581	     41.36298148
      2.25060324	     -0.05426889	     -0.00090857	     -0.19594203	     -0.05653821	      0.88263475	     -0.00142592	     -0.20965203	      0.00017324	     -0.00039040	     41.47051445
      2.25180541	     -0.05429586	     -0.00091202	     -0.19596906	     -0.05653799	      0.88263427	     -0.00142762	     -0.20966165	      0.00019110	     -0.00040508	     41.29529978
      2.25328305	     -0.05432810	     -0.00091768	     -0.19600136	     -0.05653769	      0.88263366	     -0.00142971	     -0.20967362	      0.00021353	     -0.00042319	     41.34637119
      2.25460371	     -0.05435625	     -0.00092099	     -0.19602961	     -0.05653740	      0.88263309	     -0.00143156	     -0.20968443	      0.00023432	     -0.00043921	     41.10923268
      2.25592437	     -0.05438373	     -0.00092639	     -0.19605713	     -0.05653707	      0.88263250	     -0.00143342	     -0.20969534	      0.00025543	     -0.00045503	     41.22856232
      2.25724503	     -0.05441074	     -0.00092936	     -0.19608426	     -0.05653672	      0.88263188	     -0.00143527	     -0.20970633	      0.00027729	     -0.00047045	     40.96935707
      2.25856569	     -0.05443733	     -0.00093485	     -0.19611092	     -0.05653634	      0.88263125	     -0.00143711	     -0.20971740	      0.00029944	     -0.00048547	     41.11751182
      2.25988635	     -0.05446179	     -0.00093758	     -0.19613551	     -0.05653593	      0.88263060	     -0.00143895	     -0.20972851	      0.00032240	     -0.00049983	     40.86097889
      2.26120701	     -0.05448247	     -0.00094296	     -0.19615627	     -0.05653549	      0.88262993	     -0.00144078	     -0.20973958	      0.00034564	     -0.00051342	     41.05846192
      2.26252767	     -0.05450007	     -0.00094510	     -0.19617404	     -0.05653502	      0.88262925	     -0.00144261	     -0.20975053	      0.00036965	     -0.00052587	     40.79129016
      2.26384833	     -0.05451478	     -0.00095023	     -0.19618884	     -0.05653451	      0.88262854	     -0.00144443	     -0.20976132	      0.00039375	     -0.00053714	     41.00825373
      2.26516900	     -0.05452619	     -0.00095160	     -0.19620045	     -0.05653398	      0.88262783	     -0.00144625	     -0.20977191	      0.00041853	     -0.00054690	     40.72643363
      2.26635066	     -0.05453443	     -0.00095557	     -0.19620878	     -0.05653347	      0.88262718	     -0.00144787	     -0.20978119	      0.00044068	     -0.00055441	     40.88074815
      2.26753232	     -0.05454162	     -0.00095769	     -0.19621613	     -0.05653293	      0.88262652	     -0.00144948	     -0.20979030	      0.00046321	     -0.00056057	     40.75317255
      2.26897798	     -0.05454882	     -0.00096141	     -0.19622350	     -0.05653224	      0.88262570	     -0.00145145	     -0.20980122	      0.00049089	     -0.00056633	     40.81475830
      2.27042363	     -0.05455474	     -0.00096311	     -0.19622963	     -0.05653151	      0.88262488	     -0.00145341	     -0.20981193	      0.00051900	     -0.00056997	     40.64797295
      2.27163088	     -0.05455871	     -0.00096668	     -0.19623373	     -0.05653087	      0.88262419	     -0.00145505	     -0.20982071	      0.00054248	     -0.00057143	     40.79186132
      2.27283812	     -0.05456205	     -0.00096832	     -0.19623725	     -0.05653020	      0.88262350	     -0.00145667	     -0.20982938	      0.00056629	     -0.00057134	     40.69680585
      2.27428850	     -0.05456426	     -0.00097156	     -0.19623964	     -0.05652936	      0.88262268	     -0.00145862	     -0.20983962	      0.00059492	     -0.00056925	     40.78378243
      2.27573889	     -0.05456389	     -0.00097241	     -0.19623951	     -0.05652848	      0.88262185	     -0.00146056	     -0.20984963	      0.00062392	     -0.00056490	     40.64461247
      2.27690714	     -0.05456207	     -0.00097528	     -0.19623783	     -0.05652774	      0.88262120	     -0.00146212	     -0.20985750	      0.00064719	     -0.00055984	     40.79285912
      2.27807540	     -0.05455872	     -0.00097609	     -0.19623468	     -0.05652697	      0.88262055	     -0.00146367	     -0.20986518	      0.00067070	     -0.00055328	     40.74497230
      2.27957833	     -0.05455189	     -0.00097808	     -0.19622808	     -0.05652594	      0.88261972	     -0.00146566	     -0.20987476	      0.00070091	     -0.00054281	     40.83997257
      2.28108126	     -0.05454212	     -0.00097691	     -0.19621862	     -0.05652486	      0.88261892	     -0.00146764	     -0.20988393	      0.00073131	     -0.00052984	     40.75623299
      2.28221578	     -0.05453366	     -0.00097805	     -0.19621034	     -0.05652402	      0.88261832	     -0.00146913	     -0.20989058	      0.00075403	     -0.00051848	     40.88418662
      2.28335030	     -0.05452407	     -0.00097726	     -0.19620099	     -0.05652315	      0.88261774	     -0.00147061	     -0.20989698	      0.00077688	     -0.00050577	     40.87335069
      2.28491657	     -0.05450784	     -0.00097702	     -0.19618506	     -0.05652191	      0.88261696	     -0.00147265	     -0.20990539	      0.00080831	     -0.00048619	     40.98755815
      2.28648285	     -0.05448766	     -0.00097442	     -0.19616524	     -0.05652062	      0.88261622	     -0.00147468	     -0.20991323	      0.00083990	     -0.00046428	     40.96510626
      2.28756669	     -0.05447248	     -0.00097490	     -0.19615024	     -0.05651969	      0.88261572	     -0.00147608	     -0.20991829	      0.00086150	     -0.00044795	     41.11265484
      2.28865053	     -0.05445689	     -0.00097353	     -0.19613489	     -0.05651875	      0.88261525	     -0.00147748	     -0.20992306	      0.00088320	     -0.00043066	     41.13502281
      2.29032353	     -0.05443283	     -0.00097219	     -0.19611116	     -0.05651724	      0.88261455	     -0.00147962	     -0.20992990	      0.00091648	     -0.00040252	     41.23997039
      2.29170269	     -0.05441193	     -0.00096975	     -0.19609057	     -0.05651596	      0.88261401	     -0.00148138	     -0.20993508	      0.00094390	     -0.00037822	     41.26040452
      2.29308185	     -0.05438917	     -0.00096875	     -0.19606808	     -0.05651464	      0.88261351	     -0.00148313	     -0.20993982	      0.00097112	     -0.00035323	     41.40539428
      2.29446101	     -0.05436473	     -0.00096517	     -0.19604398	     -0.05651328	      0.88261304	     -0.00148487	     -0.20994410	      0.00099846	     -0.00032761	     41.39331943
      2.29568630	     -0.05434292	     -0.00096438	     -0.19602240	     -0.05651204	      0.88261265	     -0.00148641	     -0.20994752	      0.00102247	     -0.00030459	     41.52820809
      2.29691159	     -0.05432094	     -0.00096152	     -0.19600070	     -0.05651078	      0.88261229	     -0.00148795	     -0.20995059	      0.00104656	     -0.00028137	     41.53255237
      2.29813689	     -0.05429933	     -0.00095998	     -0.19597933	     -0.05650948	      0.88261196	     -0.00148948	     -0.20995334	      0.00107048	     -0.00025816	     41.61860176
      2.29973002	     -0.05427085	     -0.00095641	     -0.19595121	     -0.05650775	      0.88261157	     -0.00149147	     -0.20995647	      0.00110159	     -0.00022814	     41.65002828
      2.30097735	     -0.05424604	     -0.00095502	     -0.19592663	     -0.05650636	      0.88261130	     -0.00149302	     -0.20995853	      0.00112574	     -0.00020496	     41.78381707
      2.30222468	     -0.05421812	     -0.00095142	     -0.19589901	     -0.05650494	      0.88261106	     -0.00149456	     -0.20996019	      0.00114998	     -0.00018201	     41.80484016
      2.30347201	     -0.05418629	     -0.00094878	     -0.19586744	     -0.05650349	      0.88261085	     -0.00149609	     -0.20996137	      0.00117400	     -0.00015937	     41.91487313
      2.30504879	     -0.05414063	     -0.00094338	     -0.19582217	     -0.05650162	      0.88261062	     -0.00149803	     -0.20996209	      0.00120426	     -0.00013106	     41.96324584
      2.30627457	     -0.05410204	     -0.00094072	     -0.19578383	     -0.05650013	      0.88261047	     -0.00149953	     -0.20996202	      0.00122738	     -0.00010934	     42.10114827
      2.30750035	     -0.05406106	     -0.00093612	     -0.19574315	     -0.05649861	      0.88261035	     -0.00150102	     -0.20996138	      0.00125038	     -0.00008775	     42.14024195
      2.30872614	     -0.05401637	     -0.00093247	     -0.19569873	     -0.05649706	      0.88261026	     -0.00150251	     -0.20996015	      0.00127299	     -0.00006631	     42.26084567
      2.31037137	     -0.05394755	     -0.00092565	     -0.19563032	     -0.05649494	      0.88261017	     -0.00150451	     -0.20995746	      0.00130291	     -0.00003739	     42.38538412
      2.31158781	     -0.05389129	     -0.00092202	     -0.19557431	     -0.05649334	      0.88261014	     -0.00150598	     -0.20995461	      0.00132440	     -0.00001569	     42.56354412
      2.31280424	     -0.05383195	     -0.00091680	     -0.19551526	     -0.05649172	      0.88261013	     -0.00150744	     -0.20995104	      0.00134547	      0.00000654	     42.66080249
      2.31429455	     -0.05375453	     -0.00091210	     -0.19543813	     -0.05648970	      0.88261016	     -0.00150923	     -0.20994566	      0.00137028	      0.00003460	     42.88656596
      2.31561474	     -0.05368108	     -0.00090619	     -0.19536498	     -0.05648787	      0.88261023	     -0.00151081	     -0.20993995	      0.00139150	      0.00006050	     43.01181601
      2.31693494	     -0.05360419	     -0.00090261	     -0.19528831	     -0.05648602	      0.88261032	     -0.00151239	     -0.20993333	      0.00141157	      0.00008747	     43.24422947
      2.31825513	     -0.05352472	     -0.00089681	     -0.19520910	     -0.05648415	      0.88261046	     -0.00151396	     -0.20992583	      0.00143074	      0.00011569	     43.37521373
      2.31957532	     -0.05344302	     -0.00089337	     -0.19512759	     -0.05648224	      0.88261063	     -0.00151553	     -0.20991748	      0.00144853	      0.00014506	     43.60391511
      2.32089552	     -0.05335947	     -0.00088747	     -0.19504428	     -0.05648032	      0.88261084	     -0.00151710	     -0.20990832	      0.00146528	      0.00017564	     43.74694322
      2.32221571	     -0.05327428	     -0.00088430	     -0.19495924	     -0.05647838	      0.88261110	     -0.00151866	     -0.20989838	      0.00148057	      0.00020725	     43.99026832
      2.32353590	     -0.05318771	     -0.00087838	     -0.19487288	     -0.05647641	      0.88261139	     -0.00152022	     -0.20988771	      0.00149477	      0.00023996	     44.14054568
      2.32485610	     -0.05310062	     -0.00087568	     -0.19478590	     -0.05647443	      0.88261173	     -0.00152178	     -0.20987635	      0.00150741	      0.00027349	     44.39757386
      2.32617629	     -0.05301256	     -0.00086983	     -0.19469802	     -0.05647243	      0.88261211	     -0.00152333	     -0.20986434	      0.00151894	      0.00030788	     44.54904657
      2.32749648	     -0.05292384	     -0.00086758	     -0.19460936	     -0.05647042	      0.88261254	     -0.00152489	     -0.20985171	      0.00152882	      0.00034282	     44.82129349
      2.32865885	     -0.05284564	     -0.00086273	     -0.19453127	     -0.05646864	      0.88261296	     -0.00152625	     -0.20984013	      0.00153659	      0.00037405	     44.94462285
      2.32982122	     -0.05276776	     -0.00086016	     -0.19445344	     -0.05646685	      0.88261341	     -0.00152761	     -0.20982814	      0.00154312	      0.00040545	     45.15467940
      2.33126905	     -0.05267015	     -0.00085558	     -0.19435591	     -0.05646461	      0.88261403	     -0.00152931	     -0.20981269	      0.00154983	      0.00044477	     45.36877247
      2.33271689	     -0.05257238	     -0.00085285	     -0.19425815	     -0.05646236	      0.88261470	     -0.00153100	     -0.20979668	      0.00155471	      0.00048396	     45.65452135
      2.33388492	     -0.05249369	     -0.00084849	     -0.19417952	     -0.05646054	      0.88261528	     -0.00153237	     -0.20978340	      0.00155758	      0.00051537	     45.78513272
      2.33505295	     -0.05241517	     -0.00084631	     -0.19410098	     -0.05645872	      0.88261590	     -0.00153374	     -0.20976981	      0.00155925	      0.00054636	     46.01182474
      2.33651551	     -0.05231699	     -0.00084236	     -0.19400279	     -0.05645644	      0.88261673	     -0.00153545	     -0.20975243	      0.00155992	      0.00058456	     46.22697947
      2.33797807	     -0.05221855	     -0.00084059	     -0.19390427	     -0.05645416	      0.88261761	     -0.00153716	     -0.20973466	      0.00155869	      0.00062177	     46.56626289
      2.33908507	     -0.05214366	     -0.00083682	     -0.19382938	     -0.05645244	      0.88261832	     -0.00153845	     -0.20972095	      0.00155678	      0.00064925	     46.66784554
      2.34019207	     -0.05206923	     -0.00083505	     -0.19375488	     -0.05645072	      0.88261905	     -0.00153974	     -0.20970703	      0.00155375	      0.00067596	     46.88396887
      2.34173052	     -0.05196716	     -0.00083177	     -0.19365272	     -0.05644833	      0.88262012	     -0.00154154	     -0.20968741	      0.00154797	      0.00071174	     47.12005148
      2.34326896	     -0.05186609	     -0.00083076	     -0.19355148	     -0.05644595	      0.88262124	     -0.00154335	     -0.20966751	      0.00154013	      0.00074571	     47.50151225
      2.34431623	     -0.05179768	     -0.00082769	     -0.19348301	     -0.05644434	      0.88262203	     -0.00154457	     -0.20965382	      0.00153389	      0.00076779	     47.56914778
      2.34536349	     -0.05172963	     -0.00082647	     -0.19341484	     -0.05644274	      0.88262285	     -0.00154580	     -0.20964003	      0.00152665	      0.00078888	     47.77156844
      2.34701653	     -0.05162358	     -0.00082381	     -0.19330860	     -0.05644023	      0.88262418	     -0.00154774	     -0.20961809	      0.00151351	      0.00082015	     48.02474993
      2.34835457	     -0.05154065	     -0.00082295	     -0.19322547	     -0.05643821	      0.88262529	     -0.00154932	     -0.20960022	      0.00150120	      0.00084342	     48.28940317
      2.34969261	     -0.05146096	     -0.00082080	     -0.19314559	     -0.05643621	      0.88262643	     -0.00155089	     -0.20958235	      0.00148761	      0.00086477	     48.43426663
      2.35103065	     -0.05138405	     -0.00082134	     -0.19306841	     -0.05643423	      0.88262760	     -0.00155247	     -0.20956452	      0.00147255	      0.00088400	     48.75781221
      2.35222143	     -0.05131740	     -0.00081962	     -0.19300158	     -0.05643249	      0.88262867	     -0.00155388	     -0.20954873	      0.00145825	      0.00089937	     48.85164641
      2.35341220	     -0.05125272	     -0.00082012	     -0.19293664	     -0.05643076	      0.88262974	     -0.00155530	     -0.20953303	      0.00144284	      0.00091296	     49.09644399
      2.35460298	     -0.05118883	     -0.00081920	     -0.19287252	     -0.05642905	      0.88263084	     -0.00155671	     -0.20951741	      0.00142655	      0.00092480	     49.23720393
      2.35612021	     -0.05110864	     -0.00081940	     -0.19279199	     -0.05642690	      0.88263225	     -0.00155852	     -0.20949762	      0.00140437	      0.00093719	     49.53687094
      2.35731876	     -0.05104656	     -0.00081768	     -0.19272969	     -0.05642523	      0.88263338	     -0.00155995	     -0.20948205	      0.00138594	      0.00094487	     49.61964728
      2.35851730	     -0.05098599	     -0.00081778	     -0.19266883	     -0.05642358	      0.88263452	     -0.00156139	     -0.20946657	      0.00136654	      0.00095054	     49.84706507
      2.35971585	     -0.05092675	     -0.00081651	     -0.19260934	     -0.05642195	      0.88263566	     -0.00156282	     -0.20945117	      0.00134642	      0.00095425	     49.96603222
      2.36123193	     -0.05085532	     -0.00081657	     -0.19253753	     -0.05641993	      0.88263711	     -0.00156465	     -0.20943184	      0.00131975	      0.00095599	     50.23847179
      2.36240458	     -0.05080285	     -0.00081501	     -0.19248481	     -0.05641840	      0.88263823	     -0.00156607	     -0.20941705	      0.00129847	      0.00095511	     50.29697656
      2.36357723	     -0.05075276	     -0.00081539	     -0.19243440	     -0.05641689	      0.88263935	     -0.00156749	     -0.20940244	      0.00127644	      0.00095224	     50.49827264
      2.36498586	     -0.05069579	     -0.00081437	     -0.19237708	     -0.05641511	      0.88264068	     -0.00156920	     -0.20938513	      0.00124929	      0.00094625	     50.60290256
      2.36639449	     -0.05064337	     -0.00081595	     -0.19232423	     -0.05641337	      0.88264201	     -0.00157092	     -0.20936816	      0.00122117	      0.00093742	     50.90072032
      2.36745716	     -0.05060678	     -0.00081465	     -0.19228738	     -0.05641208	      0.88264300	     -0.00157222	     -0.20935560	      0.00119961	      0.00092897	     50.87317759
      2.36851982	     -0.05057306	     -0.00081530	     -0.19225333	     -0.05641082	      0.88264398	     -0.00157353	     -0.20934328	      0.00117754	      0.00091889	     51.00704969
      2.37004424	     -0.05052948	     -0.00081535	     -0.19220932	     -0.05640905	      0.88264537	     -0.00157541	     -0.20932609	      0.00114533	      0.00090168	     51.10537247
      2.37135621	     -0.05049651	     -0.00081635	     -0.19217593	     -0.05640756	      0.88264654	     -0.00157703	     -0.20931176	      0.00111701	      0.00088432	     51.28229999
      2.37266819	     -0.05046684	     -0.00081535	     -0.19214590	     -0.05640612	      0.88264769	     -0.00157866	     -0.20929789	      0.00108837	      0.00086482	     51.28368955
      2.37398017	     -0.05044034	     -0.00081696	     -0.19211896	     -0.05640471	      0.88264881	     -0.00158029	     -0.20928447	      0.00105922	      0.00084313	     51.51020547
      2.37512962	     -0.05041926	     -0.00081586	     -0.19209758	     -0.05640351	      0.88264977	     -0.00158173	     -0.20927307	      0.00103359	      0.00082253	     51.46715541
      2.37627907	     -0.05040025	     -0.00081676	     -0.19207819	     -0.05640233	      0.88265070	     -0.00158317	     -0.20926201	      0.00100763	      0.00080043	     51.59984548
      2.37742852	     -0.05038334	     -0.00081652	     -0.19206094	     -0.05640119	      0.88265161	     -0.00158462	     -0.20925128	      0.00098158	      0.00077696	     51.62520992
      2.37900047	     -0.05036331	     -0.00081762	     -0.19204040	     -0.05639968	      0.88265280	     -0.00158661	     -0.20923713	      0.00094567	      0.00074278	     51.78933555
      2.38017448	     -0.05035062	     -0.00081695	     -0.19202736	     -0.05639858	      0.88265366	     -0.00158810	     -0.20922694	      0.00091882	      0.00071592	     51.74859158
      2.38134850	     -0.05033967	     -0.00081804	     -0.19201602	     -0.05639752	      0.88265448	     -0.00158959	     -0.20921708	      0.00089176	      0.00068801	     51.86459752
      2.38252252	     -0.05033047	     -0.00081791	     -0.19200647	     -0.05639649	      0.88265528	     -0.00159109	     -0.20920753	      0.00086469	      0.00065926	     51.86742018
      2.38406700	     -0.05032100	     -0.00081932	     -0.19199648	     -0.05639518	      0.88265626	     -0.00159308	     -0.20919545	      0.00082886	      0.00062035	     52.01737518
      2.38521505	     -0.05031570	     -0.00081872	     -0.19199084	     -0.05639424	      0.88265696	     -0.00159456	     -0.20918681	      0.00080228	      0.00059089	     51.94402117
      2.38636310	     -0.05031199	     -0.00081981	     -0.19198675	     -0.05639334	      0.88265762	     -0.00159604	     -0.20917847	      0.00077553	      0.00056104	     52.03226887
      2.38778011	     -0.05030969	     -0.00081966	     -0.19198401	     -0.05639226	      0.88265839	     -0.00159789	     -0.20916856	      0.00074254	      0.00052391	     51.99083863
      2.38904067	     -0.05030970	     -0.00082130	     -0.19198359	     -0.05639134	      0.88265903	     -0.00159953	     -0.20916012	      0.00071305	      0.00049069	     52.12280941
      2.39030122	     -0.05031154	     -0.00082074	     -0.19198506	     -0.05639046	      0.88265963	     -0.00160118	     -0.20915203	      0.00068370	      0.00045755	     52.02487105
      2.39156178	     -0.05031535	     -0.00082254	     -0.19198842	     -0.05638962	      0.88266018	     -0.00160284	     -0.20914428	      0.00065421	      0.00042448	     52.16239523
      2.39282233	     -0.05032115	     -0.00082175	     -0.19199385	     -0.05638881	      0.88266070	     -0.00160451	     -0.20913688	      0.00062491	      0.00039170	     52.02912158
      2.39408288	     -0.05032897	     -0.00082375	     -0.19200123	     -0.05638804	      0.88266117	     -0.00160618	     -0.20912983	      0.00059552	      0.00035919	     52.18144692
      2.39534344	     -0.05033896	     -0.00082279	     -0.19201086	     -0.05638731	      0.88266160	     -0.00160786	     -0.20912313	      0.00056643	      0.00032716	     52.01264138
      2.39660399	     -0.05035107	     -0.00082501	     -0.19202252	     -0.05638662	      0.88266199	     -0.00160954	     -0.20911680	      0.00053727	      0.00029556	     52.18282325
      2.39773216	     -0.05036394	     -0.00082411	     -0.19203507	     -0.05638603	      0.88266231	     -0.00161105	     -0.20911146	      0.00051150	      0.00026785	     52.01217672
      2.39886032	     -0.05037870	     -0.00082533	     -0.19204946	     -0.05638546	      0.88266260	     -0.00161257	     -0.20910643	      0.00048574	      0.00024063	     52.06475719
      2.40022475	     -0.05039888	     -0.00082535	     -0.19206923	     -0.05638482	      0.88266291	     -0.00161442	     -0.20910075	      0.00045494	      0.00020853	     51.96471540
      2.40158919	     -0.05042167	     -0.00082729	     -0.19209155	     -0.05638422	      0.88266317	     -0.00161627	     -0.20909553	      0.00042432	      0.00017729	     52.06700101
      2.40273411	     -0.05044272	     -0.00082678	     -0.19211228	     -0.05638375	      0.88266336	     -0.00161783	     -0.20909150	      0.00039905	      0.00015187	     51.89357401
      2.40387904	     -0.05046555	     -0.00082823	     -0.19213473	     -0.05638331	      0.88266352	     -0.00161939	     -0.20908778	      0.00037394	      0.00012709	     51.92993269
      2.40502396	     -0.05049005	     -0.00082861	     -0.19215889	     -0.05638289	      0.88266365	     -0.00162096	     -0.20908438	      0.00034921	      0.00010304	     51.84216818
      2.40659597	     -0.05052624	     -0.00083050	     -0.19219457	     -0.05638237	      0.88266378	     -0.00162313	     -0.20908020	      0.00031568	      0.00007116	     51.86928636
      2.40775883	     -0.05055490	     -0.00083033	     -0.19222291	     -0.05638202	      0.88266385	     -0.00162473	     -0.20907747	      0.00029142	      0.00004849	     51.69544189
      2.40892168	     -0.05058521	     -0.00083187	     -0.19225285	     -0.05638169	      0.88266390	     -0.00162635	     -0.20907504	      0.00026742	      0.00002650	     51.70818593
      2.41032213	     -0.05062381	     -0.00083218	     -0.19229105	     -0.05638134	      0.88266392	     -0.00162830	     -0.20907251	      0.00023916	      0.00000103	     51.54285809
      2.41156405	     -0.05065990	     -0.00083426	     -0.19232675	     -0.05638106	      0.88266390	     -0.00163004	     -0.20907063	      0.00021450	     -0.00002074	     51.58919862
      2.41280598	     -0.05069758	     -0.00083424	     -0.19236410	     -0.05638081	      0.88266387	     -0.00163178	     -0.20906907	      0.00019049	     -0.00004164	     51.38536839
      2.41404790	     -0.05073689	     -0.00083631	     -0.19240302	     -0.05638058	      0.88266380	     -0.00163353	     -0.20906783	      0.00016684	     -0.00006179	     51.41609057
      2.41528982	     -0.05077780	     -0.00083632	     -0.19244361	     -0.05638039	      0.88266371	     -0.00163528	     -0.20906691	      0.00014387	     -0.00008112	     51.20025784
      2.41653174	     -0.05082027	     -0.00083836	     -0.19248571	     -0.05638023	      0.88266360	     -0.00163705	     -0.20906629	      0.00012131	     -0.00009975	     51.21635913
      2.41777367	     -0.05086415	     -0.00083839	     -0.19252928	     -0.05638009	      0.88266347	     -0.00163881	     -0.20906596	      0.00009946	     -0.00011761	     50.99326299
      2.41901559	     -0.05090927	     -0.00084036	     -0.19257405	     -0.05637998	      0.88266331	     -0.00164059	     -0.20906593	      0.00007805	     -0.00013483	     50.99758324
      2.42025751	     -0.05095551	     -0.00084039	     -0.19261999	     -0.05637990	      0.88266313	     -0.00164237	     -0.20906617	      0.00005738	     -0.00015134	     50.77220863
      2.42149943	     -0.05100283	     -0.00084228	     -0.19266696	     -0.05637984	      0.88266293	     -0.00164416	     -0.20906667	      0.00003719	     -0.00016725	     50.76619986
      2.42274136	     -0.05105103	     -0.00084230	     -0.19271489	     -0.05637980	      0.88266272	     -0.00164595	     -0.20906742	      0.00001776	     -0.00018251	     50.53878431
      2.42398328	     -0.05109999	     -0.00084403	     -0.19276352	     -0.05637979	      0.88266248	     -0.00164775	     -0.20906840	     -0.00000116	     -0.00019724	     50.52323375
      2.42522520	     -0.05114969	     -0.00084401	     -0.19281296	     -0.05637980	      0.88266223	     -0.00164956	     -0.20906960	     -0.00001930	     -0.00021138	     50.29728818
      2.42646712	     -0.05120026	     -0.00084561	     -0.19286323	     -0.05637984	      0.88266195	     -0.00165137	     -0.20907101	     -0.00003691	     -0.00022503	     50.27076209
      2.42770904	     -0.05125183	     -0.00084559	     -0.19291454	     -0.05637990	      0.88266167	     -0.00165319	     -0.20907262	     -0.00005374	     -0.00023815	     50.04538410
      2.42895097	     -0.05130441	     -0.00084708	     -0.19296683	     -0.05637997	      0.88266136	     -0.00165502	     -0.20907442	     -0.00007002	     -0.00025087	     50.00760133
      2.43019289	     -0.05135774	     -0.00084706	     -0.19301992	     -0.05638007	      0.88266104	     -0.00165685	     -0.20907642	     -0.00008548	     -0.00026316	     49.78796054
      2.43143481	     -0.05141148	     -0.00084840	     -0.19307340	     -0.05638019	      0.88266071	     -0.00165869	     -0.20907861	     -0.00010035	     -0.00027510	     49.74417416
      2.43267673	     -0.05146551	     -0.00084836	     -0.19312720	     -0.05638032	      0.88266036	     -0.00166053	     -0.20908095	     -0.00011441	     -0.00028662	     49.53283544
      2.43391866	     -0.05151982	     -0.00084956	     -0.19318127	     -0.05638047	      0.88266000	     -0.00166238	     -0.20908345	     -0.00012786	     -0.00029781	     49.48045922
      2.43516058	     -0.05157444	     -0.00084955	     -0.19323568	     -0.05638064	      0.88265962	     -0.00166423	     -0.20908608	     -0.00014049	     -0.00030861	     49.27511628
      2.43640250	     -0.05162941	     -0.00085073	     -0.19329041	     -0.05638082	      0.88265923	     -0.00166610	     -0.20908883	     -0.00015250	     -0.00031908	     49.21459628
      2.43791582	     -0.05169682	     -0.00085049	     -0.19335759	     -0.05638106	      0.88265874	     -0.00166837	     -0.20909235	     -0.00016601	     -0.00033132	     48.92282132
      2.43901390	     -0.05174595	     -0.00085239	     -0.19340650	     -0.05638125	      0.88265837	     -0.00167003	     -0.20909501	     -0.00017530	     -0.00033991	     48.95064638
      2.44011197	     -0.05179527	     -0.00085274	     -0.19345566	     -0.05638144	      0.88265799	     -0.00167169	     -0.20909774	     -0.00018390	     -0.00034818	     48.76890074
      2.44160608	     -0.05186276	     -0.00085465	     -0.19352289	     -0.05638173	      0.88265746	     -0.00167396	     -0.20910159	     -0.00019478	     -0.00035901	     48.68632344
      2.44293923	     -0.05192334	     -0.00085520	     -0.19358327	     -0.05638199	      0.88265698	     -0.00167599	     -0.20910513	     -0.00020349	     -0.00036820	     48.41490875
      2.44427238	     -0.05198406	     -0.00085841	     -0.19364374	     -0.05638227	      0.88265648	     -0.00167803	     -0.20910878	     -0.00021157	     -0.00037702	     48.47987109
      2.44541730	     -0.05203591	     -0.00085895	     -0.19369544	     -0.05638251	      0.88265605	     -0.00167978	     -0.20911198	     -0.00021765	     -0.00038418	     48.17356110
      2.44656223	     -0.05208734	     -0.00086181	     -0.19374667	     -0.05638277	      0.88265560	     -0.00168154	     -0.20911524	     -0.00022329	     -0.00039103	     48.15306704
      2.44795675	     -0.05214919	     -0.00086431	     -0.19380830	     -0.05638308	      0.88265505	     -0.00168370	     -0.20911926	     -0.00022928	     -0.00039880	     47.91301343
      2.44935128	     -0.05221051	     -0.00086907	     -0.19386935	     -0.05638341	      0.88265449	     -0.00168586	     -0.20912332	     -0.00023461	     -0.00040599	     47.97114666
      2.45049035	     -0.05225988	     -0.00087098	     -0.19391856	     -0.05638368	      0.88265403	     -0.00168763	     -0.20912667	     -0.00023816	     -0.00041136	     47.66293539
      2.45162943	     -0.05230841	     -0.00087494	     -0.19396688	     -0.05638395	      0.88265355	     -0.00168940	     -0.20913003	     -0.00024133	     -0.00041634	     47.65293417
      2.45305196	     -0.05236757	     -0.00087878	     -0.19402583	     -0.05638429	      0.88265296	     -0.00169163	     -0.20913423	     -0.00024442	     -0.00042187	     47.42585287
      2.45447449	     -0.05242493	     -0.00088489	     -0.19408292	     -0.05638464	      0.88265235	     -0.00169386	     -0.20913840	     -0.00024690	     -0.00042668	     47.53785769
      2.45558184	     -0.05246804	     -0.00088752	     -0.19412588	     -0.05638492	      0.88265188	     -0.00169560	     -0.20914161	     -0.00024811	     -0.00042979	     47.22352918
      2.45668918	     -0.05250987	     -0.00089205	     -0.19416752	     -0.05638519	      0.88265140	     -0.00169735	     -0.20914479	     -0.00024907	     -0.00043241	     47.21984573
      2.45816668	     -0.05256359	     -0.00089704	     -0.19422102	     -0.05638556	      0.88265076	     -0.00169969	     -0.20914895	     -0.00024963	     -0.00043502	     47.01482442
      2.45964418	     -0.05261486	     -0.00090410	     -0.19427201	     -0.05638593	      0.88265012	     -0.00170204	     -0.20915301	     -0.00024973	     -0.00043665	     47.16553145
      2.46071455	     -0.05265033	     -0.00090698	     -0.19430736	     -0.05638620	      0.88264965	     -0.00170375	     -0.20915589	     -0.00024921	     -0.00043712	     46.84165863
      2.46178492	     -0.05268439	     -0.00091163	     -0.19434124	     -0.05638646	      0.88264918	     -0.00170546	     -0.20915871	     -0.00024855	     -0.00043707	     46.84064857
      2.46334037	     -0.05273110	     -0.00091743	     -0.19438774	     -0.05638685	      0.88264850	     -0.00170794	     -0.20916270	     -0.00024699	     -0.00043594	     46.66745285
      2.46466111	     -0.05276820	     -0.00092353	     -0.19442462	     -0.05638717	      0.88264793	     -0.00171006	     -0.20916597	     -0.00024534	     -0.00043401	     46.73178848
      2.46598186	     -0.05280309	     -0.00092788	     -0.19445936	     -0.05638750	      0.88264736	     -0.00171219	     -0.20916913	     -0.00024317	     -0.00043113	     46.47643909
      2.46730260	     -0.05283580	     -0.00093449	     -0.19449186	     -0.05638782	      0.88264679	     -0.00171431	     -0.20917218	     -0.00024090	     -0.00042740	     46.64410020
      2.46862334	     -0.05286622	     -0.00093816	     -0.19452215	     -0.05638813	      0.88264623	     -0.00171645	     -0.20917513	     -0.00023809	     -0.00042269	     46.28036944
      2.46974992	     -0.05289034	     -0.00094395	     -0.19454609	     -0.05638840	      0.88264576	     -0.00171827	     -0.20917756	     -0.00023575	     -0.00041804	     46.45985220
      2.47087649	     -0.05291272	     -0.00094774	     -0.19456834	     -0.05638866	      0.88264529	     -0.00172009	     -0.20917991	     -0.00023308	     -0.00041271	     46.29511878
      2.47231125	     -0.05293879	     -0.00095379	     -0.19459422	     -0.05638900	      0.88264470	     -0.00172241	     -0.20918278	     -0.00022962	     -0.00040507	     46.34114916
      2.47374600	     -0.05296217	     -0.00095791	     -0.19461747	     -0.05638932	      0.88264413	     -0.00172474	     -0.20918551	     -0.00022579	     -0.00039644	     46.06868778
      2.47488057	     -0.05297881	     -0.00096323	     -0.19463396	     -0.05638958	      0.88264368	     -0.00172658	     -0.20918758	     -0.00022284	     -0.00038903	     46.24014091
      2.47601515	     -0.05299392	     -0.00096670	     -0.19464897	     -0.05638983	      0.88264324	     -0.00172843	     -0.20918957	     -0.00021963	     -0.00038105	     46.09403392
      2.47747179	     -0.05301108	     -0.00097233	     -0.19466596	     -0.05639015	      0.88264270	     -0.00173080	     -0.20919200	     -0.00021553	     -0.00037014	     46.15816443
      2.47892843	     -0.05302555	     -0.00097580	     -0.19468033	     -0.05639046	      0.88264216	     -0.00173317	     -0.20919430	     -0.00021117	     -0.00035845	     45.87214877
      2.48001739	     -0.05303465	     -0.00098054	     -0.19468930	     -0.05639068	      0.88264178	     -0.00173494	     -0.20919593	     -0.00020810	     -0.00034937	     46.05772817
      2.48110636	     -0.05304237	     -0.00098338	     -0.19469694	     -0.05639091	      0.88264140	     -0.00173671	     -0.20919747	     -0.00020487	     -0.00033999	     45.93494259
      2.48263748	     -0.05305094	     -0.00098818	     -0.19470537	     -0.05639122	      0.88264089	     -0.00173921	     -0.20919951	     -0.00020039	     -0.00032655	     45.96480293
      2.48396050	     -0.05305626	     -0.00099088	     -0.19471061	     -0.05639148	      0.88264047	     -0.00174136	     -0.20920115	     -0.00019635	     -0.00031487	     45.76363536
      2.48528352	     -0.05305979	     -0.00099518	     -0.19471401	     -0.05639174	      0.88264006	     -0.00174352	     -0.20920267	     -0.00019240	     -0.00030339	     45.90079531
      2.48660654	     -0.05306144	     -0.00099705	     -0.19471561	     -0.05639199	      0.88263967	     -0.00174568	     -0.20920408	     -0.00018809	     -0.00029227	     45.60332381
      2.48792956	     -0.05306160	     -0.00100182	     -0.19471564	     -0.05639224	      0.88263929	     -0.00174784	     -0.20920538	     -0.00018388	     -0.00028180	     45.86769422
      2.48906611	     -0.05306170	     -0.00100334	     -0.19471569	     -0.05639244	      0.88263897	     -0.00174970	     -0.20920643	     -0.00017986	     -0.00027336	     45.54240108
      2.49020266	     -0.05306239	     -0.00100699	     -0.19471627	     -0.05639265	      0.88263867	     -0.00175155	     -0.20920745	     -0.00017585	     -0.00026569	     45.60190985
      2.49163746	     -0.05306439	     -0.00101057	     -0.19471817	     -0.05639289	      0.88263829	     -0.00175390	     -0.20920879	     -0.00017039	     -0.00025722	     45.40711516
      2.49307227	     -0.05306747	     -0.00101630	     -0.19472107	     -0.05639314	      0.88263793	     -0.00175625	     -0.20921024	     -0.00016472	     -0.00025044	     45.58090000
      2.49422344	     -0.05307050	     -0.00101899	     -0.19472402	     -0.05639332	      0.88263764	     -0.00175813	     -0.20921152	     -0.00015964	     -0.00024624	     45.25861461
      2.49537462	     -0.05307426	     -0.00102372	     -0.19472763	     -0.05639350	      0.88263736	     -0.00176002	     -0.20921292	     -0.00015444	     -0.00024331	     45.30793404
      2.49682745	     -0.05308008	     -0.00102860	     -0.19473331	     -0.05639372	      0.88263701	     -0.00176240	     -0.20921491	     -0.00014728	     -0.00024139	     45.08420374
      2.49828029	     -0.05308687	     -0.00103573	     -0.19473989	     -0.05639393	      0.88263666	     -0.00176478	     -0.20921717	     -0.00013976	     -0.00024162	     45.27806357
      2.49939465	     -0.05309257	     -0.00103901	     -0.19474550	     -0.05639408	      0.88263639	     -0.00176661	     -0.20921911	     -0.00013338	     -0.00024318	     44.91811576
      2.50050901	     -0.05309876	     -0.00104417	     -0.19475153	     -0.05639423	      0.88263611	     -0.00176843	     -0.20922123	     -0.00012681	     -0.00024603	     44.93679319
      2.50202614	     -0.05310797	     -0.00105021	     -0.19476057	     -0.05639441	      0.88263574	     -0.00177092	     -0.20922443	     -0.00011717	     -0.00025182	     44.72315156
      2.50354326	     -0.05311876	     -0.00105829	     -0.19477113	     -0.05639458	      0.88263535	     -0.00177340	     -0.20922801	     -0.00010704	     -0.00025979	     44.90296978
      2.50462320	     -0.05312743	     -0.00106174	     -0.19477970	     -0.05639469	      0.88263506	     -0.00177517	     -0.20923083	     -0.00009919	     -0.00026666	     44.53045143
      2.50570313	     -0.05313702	     -0.00106687	     -0.19478915	     -0.05639480	      0.88263477	     -0.00177694	     -0.20923387	     -0.00009114	     -0.00027458	     44.51277520
      2.50730383	     -0.05315251	     -0.00107330	     -0.19480447	     -0.05639493	      0.88263432	     -0.00177955	     -0.20923884	     -0.00007845	     -0.00028805	     44.29064165
      2.50865460	     -0.05316635	     -0.00107961	     -0.19481814	     -0.05639503	      0.88263392	     -0.00178175	     -0.20924345	     -0.00006721	     -0.00030100	     44.32023591
      2.51000538	     -0.05317991	     -0.00108388	     -0.19483159	     -0.05639511	      0.88263351	     -0.00178395	     -0.20924844	     -0.00005516	     -0.00031522	     44.01914707
      2.51135615	     -0.05319312	     -0.00109024	     -0.19484463	     -0.05639518	      0.88263307	     -0.00178615	     -0.20925375	     -0.00004269	     -0.00033064	     44.15925621
      2.51256787	     -0.05320470	     -0.00109335	     -0.19485615	     -0.05639522	      0.88263266	     -0.00178811	     -0.20925878	     -0.00003073	     -0.00034525	     43.83128566
      2.51377959	     -0.05321653	     -0.00109844	     -0.19486785	     -0.05639525	      0.88263224	     -0.00179007	     -0.20926405	     -0.00001843	     -0.00036057	     43.87488565
      2.51499132	     -0.05322888	     -0.00110227	     -0.19488012	     -0.05639527	      0.88263179	     -0.00179203	     -0.20926958	     -0.00000548	     -0.00037640	     43.68678845
      2.51654559	     -0.05324637	     -0.00110862	     -0.19489747	     -0.05639526	      0.88263119	     -0.00179453	     -0.20927709	      0.00001177	     -0.00039737	     43.71169507
      2.51778589	     -0.05326058	     -0.00111190	     -0.19491162	     -0.05639524	      0.88263068	     -0.00179653	     -0.20928340	      0.00002636	     -0.00041449	     43.44410333
      2.51902619	     -0.05327529	     -0.00111689	     -0.19492623	     -0.05639520	      0.88263016	     -0.00179851	     -0.20929000	      0.00004140	     -0.00043191	     43.49015197
      2.52026649	     -0.05328960	     -0.00112039	     -0.19494048	     -0.05639514	      0.88262961	     -0.00180050	     -0.20929685	      0.00005720	     -0.00044950	     43.32316034
      2.52179876	     -0.05330620	     -0.00112603	     -0.19495698	     -0.05639503	      0.88262891	     -0.00180294	     -0.20930561	      0.00007750	     -0.00047138	     43.39360304
      2.52302434	     -0.05331899	     -0.00112864	     -0.19496974	     -0.05639493	      0.88262832	     -0.00180488	     -0.20931281	      0.00009463	     -0.00048880	     43.15249603
      2.52424992	     -0.05333138	     -0.00113332	     -0.19498205	     -0.05639480	      0.88262771	     -0.00180682	     -0.20932017	      0.00011223	     -0.00050610	     43.20620786
      2.52547549	     -0.05334432	     -0.00113675	     -0.19499495	     -0.05639465	      0.88262708	     -0.00180875	     -0.20932767	      0.00013057	     -0.00052312	     43.06630969
      2.52706547	     -0.05336198	     -0.00114267	     -0.19501252	     -0.05639443	      0.88262623	     -0.00181125	     -0.20933765	      0.00015516	     -0.00054474	     43.13017521
      2.52829173	     -0.05337592	     -0.00114545	     -0.19502645	     -0.05639422	      0.88262555	     -0.00181317	     -0.20934554	      0.00017503	     -0.00056091	     42.91348645
      2.52951800	     -0.05338861	     -0.00114958	     -0.19503909	     -0.05639400	      0.88262485	     -0.00181508	     -0.20935356	      0.00019537	     -0.00057660	     42.97475445
      2.53074426	     -0.05339977	     -0.00115231	     -0.19505025	     -0.05639375	      0.88262414	     -0.00181698	     -0.20936168	      0.00021647	     -0.00059163	     42.87314763
      2.53236537	     -0.05341253	     -0.00115704	     -0.19506297	     -0.05639337	      0.88262316	     -0.00181948	     -0.20937246	      0.00024518	     -0.00061036	     42.95889133
      2.53358253	     -0.05342290	     -0.00115888	     -0.19507337	     -0.05639306	      0.88262241	     -0.00182135	     -0.20938061	      0.00026754	     -0.00062339	     42.77087369
      2.53479969	     -0.05343314	     -0.00116227	     -0.19508359	     -0.05639272	      0.88262165	     -0.00182321	     -0.20938882	      0.00029028	     -0.00063554	     42.82709358
      2.53627940	     -0.05344526	     -0.00116455	     -0.19509574	     -0.05639227	      0.88262070	     -0.00182546	     -0.20939888	      0.00031877	     -0.00064893	     42.69869488
      2.53760583	     -0.05345476	     -0.00116793	     -0.19510525	     -0.05639183	      0.88261983	     -0.00182746	     -0.20940794	      0.00034479	     -0.00065963	     42.81603059
      2.53893226	     -0.05346253	     -0.00116846	     -0.19511310	     -0.05639135	      0.88261895	     -0.00182945	     -0.20941700	      0.00037160	     -0.00066886	     42.66551497
      2.54025869	     -0.05346962	     -0.00117035	     -0.19512023	     -0.05639084	      0.88261805	     -0.00183142	     -0.20942602	      0.00039864	     -0.00067644	     42.78454392
      2.54158512	     -0.05347530	     -0.00116922	     -0.19512603	     -0.05639030	      0.88261715	     -0.00183339	     -0.20943500	      0.00042632	     -0.00068223	     42.62934906
      2.54291155	     -0.05347926	     -0.00117019	     -0.19513007	     -0.05638971	      0.88261624	     -0.00183533	     -0.20944390	      0.00045420	     -0.00068633	     42.77133640
      2.54423798	     -0.05348244	     -0.00116802	     -0.19513341	     -0.05638909	      0.88261533	     -0.00183727	     -0.20945268	      0.00048272	     -0.00068860	     42.62432986
      2.54556441	     -0.05348652	     -0.00116856	     -0.19513757	     -0.05638843	      0.88261442	     -0.00183919	     -0.20946137	      0.00051136	     -0.00068922	     42.77041796
      2.54689084	     -0.05349093	     -0.00116588	     -0.19514216	     -0.05638773	      0.88261351	     -0.00184109	     -0.20947001	      0.00054062	     -0.00068811	     42.63082998
      2.54821726	     -0.05349468	     -0.00116617	     -0.19514601	     -0.05638700	      0.88261259	     -0.00184298	     -0.20947858	      0.00056997	     -0.00068541	     42.79668006
      2.54954369	     -0.05349717	     -0.00116278	     -0.19514870	     -0.05638622	      0.88261169	     -0.00184485	     -0.20948704	      0.00059998	     -0.00068095	     42.66957783
      2.55087012	     -0.05349902	     -0.00116256	     -0.19515066	     -0.05638541	      0.88261079	     -0.00184671	     -0.20949537	      0.00063000	     -0.00067495	     42.83947884
      2.55206338	     -0.05349949	     -0.00115908	     -0.19515131	     -0.05638464	      0.88260999	     -0.00184836	     -0.20950272	      0.00065751	     -0.00066811	     42.73854189
      2.55325664	     -0.05349843	     -0.00115740	     -0.19515039	     -0.05638384	      0.88260919	     -0.00185000	     -0.20950990	      0.00068504	     -0.00066007	     42.81716246
      2.55470152	     -0.05349579	     -0.00115347	     -0.19514797	     -0.05638282	      0.88260825	     -0.00185197	     -0.20951831	      0.00071873	     -0.00064867	     42.79224180
      2.55614640	     -0.05349227	     -0.00115114	     -0.19514463	     -0.05638176	      0.88260732	     -0.00185393	     -0.20952641	      0.00075245	     -0.00063568	     42.91293107
      2.55736406	     -0.05348787	     -0.00114664	     -0.19514046	     -0.05638083	      0.88260655	     -0.00185556	     -0.20953297	      0.00078120	     -0.00062351	     42.83860652
      2.55858173	     -0.05348236	     -0.00114395	     -0.19513512	     -0.05637986	      0.88260580	     -0.00185717	     -0.20953925	      0.00080990	     -0.00061038	     42.91109108
      2.55979939	     -0.05347591	     -0.00113998	     -0.19512887	     -0.05637885	      0.88260507	     -0.00185878	     -0.20954524	      0.00083879	     -0.00059632	     42.90243009
      2.56144872	     -0.05346643	     -0.00113597	     -0.19511963	     -0.05637744	      0.88260410	     -0.00186093	     -0.20955287	      0.00087796	     -0.00057604	     42.99517885
      2.56268359	     -0.05345847	     -0.00113127	     -0.19511189	     -0.05637634	      0.88260340	     -0.00186252	     -0.20955824	      0.00090750	     -0.00055996	     42.94217472
      2.56391847	     -0.05345011	     -0.00112837	     -0.19510370	     -0.05637520	      0.88260272	     -0.00186410	     -0.20956329	      0.00093695	     -0.00054330	     43.01020497
      2.56515335	     -0.05344147	     -0.00112438	     -0.19509526	     -0.05637402	      0.88260206	     -0.00186567	     -0.20956803	      0.00096653	     -0.00052607	     42.99889932
      2.56679642	     -0.05342998	     -0.00112078	     -0.19508398	     -0.05637240	      0.88260121	     -0.00186774	     -0.20957389	      0.00100579	     -0.00050247	     43.09191664
      2.56800861	     -0.05342130	     -0.00111648	     -0.19507550	     -0.05637116	      0.88260061	     -0.00186925	     -0.20957788	      0.00103491	     -0.00048460	     43.03563382
      2.56922079	     -0.05341264	     -0.00111405	     -0.19506698	     -0.05636989	      0.88260004	     -0.00187075	     -0.20958161	      0.00106388	     -0.00046651	     43.10246955
      2.57072213	     -0.05340178	     -0.00110981	     -0.19505634	     -0.05636827	      0.88259935	     -0.00187259	     -0.20958586	      0.00109990	     -0.00044377	     43.10251894
      2.57205496	     -0.05339189	     -0.00110823	     -0.19504658	     -0.05636678	      0.88259878	     -0.00187420	     -0.20958930	      0.00113170	     -0.00042335	     43.23404374
      2.57338780	     -0.05338135	     -0.00110491	     -0.19503621	     -0.05636525	      0.88259823	     -0.00187581	     -0.20959242	      0.00116363	     -0.00040251	     43.23835416
      2.57472063	     -0.05337011	     -0.00110449	     -0.19502506	     -0.05636368	      0.88259770	     -0.00187739	     -0.20959522	      0.00119519	     -0.00038124	     43.40532494
      2.57605346	     -0.05335796	     -0.00110185	     -0.19501306	     -0.05636206	      0.88259721	     -0.00187896	     -0.20959767	      0.00122671	     -0.00035926	     43.42142785
      2.57738630	     -0.05334513	     -0.00110242	     -0.19500030	     -0.05636041	      0.88259675	     -0.00188052	     -0.20959978	      0.00125761	     -0.00033659	     43.61415725
      2.57871913	     -0.05333132	     -0.00110006	     -0.19498663	     -0.05635871	      0.88259631	     -0.00188206	     -0.20960153	      0.00128827	     -0.00031294	     43.63751924
      2.58005197	     -0.05331582	     -0.00110112	     -0.19497117	     -0.05635698	      0.88259591	     -0.00188359	     -0.20960290	      0.00131805	     -0.00028838	     43.85429698
      2.58122597	     -0.05329924	     -0.00109879	     -0.19495473	     -0.05635541	      0.88259559	     -0.00188492	     -0.20960376	      0.00134396	     -0.00026577	     43.88861171
      2.58239997	     -0.05328002	     -0.00109839	     -0.19493559	     -0.05635382	      0.88259529	     -0.00188624	     -0.20960423	      0.00136913	     -0.00024228	     44.04638869
      2.58385463	     -0.05325263	     -0.00109614	     -0.19490833	     -0.05635181	      0.88259496	     -0.00188785	     -0.20960422	      0.00139952	     -0.00021177	     44.18369841
      2.58530930	     -0.05322084	     -0.00109545	     -0.19487663	     -0.05634975	      0.88259467	     -0.00188945	     -0.20960350	      0.00142862	     -0.00017971	     44.42294478
      2.58648512	     -0.05319110	     -0.00109221	     -0.19484705	     -0.05634806	      0.88259448	     -0.00189073	     -0.20960234	      0.00145142	     -0.00015255	     44.50978958
      2.58766095	     -0.05315628	     -0.00109056	     -0.19481232	     -0.05634634	      0.88259432	     -0.00189199	     -0.20960062	      0.00147322	     -0.00012434	     44.69373909
      2.58913188	     -0.05310839	     -0.00108662	     -0.19476459	     -0.05634415	      0.88259416	     -0.00189356	     -0.20959765	      0.00149931	     -0.00008742	     44.86608930
      2.59060281	     -0.05305654	     -0.00108467	     -0.19471285	     -0.05634193	      0.88259406	     -0.00189511	     -0.20959374	      0.00152372	     -0.00004893	     45.15839037
      2.59171663	     -0.05301489	     -0.00108079	     -0.19467133	     -0.05634022	      0.88259402	     -0.00189627	     -0.20959015	      0.00154136	     -0.00001869	     45.26352975
      2.59283045	     -0.05297187	     -0.00107892	     -0.19462840	     -0.05633849	      0.88259402	     -0.00189742	     -0.20958603	      0.00155795	      0.00001231	     45.46095621
      2.59437729	     -0.05291074	     -0.00107543	     -0.19456738	     -0.05633607	      0.88259407	     -0.00189900	     -0.20957945	      0.00157951	      0.00005659	     45.68817813
      2.59576919	     -0.05285470	     -0.00107414	     -0.19451138	     -0.05633386	      0.88259418	     -0.00190040	     -0.20957275	      0.00159719	      0.00009735	     45.96113910
      2.59716109	     -0.05279689	     -0.00107049	     -0.19445367	     -0.05633162	      0.88259434	     -0.00190180	     -0.20956533	      0.00161352	      0.00013886	     46.11816263
      2.59828114	     -0.05274826	     -0.00107030	     -0.19440502	     -0.05632981	      0.88259452	     -0.00190291	     -0.20955884	      0.00162534	      0.00017253	     46.37067844
      2.59940118	     -0.05269734	     -0.00106825	     -0.19435414	     -0.05632798	      0.88259473	     -0.00190401	     -0.20955185	      0.00163631	      0.00020645	     46.54312789
      2.60089553	     -0.05262687	     -0.00106705	     -0.19428367	     -0.05632553	      0.88259507	     -0.00190547	     -0.20954177	      0.00164929	      0.00025185	     46.85263720
      2.60238987	     -0.05255434	     -0.00106408	     -0.19421117	     -0.05632305	      0.88259548	     -0.00190691	     -0.20953082	      0.00166055	      0.00029726	     47.04255183
      2.60347437	     -0.05250090	     -0.00106443	     -0.19415767	     -0.05632125	      0.88259582	     -0.00190795	     -0.20952237	      0.00166737	      0.00032993	     47.30566961
      2.60455886	     -0.05244722	     -0.00106322	     -0.19410397	     -0.05631944	      0.88259620	     -0.00190898	     -0.20951352	      0.00167334	      0.00036231	     47.47170578
      2.60611886	     -0.05236868	     -0.00106300	     -0.19402535	     -0.05631682	      0.88259680	     -0.00191046	     -0.20950015	      0.00168015	      0.00040804	     47.80615457
      2.60743464	     -0.05230035	     -0.00106185	     -0.19395695	     -0.05631461	      0.88259736	     -0.00191169	     -0.20948829	      0.00168444	      0.00044576	     48.00721822
      2.60875043	     -0.05223147	     -0.00106284	     -0.19388795	     -0.05631239	      0.88259797	     -0.00191291	     -0.20947592	      0.00168718	      0.00048248	     48.34165735
      2.61006622	     -0.05216288	     -0.00106195	     -0.19381927	     -0.05631017	      0.88259863	     -0.00191412	     -0.20946309	      0.00168863	      0.00051813	     48.50696315
      2.61138201	     -0.05209341	     -0.00106430	     -0.19374961	     -0.05630794	      0.88259933	     -0.00191532	     -0.20944986	      0.00168845	      0.00055246	     48.90216740
      2.61252512	     -0.05203372	     -0.00106389	     -0.19368981	     -0.05630602	      0.88259998	     -0.00191636	     -0.20943809	      0.00168727	      0.00058127	     48.99590658
      2.61366822	     -0.05197485	     -0.00106572	     -0.19363076	     -0.05630409	      0.88260066	     -0.00191739	     -0.20942609	      0.00168486	      0.00060887	     49.26962873
      2.61506829	     -0.05190292	     -0.00106673	     -0.19355863	     -0.05630173	      0.88260154	     -0.00191864	     -0.20941116	      0.00168054	      0.00064103	     49.49938426
      2.61646835	     -0.05183136	     -0.00106992	     -0.19348682	     -0.05629938	      0.88260246	     -0.00191988	     -0.20939597	      0.00167451	      0.00067119	     49.89755004
      2.61759584	     -0.05177448	     -0.00107023	     -0.19342977	     -0.05629750	      0.88260323	     -0.00192087	     -0.20938357	      0.00166864	      0.00069401	     49.99609987
      2.61872333	     -0.05171812	     -0.00107235	     -0.19337320	     -0.05629562	      0.88260402	     -0.00192185	     -0.20937106	      0.00166162	      0.00071532	     50.25736296
      2.62015063	     -0.05164721	     -0.00107351	     -0.19330204	     -0.05629326	      0.88260506	     -0.00192309	     -0.20935508	      0.00165140	      0.00074008	     50.47160808
      2.62157794	     -0.05157709	     -0.00107667	     -0.19323161	     -0.05629091	      0.88260613	     -0.00192431	     -0.20933895	      0.00163952	      0.00076214	     50.87925964
      2.62265046	     -0.05152518	     -0.00107660	     -0.19317953	     -0.05628915	      0.88260696	     -0.00192522	     -0.20932675	      0.00162978	      0.00077695	     50.94786810
      2.62372298	     -0.05147351	     -0.00107830	     -0.19312764	     -0.05628741	      0.88260780	     -0.00192613	     -0.20931450	      0.00161912	      0.00079011	     51.19106080
      2.62522229	     -0.05140160	     -0.00107940	     -0.19305544	     -0.05628500	      0.88260899	     -0.00192738	     -0.20929729	      0.00160298	      0.00080584	     51.43069269
      2.62656982	     -0.05133889	     -0.00108178	     -0.19299241	     -0.05628285	      0.88261009	     -0.00192850	     -0.20928176	      0.00158708	      0.00081722	     51.75518611
      2.62791736	     -0.05127810	     -0.00108165	     -0.19293138	     -0.05628072	      0.88261120	     -0.00192960	     -0.20926622	      0.00157013	      0.00082604	     51.87109666
      2.62899731	     -0.05123027	     -0.00108427	     -0.19288327	     -0.05627903	      0.88261209	     -0.00193048	     -0.20925379	      0.00155557	      0.00083116	     52.17087665
      2.63007725	     -0.05118365	     -0.00108498	     -0.19283641	     -0.05627736	      0.88261299	     -0.00193136	     -0.20924138	      0.00154040	      0.00083470	     52.30867325
      2.63152806	     -0.05112360	     -0.00108713	     -0.19277601	     -0.05627514	      0.88261420	     -0.00193252	     -0.20922479	      0.00151879	      0.00083686	     52.58895523
      2.63297887	     -0.05106609	     -0.00108718	     -0.19271819	     -0.05627295	      0.88261542	     -0.00193368	     -0.20920835	      0.00149605	      0.00083609	     52.70430543
      2.63403001	     -0.05102611	     -0.00108947	     -0.19267791	     -0.05627139	      0.88261629	     -0.00193451	     -0.20919654	      0.00147868	      0.00083361	     52.95837168
      2.63508114	     -0.05098793	     -0.00108997	     -0.19263949	     -0.05626984	      0.88261717	     -0.00193533	     -0.20918484	      0.00146082	      0.00082962	     53.06727790
      2.63659434	     -0.05093650	     -0.00109182	     -0.19258767	     -0.05626765	      0.88261842	     -0.00193651	     -0.20916824	      0.00143406	      0.00082113	     53.30643827
      2.63787212	     -0.05089638	     -0.00109174	     -0.19254726	     -0.05626584	      0.88261946	     -0.00193749	     -0.20915448	      0.00141065	      0.00081160	     53.39612625
      2.63914989	     -0.05085974	     -0.00109329	     -0.19251028	     -0.05626405	      0.88262049	     -0.00193847	     -0.20914100	      0.00138638	      0.00079992	     53.61911153
      2.64042767	     -0.05082599	     -0.00109255	     -0.19247624	     -0.05626229	      0.88262151	     -0.00193945	     -0.20912784	      0.00136156	      0.00078617	     53.64998489
      2.64170544	     -0.05079456	     -0.00109460	     -0.19244445	     -0.05626057	      0.88262250	     -0.00194041	     -0.20911499	      0.00133601	      0.00077024	     53.94021584
      2.64282971	     -0.05076920	     -0.00109392	     -0.19241884	     -0.05625908	      0.88262336	     -0.00194126	     -0.20910395	      0.00131327	      0.00075465	     53.93661606
      2.64395398	     -0.05074696	     -0.00109554	     -0.19239628	     -0.05625762	      0.88262420	     -0.00194210	     -0.20909318	      0.00129004	      0.00073757	     54.11957225
      2.64530636	     -0.05072528	     -0.00109634	     -0.19237425	     -0.05625589	      0.88262518	     -0.00194311	     -0.20908065	      0.00126170	      0.00071528	     54.18075857
      2.64665875	     -0.05070899	     -0.00109937	     -0.19235753	     -0.05625421	      0.88262613	     -0.00194411	     -0.20906865	      0.00123275	      0.00069105	     54.41826162
      2.64777861	     -0.05069865	     -0.00109979	     -0.19234691	     -0.05625284	      0.88262689	     -0.00194493	     -0.20905914	      0.00120858	      0.00066971	     54.38561847
      2.64889848	     -0.05068993	     -0.00110231	     -0.19233784	     -0.05625150	      0.88262763	     -0.00194575	     -0.20905001	      0.00118407	      0.00064723	     54.54845588
      2.65027032	     -0.05068047	     -0.00110377	     -0.19232799	     -0.05624989	      0.88262850	     -0.00194675	     -0.20903928	      0.00115381	      0.00061849	     54.59234801
      2.65164216	     -0.05067186	     -0.00110682	     -0.19231896	     -0.05624833	      0.88262933	     -0.00194775	     -0.20902900	      0.00112305	      0.00058856	     54.82899199
      2.65272148	     -0.05066567	     -0.00110656	     -0.19231252	     -0.05624713	      0.88262995	     -0.00194853	     -0.20902119	      0.00109873	      0.00056440	     54.74988731
      2.65380079	     -0.05066033	     -0.00110788	     -0.19230688	     -0.05624596	      0.88263054	     -0.00194931	     -0.20901361	      0.00107409	      0.00053970	     54.86079769
      2.65522641	     -0.05065593	     -0.00110829	     -0.19230213	     -0.05624445	      0.88263129	     -0.00195033	     -0.20900395	      0.00104134	      0.00050649	     54.86526294
      2.65665202	     -0.05065495	     -0.00111060	     -0.19230074	     -0.05624299	      0.88263199	     -0.00195136	     -0.20899472	      0.00100818	      0.00047265	     55.07493170
      2.65769036	     -0.05065628	     -0.00110988	     -0.19230184	     -0.05624196	      0.88263247	     -0.00195210	     -0.20898830	      0.00098403	      0.00044774	     54.94847893
      2.65872870	     -0.05065903	     -0.00111089	     -0.19230432	     -0.05624095	      0.88263292	     -0.00195284	     -0.20898213	      0.00095969	      0.00042258	     55.01890540
      2.66022935	     -0.05066513	     -0.00111121	     -0.19231004	     -0.05623954	      0.88263352	     -0.00195391	     -0.20897364	      0.00092451	      0.00038601	     55.00992792
      2.66150439	     -0.05067216	     -0.00111256	     -0.19231674	     -0.05623838	      0.88263400	     -0.00195481	     -0.20896681	      0.00089451	      0.00035483	     55.11812816
      2.66277943	     -0.05068086	     -0.00111203	     -0.19232515	     -0.05623725	      0.88263443	     -0.00195572	     -0.20896034	      0.00086463	      0.00032373	     55.02954879
      2.66405447	     -0.05069107	     -0.00111370	     -0.19233503	     -0.05623617	      0.88263482	     -0.00195662	     -0.20895420	      0.00083464	      0.00029274	     55.18194889
      2.66532951	     -0.05070279	     -0.00111235	     -0.19234650	     -0.05623513	      0.88263518	     -0.00195752	     -0.20894839	      0.00080489	      0.00026210	     55.01275389
      2.66642056	     -0.05071416	     -0.00111399	     -0.19235757	     -0.05623426	      0.88263545	     -0.00195829	     -0.20894367	      0.00077932	      0.00023613	     55.14165545
      2.66751160	     -0.05072662	     -0.00111360	     -0.19236980	     -0.05623343	      0.88263569	     -0.00195906	     -0.20893917	      0.00075395	      0.00021059	     55.06274114
      2.66889228	     -0.05074395	     -0.00111441	     -0.19238680	     -0.05623241	      0.88263596	     -0.00196004	     -0.20893379	      0.00072190	      0.00017885	     55.11030086
      2.67027296	     -0.05076308	     -0.00111329	     -0.19240566	     -0.05623143	      0.88263619	     -0.00196101	     -0.20892877	      0.00069013	      0.00014795	     54.95512612
      2.67136972	     -0.05077963	     -0.00111457	     -0.19242194	     -0.05623069	      0.88263633	     -0.00196178	     -0.20892502	      0.00066491	      0.00012397	     55.05145431
      2.67246648	     -0.05079738	     -0.00111398	     -0.19243948	     -0.05622997	      0.88263646	     -0.00196256	     -0.20892149	      0.00063996	      0.00010062	     54.94976422
      2.67386860	     -0.05082187	     -0.00111451	     -0.19246366	     -0.05622910	      0.88263658	     -0.00196355	     -0.20891730	      0.00060824	      0.00007163	     54.96584497
      2.67527073	     -0.05084831	     -0.00111291	     -0.19248985	     -0.05622827	      0.88263666	     -0.00196454	     -0.20891345	      0.00057698	      0.00004373	     54.75901918
      2.67632474	     -0.05086941	     -0.00111398	     -0.19251071	     -0.05622767	      0.88263669	     -0.00196529	     -0.20891080	      0.00055357	      0.00002340	     54.83435887
      2.67737875	     -0.05089149	     -0.00111321	     -0.19253260	     -0.05622710	      0.88263671	     -0.00196603	     -0.20890834	      0.00053050	      0.00000371	     54.72150370
      2.67885051	     -0.05092395	     -0.00111315	     -0.19256477	     -0.05622634	      0.88263669	     -0.00196708	     -0.20890522	      0.00049864	     -0.00002279	     54.68562514
      2.68032226	     -0.05095833	     -0.00111105	     -0.19259893	     -0.05622563	      0.88263664	     -0.00196813	     -0.20890247	      0.00046743	     -0.00004803	     54.43882647
      2.68133354	     -0.05098315	     -0.00111192	     -0.19262354	     -0.05622517	      0.88263658	     -0.00196885	     -0.20890079	      0.00044614	     -0.00006473	     54.49383804
      2.68234482	     -0.05100892	     -0.00111101	     -0.19264915	     -0.05622473	      0.88263651	     -0.00196958	     -0.20889928	      0.00042523	     -0.00008082	     54.36838258
      2.68391702	     -0.05105081	     -0.00111038	     -0.19269077	     -0.05622409	      0.88263637	     -0.00197071	     -0.20889727	      0.00039323	     -0.00010473	     54.26941172
      2.68521033	     -0.05108687	     -0.00110873	     -0.19272666	     -0.05622359	      0.88263622	     -0.00197164	     -0.20889592	      0.00036750	     -0.00012338	     54.06184511
      2.68650363	     -0.05112454	     -0.00110871	     -0.19276410	     -0.05622314	      0.88263605	     -0.00197258	     -0.20889484	      0.00034218	     -0.00014118	     54.04228558
      2.68779694	     -0.05116380	     -0.00110632	     -0.19280322	     -0.05622271	      0.88263585	     -0.00197352	     -0.20889404	      0.00031756	     -0.00015810	     53.75212853
      2.68894497	     -0.05119984	     -0.00110655	     -0.19283907	     -0.05622236	      0.88263566	     -0.00197436	     -0.20889355	      0.00029603	     -0.00017250	     53.75822052
      2.69009300	     -0.05123683	     -0.00110469	     -0.19287594	     -0.05622203	      0.88263546	     -0.00197520	     -0.20889327	      0.00027512	     -0.00018625	     53.52842438
      2.69124103	     -0.05127476	     -0.00110397	     -0.19291371	     -0.05622172	      0.88263524	     -0.00197604	     -0.20889320	      0.00025462	     -0.00019946	     53.44028263
      2.69274182	     -0.05132567	     -0.00110149	     -0.19296447	     -0.05622136	      0.88263492	     -0.00197716	     -0.20889339	      0.00022872	     -0.00021589	     53.15881062
      2.69391650	     -0.05136646	     -0.00110108	     -0.19300511	     -0.05622111	      0.88263466	     -0.00197803	     -0.20889375	      0.00020899	     -0.00022819	     53.12231238
      2.69509118	     -0.05140795	     -0.00109879	     -0.19304651	     -0.05622087	      0.88263439	     -0.00197891	     -0.20889431	      0.00018999	     -0.00023998	     52.87086298
      2.69626586	     -0.05145013	     -0.00109765	     -0.19308857	     -0.05622066	      0.88263410	     -0.00197980	     -0.20889503	      0.00017152	     -0.00025135	     52.76720553
      2.69774592	     -0.05150424	     -0.00109453	     -0.19314258	     -0.05622042	      0.88263372	     -0.00198092	     -0.20889618	      0.00014928	     -0.00026507	     52.45410648
      2.69890502	     -0.05154731	     -0.00109375	     -0.19318554	     -0.05622026	      0.88263340	     -0.00198181	     -0.20889726	      0.00013245	     -0.00027544	     52.40730614
      2.70006412	     -0.05159083	     -0.00109111	     -0.19322900	     -0.05622011	      0.88263308	     -0.00198270	     -0.20889848	      0.00011641	     -0.00028542	     52.14540057
      2.70122322	     -0.05163472	     -0.00108951	     -0.19327281	     -0.05621999	      0.88263274	     -0.00198360	     -0.20889983	      0.00010095	     -0.00029509	     52.01773383
      2.70276530	     -0.05169378	     -0.00108584	     -0.19333182	     -0.05621985	      0.88263228	     -0.00198480	     -0.20890182	      0.00008152	     -0.00030742	     51.67696201
      2.70392218	     -0.05173871	     -0.00108468	     -0.19337667	     -0.05621976	      0.88263192	     -0.00198571	     -0.20890345	      0.00006761	     -0.00031636	     51.61152278
      2.70507905	     -0.05178424	     -0.00108182	     -0.19342218	     -0.05621969	      0.88263155	     -0.00198663	     -0.20890519	      0.00005452	     -0.00032498	     51.33640466
      2.70648081	     -0.05184014	     -0.00107990	     -0.19347802	     -0.05621963	      0.88263108	     -0.00198774	     -0.20890746	      0.00003947	     -0.00033511	     51.19855028
      2.70773791	     -0.05189073	     -0.00107649	     -0.19352860	     -0.05621958	      0.88263066	     -0.00198876	     -0.20890963	      0.00002697	     -0.00034384	     50.85098931
      2.70899500	     -0.05194147	     -0.00107537	     -0.19357929	     -0.05621956	      0.88263022	     -0.00198978	     -0.20891192	      0.00001514	     -0.00035231	     50.77789889
      2.71025210	     -0.05199286	     -0.00107217	     -0.19363068	     -0.05621954	      0.88262977	     -0.00199080	     -0.20891433	      0.00000430	     -0.00036042	     50.40654174
      2.71150919	     -0.05204471	     -0.00107149	     -0.19368248	     -0.05621955	      0.88262931	     -0.00199184	     -0.20891687	     -0.00000590	     -0.00036829	     50.34639045
      2.71276629	     -0.05209671	     -0.00106859	     -0.19373448	     -0.05621956	      0.88262884	     -0.00199289	     -0.20891952	     -0.00001508	     -0.00037579	     49.95985360
      2.71402338	     -0.05214867	     -0.00106840	     -0.19378639	     -0.05621958	      0.88262837	     -0.00199395	     -0.20892227	     -0.00002363	     -0.00038301	     49.91889445
      2.71528048	     -0.05220022	     -0.00106589	     -0.19383796	     -0.05621962	      0.88262788	     -0.00199501	     -0.20892509	     -0.00003116	     -0.00038983	     49.51920255
      2.71653758	     -0.05225122	     -0.00106621	     -0.19388890	     -0.05621966	      0.88262739	     -0.00199609	     -0.20892798	     -0.00003809	     -0.00039632	     49.49785794
      2.71779467	     -0.05230158	     -0.00106416	     -0.19393928	     -0.05621971	      0.88262689	     -0.00199718	     -0.20893091	     -0.00004401	     -0.00040236	     49.08711837
      2.71905177	     -0.05235121	     -0.00106501	     -0.19398885	     -0.05621977	      0.88262638	     -0.00199828	     -0.20893387	     -0.00004937	     -0.00040801	     49.08300091
      2.72030886	     -0.05240019	     -0.00106352	     -0.19403785	     -0.05621984	      0.88262586	     -0.00199940	     -0.20893685	     -0.00005374	     -0.00041315	     48.66858327
      2.72156596	     -0.05244839	     -0.00106497	     -0.19408599	     -0.05621991	      0.88262534	     -0.00200052	     -0.20893985	     -0.00005759	     -0.00041786	     48.68179567
      2.72282305	     -0.05249543	     -0.00106445	     -0.19413303	     -0.05621998	      0.88262481	     -0.00200166	     -0.20894284	     -0.00006048	     -0.00042197	     48.27119726
      2.72408015	     -0.05254123	     -0.00106668	     -0.19417877	     -0.05622006	      0.88262428	     -0.00200281	     -0.20894583	     -0.00006290	     -0.00042555	     48.29065246
      2.72533724	     -0.05258551	     -0.00106659	     -0.19422305	     -0.05622014	      0.88262374	     -0.00200397	     -0.20894880	     -0.00006441	     -0.00042845	     47.89109778
      2.72659434	     -0.05262802	     -0.00106913	     -0.19426549	     -0.05622022	      0.88262320	     -0.00200514	     -0.20895173	     -0.00006546	     -0.00043076	     47.92382504
      2.72785144	     -0.05266863	     -0.00106943	     -0.19430611	     -0.05622030	      0.88262266	     -0.00200633	     -0.20895461	     -0.00006565	     -0.00043231	     47.54222147
      2.72910853	     -0.05270725	     -0.00107215	     -0.19434467	     -0.05622039	      0.88262211	     -0.00200753	     -0.20895742	     -0.00006544	     -0.00043318	     47.57916993
      2.73036563	     -0.05274376	     -0.00107273	     -0.19438119	     -0.05622047	      0.88262157	     -0.00200874	     -0.20896016	     -0.00006446	     -0.00043322	     47.21902922
      2.73162272	     -0.05277826	     -0.00107550	     -0.19441564	     -0.05622055	      0.88262102	     -0.00200996	     -0.20896280	     -0.00006312	     -0.00043251	     47.25233910
      2.73287982	     -0.05281081	     -0.00107625	     -0.19444820	     -0.05622063	      0.88262048	     -0.00201120	     -0.20896536	     -0.00006110	     -0.00043095	     46.91204432
      2.73413691	     -0.05284141	     -0.00107895	     -0.19447877	     -0.05622070	      0.88261994	     -0.00201245	     -0.20896783	     -0.00005878	     -0.00042860	     46.93704554
      2.73539401	     -0.05286996	     -0.00107980	     -0.19450734	     -0.05622077	      0.88261940	     -0.00201370	     -0.20897021	     -0.00005584	     -0.00042538	     46.62377694
      2.73665110	     -0.05289658	     -0.00108241	     -0.19453393	     -0.05622084	      0.88261887	     -0.00201497	     -0.20897250	     -0.00005263	     -0.00042135	     46.64331561
      2.73790820	     -0.05292119	     -0.00108336	     -0.19455856	     -0.05622091	      0.88261835	     -0.00201625	     -0.20897469	     -0.00004887	     -0.00041645	     46.35963544
      2.73916530	     -0.05294363	     -0.00108578	     -0.19458098	     -0.05622096	      0.88261783	     -0.00201755	     -0.20897679	     -0.00004487	     -0.00041076	     46.36929667
      2.74042239	     -0.05296371	     -0.00108653	     -0.19460109	     -0.05622102	      0.88261731	     -0.00201885	     -0.20897878	     -0.00004038	     -0.00040425	     46.10225203
      2.74167949	     -0.05298156	     -0.00108839	     -0.19461895	     -0.05622107	      0.88261681	     -0.00202016	     -0.20898066	     -0.00003570	     -0.00039711	     46.09219859
      2.74293658	     -0.05299712	     -0.00108882	     -0.19463455	     -0.05622111	      0.88261632	     -0.00202148	     -0.20898242	     -0.00003057	     -0.00038937	     45.84729122
      2.74419368	     -0.05301061	     -0.00109025	     -0.19464806	     -0.05622114	      0.88261583	     -0.00202282	     -0.20898406	     -0.00002522	     -0.00038121	     45.82423811
      2.74571665	     -0.05302442	     -0.00109014	     -0.19466195	     -0.05622118	      0.88261526	     -0.00202445	     -0.20898588	     -0.00001811	     -0.00037087	     45.47198301
      2.74684228	     -0.05303295	     -0.00109203	     -0.19467048	     -0.05622119	      0.88261484	     -0.00202566	     -0.20898712	     -0.00001271	     -0.00036308	     45.57924505
      2.74796792	     -0.05304006	     -0.00109228	     -0.19467763	     -0.05622120	      0.88261444	     -0.00202689	     -0.20898827	     -0.00000686	     -0.00035519	     45.36827079
      2.74946533	     -0.05304727	     -0.00109388	     -0.19468487	     -0.05622121	      0.88261392	     -0.00202853	     -0.20898965	      0.00000128	     -0.00034477	     45.33638097
      2.75081174	     -0.05305139	     -0.00109388	     -0.19468905	     -0.05622120	      0.88261346	     -0.00203001	     -0.20899076	      0.00000920	     -0.00033559	     45.00928896
      2.75215815	     -0.05305341	     -0.00109632	     -0.19469107	     -0.05622118	      0.88261301	     -0.00203152	     -0.20899174	      0.00001736	     -0.00032683	     45.16407024
      2.75333442	     -0.05305360	     -0.00109619	     -0.19469132	     -0.05622116	      0.88261263	     -0.00203284	     -0.20899248	      0.00002512	     -0.00031955	     44.78504331
      2.75451070	     -0.05305260	     -0.00109827	     -0.19469032	     -0.05622112	      0.88261226	     -0.00203417	     -0.20899311	      0.00003309	     -0.00031280	     44.82231575
      2.75568697	     -0.05305051	     -0.00109954	     -0.19468824	     -0.05622108	      0.88261190	     -0.00203551	     -0.20899366	      0.00004157	     -0.00030659	     44.62980356
      2.75730159	     -0.05304636	     -0.00110320	     -0.19468406	     -0.05622100	      0.88261141	     -0.00203736	     -0.20899428	      0.00005375	     -0.00029910	     44.65075480
      2.75851511	     -0.05304339	     -0.00110498	     -0.19468109	     -0.05622093	      0.88261105	     -0.00203877	     -0.20899468	      0.00006356	     -0.00029424	     44.32114543
      2.75972863	     -0.05304136	     -0.00110894	     -0.19467899	     -0.05622085	      0.88261069	     -0.00204019	     -0.20899509	      0.00007364	     -0.00029019	     44.35261409
      2.76094215	     -0.05304020	     -0.00111221	     -0.19467779	     -0.05622075	      0.88261034	     -0.00204162	     -0.20899554	      0.00008428	     -0.00028695	     44.13747311
      2.76252088	     -0.05304017	     -0.00111860	     -0.19467764	     -0.05622061	      0.88260989	     -0.00204349	     -0.20899627	      0.00009868	     -0.00028416	     44.18664014
      2.76371759	     -0.05304106	     -0.00112221	     -0.19467846	     -0.05622048	      0.88260955	     -0.00204492	     -0.20899698	      0.00011034	     -0.00028308	     43.85160114
      2.76491429	     -0.05304271	     -0.00112779	     -0.19468000	     -0.05622035	      0.88260921	     -0.00204636	     -0.20899784	      0.00012236	     -0.00028303	     43.88564536
      2.76636837	     -0.05304612	     -0.00113338	     -0.19468330	     -0.05622016	      0.88260880	     -0.00204811	     -0.20899912	      0.00013784	     -0.00028432	     43.61073081
      2.76782245	     -0.05305017	     -0.00114148	     -0.19468717	     -0.05621994	      0.88260839	     -0.00204988	     -0.20900069	      0.00015395	     -0.00028726	     43.84183867
      2.76891832	     -0.05305362	     -0.00114520	     -0.19469056	     -0.05621977	      0.88260807	     -0.00205122	     -0.20900207	      0.00016693	     -0.00029049	     43.46354481
      2.77001419	     -0.05305776	     -0.00115079	     -0.19469458	     -0.05621958	      0.88260775	     -0.00205256	     -0.20900363	      0.00018026	     -0.00029468	     43.47371898
      2.77158810	     -0.05306477	     -0.00115784	     -0.19470146	     -0.05621928	      0.88260728	     -0.00205449	     -0.20900620	      0.00020042	     -0.00030228	     43.28730353
      2.77295085	     -0.05307194	     -0.00116510	     -0.19470848	     -0.05621899	      0.88260686	     -0.00205617	     -0.20900876	      0.00021866	     -0.00031041	     43.35756694
      2.77431361	     -0.05308011	     -0.00117046	     -0.19471656	     -0.05621868	      0.88260643	     -0.00205786	     -0.20901164	      0.00023792	     -0.00031984	     43.07482661
      2.77567637	     -0.05308900	     -0.00117811	     -0.19472529	     -0.05621834	      0.88260599	     -0.00205954	     -0.20901486	      0.00025778	     -0.00033061	     43.26756035
      2.77687283	     -0.05309692	     -0.00118209	     -0.19473316	     -0.05621803	      0.88260559	     -0.00206103	     -0.20901796	      0.00027616	     -0.00034100	     42.95797859
      2.77806930	     -0.05310461	     -0.00118784	     -0.19474074	     -0.05621768	      0.88260517	     -0.00206251	     -0.20902130	      0.00029502	     -0.00035228	     43.02710785
      2.77926576	     -0.05311204	     -0.00119225	     -0.19474811	     -0.05621732	      0.88260475	     -0.00206399	     -0.20902485	      0.00031465	     -0.00036429	     42.89727409
      2.78091199	     -0.05312180	     -0.00119922	     -0.19475775	     -0.05621678	      0.88260413	     -0.00206603	     -0.20903008	      0.00034260	     -0.00038185	     42.95916040
      2.78214814	     -0.05312910	     -0.00120258	     -0.19476503	     -0.05621634	      0.88260365	     -0.00206755	     -0.20903424	      0.00036453	     -0.00039563	     42.72462098
      2.78338429	     -0.05313642	     -0.00120747	     -0.19477227	     -0.05621588	      0.88260315	     -0.00206908	     -0.20903860	      0.00038695	     -0.00040986	     42.79073521
      2.78462044	     -0.05314302	     -0.00121113	     -0.19477884	     -0.05621538	      0.88260264	     -0.00207060	     -0.20904316	      0.00041013	     -0.00042430	     42.66535403
      2.78622092	     -0.05315269	     -0.00121756	     -0.19478842	     -0.05621470	      0.88260194	     -0.00207256	     -0.20904937	      0.00044090	     -0.00044315	     42.74869980
      2.78743277	     -0.05315977	     -0.00122047	     -0.19479549	     -0.05621415	      0.88260140	     -0.00207405	     -0.20905432	      0.00046502	     -0.00045728	     42.53452397
      2.78864462	     -0.05316599	     -0.00122476	     -0.19480166	     -0.05621358	      0.88260084	     -0.00207552	     -0.20905944	      0.00048952	     -0.00047119	     42.59199985
      2.79012635	     -0.05317306	     -0.00122820	     -0.19480872	     -0.05621283	      0.88260012	     -0.00207732	     -0.20906590	      0.00052033	     -0.00048768	     42.44139901
      2.79145977	     -0.05317947	     -0.00123284	     -0.19481508	     -0.05621212	      0.88259947	     -0.00207894	     -0.20907187	      0.00054856	     -0.00050200	     42.56502158
      2.79279320	     -0.05318547	     -0.00123514	     -0.19482109	     -0.05621136	      0.88259879	     -0.00208054	     -0.20907801	      0.00057764	     -0.00051565	     42.37612588
      2.79412663	     -0.05318957	     -0.00123965	     -0.19482514	     -0.05621057	      0.88259809	     -0.00208214	     -0.20908425	      0.00060713	     -0.00052860	     42.55356853
      2.79546006	     -0.05319144	     -0.00124128	     -0.19482706	     -0.05620974	      0.88259738	     -0.00208372	     -0.20909054	      0.00063750	     -0.00054054	     42.35922940
      2.79679349	     -0.05319125	     -0.00124562	     -0.19482683	     -0.05620887	      0.88259665	     -0.00208530	     -0.20909682	      0.00066815	     -0.00055142	     42.57670193
      2.79812692	     -0.05318924	     -0.00124663	     -0.19482487	     -0.05620796	      0.88259591	     -0.00208687	     -0.20910306	      0.00069962	     -0.00056096	     42.35920181
      2.79946035	     -0.05318630	     -0.00125074	     -0.19482190	     -0.05620701	      0.88259515	     -0.00208843	     -0.20910923	      0.00073121	     -0.00056914	     42.61088085
      2.80064521	     -0.05318247	     -0.00125082	     -0.19481814	     -0.05620613	      0.88259448	     -0.00208981	     -0.20911466	      0.00075983	     -0.00057492	     42.41982456
      2.80183008	     -0.05317670	     -0.00125269	     -0.19481240	     -0.05620521	      0.88259379	     -0.00209117	     -0.20912001	      0.00078849	     -0.00057934	     42.52451013
      2.80328815	     -0.05316747	     -0.00125356	     -0.19480322	     -0.05620403	      0.88259294	     -0.00209284	     -0.20912646	      0.00082424	     -0.00058269	     42.47985301
      2.80474623	     -0.05315802	     -0.00125652	     -0.19479378	     -0.05620280	      0.88259209	     -0.00209450	     -0.20913275	      0.00086011	     -0.00058370	     42.68691777
      2.80595336	     -0.05315022	     -0.00125691	     -0.19478603	     -0.05620175	      0.88259139	     -0.00209586	     -0.20913788	      0.00089020	     -0.00058263	     42.57201284
      2.80716050	     -0.05314129	     -0.00125921	     -0.19477711	     -0.05620066	      0.88259069	     -0.00209721	     -0.20914294	      0.00092024	     -0.00057989	     42.71071763
      2.80862415	     -0.05312767	     -0.00126035	     -0.19476354	     -0.05619928	      0.88258984	     -0.00209883	     -0.20914892	      0.00095694	     -0.00057415	     42.71883952
      2.81008781	     -0.05311319	     -0.00126379	     -0.19474903	     -0.05619785	      0.88258901	     -0.00210043	     -0.20915470	      0.00099348	     -0.00056573	     42.97814077
      2.81124758	     -0.05310104	     -0.00126407	     -0.19473694	     -0.05619668	      0.88258836	     -0.00210168	     -0.20915916	      0.00102258	     -0.00055702	     42.89778719
      2.81240736	     -0.05308794	     -0.00126603	     -0.19472384	     -0.05619548	      0.88258772	     -0.00210293	     -0.20916349	      0.00105140	     -0.00054663	     43.02798310
      2.81392949	     -0.05306961	     -0.00126694	     -0.19470555	     -0.05619385	      0.88258690	     -0.00210454	     -0.20916896	      0.00108908	     -0.00053043	     43.06330619
      2.81545162	     -0.05305033	     -0.00126945	     -0.19468627	     -0.05619217	      0.88258610	     -0.00210613	     -0.20917418	      0.00112624	     -0.00051160	     43.31248288
      2.81656739	     -0.05303562	     -0.00126867	     -0.19467163	     -0.05619090	      0.88258554	     -0.00210728	     -0.20917785	      0.00115346	     -0.00049617	     43.24281300
      2.81768316	     -0.05302072	     -0.00126960	     -0.19465675	     -0.05618959	      0.88258500	     -0.00210842	     -0.20918137	      0.00118033	     -0.00047956	     43.36017098
      2.81928178	     -0.05299905	     -0.00126984	     -0.19463513	     -0.05618768	      0.88258425	     -0.00211003	     -0.20918616	      0.00121857	     -0.00045378	     43.44817458
[truncated: 314,348 more chars]
