# Supplementary material for: A Neural Controller Model Considering the Vestibulospinal Tract in Human Postural Control
Source: Front Comput Neurosci. 2022 Feb 25;16:785099. doi: 10.3389/fncom.2022.785099 (PMC8913724; doi:10.3389/fncom.2022.785099)
Supplement: Supplementary file 8 [file Data_Sheet_3.zip › SimulationResults/VST+/2.476/opt_6/jiang_CoPpositon_pos.sto]

CoP
version=1
nRows=3821
nColumns=11
inDegrees=no

This file contains CoP trajectory (of origin) and orientations.

Units are S.I. units (seconds, meters, Newtons, ...)
Angles are in degrees.

endheader
time	cop-x	cop-z	cop-x-calcn-r	com-x	com-y	com-z	com-x-calcn-r	com-x-vel	com-y-vel	s_torques
      0.00044642	     -0.05991307	     -0.00034167	     -0.20160721	     -0.06018847	      0.88291525	     -0.00012903	     -0.21425400	      0.00001035	     -0.00002526	    106.00661034
      0.00098902	     -0.05941370	     -0.00035481	     -0.20110793	     -0.06018846	      0.88291523	     -0.00012902	     -0.21424125	      0.00003150	     -0.00003802	    108.14145506
      0.00165897	     -0.05901865	     -0.00036438	     -0.20071300	     -0.06018843	      0.88291520	     -0.00012900	     -0.21421858	      0.00005019	     -0.00003516	     76.76092118
      0.00253457	     -0.05876765	     -0.00037033	     -0.20046205	     -0.06018839	      0.88291518	     -0.00012894	     -0.21418462	      0.00005496	     -0.00001295	     47.13559852
      0.00376579	     -0.05872260	     -0.00037185	     -0.20041694	     -0.06018833	      0.88291519	     -0.00012884	     -0.21413899	      0.00003669	      0.00003213	     29.23906040
      0.00589852	     -0.05897035	     -0.00036864	     -0.20066459	     -0.06018830	      0.88291534	     -0.00012860	     -0.21408116	     -0.00000621	      0.00010002	     20.47812271
      0.00717380	     -0.05913690	     -0.00036718	     -0.20083121	     -0.06018832	      0.88291548	     -0.00012843	     -0.21405920	     -0.00001993	      0.00012234	     19.66868511
      0.00844909	     -0.05926777	     -0.00036673	     -0.20096226	     -0.06018834	      0.88291564	     -0.00012824	     -0.21404364	     -0.00002153	      0.00013074	     19.84519715
      0.01027752	     -0.05938987	     -0.00036785	     -0.20108478	     -0.06018837	      0.88291588	     -0.00012794	     -0.21402786	     -0.00000594	      0.00012366	     20.91911484
      0.01161119	     -0.05943922	     -0.00036880	     -0.20113452	     -0.06018837	      0.88291604	     -0.00012772	     -0.21401895	      0.00001441	      0.00010856	     22.21728390
      0.01294487	     -0.05946940	     -0.00036970	     -0.20116514	     -0.06018833	      0.88291617	     -0.00012748	     -0.21401109	      0.00004010	      0.00008800	     23.01522062
      0.01427854	     -0.05948005	     -0.00037039	     -0.20117626	     -0.06018826	      0.88291627	     -0.00012723	     -0.21400382	      0.00006867	      0.00006384	     24.10929423
      0.01605431	     -0.05947850	     -0.00037103	     -0.20117536	     -0.06018810	      0.88291635	     -0.00012688	     -0.21399467	      0.00010963	      0.00002880	     24.59936673
      0.01735438	     -0.05946226	     -0.00037108	     -0.20115961	     -0.06018794	      0.88291637	     -0.00012662	     -0.21398833	      0.00013987	      0.00000247	     25.59307829
      0.01865445	     -0.05944279	     -0.00037100	     -0.20114062	     -0.06018774	      0.88291636	     -0.00012634	     -0.21398225	      0.00017041	     -0.00002338	     25.49500728
      0.02028029	     -0.05940623	     -0.00037047	     -0.20110466	     -0.06018743	      0.88291629	     -0.00012599	     -0.21397511	      0.00020747	     -0.00005411	     25.91858986
      0.02171781	     -0.05937183	     -0.00036988	     -0.20107080	     -0.06018711	      0.88291620	     -0.00012566	     -0.21396918	      0.00023952	     -0.00007896	     25.19211774
      0.02315533	     -0.05932765	     -0.00036889	     -0.20102713	     -0.06018674	      0.88291607	     -0.00012532	     -0.21396369	      0.00026974	     -0.00010121	     25.49656362
      0.02459285	     -0.05928676	     -0.00036799	     -0.20098675	     -0.06018633	      0.88291591	     -0.00012497	     -0.21395855	      0.00029914	     -0.00012039	     24.54195424
      0.02603037	     -0.05923790	     -0.00036669	     -0.20093838	     -0.06018588	      0.88291572	     -0.00012460	     -0.21395382	      0.00032647	     -0.00013645	     24.80538645
      0.02746789	     -0.05919658	     -0.00036570	     -0.20089755	     -0.06018539	      0.88291552	     -0.00012423	     -0.21394938	      0.00035309	     -0.00014917	     23.86434480
      0.02890541	     -0.05914827	     -0.00036425	     -0.20084971	     -0.06018487	      0.88291530	     -0.00012384	     -0.21394532	      0.00037762	     -0.00015879	     24.22218509
      0.03017319	     -0.05911495	     -0.00036340	     -0.20081680	     -0.06018438	      0.88291509	     -0.00012350	     -0.21394193	      0.00039895	     -0.00016465	     23.61169081
      0.03144098	     -0.05907887	     -0.00036229	     -0.20078113	     -0.06018386	      0.88291488	     -0.00012314	     -0.21393877	      0.00041896	     -0.00016838	     23.69447610
      0.03300460	     -0.05904213	     -0.00036125	     -0.20074488	     -0.06018318	      0.88291461	     -0.00012269	     -0.21393508	      0.00044301	     -0.00017020	     23.50525937
      0.03456822	     -0.05900549	     -0.00036000	     -0.20070873	     -0.06018247	      0.88291435	     -0.00012224	     -0.21393165	      0.00046574	     -0.00016946	     23.76410906
      0.03584448	     -0.05898527	     -0.00035949	     -0.20068890	     -0.06018187	      0.88291413	     -0.00012186	     -0.21392894	      0.00048428	     -0.00016720	     23.61187706
      0.03712075	     -0.05896371	     -0.00035871	     -0.20066773	     -0.06018124	      0.88291392	     -0.00012147	     -0.21392635	      0.00050204	     -0.00016385	     23.77169101
      0.03870069	     -0.05894567	     -0.00035815	     -0.20065016	     -0.06018043	      0.88291367	     -0.00012098	     -0.21392323	      0.00052401	     -0.00015848	     23.80075310
      0.04028064	     -0.05892715	     -0.00035729	     -0.20063212	     -0.06017958	      0.88291342	     -0.00012048	     -0.21392022	      0.00054524	     -0.00015235	     24.02932796
      0.04150493	     -0.05892222	     -0.00035726	     -0.20062754	     -0.06017890	      0.88291324	     -0.00012009	     -0.21391789	      0.00056216	     -0.00014727	     23.96745359
      0.04272921	     -0.05891462	     -0.00035690	     -0.20062031	     -0.06017821	      0.88291306	     -0.00011970	     -0.21391560	      0.00057863	     -0.00014224	     24.05025769
      0.04437958	     -0.05891102	     -0.00035690	     -0.20061720	     -0.06017723	      0.88291283	     -0.00011916	     -0.21391250	      0.00060113	     -0.00013573	     24.04568950
      0.04602994	     -0.05890573	     -0.00035657	     -0.20061239	     -0.06017622	      0.88291261	     -0.00011861	     -0.21390946	      0.00062323	     -0.00013002	     24.18972583
      0.04720895	     -0.05890974	     -0.00035692	     -0.20061675	     -0.06017548	      0.88291246	     -0.00011821	     -0.21390725	      0.00063963	     -0.00012652	     24.05285352
      0.04838796	     -0.05890965	     -0.00035670	     -0.20061700	     -0.06017471	      0.88291231	     -0.00011781	     -0.21390508	      0.00065569	     -0.00012372	     24.07717010
      0.05012794	     -0.05891307	     -0.00035661	     -0.20062095	     -0.06017355	      0.88291210	     -0.00011721	     -0.21390188	      0.00067974	     -0.00012098	     24.01885460
      0.05159511	     -0.05891314	     -0.00035619	     -0.20062145	     -0.06017254	      0.88291193	     -0.00011670	     -0.21389921	      0.00069988	     -0.00012014	     24.10460402
      0.05306228	     -0.05891786	     -0.00035625	     -0.20062661	     -0.06017150	      0.88291175	     -0.00011619	     -0.21389652	      0.00072049	     -0.00012063	     23.96109710
      0.05452945	     -0.05891552	     -0.00035557	     -0.20062471	     -0.06017043	      0.88291157	     -0.00011566	     -0.21389387	      0.00074058	     -0.00012257	     24.15645051
      0.05584565	     -0.05891923	     -0.00035568	     -0.20062881	     -0.06016944	      0.88291141	     -0.00011519	     -0.21389145	      0.00075912	     -0.00012533	     23.94202148
      0.05716184	     -0.05891622	     -0.00035506	     -0.20062620	     -0.06016843	      0.88291124	     -0.00011471	     -0.21388904	      0.00077709	     -0.00012912	     24.06527711
      0.05847804	     -0.05891617	     -0.00035492	     -0.20062654	     -0.06016739	      0.88291107	     -0.00011422	     -0.21388661	      0.00079523	     -0.00013375	     23.95563301
      0.06015576	     -0.05890893	     -0.00035417	     -0.20061981	     -0.06016604	      0.88291084	     -0.00011360	     -0.21388349	      0.00081772	     -0.00014078	     24.10573796
      0.06149300	     -0.05890539	     -0.00035423	     -0.20061666	     -0.06016493	      0.88291064	     -0.00011310	     -0.21388090	      0.00083578	     -0.00014699	     23.88701386
      0.06283023	     -0.05889530	     -0.00035373	     -0.20060696	     -0.06016381	      0.88291044	     -0.00011259	     -0.21387826	      0.00085309	     -0.00015362	     24.01889868
      0.06416747	     -0.05888886	     -0.00035381	     -0.20060090	     -0.06016265	      0.88291023	     -0.00011208	     -0.21387554	      0.00087031	     -0.00016047	     23.87839778
      0.06582996	     -0.05887684	     -0.00035343	     -0.20058935	     -0.06016119	      0.88290996	     -0.00011144	     -0.21387217	      0.00089076	     -0.00016927	     24.02617465
      0.06714455	     -0.05887307	     -0.00035404	     -0.20058593	     -0.06016001	      0.88290973	     -0.00011093	     -0.21386952	      0.00090690	     -0.00017630	     23.77740935
      0.06845914	     -0.05886426	     -0.00035410	     -0.20057748	     -0.06015880	      0.88290950	     -0.00011042	     -0.21386696	      0.00092228	     -0.00018342	     23.89269053
      0.06977373	     -0.05885909	     -0.00035465	     -0.20057265	     -0.06015758	      0.88290925	     -0.00010990	     -0.21386445	      0.00093758	     -0.00019049	     23.77779986
      0.07150420	     -0.05884845	     -0.00035472	     -0.20056247	     -0.06015594	      0.88290891	     -0.00010922	     -0.21386130	      0.00095692	     -0.00019983	     23.92216128
      0.07280990	     -0.05884586	     -0.00035546	     -0.20056021	     -0.06015468	      0.88290865	     -0.00010869	     -0.21385898	      0.00097159	     -0.00020681	     23.70258409
      0.07411559	     -0.05883857	     -0.00035549	     -0.20055327	     -0.06015341	      0.88290837	     -0.00010817	     -0.21385677	      0.00098565	     -0.00021381	     23.81349289
      0.07569281	     -0.05883475	     -0.00035623	     -0.20054984	     -0.06015184	      0.88290803	     -0.00010753	     -0.21385418	      0.00100273	     -0.00022217	     23.66837529
      0.07710309	     -0.05882621	     -0.00035609	     -0.20054167	     -0.06015041	      0.88290771	     -0.00010695	     -0.21385197	      0.00101743	     -0.00022960	     23.85802122
      0.07851337	     -0.05882441	     -0.00035687	     -0.20054023	     -0.06014897	      0.88290738	     -0.00010637	     -0.21384977	      0.00103247	     -0.00023689	     23.66960801
      0.07992365	     -0.05881668	     -0.00035653	     -0.20053287	     -0.06014750	      0.88290704	     -0.00010578	     -0.21384768	      0.00104688	     -0.00024412	     23.87519128
      0.08133392	     -0.05882680	     -0.00035707	     -0.20054333	     -0.06014601	      0.88290669	     -0.00010519	     -0.21384573	      0.00106149	     -0.00025151	     23.61313642
      0.08274420	     -0.05887892	     -0.00035616	     -0.20059581	     -0.06014451	      0.88290633	     -0.00010460	     -0.21384495	      0.00107458	     -0.00026123	     23.48742035
      0.08415448	     -0.05902255	     -0.00035605	     -0.20073974	     -0.06014298	      0.88290595	     -0.00010400	     -0.21384745	      0.00108722	     -0.00027848	     22.76335772
      0.08556476	     -0.05924328	     -0.00035478	     -0.20096078	     -0.06014144	      0.88290554	     -0.00010340	     -0.21385569	      0.00110077	     -0.00030995	     23.08322398
      0.08697504	     -0.05953260	     -0.00035537	     -0.20125039	     -0.06013988	      0.88290507	     -0.00010280	     -0.21387105	      0.00111976	     -0.00036084	     22.97529055
      0.08838532	     -0.05984487	     -0.00035562	     -0.20156303	     -0.06013828	      0.88290451	     -0.00010220	     -0.21389389	      0.00114590	     -0.00043407	     24.48493657
      0.08979559	     -0.06017001	     -0.00035787	     -0.20188857	     -0.06013664	      0.88290383	     -0.00010160	     -0.21392352	      0.00118171	     -0.00052991	     24.98860740
      0.09120587	     -0.06047816	     -0.00035991	     -0.20219722	     -0.06013494	      0.88290301	     -0.00010100	     -0.21395897	      0.00122638	     -0.00064681	     26.82743085
      0.09261615	     -0.06077135	     -0.00036351	     -0.20249095	     -0.06013318	      0.88290200	     -0.00010041	     -0.21399900	      0.00128007	     -0.00078195	     27.18826666
      0.09402643	     -0.06103434	     -0.00036627	     -0.20275456	     -0.06013133	      0.88290079	     -0.00009982	     -0.21404262	      0.00134103	     -0.00093172	     28.27960599
      0.09543671	     -0.06127491	     -0.00036925	     -0.20299583	     -0.06012939	      0.88289937	     -0.00009924	     -0.21408890	      0.00140864	     -0.00109239	     27.93981418
      0.09721734	     -0.06153339	     -0.00037112	     -0.20325529	     -0.06012680	      0.88289723	     -0.00009851	     -0.21414998	      0.00150146	     -0.00130470	     27.99820285
      0.09857852	     -0.06170010	     -0.00037231	     -0.20342281	     -0.06012471	      0.88289535	     -0.00009795	     -0.21419782	      0.00157712	     -0.00146944	     26.04252732
      0.09993970	     -0.06183672	     -0.00037201	     -0.20356030	     -0.06012251	      0.88289324	     -0.00009739	     -0.21424630	      0.00165553	     -0.00163103	     25.01770514
      0.10160313	     -0.06197475	     -0.00037171	     -0.20369944	     -0.06011967	      0.88289036	     -0.00009672	     -0.21430571	      0.00175376	     -0.00182075	     22.55194601
      0.10294245	     -0.06205456	     -0.00037017	     -0.20378019	     -0.06011727	      0.88288783	     -0.00009618	     -0.21435310	      0.00183523	     -0.00196267	     21.33797755
      0.10428178	     -0.06211466	     -0.00036891	     -0.20384124	     -0.06011476	      0.88288511	     -0.00009565	     -0.21439949	      0.00191652	     -0.00209386	     19.80509413
      0.10562110	     -0.06215670	     -0.00036716	     -0.20388426	     -0.06011213	      0.88288223	     -0.00009511	     -0.21444456	      0.00199951	     -0.00220996	     18.68841522
      0.10696043	     -0.06218669	     -0.00036555	     -0.20391524	     -0.06010940	      0.88287920	     -0.00009459	     -0.21448806	      0.00208090	     -0.00231187	     18.09130490
      0.10811438	     -0.06220754	     -0.00036395	     -0.20393694	     -0.06010696	      0.88287649	     -0.00009414	     -0.21452419	      0.00215220	     -0.00238501	     17.63905215
      0.10926833	     -0.06222498	     -0.00036229	     -0.20395523	     -0.06010443	      0.88287370	     -0.00009369	     -0.21455903	      0.00222218	     -0.00244628	     17.70350815
      0.11082803	     -0.06224260	     -0.00036062	     -0.20397398	     -0.06010089	      0.88286983	     -0.00009310	     -0.21460411	      0.00231679	     -0.00250735	     17.88596302
      0.11228071	     -0.06226241	     -0.00035903	     -0.20399485	     -0.06009747	      0.88286616	     -0.00009255	     -0.21464416	      0.00240342	     -0.00254264	     18.55939454
      0.11373338	     -0.06228812	     -0.00035759	     -0.20402161	     -0.06009391	      0.88286245	     -0.00009202	     -0.21468246	      0.00249075	     -0.00255657	     18.76902184
      0.11499109	     -0.06231040	     -0.00035635	     -0.20404478	     -0.06009073	      0.88285924	     -0.00009156	     -0.21471418	      0.00256467	     -0.00255401	     19.71784948
      0.11624880	     -0.06233749	     -0.00035525	     -0.20407278	     -0.06008746	      0.88285604	     -0.00009111	     -0.21474455	      0.00263990	     -0.00253688	     19.87596739
      0.11750651	     -0.06236722	     -0.00035391	     -0.20410341	     -0.06008409	      0.88285286	     -0.00009067	     -0.21477357	      0.00271441	     -0.00250786	     20.44255553
      0.11876422	     -0.06240014	     -0.00035291	     -0.20413723	     -0.06008063	      0.88284973	     -0.00009023	     -0.21480124	      0.00278987	     -0.00246663	     20.46672606
      0.12033591	     -0.06244442	     -0.00035186	     -0.20418263	     -0.06007617	      0.88284591	     -0.00008970	     -0.21483397	      0.00288394	     -0.00240095	     20.76382121
      0.12165101	     -0.06248644	     -0.00035122	     -0.20422558	     -0.06007233	      0.88284279	     -0.00008927	     -0.21485980	      0.00296422	     -0.00233417	     20.24685420
      0.12296611	     -0.06252654	     -0.00035093	     -0.20426662	     -0.06006838	      0.88283977	     -0.00008884	     -0.21488430	      0.00304394	     -0.00225968	     20.34800365
      0.12428121	     -0.06257119	     -0.00035066	     -0.20431220	     -0.06006432	      0.88283685	     -0.00008843	     -0.21490750	      0.00312553	     -0.00217690	     19.63019201
      0.12559632	     -0.06261398	     -0.00035033	     -0.20435593	     -0.06006016	      0.88283405	     -0.00008802	     -0.21492950	      0.00320662	     -0.00208895	     19.54511053
      0.12691142	     -0.06265881	     -0.00035018	     -0.20440171	     -0.06005588	      0.88283136	     -0.00008763	     -0.21495031	      0.00328957	     -0.00199540	     18.84426450
      0.12822652	     -0.06269988	     -0.00035000	     -0.20444372	     -0.06005150	      0.88282880	     -0.00008724	     -0.21497002	      0.00337217	     -0.00189910	     18.74515200
      0.12954162	     -0.06274133	     -0.00035003	     -0.20448611	     -0.06004701	      0.88282637	     -0.00008686	     -0.21498863	      0.00345660	     -0.00179939	     18.12163912
      0.13085672	     -0.06277739	     -0.00035000	     -0.20452311	     -0.06004241	      0.88282407	     -0.00008650	     -0.21500622	      0.00354048	     -0.00169902	     18.08681568
      0.13217183	     -0.06281330	     -0.00035008	     -0.20455997	     -0.06003770	      0.88282190	     -0.00008614	     -0.21502283	      0.00362599	     -0.00159722	     17.64076618
      0.13348693	     -0.06284472	     -0.00035009	     -0.20459234	     -0.06003288	      0.88281986	     -0.00008580	     -0.21503859	      0.00371088	     -0.00149658	     17.66659256
      0.13480203	     -0.06287649	     -0.00035025	     -0.20462505	     -0.06002794	      0.88281796	     -0.00008546	     -0.21505356	      0.00379728	     -0.00139619	     17.33349201
      0.13611713	     -0.06290263	     -0.00035008	     -0.20465214	     -0.06002289	      0.88281619	     -0.00008514	     -0.21506789	      0.00388289	     -0.00129854	     17.44017126
      0.13743224	     -0.06292888	     -0.00035001	     -0.20467935	     -0.06001773	      0.88281455	     -0.00008483	     -0.21508162	      0.00396987	     -0.00120257	     17.23148672
      0.13874734	     -0.06295036	     -0.00034993	     -0.20470177	     -0.06001245	      0.88281303	     -0.00008452	     -0.21509488	      0.00405602	     -0.00111053	     17.33434080
      0.14006244	     -0.06297147	     -0.00035010	     -0.20472383	     -0.06000706	      0.88281162	     -0.00008423	     -0.21510769	      0.00414347	     -0.00102116	     17.14553753
      0.14137754	     -0.06298553	     -0.00035075	     -0.20473881	     -0.06000155	      0.88281034	     -0.00008395	     -0.21512011	      0.00422991	     -0.00093652	     17.25092583
      0.14269265	     -0.06299887	     -0.00035147	     -0.20475308	     -0.05999593	      0.88280916	     -0.00008367	     -0.21513217	      0.00431745	     -0.00085512	     17.06761953
      0.14400775	     -0.06300677	     -0.00035170	     -0.20476192	     -0.05999020	      0.88280809	     -0.00008341	     -0.21514391	      0.00440390	     -0.00077881	     17.10158583
      0.14532285	     -0.06301407	     -0.00035190	     -0.20477014	     -0.05998435	      0.88280711	     -0.00008316	     -0.21515530	      0.00449141	     -0.00070608	     16.87108589
      0.14663795	     -0.06301619	     -0.00035186	     -0.20477320	     -0.05997838	      0.88280623	     -0.00008291	     -0.21516637	      0.00457775	     -0.00063879	     16.90342962
      0.14795305	     -0.06301755	     -0.00035184	     -0.20477550	     -0.05997231	      0.88280543	     -0.00008268	     -0.21517703	      0.00466509	     -0.00057533	     16.67043548
      0.14926816	     -0.06301371	     -0.00035150	     -0.20477260	     -0.05996611	      0.88280471	     -0.00008246	     -0.21518730	      0.00475133	     -0.00051739	     16.67869942
      0.15058326	     -0.06300995	     -0.00035118	     -0.20476977	     -0.05995981	      0.88280407	     -0.00008224	     -0.21519710	      0.00483858	     -0.00046318	     16.41914536
      0.15189836	     -0.06300215	     -0.00035070	     -0.20476291	     -0.05995339	      0.88280349	     -0.00008204	     -0.21520644	      0.00492462	     -0.00041442	     16.46323560
      0.15321346	     -0.06299583	     -0.00035045	     -0.20475752	     -0.05994686	      0.88280298	     -0.00008184	     -0.21521529	      0.00501163	     -0.00036936	     16.22418201
      0.15452857	     -0.06298702	     -0.00035008	     -0.20474963	     -0.05994021	      0.88280252	     -0.00008166	     -0.21522370	      0.00509749	     -0.00032956	     16.28725248
      0.15584367	     -0.06298097	     -0.00034982	     -0.20474452	     -0.05993345	      0.88280211	     -0.00008148	     -0.21523165	      0.00518438	     -0.00029325	     16.04550879
      0.15715877	     -0.06297280	     -0.00034936	     -0.20473726	     -0.05992657	      0.88280174	     -0.00008132	     -0.21523919	      0.00527012	     -0.00026214	     16.16423751
      0.15847387	     -0.06296723	     -0.00034892	     -0.20473262	     -0.05991959	      0.88280142	     -0.00008116	     -0.21524628	      0.00535696	     -0.00023451	     15.95914288
      0.15978897	     -0.06296043	     -0.00034835	     -0.20472674	     -0.05991248	      0.88280112	     -0.00008102	     -0.21525296	      0.00544282	     -0.00021196	     16.10330289
      0.16110408	     -0.06295735	     -0.00034794	     -0.20472458	     -0.05990527	      0.88280086	     -0.00008089	     -0.21525923	      0.00552988	     -0.00019271	     15.89079346
      0.16241918	     -0.06295283	     -0.00034736	     -0.20472098	     -0.05989794	      0.88280061	     -0.00008076	     -0.21526513	      0.00561603	     -0.00017840	     16.06773960
      0.16373428	     -0.06295146	     -0.00034675	     -0.20472054	     -0.05989050	      0.88280039	     -0.00008065	     -0.21527063	      0.00570348	     -0.00016715	     15.88300817
      0.16504938	     -0.06294776	     -0.00034605	     -0.20471775	     -0.05988294	      0.88280017	     -0.00008055	     -0.21527574	      0.00579019	     -0.00016044	     16.07620192
      0.16636449	     -0.06294502	     -0.00034557	     -0.20471594	     -0.05987527	      0.88279996	     -0.00008045	     -0.21528040	      0.00587831	     -0.00015626	     15.89843494
      0.16767959	     -0.06293612	     -0.00034512	     -0.20470796	     -0.05986748	      0.88279976	     -0.00008037	     -0.21528454	      0.00596566	     -0.00015593	     16.14558783
      0.16899469	     -0.06291703	     -0.00034483	     -0.20468979	     -0.05985957	      0.88279955	     -0.00008030	     -0.21528791	      0.00605438	     -0.00015711	     16.10476081
      0.17030979	     -0.06286437	     -0.00034459	     -0.20463806	     -0.05985155	      0.88279935	     -0.00008024	     -0.21528989	      0.00614249	     -0.00016001	     16.62631521
      0.17162489	     -0.06276326	     -0.00034457	     -0.20453789	     -0.05984342	      0.88279913	     -0.00008020	     -0.21528925	      0.00623176	     -0.00016021	     16.92263182
      0.17294000	     -0.06259934	     -0.00034428	     -0.20437493	     -0.05983516	      0.88279893	     -0.00008016	     -0.21528461	      0.00631895	     -0.00015588	     17.75272421
      0.17425510	     -0.06237829	     -0.00034388	     -0.20415482	     -0.05982680	      0.88279873	     -0.00008013	     -0.21527471	      0.00640450	     -0.00014157	     18.19170509
      0.17557020	     -0.06210290	     -0.00034287	     -0.20388035	     -0.05981832	      0.88279856	     -0.00008012	     -0.21525875	      0.00648443	     -0.00011564	     19.05947255
      0.17688530	     -0.06178876	     -0.00034135	     -0.20356709	     -0.05980975	      0.88279843	     -0.00008011	     -0.21523637	      0.00655915	     -0.00007385	     19.39823911
      0.17820041	     -0.06144379	     -0.00033926	     -0.20322292	     -0.05980107	      0.88279837	     -0.00008012	     -0.21520773	      0.00662516	     -0.00001644	     20.24229115
      0.17951551	     -0.06108340	     -0.00033711	     -0.20286328	     -0.05979232	      0.88279840	     -0.00008013	     -0.21517326	      0.00668386	      0.00005885	     20.55092372
      0.18083061	     -0.06071049	     -0.00033452	     -0.20249101	     -0.05978350	      0.88279853	     -0.00008016	     -0.21513364	      0.00673281	      0.00015005	     21.44007843
      0.18214571	     -0.06033612	     -0.00033183	     -0.20211721	     -0.05977462	      0.88279880	     -0.00008019	     -0.21508955	      0.00677423	      0.00025795	     21.74197242
      0.18346082	     -0.05995941	     -0.00032878	     -0.20174099	     -0.05976569	      0.88279922	     -0.00008023	     -0.21504171	      0.00680620	      0.00037929	     22.70383435
      0.18477592	     -0.05958896	     -0.00032576	     -0.20137094	     -0.05975672	      0.88279980	     -0.00008028	     -0.21499073	      0.00683147	      0.00051392	     23.07654059
      0.18609102	     -0.05922266	     -0.00032254	     -0.20100497	     -0.05974772	      0.88280057	     -0.00008034	     -0.21493727	      0.00684841	      0.00065804	     24.10676785
      0.18740612	     -0.05886951	     -0.00031960	     -0.20065206	     -0.05973871	      0.88280154	     -0.00008041	     -0.21488185	      0.00685992	      0.00081108	     24.46938075
      0.18872122	     -0.05852729	     -0.00031670	     -0.20031003	     -0.05972968	      0.88280271	     -0.00008049	     -0.21482510	      0.00686430	      0.00096879	     25.50374657
      0.19003633	     -0.05820249	     -0.00031379	     -0.19998535	     -0.05972066	      0.88280409	     -0.00008058	     -0.21476750	      0.00686454	      0.00113038	     25.90360354
      0.19135143	     -0.05788973	     -0.00031131	     -0.19967264	     -0.05971163	      0.88280568	     -0.00008067	     -0.21470956	      0.00685905	      0.00129176	     26.96190576
      0.19266653	     -0.05759602	     -0.00030914	     -0.19937893	     -0.05970262	      0.88280748	     -0.00008078	     -0.21465163	      0.00685065	      0.00145255	     27.32993936
      0.19398163	     -0.05731470	     -0.00030689	     -0.19909758	     -0.05969361	      0.88280950	     -0.00008089	     -0.21459406	      0.00683754	      0.00160871	     28.37576196
      0.19529674	     -0.05704927	     -0.00030504	     -0.19883206	     -0.05968463	      0.88281171	     -0.00008101	     -0.21453699	      0.00682263	      0.00176003	     28.78620045
      0.19661184	     -0.05679210	     -0.00030323	     -0.19857477	     -0.05967567	      0.88281412	     -0.00008113	     -0.21448058	      0.00680396	      0.00190336	     29.81858492
      0.19792694	     -0.05655036	     -0.00030163	     -0.19833289	     -0.05966674	      0.88281672	     -0.00008126	     -0.21442488	      0.00678426	      0.00203888	     30.16362932
      0.19924204	     -0.05631542	     -0.00029973	     -0.19809779	     -0.05965783	      0.88281948	     -0.00008140	     -0.21436999	      0.00676141	      0.00216341	     31.18238245
      0.20055714	     -0.05609453	     -0.00029799	     -0.19787671	     -0.05964895	      0.88282240	     -0.00008155	     -0.21431587	      0.00673810	      0.00227767	     31.53633459
      0.20187225	     -0.05588137	     -0.00029639	     -0.19766334	     -0.05964011	      0.88282547	     -0.00008170	     -0.21426262	      0.00671215	      0.00237902	     32.49063562
      0.20318735	     -0.05568246	     -0.00029503	     -0.19746419	     -0.05963130	      0.88282866	     -0.00008186	     -0.21421026	      0.00668609	      0.00246855	     32.74143902
      0.20450245	     -0.05548741	     -0.00029345	     -0.19726889	     -0.05962252	      0.88283195	     -0.00008203	     -0.21415882	      0.00665756	      0.00254389	     33.65912055
      0.20581755	     -0.05530251	     -0.00029200	     -0.19708372	     -0.05961379	      0.88283534	     -0.00008220	     -0.21410821	      0.00662915	      0.00260647	     33.89474480
      0.20713266	     -0.05511952	     -0.00028977	     -0.19690048	     -0.05960509	      0.88283880	     -0.00008238	     -0.21405844	      0.00659845	      0.00265445	     34.74194472
      0.20844776	     -0.05494629	     -0.00028774	     -0.19672697	     -0.05959643	      0.88284232	     -0.00008257	     -0.21400941	      0.00656788	      0.00268971	     34.85185501
      0.20976286	     -0.05477503	     -0.00028584	     -0.19655540	     -0.05958782	      0.88284587	     -0.00008276	     -0.21396124	      0.00653487	      0.00271059	     35.65127219
      0.21107796	     -0.05461503	     -0.00028439	     -0.19639508	     -0.05957924	      0.88284944	     -0.00008296	     -0.21391389	      0.00650197	      0.00271913	     35.74260774
      0.21239306	     -0.05445638	     -0.00028291	     -0.19623609	     -0.05957072	      0.88285302	     -0.00008316	     -0.21386741	      0.00646675	      0.00271392	     36.49288455
      0.21370817	     -0.05430711	     -0.00028191	     -0.19608645	     -0.05956223	      0.88285658	     -0.00008337	     -0.21382174	      0.00643169	      0.00269740	     36.51115899
      0.21502327	     -0.05415576	     -0.00028062	     -0.19593472	     -0.05955380	      0.88286010	     -0.00008358	     -0.21377686	      0.00639415	      0.00266840	     37.26324716
      0.21633837	     -0.05401077	     -0.00027987	     -0.19578934	     -0.05954542	      0.88286359	     -0.00008380	     -0.21373266	      0.00635660	      0.00262969	     37.27666741
      0.21765347	     -0.05386458	     -0.00027900	     -0.19564273	     -0.05953708	      0.88286702	     -0.00008403	     -0.21368917	      0.00631637	      0.00258039	     37.96901868
      0.21896858	     -0.05372605	     -0.00027826	     -0.19550377	     -0.05952880	      0.88287037	     -0.00008426	     -0.21364633	      0.00627593	      0.00252331	     37.90605766
      0.22028368	     -0.05358246	     -0.00027766	     -0.19535973	     -0.05952058	      0.88287365	     -0.00008449	     -0.21360415	      0.00623258	      0.00245764	     38.63879743
      0.22159878	     -0.05344584	     -0.00027756	     -0.19522263	     -0.05951241	      0.88287684	     -0.00008473	     -0.21356250	      0.00618888	      0.00238629	     38.60873360
      0.22291388	     -0.05330453	     -0.00027745	     -0.19508082	     -0.05950430	      0.88287992	     -0.00008498	     -0.21352141	      0.00614214	      0.00230856	     39.33489251
      0.22422899	     -0.05316965	     -0.00027738	     -0.19494543	     -0.05949625	      0.88288291	     -0.00008523	     -0.21348074	      0.00609488	      0.00222750	     39.24809394
      0.22554409	     -0.05302764	     -0.00027657	     -0.19480290	     -0.05948827	      0.88288578	     -0.00008548	     -0.21344050	      0.00604427	      0.00214224	     40.00469371
      0.22685919	     -0.05289281	     -0.00027592	     -0.19466753	     -0.05948036	      0.88288854	     -0.00008574	     -0.21340057	      0.00599296	      0.00205563	     39.93627835
      0.22817429	     -0.05275090	     -0.00027481	     -0.19452507	     -0.05947251	      0.88289119	     -0.00008601	     -0.21336100	      0.00593824	      0.00196682	     40.71541993
      0.22934381	     -0.05263208	     -0.00027411	     -0.19440574	     -0.05946559	      0.88289344	     -0.00008625	     -0.21332604	      0.00588892	      0.00188844	     40.70064228
      0.23051333	     -0.05251087	     -0.00027330	     -0.19428400	     -0.05945874	      0.88289560	     -0.00008649	     -0.21329140	      0.00583708	      0.00180973	     41.18746727
      0.23198416	     -0.05236376	     -0.00027248	     -0.19413620	     -0.05945020	      0.88289819	     -0.00008680	     -0.21324825	      0.00576993	      0.00171243	     41.42699163
      0.23345499	     -0.05221434	     -0.00027124	     -0.19398607	     -0.05944177	      0.88290064	     -0.00008712	     -0.21320564	      0.00569936	      0.00161700	     42.08195517
      0.23460465	     -0.05210575	     -0.00027062	     -0.19387690	     -0.05943525	      0.88290246	     -0.00008737	     -0.21317270	      0.00564287	      0.00154487	     42.13188847
      0.23575431	     -0.05199490	     -0.00026961	     -0.19376546	     -0.05942879	      0.88290419	     -0.00008762	     -0.21314016	      0.00558424	      0.00147446	     42.53317934
      0.23725594	     -0.05185765	     -0.00026861	     -0.19362741	     -0.05942047	      0.88290634	     -0.00008796	     -0.21309823	      0.00550550	      0.00138620	     42.85695185
      0.23875757	     -0.05171947	     -0.00026675	     -0.19348843	     -0.05941226	      0.88290836	     -0.00008830	     -0.21305704	      0.00542375	      0.00130246	     43.48968449
      0.23982090	     -0.05162808	     -0.00026629	     -0.19339644	     -0.05940652	      0.88290971	     -0.00008854	     -0.21302830	      0.00536456	      0.00124651	     43.57663647
      0.24088424	     -0.05153518	     -0.00026557	     -0.19330293	     -0.05940085	      0.88291101	     -0.00008879	     -0.21300000	      0.00530379	      0.00119319	     43.89377318
      0.24249995	     -0.05139924	     -0.00026448	     -0.19316605	     -0.05939236	      0.88291288	     -0.00008917	     -0.21295781	      0.00520910	      0.00111753	     44.29223380
      0.24383388	     -0.05128725	     -0.00026328	     -0.19305326	     -0.05938546	      0.88291433	     -0.00008948	     -0.21292369	      0.00512875	      0.00105990	     44.74424365
      0.24516781	     -0.05118189	     -0.00026281	     -0.19294707	     -0.05937868	      0.88291571	     -0.00008980	     -0.21289017	      0.00504677	      0.00100685	     45.03392270
      0.24650174	     -0.05107183	     -0.00026190	     -0.19283618	     -0.05937200	      0.88291702	     -0.00009013	     -0.21285725	      0.00496291	      0.00095836	     45.58227228
      0.24768915	     -0.05098005	     -0.00026166	     -0.19274364	     -0.05936615	      0.88291813	     -0.00009042	     -0.21282832	      0.00488701	      0.00091933	     45.79252979
      0.24887657	     -0.05088570	     -0.00026089	     -0.19264852	     -0.05936039	      0.88291920	     -0.00009071	     -0.21279979	      0.00480956	      0.00088401	     46.20555929
      0.25006398	     -0.05079778	     -0.00026055	     -0.19255980	     -0.05935473	      0.88292023	     -0.00009100	     -0.21277165	      0.00473083	      0.00085239	     46.46313222
      0.25157899	     -0.05068829	     -0.00025966	     -0.19244930	     -0.05934764	      0.88292150	     -0.00009138	     -0.21273640	      0.00462833	      0.00081695	     46.92768804
      0.25277079	     -0.05061475	     -0.00025947	     -0.19237493	     -0.05934217	      0.88292245	     -0.00009168	     -0.21270928	      0.00454634	      0.00079257	     47.03801991
      0.25396259	     -0.05054623	     -0.00025881	     -0.19230559	     -0.05933680	      0.88292339	     -0.00009198	     -0.21268289	      0.00446304	      0.00077051	     47.32154707
      0.25515439	     -0.05049041	     -0.00025861	     -0.19224892	     -0.05933154	      0.88292429	     -0.00009229	     -0.21265734	      0.00437885	      0.00075023	     47.43565706
      0.25667130	     -0.05042931	     -0.00025791	     -0.19218673	     -0.05932498	      0.88292541	     -0.00009268	     -0.21262625	      0.00427055	      0.00072587	     47.74014550
      0.25783792	     -0.05039701	     -0.00025792	     -0.19215358	     -0.05932004	      0.88292625	     -0.00009298	     -0.21260350	      0.00418691	      0.00070760	     47.71745310
      0.25900453	     -0.05036981	     -0.00025741	     -0.19212554	     -0.05931521	      0.88292706	     -0.00009328	     -0.21258187	      0.00410296	      0.00068898	     47.88367192
      0.26041137	     -0.05035346	     -0.00025735	     -0.19210817	     -0.05930951	      0.88292801	     -0.00009364	     -0.21255733	      0.00400190	      0.00066547	     47.84401195
      0.26181821	     -0.05034517	     -0.00025659	     -0.19209886	     -0.05930395	      0.88292893	     -0.00009401	     -0.21253460	      0.00390107	      0.00063982	     48.07194903
      0.26288068	     -0.05035415	     -0.00025696	     -0.19210706	     -0.05929984	      0.88292960	     -0.00009429	     -0.21251864	      0.00382557	      0.00061871	     47.83853815
      0.26394315	     -0.05036636	     -0.00025694	     -0.19211850	     -0.05929582	      0.88293025	     -0.00009457	     -0.21250378	      0.00375048	      0.00059565	     47.83388102
      0.26546507	     -0.05039945	     -0.00025735	     -0.19215049	     -0.05929019	      0.88293113	     -0.00009497	     -0.21248440	      0.00364416	      0.00055886	     47.63373283
      0.26678244	     -0.05043702	     -0.00025740	     -0.19218712	     -0.05928545	      0.88293184	     -0.00009531	     -0.21246949	      0.00355335	      0.00052295	     47.58199660
      0.26809982	     -0.05048932	     -0.00025799	     -0.19223849	     -0.05928083	      0.88293250	     -0.00009566	     -0.21245627	      0.00346410	      0.00048308	     47.22588572
      0.26941720	     -0.05054515	     -0.00025773	     -0.19229342	     -0.05927632	      0.88293311	     -0.00009601	     -0.21244480	      0.00337620	      0.00043897	     47.19407346
      0.27057707	     -0.05060709	     -0.00025847	     -0.19235456	     -0.05927245	      0.88293360	     -0.00009632	     -0.21243605	      0.00330039	      0.00039676	     46.77081095
      0.27173693	     -0.05066881	     -0.00025852	     -0.19241550	     -0.05926867	      0.88293403	     -0.00009663	     -0.21242856	      0.00322580	      0.00035134	     46.63249188
      0.27289680	     -0.05073720	     -0.00025902	     -0.19248312	     -0.05926497	      0.88293441	     -0.00009693	     -0.21242220	      0.00315269	      0.00030301	     46.31278710
      0.27448061	     -0.05083215	     -0.00025909	     -0.19257706	     -0.05926005	      0.88293483	     -0.00009736	     -0.21241523	      0.00305499	      0.00023271	     46.05731909
      0.27568015	     -0.05091117	     -0.00025968	     -0.19265532	     -0.05925643	      0.88293508	     -0.00009768	     -0.21241112	      0.00298280	      0.00017673	     45.60675202
      0.27687969	     -0.05098807	     -0.00025962	     -0.19273149	     -0.05925289	      0.88293526	     -0.00009799	     -0.21240796	      0.00291188	      0.00011871	     45.40407138
      0.27807923	     -0.05107003	     -0.00026004	     -0.19281272	     -0.05924944	      0.88293536	     -0.00009831	     -0.21240564	      0.00284240	      0.00005915	     45.01359133
      0.27962235	     -0.05117420	     -0.00025972	     -0.19291600	     -0.05924512	      0.88293539	     -0.00009873	     -0.21240382	      0.00275479	     -0.00001916	     44.73450571
      0.28080610	     -0.05126032	     -0.00026012	     -0.19300143	     -0.05924190	      0.88293534	     -0.00009904	     -0.21240321	      0.00268911	     -0.00007992	     44.24042823
      0.28198986	     -0.05134357	     -0.00025990	     -0.19308402	     -0.05923876	      0.88293521	     -0.00009936	     -0.21240327	      0.00262444	     -0.00014099	     44.01288958
      0.28341657	     -0.05145005	     -0.00026052	     -0.19318971	     -0.05923507	      0.88293495	     -0.00009974	     -0.21240412	      0.00254814	     -0.00021432	     43.51485395
      0.28484328	     -0.05155190	     -0.00026014	     -0.19329080	     -0.05923149	      0.88293459	     -0.00010012	     -0.21240579	      0.00247325	     -0.00028688	     43.37340941
      0.28593362	     -0.05163713	     -0.00026093	     -0.19337543	     -0.05922882	      0.88293425	     -0.00010041	     -0.21240754	      0.00241730	     -0.00034133	     42.86811274
      0.28702396	     -0.05171812	     -0.00026099	     -0.19345586	     -0.05922621	      0.88293385	     -0.00010069	     -0.21240971	      0.00236210	     -0.00039480	     42.65194723
      0.28856004	     -0.05183552	     -0.00026181	     -0.19357246	     -0.05922265	      0.88293319	     -0.00010110	     -0.21241342	      0.00228593	     -0.00046787	     42.19969948
      0.28990283	     -0.05193613	     -0.00026206	     -0.19367240	     -0.05921962	      0.88293252	     -0.00010146	     -0.21241728	      0.00222068	     -0.00052932	     41.99211105
      0.29124561	     -0.05204191	     -0.00026317	     -0.19377750	     -0.05921668	      0.88293177	     -0.00010181	     -0.21242164	      0.00215696	     -0.00058810	     41.52275224
      0.29258839	     -0.05214138	     -0.00026317	     -0.19387634	     -0.05921383	      0.88293094	     -0.00010216	     -0.21242650	      0.00209436	     -0.00064411	     41.43387416
      0.29377289	     -0.05223575	     -0.00026430	     -0.19397014	     -0.05921138	      0.88293015	     -0.00010247	     -0.21243113	      0.00204051	     -0.00069089	     40.97967265
      0.29495739	     -0.05232470	     -0.00026446	     -0.19405855	     -0.05920899	      0.88292930	     -0.00010278	     -0.21243608	      0.00198754	     -0.00073522	     40.83479117
      0.29614189	     -0.05241643	     -0.00026494	     -0.19414975	     -0.05920667	      0.88292841	     -0.00010309	     -0.21244130	      0.00193575	     -0.00077684	     40.52722366
      0.29775627	     -0.05253736	     -0.00026496	     -0.19426999	     -0.05920360	      0.88292711	     -0.00010351	     -0.21244882	      0.00186675	     -0.00082915	     40.32159610
      0.29898050	     -0.05263269	     -0.00026570	     -0.19436479	     -0.05920135	      0.88292607	     -0.00010383	     -0.21245477	      0.00181592	     -0.00086525	     39.92819536
      0.30020473	     -0.05272294	     -0.00026569	     -0.19445455	     -0.05919915	      0.88292499	     -0.00010414	     -0.21246094	      0.00176604	     -0.00089832	     39.80053125
      0.30142896	     -0.05281606	     -0.00026640	     -0.19454716	     -0.05919702	      0.88292388	     -0.00010446	     -0.21246727	      0.00171742	     -0.00092822	     39.49603801
      0.30300080	     -0.05293052	     -0.00026658	     -0.19466101	     -0.05919437	      0.88292239	     -0.00010486	     -0.21247561	      0.00165647	     -0.00096204	     39.34562141
      0.30420733	     -0.05302211	     -0.00026750	     -0.19475213	     -0.05919240	      0.88292121	     -0.00010517	     -0.21248213	      0.00161111	     -0.00098446	     38.96074955
      0.30541387	     -0.05310819	     -0.00026758	     -0.19483778	     -0.05919048	      0.88292001	     -0.00010547	     -0.21248875	      0.00156662	     -0.00100397	     38.84527296
      0.30686880	     -0.05321499	     -0.00026838	     -0.19494404	     -0.05918824	      0.88291854	     -0.00010584	     -0.21249681	      0.00151454	     -0.00102357	     38.47634481
      0.30832372	     -0.05331423	     -0.00026808	     -0.19504280	     -0.05918607	      0.88291704	     -0.00010620	     -0.21250496	      0.00146369	     -0.00103916	     38.47188223
      0.30943437	     -0.05339581	     -0.00026903	     -0.19512400	     -0.05918447	      0.88291588	     -0.00010648	     -0.21251117	      0.00142617	     -0.00104833	     38.05851122
      0.31054502	     -0.05347164	     -0.00026911	     -0.19519947	     -0.05918291	      0.88291471	     -0.00010676	     -0.21251741	      0.00138929	     -0.00105535	     37.93827888
      0.31211141	     -0.05357998	     -0.00026973	     -0.19530731	     -0.05918077	      0.88291305	     -0.00010714	     -0.21252618	      0.00133884	     -0.00106166	     37.60804598
      0.31347919	     -0.05366982	     -0.00026968	     -0.19539674	     -0.05917897	      0.88291160	     -0.00010748	     -0.21253381	      0.00129599	     -0.00106400	     37.50804392
      0.31484697	     -0.05376332	     -0.00027052	     -0.19548983	     -0.05917722	      0.88291014	     -0.00010781	     -0.21254136	      0.00125461	     -0.00106349	     37.12309103
      0.31621475	     -0.05384865	     -0.00027017	     -0.19557479	     -0.05917553	      0.88290869	     -0.00010814	     -0.21254886	      0.00121415	     -0.00106048	     37.12400228
      0.31742119	     -0.05392950	     -0.00027106	     -0.19565530	     -0.05917409	      0.88290741	     -0.00010843	     -0.21255537	      0.00117976	     -0.00105577	     36.72863329
      0.31862763	     -0.05400381	     -0.00027113	     -0.19572929	     -0.05917269	      0.88290614	     -0.00010872	     -0.21256182	      0.00114606	     -0.00104943	     36.64738287
      0.31983407	     -0.05408015	     -0.00027204	     -0.19580531	     -0.05917133	      0.88290488	     -0.00010901	     -0.21256816	      0.00111339	     -0.00104147	     36.39066049
      0.32147851	     -0.05417886	     -0.00027259	     -0.19590360	     -0.05916953	      0.88290318	     -0.00010940	     -0.21257667	      0.00107012	     -0.00102842	     36.25414992
      0.32272366	     -0.05425623	     -0.00027358	     -0.19598065	     -0.05916822	      0.88290191	     -0.00010969	     -0.21258296	      0.00103864	     -0.00101698	     35.90337867
      0.32396881	     -0.05432771	     -0.00027350	     -0.19605186	     -0.05916694	      0.88290065	     -0.00010999	     -0.21258916	      0.00100786	     -0.00100445	     35.82092829
      0.32521395	     -0.05440149	     -0.00027401	     -0.19612536	     -0.05916571	      0.88289940	     -0.00011028	     -0.21259525	      0.00097812	     -0.00099090	     35.55571884
      0.32681700	     -0.05449037	     -0.00027390	     -0.19621391	     -0.05916417	      0.88289783	     -0.00011065	     -0.21260295	      0.00094095	     -0.00097232	     35.46298956
      0.32804375	     -0.05456147	     -0.00027461	     -0.19628475	     -0.05916303	      0.88289665	     -0.00011094	     -0.21260870	      0.00091370	     -0.00095733	     35.11097791
      0.32927051	     -0.05462630	     -0.00027444	     -0.19634935	     -0.05916193	      0.88289548	     -0.00011122	     -0.21261434	      0.00088706	     -0.00094191	     35.04168067
      0.33075289	     -0.05470683	     -0.00027491	     -0.19642959	     -0.05916064	      0.88289410	     -0.00011156	     -0.21262097	      0.00085614	     -0.00092278	     34.71246639
      0.33223527	     -0.05477859	     -0.00027420	     -0.19650112	     -0.05915939	      0.88289275	     -0.00011190	     -0.21262743	      0.00082604	     -0.00090342	     34.78450797
      0.33336224	     -0.05483843	     -0.00027483	     -0.19656074	     -0.05915847	      0.88289174	     -0.00011215	     -0.21263218	      0.00080425	     -0.00088852	     34.38535229
      0.33448921	     -0.05489179	     -0.00027455	     -0.19661393	     -0.05915758	      0.88289074	     -0.00011241	     -0.21263685	      0.00078282	     -0.00087367	     34.31505951
      0.33608753	     -0.05496778	     -0.00027460	     -0.19668968	     -0.05915635	      0.88288936	     -0.00011277	     -0.21264325	      0.00075360	     -0.00085271	     34.03304690
      0.33747854	     -0.05502797	     -0.00027400	     -0.19674967	     -0.05915532	      0.88288819	     -0.00011308	     -0.21264865	      0.00072893	     -0.00083474	     34.01355194
      0.33886956	     -0.05509072	     -0.00027421	     -0.19681222	     -0.05915432	      0.88288704	     -0.00011339	     -0.21265386	      0.00070535	     -0.00081701	     33.65100802
      0.34026058	     -0.05514400	     -0.00027318	     -0.19686534	     -0.05915335	      0.88288592	     -0.00011370	     -0.21265893	      0.00068219	     -0.00079975	     33.77214602
      0.34148527	     -0.05519579	     -0.00027342	     -0.19691696	     -0.05915253	      0.88288495	     -0.00011397	     -0.21266323	      0.00066277	     -0.00078484	     33.38099986
      0.34270997	     -0.05524029	     -0.00027271	     -0.19696133	     -0.05915173	      0.88288399	     -0.00011424	     -0.21266743	      0.00064360	     -0.00077039	     33.39414885
      0.34393466	     -0.05528621	     -0.00027254	     -0.19700710	     -0.05915095	      0.88288306	     -0.00011451	     -0.21267151	      0.00062511	     -0.00075631	     33.18339480
      0.34560636	     -0.05534225	     -0.00027164	     -0.19706297	     -0.05914993	      0.88288181	     -0.00011488	     -0.21267694	      0.00060044	     -0.00073785	     33.18031696
      0.34686823	     -0.05538689	     -0.00027170	     -0.19710747	     -0.05914918	      0.88288089	     -0.00011515	     -0.21268092	      0.00058260	     -0.00072444	     32.84405836
      0.34813009	     -0.05542507	     -0.00027093	     -0.19714554	     -0.05914846	      0.88287998	     -0.00011542	     -0.21268485	      0.00056495	     -0.00071162	     32.87916833
      0.34939196	     -0.05546477	     -0.00027070	     -0.19718512	     -0.05914776	      0.88287909	     -0.00011570	     -0.21268871	      0.00054789	     -0.00069931	     32.66691310
      0.35102403	     -0.05550937	     -0.00026964	     -0.19722958	     -0.05914688	      0.88287796	     -0.00011605	     -0.21269363	      0.00052621	     -0.00068428	     32.73141940
      0.35226370	     -0.05554594	     -0.00026960	     -0.19726604	     -0.05914624	      0.88287712	     -0.00011632	     -0.21269729	      0.00051041	     -0.00067346	     32.39926386
      0.35350338	     -0.05557597	     -0.00026872	     -0.19729597	     -0.05914562	      0.88287629	     -0.00011658	     -0.21270093	      0.00049471	     -0.00066325	     32.45330820
      0.35501028	     -0.05561455	     -0.00026834	     -0.19733443	     -0.05914488	      0.88287530	     -0.00011691	     -0.21270526	      0.00047629	     -0.00065154	     32.19041862
      0.35651719	     -0.05564470	     -0.00026685	     -0.19736448	     -0.05914418	      0.88287433	     -0.00011723	     -0.21270956	      0.00045796	     -0.00064073	     32.45693252
      0.35764914	     -0.05567363	     -0.00026693	     -0.19739333	     -0.05914367	      0.88287361	     -0.00011747	     -0.21271274	      0.00044484	     -0.00063309	     32.06630450
      0.35878110	     -0.05569688	     -0.00026617	     -0.19741650	     -0.05914317	      0.88287290	     -0.00011771	     -0.21271595	      0.00043168	     -0.00062601	     32.09559900
      0.36041362	     -0.05573270	     -0.00026556	     -0.19745222	     -0.05914248	      0.88287188	     -0.00011806	     -0.21272060	      0.00041324	     -0.00061670	     31.91230886
      0.36182022	     -0.05576104	     -0.00026458	     -0.19748047	     -0.05914191	      0.88287102	     -0.00011836	     -0.21272472	      0.00039755	     -0.00060967	     32.01395090
      0.36322681	     -0.05579517	     -0.00026452	     -0.19751450	     -0.05914136	      0.88287017	     -0.00011866	     -0.21272897	      0.00038248	     -0.00060357	     31.71625297
      0.36463340	     -0.05582332	     -0.00026336	     -0.19754258	     -0.05914084	      0.88286932	     -0.00011896	     -0.21273346	      0.00036743	     -0.00059859	     31.96949136
      0.36586902	     -0.05585574	     -0.00026348	     -0.19757491	     -0.05914039	      0.88286858	     -0.00011923	     -0.21273758	      0.00035492	     -0.00059508	     31.62940563
      0.36710464	     -0.05588278	     -0.00026261	     -0.19760190	     -0.05913996	      0.88286785	     -0.00011949	     -0.21274193	      0.00034245	     -0.00059254	     31.74000486
      0.36834026	     -0.05591286	     -0.00026209	     -0.19763192	     -0.05913954	      0.88286712	     -0.00011976	     -0.21274648	      0.00033050	     -0.00059090	     31.59939375
      0.37002960	     -0.05595025	     -0.00026054	     -0.19766926	     -0.05913900	      0.88286612	     -0.00012012	     -0.21275305	      0.00031452	     -0.00059029	     31.71091433
      0.37130033	     -0.05598285	     -0.00025993	     -0.19770180	     -0.05913861	      0.88286537	     -0.00012039	     -0.21275822	      0.00030321	     -0.00059101	     31.43631779
      0.37257107	     -0.05601113	     -0.00025847	     -0.19773006	     -0.05913823	      0.88286462	     -0.00012066	     -0.21276365	      0.00029202	     -0.00059286	     31.54297768
      0.37384180	     -0.05604281	     -0.00025732	     -0.19776172	     -0.05913786	      0.88286386	     -0.00012094	     -0.21276930	      0.00028142	     -0.00059577	     31.38820913
      0.37549384	     -0.05608070	     -0.00025498	     -0.19779961	     -0.05913741	      0.88286288	     -0.00012129	     -0.21277703	      0.00026804	     -0.00060129	     31.51948849
      0.37674232	     -0.05611405	     -0.00025372	     -0.19783295	     -0.05913708	      0.88286212	     -0.00012156	     -0.21278313	      0.00025869	     -0.00060671	     31.22766994
      0.37799080	     -0.05614243	     -0.00025169	     -0.19786135	     -0.05913676	      0.88286136	     -0.00012184	     -0.21278949	      0.00024955	     -0.00061330	     31.32454647
      0.37951404	     -0.05618159	     -0.00024981	     -0.19790052	     -0.05913639	      0.88286042	     -0.00012217	     -0.21279752	      0.00023930	     -0.00062273	     31.10310063
      0.38088359	     -0.05621333	     -0.00024759	     -0.19793230	     -0.05913607	      0.88285956	     -0.00012248	     -0.21280508	      0.00023043	     -0.00063258	     31.28547054
      0.38225315	     -0.05625297	     -0.00024621	     -0.19797195	     -0.05913576	      0.88285869	     -0.00012279	     -0.21281294	      0.00022250	     -0.00064358	     30.96333674
      0.38362270	     -0.05628829	     -0.00024411	     -0.19800731	     -0.05913546	      0.88285780	     -0.00012310	     -0.21282121	      0.00021481	     -0.00065591	     31.17864048
      0.38499226	     -0.05633143	     -0.00024278	     -0.19805048	     -0.05913517	      0.88285689	     -0.00012342	     -0.21282985	      0.00020820	     -0.00066939	     30.81025376
      0.38636182	     -0.05636771	     -0.00024062	     -0.19808681	     -0.05913489	      0.88285596	     -0.00012375	     -0.21283892	      0.00020187	     -0.00068415	     31.07486108
      0.38773137	     -0.05641210	     -0.00023938	     -0.19813124	     -0.05913462	      0.88285501	     -0.00012407	     -0.21284832	      0.00019677	     -0.00069984	     30.66472843
      0.38910093	     -0.05645018	     -0.00023752	     -0.19816939	     -0.05913435	      0.88285404	     -0.00012441	     -0.21285813	      0.00019192	     -0.00071656	     30.96621878
      0.39047048	     -0.05649831	     -0.00023665	     -0.19821756	     -0.05913409	      0.88285305	     -0.00012475	     -0.21286831	      0.00018835	     -0.00073397	     30.50119678
      0.39169974	     -0.05653566	     -0.00023540	     -0.19825497	     -0.05913386	      0.88285214	     -0.00012506	     -0.21287786	      0.00018533	     -0.00075027	     30.72463526
      0.39292901	     -0.05657956	     -0.00023465	     -0.19829892	     -0.05913364	      0.88285121	     -0.00012538	     -0.21288776	      0.00018327	     -0.00076699	     30.49427813
      0.39442039	     -0.05663046	     -0.00023356	     -0.19834990	     -0.05913336	      0.88285005	     -0.00012577	     -0.21290029	      0.00018141	     -0.00078787	     30.55885902
      0.39591177	     -0.05668769	     -0.00023282	     -0.19840721	     -0.05913309	      0.88284886	     -0.00012617	     -0.21291334	      0.00018087	     -0.00080914	     30.21453683
      0.39717323	     -0.05673334	     -0.00023202	     -0.19845293	     -0.05913287	      0.88284782	     -0.00012652	     -0.21292485	      0.00018084	     -0.00082747	     30.39299627
      0.39843470	     -0.05678539	     -0.00023141	     -0.19850507	     -0.05913264	      0.88284677	     -0.00012687	     -0.21293678	      0.00018190	     -0.00084597	     30.14623486
      0.39969616	     -0.05683587	     -0.00023065	     -0.19855564	     -0.05913241	      0.88284569	     -0.00012723	     -0.21294917	      0.00018359	     -0.00086472	     30.16098756
      0.40139148	     -0.05690762	     -0.00022960	     -0.19862753	     -0.05913209	      0.88284420	     -0.00012773	     -0.21296643	      0.00018749	     -0.00089011	     29.89129645
      0.40267580	     -0.05695873	     -0.00022880	     -0.19867877	     -0.05913185	      0.88284305	     -0.00012812	     -0.21297999	      0.00019130	     -0.00090946	     30.04043332
      0.40396013	     -0.05701421	     -0.00022796	     -0.19873437	     -0.05913160	      0.88284187	     -0.00012851	     -0.21299389	      0.00019638	     -0.00092868	     29.80997186
      0.40524445	     -0.05706692	     -0.00022747	     -0.19878722	     -0.05913134	      0.88284066	     -0.00012891	     -0.21300816	      0.00020223	     -0.00094770	     29.82828807
      0.40693561	     -0.05714244	     -0.00022728	     -0.19886292	     -0.05913100	      0.88283904	     -0.00012945	     -0.21302757	      0.00021161	     -0.00097209	     29.52728769
      0.40819624	     -0.05719667	     -0.00022742	     -0.19891729	     -0.05913072	      0.88283780	     -0.00012987	     -0.21304254	      0.00021943	     -0.00098982	     29.66745262
      0.40945688	     -0.05725484	     -0.00022736	     -0.19897560	     -0.05913044	      0.88283654	     -0.00013029	     -0.21305789	      0.00022853	     -0.00100702	     29.45471720
      0.41101212	     -0.05732444	     -0.00022760	     -0.19904540	     -0.05913008	      0.88283496	     -0.00013082	     -0.21307734	      0.00024093	     -0.00102753	     29.51034427
      0.41240616	     -0.05739071	     -0.00022749	     -0.19911187	     -0.05912973	      0.88283352	     -0.00013131	     -0.21309517	      0.00025368	     -0.00104504	     29.20641731
      0.41380020	     -0.05745376	     -0.00022793	     -0.19917512	     -0.05912937	      0.88283205	     -0.00013181	     -0.21311340	      0.00026736	     -0.00106182	     29.35050060
      0.41519424	     -0.05752157	     -0.00022779	     -0.19924315	     -0.05912899	      0.88283056	     -0.00013232	     -0.21313195	      0.00028277	     -0.00107766	     29.01154044
      0.41658828	     -0.05758474	     -0.00022823	     -0.19930654	     -0.05912858	      0.88282904	     -0.00013284	     -0.21315083	      0.00029911	     -0.00109265	     29.20157859
      0.41798232	     -0.05765235	     -0.00022726	     -0.19937444	     -0.05912815	      0.88282751	     -0.00013338	     -0.21316994	      0.00031723	     -0.00110634	     28.82273487
      0.41937636	     -0.05771403	     -0.00022739	     -0.19943638	     -0.05912770	      0.88282596	     -0.00013392	     -0.21318927	      0.00033619	     -0.00111892	     29.05423253
      0.42077040	     -0.05777979	     -0.00022629	     -0.19950245	     -0.05912721	      0.88282439	     -0.00013448	     -0.21320870	      0.00035706	     -0.00113007	     28.65880143
      0.42201125	     -0.05783313	     -0.00022664	     -0.19955604	     -0.05912676	      0.88282298	     -0.00013498	     -0.21322609	      0.00037632	     -0.00113889	     28.83215312
      0.42325210	     -0.05788838	     -0.00022617	     -0.19961157	     -0.05912628	      0.88282156	     -0.00013549	     -0.21324348	      0.00039697	     -0.00114646	     28.65155071
      0.42477797	     -0.05795300	     -0.00022638	     -0.19967654	     -0.05912565	      0.88281981	     -0.00013614	     -0.21326485	      0.00042355	     -0.00115407	     28.68751129
      0.42630383	     -0.05801773	     -0.00022577	     -0.19974165	     -0.05912498	      0.88281804	     -0.00013680	     -0.21328612	      0.00045194	     -0.00115961	     28.44163488
      0.42757789	     -0.05806662	     -0.00022643	     -0.19979084	     -0.05912439	      0.88281656	     -0.00013736	     -0.21330375	      0.00047646	     -0.00116264	     28.57836545
      0.42885195	     -0.05811575	     -0.00022613	     -0.19984031	     -0.05912377	      0.88281508	     -0.00013793	     -0.21332118	      0.00050228	     -0.00116399	     28.42663894
      0.43012600	     -0.05816166	     -0.00022652	     -0.19988654	     -0.05912311	      0.88281360	     -0.00013851	     -0.21333838	      0.00052887	     -0.00116368	     28.44337555
      0.43188020	     -0.05822329	     -0.00022626	     -0.19994867	     -0.05912215	      0.88281156	     -0.00013932	     -0.21336158	      0.00056718	     -0.00116032	     28.29859075
      0.43317778	     -0.05826431	     -0.00022704	     -0.19999003	     -0.05912140	      0.88281006	     -0.00013994	     -0.21337834	      0.00059633	     -0.00115562	     28.40205010
      0.43447537	     -0.05830384	     -0.00022663	     -0.20002995	     -0.05912060	      0.88280856	     -0.00014057	     -0.21339468	      0.00062658	     -0.00114886	     28.29719049
      0.43603673	     -0.05834608	     -0.00022696	     -0.20007264	     -0.05911960	      0.88280678	     -0.00014133	     -0.21341373	      0.00066374	     -0.00113803	     28.37102827
      0.43742330	     -0.05838289	     -0.00022622	     -0.20010989	     -0.05911865	      0.88280521	     -0.00014203	     -0.21343005	      0.00069786	     -0.00112581	     28.23590043
      0.43880986	     -0.05841583	     -0.00022708	     -0.20014323	     -0.05911766	      0.88280366	     -0.00014273	     -0.21344581	      0.00073238	     -0.00111128	     28.33162984
      0.44019642	     -0.05844886	     -0.00022658	     -0.20017670	     -0.05911662	      0.88280213	     -0.00014345	     -0.21346098	      0.00076788	     -0.00109437	     28.21617948
      0.44158299	     -0.05847803	     -0.00022778	     -0.20020628	     -0.05911553	      0.88280062	     -0.00014418	     -0.21347558	      0.00080369	     -0.00107530	     28.29931904
      0.44296955	     -0.05850701	     -0.00022796	     -0.20023570	     -0.05911439	      0.88279914	     -0.00014492	     -0.21348961	      0.00084035	     -0.00105402	     28.19380994
      0.44435612	     -0.05853412	     -0.00022984	     -0.20026320	     -0.05911320	      0.88279770	     -0.00014567	     -0.21350313	      0.00087726	     -0.00103080	     28.26443557
      0.44574268	     -0.05856121	     -0.00023042	     -0.20029073	     -0.05911196	      0.88279629	     -0.00014643	     -0.21351613	      0.00091499	     -0.00100572	     28.17942317
      0.44712924	     -0.05858542	     -0.00023257	     -0.20031534	     -0.05911066	      0.88279491	     -0.00014721	     -0.21352858	      0.00095298	     -0.00097910	     28.24967757
      0.44851581	     -0.05860916	     -0.00023319	     -0.20033952	     -0.05910932	      0.88279357	     -0.00014799	     -0.21354045	      0.00099177	     -0.00095104	     28.17660393
      0.44990237	     -0.05863004	     -0.00023521	     -0.20036082	     -0.05910791	      0.88279227	     -0.00014879	     -0.21355173	      0.00103083	     -0.00092186	     28.24431337
      0.45128894	     -0.05865026	     -0.00023577	     -0.20038150	     -0.05910646	      0.88279102	     -0.00014960	     -0.21356240	      0.00107063	     -0.00089167	     28.17945540
      0.45267550	     -0.05866800	     -0.00023774	     -0.20039966	     -0.05910494	      0.88278980	     -0.00015042	     -0.21357245	      0.00111068	     -0.00086077	     28.23966228
      0.45406206	     -0.05868505	     -0.00023836	     -0.20041717	     -0.05910338	      0.88278863	     -0.00015125	     -0.21358186	      0.00115141	     -0.00082923	     28.17966101
      0.45544863	     -0.05869969	     -0.00024039	     -0.20043224	     -0.05910175	      0.88278750	     -0.00015210	     -0.21359064	      0.00119238	     -0.00079733	     28.23628112
      0.45683519	     -0.05871328	     -0.00024115	     -0.20044628	     -0.05910007	      0.88278642	     -0.00015295	     -0.21359877	      0.00123397	     -0.00076513	     28.18241005
      0.45822176	     -0.05872433	     -0.00024320	     -0.20045777	     -0.05909833	      0.88278538	     -0.00015382	     -0.21360625	      0.00127576	     -0.00073285	     28.23613577
      0.45960832	     -0.05873390	     -0.00024373	     -0.20046781	     -0.05909653	      0.88278439	     -0.00015469	     -0.21361304	      0.00131810	     -0.00070048	     28.19161244
      0.46099488	     -0.05874078	     -0.00024538	     -0.20047514	     -0.05909467	      0.88278344	     -0.00015558	     -0.21361913	      0.00136059	     -0.00066820	     28.23924135
      0.46238145	     -0.05874600	     -0.00024590	     -0.20048084	     -0.05909276	      0.88278253	     -0.00015648	     -0.21362450	      0.00140354	     -0.00063606	     28.20482847
      0.46376801	     -0.05874865	     -0.00024758	     -0.20048394	     -0.05909078	      0.88278167	     -0.00015740	     -0.21362915	      0.00144664	     -0.00060423	     28.25959632
      0.46515457	     -0.05874960	     -0.00024825	     -0.20048537	     -0.05908875	      0.88278086	     -0.00015832	     -0.21363306	      0.00149016	     -0.00057270	     28.23920133
      0.46683670	     -0.05874731	     -0.00025085	     -0.20048361	     -0.05908619	      0.88277993	     -0.00015945	     -0.21363681	      0.00154304	     -0.00053506	     28.35269853
      0.46805639	     -0.05874408	     -0.00025089	     -0.20048082	     -0.05908429	      0.88277929	     -0.00016028	     -0.21363883	      0.00158185	     -0.00050809	     28.29144657
      0.46927608	     -0.05873856	     -0.00025259	     -0.20047569	     -0.05908234	      0.88277869	     -0.00016112	     -0.21364025	      0.00162056	     -0.00048150	     28.34995547
      0.47094153	     -0.05872876	     -0.00025391	     -0.20046645	     -0.05907959	      0.88277791	     -0.00016228	     -0.21364124	      0.00167372	     -0.00044567	     28.36446198
      0.47242252	     -0.05871756	     -0.00025661	     -0.20045570	     -0.05907708	      0.88277728	     -0.00016332	     -0.21364119	      0.00172086	     -0.00041433	     28.46749598
      0.47390350	     -0.05870475	     -0.00025702	     -0.20044340	     -0.05907450	      0.88277669	     -0.00016437	     -0.21364029	      0.00176830	     -0.00038333	     28.43393961
      0.47517333	     -0.05869179	     -0.00025982	     -0.20043082	     -0.05907222	      0.88277622	     -0.00016528	     -0.21363886	      0.00180861	     -0.00035715	     28.53900258
      0.47644315	     -0.05867781	     -0.00026094	     -0.20041725	     -0.05906990	      0.88277578	     -0.00016620	     -0.21363683	      0.00184909	     -0.00033119	     28.55040242
      0.47798949	     -0.05865849	     -0.00026397	     -0.20039839	     -0.05906700	      0.88277529	     -0.00016732	     -0.21363356	      0.00189805	     -0.00029989	     28.65727250
      0.47953583	     -0.05863683	     -0.00026526	     -0.20037724	     -0.05906403	      0.88277485	     -0.00016845	     -0.21362943	      0.00194700	     -0.00026875	     28.67227027
      0.48078755	     -0.05861427	     -0.00026855	     -0.20035503	     -0.05906157	      0.88277453	     -0.00016938	     -0.21362543	      0.00198611	     -0.00024364	     28.82598099
      0.48203927	     -0.05858642	     -0.00026984	     -0.20032757	     -0.05905906	      0.88277424	     -0.00017030	     -0.21362073	      0.00202518	     -0.00021827	     28.88964644
      0.48362006	     -0.05854414	     -0.00027287	     -0.20028575	     -0.05905582	      0.88277392	     -0.00017148	     -0.21361370	      0.00207378	     -0.00018566	     29.06560446
      0.48520086	     -0.05849293	     -0.00027373	     -0.20023505	     -0.05905250	      0.88277366	     -0.00017267	     -0.21360535	      0.00212176	     -0.00015190	     29.15040010
      0.48639991	     -0.05844785	     -0.00027635	     -0.20019030	     -0.05904994	      0.88277349	     -0.00017357	     -0.21359806	      0.00215710	     -0.00012542	     29.32332347
      0.48759895	     -0.05839871	     -0.00027703	     -0.20014154	     -0.05904733	      0.88277336	     -0.00017448	     -0.21358994	      0.00219189	     -0.00009801	     29.41187992
      0.48925207	     -0.05832275	     -0.00027899	     -0.20006606	     -0.05904367	      0.88277323	     -0.00017573	     -0.21357735	      0.00223837	     -0.00005865	     29.64012917
      0.49090518	     -0.05823818	     -0.00027877	     -0.19998201	     -0.05903993	      0.88277316	     -0.00017699	     -0.21356312	      0.00228336	     -0.00001718	     29.76533101
      0.49203763	     -0.05817517	     -0.00028090	     -0.19991929	     -0.05903733	      0.88277316	     -0.00017786	     -0.21355242	      0.00231277	      0.00001242	     29.98729503
      0.49317008	     -0.05810807	     -0.00028111	     -0.19985252	     -0.05903469	      0.88277319	     -0.00017873	     -0.21354095	      0.00234142	      0.00004311	     30.12272321
      0.49494549	     -0.05799374	     -0.00028206	     -0.19973866	     -0.05903050	      0.88277331	     -0.00018009	     -0.21352138	      0.00238417	      0.00009329	     30.42740338
      0.49638580	     -0.05789607	     -0.00028179	     -0.19964138	     -0.05902704	      0.88277348	     -0.00018120	     -0.21350410	      0.00241701	      0.00013591	     30.59861297
      0.49782611	     -0.05779439	     -0.00028290	     -0.19954004	     -0.05902354	      0.88277371	     -0.00018232	     -0.21348566	      0.00244775	      0.00018003	     30.90315418
      0.49926642	     -0.05768989	     -0.00028138	     -0.19943593	     -0.05901999	      0.88277400	     -0.00018343	     -0.21346614	      0.00247679	      0.00022559	     31.04058798
      0.50054982	     -0.05759495	     -0.00028241	     -0.19934125	     -0.05901680	      0.88277431	     -0.00018443	     -0.21344790	      0.00250074	      0.00026701	     31.34393004
      0.50183321	     -0.05749952	     -0.00028148	     -0.19924612	     -0.05901357	      0.88277468	     -0.00018542	     -0.21342896	      0.00252337	      0.00030905	     31.50026939
      0.50311660	     -0.05740335	     -0.00028202	     -0.19915019	     -0.05901032	      0.88277511	     -0.00018642	     -0.21340938	      0.00254435	      0.00035136	     31.77492078
      0.50474242	     -0.05727870	     -0.00028102	     -0.19902587	     -0.05900616	      0.88277572	     -0.00018768	     -0.21338373	      0.00256898	      0.00040507	     32.02255716
      0.50602903	     -0.05717798	     -0.00028187	     -0.19892535	     -0.05900285	      0.88277627	     -0.00018868	     -0.21336276	      0.00258662	      0.00044731	     32.35476282
      0.50731563	     -0.05707685	     -0.00028088	     -0.19882445	     -0.05899951	      0.88277687	     -0.00018967	     -0.21334124	      0.00260298	      0.00048917	     32.53970315
      0.50860224	     -0.05697645	     -0.00028131	     -0.19872423	     -0.05899615	      0.88277753	     -0.00019067	     -0.21331924	      0.00261773	      0.00053030	     32.82543381
      0.51023034	     -0.05685013	     -0.00028045	     -0.19859814	     -0.05899187	      0.88277843	     -0.00019193	     -0.21329082	      0.00263448	      0.00058097	     33.06175603
      0.51148478	     -0.05675336	     -0.00028185	     -0.19850148	     -0.05898856	      0.88277919	     -0.00019290	     -0.21326860	      0.00264561	      0.00061858	     33.37222872
      0.51273922	     -0.05665852	     -0.00028136	     -0.19840679	     -0.05898524	      0.88277998	     -0.00019387	     -0.21324617	      0.00265559	      0.00065469	     33.53581050
      0.51425169	     -0.05654887	     -0.00028263	     -0.19829724	     -0.05898121	      0.88278101	     -0.00019504	     -0.21321897	      0.00266581	      0.00069564	     33.86766925
      0.51560850	     -0.05645371	     -0.00028227	     -0.19820220	     -0.05897759	      0.88278197	     -0.00019608	     -0.21319451	      0.00267375	      0.00072969	     34.03411502
      0.51696531	     -0.05636065	     -0.00028441	     -0.19810917	     -0.05897396	      0.88278298	     -0.00019712	     -0.21317005	      0.00268025	      0.00076089	     34.38766603
      0.51832212	     -0.05627064	     -0.00028437	     -0.19801923	     -0.05897032	      0.88278404	     -0.00019815	     -0.21314561	      0.00268578	      0.00078919	     34.52938414
      0.51967893	     -0.05618449	     -0.00028702	     -0.19793308	     -0.05896667	      0.88278512	     -0.00019918	     -0.21312125	      0.00268986	      0.00081426	     34.86507734
      0.52103574	     -0.05610238	     -0.00028680	     -0.19785102	     -0.05896302	      0.88278624	     -0.00020021	     -0.21309704	      0.00269307	      0.00083601	     34.95782991
      0.52239255	     -0.05602435	     -0.00028940	     -0.19777296	     -0.05895936	      0.88278739	     -0.00020124	     -0.21307302	      0.00269496	      0.00085406	     35.30172266
      0.52374936	     -0.05594987	     -0.00028854	     -0.19769854	     -0.05895570	      0.88278856	     -0.00020225	     -0.21304924	      0.00269625	      0.00086839	     35.35047599
      0.52496067	     -0.05588614	     -0.00029045	     -0.19763478	     -0.05895244	      0.88278962	     -0.00020316	     -0.21302822	      0.00269641	      0.00087773	     35.62738489
      0.52617198	     -0.05582500	     -0.00029018	     -0.19757365	     -0.05894917	      0.88279069	     -0.00020406	     -0.21300742	      0.00269620	      0.00088386	     35.72621034
      0.52763506	     -0.05575437	     -0.00029132	     -0.19750299	     -0.05894523	      0.88279198	     -0.00020514	     -0.21298261	      0.00269512	      0.00088680	     35.98281108
      0.52909814	     -0.05568541	     -0.00029015	     -0.19743406	     -0.05894129	      0.88279328	     -0.00020622	     -0.21295812	      0.00269357	      0.00088497	     36.06392033
      0.53031568	     -0.05562978	     -0.00029119	     -0.19737840	     -0.05893801	      0.88279435	     -0.00020710	     -0.21293796	      0.00269161	      0.00087977	     36.30983110
      0.53153322	     -0.05557712	     -0.00029031	     -0.19732574	     -0.05893473	      0.88279542	     -0.00020799	     -0.21291801	      0.00268945	      0.00087138	     36.37427654
      0.53300905	     -0.05551858	     -0.00029102	     -0.19726716	     -0.05893076	      0.88279670	     -0.00020905	     -0.21289420	      0.00268621	      0.00085690	     36.58802906
      0.53448489	     -0.05546513	     -0.00028973	     -0.19721371	     -0.05892680	      0.88279795	     -0.00021011	     -0.21287087	      0.00268274	      0.00083792	     36.60182577
      0.53565496	     -0.05542571	     -0.00029105	     -0.19717423	     -0.05892367	      0.88279892	     -0.00021094	     -0.21285275	      0.00267951	      0.00081967	     36.81232466
      0.53682502	     -0.05538906	     -0.00029051	     -0.19713755	     -0.05892053	      0.88279986	     -0.00021176	     -0.21283497	      0.00267627	      0.00079881	     36.84674659
      0.53835933	     -0.05534617	     -0.00029134	     -0.19709458	     -0.05891643	      0.88280107	     -0.00021284	     -0.21281220	      0.00267167	      0.00076759	     37.02013437
      0.53989363	     -0.05530853	     -0.00029050	     -0.19705691	     -0.05891233	      0.88280222	     -0.00021390	     -0.21279012	      0.00266708	      0.00073239	     37.00561036
      0.54102018	     -0.05528361	     -0.00029230	     -0.19703189	     -0.05890933	      0.88280303	     -0.00021467	     -0.21277436	      0.00266341	      0.00070416	     37.19578665
      0.54214673	     -0.05526040	     -0.00029221	     -0.19700864	     -0.05890633	      0.88280380	     -0.00021544	     -0.21275896	      0.00265983	      0.00067420	     37.21621675
      0.54375801	     -0.05522999	     -0.00029253	     -0.19697815	     -0.05890205	      0.88280485	     -0.00021653	     -0.21273754	      0.00265447	      0.00062868	     37.35903716
      0.54513183	     -0.05520663	     -0.00029141	     -0.19695477	     -0.05889841	      0.88280569	     -0.00021745	     -0.21271983	      0.00264994	      0.00058784	     37.33041418
      0.54650565	     -0.05518553	     -0.00029208	     -0.19693358	     -0.05889477	      0.88280647	     -0.00021835	     -0.21270260	      0.00264516	      0.00054537	     37.50283856
      0.54787946	     -0.05516642	     -0.00029039	     -0.19691446	     -0.05889114	      0.88280719	     -0.00021925	     -0.21268585	      0.00264057	      0.00050171	     37.42788111
      0.54925328	     -0.05514946	     -0.00029164	     -0.19689740	     -0.05888752	      0.88280785	     -0.00022014	     -0.21266956	      0.00263570	      0.00045709	     37.66162818
      0.55043511	     -0.05513659	     -0.00028998	     -0.19688452	     -0.05888440	      0.88280836	     -0.00022089	     -0.21265591	      0.00263178	      0.00041831	     37.54933990
      0.55161694	     -0.05512540	     -0.00029034	     -0.19687327	     -0.05888129	      0.88280883	     -0.00022164	     -0.21264259	      0.00262768	      0.00037928	     37.65465098
      0.55309767	     -0.05511326	     -0.00028929	     -0.19686108	     -0.05887741	      0.88280936	     -0.00022256	     -0.21262638	      0.00262270	      0.00033043	     37.63442463
      0.55457839	     -0.05510322	     -0.00029023	     -0.19685095	     -0.05887353	      0.88280981	     -0.00022348	     -0.21261069	      0.00261756	      0.00028197	     37.82108872
      0.55575981	     -0.05509700	     -0.00028872	     -0.19684471	     -0.05887044	      0.88281012	     -0.00022419	     -0.21259855	      0.00261370	      0.00024391	     37.69786046
      0.55694122	     -0.05509239	     -0.00028907	     -0.19684004	     -0.05886735	      0.88281039	     -0.00022490	     -0.21258674	      0.00260970	      0.00020646	     37.78589211
      0.55844764	     -0.05508858	     -0.00028799	     -0.19683618	     -0.05886342	      0.88281067	     -0.00022580	     -0.21257216	      0.00260480	      0.00015989	     37.74739498
      0.55995405	     -0.05508681	     -0.00028886	     -0.19683431	     -0.05885950	      0.88281087	     -0.00022668	     -0.21255810	      0.00259983	      0.00011478	     37.94296119
      0.56108593	     -0.05508690	     -0.00028713	     -0.19683439	     -0.05885656	      0.88281098	     -0.00022733	     -0.21254787	      0.00259643	      0.00008207	     37.79489056
      0.56221782	     -0.05508818	     -0.00028717	     -0.19683562	     -0.05885363	      0.88281106	     -0.00022797	     -0.21253791	      0.00259297	      0.00005035	     37.86029342
      0.56379974	     -0.05509081	     -0.00028629	     -0.19683819	     -0.05884953	      0.88281110	     -0.00022885	     -0.21252445	      0.00258845	      0.00000797	     37.82002235
      0.56538166	     -0.05509618	     -0.00028774	     -0.19684345	     -0.05884544	      0.88281108	     -0.00022972	     -0.21251157	      0.00258393	     -0.00003196	     38.01304761
      0.56646191	     -0.05510172	     -0.00028631	     -0.19684898	     -0.05884265	      0.88281104	     -0.00023030	     -0.21250311	      0.00258124	     -0.00005772	     37.82495938
      0.56754215	     -0.05510851	     -0.00028659	     -0.19685571	     -0.05883986	      0.88281096	     -0.00023087	     -0.21249493	      0.00257852	     -0.00008234	     37.85703297
      0.56923764	     -0.05512161	     -0.00028609	     -0.19686875	     -0.05883549	      0.88281079	     -0.00023175	     -0.21248263	      0.00257470	     -0.00011858	     37.79729142
      0.57062268	     -0.05513462	     -0.00028667	     -0.19688169	     -0.05883193	      0.88281061	     -0.00023246	     -0.21247306	      0.00257183	     -0.00014608	     37.86068526
      0.57200772	     -0.05514982	     -0.00028555	     -0.19689687	     -0.05882837	      0.88281039	     -0.00023315	     -0.21246391	      0.00256949	     -0.00017166	     37.71425109
      0.57339275	     -0.05516729	     -0.00028672	     -0.19691425	     -0.05882481	      0.88281013	     -0.00023383	     -0.21245517	      0.00256731	     -0.00019548	     37.83895360
      0.57462113	     -0.05518430	     -0.00028537	     -0.19693126	     -0.05882166	      0.88280988	     -0.00023442	     -0.21244777	      0.00256599	     -0.00021510	     37.63770698
      0.57584951	     -0.05520333	     -0.00028607	     -0.19695023	     -0.05881851	      0.88280960	     -0.00023500	     -0.21244070	      0.00256482	     -0.00023346	     37.67639244
      0.57707788	     -0.05522434	     -0.00028552	     -0.19697122	     -0.05881536	      0.88280931	     -0.00023556	     -0.21243397	      0.00256418	     -0.00025056	     37.55595146
      0.57867922	     -0.05525498	     -0.00028628	     -0.19700179	     -0.05881125	      0.88280889	     -0.00023628	     -0.21242570	      0.00256385	     -0.00027120	     37.57165269
      0.57993213	     -0.05528146	     -0.00028523	     -0.19702827	     -0.05880804	      0.88280854	     -0.00023683	     -0.21241963	      0.00256432	     -0.00028610	     37.35903012
      0.58118503	     -0.05531012	     -0.00028598	     -0.19705688	     -0.05880482	      0.88280817	     -0.00023737	     -0.21241392	      0.00256513	     -0.00030010	     37.36574054
      0.58243794	     -0.05534056	     -0.00028545	     -0.19708731	     -0.05880161	      0.88280779	     -0.00023790	     -0.21240857	      0.00256665	     -0.00031322	     37.20765246
      0.58402107	     -0.05538088	     -0.00028624	     -0.19712759	     -0.05879754	      0.88280728	     -0.00023854	     -0.21240227	      0.00256926	     -0.00032876	     37.20548571
      0.58525527	     -0.05541316	     -0.00028498	     -0.19715990	     -0.05879437	      0.88280687	     -0.00023903	     -0.21239769	      0.00257218	     -0.00034007	     36.96363766
      0.58648946	     -0.05544594	     -0.00028539	     -0.19719266	     -0.05879120	      0.88280644	     -0.00023951	     -0.21239337	      0.00257552	     -0.00035080	     36.94695166
      0.58772366	     -0.05547886	     -0.00028458	     -0.19722560	     -0.05878801	      0.88280600	     -0.00023997	     -0.21238927	      0.00257962	     -0.00036091	     36.78378364
      0.58937485	     -0.05552321	     -0.00028479	     -0.19726996	     -0.05878375	      0.88280539	     -0.00024058	     -0.21238408	      0.00258592	     -0.00037356	     36.74793002
      0.59060475	     -0.05555624	     -0.00028324	     -0.19730304	     -0.05878057	      0.88280493	     -0.00024101	     -0.21238040	      0.00259151	     -0.00038225	     36.49517087
      0.59183465	     -0.05558919	     -0.00028337	     -0.19733602	     -0.05877737	      0.88280445	     -0.00024143	     -0.21237685	      0.00259751	     -0.00039039	     36.46198026
      0.59333264	     -0.05562904	     -0.00028201	     -0.19737594	     -0.05877348	      0.88280386	     -0.00024192	     -0.21237268	      0.00260578	     -0.00039943	     36.22357472
      0.59467052	     -0.05566432	     -0.00028251	     -0.19741124	     -0.05876999	      0.88280332	     -0.00024235	     -0.21236907	      0.00261365	     -0.00040673	     36.23301257
      0.59600840	     -0.05569913	     -0.00028086	     -0.19744613	     -0.05876648	      0.88280277	     -0.00024276	     -0.21236554	      0.00262240	     -0.00041318	     35.95484268
      0.59734628	     -0.05573344	     -0.00028149	     -0.19748047	     -0.05876297	      0.88280222	     -0.00024316	     -0.21236209	      0.00263148	     -0.00041888	     35.98168622
      0.59868417	     -0.05576705	     -0.00027975	     -0.19751417	     -0.05875944	      0.88280165	     -0.00024354	     -0.21235869	      0.00264140	     -0.00042368	     35.68614329
      0.60002205	     -0.05579994	     -0.00028048	     -0.19754709	     -0.05875590	      0.88280108	     -0.00024391	     -0.21235533	      0.00265155	     -0.00042768	     35.73075594
      0.60135993	     -0.05583192	     -0.00027867	     -0.19757919	     -0.05875235	      0.88280051	     -0.00024426	     -0.21235201	      0.00266248	     -0.00043075	     35.41821753
      0.60269781	     -0.05586305	     -0.00027948	     -0.19761035	     -0.05874878	      0.88279993	     -0.00024459	     -0.21234872	      0.00267356	     -0.00043299	     35.48214183
      0.60403569	     -0.05589318	     -0.00027758	     -0.19764061	     -0.05874519	      0.88279935	     -0.00024491	     -0.21234544	      0.00268538	     -0.00043429	     35.15519815
      0.60537357	     -0.05592234	     -0.00027847	     -0.19766981	     -0.05874159	      0.88279877	     -0.00024521	     -0.21234219	      0.00269727	     -0.00043477	     35.24296583
      0.60671145	     -0.05595032	     -0.00027652	     -0.19769792	     -0.05873797	      0.88279819	     -0.00024550	     -0.21233894	      0.00270987	     -0.00043434	     34.90419036
      0.60804933	     -0.05597717	     -0.00027747	     -0.19772482	     -0.05873434	      0.88279761	     -0.00024577	     -0.21233571	      0.00272245	     -0.00043313	     35.01486609
      0.60938722	     -0.05600270	     -0.00027546	     -0.19775048	     -0.05873069	      0.88279703	     -0.00024602	     -0.21233249	      0.00273570	     -0.00043104	     34.66440459
      0.61072510	     -0.05602715	     -0.00027643	     -0.19777499	     -0.05872702	      0.88279646	     -0.00024626	     -0.21232928	      0.00274886	     -0.00042823	     34.79327894
      0.61206298	     -0.05605077	     -0.00027434	     -0.19779875	     -0.05872333	      0.88279588	     -0.00024648	     -0.21232609	      0.00276264	     -0.00042465	     34.42597479
      0.61340086	     -0.05607476	     -0.00027532	     -0.19782280	     -0.05871963	      0.88279532	     -0.00024669	     -0.21232295	      0.00277625	     -0.00042053	     34.56001779
      0.61473874	     -0.05610083	     -0.00027329	     -0.19784902	     -0.05871591	      0.88279476	     -0.00024688	     -0.21231993	      0.00279045	     -0.00041597	     34.15995349
      0.61607662	     -0.05612979	     -0.00027448	     -0.19787802	     -0.05871216	      0.88279421	     -0.00024705	     -0.21231715	      0.00280449	     -0.00041139	     34.29713535
      0.61741450	     -0.05616141	     -0.00027257	     -0.19790979	     -0.05870840	      0.88279366	     -0.00024721	     -0.21231470	      0.00281923	     -0.00040697	     33.87744822
      0.61875238	     -0.05619636	     -0.00027385	     -0.19794479	     -0.05870462	      0.88279312	     -0.00024735	     -0.21231266	      0.00283398	     -0.00040317	     34.02548757
      0.62009027	     -0.05623494	     -0.00027209	     -0.19798351	     -0.05870082	      0.88279258	     -0.00024747	     -0.21231112	      0.00284959	     -0.00040021	     33.58669199
      0.62142815	     -0.05627675	     -0.00027343	     -0.19802537	     -0.05869699	      0.88279205	     -0.00024758	     -0.21231016	      0.00286538	     -0.00039854	     33.74204183
      0.62276603	     -0.05632092	     -0.00027169	     -0.19806970	     -0.05869315	      0.88279151	     -0.00024767	     -0.21230980	      0.00288224	     -0.00039830	     33.29494186
      0.62410391	     -0.05636734	     -0.00027294	     -0.19811619	     -0.05868928	      0.88279098	     -0.00024774	     -0.21231008	      0.00289948	     -0.00039983	     33.45166525
      0.62544179	     -0.05641563	     -0.00027134	     -0.19816464	     -0.05868539	      0.88279044	     -0.00024780	     -0.21231101	      0.00291793	     -0.00040316	     33.00355680
      0.62677967	     -0.05646534	     -0.00027260	     -0.19821444	     -0.05868147	      0.88278990	     -0.00024784	     -0.21231257	      0.00293692	     -0.00040850	     33.14857093
      0.62811755	     -0.05651552	     -0.00027108	     -0.19826480	     -0.05867753	      0.88278935	     -0.00024786	     -0.21231476	      0.00295717	     -0.00041575	     32.70259847
      0.62945543	     -0.05656658	     -0.00027219	     -0.19831597	     -0.05867356	      0.88278879	     -0.00024787	     -0.21231754	      0.00297802	     -0.00042501	     32.81558469
      0.63079332	     -0.05661864	     -0.00027089	     -0.19836821	     -0.05866956	      0.88278821	     -0.00024786	     -0.21232091	      0.00300014	     -0.00043612	     32.37800306
      0.63213120	     -0.05667140	     -0.00027198	     -0.19842110	     -0.05866553	      0.88278762	     -0.00024783	     -0.21232485	      0.00302292	     -0.00044909	     32.45013748
      0.63346908	     -0.05672514	     -0.00027088	     -0.19847504	     -0.05866147	      0.88278701	     -0.00024779	     -0.21232935	      0.00304694	     -0.00046372	     32.02741837
      0.63480696	     -0.05677977	     -0.00027190	     -0.19852982	     -0.05865738	      0.88278638	     -0.00024773	     -0.21233441	      0.00307165	     -0.00047999	     32.05593580
      0.63614484	     -0.05683490	     -0.00027109	     -0.19858516	     -0.05865325	      0.88278572	     -0.00024765	     -0.21234000	      0.00309761	     -0.00049765	     31.66790071
      0.63748272	     -0.05689000	     -0.00027202	     -0.19864043	     -0.05864909	      0.88278504	     -0.00024756	     -0.21234610	      0.00312433	     -0.00051658	     31.65684456
      0.63882060	     -0.05694470	     -0.00027130	     -0.19869536	     -0.05864489	      0.88278434	     -0.00024745	     -0.21235266	      0.00315225	     -0.00053649	     31.30473221
      0.64015849	     -0.05699938	     -0.00027200	     -0.19875024	     -0.05864066	      0.88278361	     -0.00024733	     -0.21235965	      0.00318095	     -0.00055724	     31.25425877
      0.64149637	     -0.05705431	     -0.00027132	     -0.19880541	     -0.05863638	      0.88278285	     -0.00024719	     -0.21236704	      0.00321078	     -0.00057858	     30.93371742
      0.64283425	     -0.05711017	     -0.00027185	     -0.19886149	     -0.05863206	      0.88278206	     -0.00024703	     -0.21237482	      0.00324140	     -0.00060042	     30.85160311
      0.64446843	     -0.05717978	     -0.00027076	     -0.19893144	     -0.05862674	      0.88278106	     -0.00024682	     -0.21238487	      0.00328035	     -0.00062746	     30.42223164
      0.64568325	     -0.05723238	     -0.00027194	     -0.19898424	     -0.05862273	      0.88278028	     -0.00024665	     -0.21239273	      0.00330999	     -0.00064777	     30.47108391
      0.64689807	     -0.05728489	     -0.00027142	     -0.19903701	     -0.05861869	      0.88277948	     -0.00024646	     -0.21240090	      0.00334070	     -0.00066802	     30.21087781
      0.64849029	     -0.05735464	     -0.00027204	     -0.19910707	     -0.05861334	      0.88277840	     -0.00024620	     -0.21241204	      0.00338205	     -0.00069435	     30.10819784
      0.65008251	     -0.05742586	     -0.00027060	     -0.19917868	     -0.05860792	      0.88277727	     -0.00024591	     -0.21242368	      0.00342510	     -0.00072022	     29.64950549
      0.65122118	     -0.05747750	     -0.00027206	     -0.19923053	     -0.05860401	      0.88277644	     -0.00024570	     -0.21243230	      0.00345646	     -0.00073844	     29.73388694
      0.65235986	     -0.05752933	     -0.00027181	     -0.19928262	     -0.05860005	      0.88277559	     -0.00024547	     -0.21244117	      0.00348882	     -0.00075626	     29.53170003
      0.65407835	     -0.05760741	     -0.00027252	     -0.19936109	     -0.05859401	      0.88277427	     -0.00024510	     -0.21245497	      0.00353900	     -0.00078227	     29.40632730
      0.65552654	     -0.05767194	     -0.00027220	     -0.19942599	     -0.05858886	      0.88277312	     -0.00024478	     -0.21246695	      0.00358277	     -0.00080307	     29.12343523
      0.65697473	     -0.05773647	     -0.00027373	     -0.19949085	     -0.05858364	      0.88277194	     -0.00024444	     -0.21247921	      0.00362746	     -0.00082267	     29.13126217
      0.65842292	     -0.05780055	     -0.00027278	     -0.19955534	     -0.05857835	      0.88277074	     -0.00024408	     -0.21249173	      0.00367360	     -0.00084084	     28.74515001
      0.65968723	     -0.05785588	     -0.00027444	     -0.19961097	     -0.05857368	      0.88276967	     -0.00024376	     -0.21250285	      0.00371444	     -0.00085556	     28.80960616
      0.66095154	     -0.05791034	     -0.00027391	     -0.19966580	     -0.05856896	      0.88276858	     -0.00024342	     -0.21251411	      0.00375639	     -0.00086899	     28.55985068
      0.66221586	     -0.05796405	     -0.00027442	     -0.19971986	     -0.05856418	      0.88276747	     -0.00024307	     -0.21252548	      0.00379898	     -0.00088113	     28.48994946
      0.66396880	     -0.05803689	     -0.00027387	     -0.19979323	     -0.05855747	      0.88276591	     -0.00024256	     -0.21254140	      0.00385952	     -0.00089566	     28.20992557
      0.66527249	     -0.05808976	     -0.00027512	     -0.19984647	     -0.05855241	      0.88276474	     -0.00024218	     -0.21255331	      0.00390530	     -0.00090466	     28.24259325
      0.66657618	     -0.05813965	     -0.00027480	     -0.19989678	     -0.05854728	      0.88276355	     -0.00024178	     -0.21256525	      0.00395210	     -0.00091194	     28.01710711
      0.66787986	     -0.05818782	     -0.00027603	     -0.19994533	     -0.05854210	      0.88276236	     -0.00024136	     -0.21257722	      0.00399944	     -0.00091738	     27.96532749
      0.66959521	     -0.05824960	     -0.00027623	     -0.20000765	     -0.05853519	      0.88276078	     -0.00024080	     -0.21259302	      0.00406295	     -0.00092165	     27.69279499
      0.67087746	     -0.05829404	     -0.00027812	     -0.20005246	     -0.05852995	      0.88275960	     -0.00024037	     -0.21260481	      0.00411095	     -0.00092276	     27.74517660
      0.67215970	     -0.05833712	     -0.00027830	     -0.20009597	     -0.05852464	      0.88275842	     -0.00023993	     -0.21261657	      0.00415980	     -0.00092202	     27.54822752
      0.67373395	     -0.05838787	     -0.00028006	     -0.20014721	     -0.05851805	      0.88275697	     -0.00023938	     -0.21263091	      0.00422038	     -0.00091873	     27.54194976
      0.67514547	     -0.05843130	     -0.00027991	     -0.20019114	     -0.05851205	      0.88275567	     -0.00023887	     -0.21264363	      0.00427567	     -0.00091352	     27.28630481
      0.67655699	     -0.05847356	     -0.00028184	     -0.20023384	     -0.05850598	      0.88275439	     -0.00023835	     -0.21265620	      0.00433129	     -0.00090628	     27.36034804
      0.67796851	     -0.05851584	     -0.00028110	     -0.20027665	     -0.05849982	      0.88275312	     -0.00023782	     -0.21266865	      0.00438780	     -0.00089682	     27.06753565
      0.67938003	     -0.05855852	     -0.00028324	     -0.20031978	     -0.05849359	      0.88275186	     -0.00023727	     -0.21268102	      0.00444447	     -0.00088550	     27.16529513
      0.68079154	     -0.05859993	     -0.00028255	     -0.20036173	     -0.05848728	      0.88275062	     -0.00023672	     -0.21269331	      0.00450210	     -0.00087234	     26.87257272
      0.68220306	     -0.05863902	     -0.00028488	     -0.20040129	     -0.05848088	      0.88274940	     -0.00023616	     -0.21270547	      0.00455990	     -0.00085761	     27.01380512
      0.68361458	     -0.05867572	     -0.00028379	     -0.20043855	     -0.05847440	      0.88274820	     -0.00023559	     -0.21271746	      0.00461869	     -0.00084128	     26.70523716
      0.68502610	     -0.05871081	     -0.00028631	     -0.20047412	     -0.05846784	      0.88274702	     -0.00023500	     -0.21272924	      0.00467753	     -0.00082363	     26.88084436
      0.68628059	     -0.05873982	     -0.00028543	     -0.20050364	     -0.05846194	      0.88274600	     -0.00023448	     -0.21273951	      0.00473064	     -0.00080679	     26.62186005
      0.68753508	     -0.05876650	     -0.00028657	     -0.20053079	     -0.05845597	      0.88274500	     -0.00023395	     -0.21274956	      0.00478381	     -0.00078902	     26.65060837
      0.68908414	     -0.05879648	     -0.00028645	     -0.20056139	     -0.05844851	      0.88274379	     -0.00023328	     -0.21276159	      0.00485010	     -0.00076578	     26.50029689
      0.69063320	     -0.05882380	     -0.00028838	     -0.20058928	     -0.05844095	      0.88274263	     -0.00023261	     -0.21277320	      0.00491656	     -0.00074124	     26.59669509
      0.69191815	     -0.05884356	     -0.00028775	     -0.20060959	     -0.05843459	      0.88274169	     -0.00023205	     -0.21278246	      0.00497228	     -0.00071985	     26.39393934
      0.69320310	     -0.05886122	     -0.00028919	     -0.20062774	     -0.05842817	      0.88274078	     -0.00023148	     -0.21279137	      0.00502796	     -0.00069762	     26.43969416
      0.69475556	     -0.05887919	     -0.00028941	     -0.20064634	     -0.05842031	      0.88273972	     -0.00023078	     -0.21280161	      0.00509566	     -0.00066956	     26.31676190
      0.69630802	     -0.05889237	     -0.00029179	     -0.20066010	     -0.05841235	      0.88273870	     -0.00023008	     -0.21281121	      0.00516324	     -0.00064030	     26.46269904
      0.69754803	     -0.05889839	     -0.00029132	     -0.20066666	     -0.05840591	      0.88273792	     -0.00022951	     -0.21281835	      0.00521760	     -0.00061590	     26.31274391
      0.69878805	     -0.05889893	     -0.00029277	     -0.20066769	     -0.05839941	      0.88273717	     -0.00022894	     -0.21282491	      0.00527173	     -0.00059050	     26.39984232
      0.70039946	     -0.05888839	     -0.00029317	     -0.20065782	     -0.05839086	      0.88273625	     -0.00022819	     -0.21283236	      0.00534206	     -0.00055550	     26.40142683
      0.70201088	     -0.05886441	     -0.00029531	     -0.20063447	     -0.05838219	      0.88273538	     -0.00022744	     -0.21283832	      0.00541163	     -0.00051787	     26.62309810
      0.70320857	     -0.05883764	     -0.00029426	     -0.20060825	     -0.05837568	      0.88273478	     -0.00022688	     -0.21284164	      0.00546308	     -0.00048783	     26.55217631
      0.70440626	     -0.05880328	     -0.00029495	     -0.20057438	     -0.05836911	      0.88273422	     -0.00022632	     -0.21284393	      0.00551369	     -0.00045592	     26.67622684
      0.70609102	     -0.05874029	     -0.00029480	     -0.20051211	     -0.05835976	      0.88273349	     -0.00022553	     -0.21284524	      0.00558374	     -0.00040738	     26.79208676
      0.70760080	     -0.05867077	     -0.00029675	     -0.20044316	     -0.05835128	      0.88273291	     -0.00022481	     -0.21284441	      0.00564471	     -0.00035979	     27.03772843
      0.70911058	     -0.05859095	     -0.00029589	     -0.20036398	     -0.05834271	      0.88273240	     -0.00022410	     -0.21284166	      0.00570412	     -0.00030789	     27.09330278
      0.71031641	     -0.05852005	     -0.00029800	     -0.20029349	     -0.05833581	      0.88273206	     -0.00022353	     -0.21283810	      0.00574964	     -0.00026331	     27.32917766
      0.71152223	     -0.05844208	     -0.00029815	     -0.20021599	     -0.05832885	      0.88273177	     -0.00022296	     -0.21283329	      0.00579387	     -0.00021581	     27.45764359
      0.71314892	     -0.05832565	     -0.00029941	     -0.20010014	     -0.05831938	      0.88273147	     -0.00022220	     -0.21282476	      0.00585084	     -0.00014721	     27.75025539
      0.71477562	     -0.05819795	     -0.00029864	     -0.19997305	     -0.05830981	      0.88273129	     -0.00022143	     -0.21281383	      0.00590490	     -0.00007339	     27.97022411
      0.71594159	     -0.05810043	     -0.00030049	     -0.19987588	     -0.05830291	      0.88273124	     -0.00022089	     -0.21280453	      0.00594131	     -0.00001749	     28.24468519
      0.71710755	     -0.05799791	     -0.00030045	     -0.19977374	     -0.05829596	      0.88273125	     -0.00022035	     -0.21279402	      0.00597612	      0.00004088	     28.45298964
      0.71880763	     -0.05784040	     -0.00030151	     -0.19961674	     -0.05828576	      0.88273140	     -0.00021956	     -0.21277654	      0.00602343	      0.00013001	     28.83771343
      0.72022868	     -0.05770125	     -0.00030128	     -0.19947801	     -0.05827717	      0.88273164	     -0.00021890	     -0.21275999	      0.00605999	      0.00020795	     29.14283503
      0.72164973	     -0.05755650	     -0.00030306	     -0.19933361	     -0.05826854	      0.88273199	     -0.00021825	     -0.21274171	      0.00609342	      0.00028869	     29.52864387
      0.72307078	     -0.05740603	     -0.00030256	     -0.19918351	     -0.05825986	      0.88273246	     -0.00021761	     -0.21272174	      0.00612405	      0.00037200	     29.85620853
      0.72449183	     -0.05725131	     -0.00030501	     -0.19902906	     -0.05825113	      0.88273305	     -0.00021697	     -0.21270010	      0.00615124	      0.00045738	     30.27345954
      0.72571243	     -0.05711536	     -0.00030437	     -0.19889340	     -0.05824361	      0.88273365	     -0.00021642	     -0.21268025	      0.00617233	      0.00053212	     30.55695530
      0.72693304	     -0.05697656	     -0.00030575	     -0.19875481	     -0.05823607	      0.88273435	     -0.00021588	     -0.21265927	      0.00619085	      0.00060773	     30.90419250
      0.72845091	     -0.05679939	     -0.00030563	     -0.19857791	     -0.05822665	      0.88273534	     -0.00021522	     -0.21263165	      0.00621071	      0.00070260	     31.31419161
      0.72996879	     -0.05661845	     -0.00030729	     -0.19839717	     -0.05821721	      0.88273648	     -0.00021456	     -0.21260239	      0.00622669	      0.00079768	     31.77870774
      0.73115690	     -0.05647444	     -0.00030604	     -0.19825336	     -0.05820981	      0.88273747	     -0.00021406	     -0.21257838	      0.00623686	      0.00087188	     32.08140685
      0.73234501	     -0.05632864	     -0.00030691	     -0.19810767	     -0.05820240	      0.88273855	     -0.00021355	     -0.21255346	      0.00624462	      0.00094543	     32.44003055
      0.73390420	     -0.05613605	     -0.00030722	     -0.19791524	     -0.05819265	      0.88274010	     -0.00021290	     -0.21251951	      0.00625155	      0.00104067	     32.89327337
      0.73546340	     -0.05594320	     -0.00031005	     -0.19772242	     -0.05818290	      0.88274180	     -0.00021227	     -0.21248427	      0.00625447	      0.00113375	     33.41702686
      0.73657480	     -0.05580564	     -0.00030967	     -0.19758493	     -0.05817595	      0.88274309	     -0.00021182	     -0.21245846	      0.00625443	      0.00119850	     33.69583532
      0.73768619	     -0.05566779	     -0.00031108	     -0.19744709	     -0.05816900	      0.88274446	     -0.00021138	     -0.21243210	      0.00625230	      0.00126157	     34.03980177
      0.73935078	     -0.05545856	     -0.00031184	     -0.19723787	     -0.05815860	      0.88274664	     -0.00021072	     -0.21239166	      0.00624563	      0.00135249	     34.54051936
      0.74072815	     -0.05528162	     -0.00031330	     -0.19706088	     -0.05815000	      0.88274855	     -0.00021020	     -0.21235730	      0.00623683	      0.00142414	     35.01558889
      0.74210551	     -0.05510089	     -0.00031271	     -0.19688014	     -0.05814142	      0.88275056	     -0.00020968	     -0.21232208	      0.00622529	      0.00149240	     35.42690622
      0.74348288	     -0.05491881	     -0.00031424	     -0.19669797	     -0.05813285	      0.88275266	     -0.00020918	     -0.21228604	      0.00621061	      0.00155700	     35.91559912
      0.74486025	     -0.05473749	     -0.00031290	     -0.19651659	     -0.05812431	      0.88275485	     -0.00020868	     -0.21224927	      0.00619315	      0.00161780	     36.27440791
      0.74601732	     -0.05458660	     -0.00031481	     -0.19636555	     -0.05811716	      0.88275675	     -0.00020827	     -0.21221793	      0.00617595	      0.00166566	     36.68284014
      0.74717440	     -0.05443641	     -0.00031487	     -0.19621524	     -0.05811002	      0.88275870	     -0.00020788	     -0.21218624	      0.00615681	      0.00171057	     37.01421398
      0.74866815	     -0.05424452	     -0.00031661	     -0.19602311	     -0.05810084	      0.88276129	     -0.00020738	     -0.21214494	      0.00612895	      0.00176408	     37.51839559
      0.75016189	     -0.05405417	     -0.00031656	     -0.19583255	     -0.05809171	      0.88276397	     -0.00020689	     -0.21210330	      0.00609782	      0.00181257	     37.92353589
      0.75129232	     -0.05391045	     -0.00031882	     -0.19568857	     -0.05808483	      0.88276603	     -0.00020653	     -0.21207159	      0.00607183	      0.00184578	     38.34859227
      0.75242275	     -0.05376629	     -0.00031917	     -0.19554420	     -0.05807799	      0.88276814	     -0.00020618	     -0.21203972	      0.00604407	      0.00187607	     38.68318697
      0.75396104	     -0.05356963	     -0.00032064	     -0.19534719	     -0.05806872	      0.88277105	     -0.00020572	     -0.21199607	      0.00600315	      0.00191251	     39.21362977
      0.75534070	     -0.05339449	     -0.00032040	     -0.19517175	     -0.05806046	      0.88277371	     -0.00020532	     -0.21195668	      0.00596354	      0.00194060	     39.59168598
      0.75672035	     -0.05322229	     -0.00032280	     -0.19499915	     -0.05805227	      0.88277641	     -0.00020494	     -0.21191714	      0.00592092	      0.00196420	     40.12389585
      0.75786915	     -0.05307966	     -0.00032205	     -0.19485623	     -0.05804548	      0.88277867	     -0.00020463	     -0.21188417	      0.00588351	      0.00198055	     40.39169620
      0.75901796	     -0.05293773	     -0.00032309	     -0.19471396	     -0.05803875	      0.88278096	     -0.00020433	     -0.21185115	      0.00584408	      0.00199382	     40.78757483
      0.76047304	     -0.05275994	     -0.00032298	     -0.19453575	     -0.05803028	      0.88278387	     -0.00020396	     -0.21180930	      0.00579158	      0.00200635	     41.20586490
      0.76192812	     -0.05258436	     -0.00032496	     -0.19435965	     -0.05802189	      0.88278679	     -0.00020362	     -0.21176747	      0.00573603	      0.00201416	     41.76804839
      0.76303975	     -0.05245156	     -0.00032413	     -0.19422650	     -0.05801554	      0.88278903	     -0.00020336	     -0.21173555	      0.00569183	      0.00201718	     42.02256611
      0.76415138	     -0.05231984	     -0.00032523	     -0.19409437	     -0.05800924	      0.88279128	     -0.00020312	     -0.21170368	      0.00564585	      0.00201767	     42.40711431
      0.76565818	     -0.05214318	     -0.00032554	     -0.19391714	     -0.05800078	      0.88279431	     -0.00020280	     -0.21166058	      0.00558098	      0.00201468	     42.84863312
      0.76716497	     -0.05197028	     -0.00032811	     -0.19374359	     -0.05799242	      0.88279734	     -0.00020251	     -0.21161764	      0.00551297	      0.00200767	     43.43112388
      0.76820634	     -0.05185290	     -0.00032719	     -0.19362581	     -0.05798671	      0.88279943	     -0.00020232	     -0.21158811	      0.00546437	      0.00200071	     43.63605958
      0.76924771	     -0.05173747	     -0.00032760	     -0.19350993	     -0.05798104	      0.88280151	     -0.00020214	     -0.21155872	      0.00541422	      0.00199213	     43.95553118
      0.77087151	     -0.05156117	     -0.00032696	     -0.19333295	     -0.05797232	      0.88280473	     -0.00020187	     -0.21151322	      0.00533325	      0.00197565	     44.40210385
      0.77218906	     -0.05142106	     -0.00032731	     -0.19319224	     -0.05796534	      0.88280733	     -0.00020168	     -0.21147663	      0.00526510	      0.00195960	     44.83439133
      0.77350662	     -0.05128345	     -0.00032582	     -0.19305406	     -0.05795844	      0.88280990	     -0.00020149	     -0.21144035	      0.00519502	      0.00194135	     45.16660132
      0.77482418	     -0.05114663	     -0.00032685	     -0.19291657	     -0.05795165	      0.88281244	     -0.00020133	     -0.21140439	      0.00512283	      0.00192105	     45.64753732
      0.77614173	     -0.05101332	     -0.00032548	     -0.19278264	     -0.05794495	      0.88281496	     -0.00020118	     -0.21136884	      0.00504880	      0.00189921	     45.91998709
      0.77724165	     -0.05090578	     -0.00032722	     -0.19267449	     -0.05793943	      0.88281704	     -0.00020107	     -0.21133951	      0.00498532	      0.00187974	     46.30220916
      0.77834157	     -0.05080105	     -0.00032717	     -0.19256919	     -0.05793398	      0.88281909	     -0.00020096	     -0.21131056	      0.00492061	      0.00185926	     46.55882622
      0.77977706	     -0.05066964	     -0.00032832	     -0.19243697	     -0.05792698	      0.88282174	     -0.00020085	     -0.21127339	      0.00483415	      0.00183091	     46.97691850
      0.78121255	     -0.05054335	     -0.00032738	     -0.19230991	     -0.05792010	      0.88282435	     -0.00020075	     -0.21123696	      0.00474577	      0.00180076	     47.27083443
      0.78229597	     -0.05045280	     -0.00032896	     -0.19221870	     -0.05791500	      0.88282629	     -0.00020070	     -0.21120998	      0.00467767	      0.00177670	     47.61365057
      0.78337939	     -0.05036700	     -0.00032879	     -0.19213227	     -0.05790997	      0.88282820	     -0.00020065	     -0.21118349	      0.00460866	      0.00175157	     47.82971853
      0.78485511	     -0.05025793	     -0.00032970	     -0.19202231	     -0.05790324	      0.88283076	     -0.00020061	     -0.21114826	      0.00451304	      0.00171536	     48.18968053
      0.78618325	     -0.05016833	     -0.00032901	     -0.19193193	     -0.05789730	      0.88283301	     -0.00020058	     -0.21111750	      0.00442571	      0.00168075	     48.37951311
      0.78751139	     -0.05008791	     -0.00033076	     -0.19185064	     -0.05789148	      0.88283522	     -0.00020058	     -0.21108772	      0.00433710	      0.00164390	     48.72732443
      0.78861528	     -0.05002840	     -0.00032964	     -0.19179048	     -0.05788673	      0.88283702	     -0.00020059	     -0.21106379	      0.00426286	      0.00161150	     48.78327838
      0.78971917	     -0.04997555	     -0.00033047	     -0.19173691	     -0.05788207	      0.88283878	     -0.00020061	     -0.21104066	      0.00418798	      0.00157725	     48.98330856
      0.79112563	     -0.04991686	     -0.00033025	     -0.19167734	     -0.05787625	      0.88284096	     -0.00020066	     -0.21101241	      0.00409207	      0.00153091	     49.12458472
      0.79253208	     -0.04986659	     -0.00033202	     -0.19162612	     -0.05787056	      0.88284308	     -0.00020072	     -0.21098553	      0.00399560	      0.00148145	     49.41792997
      0.79361651	     -0.04983278	     -0.00033112	     -0.19159164	     -0.05786627	      0.88284467	     -0.00020079	     -0.21096574	      0.00392117	      0.00144134	     49.42277792
      0.79470094	     -0.04980303	     -0.00033203	     -0.19156116	     -0.05786205	      0.88284621	     -0.00020086	     -0.21094673	      0.00384653	      0.00139951	     49.57573227
      0.79615006	     -0.04976918	     -0.00033205	     -0.19152639	     -0.05785655	      0.88284819	     -0.00020098	     -0.21092252	      0.00374680	      0.00134121	     49.66046880
      0.79759919	     -0.04974177	     -0.00033408	     -0.19149798	     -0.05785119	      0.88285009	     -0.00020112	     -0.21089963	      0.00364695	      0.00128038	     49.91231169
      0.79863390	     -0.04972585	     -0.00033314	     -0.19148142	     -0.05784746	      0.88285139	     -0.00020124	     -0.21088407	      0.00357585	      0.00123568	     49.83704600
      0.79966861	     -0.04971305	     -0.00033395	     -0.19146793	     -0.05784379	      0.88285265	     -0.00020136	     -0.21086914	      0.00350471	      0.00118998	     49.92086342
      0.80120738	     -0.04969962	     -0.00033418	     -0.19145351	     -0.05783848	      0.88285443	     -0.00020157	     -0.21084809	      0.00339914	      0.00112054	     49.93883226
      0.80249875	     -0.04969337	     -0.00033547	     -0.19144640	     -0.05783415	      0.88285584	     -0.00020176	     -0.21083145	      0.00331067	      0.00106116	     50.03562318
      0.80379012	     -0.04969167	     -0.00033497	     -0.19144388	     -0.05782993	      0.88285717	     -0.00020197	     -0.21081575	      0.00322252	      0.00100109	     49.95309605
      0.80508149	     -0.04969456	     -0.00033675	     -0.19144589	     -0.05782583	      0.88285842	     -0.00020220	     -0.21080096	      0.00313450	      0.00094047	     50.07002682
      0.80624217	     -0.04970100	     -0.00033592	     -0.19145162	     -0.05782224	      0.88285948	     -0.00020241	     -0.21078844	      0.00305579	      0.00088579	     49.92665969
      0.80740286	     -0.04971122	     -0.00033714	     -0.19146107	     -0.05781873	      0.88286048	     -0.00020264	     -0.21077664	      0.00297725	      0.00083100	     49.96647140
      0.80856355	     -0.04972514	     -0.00033701	     -0.19147425	     -0.05781532	      0.88286141	     -0.00020289	     -0.21076557	      0.00289911	      0.00077630	     49.86752330
      0.81003341	     -0.04974784	     -0.00033832	     -0.19149599	     -0.05781113	      0.88286250	     -0.00020322	     -0.21075258	      0.00280063	      0.00070731	     49.87895344
      0.81121394	     -0.04976990	     -0.00033763	     -0.19151734	     -0.05780788	      0.88286330	     -0.00020349	     -0.21074296	      0.00272213	      0.00065235	     49.70287803
      0.81239446	     -0.04979534	     -0.00033876	     -0.19154200	     -0.05780471	      0.88286404	     -0.00020379	     -0.21073406	      0.00264400	      0.00059786	     49.69745599
      0.81357498	     -0.04982418	     -0.00033854	     -0.19157012	     -0.05780163	      0.88286472	     -0.00020409	     -0.21072588	      0.00256648	      0.00054404	     49.54921540
      0.81503263	     -0.04986457	     -0.00033989	     -0.19160958	     -0.05779796	      0.88286546	     -0.00020449	     -0.21071674	      0.00247144	      0.00047860	     49.51938285
      0.81619710	     -0.04990041	     -0.00033919	     -0.19164474	     -0.05779513	      0.88286599	     -0.00020482	     -0.21071019	      0.00239628	      0.00042732	     49.29443429
      0.81736156	     -0.04993924	     -0.00034028	     -0.19168284	     -0.05779238	      0.88286646	     -0.00020516	     -0.21070432	      0.00232164	      0.00037696	     49.24668602
      0.81852603	     -0.04998108	     -0.00034025	     -0.19172398	     -0.05778972	      0.88286687	     -0.00020551	     -0.21069909	      0.00224772	      0.00032767	     49.06831070
      0.82004069	     -0.05003975	     -0.00034148	     -0.19178172	     -0.05778639	      0.88286731	     -0.00020599	     -0.21069324	      0.00215249	      0.00026530	     48.98237649
      0.82120183	     -0.05008776	     -0.00034070	     -0.19182907	     -0.05778393	      0.88286760	     -0.00020637	     -0.21068947	      0.00208043	      0.00021898	     48.72148537
      0.82236296	     -0.05013828	     -0.00034161	     -0.19187890	     -0.05778156	      0.88286782	     -0.00020677	     -0.21068629	      0.00200898	      0.00017394	     48.63735258
      0.82352410	     -0.05019118	     -0.00034138	     -0.19193114	     -0.05777926	      0.88286800	     -0.00020717	     -0.21068371	      0.00193838	      0.00013031	     48.43095249
      0.82507588	     -0.05026570	     -0.00034244	     -0.19200476	     -0.05777633	      0.88286816	     -0.00020773	     -0.21068114	      0.00184519	      0.00007416	     48.30089859
      0.82622903	     -0.05032385	     -0.00034157	     -0.19206229	     -0.05777424	      0.88286822	     -0.00020815	     -0.21067987	      0.00177701	      0.00003414	     48.00978128
      0.82738217	     -0.05038428	     -0.00034236	     -0.19212207	     -0.05777223	      0.88286824	     -0.00020859	     -0.21067915	      0.00170958	     -0.00000449	     47.89634842
      0.82879302	     -0.05046098	     -0.00034180	     -0.19219803	     -0.05776988	      0.88286820	     -0.00020914	     -0.21067897	      0.00162839	     -0.00004977	     47.59155722
      0.83005353	     -0.05053195	     -0.00034300	     -0.19226829	     -0.05776787	      0.88286811	     -0.00020965	     -0.21067945	      0.00155687	     -0.00008846	     47.49988162
      0.83131405	     -0.05060508	     -0.00034206	     -0.19234079	     -0.05776595	      0.88286798	     -0.00021016	     -0.21068050	      0.00148664	     -0.00012538	     47.16306333
      0.83257456	     -0.05068032	     -0.00034341	     -0.19241535	     -0.05776412	      0.88286780	     -0.00021069	     -0.21068212	      0.00141741	     -0.00016066	     47.07698025
      0.83383508	     -0.05075738	     -0.00034236	     -0.19249180	     -0.05776238	      0.88286757	     -0.00021123	     -0.21068427	      0.00134953	     -0.00019420	     46.71624610
      0.83509559	     -0.05083622	     -0.00034382	     -0.19256998	     -0.05776072	      0.88286731	     -0.00021179	     -0.21068693	      0.00128267	     -0.00022616	     46.63632542
      0.83635611	     -0.05091679	     -0.00034267	     -0.19264997	     -0.05775914	      0.88286700	     -0.00021235	     -0.21069008	      0.00121724	     -0.00025644	     46.25376288
      0.83761662	     -0.05099909	     -0.00034444	     -0.19273162	     -0.05775765	      0.88286666	     -0.00021293	     -0.21069370	      0.00115287	     -0.00028524	     46.17931684
      0.83887714	     -0.05108256	     -0.00034320	     -0.19281454	     -0.05775623	      0.88286629	     -0.00021351	     -0.21069779	      0.00108997	     -0.00031242	     45.77749019
      0.84013765	     -0.05116803	     -0.00034482	     -0.19289939	     -0.05775490	      0.88286587	     -0.00021411	     -0.21070232	      0.00102814	     -0.00033818	     45.70118950
      0.84139817	     -0.05125483	     -0.00034356	     -0.19298566	     -0.05775364	      0.88286543	     -0.00021471	     -0.21070730	      0.00096786	     -0.00036249	     45.29369404
      0.84265868	     -0.05134284	     -0.00034519	     -0.19307308	     -0.05775246	      0.88286496	     -0.00021533	     -0.21071268	      0.00090873	     -0.00038557	     45.22497638
      0.84391920	     -0.05143177	     -0.00034391	     -0.19316152	     -0.05775135	      0.88286446	     -0.00021596	     -0.21071845	      0.00085123	     -0.00040737	     44.81883708
      0.84517971	     -0.05152186	     -0.00034555	     -0.19325104	     -0.05775031	      0.88286393	     -0.00021660	     -0.21072457	      0.00079494	     -0.00042810	     44.74770083
      0.84644023	     -0.05161282	     -0.00034434	     -0.19334153	     -0.05774935	      0.88286338	     -0.00021725	     -0.21073102	      0.00074032	     -0.00044770	     44.34260627
      0.84770074	     -0.05170473	     -0.00034592	     -0.19343290	     -0.05774845	      0.88286281	     -0.00021790	     -0.21073779	      0.00068695	     -0.00046639	     44.26204363
      0.84896126	     -0.05179725	     -0.00034476	     -0.19352498	     -0.05774761	      0.88286221	     -0.00021857	     -0.21074485	      0.00063529	     -0.00048413	     43.86166126
      0.85022177	     -0.05189033	     -0.00034618	     -0.19361755	     -0.05774684	      0.88286159	     -0.00021924	     -0.21075218	      0.00058491	     -0.00050112	     43.77011509
      0.85148229	     -0.05198347	     -0.00034507	     -0.19371028	     -0.05774614	      0.88286094	     -0.00021993	     -0.21075974	      0.00053626	     -0.00051731	     43.38459872
      0.85274280	     -0.05207648	     -0.00034631	     -0.19380282	     -0.05774549	      0.88286028	     -0.00022062	     -0.21076751	      0.00048895	     -0.00053285	     43.28355167
      0.85400331	     -0.05216886	     -0.00034526	     -0.19389482	     -0.05774490	      0.88285960	     -0.00022132	     -0.21077546	      0.00044336	     -0.00054764	     42.91743827
      0.85526383	     -0.05226051	     -0.00034625	     -0.19398603	     -0.05774437	      0.88285890	     -0.00022203	     -0.21078354	      0.00039911	     -0.00056180	     42.80330090
      0.85652434	     -0.05235104	     -0.00034522	     -0.19407620	     -0.05774390	      0.88285819	     -0.00022275	     -0.21079172	      0.00035651	     -0.00057521	     42.45596324
      0.85778486	     -0.05244039	     -0.00034589	     -0.19416517	     -0.05774347	      0.88285745	     -0.00022347	     -0.21079997	      0.00031522	     -0.00058795	     42.32709397
      0.85904537	     -0.05252832	     -0.00034483	     -0.19425277	     -0.05774310	      0.88285670	     -0.00022421	     -0.21080826	      0.00027551	     -0.00059990	     41.99878068
      0.86030589	     -0.05261479	     -0.00034516	     -0.19433888	     -0.05774278	      0.88285594	     -0.00022495	     -0.21081656	      0.00023706	     -0.00061113	     41.85647160
      0.86156640	     -0.05269955	     -0.00034404	     -0.19442335	     -0.05774250	      0.88285516	     -0.00022569	     -0.21082486	      0.00020009	     -0.00062154	     41.54724303
      0.86282692	     -0.05278262	     -0.00034402	     -0.19450610	     -0.05774227	      0.88285437	     -0.00022645	     -0.21083314	      0.00016431	     -0.00063117	     41.39322234
      0.86435870	     -0.05288106	     -0.00034212	     -0.19460422	     -0.05774205	      0.88285340	     -0.00022737	     -0.21084315	      0.00012269	     -0.00064172	     40.99142579
      0.86550891	     -0.05295318	     -0.00034256	     -0.19467606	     -0.05774193	      0.88285266	     -0.00022807	     -0.21085062	      0.00009243	     -0.00064887	     40.93736971
      0.86665913	     -0.05302360	     -0.00034122	     -0.19474627	     -0.05774184	      0.88285191	     -0.00022877	     -0.21085804	      0.00006330	     -0.00065526	     40.66256348
      0.86815209	     -0.05311257	     -0.00034071	     -0.19483492	     -0.05774177	      0.88285092	     -0.00022969	     -0.21086759	      0.00002675	     -0.00066253	     40.49764168
      0.86964505	     -0.05319854	     -0.00033802	     -0.19492066	     -0.05774176	      0.88284993	     -0.00023062	     -0.21087705	     -0.00000812	     -0.00066853	     40.05023458
      0.87072518	     -0.05325891	     -0.00033846	     -0.19498081	     -0.05774178	      0.88284920	     -0.00023130	     -0.21088383	     -0.00003269	     -0.00067218	     40.05883022
      0.87180530	     -0.05331758	     -0.00033711	     -0.19503931	     -0.05774183	      0.88284848	     -0.00023198	     -0.21089055	     -0.00005638	     -0.00067516	     39.82813858
      0.87340951	     -0.05340178	     -0.00033603	     -0.19512324	     -0.05774195	      0.88284739	     -0.00023300	     -0.21090043	     -0.00009039	     -0.00067847	     39.64520110
      0.87477045	     -0.05347046	     -0.00033399	     -0.19519174	     -0.05774209	      0.88284647	     -0.00023387	     -0.21090872	     -0.00011803	     -0.00068021	     39.32367201
      0.87613140	     -0.05353698	     -0.00033371	     -0.19525804	     -0.05774227	      0.88284554	     -0.00023475	     -0.21091692	     -0.00014486	     -0.00068108	     39.29287143
      0.87749234	     -0.05360128	     -0.00033103	     -0.19532219	     -0.05774248	      0.88284461	     -0.00023563	     -0.21092506	     -0.00017052	     -0.00068104	     38.87716406
      0.87868894	     -0.05365632	     -0.00033115	     -0.19537703	     -0.05774270	      0.88284380	     -0.00023641	     -0.21093216	     -0.00019259	     -0.00068040	     38.91230242
      0.87988555	     -0.05371059	     -0.00032935	     -0.19543117	     -0.05774294	      0.88284298	     -0.00023719	     -0.21093925	     -0.00021380	     -0.00067916	     38.62190239
      0.88108216	     -0.05376534	     -0.00032882	     -0.19548575	     -0.05774321	      0.88284217	     -0.00023798	     -0.21094635	     -0.00023449	     -0.00067750	     38.52480626
      0.88270865	     -0.05384107	     -0.00032698	     -0.19556130	     -0.05774362	      0.88284107	     -0.00023905	     -0.21095616	     -0.00026148	     -0.00067472	     38.17671026
      0.88394068	     -0.05389978	     -0.00032725	     -0.19561983	     -0.05774395	      0.88284024	     -0.00023987	     -0.21096378	     -0.00028131	     -0.00067246	     38.18162960
      0.88517271	     -0.05395916	     -0.00032573	     -0.19567909	     -0.05774431	      0.88283942	     -0.00024069	     -0.21097162	     -0.00030028	     -0.00067021	     37.88744484
      0.88640473	     -0.05401899	     -0.00032517	     -0.19573877	     -0.05774469	      0.88283859	     -0.00024151	     -0.21097970	     -0.00031868	     -0.00066823	     37.80237193
      0.88799596	     -0.05409716	     -0.00032269	     -0.19581682	     -0.05774522	      0.88283753	     -0.00024258	     -0.21099054	     -0.00034119	     -0.00066636	     37.43345882
      0.88920886	     -0.05415763	     -0.00032234	     -0.19587715	     -0.05774564	      0.88283672	     -0.00024340	     -0.21099914	     -0.00035766	     -0.00066576	     37.46076692
      0.89042175	     -0.05421890	     -0.00032020	     -0.19593835	     -0.05774608	      0.88283591	     -0.00024421	     -0.21100806	     -0.00037314	     -0.00066599	     37.17405370
      0.89189187	     -0.05429447	     -0.00031903	     -0.19601381	     -0.05774664	      0.88283493	     -0.00024521	     -0.21101932	     -0.00039094	     -0.00066768	     37.12234712
      0.89336200	     -0.05437036	     -0.00031543	     -0.19608966	     -0.05774723	      0.88283395	     -0.00024620	     -0.21103110	     -0.00040721	     -0.00067101	     36.64925153
      0.89447382	     -0.05442823	     -0.00031507	     -0.19614744	     -0.05774769	      0.88283320	     -0.00024696	     -0.21104034	     -0.00041892	     -0.00067480	     36.74281808
      0.89558565	     -0.05448629	     -0.00031287	     -0.19620548	     -0.05774816	      0.88283245	     -0.00024771	     -0.21104989	     -0.00042967	     -0.00067966	     36.50794082
      0.89717435	     -0.05456904	     -0.00031067	     -0.19628817	     -0.05774886	      0.88283136	     -0.00024879	     -0.21106404	     -0.00044379	     -0.00068862	     36.38682645
      0.89855454	     -0.05464057	     -0.00030749	     -0.19635972	     -0.05774948	      0.88283041	     -0.00024973	     -0.21107679	     -0.00045461	     -0.00069827	     36.04634467
      0.89993474	     -0.05471295	     -0.00030617	     -0.19643206	     -0.05775011	      0.88282943	     -0.00025067	     -0.21108996	     -0.00046442	     -0.00070975	     36.07053524
      0.90131493	     -0.05478582	     -0.00030250	     -0.19650498	     -0.05775076	      0.88282845	     -0.00025161	     -0.21110357	     -0.00047274	     -0.00072294	     35.60893464
      0.90252230	     -0.05484898	     -0.00030176	     -0.19656812	     -0.05775133	      0.88282757	     -0.00025243	     -0.21111583	     -0.00047926	     -0.00073591	     35.69546382
      0.90372967	     -0.05491069	     -0.00029902	     -0.19662986	     -0.05775192	      0.88282667	     -0.00025326	     -0.21112838	     -0.00048461	     -0.00075002	     35.40177601
      0.90493704	     -0.05497042	     -0.00029732	     -0.19668962	     -0.05775250	      0.88282575	     -0.00025408	     -0.21114116	     -0.00048914	     -0.00076520	     35.33169295
      0.90661657	     -0.05505042	     -0.00029373	     -0.19676971	     -0.05775333	      0.88282445	     -0.00025523	     -0.21115923	     -0.00049376	     -0.00078772	     34.99446532
      0.90786467	     -0.05510870	     -0.00029269	     -0.19682802	     -0.05775395	      0.88282346	     -0.00025608	     -0.21117285	     -0.00049630	     -0.00080532	     35.03160159
      0.90911277	     -0.05516634	     -0.00029008	     -0.19688574	     -0.05775457	      0.88282244	     -0.00025693	     -0.21118663	     -0.00049778	     -0.00082345	     34.74835501
      0.91036088	     -0.05522243	     -0.00028865	     -0.19694189	     -0.05775519	      0.88282140	     -0.00025778	     -0.21120056	     -0.00049853	     -0.00084204	     34.69379825
      0.91199613	     -0.05529321	     -0.00028547	     -0.19701280	     -0.05775600	      0.88282000	     -0.00025890	     -0.21121896	     -0.00049806	     -0.00086675	     34.37028578
      0.91322362	     -0.05534472	     -0.00028498	     -0.19706436	     -0.05775661	      0.88281893	     -0.00025974	     -0.21123285	     -0.00049696	     -0.00088539	     34.44230973
      0.91445111	     -0.05539493	     -0.00028298	     -0.19711467	     -0.05775722	      0.88281783	     -0.00026058	     -0.21124679	     -0.00049491	     -0.00090385	     34.21024835
      0.91595304	     -0.05545465	     -0.00028216	     -0.19717448	     -0.05775796	      0.88281646	     -0.00026161	     -0.21126388	     -0.00049158	     -0.00092608	     34.20886713
      0.91730101	     -0.05550662	     -0.00027982	     -0.19722659	     -0.05775862	      0.88281519	     -0.00026253	     -0.21127924	     -0.00048752	     -0.00094546	     33.91245926
      0.91864898	     -0.05555692	     -0.00027969	     -0.19727697	     -0.05775928	      0.88281391	     -0.00026345	     -0.21129459	     -0.00048290	     -0.00096425	     34.00281869
      0.91999694	     -0.05560576	     -0.00027733	     -0.19732597	     -0.05775993	      0.88281260	     -0.00026437	     -0.21130993	     -0.00047722	     -0.00098223	     33.69856838
      0.92134491	     -0.05565340	     -0.00027764	     -0.19737369	     -0.05776057	      0.88281126	     -0.00026529	     -0.21132523	     -0.00047106	     -0.00099939	     33.82938728
      0.92269288	     -0.05569982	     -0.00027531	     -0.19742028	     -0.05776120	      0.88280990	     -0.00026621	     -0.21134051	     -0.00046385	     -0.00101552	     33.51408365
      0.92404085	     -0.05574500	     -0.00027593	     -0.19746555	     -0.05776182	      0.88280852	     -0.00026712	     -0.21135574	     -0.00045626	     -0.00103068	     33.67826817
      0.92538882	     -0.05578903	     -0.00027347	     -0.19750977	     -0.05776243	      0.88280712	     -0.00026804	     -0.21137094	     -0.00044763	     -0.00104469	     33.35072958
      0.92673679	     -0.05583223	     -0.00027444	     -0.19755307	     -0.05776302	      0.88280571	     -0.00026895	     -0.21138610	     -0.00043868	     -0.00105765	     33.55324902
      0.92794205	     -0.05586988	     -0.00027245	     -0.19759090	     -0.05776355	      0.88280442	     -0.00026976	     -0.21139963	     -0.00042981	     -0.00106820	     33.28218417
      0.92914730	     -0.05590567	     -0.00027243	     -0.19762681	     -0.05776406	      0.88280313	     -0.00027058	     -0.21141312	     -0.00042063	     -0.00107787	     33.33723759
      0.93061824	     -0.05594667	     -0.00027083	     -0.19766802	     -0.05776467	      0.88280154	     -0.00027156	     -0.21142947	     -0.00040856	     -0.00108832	     33.19342930
      0.93208917	     -0.05598597	     -0.00027112	     -0.19770748	     -0.05776526	      0.88279993	     -0.00027255	     -0.21144568	     -0.00039598	     -0.00109734	     33.32968558
      0.93332227	     -0.05601790	     -0.00026924	     -0.19773962	     -0.05776574	      0.88279857	     -0.00027337	     -0.21145918	     -0.00038468	     -0.00110370	     33.11178916
      0.93455537	     -0.05604874	     -0.00026934	     -0.19777061	     -0.05776621	      0.88279721	     -0.00027419	     -0.21147259	     -0.00037313	     -0.00110906	     33.18626272
      0.93578847	     -0.05607773	     -0.00026842	     -0.19779979	     -0.05776666	      0.88279584	     -0.00027500	     -0.21148591	     -0.00036101	     -0.00111332	     33.11306491
      0.93747404	     -0.05611495	     -0.00026858	     -0.19783722	     -0.05776726	      0.88279396	     -0.00027611	     -0.21150393	     -0.00034393	     -0.00111736	     33.20485050
      0.93872799	     -0.05614142	     -0.00026721	     -0.19786391	     -0.05776768	      0.88279256	     -0.00027693	     -0.21151720	     -0.00033065	     -0.00111898	     33.04708287
      0.93998193	     -0.05616721	     -0.00026774	     -0.19788986	     -0.05776808	      0.88279115	     -0.00027775	     -0.21153038	     -0.00031720	     -0.00111946	     33.13621522
      0.94123587	     -0.05619149	     -0.00026741	     -0.19791433	     -0.05776847	      0.88278975	     -0.00027856	     -0.21154346	     -0.00030335	     -0.00111873	     33.07430265
      0.94290863	     -0.05622322	     -0.00026854	     -0.19794628	     -0.05776897	      0.88278788	     -0.00027964	     -0.21156082	     -0.00028467	     -0.00111597	     33.18370712
      0.94413933	     -0.05624440	     -0.00026748	     -0.19796768	     -0.05776931	      0.88278651	     -0.00028043	     -0.21157351	     -0.00027052	     -0.00111268	     33.03455534
      0.94537002	     -0.05626361	     -0.00026794	     -0.19798707	     -0.05776963	      0.88278514	     -0.00028121	     -0.21158610	     -0.00025633	     -0.00110845	     33.12330255
      0.94689664	     -0.05628571	     -0.00026702	     -0.19800944	     -0.05777001	      0.88278345	     -0.00028217	     -0.21160154	     -0.00023830	     -0.00110191	     33.03403939
      0.94825066	     -0.05630384	     -0.00026795	     -0.19802777	     -0.05777032	      0.88278197	     -0.00028302	     -0.21161507	     -0.00022226	     -0.00109506	     33.19610806
      0.94960467	     -0.05631974	     -0.00026682	     -0.19804392	     -0.05777061	      0.88278049	     -0.00028386	     -0.21162843	     -0.00020575	     -0.00108719	     33.07255752
      0.95095869	     -0.05633191	     -0.00026815	     -0.19805629	     -0.05777088	      0.88277902	     -0.00028470	     -0.21164157	     -0.00018927	     -0.00107838	     33.27930394
      0.95231271	     -0.05634009	     -0.00026735	     -0.19806473	     -0.05777112	      0.88277757	     -0.00028553	     -0.21165447	     -0.00017242	     -0.00106838	     33.13047465
      0.95366673	     -0.05634728	     -0.00026923	     -0.19807209	     -0.05777135	      0.88277613	     -0.00028635	     -0.21166716	     -0.00015582	     -0.00105737	     33.34636561
      0.95502074	     -0.05635195	     -0.00026796	     -0.19807704	     -0.05777154	      0.88277471	     -0.00028717	     -0.21167959	     -0.00013886	     -0.00104532	     33.18495624
      0.95637476	     -0.05635487	     -0.00026996	     -0.19808015	     -0.05777172	      0.88277330	     -0.00028798	     -0.21169175	     -0.00012214	     -0.00103249	     33.44821919
      0.95772878	     -0.05635576	     -0.00026868	     -0.19808132	     -0.05777188	      0.88277191	     -0.00028879	     -0.21170360	     -0.00010496	     -0.00101878	     33.28855585
      0.95893216	     -0.05635553	     -0.00027055	     -0.19808124	     -0.05777199	      0.88277069	     -0.00028950	     -0.21171386	     -0.00008993	     -0.00100604	     33.49719582
      0.96013555	     -0.05635319	     -0.00027030	     -0.19807914	     -0.05777209	      0.88276949	     -0.00029020	     -0.21172385	     -0.00007464	     -0.00099273	     33.47590552
      0.96161490	     -0.05634750	     -0.00027128	     -0.19807369	     -0.05777219	      0.88276803	     -0.00029106	     -0.21173570	     -0.00005589	     -0.00097576	     33.62747524
      0.96309425	     -0.05633716	     -0.00027022	     -0.19806365	     -0.05777226	      0.88276660	     -0.00029191	     -0.21174700	     -0.00003688	     -0.00095810	     33.61192163
      0.96431929	     -0.05632410	     -0.00027131	     -0.19805078	     -0.05777229	      0.88276544	     -0.00029261	     -0.21175585	     -0.00002127	     -0.00094299	     33.82692731
      0.96554432	     -0.05630809	     -0.00027041	     -0.19803503	     -0.05777231	      0.88276429	     -0.00029330	     -0.21176418	     -0.00000545	     -0.00092732	     33.85360658
      0.96702928	     -0.05628626	     -0.00027104	     -0.19801346	     -0.05777230	      0.88276293	     -0.00029413	     -0.21177357	      0.00001355	     -0.00090766	     34.05277581
      0.96851425	     -0.05626030	     -0.00026948	     -0.19798782	     -0.05777227	      0.88276160	     -0.00029495	     -0.21178219	      0.00003271	     -0.00088713	     34.08569522
      0.96969375	     -0.05623639	     -0.00027029	     -0.19796411	     -0.05777222	      0.88276056	     -0.00029559	     -0.21178846	      0.00004759	     -0.00087017	     34.31409631
      0.97087326	     -0.05620997	     -0.00026918	     -0.19793793	     -0.05777216	      0.88275955	     -0.00029623	     -0.21179421	      0.00006249	     -0.00085238	     34.38617985
      0.97241365	     -0.05617067	     -0.00026919	     -0.19789891	     -0.05777205	      0.88275825	     -0.00029705	     -0.21180086	      0.00008149	     -0.00082798	     34.60960169
      0.97395405	     -0.05612474	     -0.00026692	     -0.19785333	     -0.05777191	      0.88275700	     -0.00029786	     -0.21180647	      0.00010032	     -0.00080216	     34.71111599
      0.97509372	     -0.05608677	     -0.00026759	     -0.19781554	     -0.05777178	      0.88275609	     -0.00029846	     -0.21180989	      0.00011374	     -0.00078221	     34.95518134
      0.97623340	     -0.05604392	     -0.00026636	     -0.19777292	     -0.05777165	      0.88275521	     -0.00029905	     -0.21181265	      0.00012707	     -0.00076139	     35.09772826
      0.97784623	     -0.05597468	     -0.00026551	     -0.19770399	     -0.05777143	      0.88275401	     -0.00029987	     -0.21181528	      0.00014530	     -0.00073034	     35.39650137
      0.97922741	     -0.05590917	     -0.00026348	     -0.19763877	     -0.05777122	      0.88275302	     -0.00030056	     -0.21181629	      0.00016037	     -0.00070212	     35.56960374
      0.98060859	     -0.05583987	     -0.00026335	     -0.19756969	     -0.05777098	      0.88275207	     -0.00030124	     -0.21181616	      0.00017453	     -0.00067246	     35.85884124
      0.98198978	     -0.05576777	     -0.00026105	     -0.19749787	     -0.05777073	      0.88275116	     -0.00030192	     -0.21181494	      0.00018809	     -0.00064133	     36.01270583
      0.98337096	     -0.05569187	     -0.00026189	     -0.19742214	     -0.05777046	      0.88275030	     -0.00030259	     -0.21181266	      0.00020056	     -0.00060891	     36.36467030
      0.98456312	     -0.05562235	     -0.00025993	     -0.19735284	     -0.05777022	      0.88274959	     -0.00030315	     -0.21180983	      0.00021089	     -0.00057976	     36.51025084
      0.98575527	     -0.05554911	     -0.00026002	     -0.19727976	     -0.05776996	      0.88274892	     -0.00030372	     -0.21180617	      0.00022036	     -0.00054962	     36.78123691
      0.98723922	     -0.05545345	     -0.00025887	     -0.19718431	     -0.05776963	      0.88274813	     -0.00030441	     -0.21180045	      0.00023123	     -0.00051061	     37.05803680
      0.98872316	     -0.05535450	     -0.00025994	     -0.19708549	     -0.05776928	      0.88274740	     -0.00030509	     -0.21179345	      0.00024067	     -0.00047005	     37.43330838
      0.98990986	     -0.05527485	     -0.00025881	     -0.19700599	     -0.05776899	      0.88274687	     -0.00030562	     -0.21178700	      0.00024742	     -0.00043649	     37.60251934
      0.99109655	     -0.05519473	     -0.00025966	     -0.19692595	     -0.05776869	      0.88274637	     -0.00030615	     -0.21177985	      0.00025308	     -0.00040218	     37.86073625
      0.99260581	     -0.05509135	     -0.00025923	     -0.19682270	     -0.05776830	      0.88274579	     -0.00030682	     -0.21176981	      0.00025908	     -0.00035759	     38.13752732
      0.99411506	     -0.05498851	     -0.00026117	     -0.19671991	     -0.05776791	      0.88274529	     -0.00030748	     -0.21175879	      0.00026344	     -0.00031237	     38.51034982
      0.99524466	     -0.05491228	     -0.00026036	     -0.19664377	     -0.05776761	      0.88274495	     -0.00030796	     -0.21174998	      0.00026597	     -0.00027823	     38.67022002
      0.99637427	     -0.05483705	     -0.00026141	     -0.19656856	     -0.05776731	      0.88274466	     -0.00030844	     -0.21174075	      0.00026756	     -0.00024414	     38.90282951
      0.99796262	     -0.05473153	     -0.00026158	     -0.19646310	     -0.05776688	      0.88274431	     -0.00030910	     -0.21172712	      0.00026858	     -0.00019654	     39.19770956
      0.99939107	     -0.05463545	     -0.00026297	     -0.19636702	     -0.05776650	      0.88274406	     -0.00030968	     -0.21171425	      0.00026817	     -0.00015445	     39.53003778
      1.00081952	     -0.05453997	     -0.00026176	     -0.19627159	     -0.05776612	      0.88274387	     -0.00031026	     -0.21170083	      0.00026685	     -0.00011321	     39.76053624
      1.00195440	     -0.05446484	     -0.00026349	     -0.19619643	     -0.05776581	      0.88274376	     -0.00031071	     -0.21168981	      0.00026478	     -0.00008132	     40.02301283
      1.00308928	     -0.05439109	     -0.00026324	     -0.19612269	     -0.05776552	      0.88274368	     -0.00031115	     -0.21167852	      0.00026216	     -0.00005029	     40.20754950
      1.00463546	     -0.05429310	     -0.00026397	     -0.19602466	     -0.05776511	      0.88274364	     -0.00031175	     -0.21166280	      0.00025740	     -0.00000982	     40.50814129
      1.00618163	     -0.05419919	     -0.00026297	     -0.19593075	     -0.05776472	      0.88274365	     -0.00031234	     -0.21164679	      0.00025161	      0.00002825	     40.73304512
      1.00728876	     -0.05413404	     -0.00026464	     -0.19586552	     -0.05776444	      0.88274370	     -0.00031275	     -0.21163521	      0.00024662	      0.00005374	     40.97608911
      1.00839589	     -0.05406903	     -0.00026438	     -0.19580049	     -0.05776417	      0.88274377	     -0.00031316	     -0.21162356	      0.00024125	      0.00007776	     41.15475593
      1.01001029	     -0.05397300	     -0.00026458	     -0.19570438	     -0.05776379	      0.88274392	     -0.00031374	     -0.21160639	      0.00023247	      0.00010994	     41.47232628
      1.01136799	     -0.05389076	     -0.00026317	     -0.19562212	     -0.05776348	      0.88274409	     -0.00031422	     -0.21159171	      0.00022438	      0.00013443	     41.67975512
      1.01272569	     -0.05380886	     -0.00026343	     -0.19554015	     -0.05776318	      0.88274429	     -0.00031470	     -0.21157680	      0.00021542	      0.00015649	     41.97601139
      1.01408340	     -0.05372847	     -0.00026141	     -0.19545973	     -0.05776290	      0.88274451	     -0.00031517	     -0.21156170	      0.00020588	      0.00017620	     42.13354412
      1.01544110	     -0.05364954	     -0.00026222	     -0.19538069	     -0.05776262	      0.88274476	     -0.00031563	     -0.21154646	      0.00019536	      0.00019342	     42.46017263
      1.01661505	     -0.05358271	     -0.00026007	     -0.19531383	     -0.05776240	      0.88274500	     -0.00031602	     -0.21153321	      0.00018589	      0.00020639	     42.54776867
      1.01778900	     -0.05351780	     -0.00025984	     -0.19524883	     -0.05776219	      0.88274525	     -0.00031640	     -0.21151992	      0.00017572	      0.00021743	     42.75904436
      1.01924318	     -0.05344034	     -0.00025807	     -0.19517130	     -0.05776194	      0.88274557	     -0.00031688	     -0.21150347	      0.00016254	      0.00022845	     42.92772366
      1.02069735	     -0.05336586	     -0.00025829	     -0.19509667	     -0.05776172	      0.88274591	     -0.00031734	     -0.21148710	      0.00014854	      0.00023641	     43.23692323
      1.02186896	     -0.05330758	     -0.00025610	     -0.19503833	     -0.05776155	      0.88274619	     -0.00031771	     -0.21147400	      0.00013699	      0.00024070	     43.30334003
      1.02304056	     -0.05325043	     -0.00025561	     -0.19498106	     -0.05776140	      0.88274647	     -0.00031808	     -0.21146097	      0.00012491	      0.00024302	     43.50360060
      1.02451856	     -0.05317907	     -0.00025319	     -0.19490960	     -0.05776122	      0.88274683	     -0.00031853	     -0.21144464	      0.00010930	      0.00024328	     43.65306777
      1.02599656	     -0.05310894	     -0.00025250	     -0.19483932	     -0.05776107	      0.88274719	     -0.00031899	     -0.21142839	      0.00009303	      0.00024055	     43.95701860
      1.02712100	     -0.05305616	     -0.00024950	     -0.19478649	     -0.05776097	      0.88274746	     -0.00031932	     -0.21141608	      0.00008053	      0.00023665	     43.99663866
      1.02824543	     -0.05300458	     -0.00024845	     -0.19473480	     -0.05776089	      0.88274772	     -0.00031966	     -0.21140382	      0.00006766	      0.00023124	     44.17840827
      1.02979317	     -0.05293562	     -0.00024597	     -0.19466569	     -0.05776080	      0.88274807	     -0.00032012	     -0.21138704	      0.00004964	      0.00022163	     44.33564324
      1.03134091	     -0.05286835	     -0.00024548	     -0.19459823	     -0.05776074	      0.88274841	     -0.00032058	     -0.21137040	      0.00003099	      0.00020973	     44.65369542
      1.03241590	     -0.05282254	     -0.00024260	     -0.19455234	     -0.05776071	      0.88274863	     -0.00032089	     -0.21135892	      0.00001794	      0.00020037	     44.64733996
      1.03349090	     -0.05277820	     -0.00024153	     -0.19450787	     -0.05776070	      0.88274884	     -0.00032120	     -0.21134751	      0.00000454	      0.00019011	     44.79169899
      1.03514113	     -0.05271400	     -0.00023927	     -0.19444347	     -0.05776071	      0.88274914	     -0.00032168	     -0.21133019	     -0.00001636	      0.00017291	     44.94127052
      1.03650320	     -0.05266535	     -0.00023889	     -0.19439461	     -0.05776074	      0.88274936	     -0.00032208	     -0.21131615	     -0.00003402	      0.00015754	     45.14042475
      1.03786527	     -0.05261990	     -0.00023693	     -0.19434899	     -0.05776080	      0.88274957	     -0.00032247	     -0.21130239	     -0.00005179	      0.00014133	     45.20184060
      1.03922734	     -0.05257694	     -0.00023733	     -0.19430578	     -0.05776088	      0.88274975	     -0.00032286	     -0.21128894	     -0.00006996	      0.00012431	     45.44259339
      1.04044242	     -0.05254000	     -0.00023537	     -0.19426869	     -0.05776098	      0.88274989	     -0.00032321	     -0.21127719	     -0.00008613	      0.00010865	     45.44846389
      1.04165751	     -0.05250652	     -0.00023577	     -0.19423498	     -0.05776109	      0.88275001	     -0.00032355	     -0.21126573	     -0.00010262	      0.00009259	     45.60821840
      1.04287259	     -0.05247661	     -0.00023482	     -0.19420488	     -0.05776123	      0.88275011	     -0.00032390	     -0.21125462	     -0.00011915	      0.00007630	     45.65379853
      1.04443263	     -0.05244318	     -0.00023529	     -0.19417115	     -0.05776143	      0.88275022	     -0.00032435	     -0.21124089	     -0.00014061	      0.00005498	     45.83902594
      1.04566692	     -0.05242003	     -0.00023403	     -0.19414781	     -0.05776162	      0.88275027	     -0.00032470	     -0.21123048	     -0.00015748	      0.00003791	     45.83667393
      1.04690122	     -0.05240025	     -0.00023482	     -0.19412778	     -0.05776182	      0.88275031	     -0.00032505	     -0.21122047	     -0.00017447	      0.00002065	     45.97844543
      1.04813551	     -0.05238321	     -0.00023438	     -0.19411052	     -0.05776205	      0.88275032	     -0.00032541	     -0.21121087	     -0.00019132	      0.00000332	     46.00830535
      1.04968252	     -0.05236565	     -0.00023572	     -0.19409263	     -0.05776236	      0.88275031	     -0.00032586	     -0.21119943	     -0.00021247	     -0.00001847	     46.17289818
      1.05089562	     -0.05235456	     -0.00023495	     -0.19408133	     -0.05776263	      0.88275028	     -0.00032621	     -0.21119091	     -0.00022883	     -0.00003544	     46.13345902
      1.05210872	     -0.05234597	     -0.00023612	     -0.19407248	     -0.05776291	      0.88275023	     -0.00032656	     -0.21118278	     -0.00024523	     -0.00005232	     46.24036689
      1.05332182	     -0.05233910	     -0.00023608	     -0.19406539	     -0.05776322	      0.88275015	     -0.00032691	     -0.21117502	     -0.00026144	     -0.00006896	     46.24622016
      1.05493460	     -0.05233305	     -0.00023757	     -0.19405899	     -0.05776366	      0.88275002	     -0.00032739	     -0.21116524	     -0.00028293	     -0.00009062	     46.36977402
      1.05613838	     -0.05233007	     -0.00023680	     -0.19405581	     -0.05776401	      0.88274991	     -0.00032774	     -0.21115833	     -0.00029872	     -0.00010628	     46.30230129
      1.05734215	     -0.05232919	     -0.00023785	     -0.19405468	     -0.05776438	      0.88274977	     -0.00032810	     -0.21115173	     -0.00031453	     -0.00012150	     46.37131765
      1.05880923	     -0.05233023	     -0.00023745	     -0.19405547	     -0.05776485	      0.88274958	     -0.00032854	     -0.21114409	     -0.00033354	     -0.00013929	     46.31977112
      1.06011656	     -0.05233419	     -0.00023905	     -0.19405915	     -0.05776530	      0.88274939	     -0.00032893	     -0.21113766	     -0.00035046	     -0.00015447	     46.40927193
      1.06142389	     -0.05233994	     -0.00023831	     -0.19406468	     -0.05776577	      0.88274917	     -0.00032933	     -0.21113160	     -0.00036705	     -0.00016891	     46.30703104
      1.06273122	     -0.05234878	     -0.00024015	     -0.19407323	     -0.05776626	      0.88274894	     -0.00032973	     -0.21112588	     -0.00038362	     -0.00018268	     46.39048831
      1.06403855	     -0.05235911	     -0.00023940	     -0.19408335	     -0.05776677	      0.88274870	     -0.00033014	     -0.21112054	     -0.00039981	     -0.00019567	     46.26406193
      1.06534589	     -0.05237269	     -0.00024151	     -0.19409664	     -0.05776731	      0.88274843	     -0.00033055	     -0.21111554	     -0.00041595	     -0.00020796	     46.34013155
      1.06665322	     -0.05238762	     -0.00024077	     -0.19411136	     -0.05776786	      0.88274815	     -0.00033096	     -0.21111091	     -0.00043166	     -0.00021945	     46.18854384
      1.06796055	     -0.05240637	     -0.00024323	     -0.19412981	     -0.05776844	      0.88274786	     -0.00033138	     -0.21110664	     -0.00044728	     -0.00023026	     46.25630747
      1.06926788	     -0.05242657	     -0.00024256	     -0.19414981	     -0.05776903	      0.88274755	     -0.00033180	     -0.21110274	     -0.00046241	     -0.00024032	     46.07711569
      1.07057521	     -0.05245104	     -0.00024539	     -0.19417397	     -0.05776964	      0.88274723	     -0.00033222	     -0.21109923	     -0.00047741	     -0.00024980	     46.13590906
      1.07188255	     -0.05247656	     -0.00024473	     -0.19419929	     -0.05777028	      0.88274690	     -0.00033265	     -0.21109610	     -0.00049183	     -0.00025865	     45.93400348
      1.07318988	     -0.05250639	     -0.00024791	     -0.19422882	     -0.05777093	      0.88274656	     -0.00033309	     -0.21109336	     -0.00050606	     -0.00026703	     45.98722535
      1.07449721	     -0.05253647	     -0.00024720	     -0.19425871	     -0.05777160	      0.88274620	     -0.00033353	     -0.21109101	     -0.00051963	     -0.00027486	     45.76219812
      1.07580454	     -0.05257112	     -0.00025071	     -0.19429304	     -0.05777229	      0.88274584	     -0.00033398	     -0.21108903	     -0.00053296	     -0.00028233	     45.80678195
      1.07698040	     -0.05260201	     -0.00025035	     -0.19432377	     -0.05777292	      0.88274550	     -0.00033439	     -0.21108757	     -0.00054432	     -0.00028866	     45.59879161
      1.07815625	     -0.05263602	     -0.00025252	     -0.19435754	     -0.05777357	      0.88274516	     -0.00033480	     -0.21108640	     -0.00055537	     -0.00029477	     45.55193899
      1.07958327	     -0.05267817	     -0.00025333	     -0.19439946	     -0.05777437	      0.88274473	     -0.00033531	     -0.21108535	     -0.00056809	     -0.00030183	     45.37990068
      1.08101028	     -0.05272441	     -0.00025663	     -0.19444540	     -0.05777519	      0.88274430	     -0.00033582	     -0.21108470	     -0.00058022	     -0.00030864	     45.33532122
      1.08221411	     -0.05276327	     -0.00025690	     -0.19448408	     -0.05777589	      0.88274392	     -0.00033626	     -0.21108448	     -0.00058978	     -0.00031414	     45.12385930
      1.08341793	     -0.05280579	     -0.00025967	     -0.19452637	     -0.05777661	      0.88274354	     -0.00033671	     -0.21108453	     -0.00059892	     -0.00031951	     45.04232840
      1.08462175	     -0.05284879	     -0.00026099	     -0.19456918	     -0.05777734	      0.88274315	     -0.00033716	     -0.21108486	     -0.00060745	     -0.00032472	     44.88046820
      1.08624663	     -0.05291073	     -0.00026455	     -0.19463081	     -0.05777833	      0.88274262	     -0.00033777	     -0.21108575	     -0.00061815	     -0.00033163	     44.74717367
      1.08746852	     -0.05295671	     -0.00026482	     -0.19467665	     -0.05777909	      0.88274221	     -0.00033824	     -0.21108675	     -0.00062542	     -0.00033669	     44.53959418
      1.08869041	     -0.05300648	     -0.00026745	     -0.19472621	     -0.05777986	      0.88274180	     -0.00033872	     -0.21108803	     -0.00063215	     -0.00034170	     44.42569768
      1.08991230	     -0.05305615	     -0.00026861	     -0.19477571	     -0.05778064	      0.88274138	     -0.00033920	     -0.21108958	     -0.00063821	     -0.00034665	     44.25068144
      1.09153336	     -0.05312576	     -0.00027210	     -0.19484506	     -0.05778168	      0.88274081	     -0.00033985	     -0.21109203	     -0.00064532	     -0.00035317	     44.08859209
      1.09273758	     -0.05317603	     -0.00027239	     -0.19489522	     -0.05778246	      0.88274038	     -0.00034034	     -0.21109414	     -0.00064979	     -0.00035797	     43.87973400
      1.09394180	     -0.05322988	     -0.00027502	     -0.19494889	     -0.05778324	      0.88273995	     -0.00034083	     -0.21109645	     -0.00065368	     -0.00036274	     43.74020219
      1.09542305	     -0.05329498	     -0.00027622	     -0.19501383	     -0.05778421	      0.88273940	     -0.00034145	     -0.21109959	     -0.00065752	     -0.00036855	     43.51659714
      1.09674509	     -0.05335724	     -0.00027974	     -0.19507589	     -0.05778508	      0.88273891	     -0.00034201	     -0.21110263	     -0.00066015	     -0.00037370	     43.36635795
      1.09806714	     -0.05341706	     -0.00028029	     -0.19513560	     -0.05778596	      0.88273842	     -0.00034257	     -0.21110592	     -0.00066192	     -0.00037880	     43.15003010
      1.09938918	     -0.05348239	     -0.00028423	     -0.19520074	     -0.05778683	      0.88273791	     -0.00034314	     -0.21110943	     -0.00066293	     -0.00038385	     42.98931016
      1.10071123	     -0.05354437	     -0.00028472	     -0.19526264	     -0.05778771	      0.88273740	     -0.00034372	     -0.21111319	     -0.00066307	     -0.00038883	     42.77209874
      1.10203327	     -0.05361221	     -0.00028901	     -0.19533029	     -0.05778859	      0.88273688	     -0.00034430	     -0.21111715	     -0.00066244	     -0.00039375	     42.60028798
      1.10335531	     -0.05367504	     -0.00028930	     -0.19539306	     -0.05778946	      0.88273636	     -0.00034490	     -0.21112134	     -0.00066093	     -0.00039857	     42.39177869
      1.10467736	     -0.05374431	     -0.00029386	     -0.19546215	     -0.05779033	      0.88273583	     -0.00034550	     -0.21112568	     -0.00065863	     -0.00040328	     42.20918524
      1.10599940	     -0.05380750	     -0.00029392	     -0.19552530	     -0.05779120	      0.88273529	     -0.00034610	     -0.21113021	     -0.00065546	     -0.00040784	     42.00751104
      1.10732144	     -0.05387826	     -0.00029877	     -0.19559590	     -0.05779207	      0.88273475	     -0.00034672	     -0.21113487	     -0.00065148	     -0.00041223	     41.81053971
      1.10864349	     -0.05394204	     -0.00029869	     -0.19565966	     -0.05779292	      0.88273420	     -0.00034734	     -0.21113971	     -0.00064665	     -0.00041643	     41.62086893
      1.10982449	     -0.05400577	     -0.00030284	     -0.19572326	     -0.05779369	      0.88273371	     -0.00034790	     -0.21114411	     -0.00064164	     -0.00042002	     41.42407695
      1.11100549	     -0.05406505	     -0.00030413	     -0.19578250	     -0.05779444	      0.88273321	     -0.00034846	     -0.21114864	     -0.00063595	     -0.00042343	     41.25495057
      1.11245822	     -0.05414108	     -0.00030779	     -0.19585844	     -0.05779536	      0.88273259	     -0.00034917	     -0.21115430	     -0.00062803	     -0.00042732	     41.03556801
      1.11391095	     -0.05421255	     -0.00030894	     -0.19592989	     -0.05779626	      0.88273197	     -0.00034988	     -0.21116008	     -0.00061913	     -0.00043084	     40.85371522
      1.11512609	     -0.05427693	     -0.00031293	     -0.19599419	     -0.05779701	      0.88273145	     -0.00035048	     -0.21116495	     -0.00061091	     -0.00043342	     40.64726046
      1.11634122	     -0.05433631	     -0.00031427	     -0.19605357	     -0.05779775	      0.88273092	     -0.00035109	     -0.21116987	     -0.00060204	     -0.00043566	     40.48881856
      1.11755635	     -0.05439776	     -0.00031716	     -0.19611497	     -0.05779847	      0.88273039	     -0.00035170	     -0.21117479	     -0.00059249	     -0.00043752	     40.30498626
      1.11922040	     -0.05447749	     -0.00031927	     -0.19619471	     -0.05779945	      0.88272966	     -0.00035255	     -0.21118155	     -0.00057839	     -0.00043937	     40.10261745
      1.12045858	     -0.05453970	     -0.00032307	     -0.19625687	     -0.05780016	      0.88272911	     -0.00035319	     -0.21118654	     -0.00056711	     -0.00044017	     39.89650647
      1.12169675	     -0.05459670	     -0.00032452	     -0.19631390	     -0.05780085	      0.88272857	     -0.00035383	     -0.21119153	     -0.00055523	     -0.00044046	     39.75072621
      1.12293493	     -0.05465538	     -0.00032748	     -0.19637257	     -0.05780153	      0.88272802	     -0.00035449	     -0.21119647	     -0.00054273	     -0.00044017	     39.56783057
      1.12458874	     -0.05472829	     -0.00032950	     -0.19644553	     -0.05780242	      0.88272730	     -0.00035536	     -0.21120302	     -0.00052515	     -0.00043888	     39.39643019
      1.12580954	     -0.05478486	     -0.00033330	     -0.19650207	     -0.05780305	      0.88272676	     -0.00035602	     -0.21120776	     -0.00051148	     -0.00043720	     39.19329351
      1.12703034	     -0.05483573	     -0.00033481	     -0.19655299	     -0.05780366	      0.88272623	     -0.00035668	     -0.21121247	     -0.00049735	     -0.00043489	     39.07204746
      1.12853865	     -0.05490043	     -0.00033869	     -0.19661771	     -0.05780440	      0.88272558	     -0.00035750	     -0.21121817	     -0.00047916	     -0.00043109	     38.85999025
      1.12988209	     -0.05495173	     -0.00033981	     -0.19666910	     -0.05780503	      0.88272500	     -0.00035824	     -0.21122318	     -0.00046243	     -0.00042684	     38.76103251
      1.13122554	     -0.05500688	     -0.00034386	     -0.19672426	     -0.05780564	      0.88272443	     -0.00035899	     -0.21122807	     -0.00044510	     -0.00042173	     38.54953892
      1.13256899	     -0.05505396	     -0.00034471	     -0.19677144	     -0.05780623	      0.88272387	     -0.00035974	     -0.21123290	     -0.00042736	     -0.00041579	     38.47956357
      1.13391244	     -0.05510564	     -0.00034895	     -0.19682313	     -0.05780679	      0.88272331	     -0.00036050	     -0.21123761	     -0.00040907	     -0.00040900	     38.26347682
      1.13525588	     -0.05514811	     -0.00034950	     -0.19686573	     -0.05780733	      0.88272277	     -0.00036126	     -0.21124226	     -0.00039045	     -0.00040139	     38.21999288
      1.13659933	     -0.05519612	     -0.00035386	     -0.19691376	     -0.05780784	      0.88272223	     -0.00036204	     -0.21124678	     -0.00037133	     -0.00039293	     37.99411438
      1.13794278	     -0.05523434	     -0.00035413	     -0.19695213	     -0.05780833	      0.88272171	     -0.00036281	     -0.21125127	     -0.00035198	     -0.00038371	     37.97757484
      1.13928623	     -0.05528004	     -0.00035876	     -0.19699784	     -0.05780879	      0.88272120	     -0.00036359	     -0.21125566	     -0.00033215	     -0.00037373	     37.73861779
      1.14062967	     -0.05531681	     -0.00035897	     -0.19703477	     -0.05780922	      0.88272071	     -0.00036438	     -0.21126007	     -0.00031217	     -0.00036313	     37.74551638
      1.14183472	     -0.05535879	     -0.00036322	     -0.19707677	     -0.05780958	      0.88272028	     -0.00036509	     -0.21126403	     -0.00029387	     -0.00035315	     37.52043728
      1.14303977	     -0.05539682	     -0.00036487	     -0.19711490	     -0.05780993	      0.88271986	     -0.00036580	     -0.21126815	     -0.00027544	     -0.00034291	     37.45924915
      1.14450560	     -0.05544926	     -0.00036895	     -0.19716740	     -0.05781031	      0.88271936	     -0.00036667	     -0.21127337	     -0.00025261	     -0.00033024	     37.27206908
      1.14597142	     -0.05549927	     -0.00037059	     -0.19721755	     -0.05781067	      0.88271889	     -0.00036755	     -0.21127898	     -0.00022945	     -0.00031764	     37.24183399
      1.14720749	     -0.05554939	     -0.00037474	     -0.19726771	     -0.05781094	      0.88271850	     -0.00036829	     -0.21128402	     -0.00020946	     -0.00030725	     37.00918426
      1.14844357	     -0.05559574	     -0.00037605	     -0.19731419	     -0.05781119	      0.88271813	     -0.00036904	     -0.21128944	     -0.00018919	     -0.00029736	     36.94976994
      1.14967964	     -0.05564579	     -0.00037851	     -0.19736434	     -0.05781141	      0.88271777	     -0.00036978	     -0.21129521	     -0.00016846	     -0.00028814	     36.78816270
      1.15135036	     -0.05571100	     -0.00037940	     -0.19742977	     -0.05781166	      0.88271730	     -0.00037079	     -0.21130360	     -0.00013977	     -0.00027712	     36.69114929
      1.15260950	     -0.05576588	     -0.00038188	     -0.19748477	     -0.05781183	      0.88271695	     -0.00037156	     -0.21131035	     -0.00011747	     -0.00027018	     36.46265742
      1.15386865	     -0.05581725	     -0.00038182	     -0.19753634	     -0.05781196	      0.88271661	     -0.00037233	     -0.21131754	     -0.00009466	     -0.00026466	     36.39010146
      1.15512779	     -0.05587244	     -0.00038310	     -0.19759170	     -0.05781206	      0.88271628	     -0.00037310	     -0.21132513	     -0.00007113	     -0.00026066	     36.21714559
      1.15679110	     -0.05594253	     -0.00038264	     -0.19766208	     -0.05781216	      0.88271585	     -0.00037412	     -0.21133580	     -0.00003906	     -0.00025792	     36.11469047
      1.15803608	     -0.05600018	     -0.00038447	     -0.19771990	     -0.05781219	      0.88271553	     -0.00037488	     -0.21134424	     -0.00001418	     -0.00025781	     35.88376127
      1.15928105	     -0.05605342	     -0.00038388	     -0.19777338	     -0.05781219	      0.88271521	     -0.00037565	     -0.21135309	      0.00001136	     -0.00025943	     35.78881043
      1.16080276	     -0.05612287	     -0.00038521	     -0.19784309	     -0.05781215	      0.88271481	     -0.00037659	     -0.21136438	      0.00004363	     -0.00026373	     35.56112770
      1.16216730	     -0.05618152	     -0.00038410	     -0.19790204	     -0.05781207	      0.88271445	     -0.00037743	     -0.21137501	      0.00007346	     -0.00026973	     35.46426487
      1.16353183	     -0.05624636	     -0.00038606	     -0.19796710	     -0.05781195	      0.88271408	     -0.00037828	     -0.21138604	      0.00010426	     -0.00027770	     35.22671339
      1.16489636	     -0.05630551	     -0.00038482	     -0.19802658	     -0.05781178	      0.88271369	     -0.00037913	     -0.21139752	      0.00013588	     -0.00028756	     35.11720580
      1.16626090	     -0.05637136	     -0.00038713	     -0.19809266	     -0.05781158	      0.88271329	     -0.00037999	     -0.21140939	      0.00016848	     -0.00029919	     34.88055443
      1.16762543	     -0.05643076	     -0.00038584	     -0.19815240	     -0.05781132	      0.88271287	     -0.00038085	     -0.21142168	      0.00020195	     -0.00031249	     34.75825569
      1.16898996	     -0.05649706	     -0.00038856	     -0.19821894	     -0.05781103	      0.88271244	     -0.00038171	     -0.21143430	      0.00023641	     -0.00032729	     34.53718392
      1.17035449	     -0.05655699	     -0.00038735	     -0.19827924	     -0.05781068	      0.88271198	     -0.00038257	     -0.21144731	      0.00027175	     -0.00034345	     34.39582252
      1.17171903	     -0.05662451	     -0.00039050	     -0.19834700	     -0.05781028	      0.88271150	     -0.00038343	     -0.21146063	      0.00030808	     -0.00036079	     34.18965587
      1.17308356	     -0.05668461	     -0.00038930	     -0.19840748	     -0.05780984	      0.88271099	     -0.00038430	     -0.21147433	      0.00034534	     -0.00037916	     34.03625218
      1.17444809	     -0.05675194	     -0.00039280	     -0.19847507	     -0.05780934	      0.88271046	     -0.00038517	     -0.21148828	      0.00038358	     -0.00039835	     33.86151557
      1.17581263	     -0.05681103	     -0.00039162	     -0.19853457	     -0.05780879	      0.88270991	     -0.00038605	     -0.21150254	      0.00042277	     -0.00041813	     33.69442656
      1.17717716	     -0.05687655	     -0.00039525	     -0.19860036	     -0.05780819	      0.88270932	     -0.00038692	     -0.21151698	      0.00046288	     -0.00043828	     33.55011919
      1.17854169	     -0.05693413	     -0.00039393	     -0.19865837	     -0.05780753	      0.88270871	     -0.00038780	     -0.21153165	      0.00050391	     -0.00045858	     33.36132596
      1.17990623	     -0.05699827	     -0.00039759	     -0.19872281	     -0.05780681	      0.88270807	     -0.00038868	     -0.21154644	      0.00054581	     -0.00047888	     33.24715176
      1.18127076	     -0.05705404	     -0.00039610	     -0.19877904	     -0.05780604	      0.88270740	     -0.00038956	     -0.21156140	      0.00058866	     -0.00049896	     33.04461879
      1.18263529	     -0.05711514	     -0.00039957	     -0.19884047	     -0.05780520	      0.88270671	     -0.00039045	     -0.21157641	      0.00063232	     -0.00051868	     32.96573570
      1.18399983	     -0.05716832	     -0.00039793	     -0.19889413	     -0.05780431	      0.88270599	     -0.00039133	     -0.21159151	      0.00067696	     -0.00053783	     32.75082899
      1.18536436	     -0.05722691	     -0.00040136	     -0.19895306	     -0.05780336	      0.88270524	     -0.00039222	     -0.21160661	      0.00072233	     -0.00055628	     32.70369473
      1.18672889	     -0.05727810	     -0.00039970	     -0.19900475	     -0.05780234	      0.88270447	     -0.00039311	     -0.21162176	      0.00076867	     -0.00057383	     32.47564330
      1.18809343	     -0.05733422	     -0.00040301	     -0.19906124	     -0.05780126	      0.88270368	     -0.00039399	     -0.21163689	      0.00081567	     -0.00059043	     32.45516318
      1.18945796	     -0.05738328	     -0.00040137	     -0.19911081	     -0.05780011	      0.88270286	     -0.00039488	     -0.21165204	      0.00086362	     -0.00060589	     32.22177521
      1.19082249	     -0.05743618	     -0.00040449	     -0.19916411	     -0.05779890	      0.88270202	     -0.00039577	     -0.21166712	      0.00091217	     -0.00062016	     32.22555125
      1.19218703	     -0.05748308	     -0.00040284	     -0.19921154	     -0.05779762	      0.88270117	     -0.00039666	     -0.21168219	      0.00096165	     -0.00063311	     31.97956435
      1.19355156	     -0.05753303	     -0.00040589	     -0.19926190	     -0.05779628	      0.88270030	     -0.00039755	     -0.21169720	      0.00101164	     -0.00064475	     31.99801647
      1.19491609	     -0.05757814	     -0.00040443	     -0.19930755	     -0.05779486	      0.88269941	     -0.00039844	     -0.21171222	      0.00106256	     -0.00065499	     31.74549719
      1.19628063	     -0.05762650	     -0.00040725	     -0.19935634	     -0.05779338	      0.88269851	     -0.00039933	     -0.21172719	      0.00111396	     -0.00066392	     31.77663718
      1.19764516	     -0.05766986	     -0.00040557	     -0.19940027	     -0.05779182	      0.88269760	     -0.00040022	     -0.21174216	      0.00116630	     -0.00067145	     31.52800233
      1.19900969	     -0.05771500	     -0.00040777	     -0.19944587	     -0.05779019	      0.88269668	     -0.00040111	     -0.21175706	      0.00121910	     -0.00067769	     31.56732284
      1.20037423	     -0.05775563	     -0.00040598	     -0.19948708	     -0.05778849	      0.88269575	     -0.00040200	     -0.21177190	      0.00127282	     -0.00068257	     31.32169200
      1.20173876	     -0.05779771	     -0.00040781	     -0.19952964	     -0.05778672	      0.88269482	     -0.00040289	     -0.21178664	      0.00132699	     -0.00068624	     31.36852841
      1.20310329	     -0.05783608	     -0.00040605	     -0.19956860	     -0.05778487	      0.88269388	     -0.00040377	     -0.21180128	      0.00138208	     -0.00068865	     31.12779211
      1.20446783	     -0.05787518	     -0.00040780	     -0.19960820	     -0.05778295	      0.88269294	     -0.00040466	     -0.21181582	      0.00143760	     -0.00068996	     31.17479091
      1.20583236	     -0.05791031	     -0.00040697	     -0.19964392	     -0.05778095	      0.88269199	     -0.00040554	     -0.21183032	      0.00149397	     -0.00068996	     30.94292799
      1.20719689	     -0.05794764	     -0.00040929	     -0.19968174	     -0.05777887	      0.88269105	     -0.00040642	     -0.21184481	      0.00155074	     -0.00068878	     30.97969626
      1.20856143	     -0.05798221	     -0.00040877	     -0.19971689	     -0.05777671	      0.88269012	     -0.00040730	     -0.21185930	      0.00160833	     -0.00068642	     30.76823113
      1.20992596	     -0.05801698	     -0.00041044	     -0.19975218	     -0.05777448	      0.88268918	     -0.00040817	     -0.21187372	      0.00166632	     -0.00068293	     30.81667882
      1.21129049	     -0.05804891	     -0.00040930	     -0.19978473	     -0.05777217	      0.88268825	     -0.00040905	     -0.21188807	      0.00172508	     -0.00067812	     30.61569382
      1.21265503	     -0.05807996	     -0.00041044	     -0.19981633	     -0.05776977	      0.88268733	     -0.00040992	     -0.21190229	      0.00178416	     -0.00067208	     30.65645660
      1.21401956	     -0.05810711	     -0.00040916	     -0.19984411	     -0.05776730	      0.88268642	     -0.00041079	     -0.21191633	      0.00184393	     -0.00066477	     30.49095907
      1.21538409	     -0.05813202	     -0.00040958	     -0.19986960	     -0.05776474	      0.88268552	     -0.00041165	     -0.21193009	      0.00190399	     -0.00065629	     30.52214098
      1.21674862	     -0.05815363	     -0.00040798	     -0.19989187	     -0.05776210	      0.88268463	     -0.00041251	     -0.21194354	      0.00196465	     -0.00064659	     30.38475841
      1.21811316	     -0.05817405	     -0.00040816	     -0.19991288	     -0.05775938	      0.88268375	     -0.00041337	     -0.21195664	      0.00202555	     -0.00063575	     30.41702386
      1.21947769	     -0.05819080	     -0.00040667	     -0.19993029	     -0.05775657	      0.88268289	     -0.00041422	     -0.21196937	      0.00208697	     -0.00062368	     30.31732639
      1.22084222	     -0.05820324	     -0.00040631	     -0.19994336	     -0.05775368	      0.88268205	     -0.00041507	     -0.21198163	      0.00214857	     -0.00061039	     30.35794029
      1.22220676	     -0.05820993	     -0.00040411	     -0.19995073	     -0.05775071	      0.88268123	     -0.00041592	     -0.21199332	      0.00221055	     -0.00059577	     30.28263999
      1.22385667	     -0.05821210	     -0.00040293	     -0.19995369	     -0.05774700	      0.88268026	     -0.00041694	     -0.21200654	      0.00228551	     -0.00057636	     30.38035265
      1.22507786	     -0.05820770	     -0.00039940	     -0.19994995	     -0.05774418	      0.88267957	     -0.00041769	     -0.21201562	      0.00234130	     -0.00056068	     30.26668003
      1.22629905	     -0.05819883	     -0.00039747	     -0.19994170	     -0.05774128	      0.88267889	     -0.00041843	     -0.21202401	      0.00239694	     -0.00054392	     30.32372709
      1.22792074	     -0.05817897	     -0.00039312	     -0.19992271	     -0.05773733	      0.88267803	     -0.00041942	     -0.21203399	      0.00247093	     -0.00051980	     30.31181171
      1.22937504	     -0.05815418	     -0.00039085	     -0.19989865	     -0.05773369	      0.88267729	     -0.00042030	     -0.21204172	      0.00253699	     -0.00049631	     30.44928208
      1.23082933	     -0.05812225	     -0.00038606	     -0.19986752	     -0.05772996	      0.88267659	     -0.00042117	     -0.21204823	      0.00260306	     -0.00047076	     30.40996260
      1.23210233	     -0.05808905	     -0.00038442	     -0.19983494	     -0.05772661	      0.88267600	     -0.00042193	     -0.21205289	      0.00266031	     -0.00044672	     30.56073388
      1.23337534	     -0.05804854	     -0.00038008	     -0.19979513	     -0.05772318	      0.88267545	     -0.00042269	     -0.21205651	      0.00271739	     -0.00042092	     30.57607890
      1.23464834	     -0.05800153	     -0.00037702	     -0.19974877	     -0.05771969	      0.88267493	     -0.00042344	     -0.21205901	      0.00277384	     -0.00039338	     30.67758545
      1.23636822	     -0.05792867	     -0.00037122	     -0.19967682	     -0.05771485	      0.88267429	     -0.00042445	     -0.21206055	      0.00284926	     -0.00035333	     30.75875560
      1.23767163	     -0.05786680	     -0.00036839	     -0.19961558	     -0.05771110	      0.88267385	     -0.00042522	     -0.21206030	      0.00290545	     -0.00032079	     30.93970906
      1.23897504	     -0.05779947	     -0.00036406	     -0.19954892	     -0.05770728	      0.88267345	     -0.00042598	     -0.21205886	      0.00296103	     -0.00028618	     31.02918915
      1.24027845	     -0.05772636	     -0.00036131	     -0.19947643	     -0.05770338	      0.88267310	     -0.00042673	     -0.21205619	      0.00301557	     -0.00024949	     31.20990815
      1.24196263	     -0.05762331	     -0.00035637	     -0.19937418	     -0.05769825	      0.88267273	     -0.00042771	     -0.21205091	      0.00308463	     -0.00019884	     31.36427515
      1.24323257	     -0.05753946	     -0.00035459	     -0.19929088	     -0.05769430	      0.88267250	     -0.00042844	     -0.21204554	      0.00313520	     -0.00015832	     31.59014091
      1.24450250	     -0.05744860	     -0.00035087	     -0.19920060	     -0.05769028	      0.88267233	     -0.00042916	     -0.21203893	      0.00318474	     -0.00011576	     31.73683821
      1.24605874	     -0.05732921	     -0.00034803	     -0.19908186	     -0.05768528	      0.88267219	     -0.00043005	     -0.21202908	      0.00324351	     -0.00006091	     32.02406809
      1.24744612	     -0.05721628	     -0.00034382	     -0.19896953	     -0.05768075	      0.88267214	     -0.00043083	     -0.21201868	      0.00329428	     -0.00000950	     32.19658934
      1.24883350	     -0.05709762	     -0.00034207	     -0.19885139	     -0.05767614	      0.88267216	     -0.00043162	     -0.21200675	      0.00334299	      0.00004406	     32.49632069
      1.25022088	     -0.05697197	     -0.00033768	     -0.19872631	     -0.05767147	      0.88267226	     -0.00043239	     -0.21199329	      0.00339004	      0.00009975	     32.69991133
      1.25160826	     -0.05684136	     -0.00033637	     -0.19859615	     -0.05766674	      0.88267244	     -0.00043317	     -0.21197830	      0.00343485	      0.00015731	     33.04090899
      1.25299564	     -0.05670672	     -0.00033253	     -0.19846202	     -0.05766194	      0.88267270	     -0.00043394	     -0.21196183	      0.00347788	      0.00021676	     33.27778943
      1.25438302	     -0.05656916	     -0.00033243	     -0.19832484	     -0.05765709	      0.88267304	     -0.00043471	     -0.21194397	      0.00351843	      0.00027779	     33.64324608
      1.25562012	     -0.05644342	     -0.00032943	     -0.19819950	     -0.05765271	      0.88267342	     -0.00043539	     -0.21192691	      0.00355296	      0.00033348	     33.86195396
      1.25685722	     -0.05631634	     -0.00032866	     -0.19807273	     -0.05764830	      0.88267387	     -0.00043606	     -0.21190883	      0.00358542	      0.00039002	     34.15026957
      1.25834656	     -0.05616005	     -0.00032581	     -0.19791684	     -0.05764293	      0.88267450	     -0.00043687	     -0.21188579	      0.00362213	      0.00045893	     34.46454312
      1.25983589	     -0.05599990	     -0.00032480	     -0.19775702	     -0.05763751	      0.88267523	     -0.00043767	     -0.21186138	      0.00365593	      0.00052823	     34.85967307
      1.26106403	     -0.05586503	     -0.00032148	     -0.19762246	     -0.05763300	      0.88267592	     -0.00043833	     -0.21184024	      0.00368197	      0.00058548	     35.11767353
      1.26229216	     -0.05572876	     -0.00032010	     -0.19748644	     -0.05762847	      0.88267667	     -0.00043898	     -0.21181823	      0.00370596	      0.00064249	     35.42791926
      1.26380057	     -0.05555981	     -0.00031678	     -0.19731780	     -0.05762286	      0.88267769	     -0.00043978	     -0.21179007	      0.00373297	      0.00071191	     35.78159537
      1.26530898	     -0.05539300	     -0.00031612	     -0.19715120	     -0.05761721	      0.88267882	     -0.00044057	     -0.21176083	      0.00375694	      0.00078011	     36.18872722
      1.26647468	     -0.05526456	     -0.00031309	     -0.19702297	     -0.05761282	      0.88267976	     -0.00044117	     -0.21173761	      0.00377370	      0.00083172	     36.42078245
      1.26764037	     -0.05513633	     -0.00031201	     -0.19689486	     -0.05760841	      0.88268076	     -0.00044177	     -0.21171391	      0.00378863	      0.00088202	     36.72278670
      1.26921746	     -0.05496319	     -0.00030909	     -0.19672192	     -0.05760242	      0.88268220	     -0.00044258	     -0.21168111	      0.00380629	      0.00094778	     37.09402034
      1.27079454	     -0.05479158	     -0.00030858	     -0.19655040	     -0.05759640	      0.88268375	     -0.00044338	     -0.21164758	      0.00382074	      0.00101041	     37.57134382
      1.27189425	     -0.05467202	     -0.00030561	     -0.19643097	     -0.05759220	      0.88268488	     -0.00044393	     -0.21162383	      0.00382927	      0.00105212	     37.77128191
      1.27299397	     -0.05455274	     -0.00030445	     -0.19631174	     -0.05758798	      0.88268606	     -0.00044447	     -0.21159978	      0.00383620	      0.00109195	     38.06286887
      1.27467921	     -0.05436804	     -0.00030139	     -0.19612713	     -0.05758151	      0.88268795	     -0.00044530	     -0.21156239	      0.00384413	      0.00114925	     38.48765030
      1.27606057	     -0.05421823	     -0.00030027	     -0.19597732	     -0.05757620	      0.88268957	     -0.00044598	     -0.21153130	      0.00384805	      0.00119263	     38.87338773
      1.27744194	     -0.05406988	     -0.00029742	     -0.19582901	     -0.05757088	      0.88269124	     -0.00044665	     -0.21149991	      0.00384982	      0.00123266	     39.17746169
      1.27882331	     -0.05392323	     -0.00029700	     -0.19568231	     -0.05756556	      0.88269297	     -0.00044731	     -0.21146828	      0.00384916	      0.00126905	     39.59387917
      1.28006350	     -0.05379108	     -0.00029377	     -0.19555016	     -0.05756079	      0.88269456	     -0.00044790	     -0.21143969	      0.00384683	      0.00129862	     39.83459137
      1.28130370	     -0.05365924	     -0.00029275	     -0.19541825	     -0.05755602	      0.88269619	     -0.00044848	     -0.21141092	      0.00384262	      0.00132508	     40.20271111
      1.28254389	     -0.05352651	     -0.00029025	     -0.19528548	     -0.05755126	      0.88269785	     -0.00044906	     -0.21138196	      0.00383680	      0.00134854	     40.50366479
      1.28408596	     -0.05336152	     -0.00028926	     -0.19512034	     -0.05754535	      0.88269995	     -0.00044978	     -0.21134568	      0.00382711	      0.00137364	     40.99141591
      1.28532689	     -0.05322759	     -0.00028664	     -0.19498632	     -0.05754061	      0.88270166	     -0.00045035	     -0.21131626	      0.00381751	      0.00139080	     41.27066203
      1.28656782	     -0.05309428	     -0.00028625	     -0.19485285	     -0.05753588	      0.88270340	     -0.00045092	     -0.21128666	      0.00380602	      0.00140534	     41.66396151
      1.28780876	     -0.05296118	     -0.00028456	     -0.19471959	     -0.05753116	      0.88270515	     -0.00045148	     -0.21125688	      0.00379280	      0.00141746	     41.97140441
      1.28935428	     -0.05279795	     -0.00028439	     -0.19455610	     -0.05752531	      0.88270735	     -0.00045218	     -0.21121962	      0.00377365	      0.00142922	     42.44787079
      1.29056336	     -0.05267124	     -0.00028221	     -0.19442922	     -0.05752076	      0.88270908	     -0.00045272	     -0.21119040	      0.00375678	      0.00143593	     42.69216639
      1.29177243	     -0.05254615	     -0.00028203	     -0.19430388	     -0.05751623	      0.88271082	     -0.00045326	     -0.21116114	      0.00373808	      0.00144042	     43.06037216
      1.29298151	     -0.05242164	     -0.00028067	     -0.19417914	     -0.05751172	      0.88271256	     -0.00045379	     -0.21113186	      0.00371778	      0.00144282	     43.35956399
      1.29459560	     -0.05225832	     -0.00028051	     -0.19401544	     -0.05750575	      0.88271489	     -0.00045450	     -0.21109276	      0.00368798	      0.00144286	     43.84543122
      1.29578257	     -0.05213880	     -0.00027842	     -0.19389568	     -0.05750138	      0.88271661	     -0.00045501	     -0.21106404	      0.00366429	      0.00144069	     44.09029523
      1.29696955	     -0.05202096	     -0.00027818	     -0.19377752	     -0.05749705	      0.88271831	     -0.00045553	     -0.21103535	      0.00363894	      0.00143667	     44.44341939
      1.29843623	     -0.05187653	     -0.00027617	     -0.19363273	     -0.05749173	      0.88272042	     -0.00045615	     -0.21099997	      0.00360559	      0.00142936	     44.78479372
      1.29972546	     -0.05175303	     -0.00027650	     -0.19350884	     -0.05748711	      0.88272225	     -0.00045670	     -0.21096897	      0.00357428	      0.00142082	     45.18741996
      1.30101469	     -0.05163173	     -0.00027444	     -0.19338719	     -0.05748252	      0.88272408	     -0.00045725	     -0.21093813	      0.00354134	      0.00141046	     45.43436574
      1.30230391	     -0.05151409	     -0.00027479	     -0.19326913	     -0.05747798	      0.88272589	     -0.00045779	     -0.21090748	      0.00350655	      0.00139819	     45.82196067
      1.30359314	     -0.05139864	     -0.00027239	     -0.19315330	     -0.05747348	      0.88272768	     -0.00045833	     -0.21087709	      0.00347026	      0.00138412	     46.03604910
      1.30488237	     -0.05128901	     -0.00027303	     -0.19304319	     -0.05746903	      0.88272946	     -0.00045886	     -0.21084706	      0.00343210	      0.00136839	     46.39756155
      1.30617160	     -0.05118464	     -0.00027101	     -0.19293839	     -0.05746463	      0.88273121	     -0.00045939	     -0.21081753	      0.00339254	      0.00135101	     46.56988270
      1.30746082	     -0.05108641	     -0.00027269	     -0.19283962	     -0.05746028	      0.88273294	     -0.00045992	     -0.21078857	      0.00335138	      0.00133180	     46.95220204
      1.30875005	     -0.05099276	     -0.00027106	     -0.19274551	     -0.05745599	      0.88273464	     -0.00046045	     -0.21076026	      0.00330908	      0.00131088	     47.09863736
      1.30990308	     -0.05091516	     -0.00027301	     -0.19266738	     -0.05745220	      0.88273614	     -0.00046091	     -0.21073550	      0.00327003	      0.00129058	     47.41107755
      1.31105611	     -0.05084196	     -0.00027275	     -0.19259371	     -0.05744845	      0.88273762	     -0.00046138	     -0.21071132	      0.00323015	      0.00126888	     47.57092951
      1.31244221	     -0.05076108	     -0.00027432	     -0.19251219	     -0.05744400	      0.88273936	     -0.00046193	     -0.21068306	      0.00318094	      0.00124085	     47.86369444
      1.31382832	     -0.05068693	     -0.00027398	     -0.19243745	     -0.05743963	      0.88274106	     -0.00046248	     -0.21065573	      0.00313067	      0.00121074	     47.99988128
      1.31498608	     -0.05063218	     -0.00027641	     -0.19238212	     -0.05743603	      0.88274244	     -0.00046294	     -0.21063364	      0.00308773	      0.00118387	     48.25298208
      1.31614384	     -0.05058264	     -0.00027688	     -0.19233205	     -0.05743248	      0.88274380	     -0.00046339	     -0.21061228	      0.00304423	      0.00115549	     48.35030917
      1.31754043	     -0.05053040	     -0.00027940	     -0.19227910	     -0.05742827	      0.88274539	     -0.00046394	     -0.21058751	      0.00299088	      0.00111913	     48.58912547
      1.31893703	     -0.05048415	     -0.00027969	     -0.19223220	     -0.05742413	      0.88274692	     -0.00046448	     -0.21056384	      0.00293693	      0.00108059	     48.64822714
      1.32004620	     -0.05045250	     -0.00028248	     -0.19219996	     -0.05742089	      0.88274810	     -0.00046490	     -0.21054581	      0.00289349	      0.00104839	     48.85179896
      1.32115538	     -0.05042375	     -0.00028305	     -0.19217068	     -0.05741771	      0.88274925	     -0.00046533	     -0.21052844	      0.00284981	      0.00101488	     48.89666414
      1.32260790	     -0.05039138	     -0.00028498	     -0.19213759	     -0.05741361	      0.88275069	     -0.00046588	     -0.21050667	      0.00279211	      0.00096897	     49.05414354
      1.32406042	     -0.05036368	     -0.00028458	     -0.19210922	     -0.05740960	      0.88275206	     -0.00046643	     -0.21048597	      0.00273416	      0.00092098	     49.03903558
      1.32512775	     -0.05034727	     -0.00028683	     -0.19209225	     -0.05740670	      0.88275303	     -0.00046683	     -0.21047142	      0.00269127	      0.00088443	     49.19758663
      1.32619508	     -0.05033309	     -0.00028715	     -0.19207756	     -0.05740385	      0.88275395	     -0.00046722	     -0.21045742	      0.00264839	      0.00084697	     49.20657026
      1.32772021	     -0.05031791	     -0.00028883	     -0.19206162	     -0.05739986	      0.88275520	     -0.00046779	     -0.21043833	      0.00258694	      0.00079200	     49.30456894
      1.32902151	     -0.05030893	     -0.00028901	     -0.19205202	     -0.05739653	      0.88275620	     -0.00046827	     -0.21042289	      0.00253453	      0.00074404	     49.26503184
      1.33032281	     -0.05030446	     -0.00029124	     -0.19204688	     -0.05739326	      0.88275714	     -0.00046875	     -0.21040822	      0.00248202	      0.00069526	     49.37837954
      1.33162411	     -0.05030368	     -0.00029110	     -0.19204550	     -0.05739007	      0.88275801	     -0.00046922	     -0.21039432	      0.00242968	      0.00064600	     49.26603318
      1.33292541	     -0.05030790	     -0.00029423	     -0.19204902	     -0.05738694	      0.88275882	     -0.00046969	     -0.21038119	      0.00237722	      0.00059634	     49.41713261
      1.33404613	     -0.05031412	     -0.00029407	     -0.19205473	     -0.05738430	      0.88275946	     -0.00047009	     -0.21037049	      0.00233228	      0.00055353	     49.26298700
      1.33516685	     -0.05032389	     -0.00029610	     -0.19206392	     -0.05738171	      0.88276006	     -0.00047050	     -0.21036036	      0.00228732	      0.00051072	     49.29578851
      1.33656914	     -0.05034026	     -0.00029723	     -0.19207961	     -0.05737854	      0.88276074	     -0.00047099	     -0.21034848	      0.00223132	      0.00045739	     49.19228681
      1.33797142	     -0.05036179	     -0.00030044	     -0.19210040	     -0.05737545	      0.88276134	     -0.00047149	     -0.21033748	      0.00217545	      0.00040445	     49.26549236
      1.33909533	     -0.05038179	     -0.00030070	     -0.19211988	     -0.05737303	      0.88276177	     -0.00047189	     -0.21032931	      0.00213103	      0.00036250	     49.07977894
      1.34021923	     -0.05040491	     -0.00030294	     -0.19214242	     -0.05737066	      0.88276216	     -0.00047228	     -0.21032169	      0.00208672	      0.00032100	     49.07602234
      1.34164324	     -0.05043780	     -0.00030435	     -0.19217463	     -0.05736773	      0.88276258	     -0.00047278	     -0.21031283	      0.00203104	      0.00026929	     48.92599102
      1.34306724	     -0.05047543	     -0.00030796	     -0.19221151	     -0.05736488	      0.88276292	     -0.00047327	     -0.21030483	      0.00197569	      0.00021862	     48.98064354
      1.34414771	     -0.05050638	     -0.00030827	     -0.19224197	     -0.05736277	      0.88276314	     -0.00047365	     -0.21029934	      0.00193419	      0.00018103	     48.74758001
      1.34522817	     -0.05054010	     -0.00031060	     -0.19227516	     -0.05736070	      0.88276332	     -0.00047402	     -0.21029434	      0.00189290	      0.00014420	     48.70581905
      1.34671985	     -0.05059012	     -0.00031268	     -0.19232446	     -0.05735792	      0.88276349	     -0.00047453	     -0.21028822	      0.00183655	      0.00009478	     48.52227840
      1.34821153	     -0.05064463	     -0.00031685	     -0.19237822	     -0.05735522	      0.88276360	     -0.00047504	     -0.21028298	      0.00178077	      0.00004709	     48.54938316
      1.34924866	     -0.05068447	     -0.00031728	     -0.19241760	     -0.05735339	      0.88276363	     -0.00047539	     -0.21027986	      0.00174260	      0.00001507	     48.27572260
      1.35028578	     -0.05072641	     -0.00031950	     -0.19245905	     -0.05735161	      0.88276363	     -0.00047575	     -0.21027715	      0.00170470	     -0.00001606	     48.19926134
      1.35187429	     -0.05079400	     -0.00032197	     -0.19252592	     -0.05734894	      0.88276357	     -0.00047628	     -0.21027377	      0.00164752	     -0.00006186	     47.97525751
      1.35318965	     -0.05085306	     -0.00032510	     -0.19258435	     -0.05734681	      0.88276346	     -0.00047673	     -0.21027168	      0.00160090	     -0.00009808	     47.89858163
      1.35450502	     -0.05091437	     -0.00032646	     -0.19264510	     -0.05734473	      0.88276331	     -0.00047717	     -0.21027019	      0.00155515	     -0.00013265	     47.62646636
      1.35582038	     -0.05097828	     -0.00033017	     -0.19270838	     -0.05734272	      0.88276311	     -0.00047761	     -0.21026928	      0.00151003	     -0.00016563	     47.60546077
      1.35699473	     -0.05103699	     -0.00033100	     -0.19276662	     -0.05734097	      0.88276290	     -0.00047800	     -0.21026895	      0.00147062	     -0.00019365	     47.30167626
      1.35816908	     -0.05109714	     -0.00033354	     -0.19282626	     -0.05733926	      0.88276266	     -0.00047839	     -0.21026906	      0.00143173	     -0.00022038	     47.22463765
      1.35934343	     -0.05115901	     -0.00033474	     -0.19288766	     -0.05733760	      0.88276239	     -0.00047878	     -0.21026960	      0.00139362	     -0.00024574	     46.99693952
      1.36085648	     -0.05124087	     -0.00033773	     -0.19296888	     -0.05733553	      0.88276199	     -0.00047928	     -0.21027091	      0.00134546	     -0.00027652	     46.87451334
      1.36205570	     -0.05130713	     -0.00033834	     -0.19303471	     -0.05733394	      0.88276165	     -0.00047967	     -0.21027241	      0.00130829	     -0.00029933	     46.57007845
      1.36325492	     -0.05137470	     -0.00034108	     -0.19310178	     -0.05733239	      0.88276127	     -0.00048007	     -0.21027429	      0.00127177	     -0.00032084	     46.47336724
      1.36445413	     -0.05144334	     -0.00034244	     -0.19316998	     -0.05733089	      0.88276088	     -0.00048046	     -0.21027653	      0.00123616	     -0.00034098	     46.21906095
      1.36594724	     -0.05153064	     -0.00034570	     -0.19325669	     -0.05732908	      0.88276035	     -0.00048095	     -0.21027980	      0.00119286	     -0.00036430	     46.09154203
      1.36713231	     -0.05160107	     -0.00034647	     -0.19332672	     -0.05732768	      0.88275991	     -0.00048134	     -0.21028277	      0.00115959	     -0.00038140	     45.76842038
      1.36831739	     -0.05167265	     -0.00034904	     -0.19339786	     -0.05732633	      0.88275945	     -0.00048173	     -0.21028603	      0.00112705	     -0.00039738	     45.65678934
      1.36950246	     -0.05174521	     -0.00035040	     -0.19347002	     -0.05732501	      0.88275897	     -0.00048212	     -0.21028960	      0.00109548	     -0.00041222	     45.40233338
      1.37105302	     -0.05184174	     -0.00035359	     -0.19356600	     -0.05732334	      0.88275831	     -0.00048263	     -0.21029468	      0.00105541	     -0.00043009	     45.24384042
      1.37223542	     -0.05191643	     -0.00035432	     -0.19364033	     -0.05732211	      0.88275780	     -0.00048301	     -0.21029887	      0.00102605	     -0.00044255	     44.90827858
      1.37341782	     -0.05199236	     -0.00035678	     -0.19371587	     -0.05732092	      0.88275727	     -0.00048340	     -0.21030332	      0.00099749	     -0.00045413	     44.77602760
      1.37460022	     -0.05206930	     -0.00035814	     -0.19379246	     -0.05731975	      0.88275672	     -0.00048379	     -0.21030803	      0.00096995	     -0.00046485	     44.51042671
      1.37619153	     -0.05217419	     -0.00036135	     -0.19389684	     -0.05731824	      0.88275597	     -0.00048431	     -0.21031475	      0.00093431	     -0.00047808	     44.32487357
      1.37736764	     -0.05225244	     -0.00036207	     -0.19397478	     -0.05731715	      0.88275541	     -0.00048469	     -0.21031999	      0.00090926	     -0.00048698	     43.97588230
      1.37854375	     -0.05233129	     -0.00036448	     -0.19405328	     -0.05731610	      0.88275483	     -0.00048508	     -0.21032543	      0.00088504	     -0.00049525	     43.83146974
      1.37998672	     -0.05242836	     -0.00036595	     -0.19414999	     -0.05731484	      0.88275411	     -0.00048556	     -0.21033238	      0.00085679	     -0.00050451	     43.47315024
      1.38127407	     -0.05251514	     -0.00036900	     -0.19423639	     -0.05731376	      0.88275345	     -0.00048598	     -0.21033881	      0.00083269	     -0.00051205	     43.36498799
      1.38256141	     -0.05260159	     -0.00036993	     -0.19432256	     -0.05731270	      0.88275279	     -0.00048641	     -0.21034541	      0.00080997	     -0.00051887	     42.98493012
      1.38384875	     -0.05268752	     -0.00037316	     -0.19440815	     -0.05731167	      0.88275212	     -0.00048684	     -0.21035216	      0.00078822	     -0.00052507	     42.89936763
      1.38513609	     -0.05277244	     -0.00037399	     -0.19449281	     -0.05731067	      0.88275144	     -0.00048727	     -0.21035903	      0.00076786	     -0.00053055	     42.50358785
      1.38642343	     -0.05285627	     -0.00037734	     -0.19457630	     -0.05730969	      0.88275075	     -0.00048771	     -0.21036599	      0.00074841	     -0.00053544	     42.44598920
      1.38771078	     -0.05293866	     -0.00037810	     -0.19465846	     -0.05730874	      0.88275006	     -0.00048814	     -0.21037300	      0.00073034	     -0.00053961	     42.03703912
      1.38899812	     -0.05301961	     -0.00038156	     -0.19473912	     -0.05730781	      0.88274936	     -0.00048858	     -0.21038005	      0.00071310	     -0.00054315	     42.00541547
      1.39028546	     -0.05309883	     -0.00038226	     -0.19481812	     -0.05730690	      0.88274866	     -0.00048902	     -0.21038711	      0.00069721	     -0.00054595	     41.58605627
      1.39157280	     -0.05317630	     -0.00038577	     -0.19489532	     -0.05730602	      0.88274796	     -0.00048947	     -0.21039416	      0.00068210	     -0.00054810	     41.57940810
      1.39286014	     -0.05325174	     -0.00038640	     -0.19497057	     -0.05730515	      0.88274725	     -0.00048991	     -0.21040118	      0.00066829	     -0.00054948	     41.15424169
      1.39414749	     -0.05332521	     -0.00038988	     -0.19504379	     -0.05730429	      0.88274654	     -0.00049036	     -0.21040816	      0.00065517	     -0.00055019	     41.16940856
      1.39543483	     -0.05339651	     -0.00039044	     -0.19511493	     -0.05730346	      0.88274583	     -0.00049082	     -0.21041509	      0.00064326	     -0.00055009	     40.74282383
      1.39672217	     -0.05346572	     -0.00039386	     -0.19518390	     -0.05730264	      0.88274513	     -0.00049128	     -0.21042196	      0.00063196	     -0.00054929	     40.77633068
      1.39800951	     -0.05353262	     -0.00039439	     -0.19525067	     -0.05730183	      0.88274442	     -0.00049174	     -0.21042876	      0.00062182	     -0.00054767	     40.35704407
      1.39929685	     -0.05359730	     -0.00039773	     -0.19531513	     -0.05730104	      0.88274372	     -0.00049220	     -0.21043548	      0.00061221	     -0.00054533	     40.40430394
      1.40058420	     -0.05365956	     -0.00039826	     -0.19537727	     -0.05730025	      0.88274302	     -0.00049267	     -0.21044213	      0.00060368	     -0.00054216	     39.99680094
      1.40187154	     -0.05371953	     -0.00040148	     -0.19543705	     -0.05729948	      0.88274232	     -0.00049314	     -0.21044869	      0.00059563	     -0.00053826	     40.05189871
      1.40315888	     -0.05377707	     -0.00040203	     -0.19549448	     -0.05729872	      0.88274163	     -0.00049362	     -0.21045516	      0.00058856	     -0.00053351	     39.66202961
      1.40444622	     -0.05383235	     -0.00040512	     -0.19554959	     -0.05729797	      0.88274095	     -0.00049410	     -0.21046155	      0.00058190	     -0.00052802	     39.71783539
      1.40573357	     -0.05388532	     -0.00040571	     -0.19560247	     -0.05729722	      0.88274027	     -0.00049459	     -0.21046784	      0.00057612	     -0.00052169	     39.34989731
      1.40702091	     -0.05393622	     -0.00040867	     -0.19565321	     -0.05729648	      0.88273960	     -0.00049507	     -0.21047405	      0.00057069	     -0.00051465	     39.40319357
      1.40830825	     -0.05398514	     -0.00040935	     -0.19570205	     -0.05729575	      0.88273895	     -0.00049557	     -0.21048018	      0.00056604	     -0.00050681	     39.06055926
      1.40959559	     -0.05403242	     -0.00041215	     -0.19574919	     -0.05729503	      0.88273830	     -0.00049607	     -0.21048624	      0.00056169	     -0.00049834	     39.10374106
      1.41088293	     -0.05407802	     -0.00041285	     -0.19579472	     -0.05729431	      0.88273766	     -0.00049657	     -0.21049224	      0.00055804	     -0.00048921	     38.78726388
      1.41217028	     -0.05412254	     -0.00041543	     -0.19583912	     -0.05729359	      0.88273704	     -0.00049708	     -0.21049821	      0.00055466	     -0.00047959	     38.81572296
      1.41345762	     -0.05416642	     -0.00041610	     -0.19588294	     -0.05729288	      0.88273643	     -0.00049759	     -0.21050417	      0.00055191	     -0.00046955	     38.51621248
      1.41474496	     -0.05421002	     -0.00041845	     -0.19592644	     -0.05729217	      0.88273583	     -0.00049810	     -0.21051015	      0.00054943	     -0.00045931	     38.53091600
      1.41603230	     -0.05425362	     -0.00041914	     -0.19596999	     -0.05729146	      0.88273525	     -0.00049862	     -0.21051621	      0.00054758	     -0.00044897	     38.25289777
      1.41731964	     -0.05429732	     -0.00042116	     -0.19601360	     -0.05729076	      0.88273468	     -0.00049915	     -0.21052237	      0.00054606	     -0.00043882	     38.24659414
      1.41860699	     -0.05434098	     -0.00042161	     -0.19605724	     -0.05729006	      0.88273412	     -0.00049968	     -0.21052867	      0.00054520	     -0.00042903	     37.98556569
      1.41989433	     -0.05438491	     -0.00042325	     -0.19610110	     -0.05728935	      0.88273357	     -0.00050022	     -0.21053513	      0.00054475	     -0.00041986	     37.96764593
      1.42118167	     -0.05442940	     -0.00042372	     -0.19614557	     -0.05728865	      0.88273304	     -0.00050076	     -0.21054179	      0.00054503	     -0.00041147	     37.72972144
      1.42273480	     -0.05448345	     -0.00042603	     -0.19619955	     -0.05728781	      0.88273240	     -0.00050142	     -0.21055013	      0.00054603	     -0.00040267	     37.78993067
      1.42389459	     -0.05452338	     -0.00042573	     -0.19623949	     -0.05728717	      0.88273194	     -0.00050191	     -0.21055659	      0.00054761	     -0.00039709	     37.44577057
      1.42505439	     -0.05456291	     -0.00042707	     -0.19627900	     -0.05728654	      0.88273148	     -0.00050242	     -0.21056323	      0.00054958	     -0.00039250	     37.43261913
      1.42658028	     -0.05461433	     -0.00042752	     -0.19633042	     -0.05728569	      0.88273089	     -0.00050309	     -0.21057225	      0.00055315	     -0.00038794	     37.17168455
      1.42810617	     -0.05466525	     -0.00042996	     -0.19638131	     -0.05728485	      0.88273030	     -0.00050376	     -0.21058160	      0.00055746	     -0.00038521	     37.32966240
      1.42919405	     -0.05470076	     -0.00042924	     -0.19641687	     -0.05728424	      0.88272988	     -0.00050425	     -0.21058846	      0.00056138	     -0.00038432	     36.93334481
      1.43028192	     -0.05473522	     -0.00043021	     -0.19645133	     -0.05728363	      0.88272946	     -0.00050474	     -0.21059546	      0.00056563	     -0.00038436	     36.90143033
      1.43192736	     -0.05478523	     -0.00043073	     -0.19650139	     -0.05728269	      0.88272883	     -0.00050550	     -0.21060629	      0.00057311	     -0.00038598	     36.67290075
      1.43330963	     -0.05482475	     -0.00043224	     -0.19654093	     -0.05728189	      0.88272829	     -0.00050614	     -0.21061556	      0.00058012	     -0.00038867	     36.69755884
      1.43469190	     -0.05486211	     -0.00043198	     -0.19657836	     -0.05728109	      0.88272775	     -0.00050679	     -0.21062494	      0.00058804	     -0.00039230	     36.38214690
      1.43607417	     -0.05489836	     -0.00043411	     -0.19661463	     -0.05728027	      0.88272721	     -0.00050745	     -0.21063442	      0.00059634	     -0.00039680	     36.52341152
      1.43728492	     -0.05492895	     -0.00043340	     -0.19664530	     -0.05727954	      0.88272672	     -0.00050803	     -0.21064281	      0.00060437	     -0.00040127	     36.16897875
      1.43849568	     -0.05495802	     -0.00043449	     -0.19667442	     -0.05727880	      0.88272624	     -0.00050861	     -0.21065127	      0.00061262	     -0.00040627	     36.19424841
      1.43970644	     -0.05498552	     -0.00043436	     -0.19670200	     -0.05727806	      0.88272574	     -0.00050921	     -0.21065977	      0.00062145	     -0.00041166	     36.02061293
      1.44136379	     -0.05502095	     -0.00043542	     -0.19673751	     -0.05727702	      0.88272505	     -0.00051003	     -0.21067146	      0.00063415	     -0.00041958	     36.03731909
      1.44261118	     -0.05504593	     -0.00043465	     -0.19676261	     -0.05727622	      0.88272452	     -0.00051066	     -0.21068028	      0.00064443	     -0.00042576	     35.77011165
      1.44385858	     -0.05507002	     -0.00043562	     -0.19678677	     -0.05727541	      0.88272399	     -0.00051129	     -0.21068910	      0.00065497	     -0.00043208	     35.80931994
      1.44510597	     -0.05509327	     -0.00043549	     -0.19681013	     -0.05727458	      0.88272345	     -0.00051193	     -0.21069794	      0.00066607	     -0.00043837	     35.65437063
      1.44672469	     -0.05512213	     -0.00043685	     -0.19683909	     -0.05727349	      0.88272273	     -0.00051277	     -0.21070942	      0.00068092	     -0.00044640	     35.71845118
      1.44795056	     -0.05514213	     -0.00043615	     -0.19685922	     -0.05727265	      0.88272218	     -0.00051342	     -0.21071811	      0.00069278	     -0.00045218	     35.48628623
      1.44917644	     -0.05516051	     -0.00043708	     -0.19687768	     -0.05727180	      0.88272162	     -0.00051407	     -0.21072677	      0.00070480	     -0.00045767	     35.53877499
      1.45066933	     -0.05518122	     -0.00043663	     -0.19689854	     -0.05727073	      0.88272093	     -0.00051487	     -0.21073725	      0.00072000	     -0.00046374	     35.37229858
      1.45201290	     -0.05519786	     -0.00043785	     -0.19691528	     -0.05726976	      0.88272031	     -0.00051560	     -0.21074660	      0.00073385	     -0.00046859	     35.49881853
      1.45335647	     -0.05521195	     -0.00043675	     -0.19692953	     -0.05726876	      0.88271967	     -0.00051633	     -0.21075585	      0.00074827	     -0.00047267	     35.30246316
      1.45470004	     -0.05522279	     -0.00043783	     -0.19694048	     -0.05726774	      0.88271904	     -0.00051708	     -0.21076495	      0.00076275	     -0.00047595	     35.47441020
      1.45604361	     -0.05522849	     -0.00043592	     -0.19694637	     -0.05726671	      0.88271840	     -0.00051783	     -0.21077382	      0.00077778	     -0.00047818	     35.28436267
      1.45738718	     -0.05522930	     -0.00043638	     -0.19694731	     -0.05726565	      0.88271775	     -0.00051859	     -0.21078237	      0.00079274	     -0.00047930	     35.49922664
      1.45873075	     -0.05522586	     -0.00043365	     -0.19694411	     -0.05726458	      0.88271711	     -0.00051935	     -0.21079055	      0.00080815	     -0.00047907	     35.30268263
      1.46007432	     -0.05521785	     -0.00043394	     -0.19693623	     -0.05726348	      0.88271647	     -0.00052013	     -0.21079831	      0.00082330	     -0.00047746	     35.56903870
      1.46141789	     -0.05520404	     -0.00043058	     -0.19692267	     -0.05726237	      0.88271583	     -0.00052091	     -0.21080560	      0.00083881	     -0.00047414	     35.37810240
      1.46261128	     -0.05518673	     -0.00043034	     -0.19690549	     -0.05726136	      0.88271526	     -0.00052161	     -0.21081162	      0.00085223	     -0.00046973	     35.60807764
      1.46380467	     -0.05516531	     -0.00042794	     -0.19688427	     -0.05726033	      0.88271471	     -0.00052231	     -0.21081718	      0.00086573	     -0.00046371	     35.57351254
      1.46527766	     -0.05513483	     -0.00042650	     -0.19685398	     -0.05725905	      0.88271403	     -0.00052319	     -0.21082339	      0.00088193	     -0.00045405	     35.74201974
      1.46675065	     -0.05510098	     -0.00042343	     -0.19682036	     -0.05725773	      0.88271337	     -0.00052408	     -0.21082895	      0.00089790	     -0.00044176	     35.67485368
      1.46796623	     -0.05507113	     -0.00042319	     -0.19679063	     -0.05725664	      0.88271284	     -0.00052482	     -0.21083308	      0.00091046	     -0.00042973	     35.90522920
      1.46918182	     -0.05503961	     -0.00042127	     -0.19675927	     -0.05725552	      0.88271233	     -0.00052557	     -0.21083684	      0.00092286	     -0.00041595	     35.90358691
      1.47066202	     -0.05500054	     -0.00042078	     -0.19672034	     -0.05725414	      0.88271172	     -0.00052648	     -0.21084098	      0.00093726	     -0.00039696	     36.10397305
      1.47214223	     -0.05496218	     -0.00041850	     -0.19668217	     -0.05725275	      0.88271115	     -0.00052741	     -0.21084474	      0.00095122	     -0.00037567	     36.03912326
      1.47331171	     -0.05493238	     -0.00041934	     -0.19665242	     -0.05725163	      0.88271072	     -0.00052814	     -0.21084751	      0.00096156	     -0.00035750	     36.28846024
      1.47448120	     -0.05490322	     -0.00041864	     -0.19662336	     -0.05725050	      0.88271032	     -0.00052888	     -0.21085016	      0.00097171	     -0.00033817	     36.31751954
      1.47601963	     -0.05486482	     -0.00041905	     -0.19658505	     -0.05724899	      0.88270982	     -0.00052987	     -0.21085351	      0.00098436	     -0.00031126	     36.51951807
      1.47755807	     -0.05482405	     -0.00041700	     -0.19654443	     -0.05724747	      0.88270936	     -0.00053086	     -0.21085668	      0.00099654	     -0.00028284	     36.50755464
      1.47868475	     -0.05479309	     -0.00041762	     -0.19651352	     -0.05724634	      0.88270905	     -0.00053159	     -0.21085885	      0.00100479	     -0.00026129	     36.74666262
      1.47981142	     -0.05476158	     -0.00041652	     -0.19648210	     -0.05724520	      0.88270877	     -0.00053232	     -0.21086088	      0.00101285	     -0.00023916	     36.80573591
      1.48142545	     -0.05471622	     -0.00041602	     -0.19643684	     -0.05724356	      0.88270841	     -0.00053338	     -0.21086359	      0.00102365	     -0.00020670	     37.01052806
      1.48280082	     -0.05467619	     -0.00041417	     -0.19639693	     -0.05724215	      0.88270815	     -0.00053429	     -0.21086570	      0.00103234	     -0.00017846	     37.06671598
      1.48417619	     -0.05463496	     -0.00041393	     -0.19635578	     -0.05724072	      0.88270792	     -0.00053520	     -0.21086758	      0.00104029	     -0.00014995	     37.30944529
      1.48555156	     -0.05459156	     -0.00041120	     -0.19631251	     -0.05723929	      0.88270773	     -0.00053612	     -0.21086920	      0.00104789	     -0.00012120	     37.33830566
      1.48692693	     -0.05454630	     -0.00041172	     -0.19626729	     -0.05723784	      0.88270759	     -0.00053705	     -0.21087050	      0.00105462	     -0.00009242	     37.64986785
      1.48810346	     -0.05450730	     -0.00040946	     -0.19622840	     -0.05723660	      0.88270749	     -0.00053784	     -0.21087138	      0.00106009	     -0.00006772	     37.63258088
      1.48927999	     -0.05446901	     -0.00040920	     -0.19619015	     -0.05723535	      0.88270743	     -0.00053864	     -0.21087206	      0.00106488	     -0.00004323	     37.80661925
      1.49076746	     -0.05442099	     -0.00040748	     -0.19614221	     -0.05723376	      0.88270739	     -0.00053965	     -0.21087265	      0.00107037	     -0.00001267	     37.91974889
      1.49225493	     -0.05437364	     -0.00040741	     -0.19609490	     -0.05723216	      0.88270739	     -0.00054067	     -0.21087298	      0.00107495	      0.00001707	     38.17574775
      1.49342989	     -0.05433530	     -0.00040455	     -0.19605666	     -0.05723090	      0.88270742	     -0.00054149	     -0.21087304	      0.00107824	      0.00003984	     38.19061729
      1.49460485	     -0.05429664	     -0.00040328	     -0.19601805	     -0.05722963	      0.88270748	     -0.00054230	     -0.21087293	      0.00108096	      0.00006179	     38.35977531
      1.49611848	     -0.05424588	     -0.00039986	     -0.19596741	     -0.05722799	      0.88270760	     -0.00054335	     -0.21087249	      0.00108399	      0.00008888	     38.48950349
      1.49763211	     -0.05419306	     -0.00039831	     -0.19591464	     -0.05722635	      0.88270775	     -0.00054442	     -0.21087168	      0.00108620	      0.00011453	     38.78718622
      1.49875158	     -0.05415246	     -0.00039491	     -0.19587415	     -0.05722513	      0.88270789	     -0.00054521	     -0.21087079	      0.00108763	      0.00013264	     38.82437504
      1.49987104	     -0.05410962	     -0.00039382	     -0.19583134	     -0.05722391	      0.88270805	     -0.00054600	     -0.21086964	      0.00108854	      0.00015003	     39.01166809
      1.50146899	     -0.05404687	     -0.00039156	     -0.19576864	     -0.05722217	      0.88270831	     -0.00054714	     -0.21086753	      0.00108919	      0.00017393	     39.20295528
      1.50283309	     -0.05399103	     -0.00039105	     -0.19571281	     -0.05722069	      0.88270856	     -0.00054811	     -0.21086527	      0.00108887	      0.00019354	     39.45841862
      1.50419719	     -0.05393232	     -0.00038879	     -0.19565414	     -0.05721920	      0.88270883	     -0.00054909	     -0.21086253	      0.00108793	      0.00021263	     39.60088905
      1.50556129	     -0.05387169	     -0.00038901	     -0.19559347	     -0.05721772	      0.88270914	     -0.00055008	     -0.21085926	      0.00108593	      0.00023127	     39.89432793
      1.50692539	     -0.05380983	     -0.00038656	     -0.19553165	     -0.05721624	      0.88270947	     -0.00055107	     -0.21085548	      0.00108323	      0.00024970	     40.01303343
      1.50809059	     -0.05375591	     -0.00038746	     -0.19547766	     -0.05721498	      0.88270977	     -0.00055193	     -0.21085184	      0.00107989	      0.00026523	     40.27406549
      1.50925580	     -0.05369982	     -0.00038627	     -0.19542156	     -0.05721372	      0.88271008	     -0.00055278	     -0.21084781	      0.00107595	      0.00028076	     40.42918312
      1.51073043	     -0.05362422	     -0.00038589	     -0.19534590	     -0.05721214	      0.88271051	     -0.00055387	     -0.21084208	      0.00106969	      0.00030041	     40.73197041
      1.51220506	     -0.05354412	     -0.00038343	     -0.19526579	     -0.05721057	      0.88271097	     -0.00055496	     -0.21083555	      0.00106224	      0.00032035	     40.94602201
      1.51336139	     -0.05347964	     -0.00038381	     -0.19520124	     -0.05720934	      0.88271135	     -0.00055582	     -0.21082986	      0.00105520	      0.00033617	     41.21562038
      1.51451772	     -0.05341486	     -0.00038248	     -0.19513641	     -0.05720813	      0.88271175	     -0.00055668	     -0.21082369	      0.00104737	      0.00035227	     41.39910877
      1.51602175	     -0.05333185	     -0.00038239	     -0.19505328	     -0.05720656	      0.88271229	     -0.00055781	     -0.21081503	      0.00103566	      0.00037349	     41.70030770
      1.51752578	     -0.05324946	     -0.00038040	     -0.19497081	     -0.05720501	      0.88271287	     -0.00055894	     -0.21080577	      0.00102248	      0.00039495	     41.93429283
      1.51862072	     -0.05318902	     -0.00038144	     -0.19491024	     -0.05720390	      0.88271331	     -0.00055977	     -0.21079865	      0.00101172	      0.00041059	     42.18943355
      1.51971566	     -0.05312828	     -0.00038072	     -0.19484940	     -0.05720280	      0.88271377	     -0.00056060	     -0.21079123	      0.00100027	      0.00042631	     42.38290357
      1.52130869	     -0.05304161	     -0.00038094	     -0.19476254	     -0.05720122	      0.88271447	     -0.00056181	     -0.21077994	      0.00098202	      0.00044910	     42.69860974
      1.52265373	     -0.05297126	     -0.00038024	     -0.19469204	     -0.05719991	      0.88271508	     -0.00056283	     -0.21077004	      0.00096531	      0.00046813	     42.91103443
      1.52399877	     -0.05290354	     -0.00038160	     -0.19462410	     -0.05719862	      0.88271573	     -0.00056386	     -0.21075989	      0.00094724	      0.00048667	     43.19530440
      1.52534382	     -0.05283706	     -0.00038063	     -0.19455746	     -0.05719736	      0.88271639	     -0.00056489	     -0.21074954	      0.00092817	      0.00050464	     43.38620275
      1.52668886	     -0.05277174	     -0.00038271	     -0.19449187	     -0.05719613	      0.88271708	     -0.00056593	     -0.21073900	      0.00090775	      0.00052176	     43.70290773
      1.52782655	     -0.05271685	     -0.00038158	     -0.19443684	     -0.05719510	      0.88271768	     -0.00056680	     -0.21072994	      0.00088983	      0.00053560	     43.83308860
      1.52896424	     -0.05266273	     -0.00038240	     -0.19438250	     -0.05719410	      0.88271830	     -0.00056768	     -0.21072075	      0.00087101	      0.00054866	     44.05021995
      1.53042560	     -0.05259347	     -0.00038207	     -0.19431301	     -0.05719285	      0.88271912	     -0.00056881	     -0.21070877	      0.00084584	      0.00056429	     44.28305419
      1.53188696	     -0.05252339	     -0.00038355	     -0.19424263	     -0.05719163	      0.88271995	     -0.00056995	     -0.21069654	      0.00081939	      0.00057849	     44.62228908
      1.53301544	     -0.05246891	     -0.00038227	     -0.19418798	     -0.05719072	      0.88272061	     -0.00057082	     -0.21068691	      0.00079833	      0.00058857	     44.73935180
      1.53414391	     -0.05241553	     -0.00038278	     -0.19413437	     -0.05718983	      0.88272128	     -0.00057170	     -0.21067714	      0.00077642	      0.00059770	     44.94751167
      1.53563741	     -0.05234848	     -0.00038241	     -0.19406704	     -0.05718869	      0.88272218	     -0.00057287	     -0.21066406	      0.00074645	      0.00060827	     45.14599915
      1.53713092	     -0.05228541	     -0.00038445	     -0.19400360	     -0.05718760	      0.88272309	     -0.00057403	     -0.21065095	      0.00071519	      0.00061684	     45.48255098
      1.53819775	     -0.05224238	     -0.00038358	     -0.19396037	     -0.05718685	      0.88272375	     -0.00057487	     -0.21064160	      0.00069239	      0.00062175	     45.54076322
      1.53926458	     -0.05220157	     -0.00038466	     -0.19391930	     -0.05718612	      0.88272442	     -0.00057570	     -0.21063231	      0.00066894	      0.00062550	     45.71894789
      1.54085568	     -0.05214669	     -0.00038573	     -0.19386403	     -0.05718509	      0.88272542	     -0.00057695	     -0.21061864	      0.00063312	      0.00062892	     45.90460584
      1.54218579	     -0.05210674	     -0.00038795	     -0.19382371	     -0.05718427	      0.88272626	     -0.00057800	     -0.21060750	      0.00060231	      0.00062951	     46.11289791
      1.54351590	     -0.05207173	     -0.00038861	     -0.19378837	     -0.05718349	      0.88272709	     -0.00057904	     -0.21059670	      0.00057102	      0.00062787	     46.20305122
      1.54484602	     -0.05204068	     -0.00039176	     -0.19375691	     -0.05718275	      0.88272792	     -0.00058009	     -0.21058630	      0.00053908	      0.00062382	     46.47024920
      1.54603900	     -0.05201586	     -0.00039207	     -0.19373180	     -0.05718212	      0.88272867	     -0.00058103	     -0.21057730	      0.00051024	      0.00061828	     46.50264687
      1.54723199	     -0.05199390	     -0.00039451	     -0.19370948	     -0.05718153	      0.88272940	     -0.00058197	     -0.21056863	      0.00048094	      0.00061077	     46.68814008
      1.54842498	     -0.05197455	     -0.00039556	     -0.19368981	     -0.05718097	      0.88273012	     -0.00058291	     -0.21056029	      0.00045146	      0.00060134	     46.76206446
      1.54993393	     -0.05195350	     -0.00039825	     -0.19366832	     -0.05718032	      0.88273102	     -0.00058409	     -0.21055021	      0.00041376	      0.00058653	     46.96596899
      1.55114050	     -0.05193915	     -0.00039854	     -0.19365367	     -0.05717984	      0.88273172	     -0.00058505	     -0.21054250	      0.00038354	      0.00057243	     46.97676523
      1.55234707	     -0.05192680	     -0.00040060	     -0.19364096	     -0.05717940	      0.88273240	     -0.00058600	     -0.21053511	      0.00035310	      0.00055624	     47.13300744
      1.55355364	     -0.05191626	     -0.00040137	     -0.19363012	     -0.05717899	      0.88273306	     -0.00058695	     -0.21052802	      0.00032271	      0.00053813	     47.18336511
      1.55505553	     -0.05190536	     -0.00040386	     -0.19361878	     -0.05717853	      0.88273385	     -0.00058813	     -0.21051958	      0.00028475	      0.00051297	     47.37120775
      1.55624127	     -0.05189831	     -0.00040381	     -0.19361145	     -0.05717821	      0.88273445	     -0.00058906	     -0.21051321	      0.00025490	      0.00049122	     47.34472295
      1.55742700	     -0.05189269	     -0.00040539	     -0.19360550	     -0.05717793	      0.88273501	     -0.00059000	     -0.21050707	      0.00022495	      0.00046779	     47.46296430
      1.55861273	     -0.05188851	     -0.00040565	     -0.19360103	     -0.05717768	      0.88273555	     -0.00059093	     -0.21050117	      0.00019514	      0.00044284	     47.47765201
      1.56017563	     -0.05188529	     -0.00040731	     -0.19359740	     -0.05717740	      0.88273622	     -0.00059216	     -0.21049372	      0.00015590	      0.00040768	     47.62157996
      1.56135152	     -0.05188402	     -0.00040687	     -0.19359586	     -0.05717724	      0.88273668	     -0.00059308	     -0.21048838	      0.00012664	      0.00037979	     47.56898059
      1.56252741	     -0.05188445	     -0.00040816	     -0.19359598	     -0.05717711	      0.88273711	     -0.00059400	     -0.21048326	      0.00009741	      0.00035073	     47.66099487
      1.56395362	     -0.05188678	     -0.00040815	     -0.19359798	     -0.05717699	      0.88273759	     -0.00059512	     -0.21047735	      0.00006229	      0.00031418	     47.64067306
      1.56522861	     -0.05189051	     -0.00040997	     -0.19360136	     -0.05717693	      0.88273797	     -0.00059612	     -0.21047234	      0.00003103	      0.00028043	     47.76610175
      1.56650360	     -0.05189596	     -0.00040961	     -0.19360652	     -0.05717691	      0.88273830	     -0.00059712	     -0.21046760	      0.00000015	      0.00024595	     47.69537546
      1.56777859	     -0.05190307	     -0.00041156	     -0.19361329	     -0.05717693	      0.88273859	     -0.00059811	     -0.21046311	     -0.00003063	      0.00021078	     47.82006455
      1.56905358	     -0.05191169	     -0.00041113	     -0.19362163	     -0.05717699	      0.88273884	     -0.00059911	     -0.21045887	     -0.00006098	      0.00017523	     47.72989899
      1.57032856	     -0.05192190	     -0.00041322	     -0.19363150	     -0.05717709	      0.88273904	     -0.00060010	     -0.21045489	     -0.00009122	      0.00013937	     47.85411789
      1.57160355	     -0.05193361	     -0.00041270	     -0.19364294	     -0.05717722	      0.88273919	     -0.00060109	     -0.21045115	     -0.00012099	      0.00010348	     47.74065084
      1.57287854	     -0.05194693	     -0.00041494	     -0.19365591	     -0.05717740	      0.88273930	     -0.00060207	     -0.21044765	     -0.00015065	      0.00006759	     47.86767835
      1.57415353	     -0.05196173	     -0.00041435	     -0.19367046	     -0.05717761	      0.88273937	     -0.00060306	     -0.21044440	     -0.00017981	      0.00003200	     47.73287955
      1.57542852	     -0.05197795	     -0.00041677	     -0.19368633	     -0.05717786	      0.88273938	     -0.00060404	     -0.21044139	     -0.00020884	     -0.00000329	     47.86728994
      1.57670351	     -0.05199543	     -0.00041608	     -0.19370357	     -0.05717814	      0.88273936	     -0.00060503	     -0.21043861	     -0.00023732	     -0.00003799	     47.71196866
      1.57797849	     -0.05201425	     -0.00041865	     -0.19372204	     -0.05717846	      0.88273929	     -0.00060601	     -0.21043607	     -0.00026567	     -0.00007214	     47.85451874
      1.57925348	     -0.05203437	     -0.00041787	     -0.19374193	     -0.05717882	      0.88273917	     -0.00060698	     -0.21043375	     -0.00029343	     -0.00010543	     47.67744968
      1.58052847	     -0.05205595	     -0.00042067	     -0.19376316	     -0.05717921	      0.88273902	     -0.00060796	     -0.21043166	     -0.00032107	     -0.00013794	     47.83033074
      1.58166844	     -0.05207633	     -0.00042021	     -0.19378332	     -0.05717959	      0.88273885	     -0.00060882	     -0.21042999	     -0.00034524	     -0.00016613	     47.66854320
      1.58280840	     -0.05209768	     -0.00042180	     -0.19380440	     -0.05718000	      0.88273864	     -0.00060969	     -0.21042848	     -0.00036925	     -0.00019355	     47.70906771
      1.58420670	     -0.05212507	     -0.00042228	     -0.19383151	     -0.05718053	      0.88273835	     -0.00061075	     -0.21042688	     -0.00039815	     -0.00022594	     47.61799052
      1.58560499	     -0.05215409	     -0.00042469	     -0.19386019	     -0.05718111	      0.88273801	     -0.00061181	     -0.21042553	     -0.00042669	     -0.00025698	     47.70555523
      1.58677065	     -0.05217936	     -0.00042449	     -0.19388525	     -0.05718162	      0.88273770	     -0.00061269	     -0.21042459	     -0.00044994	     -0.00028167	     47.54557001
      1.58793631	     -0.05220575	     -0.00042620	     -0.19391138	     -0.05718216	      0.88273735	     -0.00061356	     -0.21042382	     -0.00047295	     -0.00030537	     47.57525968
      1.58933761	     -0.05223885	     -0.00042667	     -0.19394421	     -0.05718284	      0.88273691	     -0.00061461	     -0.21042312	     -0.00049998	     -0.00033244	     47.45699443
      1.59073891	     -0.05227339	     -0.00042920	     -0.19397844	     -0.05718356	      0.88273642	     -0.00061566	     -0.21042267	     -0.00052658	     -0.00035808	     47.55257303
      1.59186486	     -0.05230217	     -0.00042882	     -0.19400703	     -0.05718416	      0.88273601	     -0.00061650	     -0.21042248	     -0.00054732	     -0.00037757	     47.36463509
      1.59299080	     -0.05233193	     -0.00043024	     -0.19403656	     -0.05718479	      0.88273557	     -0.00061734	     -0.21042244	     -0.00056778	     -0.00039620	     47.37098396
      1.59444434	     -0.05237176	     -0.00043069	     -0.19407614	     -0.05718564	      0.88273498	     -0.00061841	     -0.21042261	     -0.00059345	     -0.00041896	     47.24251625
      1.59589789	     -0.05241328	     -0.00043305	     -0.19411736	     -0.05718652	      0.88273435	     -0.00061948	     -0.21042304	     -0.00061849	     -0.00044043	     47.32414576
      1.59699355	     -0.05244555	     -0.00043245	     -0.19414949	     -0.05718720	      0.88273386	     -0.00062029	     -0.21042352	     -0.00063666	     -0.00045573	     47.11278307
      1.59808922	     -0.05247870	     -0.00043360	     -0.19418245	     -0.05718791	      0.88273336	     -0.00062109	     -0.21042414	     -0.00065449	     -0.00047041	     47.09791705
      1.59960348	     -0.05252607	     -0.00043404	     -0.19422958	     -0.05718892	      0.88273263	     -0.00062219	     -0.21042522	     -0.00067821	     -0.00048967	     46.95315947
      1.60111774	     -0.05257532	     -0.00043644	     -0.19427855	     -0.05718996	      0.88273187	     -0.00062329	     -0.21042657	     -0.00070110	     -0.00050790	     47.03107927
      1.60216762	     -0.05261045	     -0.00043572	     -0.19431357	     -0.05719071	      0.88273133	     -0.00062405	     -0.21042765	     -0.00071620	     -0.00051992	     46.78723126
      1.60321750	     -0.05264636	     -0.00043669	     -0.19434932	     -0.05719147	      0.88273078	     -0.00062481	     -0.21042886	     -0.00073094	     -0.00053156	     46.74662842
      1.60483407	     -0.05270302	     -0.00043721	     -0.19440577	     -0.05719267	      0.88272991	     -0.00062597	     -0.21043095	     -0.00075256	     -0.00054874	     46.57836480
      1.60617110	     -0.05275110	     -0.00043863	     -0.19445366	     -0.05719369	      0.88272917	     -0.00062693	     -0.21043289	     -0.00076960	     -0.00056241	     46.55058090
      1.60750814	     -0.05280009	     -0.00043821	     -0.19450252	     -0.05719473	      0.88272841	     -0.00062788	     -0.21043500	     -0.00078564	     -0.00057561	     46.32365123
      1.60884517	     -0.05284987	     -0.00043977	     -0.19455212	     -0.05719579	      0.88272763	     -0.00062883	     -0.21043729	     -0.00080100	     -0.00058847	     46.35722101
      1.61003387	     -0.05289513	     -0.00043874	     -0.19459729	     -0.05719675	      0.88272692	     -0.00062967	     -0.21043949	     -0.00081371	     -0.00059957	     46.09405486
      1.61122256	     -0.05294113	     -0.00043971	     -0.19464316	     -0.05719772	      0.88272620	     -0.00063051	     -0.21044182	     -0.00082587	     -0.00061050	     46.06479774
      1.61241126	     -0.05298788	     -0.00043940	     -0.19468982	     -0.05719871	      0.88272547	     -0.00063134	     -0.21044428	     -0.00083720	     -0.00062123	     45.88785543
      1.61396220	     -0.05304996	     -0.00044042	     -0.19475175	     -0.05720002	      0.88272450	     -0.00063243	     -0.21044768	     -0.00085099	     -0.00063503	     45.82501863
      1.61517888	     -0.05309935	     -0.00043954	     -0.19480109	     -0.05720106	      0.88272372	     -0.00063327	     -0.21045049	     -0.00086078	     -0.00064567	     45.56942982
      1.61639556	     -0.05314939	     -0.00044043	     -0.19485103	     -0.05720211	      0.88272292	     -0.00063412	     -0.21045341	     -0.00086994	     -0.00065624	     45.52327921
      1.61761223	     -0.05320013	     -0.00044001	     -0.19490171	     -0.05720318	      0.88272212	     -0.00063496	     -0.21045645	     -0.00087819	     -0.00066669	     45.32113359
      1.61914108	     -0.05326488	     -0.00044099	     -0.19496636	     -0.05720453	      0.88272109	     -0.00063601	     -0.21046042	     -0.00088756	     -0.00067979	     45.25664123
      1.62034244	     -0.05331644	     -0.00044027	     -0.19501788	     -0.05720560	      0.88272027	     -0.00063684	     -0.21046367	     -0.00089387	     -0.00068998	     44.98150151
      1.62154380	     -0.05336850	     -0.00044133	     -0.19506986	     -0.05720667	      0.88271943	     -0.00063766	     -0.21046701	     -0.00089954	     -0.00070016	     44.91879964
      1.62274516	     -0.05342081	     -0.00044118	     -0.19512215	     -0.05720776	      0.88271859	     -0.00063847	     -0.21047045	     -0.00090430	     -0.00071029	     44.72133613
      1.62433538	     -0.05349046	     -0.00044233	     -0.19519173	     -0.05720920	      0.88271745	     -0.00063955	     -0.21047513	     -0.00090946	     -0.00072368	     44.63793852
      1.62553378	     -0.05354313	     -0.00044147	     -0.19524440	     -0.05721029	      0.88271657	     -0.00064036	     -0.21047874	     -0.00091224	     -0.00073371	     44.36196710
      1.62673218	     -0.05359591	     -0.00044226	     -0.19529715	     -0.05721139	      0.88271569	     -0.00064117	     -0.21048241	     -0.00091436	     -0.00074374	     44.29617778
      1.62818052	     -0.05365967	     -0.00044159	     -0.19536093	     -0.05721271	      0.88271460	     -0.00064214	     -0.21048693	     -0.00091568	     -0.00075575	     44.02777691
      1.62948147	     -0.05371663	     -0.00044264	     -0.19541787	     -0.05721390	      0.88271361	     -0.00064301	     -0.21049104	     -0.00091602	     -0.00076647	     44.00290004
      1.63078242	     -0.05377306	     -0.00044142	     -0.19547435	     -0.05721509	      0.88271261	     -0.00064387	     -0.21049518	     -0.00091518	     -0.00077700	     43.70820350
      1.63208337	     -0.05382907	     -0.00044240	     -0.19553037	     -0.05721628	      0.88271159	     -0.00064473	     -0.21049933	     -0.00091360	     -0.00078742	     43.69704177
      1.63338432	     -0.05388463	     -0.00044095	     -0.19558600	     -0.05721747	      0.88271056	     -0.00064559	     -0.21050348	     -0.00091084	     -0.00079757	     43.39069111
      1.63468527	     -0.05393969	     -0.00044190	     -0.19564108	     -0.05721865	      0.88270951	     -0.00064645	     -0.21050762	     -0.00090737	     -0.00080754	     43.39415341
      1.63598622	     -0.05399419	     -0.00044027	     -0.19569568	     -0.05721983	      0.88270846	     -0.00064730	     -0.21051174	     -0.00090273	     -0.00081715	     43.07770799
      1.63728717	     -0.05404826	     -0.00044119	     -0.19574979	     -0.05722100	      0.88270739	     -0.00064814	     -0.21051583	     -0.00089743	     -0.00082648	     43.08817765
      1.63858811	     -0.05410189	     -0.00043946	     -0.19580354	     -0.05722217	      0.88270631	     -0.00064899	     -0.21051989	     -0.00089097	     -0.00083535	     42.76276175
      1.63988906	     -0.05415503	     -0.00044040	     -0.19585673	     -0.05722332	      0.88270521	     -0.00064983	     -0.21052391	     -0.00088390	     -0.00084385	     42.78166865
      1.64119001	     -0.05420746	     -0.00043866	     -0.19590929	     -0.05722446	      0.88270411	     -0.00065067	     -0.21052789	     -0.00087569	     -0.00085179	     42.45550970
      1.64249096	     -0.05425908	     -0.00043964	     -0.19596098	     -0.05722560	      0.88270300	     -0.00065150	     -0.21053181	     -0.00086689	     -0.00085926	     42.48310666
      1.64379191	     -0.05430994	     -0.00043796	     -0.19601199	     -0.05722672	      0.88270188	     -0.00065233	     -0.21053567	     -0.00085699	     -0.00086606	     42.15671353
      1.64509286	     -0.05436022	     -0.00043905	     -0.19606235	     -0.05722783	      0.88270075	     -0.00065316	     -0.21053946	     -0.00084656	     -0.00087228	     42.18630532
      1.64639381	     -0.05440961	     -0.00043757	     -0.19611189	     -0.05722892	      0.88269961	     -0.00065399	     -0.21054318	     -0.00083508	     -0.00087774	     41.86386020
      1.64769476	     -0.05445804	     -0.00043881	     -0.19616041	     -0.05723000	      0.88269846	     -0.00065481	     -0.21054683	     -0.00082310	     -0.00088250	     41.90173216
      1.64899571	     -0.05450529	     -0.00043762	     -0.19620782	     -0.05723106	      0.88269731	     -0.00065563	     -0.21055040	     -0.00081013	     -0.00088641	     41.58945844
      1.65029665	     -0.05455118	     -0.00043904	     -0.19625381	     -0.05723211	      0.88269616	     -0.00065645	     -0.21055388	     -0.00079671	     -0.00088950	     41.63537475
      1.65159760	     -0.05459555	     -0.00043815	     -0.19629835	     -0.05723314	      0.88269500	     -0.00065727	     -0.21055726	     -0.00078236	     -0.00089162	     41.33487476
      1.65289855	     -0.05463862	     -0.00043973	     -0.19634152	     -0.05723414	      0.88269384	     -0.00065808	     -0.21056055	     -0.00076762	     -0.00089283	     41.38387208
      1.65419950	     -0.05468026	     -0.00043915	     -0.19638333	     -0.05723513	      0.88269267	     -0.00065889	     -0.21056373	     -0.00075204	     -0.00089301	     41.09659804
      1.65550045	     -0.05472024	     -0.00044082	     -0.19642343	     -0.05723610	      0.88269151	     -0.00065970	     -0.21056682	     -0.00073612	     -0.00089225	     41.15211374
      1.65680140	     -0.05475834	     -0.00044048	     -0.19646169	     -0.05723705	      0.88269035	     -0.00066051	     -0.21056980	     -0.00071942	     -0.00089044	     40.88470488
      1.65810235	     -0.05479457	     -0.00044215	     -0.19649805	     -0.05723797	      0.88268920	     -0.00066132	     -0.21057267	     -0.00070243	     -0.00088766	     40.94100688
      1.65940330	     -0.05482910	     -0.00044202	     -0.19653277	     -0.05723887	      0.88268804	     -0.00066212	     -0.21057544	     -0.00068475	     -0.00088380	     40.69179214
      1.66070425	     -0.05486182	     -0.00044373	     -0.19656561	     -0.05723975	      0.88268690	     -0.00066292	     -0.21057811	     -0.00066682	     -0.00087896	     40.74699008
      1.66200519	     -0.05489243	     -0.00044378	     -0.19659641	     -0.05724061	      0.88268576	     -0.00066372	     -0.21058067	     -0.00064828	     -0.00087304	     40.52092465
      1.66330614	     -0.05492096	     -0.00044546	     -0.19662508	     -0.05724144	      0.88268463	     -0.00066452	     -0.21058313	     -0.00062953	     -0.00086611	     40.57456656
      1.66460709	     -0.05494738	     -0.00044566	     -0.19665168	     -0.05724225	      0.88268350	     -0.00066531	     -0.21058548	     -0.00061027	     -0.00085810	     40.37176684
      1.66590804	     -0.05497155	     -0.00044724	     -0.19667600	     -0.05724303	      0.88268239	     -0.00066611	     -0.21058772	     -0.00059085	     -0.00084909	     40.42339868
      1.66720899	     -0.05499356	     -0.00044750	     -0.19669821	     -0.05724378	      0.88268130	     -0.00066690	     -0.21058985	     -0.00057098	     -0.00083903	     40.24506007
      1.66850994	     -0.05501363	     -0.00044900	     -0.19671843	     -0.05724451	      0.88268021	     -0.00066769	     -0.21059185	     -0.00055098	     -0.00082802	     40.29325548
      1.66981089	     -0.05503187	     -0.00044937	     -0.19673686	     -0.05724522	      0.88267914	     -0.00066848	     -0.21059374	     -0.00053060	     -0.00081604	     40.13803043
      1.67139464	     -0.05505167	     -0.00045155	     -0.19675686	     -0.05724604	      0.88267786	     -0.00066944	     -0.21059591	     -0.00050570	     -0.00080031	     40.28827694
      1.67254835	     -0.05506426	     -0.00045111	     -0.19676964	     -0.05724661	      0.88267695	     -0.00067013	     -0.21059739	     -0.00048715	     -0.00078805	     40.02106497
      1.67370207	     -0.05507521	     -0.00045225	     -0.19678075	     -0.05724716	      0.88267604	     -0.00067082	     -0.21059878	     -0.00046864	     -0.00077523	     40.07085201
      1.67526314	     -0.05508762	     -0.00045244	     -0.19679341	     -0.05724787	      0.88267485	     -0.00067176	     -0.21060053	     -0.00044326	     -0.00075704	     39.91853804
      1.67665594	     -0.05509695	     -0.00045388	     -0.19680292	     -0.05724848	      0.88267380	     -0.00067260	     -0.21060197	     -0.00042061	     -0.00074023	     40.05097941
      1.67804874	     -0.05510497	     -0.00045279	     -0.19681120	     -0.05724905	      0.88267279	     -0.00067343	     -0.21060330	     -0.00039752	     -0.00072304	     39.73902344
      1.67925170	     -0.05511197	     -0.00045424	     -0.19681835	     -0.05724951	      0.88267192	     -0.00067415	     -0.21060439	     -0.00037769	     -0.00070822	     39.91452200
      1.68045467	     -0.05511994	     -0.00045385	     -0.19682654	     -0.05724995	      0.88267108	     -0.00067486	     -0.21060549	     -0.00035745	     -0.00069359	     39.72307350
      1.68190706	     -0.05513162	     -0.00045510	     -0.19683842	     -0.05725045	      0.88267009	     -0.00067573	     -0.21060691	     -0.00033285	     -0.00067662	     39.79036790
      1.68335945	     -0.05514596	     -0.00045491	     -0.19685300	     -0.05725092	      0.88266912	     -0.00067659	     -0.21060854	     -0.00030755	     -0.00066071	     39.48703216
      1.68455729	     -0.05515930	     -0.00045726	     -0.19686647	     -0.05725128	      0.88266833	     -0.00067731	     -0.21061010	     -0.00028650	     -0.00064867	     39.67314377
      1.68575512	     -0.05517399	     -0.00045801	     -0.19688133	     -0.05725161	      0.88266756	     -0.00067802	     -0.21061188	     -0.00026481	     -0.00063768	     39.48345646
      1.68723512	     -0.05519444	     -0.00046066	     -0.19690196	     -0.05725198	      0.88266663	     -0.00067891	     -0.21061445	     -0.00023755	     -0.00062584	     39.54285727
      1.68871511	     -0.05521738	     -0.00046166	     -0.19692512	     -0.05725231	      0.88266571	     -0.00067979	     -0.21061747	     -0.00020931	     -0.00061604	     39.18976673
      1.68988444	     -0.05523745	     -0.00046500	     -0.19694529	     -0.05725254	      0.88266499	     -0.00068049	     -0.21062022	     -0.00018668	     -0.00060995	     39.37648388
      1.69105377	     -0.05525891	     -0.00046676	     -0.19696690	     -0.05725275	      0.88266428	     -0.00068119	     -0.21062331	     -0.00016330	     -0.00060529	     39.18853778
      1.69258540	     -0.05528828	     -0.00047054	     -0.19699644	     -0.05725297	      0.88266336	     -0.00068210	     -0.21062789	     -0.00013195	     -0.00060144	     39.21741613
      1.69411703	     -0.05531854	     -0.00047252	     -0.19702693	     -0.05725315	      0.88266244	     -0.00068302	     -0.21063305	     -0.00009938	     -0.00060001	     38.83913797
      1.69525600	     -0.05534220	     -0.00047634	     -0.19705069	     -0.05725325	      0.88266175	     -0.00068370	     -0.21063726	     -0.00007479	     -0.00060054	     39.01618930
      1.69639498	     -0.05536697	     -0.00047841	     -0.19707562	     -0.05725332	      0.88266107	     -0.00068438	     -0.21064181	     -0.00004945	     -0.00060234	     38.82769319
      1.69799444	     -0.05540340	     -0.00048230	     -0.19711225	     -0.05725337	      0.88266010	     -0.00068534	     -0.21064879	     -0.00001305	     -0.00060707	     38.79490843
      1.69937672	     -0.05543612	     -0.00048436	     -0.19714519	     -0.05725336	      0.88265926	     -0.00068617	     -0.21065536	      0.00001949	     -0.00061313	     38.51311362
      1.70075900	     -0.05546962	     -0.00048814	     -0.19717887	     -0.05725331	      0.88265841	     -0.00068699	     -0.21066244	      0.00005271	     -0.00062096	     38.60860666
      1.70214128	     -0.05550360	     -0.00048950	     -0.19721311	     -0.05725322	      0.88265754	     -0.00068782	     -0.21067000	      0.00008713	     -0.00063033	     38.23639296
      1.70352355	     -0.05553821	     -0.00049361	     -0.19724791	     -0.05725307	      0.88265666	     -0.00068864	     -0.21067802	      0.00012213	     -0.00064119	     38.43874963
      1.70472560	     -0.05556879	     -0.00049442	     -0.19727873	     -0.05725291	      0.88265589	     -0.00068936	     -0.21068536	      0.00015364	     -0.00065158	     38.06684093
      1.70592764	     -0.05560014	     -0.00049719	     -0.19731028	     -0.05725270	      0.88265510	     -0.00069007	     -0.21069304	      0.00018562	     -0.00066282	     38.08685405
      1.70741446	     -0.05563998	     -0.00049917	     -0.19735041	     -0.05725240	      0.88265410	     -0.00069095	     -0.21070299	      0.00022632	     -0.00067761	     37.84405170
      1.70890129	     -0.05568109	     -0.00050298	     -0.19739177	     -0.05725203	      0.88265308	     -0.00069184	     -0.21071345	      0.00026787	     -0.00069321	     37.94875092
      1.71011991	     -0.05571493	     -0.00050383	     -0.19742590	     -0.05725168	      0.88265223	     -0.00069256	     -0.21072239	      0.00030298	     -0.00070633	     37.62073682
      1.71133854	     -0.05574868	     -0.00050645	     -0.19745988	     -0.05725129	      0.88265136	     -0.00069328	     -0.21073162	      0.00033859	     -0.00071967	     37.63817704
      1.71284096	     -0.05578999	     -0.00050810	     -0.19750153	     -0.05725075	      0.88265027	     -0.00069416	     -0.21074336	      0.00038364	     -0.00073611	     37.41061624
      1.71434337	     -0.05583140	     -0.00051168	     -0.19754324	     -0.05725014	      0.88264915	     -0.00069505	     -0.21075547	      0.00042950	     -0.00075236	     37.53705202
      1.71552720	     -0.05586436	     -0.00051210	     -0.19757651	     -0.05724961	      0.88264825	     -0.00069574	     -0.21076524	      0.00046662	     -0.00076480	     37.21805007
      1.71671102	     -0.05589801	     -0.00051431	     -0.19761043	     -0.05724903	      0.88264734	     -0.00069644	     -0.21077523	      0.00050414	     -0.00077692	     37.21337273
      1.71827086	     -0.05594394	     -0.00051598	     -0.19765674	     -0.05724821	      0.88264611	     -0.00069735	     -0.21078873	      0.00055465	     -0.00079221	     37.00056282
      1.71983069	     -0.05599120	     -0.00051966	     -0.19770436	     -0.05724730	      0.88264487	     -0.00069827	     -0.21080263	      0.00060602	     -0.00080669	     37.12151640
      1.72098092	     -0.05602641	     -0.00052008	     -0.19773989	     -0.05724658	      0.88264393	     -0.00069894	     -0.21081312	      0.00064489	     -0.00081669	     36.81432931
      1.72213116	     -0.05606224	     -0.00052233	     -0.19777600	     -0.05724582	      0.88264299	     -0.00069961	     -0.21082381	      0.00068417	     -0.00082612	     36.80192715
      1.72376491	     -0.05611432	     -0.00052458	     -0.19782851	     -0.05724466	      0.88264163	     -0.00070057	     -0.21083933	      0.00074113	     -0.00083836	     36.61637227
      1.72516837	     -0.05616069	     -0.00052790	     -0.19787522	     -0.05724358	      0.88264044	     -0.00070139	     -0.21085299	      0.00079089	     -0.00084776	     36.64472572
      1.72657182	     -0.05620751	     -0.00052943	     -0.19792245	     -0.05724243	      0.88263925	     -0.00070221	     -0.21086696	      0.00084175	     -0.00085599	     36.39095420
      1.72797527	     -0.05625479	     -0.00053308	     -0.19797008	     -0.05724122	      0.88263804	     -0.00070303	     -0.21088120	      0.00089323	     -0.00086309	     36.49800516
      1.72937872	     -0.05630210	     -0.00053365	     -0.19801784	     -0.05723993	      0.88263683	     -0.00070385	     -0.21089569	      0.00094591	     -0.00086890	     36.14840423
      1.73059165	     -0.05634295	     -0.00053681	     -0.19805901	     -0.05723875	      0.88263577	     -0.00070456	     -0.21090839	      0.00099183	     -0.00087301	     36.25876826
      1.73180458	     -0.05638376	     -0.00053799	     -0.19810020	     -0.05723752	      0.88263471	     -0.00070526	     -0.21092125	      0.00103864	     -0.00087616	     36.07682775
      1.73331910	     -0.05643460	     -0.00054094	     -0.19815149	     -0.05723590	      0.88263338	     -0.00070614	     -0.21093749	      0.00109786	     -0.00087880	     36.07342912
      1.73483362	     -0.05648467	     -0.00054198	     -0.19820207	     -0.05723419	      0.88263205	     -0.00070703	     -0.21095390	      0.00115831	     -0.00087987	     35.79515470
      1.73605997	     -0.05652462	     -0.00054503	     -0.19824238	     -0.05723274	      0.88263097	     -0.00070774	     -0.21096728	      0.00120773	     -0.00087966	     35.89153444
      1.73728632	     -0.05656300	     -0.00054640	     -0.19828117	     -0.05723123	      0.88262989	     -0.00070845	     -0.21098072	      0.00125800	     -0.00087834	     35.72273895
      1.73881952	     -0.05661016	     -0.00054980	     -0.19832882	     -0.05722925	      0.88262855	     -0.00070935	     -0.21099759	      0.00132155	     -0.00087513	     35.73566327
      1.74035271	     -0.05665580	     -0.00055079	     -0.19837502	     -0.05722718	      0.88262721	     -0.00071024	     -0.21101448	      0.00138622	     -0.00086988	     35.48007198
      1.74153778	     -0.05668983	     -0.00055347	     -0.19840943	     -0.05722551	      0.88262618	     -0.00071093	     -0.21102750	      0.00143647	     -0.00086432	     35.56198633
      1.74272286	     -0.05672214	     -0.00055415	     -0.19844219	     -0.05722377	      0.88262516	     -0.00071162	     -0.21104046	      0.00148734	     -0.00085743	     35.42506220
      1.74432155	     -0.05676315	     -0.00055621	     -0.19848378	     -0.05722134	      0.88262380	     -0.00071255	     -0.21105777	      0.00155655	     -0.00084609	     35.42693781
      1.74592025	     -0.05679807	     -0.00055698	     -0.19851933	     -0.05721880	      0.88262246	     -0.00071347	     -0.21107481	      0.00162671	     -0.00083214	     35.21538708
      1.74706327	     -0.05682316	     -0.00056039	     -0.19854480	     -0.05721691	      0.88262151	     -0.00071414	     -0.21108683	      0.00167702	     -0.00082050	     35.31783590
      1.74820630	     -0.05684726	     -0.00056219	     -0.19856931	     -0.05721496	      0.88262058	     -0.00071480	     -0.21109873	      0.00172781	     -0.00080739	     35.24133096
      1.74989366	     -0.05688085	     -0.00056595	     -0.19860350	     -0.05721198	      0.88261924	     -0.00071578	     -0.21111599	      0.00180318	     -0.00078541	     35.25356438
      1.75131398	     -0.05690685	     -0.00056785	     -0.19863005	     -0.05720938	      0.88261814	     -0.00071661	     -0.21113019	      0.00186712	     -0.00076449	     35.14644317
      1.75273429	     -0.05693052	     -0.00057158	     -0.19865422	     -0.05720668	      0.88261707	     -0.00071743	     -0.21114402	      0.00193116	     -0.00074148	     35.22684668
      1.75415460	     -0.05695074	     -0.00057294	     -0.19867501	     -0.05720389	      0.88261603	     -0.00071826	     -0.21115740	      0.00199567	     -0.00071631	     35.08918550
      1.75557491	     -0.05696769	     -0.00057722	     -0.19869245	     -0.05720101	      0.88261503	     -0.00071908	     -0.21117025	      0.00206007	     -0.00068919	     35.25012661
      1.75677744	     -0.05697955	     -0.00057786	     -0.19870483	     -0.05719850	      0.88261422	     -0.00071977	     -0.21118066	      0.00211504	     -0.00066462	     35.11843700
      1.75797996	     -0.05698980	     -0.00058040	     -0.19871553	     -0.05719592	      0.88261343	     -0.00072047	     -0.21119062	      0.00216990	     -0.00063880	     35.16923545
      1.75952675	     -0.05700080	     -0.00058222	     -0.19872716	     -0.05719251	      0.88261247	     -0.00072137	     -0.21120275	      0.00224071	     -0.00060381	     35.13246366
      1.76107355	     -0.05700990	     -0.00058601	     -0.19873683	     -0.05718899	      0.88261157	     -0.00072226	     -0.21121411	      0.00231138	     -0.00056709	     35.25557676
      1.76227940	     -0.05701547	     -0.00058690	     -0.19874290	     -0.05718617	      0.88261090	     -0.00072296	     -0.21122243	      0.00236673	     -0.00053730	     35.17641559
      1.76348526	     -0.05701980	     -0.00059000	     -0.19874767	     -0.05718328	      0.88261027	     -0.00072365	     -0.21123028	      0.00242187	     -0.00050659	     35.25302847
      1.76505981	     -0.05702359	     -0.00059329	     -0.19875207	     -0.05717941	      0.88260951	     -0.00072456	     -0.21123980	      0.00249394	     -0.00046504	     35.26810375
      1.76663437	     -0.05702484	     -0.00059923	     -0.19875384	     -0.05717543	      0.88260881	     -0.00072547	     -0.21124851	      0.00256554	     -0.00042191	     35.45211524
      1.76777985	     -0.05702200	     -0.00060110	     -0.19875146	     -0.05717246	      0.88260834	     -0.00072613	     -0.21125429	      0.00261763	     -0.00038942	     35.39884552
      1.76892533	     -0.05701553	     -0.00060471	     -0.19874540	     -0.05716943	      0.88260792	     -0.00072679	     -0.21125952	      0.00266926	     -0.00035605	     35.48902238
      1.77059423	     -0.05699975	     -0.00060838	     -0.19873025	     -0.05716492	      0.88260736	     -0.00072776	     -0.21126610	      0.00274387	     -0.00030566	     35.55867328
      1.77200529	     -0.05697980	     -0.00061241	     -0.19871081	     -0.05716100	      0.88260696	     -0.00072857	     -0.21127063	      0.00280607	     -0.00026145	     35.70906577
      1.77341636	     -0.05695178	     -0.00061416	     -0.19868337	     -0.05715700	      0.88260663	     -0.00072938	     -0.21127408	      0.00286763	     -0.00021560	     35.76718493
      1.77482742	     -0.05691760	     -0.00061825	     -0.19864968	     -0.05715291	      0.88260636	     -0.00073019	     -0.21127636	      0.00292798	     -0.00016813	     35.97613932
      1.77623848	     -0.05687780	     -0.00061912	     -0.19861047	     -0.05714874	      0.88260615	     -0.00073101	     -0.21127744	      0.00298750	     -0.00011883	     36.02107485
      1.77742306	     -0.05683918	     -0.00062261	     -0.19857225	     -0.05714517	      0.88260604	     -0.00073169	     -0.21127739	      0.00303622	     -0.00007612	     36.21384650
      1.77860764	     -0.05679467	     -0.00062387	     -0.19852821	     -0.05714154	      0.88260597	     -0.00073237	     -0.21127642	      0.00308417	     -0.00003204	     36.33271475
      1.78014877	     -0.05672921	     -0.00062662	     -0.19846331	     -0.05713674	      0.88260597	     -0.00073325	     -0.21127371	      0.00314485	      0.00002738	     36.56393168
      1.78168990	     -0.05665466	     -0.00062680	     -0.19838938	     -0.05713185	      0.88260606	     -0.00073413	     -0.21126930	      0.00320369	      0.00008921	     36.72921947
      1.78286099	     -0.05659205	     -0.00062883	     -0.19832717	     -0.05712807	      0.88260619	     -0.00073480	     -0.21126477	      0.00324673	      0.00013766	     36.93999227
      1.78403207	     -0.05652452	     -0.00062877	     -0.19826010	     -0.05712425	      0.88260638	     -0.00073546	     -0.21125921	      0.00328864	      0.00018744	     37.10105874
      1.78560912	     -0.05642531	     -0.00062931	     -0.19816146	     -0.05711902	      0.88260673	     -0.00073636	     -0.21125005	      0.00334280	      0.00025632	     37.37320187
      1.78718616	     -0.05631613	     -0.00062694	     -0.19805292	     -0.05711370	      0.88260719	     -0.00073725	     -0.21123891	      0.00339454	      0.00032717	     37.61334689
      1.78828304	     -0.05623512	     -0.00062761	     -0.19797227	     -0.05710996	      0.88260758	     -0.00073788	     -0.21122997	      0.00342873	      0.00037739	     37.83735146
      1.78937992	     -0.05615042	     -0.00062645	     -0.19788797	     -0.05710618	      0.88260802	     -0.00073850	     -0.21122006	      0.00346176	      0.00042838	     38.03290213
      1.79107399	     -0.05601426	     -0.00062580	     -0.19775236	     -0.05710028	      0.88260881	     -0.00073945	     -0.21120290	      0.00350997	      0.00050833	     38.37334601
      1.79246059	     -0.05589933	     -0.00062434	     -0.19763788	     -0.05709538	      0.88260956	     -0.00074024	     -0.21118727	      0.00354698	      0.00057464	     38.61169240
      1.79384718	     -0.05578198	     -0.00062466	     -0.19752092	     -0.05709044	      0.88261041	     -0.00074102	     -0.21117032	      0.00358147	      0.00064130	     38.90357894
      1.79523377	     -0.05566134	     -0.00062238	     -0.19740070	     -0.05708545	      0.88261134	     -0.00074180	     -0.21115212	      0.00361379	      0.00070802	     39.12072573
      1.79646610	     -0.05555147	     -0.00062272	     -0.19729113	     -0.05708098	      0.88261225	     -0.00074250	     -0.21113494	      0.00364034	      0.00076692	     39.39812189
      1.79769843	     -0.05544022	     -0.00062103	     -0.19718021	     -0.05707648	      0.88261323	     -0.00074319	     -0.21111684	      0.00366521	      0.00082531	     39.59980932
      1.79893077	     -0.05532852	     -0.00062084	     -0.19706878	     -0.05707195	      0.88261428	     -0.00074389	     -0.21109791	      0.00368812	      0.00088282	     39.85707225
      1.80050684	     -0.05518484	     -0.00061936	     -0.19692545	     -0.05706612	      0.88261573	     -0.00074478	     -0.21107261	      0.00371488	      0.00095477	     40.13949762
      1.80174399	     -0.05507091	     -0.00062014	     -0.19681172	     -0.05706151	      0.88261695	     -0.00074548	     -0.21105194	      0.00373368	      0.00100965	     40.44249296
      1.80298114	     -0.05495505	     -0.00061907	     -0.19669608	     -0.05705688	      0.88261823	     -0.00074618	     -0.21103061	      0.00375083	      0.00106301	     40.66605689
      1.80421829	     -0.05483650	     -0.00061917	     -0.19657771	     -0.05705223	      0.88261958	     -0.00074688	     -0.21100860	      0.00376606	      0.00111465	     40.96047650
      1.80579404	     -0.05468108	     -0.00061741	     -0.19642255	     -0.05704628	      0.88262138	     -0.00074777	     -0.21097956	      0.00378294	      0.00117786	     41.26298100
      1.80699886	     -0.05455932	     -0.00061761	     -0.19630092	     -0.05704172	      0.88262283	     -0.00074845	     -0.21095660	      0.00379369	      0.00122404	     41.58322825
      1.80820368	     -0.05443572	     -0.00061593	     -0.19617748	     -0.05703714	      0.88262433	     -0.00074913	     -0.21093300	      0.00380280	      0.00126835	     41.80801152
      1.80966446	     -0.05428315	     -0.00061531	     -0.19602505	     -0.05703158	      0.88262622	     -0.00074995	     -0.21090357	      0.00381128	      0.00131936	     42.18344213
      1.81097060	     -0.05414619	     -0.00061299	     -0.19588823	     -0.05702660	      0.88262798	     -0.00075069	     -0.21087659	      0.00381672	      0.00136245	     42.40314297
      1.81227673	     -0.05400955	     -0.00061311	     -0.19575164	     -0.05702161	      0.88262978	     -0.00075143	     -0.21084904	      0.00381986	      0.00140293	     42.77250969
      1.81358287	     -0.05387331	     -0.00061104	     -0.19561549	     -0.05701662	      0.88263164	     -0.00075217	     -0.21082102	      0.00382105	      0.00144088	     42.99177129
      1.81488900	     -0.05373742	     -0.00061173	     -0.19547959	     -0.05701163	      0.88263354	     -0.00075290	     -0.21079259	      0.00381993	      0.00147613	     43.38365521
      1.81619514	     -0.05360098	     -0.00060971	     -0.19534319	     -0.05700664	      0.88263549	     -0.00075364	     -0.21076379	      0.00381690	      0.00150884	     43.59956175
      1.81750127	     -0.05346376	     -0.00061053	     -0.19520591	     -0.05700166	      0.88263748	     -0.00075438	     -0.21073463	      0.00381157	      0.00153890	     44.01352116
      1.81880741	     -0.05332540	     -0.00060766	     -0.19506758	     -0.05699669	      0.88263951	     -0.00075511	     -0.21070513	      0.00380435	      0.00156642	     44.20531689
      1.81995320	     -0.05320394	     -0.00060795	     -0.19494604	     -0.05699233	      0.88264132	     -0.00075576	     -0.21067898	      0.00379610	      0.00158834	     44.55481425
      1.82109900	     -0.05308272	     -0.00060606	     -0.19482479	     -0.05698799	      0.88264315	     -0.00075640	     -0.21065260	      0.00378639	      0.00160828	     44.77478744
      1.82252342	     -0.05293305	     -0.00060512	     -0.19467502	     -0.05698260	      0.88264546	     -0.00075720	     -0.21061954	      0.00377202	      0.00163016	     45.15574434
      1.82394785	     -0.05278457	     -0.00060228	     -0.19452645	     -0.05697724	      0.88264779	     -0.00075800	     -0.21058625	      0.00375540	      0.00164892	     45.42062076
      1.82509188	     -0.05266670	     -0.00060221	     -0.19440844	     -0.05697295	      0.88264969	     -0.00075864	     -0.21055938	      0.00374021	      0.00166165	     45.76126071
      1.82623591	     -0.05255021	     -0.00060021	     -0.19429185	     -0.05696868	      0.88265160	     -0.00075928	     -0.21053244	      0.00372365	      0.00167236	     45.98211875
      1.82767852	     -0.05240510	     -0.00059901	     -0.19414654	     -0.05696333	      0.88265402	     -0.00076008	     -0.21049842	      0.00370062	      0.00168289	     46.36415866
      1.82912114	     -0.05226240	     -0.00059565	     -0.19400368	     -0.05695801	      0.88265645	     -0.00076089	     -0.21046439	      0.00367550	      0.00169020	     46.61048123
      1.83020404	     -0.05215665	     -0.00059542	     -0.19389774	     -0.05695404	      0.88265828	     -0.00076149	     -0.21043886	      0.00365506	      0.00169350	     46.93020743
      1.83128695	     -0.05205187	     -0.00059317	     -0.19379280	     -0.05695009	      0.88266012	     -0.00076209	     -0.21041337	      0.00363353	      0.00169501	     47.13428500
      1.83280660	     -0.05190712	     -0.00059078	     -0.19364779	     -0.05694459	      0.88266269	     -0.00076294	     -0.21037766	      0.00360128	      0.00169399	     47.48796484
      1.83417272	     -0.05177861	     -0.00058716	     -0.19351906	     -0.05693970	      0.88266500	     -0.00076369	     -0.21034568	      0.00357051	      0.00169001	     47.70429669
      1.83553884	     -0.05165311	     -0.00058577	     -0.19339326	     -0.05693484	      0.88266731	     -0.00076445	     -0.21031391	      0.00353778	      0.00168332	     48.09360462
      1.83662593	     -0.05155558	     -0.00058178	     -0.19329555	     -0.05693101	      0.88266913	     -0.00076505	     -0.21028883	      0.00351071	      0.00167613	     48.18073075
      1.83771302	     -0.05145973	     -0.00057977	     -0.19319947	     -0.05692721	      0.88267095	     -0.00076565	     -0.21026394	      0.00348251	      0.00166714	     48.41999354
      1.83918950	     -0.05133372	     -0.00057601	     -0.19307313	     -0.05692210	      0.88267340	     -0.00076647	     -0.21023050	      0.00344283	      0.00165215	     48.67615030
      1.84066597	     -0.05121281	     -0.00057446	     -0.19295182	     -0.05691704	      0.88267583	     -0.00076729	     -0.21019753	      0.00340148	      0.00163399	     49.07781218
      1.84172474	     -0.05112991	     -0.00057103	     -0.19286869	     -0.05691346	      0.88267755	     -0.00076787	     -0.21017422	      0.00337105	      0.00161913	     49.14803933
      1.84278351	     -0.05105011	     -0.00056927	     -0.19278859	     -0.05690990	      0.88267926	     -0.00076845	     -0.21015121	      0.00333976	      0.00160267	     49.35409266
      1.84432630	     -0.05093811	     -0.00056555	     -0.19267618	     -0.05690479	      0.88268171	     -0.00076930	     -0.21011825	      0.00329298	      0.00157592	     49.57570743
      1.84562254	     -0.05084810	     -0.00056349	     -0.19258578	     -0.05690055	      0.88268374	     -0.00077002	     -0.21009109	      0.00325256	      0.00155092	     49.83628401
      1.84691877	     -0.05076132	     -0.00055946	     -0.19249866	     -0.05689636	      0.88268573	     -0.00077073	     -0.21006442	      0.00321136	      0.00152373	     49.95104009
      1.84821501	     -0.05067787	     -0.00055754	     -0.19241479	     -0.05689222	      0.88268769	     -0.00077145	     -0.21003824	      0.00316921	      0.00149434	     50.23327654
      1.84951124	     -0.05059779	     -0.00055260	     -0.19233436	     -0.05688814	      0.88268960	     -0.00077216	     -0.21001255	      0.00312648	      0.00146297	     50.27350243
      1.85063898	     -0.05053197	     -0.00055095	     -0.19226816	     -0.05688464	      0.88269124	     -0.00077278	     -0.20999062	      0.00308856	      0.00143396	     50.49680165
      1.85176672	     -0.05047010	     -0.00054734	     -0.19220595	     -0.05688117	      0.88269284	     -0.00077340	     -0.20996912	      0.00305028	      0.00140350	     50.55429119
      1.85314955	     -0.05039962	     -0.00054448	     -0.19213501	     -0.05687699	      0.88269475	     -0.00077416	     -0.20994339	      0.00300267	      0.00136414	     50.74525764
      1.85453238	     -0.05033505	     -0.00053987	     -0.19207002	     -0.05687287	      0.88269661	     -0.00077492	     -0.20991840	      0.00295463	      0.00132273	     50.76931039
      1.85565920	     -0.05028721	     -0.00053854	     -0.19202175	     -0.05686956	      0.88269808	     -0.00077554	     -0.20989861	      0.00291501	      0.00128747	     50.95852707
      1.85678603	     -0.05024383	     -0.00053554	     -0.19197798	     -0.05686630	      0.88269951	     -0.00077616	     -0.20987939	      0.00287525	      0.00125104	     50.98129619
      1.85818997	     -0.05019617	     -0.00053348	     -0.19192979	     -0.05686230	      0.88270123	     -0.00077693	     -0.20985626	      0.00282535	      0.00120401	     51.12965463
      1.85959392	     -0.05015525	     -0.00052962	     -0.19188839	     -0.05685837	      0.88270289	     -0.00077771	     -0.20983408	      0.00277533	      0.00115541	     51.08994766
      1.86067931	     -0.05012773	     -0.00052908	     -0.19186041	     -0.05685538	      0.88270412	     -0.00077831	     -0.20981760	      0.00273641	      0.00111677	     51.24681110
      1.86176469	     -0.05010328	     -0.00052677	     -0.19183557	     -0.05685243	      0.88270531	     -0.00077890	     -0.20980169	      0.00269756	      0.00107740	     51.24373993
      1.86322865	     -0.05007496	     -0.00052488	     -0.19180667	     -0.05684852	      0.88270685	     -0.00077971	     -0.20978112	      0.00264508	      0.00102323	     51.34851906
      1.86469260	     -0.05005178	     -0.00052095	     -0.19178297	     -0.05684468	      0.88270831	     -0.00078052	     -0.20976156	      0.00259279	      0.00096817	     51.26978074
      1.86573578	     -0.05003825	     -0.00052050	     -0.19176900	     -0.05684200	      0.88270930	     -0.00078109	     -0.20974821	      0.00255545	      0.00092846	     51.40420350
      1.86677896	     -0.05002702	     -0.00051831	     -0.19175738	     -0.05683935	      0.88271025	     -0.00078167	     -0.20973535	      0.00251831	      0.00088855	     51.38312054
      1.86832784	     -0.05001438	     -0.00051599	     -0.19174414	     -0.05683549	      0.88271158	     -0.00078252	     -0.20971711	      0.00246331	      0.00082902	     51.44318194
      1.86962830	     -0.05000755	     -0.00051292	     -0.19173684	     -0.05683232	      0.88271262	     -0.00078324	     -0.20970257	      0.00241746	      0.00077904	     51.37336084
      1.87092875	     -0.05000441	     -0.00051163	     -0.19173318	     -0.05682920	      0.88271360	     -0.00078396	     -0.20968873	      0.00237176	      0.00072918	     51.47088416
      1.87222921	     -0.05000497	     -0.00050810	     -0.19173328	     -0.05682615	      0.88271452	     -0.00078468	     -0.20967558	      0.00232652	      0.00067969	     51.32704114
      1.87352966	     -0.05000927	     -0.00050765	     -0.19173703	     -0.05682315	      0.88271537	     -0.00078540	     -0.20966312	      0.00228144	      0.00063062	     51.48250596
      1.87462728	     -0.05001558	     -0.00050449	     -0.19174296	     -0.05682067	      0.88271604	     -0.00078601	     -0.20965313	      0.00224387	      0.00058974	     51.29918538
      1.87572489	     -0.05002444	     -0.00050329	     -0.19175139	     -0.05681823	      0.88271666	     -0.00078661	     -0.20964362	      0.00220648	      0.00054934	     51.32056181
      1.87714615	     -0.05003948	     -0.00050047	     -0.19176592	     -0.05681513	      0.88271741	     -0.00078740	     -0.20963202	      0.00215863	      0.00049794	     51.20805477
      1.87856742	     -0.05005836	     -0.00049949	     -0.19178423	     -0.05681209	      0.88271808	     -0.00078818	     -0.20962120	      0.00211123	      0.00044764	     51.28633560
      1.87967247	     -0.05007557	     -0.00049657	     -0.19180106	     -0.05680978	      0.88271855	     -0.00078880	     -0.20961332	      0.00207496	      0.00040946	     51.08572242
      1.88077753	     -0.05009511	     -0.00049547	     -0.19182018	     -0.05680751	      0.88271899	     -0.00078941	     -0.20960589	      0.00203899	      0.00037206	     51.07889651
      1.88222353	     -0.05012409	     -0.00049283	     -0.19184864	     -0.05680459	      0.88271949	     -0.00079021	     -0.20959686	      0.00199267	      0.00032445	     50.92584065
      1.88366953	     -0.05015667	     -0.00049226	     -0.19188065	     -0.05680174	      0.88271993	     -0.00079101	     -0.20958859	      0.00194700	      0.00027836	     50.99891422
      1.88472808	     -0.05018257	     -0.00048951	     -0.19190620	     -0.05679970	      0.88272020	     -0.00079159	     -0.20958300	      0.00191426	      0.00024571	     50.75562347
      1.88578662	     -0.05021027	     -0.00048855	     -0.19193351	     -0.05679769	      0.88272045	     -0.00079218	     -0.20957779	      0.00188188	      0.00021390	     50.71690892
      1.88731486	     -0.05025292	     -0.00048604	     -0.19197564	     -0.05679485	      0.88272074	     -0.00079302	     -0.20957094	      0.00183607	      0.00016962	     50.54060583
      1.88862035	     -0.05029207	     -0.00048493	     -0.19201431	     -0.05679248	      0.88272094	     -0.00079375	     -0.20956569	      0.00179770	      0.00013333	     50.51382459
      1.88992584	     -0.05033412	     -0.00048215	     -0.19205594	     -0.05679015	      0.88272109	     -0.00079447	     -0.20956101	      0.00176029	      0.00009852	     50.27094772
      1.89123133	     -0.05037889	     -0.00048183	     -0.19210023	     -0.05678788	      0.88272119	     -0.00079519	     -0.20955687	      0.00172355	      0.00006509	     50.29852807
      1.89253682	     -0.05042621	     -0.00047867	     -0.19214716	     -0.05678565	      0.88272126	     -0.00079592	     -0.20955327	      0.00168789	      0.00003316	     49.96804752
      1.89364416	     -0.05046842	     -0.00047886	     -0.19218896	     -0.05678380	      0.88272128	     -0.00079653	     -0.20955064	      0.00165813	      0.00000710	     49.99419836
      1.89475151	     -0.05051246	     -0.00047720	     -0.19223266	     -0.05678198	      0.88272127	     -0.00079715	     -0.20954837	      0.00162916	     -0.00001793	     49.79439608
      1.89617848	     -0.05057165	     -0.00047645	     -0.19229136	     -0.05677968	      0.88272123	     -0.00079794	     -0.20954600	      0.00159271	     -0.00004881	     49.69455126
      1.89760546	     -0.05063303	     -0.00047397	     -0.19235233	     -0.05677744	      0.88272114	     -0.00079873	     -0.20954420	      0.00155754	     -0.00007812	     49.38151443
      1.89872652	     -0.05068272	     -0.00047422	     -0.19240164	     -0.05677570	      0.88272104	     -0.00079936	     -0.20954318	      0.00153055	     -0.00010017	     49.37890637
      1.89984758	     -0.05073358	     -0.00047271	     -0.19245216	     -0.05677400	      0.88272091	     -0.00079998	     -0.20954247	      0.00150445	     -0.00012130	     49.16240848
      1.90129523	     -0.05080086	     -0.00047211	     -0.19251900	     -0.05677185	      0.88272072	     -0.00080079	     -0.20954202	      0.00147176	     -0.00014736	     49.04620996
      1.90274287	     -0.05087003	     -0.00046976	     -0.19258778	     -0.05676974	      0.88272049	     -0.00080159	     -0.20954205	      0.00144052	     -0.00017202	     48.68938960
      1.90382234	     -0.05092301	     -0.00047059	     -0.19264041	     -0.05676820	      0.88272029	     -0.00080219	     -0.20954237	      0.00141786	     -0.00018961	     48.68311991
      1.90490181	     -0.05097715	     -0.00046968	     -0.19269425	     -0.05676668	      0.88272008	     -0.00080279	     -0.20954295	      0.00139607	     -0.00020647	     48.46868118
      1.90642438	     -0.05105526	     -0.00046953	     -0.19277192	     -0.05676458	      0.88271974	     -0.00080364	     -0.20954419	      0.00136648	     -0.00022922	     48.30825895
      1.90774143	     -0.05112426	     -0.00046826	     -0.19284059	     -0.05676279	      0.88271943	     -0.00080437	     -0.20954564	      0.00134222	     -0.00024795	     48.01638566
      1.90905847	     -0.05119452	     -0.00046886	     -0.19291047	     -0.05676104	      0.88271909	     -0.00080511	     -0.20954743	      0.00131897	     -0.00026595	     47.95544829
      1.91037551	     -0.05126572	     -0.00046717	     -0.19298137	     -0.05675932	      0.88271873	     -0.00080584	     -0.20954954	      0.00129708	     -0.00028318	     47.59794720
      1.91169256	     -0.05133767	     -0.00046846	     -0.19305294	     -0.05675762	      0.88271835	     -0.00080658	     -0.20955193	      0.00127612	     -0.00029982	     47.62306134
      1.91282200	     -0.05139978	     -0.00046685	     -0.19311482	     -0.05675619	      0.88271800	     -0.00080720	     -0.20955421	      0.00125932	     -0.00031352	     47.26891450
      1.91395144	     -0.05146233	     -0.00046724	     -0.19317709	     -0.05675478	      0.88271764	     -0.00080783	     -0.20955668	      0.00124321	     -0.00032682	     47.17895876
      1.91538355	     -0.05154204	     -0.00046649	     -0.19325649	     -0.05675301	      0.88271716	     -0.00080863	     -0.20956006	      0.00122414	     -0.00034303	     46.89221949
      1.91681566	     -0.05162215	     -0.00046766	     -0.19333625	     -0.05675127	      0.88271666	     -0.00080943	     -0.20956371	      0.00120628	     -0.00035860	     46.85532796
      1.91796294	     -0.05168626	     -0.00046652	     -0.19340014	     -0.05674990	      0.88271624	     -0.00081007	     -0.20956682	      0.00119314	     -0.00037052	     46.51080177
      1.91911021	     -0.05175028	     -0.00046729	     -0.19346391	     -0.05674853	      0.88271581	     -0.00081071	     -0.20957009	      0.00118067	     -0.00038204	     46.42466096
      1.92055891	     -0.05183078	     -0.00046698	     -0.19354413	     -0.05674684	      0.88271524	     -0.00081152	     -0.20957442	      0.00116622	     -0.00039590	     46.12623812
      1.92200760	     -0.05191062	     -0.00046877	     -0.19362365	     -0.05674516	      0.88271466	     -0.00081233	     -0.20957896	      0.00115288	     -0.00040908	     46.13477769
      1.92311802	     -0.05197111	     -0.00046791	     -0.19368397	     -0.05674388	      0.88271420	     -0.00081295	     -0.20958257	      0.00114370	     -0.00041861	     45.77178630
      1.92422844	     -0.05203102	     -0.00046890	     -0.19374366	     -0.05674262	      0.88271373	     -0.00081357	     -0.20958628	      0.00113505	     -0.00042771	     45.69092853
      1.92574178	     -0.05211144	     -0.00046920	     -0.19382382	     -0.05674091	      0.88271307	     -0.00081441	     -0.20959148	      0.00112447	     -0.00043930	     45.40547624
      1.92725511	     -0.05219048	     -0.00047157	     -0.19390255	     -0.05673921	      0.88271240	     -0.00081526	     -0.20959683	      0.00111490	     -0.00044999	     45.45067903
      1.92832984	     -0.05224557	     -0.00047102	     -0.19395751	     -0.05673802	      0.88271191	     -0.00081586	     -0.20960071	      0.00110903	     -0.00045695	     45.07202199
      1.92940457	     -0.05229979	     -0.00047224	     -0.19401154	     -0.05673683	      0.88271142	     -0.00081646	     -0.20960465	      0.00110356	     -0.00046345	     44.99718150
      1.93100391	     -0.05237846	     -0.00047321	     -0.19408997	     -0.05673507	      0.88271067	     -0.00081736	     -0.20961062	      0.00109652	     -0.00047215	     44.72929188
      1.93234891	     -0.05244270	     -0.00047525	     -0.19415399	     -0.05673360	      0.88271003	     -0.00081812	     -0.20961570	      0.00109139	     -0.00047859	     44.70276295
      1.93369391	     -0.05250500	     -0.00047565	     -0.19421612	     -0.05673213	      0.88270938	     -0.00081887	     -0.20962084	      0.00108719	     -0.00048412	     44.37305541
      1.93503892	     -0.05256546	     -0.00047847	     -0.19427635	     -0.05673067	      0.88270873	     -0.00081963	     -0.20962602	      0.00108349	     -0.00048881	     44.46149392
      1.93624790	     -0.05261793	     -0.00047870	     -0.19432868	     -0.05672936	      0.88270814	     -0.00082031	     -0.20963070	      0.00108098	     -0.00049218	     44.10295838
      1.93745688	     -0.05266872	     -0.00048101	     -0.19437928	     -0.05672806	      0.88270754	     -0.00082099	     -0.20963538	      0.00107880	     -0.00049484	     44.12061460
      1.93866587	     -0.05271768	     -0.00048208	     -0.19442811	     -0.05672675	      0.88270694	     -0.00082167	     -0.20964007	      0.00107722	     -0.00049670	     43.90140838
      1.94020303	     -0.05277766	     -0.00048503	     -0.19448787	     -0.05672510	      0.88270617	     -0.00082254	     -0.20964601	      0.00107570	     -0.00049794	     43.90644475
      1.94143595	     -0.05282401	     -0.00048582	     -0.19453409	     -0.05672377	      0.88270556	     -0.00082323	     -0.20965076	      0.00107511	     -0.00049798	     43.59317419
      1.94266886	     -0.05286892	     -0.00048849	     -0.19457883	     -0.05672245	      0.88270495	     -0.00082393	     -0.20965550	      0.00107470	     -0.00049725	     43.62210479
      1.94390178	     -0.05291235	     -0.00048987	     -0.19462213	     -0.05672112	      0.88270433	     -0.00082462	     -0.20966024	      0.00107477	     -0.00049571	     43.40505727
      1.94542188	     -0.05296528	     -0.00049327	     -0.19467486	     -0.05671949	      0.88270358	     -0.00082548	     -0.20966608	      0.00107513	     -0.00049286	     43.43961623
      1.94663816	     -0.05300743	     -0.00049428	     -0.19471690	     -0.05671818	      0.88270299	     -0.00082617	     -0.20967079	      0.00107593	     -0.00048988	     43.12271718
      1.94785443	     -0.05305031	     -0.00049716	     -0.19475963	     -0.05671687	      0.88270239	     -0.00082686	     -0.20967559	      0.00107685	     -0.00048649	     43.14305743
      1.94907071	     -0.05309432	     -0.00049893	     -0.19480352	     -0.05671556	      0.88270180	     -0.00082755	     -0.20968052	      0.00107820	     -0.00048279	     42.93873462
      1.95064806	     -0.05315271	     -0.00050267	     -0.19486172	     -0.05671386	      0.88270104	     -0.00082844	     -0.20968718	      0.00108031	     -0.00047787	     42.95317678
      1.95185874	     -0.05319869	     -0.00050381	     -0.19490761	     -0.05671255	      0.88270047	     -0.00082913	     -0.20969255	      0.00108251	     -0.00047421	     42.63127284
      1.95306941	     -0.05324590	     -0.00050662	     -0.19495468	     -0.05671124	      0.88269990	     -0.00082982	     -0.20969818	      0.00108493	     -0.00047095	     42.64206542
      1.95428008	     -0.05329426	     -0.00050829	     -0.19500296	     -0.05670992	      0.88269933	     -0.00083050	     -0.20970411	      0.00108791	     -0.00046821	     42.44294854
      1.95590180	     -0.05336047	     -0.00051183	     -0.19506901	     -0.05670816	      0.88269857	     -0.00083142	     -0.20971253	      0.00109250	     -0.00046576	     42.45629918
      1.95710322	     -0.05341023	     -0.00051275	     -0.19511872	     -0.05670684	      0.88269801	     -0.00083210	     -0.20971915	      0.00109666	     -0.00046497	     42.13488484
      1.95830464	     -0.05346107	     -0.00051530	     -0.19516946	     -0.05670552	      0.88269745	     -0.00083278	     -0.20972610	      0.00110119	     -0.00046527	     42.13786853
      1.95977776	     -0.05352431	     -0.00051688	     -0.19523264	     -0.05670389	      0.88269677	     -0.00083362	     -0.20973510	      0.00110766	     -0.00046722	     41.84765554
      1.96109173	     -0.05358074	     -0.00051996	     -0.19528898	     -0.05670243	      0.88269615	     -0.00083437	     -0.20974356	      0.00111401	     -0.00047058	     41.93481454
      1.96240570	     -0.05363688	     -0.00052088	     -0.19534509	     -0.05670097	      0.88269553	     -0.00083511	     -0.20975240	      0.00112131	     -0.00047543	     41.58271280
      1.96371968	     -0.05369307	     -0.00052411	     -0.19540121	     -0.05669949	      0.88269490	     -0.00083586	     -0.20976160	      0.00112910	     -0.00048184	     41.69307539
      1.96503365	     -0.05374943	     -0.00052497	     -0.19545757	     -0.05669800	      0.88269426	     -0.00083660	     -0.20977117	      0.00113783	     -0.00048971	     41.30402521
      1.96634762	     -0.05380582	     -0.00052840	     -0.19551389	     -0.05669650	      0.88269361	     -0.00083735	     -0.20978110	      0.00114703	     -0.00049910	     41.43601146
      1.96766160	     -0.05386158	     -0.00052923	     -0.19556967	     -0.05669498	      0.88269295	     -0.00083810	     -0.20979136	      0.00115723	     -0.00050984	     41.02535362
      1.96897557	     -0.05391722	     -0.00053286	     -0.19562526	     -0.05669346	      0.88269227	     -0.00083884	     -0.20980194	      0.00116786	     -0.00052193	     41.17545711
      1.97028954	     -0.05397190	     -0.00053365	     -0.19567999	     -0.05669191	      0.88269158	     -0.00083959	     -0.20981282	      0.00117949	     -0.00053516	     40.74775839
      1.97160352	     -0.05402599	     -0.00053743	     -0.19573404	     -0.05669036	      0.88269087	     -0.00084034	     -0.20982396	      0.00119150	     -0.00054950	     40.91604625
      1.97291749	     -0.05407986	     -0.00053823	     -0.19578797	     -0.05668878	      0.88269013	     -0.00084109	     -0.20983535	      0.00120449	     -0.00056471	     40.47413756
      1.97423146	     -0.05413360	     -0.00054221	     -0.19584169	     -0.05668719	      0.88268938	     -0.00084185	     -0.20984699	      0.00121782	     -0.00058083	     40.65084544
      1.97554544	     -0.05418637	     -0.00054303	     -0.19589453	     -0.05668558	      0.88268861	     -0.00084260	     -0.20985886	      0.00123215	     -0.00059759	     40.21510053
      1.97685941	     -0.05423779	     -0.00054710	     -0.19594595	     -0.05668395	      0.88268781	     -0.00084336	     -0.20987091	      0.00124683	     -0.00061496	     40.40825453
      1.97817338	     -0.05428787	     -0.00054790	     -0.19599613	     -0.05668230	      0.88268699	     -0.00084412	     -0.20988311	      0.00126250	     -0.00063262	     39.98726842
      1.97948736	     -0.05433736	     -0.00055210	     -0.19604563	     -0.05668063	      0.88268615	     -0.00084488	     -0.20989543	      0.00127846	     -0.00065054	     40.18229600
      1.98080133	     -0.05438652	     -0.00055306	     -0.19609490	     -0.05667894	      0.88268528	     -0.00084564	     -0.20990788	      0.00129536	     -0.00066844	     39.77546075
      1.98211530	     -0.05443554	     -0.00055740	     -0.19614394	     -0.05667723	      0.88268439	     -0.00084640	     -0.20992045	      0.00131251	     -0.00068634	     39.96543814
      1.98342928	     -0.05448351	     -0.00055836	     -0.19619204	     -0.05667549	      0.88268348	     -0.00084716	     -0.20993314	      0.00133058	     -0.00070396	     39.58243300
      1.98474325	     -0.05453092	     -0.00056264	     -0.19623950	     -0.05667373	      0.88268254	     -0.00084793	     -0.20994592	      0.00134889	     -0.00072134	     39.77060280
      1.98605722	     -0.05457733	     -0.00056355	     -0.19628605	     -0.05667195	      0.88268158	     -0.00084870	     -0.20995878	      0.00136809	     -0.00073823	     39.41189684
      1.98737120	     -0.05462263	     -0.00056764	     -0.19633143	     -0.05667014	      0.88268060	     -0.00084947	     -0.20997170	      0.00138752	     -0.00075469	     39.59504672
      1.98868517	     -0.05466637	     -0.00056843	     -0.19637533	     -0.05666830	      0.88267960	     -0.00085024	     -0.20998464	      0.00140783	     -0.00077049	     39.26715509
      1.98999914	     -0.05470880	     -0.00057251	     -0.19641784	     -0.05666644	      0.88267858	     -0.00085102	     -0.20999759	      0.00142839	     -0.00078566	     39.45963811
      1.99131312	     -0.05475030	     -0.00057379	     -0.19645952	     -0.05666455	      0.88267753	     -0.00085179	     -0.21001052	      0.00144983	     -0.00079989	     39.17480444
      1.99262709	     -0.05479157	     -0.00057846	     -0.19650087	     -0.05666263	      0.88267647	     -0.00085257	     -0.21002344	      0.00147145	     -0.00081314	     39.36311620
      1.99394106	     -0.05483217	     -0.00058023	     -0.19654165	     -0.05666068	      0.88267540	     -0.00085336	     -0.21003637	      0.00149377	     -0.00082517	     39.09461658
      1.99525504	     -0.05487216	     -0.00058504	     -0.19658173	     -0.05665870	      0.88267431	     -0.00085414	     -0.21004931	      0.00151617	     -0.00083602	     39.26998507
      1.99656901	     -0.05491111	     -0.00058707	     -0.19662086	     -0.05665670	      0.88267320	     -0.00085493	     -0.21006224	      0.00153919	     -0.00084549	     39.02691261
      1.99788298	     -0.05494906	     -0.00059200	     -0.19665891	     -0.05665466	      0.88267209	     -0.00085572	     -0.21007517	      0.00156223	     -0.00085364	     39.20439285
      1.99919696	     -0.05498511	     -0.00059428	     -0.19669515	     -0.05665259	      0.88267096	     -0.00085652	     -0.21008808	      0.00158583	     -0.00086027	     38.99291817
      2.00051093	     -0.05501901	     -0.00059912	     -0.19672917	     -0.05665049	      0.88266983	     -0.00085731	     -0.21010090	      0.00160940	     -0.00086544	     39.16452052
      2.00182491	     -0.05505014	     -0.00060123	     -0.19676050	     -0.05664836	      0.88266869	     -0.00085811	     -0.21011361	      0.00163342	     -0.00086899	     38.97293159
      2.00313888	     -0.05507856	     -0.00060578	     -0.19678907	     -0.05664620	      0.88266754	     -0.00085892	     -0.21012616	      0.00165735	     -0.00087100	     39.14877234
      2.00445285	     -0.05510322	     -0.00060784	     -0.19681395	     -0.05664400	      0.88266640	     -0.00085973	     -0.21013848	      0.00168167	     -0.00087127	     38.99802073
      2.00576683	     -0.05512243	     -0.00061199	     -0.19683333	     -0.05664178	      0.88266525	     -0.00086054	     -0.21015050	      0.00170586	     -0.00086979	     39.18897288
      2.00708080	     -0.05513546	     -0.00061347	     -0.19684662	     -0.05663952	      0.88266411	     -0.00086135	     -0.21016209	      0.00173030	     -0.00086631	     39.07421540
      2.00839477	     -0.05514281	     -0.00061681	     -0.19685417	     -0.05663723	      0.88266298	     -0.00086218	     -0.21017316	      0.00175446	     -0.00086082	     39.26098031
      2.00970875	     -0.05514597	     -0.00061757	     -0.19685761	     -0.05663491	      0.88266185	     -0.00086300	     -0.21018366	      0.00177866	     -0.00085317	     39.15652031
      2.01102272	     -0.05514652	     -0.00062030	     -0.19685839	     -0.05663256	      0.88266074	     -0.00086383	     -0.21019360	      0.00180241	     -0.00084350	     39.32170143
      2.01233669	     -0.05514404	     -0.00062093	     -0.19685620	     -0.05663017	      0.88265964	     -0.00086467	     -0.21020300	      0.00182610	     -0.00083178	     39.24406693
      2.01365067	     -0.05513823	     -0.00062396	     -0.19685060	     -0.05662776	      0.88265855	     -0.00086551	     -0.21021184	      0.00184933	     -0.00081812	     39.42126853
      2.01496464	     -0.05512861	     -0.00062478	     -0.19684126	     -0.05662531	      0.88265749	     -0.00086635	     -0.21022010	      0.00187244	     -0.00080247	     39.37473269
      2.01627861	     -0.05511463	     -0.00062744	     -0.19682750	     -0.05662284	      0.88265644	     -0.00086720	     -0.21022774	      0.00189506	     -0.00078498	     39.56788774
      2.01759259	     -0.05509660	     -0.00062831	     -0.19680975	     -0.05662033	      0.88265542	     -0.00086806	     -0.21023472	      0.00191752	     -0.00076556	     39.56614858
      2.01890656	     -0.05507619	     -0.00063126	     -0.19678956	     -0.05661780	      0.88265443	     -0.00086892	     -0.21024107	      0.00193940	     -0.00074434	     39.75974103
      2.02022053	     -0.05505401	     -0.00063232	     -0.19676763	     -0.05661524	      0.88265347	     -0.00086979	     -0.21024679	      0.00196098	     -0.00072134	     39.76557268
      2.02153451	     -0.05503053	     -0.00063511	     -0.19674436	     -0.05661265	      0.88265254	     -0.00087066	     -0.21025192	      0.00198189	     -0.00069685	     39.94035648
      2.02284848	     -0.05500607	     -0.00063584	     -0.19672017	     -0.05661003	      0.88265164	     -0.00087154	     -0.21025649	      0.00200245	     -0.00067107	     39.94823636
      2.02416245	     -0.05498004	     -0.00063781	     -0.19669436	     -0.05660739	      0.88265077	     -0.00087243	     -0.21026052	      0.00202237	     -0.00064429	     40.12601092
      2.02547643	     -0.05495314	     -0.00063768	     -0.19666774	     -0.05660471	      0.88264995	     -0.00087332	     -0.21026403	      0.00204198	     -0.00061660	     40.14105004
      2.02679040	     -0.05492572	     -0.00063937	     -0.19664055	     -0.05660202	      0.88264915	     -0.00087422	     -0.21026703	      0.00206101	     -0.00058837	     40.31798030
      2.02810437	     -0.05489738	     -0.00063924	     -0.19661248	     -0.05659930	      0.88264840	     -0.00087513	     -0.21026955	      0.00207982	     -0.00055976	     40.36020689
      2.02941835	     -0.05486622	     -0.00064114	     -0.19658153	     -0.05659655	      0.88264768	     -0.00087604	     -0.21027161	      0.00209811	     -0.00053098	     40.54413135
      2.03073232	     -0.05483337	     -0.00064075	     -0.19654896	     -0.05659379	      0.88264700	     -0.00087696	     -0.21027320	      0.00211614	     -0.00050208	     40.58959819
      2.03204629	     -0.05479874	     -0.00064204	     -0.19651456	     -0.05659099	      0.88264636	     -0.00087788	     -0.21027434	      0.00213364	     -0.00047326	     40.77903401
      2.03336027	     -0.05476069	     -0.00064130	     -0.19647678	     -0.05658818	      0.88264576	     -0.00087882	     -0.21027498	      0.00215092	     -0.00044456	     40.85651107
      2.03467424	     -0.05471871	     -0.00064226	     -0.19643503	     -0.05658534	      0.88264520	     -0.00087976	     -0.21027503	      0.00216766	     -0.00041606	     41.07253902
      2.03598821	     -0.05467245	     -0.00064120	     -0.19638904	     -0.05658248	      0.88264467	     -0.00088070	     -0.21027444	      0.00218412	     -0.00038766	     41.17366510
      2.03730219	     -0.05462184	     -0.00064196	     -0.19633866	     -0.05657960	      0.88264418	     -0.00088166	     -0.21027312	      0.00219992	     -0.00035936	     41.40773549
      2.03861616	     -0.05456731	     -0.00064069	     -0.19628440	     -0.05657670	      0.88264372	     -0.00088262	     -0.21027104	      0.00221527	     -0.00033101	     41.51857286
      2.03993013	     -0.05450761	     -0.00064103	     -0.19622492	     -0.05657378	      0.88264331	     -0.00088359	     -0.21026816	      0.00222976	     -0.00030263	     41.76029060
      2.04124411	     -0.05444129	     -0.00063895	     -0.19615889	     -0.05657084	      0.88264293	     -0.00088456	     -0.21026437	      0.00224366	     -0.00027404	     41.89873773
      2.04255808	     -0.05436907	     -0.00063864	     -0.19608689	     -0.05656788	      0.88264259	     -0.00088555	     -0.21025962	      0.00225657	     -0.00024519	     42.16855418
      2.04387205	     -0.05429047	     -0.00063604	     -0.19600858	     -0.05656491	      0.88264228	     -0.00088654	     -0.21025383	      0.00226872	     -0.00021583	     42.33926849
      2.04518603	     -0.05420631	     -0.00063550	     -0.19592463	     -0.05656192	      0.88264202	     -0.00088754	     -0.21024695	      0.00227968	     -0.00018587	     42.63569643
      2.04650000	     -0.05411805	     -0.00063292	     -0.19583663	     -0.05655892	      0.88264180	     -0.00088855	     -0.21023900	      0.00228966	     -0.00015504	     42.82947837
      2.04781397	     -0.05402715	     -0.00063284	     -0.19574590	     -0.05655591	      0.88264161	     -0.00088957	     -0.21023000	      0.00229821	     -0.00012334	     43.13435954
      2.04912795	     -0.05393345	     -0.00063034	     -0.19565242	     -0.05655288	      0.88264147	     -0.00089059	     -0.21022002	      0.00230559	     -0.00009064	     43.33103826
      2.05044192	     -0.05383835	     -0.00063035	     -0.19555745	     -0.05654985	      0.88264137	     -0.00089163	     -0.21020910	      0.00231136	     -0.00005714	     43.63297918
      2.05175589	     -0.05374162	     -0.00062768	     -0.19546092	     -0.05654681	      0.88264132	     -0.00089267	     -0.21019731	      0.00231591	     -0.00002283	     43.84085983
      2.05306987	     -0.05364243	     -0.00062760	     -0.19536184	     -0.05654376	      0.88264132	     -0.00089373	     -0.21018467	      0.00231883	      0.00001202	     44.16182288
      2.05438384	     -0.05354242	     -0.00062454	     -0.19526201	     -0.05654071	      0.88264135	     -0.00089479	     -0.21017123	      0.00232056	      0.00004739	     44.37860406
      2.05569782	     -0.05344283	     -0.00062487	     -0.19516247	     -0.05653767	      0.88264144	     -0.00089586	     -0.21015705	      0.00232064	      0.00008297	     44.70732818
      2.05687866	     -0.05335278	     -0.00062232	     -0.19507255	     -0.05653493	      0.88264156	     -0.00089683	     -0.21014375	      0.00231974	      0.00011510	     44.90651831
      2.05805950	     -0.05326213	     -0.00062188	     -0.19498194	     -0.05653219	      0.88264171	     -0.00089781	     -0.21012992	      0.00231758	      0.00014715	     45.18501001
      2.05924034	     -0.05317058	     -0.00062024	     -0.19489046	     -0.05652945	      0.88264190	     -0.00089880	     -0.21011560	      0.00231439	      0.00017910	     45.43019112
      2.06088491	     -0.05304261	     -0.00061913	     -0.19476254	     -0.05652565	      0.88264223	     -0.00090018	     -0.21009486	      0.00230800	      0.00022314	     45.81206329
      2.06209812	     -0.05294747	     -0.00061650	     -0.19466747	     -0.05652285	      0.88264253	     -0.00090122	     -0.21007901	      0.00230202	      0.00025514	     46.03465386
      2.06331133	     -0.05285190	     -0.00061541	     -0.19457191	     -0.05652007	      0.88264285	     -0.00090226	     -0.21006270	      0.00229477	      0.00028646	     46.31635496
      2.06452454	     -0.05275604	     -0.00061304	     -0.19447609	     -0.05651729	      0.88264322	     -0.00090330	     -0.21004596	      0.00228647	      0.00031703	     46.55883613
      2.06612046	     -0.05263038	     -0.00061134	     -0.19435042	     -0.05651365	      0.88264376	     -0.00090470	     -0.21002334	      0.00227375	      0.00035578	     46.94068162
      2.06729743	     -0.05253763	     -0.00060826	     -0.19425770	     -0.05651098	      0.88264419	     -0.00090573	     -0.21000626	      0.00226328	      0.00038319	     47.14496866
      2.06847441	     -0.05244469	     -0.00060689	     -0.19416473	     -0.05650832	      0.88264466	     -0.00090677	     -0.20998886	      0.00225169	      0.00040946	     47.42923765
      2.06994202	     -0.05232883	     -0.00060360	     -0.19404885	     -0.05650503	      0.88264528	     -0.00090809	     -0.20996675	      0.00223594	      0.00044062	     47.71567678
      2.07123937	     -0.05222736	     -0.00060230	     -0.19394731	     -0.05650214	      0.88264587	     -0.00090926	     -0.20994687	      0.00222059	      0.00046652	     48.03674440
      2.07253672	     -0.05212457	     -0.00059898	     -0.19384449	     -0.05649927	      0.88264649	     -0.00091043	     -0.20992671	      0.00220418	      0.00049089	     48.25614756
      2.07383407	     -0.05202216	     -0.00059805	     -0.19374197	     -0.05649642	      0.88264714	     -0.00091162	     -0.20990631	      0.00218641	      0.00051359	     48.59832072
      2.07513142	     -0.05192025	     -0.00059450	     -0.19364001	     -0.05649359	      0.88264782	     -0.00091282	     -0.20988569	      0.00216763	      0.00053468	     48.79929428
      2.07642877	     -0.05181858	     -0.00059381	     -0.19353819	     -0.05649079	      0.88264853	     -0.00091403	     -0.20986487	      0.00214752	      0.00055400	     49.16782850
      2.07772611	     -0.05171722	     -0.00058969	     -0.19343676	     -0.05648802	      0.88264926	     -0.00091525	     -0.20984388	      0.00212646	      0.00057164	     49.33231798
      2.07888068	     -0.05162773	     -0.00058882	     -0.19334713	     -0.05648558	      0.88264993	     -0.00091635	     -0.20982506	      0.00210659	      0.00058571	     49.63695499
      2.08003524	     -0.05153937	     -0.00058593	     -0.19325866	     -0.05648316	      0.88265061	     -0.00091745	     -0.20980616	      0.00208597	      0.00059832	     49.81567910
      2.08143447	     -0.05143455	     -0.00058398	     -0.19315366	     -0.05648026	      0.88265146	     -0.00091880	     -0.20978320	      0.00205976	      0.00061143	     50.12865923
      2.08283370	     -0.05133126	     -0.00057995	     -0.19305023	     -0.05647739	      0.88265232	     -0.00092015	     -0.20976021	      0.00203251	      0.00062218	     50.32473324
      2.08399426	     -0.05124768	     -0.00057883	     -0.19296646	     -0.05647505	      0.88265305	     -0.00092129	     -0.20974116	      0.00200893	      0.00062916	     50.61032337
      2.08515483	     -0.05116627	     -0.00057562	     -0.19288490	     -0.05647273	      0.88265378	     -0.00092243	     -0.20972215	      0.00198473	      0.00063440	     50.75610257
      2.08656643	     -0.05106962	     -0.00057309	     -0.19278802	     -0.05646995	      0.88265468	     -0.00092383	     -0.20969914	      0.00195430	      0.00063818	     51.05260914
      2.08797802	     -0.05097574	     -0.00056847	     -0.19269396	     -0.05646721	      0.88265558	     -0.00092525	     -0.20967627	      0.00192314	      0.00063917	     51.20365806
      2.08909167	     -0.05090435	     -0.00056736	     -0.19262235	     -0.05646509	      0.88265629	     -0.00092637	     -0.20965837	      0.00189783	      0.00063790	     51.47010679
      2.09020533	     -0.05083526	     -0.00056444	     -0.19255308	     -0.05646299	      0.88265700	     -0.00092751	     -0.20964061	      0.00187217	      0.00063494	     51.60425757
      2.09167470	     -0.05074775	     -0.00056202	     -0.19246528	     -0.05646026	      0.88265793	     -0.00092901	     -0.20961744	      0.00183754	      0.00062835	     51.87665491
      2.09314407	     -0.05066458	     -0.00055776	     -0.19238186	     -0.05645759	      0.88265885	     -0.00093053	     -0.20959462	      0.00180232	      0.00061892	     51.99714345
      2.09421477	     -0.05060700	     -0.00055720	     -0.19232402	     -0.05645567	      0.88265951	     -0.00093165	     -0.20957824	      0.00177609	      0.00061021	     52.23226892
      2.09528547	     -0.05055173	     -0.00055485	     -0.19226853	     -0.05645378	      0.88266015	     -0.00093277	     -0.20956209	      0.00174963	      0.00060011	     52.33994138
      2.09683213	     -0.05047788	     -0.00055237	     -0.19219432	     -0.05645111	      0.88266107	     -0.00093440	     -0.20953922	      0.00171077	      0.00058307	     52.55200142
      2.09814312	     -0.05042163	     -0.00054923	     -0.19213779	     -0.05644889	      0.88266182	     -0.00093580	     -0.20952034	      0.00167743	      0.00056639	     52.61801155
      2.09945410	     -0.05037149	     -0.00054812	     -0.19208730	     -0.05644671	      0.88266255	     -0.00093720	     -0.20950200	      0.00164363	      0.00054755	     52.81724027
      2.10076509	     -0.05032717	     -0.00054488	     -0.19204270	     -0.05644458	      0.88266326	     -0.00093862	     -0.20948427	      0.00160975	      0.00052661	     52.82922361
      2.10207608	     -0.05028855	     -0.00054483	     -0.19200369	     -0.05644249	      0.88266393	     -0.00094005	     -0.20946719	      0.00157556	      0.00050346	     53.07267892
      2.10320509	     -0.05025888	     -0.00054207	     -0.19197376	     -0.05644073	      0.88266449	     -0.00094128	     -0.20945301	      0.00154627	      0.00048194	     53.03816793
      2.10433411	     -0.05023237	     -0.00054135	     -0.19194694	     -0.05643900	      0.88266502	     -0.00094253	     -0.20943931	      0.00151688	      0.00045891	     53.16747135
      2.10574492	     -0.05020264	     -0.00053887	     -0.19191686	     -0.05643688	      0.88266565	     -0.00094410	     -0.20942286	      0.00148032	      0.00042825	     53.21061114
      2.10715573	     -0.05017642	     -0.00053827	     -0.19189022	     -0.05643482	      0.88266623	     -0.00094567	     -0.20940709	      0.00144378	      0.00039564	     53.40908655
      2.10828685	     -0.05015728	     -0.00053551	     -0.19187083	     -0.05643320	      0.88266666	     -0.00094695	     -0.20939493	      0.00141477	      0.00036835	     53.36505274
      2.10941797	     -0.05014004	     -0.00053472	     -0.19185327	     -0.05643162	      0.88266706	     -0.00094823	     -0.20938315	      0.00138577	      0.00034014	     53.47888602
      2.11085082	     -0.05012043	     -0.00053231	     -0.19183330	     -0.05642966	      0.88266752	     -0.00094986	     -0.20936876	      0.00134931	      0.00030348	     53.49799803
      2.11228366	     -0.05010355	     -0.00053204	     -0.19181601	     -0.05642775	      0.88266793	     -0.00095151	     -0.20935494	      0.00131290	      0.00026602	     53.69412627
      2.11336869	     -0.05009217	     -0.00052939	     -0.19180438	     -0.05642634	      0.88266820	     -0.00095276	     -0.20934482	      0.00128560	      0.00023743	     53.60221064
      2.11445373	     -0.05008244	     -0.00052861	     -0.19179435	     -0.05642496	      0.88266845	     -0.00095402	     -0.20933500	      0.00125826	      0.00020872	     53.67286288
      2.11595547	     -0.05007128	     -0.00052634	     -0.19178280	     -0.05642310	      0.88266873	     -0.00095577	     -0.20932188	      0.00122065	      0.00016914	     53.66334220
      2.11745721	     -0.05006293	     -0.00052612	     -0.19177402	     -0.05642130	      0.88266895	     -0.00095753	     -0.20930930	      0.00118308	      0.00012994	     53.84083883
      2.11849445	     -0.05005843	     -0.00052350	     -0.19176928	     -0.05642008	      0.88266908	     -0.00095876	     -0.20930091	      0.00115739	      0.00010334	     53.70723865
      2.11953170	     -0.05005554	     -0.00052269	     -0.19176611	     -0.05641890	      0.88266917	     -0.00095999	     -0.20929277	      0.00113167	      0.00007715	     53.74580727
      2.12113497	     -0.05005378	     -0.00052042	     -0.19176393	     -0.05641711	      0.88266926	     -0.00096190	     -0.20928068	      0.00109217	      0.00003777	     53.71510000
      2.12245313	     -0.05005513	     -0.00051973	     -0.19176491	     -0.05641570	      0.88266929	     -0.00096348	     -0.20927119	      0.00105982	      0.00000652	     53.78119065
      2.12377128	     -0.05005871	     -0.00051734	     -0.19176817	     -0.05641432	      0.88266928	     -0.00096506	     -0.20926210	      0.00102777	     -0.00002352	     53.68087261
      2.12508943	     -0.05006516	     -0.00051743	     -0.19177423	     -0.05641299	      0.88266923	     -0.00096666	     -0.20925343	      0.00099579	     -0.00005237	     53.79344060
      2.12626712	     -0.05007277	     -0.00051506	     -0.19178156	     -0.05641183	      0.88266915	     -0.00096809	     -0.20924603	      0.00096757	     -0.00007698	     53.64426204
      2.12744480	     -0.05008278	     -0.00051487	     -0.19179122	     -0.05641071	      0.88266905	     -0.00096953	     -0.20923898	      0.00093942	     -0.00010056	     53.69123875
      2.12862248	     -0.05009473	     -0.00051338	     -0.19180287	     -0.05640962	      0.88266892	     -0.00097097	     -0.20923226	      0.00091158	     -0.00012303	     53.60293542
      2.13012719	     -0.05011340	     -0.00051317	     -0.19182111	     -0.05640827	      0.88266871	     -0.00097282	     -0.20922418	      0.00087628	     -0.00015017	     53.63665120
      2.13132379	     -0.05013057	     -0.00051140	     -0.19183798	     -0.05640724	      0.88266852	     -0.00097430	     -0.20921817	      0.00084864	     -0.00017042	     53.47446633
      2.13252039	     -0.05015014	     -0.00051164	     -0.19185720	     -0.05640624	      0.88266830	     -0.00097578	     -0.20921251	      0.00082120	     -0.00018956	     53.49431150
      2.13371699	     -0.05017162	     -0.00051059	     -0.19187836	     -0.05640527	      0.88266807	     -0.00097727	     -0.20920722	      0.00079419	     -0.00020753	     53.37268810
      2.13520969	     -0.05020152	     -0.00051106	     -0.19190783	     -0.05640411	      0.88266774	     -0.00097914	     -0.20920111	      0.00076090	     -0.00022845	     53.38698654
      2.13638754	     -0.05022696	     -0.00050960	     -0.19193298	     -0.05640323	      0.88266746	     -0.00098061	     -0.20919669	      0.00073518	     -0.00024377	     53.19080067
      2.13756539	     -0.05025461	     -0.00051010	     -0.19196029	     -0.05640238	      0.88266717	     -0.00098209	     -0.20919259	      0.00070976	     -0.00025817	     53.18334015
      2.13874324	     -0.05028383	     -0.00050944	     -0.19198920	     -0.05640156	      0.88266685	     -0.00098358	     -0.20918884	      0.00068484	     -0.00027164	     53.04762908
      2.14029750	     -0.05032511	     -0.00051019	     -0.19203004	     -0.05640052	      0.88266642	     -0.00098555	     -0.20918437	      0.00065258	     -0.00028813	     53.02650261
      2.14146867	     -0.05035782	     -0.00050907	     -0.19206247	     -0.05639977	      0.88266607	     -0.00098703	     -0.20918137	      0.00062893	     -0.00029958	     52.80739091
      2.14263985	     -0.05039238	     -0.00050980	     -0.19209671	     -0.05639905	      0.88266572	     -0.00098853	     -0.20917867	      0.00060564	     -0.00031031	     52.77355891
      2.14405706	     -0.05043599	     -0.00050915	     -0.19213996	     -0.05639821	      0.88266527	     -0.00099033	     -0.20917580	      0.00057825	     -0.00032229	     52.55717255
      2.14532693	     -0.05047727	     -0.00051046	     -0.19218089	     -0.05639749	      0.88266485	     -0.00099196	     -0.20917359	      0.00055422	     -0.00033222	     52.55026807
      2.14659681	     -0.05051973	     -0.00050926	     -0.19222306	     -0.05639680	      0.88266443	     -0.00099359	     -0.20917172	      0.00053097	     -0.00034135	     52.28954920
      2.14786668	     -0.05056471	     -0.00051057	     -0.19226769	     -0.05639614	      0.88266399	     -0.00099522	     -0.20917020	      0.00050820	     -0.00034983	     52.27964877
      2.14913656	     -0.05061104	     -0.00050946	     -0.19231375	     -0.05639551	      0.88266354	     -0.00099686	     -0.20916902	      0.00048627	     -0.00035766	     51.99587502
      2.15040643	     -0.05065950	     -0.00051104	     -0.19236187	     -0.05639491	      0.88266308	     -0.00099850	     -0.20916817	      0.00046486	     -0.00036500	     51.99107926
      2.15167631	     -0.05070892	     -0.00050999	     -0.19241103	     -0.05639433	      0.88266261	     -0.00100015	     -0.20916765	      0.00044437	     -0.00037180	     51.68701161
      2.15294618	     -0.05076030	     -0.00051180	     -0.19246207	     -0.05639378	      0.88266213	     -0.00100179	     -0.20916742	      0.00042444	     -0.00037824	     51.68461120
      2.15421606	     -0.05081274	     -0.00051082	     -0.19251426	     -0.05639325	      0.88266165	     -0.00100344	     -0.20916750	      0.00040547	     -0.00038427	     51.35932542
      2.15548593	     -0.05086718	     -0.00051287	     -0.19256837	     -0.05639275	      0.88266116	     -0.00100510	     -0.20916787	      0.00038708	     -0.00039007	     51.35816872
      2.15675581	     -0.05092240	     -0.00051196	     -0.19262335	     -0.05639227	      0.88266066	     -0.00100675	     -0.20916851	      0.00036970	     -0.00039557	     51.01444470
      2.15802568	     -0.05097955	     -0.00051423	     -0.19268018	     -0.05639181	      0.88266015	     -0.00100841	     -0.20916943	      0.00035291	     -0.00040094	     51.01314367
      2.15929556	     -0.05103752	     -0.00051345	     -0.19273793	     -0.05639137	      0.88265964	     -0.00101007	     -0.20917062	      0.00033716	     -0.00040608	     50.65119432
      2.16056543	     -0.05109735	     -0.00051594	     -0.19279745	     -0.05639095	      0.88265912	     -0.00101173	     -0.20917207	      0.00032200	     -0.00041117	     50.64800036
      2.16183531	     -0.05115775	     -0.00051527	     -0.19285764	     -0.05639055	      0.88265860	     -0.00101340	     -0.20917377	      0.00030792	     -0.00041611	     50.27241463
      2.16310518	     -0.05121977	     -0.00051792	     -0.19291936	     -0.05639017	      0.88265807	     -0.00101506	     -0.20917572	      0.00029444	     -0.00042106	     50.26810938
      2.16437506	     -0.05128208	     -0.00051738	     -0.19298148	     -0.05638980	      0.88265753	     -0.00101673	     -0.20917790	      0.00028205	     -0.00042590	     49.88528953
      2.16564493	     -0.05134576	     -0.00052027	     -0.19304487	     -0.05638945	      0.88265698	     -0.00101840	     -0.20918030	      0.00027027	     -0.00043078	     49.87896763
      2.16691481	     -0.05140978	     -0.00052025	     -0.19310870	     -0.05638912	      0.88265643	     -0.00102007	     -0.20918291	      0.00025959	     -0.00043552	     49.48831902
      2.16818468	     -0.05147520	     -0.00052349	     -0.19317384	     -0.05638879	      0.88265588	     -0.00102174	     -0.20918572	      0.00024950	     -0.00044029	     49.47328339
      2.16945456	     -0.05154084	     -0.00052361	     -0.19323930	     -0.05638848	      0.88265532	     -0.00102341	     -0.20918873	      0.00024051	     -0.00044497	     49.08412048
      2.17072443	     -0.05160757	     -0.00052693	     -0.19330577	     -0.05638818	      0.88265475	     -0.00102508	     -0.20919192	      0.00023214	     -0.00044968	     49.06685469
      2.17199431	     -0.05167437	     -0.00052726	     -0.19337240	     -0.05638789	      0.88265417	     -0.00102676	     -0.20919529	      0.00022488	     -0.00045430	     48.68253627
      2.17326418	     -0.05174213	     -0.00053069	     -0.19343991	     -0.05638761	      0.88265359	     -0.00102843	     -0.20919883	      0.00021824	     -0.00045894	     48.65960215
      2.17453406	     -0.05180974	     -0.00053132	     -0.19350736	     -0.05638734	      0.88265301	     -0.00103011	     -0.20920252	      0.00021270	     -0.00046344	     48.28363333
      2.17580393	     -0.05187789	     -0.00053488	     -0.19357528	     -0.05638707	      0.88265242	     -0.00103178	     -0.20920635	      0.00020779	     -0.00046791	     48.25671851
      2.17707381	     -0.05194565	     -0.00053586	     -0.19364289	     -0.05638681	      0.88265182	     -0.00103346	     -0.20921031	      0.00020395	     -0.00047218	     47.89257130
      2.17834368	     -0.05201346	     -0.00053957	     -0.19371049	     -0.05638655	      0.88265122	     -0.00103513	     -0.20921439	      0.00020073	     -0.00047634	     47.86434546
      2.17961356	     -0.05208056	     -0.00054091	     -0.19377745	     -0.05638630	      0.88265061	     -0.00103681	     -0.20921856	      0.00019854	     -0.00048020	     47.51523219
      2.18088343	     -0.05214745	     -0.00054476	     -0.19384414	     -0.05638605	      0.88265000	     -0.00103848	     -0.20922281	      0.00019694	     -0.00048384	     47.48309673
      2.18215331	     -0.05221326	     -0.00054647	     -0.19390981	     -0.05638580	      0.88264938	     -0.00104016	     -0.20922714	      0.00019630	     -0.00048709	     47.14933222
      2.18342318	     -0.05227820	     -0.00055042	     -0.19397456	     -0.05638555	      0.88264876	     -0.00104183	     -0.20923152	      0.00019623	     -0.00049000	     47.11682063
      2.18469306	     -0.05234142	     -0.00055244	     -0.19403767	     -0.05638530	      0.88264814	     -0.00104351	     -0.20923593	      0.00019706	     -0.00049242	     46.80423820
      2.18596293	     -0.05240322	     -0.00055644	     -0.19409929	     -0.05638505	      0.88264751	     -0.00104518	     -0.20924034	      0.00019841	     -0.00049435	     46.77262797
      2.18723281	     -0.05246321	     -0.00055874	     -0.19415917	     -0.05638480	      0.88264688	     -0.00104685	     -0.20924475	      0.00020056	     -0.00049566	     46.47992358
      2.18850268	     -0.05252162	     -0.00056279	     -0.19421742	     -0.05638454	      0.88264625	     -0.00104853	     -0.20924913	      0.00020318	     -0.00049637	     46.44611643
      2.18977256	     -0.05257800	     -0.00056538	     -0.19427370	     -0.05638428	      0.88264562	     -0.00105020	     -0.20925347	      0.00020653	     -0.00049636	     46.17681960
      2.19104243	     -0.05263248	     -0.00056949	     -0.19432804	     -0.05638401	      0.88264499	     -0.00105187	     -0.20925777	      0.00021027	     -0.00049563	     46.14415405
      2.19231231	     -0.05268471	     -0.00057234	     -0.19438018	     -0.05638375	      0.88264436	     -0.00105354	     -0.20926202	      0.00021464	     -0.00049404	     45.89782827
      2.19358218	     -0.05273483	     -0.00057648	     -0.19443016	     -0.05638347	      0.88264374	     -0.00105521	     -0.20926619	      0.00021935	     -0.00049162	     45.86388592
      2.19510734	     -0.05279215	     -0.00057972	     -0.19448738	     -0.05638313	      0.88264299	     -0.00105721	     -0.20927111	      0.00022570	     -0.00048745	     45.52592892
      2.19624857	     -0.05283337	     -0.00058423	     -0.19452848	     -0.05638287	      0.88264244	     -0.00105870	     -0.20927471	      0.00023061	     -0.00048350	     45.61106443
      2.19738979	     -0.05287295	     -0.00058709	     -0.19456798	     -0.05638260	      0.88264189	     -0.00106020	     -0.20927827	      0.00023594	     -0.00047873	     45.40701484
      2.19888960	     -0.05292262	     -0.00059222	     -0.19461751	     -0.05638224	      0.88264117	     -0.00106216	     -0.20928285	      0.00024319	     -0.00047131	     45.38104605
      2.20038940	     -0.05296930	     -0.00059531	     -0.19466412	     -0.05638187	      0.88264047	     -0.00106412	     -0.20928734	      0.00025100	     -0.00046251	     44.99727019
      2.20145473	     -0.05300103	     -0.00060003	     -0.19469574	     -0.05638160	      0.88263998	     -0.00106551	     -0.20929046	      0.00025651	     -0.00045551	     45.14515678
      2.20252006	     -0.05303134	     -0.00060302	     -0.19472598	     -0.05638133	      0.88263950	     -0.00106690	     -0.20929354	      0.00026232	     -0.00044782	     44.99546187
      2.20413926	     -0.05307467	     -0.00060851	     -0.19476920	     -0.05638090	      0.88263879	     -0.00106900	     -0.20929813	      0.00027130	     -0.00043496	     44.95391646
      2.20549111	     -0.05310811	     -0.00061204	     -0.19480257	     -0.05638052	      0.88263821	     -0.00107076	     -0.20930185	      0.00027910	     -0.00042316	     44.73377371
      2.20684295	     -0.05313942	     -0.00061735	     -0.19483376	     -0.05638014	      0.88263764	     -0.00107251	     -0.20930549	      0.00028687	     -0.00041047	     44.84059728
      2.20819479	     -0.05316846	     -0.00062033	     -0.19486276	     -0.05637975	      0.88263710	     -0.00107425	     -0.20930902	      0.00029498	     -0.00039684	     44.52050276
      2.20938305	     -0.05319235	     -0.00062540	     -0.19488655	     -0.05637939	      0.88263664	     -0.00107579	     -0.20931204	      0.00030194	     -0.00038422	     44.68146861
      2.21057131	     -0.05321436	     -0.00062844	     -0.19490850	     -0.05637903	      0.88263619	     -0.00107732	     -0.20931498	      0.00030914	     -0.00037096	     44.48750859
      2.21175957	     -0.05323460	     -0.00063262	     -0.19492867	     -0.05637866	      0.88263575	     -0.00107884	     -0.20931784	      0.00031626	     -0.00035716	     44.51504338
      2.21335857	     -0.05325986	     -0.00063692	     -0.19495387	     -0.05637814	      0.88263520	     -0.00108089	     -0.20932155	      0.00032599	     -0.00033776	     44.31666686
      2.21457321	     -0.05327855	     -0.00064183	     -0.19497246	     -0.05637774	      0.88263480	     -0.00108244	     -0.20932429	      0.00033320	     -0.00032254	     44.45064012
      2.21578786	     -0.05329718	     -0.00064509	     -0.19499104	     -0.05637734	      0.88263441	     -0.00108399	     -0.20932700	      0.00034056	     -0.00030694	     44.27828096
      2.21700250	     -0.05331574	     -0.00064956	     -0.19500952	     -0.05637692	      0.88263405	     -0.00108554	     -0.20932973	      0.00034779	     -0.00029115	     44.32423671
      2.21857611	     -0.05333976	     -0.00065388	     -0.19503348	     -0.05637636	      0.88263361	     -0.00108753	     -0.20933333	      0.00035726	     -0.00027049	     44.12997305
      2.21976627	     -0.05335853	     -0.00065886	     -0.19505216	     -0.05637593	      0.88263330	     -0.00108903	     -0.20933613	      0.00036423	     -0.00025491	     44.27850263
      2.22095643	     -0.05337735	     -0.00066206	     -0.19507094	     -0.05637550	      0.88263300	     -0.00109053	     -0.20933903	      0.00037135	     -0.00023942	     44.13032239
      2.22240799	     -0.05340034	     -0.00066722	     -0.19509385	     -0.05637495	      0.88263267	     -0.00109235	     -0.20934273	      0.00037988	     -0.00022091	     44.22083317
      2.22370989	     -0.05342156	     -0.00066989	     -0.19511504	     -0.05637445	      0.88263239	     -0.00109398	     -0.20934622	      0.00038767	     -0.00020480	     43.98792456
      2.22501180	     -0.05344440	     -0.00067447	     -0.19513782	     -0.05637394	      0.88263213	     -0.00109560	     -0.20934992	      0.00039526	     -0.00018948	     44.13268200
      2.22631370	     -0.05346914	     -0.00067651	     -0.19516257	     -0.05637342	      0.88263190	     -0.00109721	     -0.20935389	      0.00040312	     -0.00017516	     43.85421120
      2.22761561	     -0.05349506	     -0.00068082	     -0.19518843	     -0.05637289	      0.88263168	     -0.00109882	     -0.20935817	      0.00041086	     -0.00016219	     44.03733703
      2.22891751	     -0.05352167	     -0.00068225	     -0.19521506	     -0.05637235	      0.88263147	     -0.00110042	     -0.20936278	      0.00041908	     -0.00015068	     43.72592303
      2.23021942	     -0.05354848	     -0.00068640	     -0.19524182	     -0.05637180	      0.88263129	     -0.00110202	     -0.20936771	      0.00042727	     -0.00014088	     43.95986569
      2.23152133	     -0.05357538	     -0.00068730	     -0.19526878	     -0.05637124	      0.88263111	     -0.00110360	     -0.20937297	      0.00043606	     -0.00013275	     43.60154698
      2.23282323	     -0.05360279	     -0.00069145	     -0.19529615	     -0.05637067	      0.88263094	     -0.00110518	     -0.20937854	      0.00044482	     -0.00012650	     43.87782567
      2.23398093	     -0.05362716	     -0.00069219	     -0.19532057	     -0.05637015	      0.88263079	     -0.00110658	     -0.20938376	      0.00045317	     -0.00012241	     43.55532633
      2.23513862	     -0.05365146	     -0.00069480	     -0.19534488	     -0.05636962	      0.88263065	     -0.00110798	     -0.20938922	      0.00046157	     -0.00011983	     43.62124389
      2.23656384	     -0.05368106	     -0.00069644	     -0.19537453	     -0.05636895	      0.88263049	     -0.00110969	     -0.20939626	      0.00047241	     -0.00011864	     43.42377515
      2.23798905	     -0.05371029	     -0.00069973	     -0.19540378	     -0.05636827	      0.88263032	     -0.00111140	     -0.20940363	      0.00048350	     -0.00011971	     43.57921797
      2.23917370	     -0.05373417	     -0.00070027	     -0.19542775	     -0.05636769	      0.88263017	     -0.00111281	     -0.20941000	      0.00049326	     -0.00012220	     43.26908830
      2.24035835	     -0.05375753	     -0.00070264	     -0.19545113	     -0.05636710	      0.88263003	     -0.00111421	     -0.20941657	      0.00050315	     -0.00012616	     43.33140790
      2.24178726	     -0.05378586	     -0.00070404	     -0.19547955	     -0.05636637	      0.88262984	     -0.00111590	     -0.20942474	      0.00051566	     -0.00013272	     43.10470394
      2.24321618	     -0.05381497	     -0.00070761	     -0.19550869	     -0.05636563	      0.88262965	     -0.00111759	     -0.20943322	      0.00052842	     -0.00014122	     43.28316973
      2.24436224	     -0.05383821	     -0.00070823	     -0.19553202	     -0.05636501	      0.88262948	     -0.00111893	     -0.20944024	      0.00053923	     -0.00014927	     42.95665339
      2.24550831	     -0.05386087	     -0.00071066	     -0.19555473	     -0.05636439	      0.88262930	     -0.00112027	     -0.20944744	      0.00055019	     -0.00015840	     42.99193413
      2.24699012	     -0.05388896	     -0.00071248	     -0.19558291	     -0.05636356	      0.88262906	     -0.00112200	     -0.20945697	      0.00056496	     -0.00017157	     42.79342900
      2.24847193	     -0.05391606	     -0.00071625	     -0.19561006	     -0.05636272	      0.88262879	     -0.00112372	     -0.20946672	      0.00058009	     -0.00018613	     42.96978882
      2.24958873	     -0.05393652	     -0.00071689	     -0.19563062	     -0.05636206	      0.88262858	     -0.00112502	     -0.20947420	      0.00059206	     -0.00019782	     42.64533973
      2.25070552	     -0.05395707	     -0.00071931	     -0.19565124	     -0.05636139	      0.88262835	     -0.00112631	     -0.20948180	      0.00060416	     -0.00021012	     42.65657557
      2.25224736	     -0.05398504	     -0.00072158	     -0.19567932	     -0.05636045	      0.88262801	     -0.00112808	     -0.20949249	      0.00062145	     -0.00022785	     42.47631060
      2.25378919	     -0.05401127	     -0.00072578	     -0.19570562	     -0.05635948	      0.88262765	     -0.00112985	     -0.20950338	      0.00063916	     -0.00024626	     42.66851606
      2.25486083	     -0.05402774	     -0.00072629	     -0.19572220	     -0.05635879	      0.88262738	     -0.00113108	     -0.20951101	      0.00065205	     -0.00025921	     42.36180533
      2.25593247	     -0.05404217	     -0.00072842	     -0.19573671	     -0.05635808	      0.88262709	     -0.00113230	     -0.20951866	      0.00066506	     -0.00027220	     42.38063875
      2.25757704	     -0.05405941	     -0.00073050	     -0.19575411	     -0.05635697	      0.88262663	     -0.00113417	     -0.20953033	      0.00068561	     -0.00029176	     42.26445999
      2.25893932	     -0.05406917	     -0.00073301	     -0.19576398	     -0.05635602	      0.88262622	     -0.00113572	     -0.20953983	      0.00070290	     -0.00030732	     42.34875173
      2.26030160	     -0.05407558	     -0.00073364	     -0.19577057	     -0.05635505	      0.88262579	     -0.00113725	     -0.20954914	      0.00072062	     -0.00032190	     42.15929128
      2.26166388	     -0.05407919	     -0.00073644	     -0.19577429	     -0.05635406	      0.88262534	     -0.00113879	     -0.20955821	      0.00073831	     -0.00033533	     42.33924978
      2.26287377	     -0.05408324	     -0.00073660	     -0.19577850	     -0.05635316	      0.88262493	     -0.00114014	     -0.20956611	      0.00075433	     -0.00034612	     42.09620920
      2.26408366	     -0.05408734	     -0.00073881	     -0.19578270	     -0.05635223	      0.88262451	     -0.00114150	     -0.20957393	      0.00077025	     -0.00035591	     42.18070273
      2.26529355	     -0.05409046	     -0.00073996	     -0.19578596	     -0.05635129	      0.88262407	     -0.00114284	     -0.20958169	      0.00078641	     -0.00036454	     42.10481863
      2.26687349	     -0.05409257	     -0.00074301	     -0.19578821	     -0.05635003	      0.88262349	     -0.00114460	     -0.20959172	      0.00080755	     -0.00037389	     42.22267242
      2.26811002	     -0.05409117	     -0.00074355	     -0.19578696	     -0.05634902	      0.88262302	     -0.00114596	     -0.20959944	      0.00082432	     -0.00037945	     42.08292722
      2.26934655	     -0.05408598	     -0.00074545	     -0.19578189	     -0.05634800	      0.88262255	     -0.00114733	     -0.20960698	      0.00084094	     -0.00038343	     42.19214152
      2.27058308	     -0.05407796	     -0.00074566	     -0.19577404	     -0.05634695	      0.88262207	     -0.00114868	     -0.20961428	      0.00085763	     -0.00038568	     42.12415803
      2.27213726	     -0.05406612	     -0.00074716	     -0.19576238	     -0.05634560	      0.88262147	     -0.00115038	     -0.20962311	      0.00087835	     -0.00038618	     42.24235464
      2.27335356	     -0.05405477	     -0.00074677	     -0.19575121	     -0.05634452	      0.88262100	     -0.00115171	     -0.20962976	      0.00089463	     -0.00038469	     42.12258289
      2.27456986	     -0.05404141	     -0.00074802	     -0.19573798	     -0.05634342	      0.88262054	     -0.00115303	     -0.20963616	      0.00091069	     -0.00038160	     42.23311046
      2.27578616	     -0.05402710	     -0.00074816	     -0.19572384	     -0.05634230	      0.88262008	     -0.00115434	     -0.20964231	      0.00092678	     -0.00037683	     42.21108100
      2.27740500	     -0.05400678	     -0.00074956	     -0.19570370	     -0.05634079	      0.88261947	     -0.00115609	     -0.20965015	      0.00094788	     -0.00036804	     42.34761707
      2.27861430	     -0.05399007	     -0.00074875	     -0.19568716	     -0.05633963	      0.88261903	     -0.00115738	     -0.20965573	      0.00096365	     -0.00035968	     42.26353338
      2.27982360	     -0.05397136	     -0.00074931	     -0.19566860	     -0.05633845	      0.88261860	     -0.00115867	     -0.20966107	      0.00097914	     -0.00034992	     42.37079972
      2.28129397	     -0.05394453	     -0.00074791	     -0.19564200	     -0.05633700	      0.88261810	     -0.00116024	     -0.20966715	      0.00099794	     -0.00033612	     42.36619888
      2.28260845	     -0.05391802	     -0.00074831	     -0.19561564	     -0.05633568	      0.88261767	     -0.00116163	     -0.20967216	      0.00101443	     -0.00032205	     42.53812352
      2.28392293	     -0.05389049	     -0.00074667	     -0.19558832	     -0.05633433	      0.88261725	     -0.00116302	     -0.20967676	      0.00103090	     -0.00030629	     42.50872303
      2.28523741	     -0.05386278	     -0.00074744	     -0.19556075	     -0.05633297	      0.88261686	     -0.00116440	     -0.20968099	      0.00104692	     -0.00028899	     42.68280445
      2.28655190	     -0.05383590	     -0.00074585	     -0.19553406	     -0.05633158	      0.88261650	     -0.00116578	     -0.20968488	      0.00106284	     -0.00027019	     42.63797707
      2.28786638	     -0.05381006	     -0.00074689	     -0.19550834	     -0.05633017	      0.88261615	     -0.00116715	     -0.20968849	      0.00107821	     -0.00025020	     42.80677488
      2.28918086	     -0.05378445	     -0.00074515	     -0.19548292	     -0.05632875	      0.88261584	     -0.00116852	     -0.20969186	      0.00109352	     -0.00022909	     42.76271107
      2.29049534	     -0.05375856	     -0.00074608	     -0.19545715	     -0.05632730	      0.88261555	     -0.00116989	     -0.20969498	      0.00110831	     -0.00020719	     42.93777744
      2.29180983	     -0.05373222	     -0.00074381	     -0.19543100	     -0.05632583	      0.88261529	     -0.00117124	     -0.20969784	      0.00112308	     -0.00018456	     42.89097514
      2.29312431	     -0.05370487	     -0.00074399	     -0.19540377	     -0.05632435	      0.88261507	     -0.00117260	     -0.20970042	      0.00113730	     -0.00016144	     43.07517281
      2.29443879	     -0.05367581	     -0.00074037	     -0.19537494	     -0.05632284	      0.88261487	     -0.00117395	     -0.20970269	      0.00115152	     -0.00013779	     43.01704273
      2.29561904	     -0.05364907	     -0.00073989	     -0.19534833	     -0.05632148	      0.88261472	     -0.00117516	     -0.20970443	      0.00116382	     -0.00011640	     43.15916686
      2.29679928	     -0.05362246	     -0.00073731	     -0.19532190	     -0.05632010	      0.88261459	     -0.00117636	     -0.20970592	      0.00117606	     -0.00009489	     43.16601906
      2.29822844	     -0.05359095	     -0.00073569	     -0.19529056	     -0.05631841	      0.88261448	     -0.00117782	     -0.20970739	      0.00119049	     -0.00006900	     43.27700744
      2.29965760	     -0.05355961	     -0.00073215	     -0.19525943	     -0.05631669	      0.88261440	     -0.00117927	     -0.20970855	      0.00120480	     -0.00004345	     43.27563981
      2.30085991	     -0.05353041	     -0.00073084	     -0.19523037	     -0.05631524	      0.88261436	     -0.00118049	     -0.20970925	      0.00121647	     -0.00002240	     43.42084116
      2.30206221	     -0.05350033	     -0.00072741	     -0.19520048	     -0.05631377	      0.88261434	     -0.00118170	     -0.20970966	      0.00122812	     -0.00000166	     43.43332520
      2.30326452	     -0.05346827	     -0.00072493	     -0.19516858	     -0.05631228	      0.88261435	     -0.00118291	     -0.20970977	      0.00123946	      0.00001863	     43.52994074
      2.30490140	     -0.05342055	     -0.00071985	     -0.19512111	     -0.05631024	      0.88261441	     -0.00118456	     -0.20970934	      0.00125466	      0.00004559	     43.58707745
      2.30612083	     -0.05338226	     -0.00071749	     -0.19508298	     -0.05630871	      0.88261447	     -0.00118578	     -0.20970853	      0.00126556	      0.00006512	     43.72499089
      2.30734027	     -0.05334173	     -0.00071329	     -0.19504264	     -0.05630716	      0.88261456	     -0.00118700	     -0.20970728	      0.00127630	      0.00008427	     43.76019212
      2.30855970	     -0.05329841	     -0.00071007	     -0.19499949	     -0.05630559	      0.88261468	     -0.00118822	     -0.20970556	      0.00128663	      0.00010299	     43.87250788
      2.31019096	     -0.05323625	     -0.00070412	     -0.19493758	     -0.05630348	      0.88261487	     -0.00118985	     -0.20970246	      0.00130003	      0.00012753	     43.94491486
      2.31138845	     -0.05318719	     -0.00070140	     -0.19488866	     -0.05630192	      0.88261503	     -0.00119105	     -0.20969958	      0.00130928	      0.00014516	     44.10301757
      2.31258593	     -0.05313509	     -0.00069695	     -0.19483673	     -0.05630035	      0.88261521	     -0.00119224	     -0.20969615	      0.00131827	      0.00016263	     44.17237141
      2.31407275	     -0.05306746	     -0.00069308	     -0.19476926	     -0.05629838	      0.88261547	     -0.00119372	     -0.20969110	      0.00132868	      0.00018414	     44.35641624
      2.31539005	     -0.05300454	     -0.00068819	     -0.19470651	     -0.05629663	      0.88261573	     -0.00119503	     -0.20968591	      0.00133740	      0.00020325	     44.44423074
      2.31670735	     -0.05293841	     -0.00068582	     -0.19464048	     -0.05629486	      0.88261601	     -0.00119634	     -0.20968000	      0.00134529	      0.00022251	     44.66746525
      2.31802465	     -0.05286890	     -0.00068137	     -0.19457111	     -0.05629308	      0.88261631	     -0.00119765	     -0.20967338	      0.00135262	      0.00024228	     44.78218538
      2.31934195	     -0.05279694	     -0.00067980	     -0.19449920	     -0.05629129	      0.88261665	     -0.00119896	     -0.20966601	      0.00135888	      0.00026265	     45.01971529
      2.32065925	     -0.05272383	     -0.00067576	     -0.19442619	     -0.05628950	      0.88261701	     -0.00120026	     -0.20965794	      0.00136436	      0.00028388	     45.12866731
      2.32197655	     -0.05264996	     -0.00067496	     -0.19435233	     -0.05628770	      0.88261739	     -0.00120157	     -0.20964921	      0.00136853	      0.00030587	     45.36452618
      2.32329385	     -0.05257523	     -0.00067090	     -0.19427768	     -0.05628590	      0.88261781	     -0.00120288	     -0.20963987	      0.00137181	      0.00032876	     45.46717109
      2.32446415	     -0.05250804	     -0.00067026	     -0.19421047	     -0.05628429	      0.88261821	     -0.00120405	     -0.20963108	      0.00137355	      0.00034966	     45.66676540
      2.32563445	     -0.05244039	     -0.00066775	     -0.19414284	     -0.05628268	      0.88261863	     -0.00120521	     -0.20962185	      0.00137454	      0.00037118	     45.80544144
      2.32706357	     -0.05235762	     -0.00066643	     -0.19406003	     -0.05628072	      0.88261918	     -0.00120663	     -0.20961003	      0.00137440	      0.00039815	     46.03872222
      2.32849268	     -0.05227395	     -0.00066329	     -0.19397635	     -0.05627875	      0.88261977	     -0.00120805	     -0.20959764	      0.00137298	      0.00042588	     46.20619596
      2.32967021	     -0.05220580	     -0.00066314	     -0.19390812	     -0.05627714	      0.88262028	     -0.00120922	     -0.20958705	      0.00137056	      0.00044911	     46.41007962
      2.33084773	     -0.05213740	     -0.00066111	     -0.19383968	     -0.05627553	      0.88262083	     -0.00121040	     -0.20957614	      0.00136730	      0.00047265	     46.55665634
      2.33228823	     -0.05205357	     -0.00066030	     -0.19375574	     -0.05627356	      0.88262153	     -0.00121183	     -0.20956239	      0.00136189	      0.00050166	     46.81058378
      2.33372873	     -0.05196908	     -0.00065748	     -0.19367118	     -0.05627160	      0.88262227	     -0.00121327	     -0.20954822	      0.00135520	      0.00053087	     46.99248536
      2.33485253	     -0.05190260	     -0.00065766	     -0.19360457	     -0.05627008	      0.88262288	     -0.00121439	     -0.20953686	      0.00134878	      0.00055363	     47.21187240
      2.33597632	     -0.05183652	     -0.00065614	     -0.19353840	     -0.05626857	      0.88262352	     -0.00121552	     -0.20952527	      0.00134160	      0.00057636	     47.36492082
      2.33747967	     -0.05174882	     -0.00065565	     -0.19345052	     -0.05626656	      0.88262441	     -0.00121702	     -0.20950943	      0.00133050	      0.00060651	     47.63868119
      2.33898302	     -0.05166128	     -0.00065322	     -0.19336284	     -0.05626457	      0.88262534	     -0.00121853	     -0.20949325	      0.00131793	      0.00063629	     47.82375155
      2.34005451	     -0.05159969	     -0.00065416	     -0.19330106	     -0.05626317	      0.88262603	     -0.00121961	     -0.20948153	      0.00130780	      0.00065711	     48.05427218
      2.34112600	     -0.05153826	     -0.00065333	     -0.19323948	     -0.05626177	      0.88262675	     -0.00122069	     -0.20946968	      0.00129697	      0.00067760	     48.20598664
      2.34271768	     -0.05144863	     -0.00065308	     -0.19314960	     -0.05625972	      0.88262785	     -0.00122229	     -0.20945185	      0.00127925	      0.00070714	     48.47280108
      2.34404651	     -0.05137608	     -0.00065183	     -0.19307684	     -0.05625803	      0.88262881	     -0.00122364	     -0.20943684	      0.00126315	      0.00073072	     48.63151078
      2.34537533	     -0.05130545	     -0.00065247	     -0.19300595	     -0.05625636	      0.88262979	     -0.00122498	     -0.20942175	      0.00124574	      0.00075302	     48.90036031
      2.34670416	     -0.05123661	     -0.00065093	     -0.19293690	     -0.05625472	      0.88263081	     -0.00122633	     -0.20940664	      0.00122736	      0.00077394	     49.02623008
      2.34803299	     -0.05117049	     -0.00065267	     -0.19287047	     -0.05625310	      0.88263185	     -0.00122769	     -0.20939154	      0.00120769	      0.00079318	     49.34618731
      2.34915239	     -0.05111560	     -0.00065128	     -0.19281538	     -0.05625176	      0.88263274	     -0.00122883	     -0.20937884	      0.00119049	      0.00080810	     49.40811479
      2.35027179	     -0.05106211	     -0.00065192	     -0.19276163	     -0.05625044	      0.88263366	     -0.00122998	     -0.20936618	      0.00117244	      0.00082164	     49.60870115
      2.35171801	     -0.05099494	     -0.00065153	     -0.19269415	     -0.05624876	      0.88263486	     -0.00123146	     -0.20934988	      0.00114817	      0.00083708	     49.77999554
      2.35316423	     -0.05093094	     -0.00065328	     -0.19262978	     -0.05624712	      0.88263608	     -0.00123296	     -0.20933368	      0.00112265	      0.00085001	     50.08592013
      2.35427429	     -0.05088420	     -0.00065246	     -0.19258280	     -0.05624588	      0.88263703	     -0.00123411	     -0.20932136	      0.00110246	      0.00085821	     50.12507262
      2.35538435	     -0.05083985	     -0.00065354	     -0.19253815	     -0.05624467	      0.88263798	     -0.00123526	     -0.20930915	      0.00108154	      0.00086474	     50.29723021
      2.35686402	     -0.05078412	     -0.00065376	     -0.19248205	     -0.05624309	      0.88263927	     -0.00123680	     -0.20929311	      0.00105286	      0.00087081	     50.42836878
      2.35834369	     -0.05073147	     -0.00065623	     -0.19242896	     -0.05624155	      0.88264056	     -0.00123835	     -0.20927735	      0.00102315	      0.00087365	     50.74694630
      2.35939172	     -0.05069578	     -0.00065574	     -0.19239302	     -0.05624049	      0.88264147	     -0.00123945	     -0.20926636	      0.00100180	      0.00087383	     50.75281211
      2.36043975	     -0.05066166	     -0.00065722	     -0.19235858	     -0.05623945	      0.88264239	     -0.00124055	     -0.20925550	      0.00097995	      0.00087243	     50.91126247
      2.36202061	     -0.05061372	     -0.00065845	     -0.19231019	     -0.05623793	      0.88264376	     -0.00124223	     -0.20923942	      0.00094633	      0.00086755	     51.05518707
      2.36333421	     -0.05057772	     -0.00066046	     -0.19227379	     -0.05623671	      0.88264490	     -0.00124363	     -0.20922635	      0.00091761	      0.00086101	     51.24603768
      2.36464781	     -0.05054534	     -0.00066076	     -0.19224104	     -0.05623552	      0.88264603	     -0.00124503	     -0.20921360	      0.00088842	      0.00085225	     51.27948580
      2.36596141	     -0.05051678	     -0.00066344	     -0.19221205	     -0.05623437	      0.88264714	     -0.00124644	     -0.20920119	      0.00085857	      0.00084110	     51.49972174
      2.36713779	     -0.05049423	     -0.00066343	     -0.19218917	     -0.05623338	      0.88264812	     -0.00124771	     -0.20919039	      0.00083164	      0.00082915	     51.47991658
      2.36831416	     -0.05047437	     -0.00066555	     -0.19216892	     -0.05623242	      0.88264909	     -0.00124898	     -0.20917990	      0.00080429	      0.00081524	     51.63441954
      2.36949053	     -0.05045682	     -0.00066627	     -0.19215102	     -0.05623149	      0.88265004	     -0.00125026	     -0.20916973	      0.00077681	      0.00079949	     51.66526186
      2.37098211	     -0.05043763	     -0.00066862	     -0.19213135	     -0.05623035	      0.88265121	     -0.00125189	     -0.20915728	      0.00074160	      0.00077680	     51.83486707
      2.37217170	     -0.05042430	     -0.00066865	     -0.19211769	     -0.05622949	      0.88265213	     -0.00125320	     -0.20914770	      0.00071346	      0.00075669	     51.80541343
      2.37336130	     -0.05041248	     -0.00067038	     -0.19210549	     -0.05622866	      0.88265301	     -0.00125451	     -0.20913841	      0.00068510	      0.00073483	     51.93520806
      2.37455090	     -0.05040194	     -0.00067072	     -0.19209460	     -0.05622786	      0.88265387	     -0.00125583	     -0.20912940	      0.00065675	      0.00071139	     51.94663392
      2.37603600	     -0.05039073	     -0.00067269	     -0.19208292	     -0.05622691	      0.88265491	     -0.00125748	     -0.20911850	      0.00062121	      0.00068004	     52.10312106
      2.37720413	     -0.05038345	     -0.00067237	     -0.19207532	     -0.05622620	      0.88265569	     -0.00125879	     -0.20911021	      0.00059334	      0.00065395	     52.04608279
      2.37837227	     -0.05037763	     -0.00067382	     -0.19206912	     -0.05622552	      0.88265643	     -0.00126010	     -0.20910216	      0.00056534	      0.00062666	     52.15017110
      2.37954040	     -0.05037304	     -0.00067412	     -0.19206419	     -0.05622488	      0.88265715	     -0.00126142	     -0.20909433	      0.00053743	      0.00059837	     52.15141804
      2.38108773	     -0.05036871	     -0.00067613	     -0.19205938	     -0.05622408	      0.88265805	     -0.00126318	     -0.20908432	      0.00050044	      0.00055956	     52.29979232
      2.38224503	     -0.05036674	     -0.00067604	     -0.19205709	     -0.05622351	      0.88265868	     -0.00126450	     -0.20907708	      0.00047292	      0.00052986	     52.23622046
      2.38340232	     -0.05036600	     -0.00067773	     -0.19205597	     -0.05622298	      0.88265927	     -0.00126582	     -0.20907006	      0.00044531	      0.00049970	     52.33249295
      2.38481149	     -0.05036689	     -0.00067832	     -0.19205644	     -0.05622238	      0.88265995	     -0.00126744	     -0.20906180	      0.00041183	      0.00046267	     52.29944660
      2.38606670	     -0.05036950	     -0.00068063	     -0.19205863	     -0.05622188	      0.88266051	     -0.00126889	     -0.20905472	      0.00038190	      0.00042950	     52.42933488
      2.38732192	     -0.05037361	     -0.00068083	     -0.19206239	     -0.05622142	      0.88266103	     -0.00127035	     -0.20904791	      0.00035214	      0.00039645	     52.34577653
      2.38857713	     -0.05037932	     -0.00068332	     -0.19206768	     -0.05622100	      0.88266151	     -0.00127182	     -0.20904136	      0.00032226	      0.00036355	     52.47917939
      2.38983234	     -0.05038646	     -0.00068339	     -0.19207446	     -0.05622061	      0.88266194	     -0.00127329	     -0.20903509	      0.00029256	      0.00033105	     52.36909485
      2.39108756	     -0.05039501	     -0.00068582	     -0.19208260	     -0.05622026	      0.88266234	     -0.00127477	     -0.20902908	      0.00026275	      0.00029894	     52.50045932
      2.39234277	     -0.05040502	     -0.00068554	     -0.19209226	     -0.05621995	      0.88266269	     -0.00127626	     -0.20902335	      0.00023318	      0.00026738	     52.36564702
      2.39359798	     -0.05041661	     -0.00068795	     -0.19210345	     -0.05621968	      0.88266301	     -0.00127775	     -0.20901788	      0.00020355	      0.00023630	     52.50867164
      2.39485320	     -0.05042986	     -0.00068749	     -0.19211636	     -0.05621944	      0.88266329	     -0.00127925	     -0.20901269	      0.00017427	      0.00020589	     52.35229071
      2.39610841	     -0.05044484	     -0.00069009	     -0.19213092	     -0.05621924	      0.88266353	     -0.00128076	     -0.20900778	      0.00014499	      0.00017606	     52.50949255
      2.39736362	     -0.05046164	     -0.00068963	     -0.19214739	     -0.05621908	      0.88266373	     -0.00128227	     -0.20900316	      0.00011616	      0.00014704	     52.32878609
      2.39861883	     -0.05048018	     -0.00069261	     -0.19216550	     -0.05621895	      0.88266389	     -0.00128379	     -0.20899882	      0.00008737	      0.00011871	     52.50301240
      2.39974518	     -0.05049819	     -0.00069244	     -0.19218322	     -0.05621886	      0.88266401	     -0.00128516	     -0.20899517	      0.00006199	      0.00009406	     52.33473728
      2.40087152	     -0.05051752	     -0.00069433	     -0.19220219	     -0.05621881	      0.88266411	     -0.00128654	     -0.20899175	      0.00003672	      0.00007005	     52.38928420
      2.40223748	     -0.05054274	     -0.00069515	     -0.19222703	     -0.05621878	      0.88266418	     -0.00128821	     -0.20898792	      0.00000654	      0.00004191	     52.29213486
      2.40360344	     -0.05056969	     -0.00069749	     -0.19225356	     -0.05621879	      0.88266422	     -0.00128990	     -0.20898444	     -0.00002338	      0.00001479	     52.39211217
      2.40475060	     -0.05059435	     -0.00069734	     -0.19227793	     -0.05621883	      0.88266423	     -0.00129132	     -0.20898181	     -0.00004802	     -0.00000711	     52.21355613
      2.40589777	     -0.05062059	     -0.00069911	     -0.19230383	     -0.05621890	      0.88266421	     -0.00129274	     -0.20897943	     -0.00007247	     -0.00002833	     52.24791719
      2.40704493	     -0.05064826	     -0.00069979	     -0.19233119	     -0.05621900	      0.88266416	     -0.00129418	     -0.20897732	     -0.00009650	     -0.00004881	     52.15481140
      2.40861213	     -0.05068827	     -0.00070203	     -0.19237075	     -0.05621917	      0.88266406	     -0.00129614	     -0.20897485	     -0.00012886	     -0.00007570	     52.17694891
      2.40977658	     -0.05071958	     -0.00070210	     -0.19240177	     -0.05621934	      0.88266396	     -0.00129761	     -0.20897331	     -0.00015233	     -0.00009485	     51.99910942
      2.41094104	     -0.05075212	     -0.00070385	     -0.19243399	     -0.05621953	      0.88266384	     -0.00129908	     -0.20897203	     -0.00017550	     -0.00011339	     52.01067857
      2.41234026	     -0.05079275	     -0.00070437	     -0.19247427	     -0.05621979	      0.88266367	     -0.00130086	     -0.20897081	     -0.00020266	     -0.00013479	     51.84199290
      2.41358364	     -0.05083027	     -0.00070657	     -0.19251145	     -0.05622006	      0.88266349	     -0.00130245	     -0.20897001	     -0.00022638	     -0.00015313	     51.88593298
      2.41482702	     -0.05086902	     -0.00070664	     -0.19254991	     -0.05622036	      0.88266329	     -0.00130404	     -0.20896947	     -0.00024941	     -0.00017078	     51.67746199
      2.41607040	     -0.05090888	     -0.00070873	     -0.19258944	     -0.05622068	      0.88266307	     -0.00130564	     -0.20896918	     -0.00027205	     -0.00018787	     51.70746763
      2.41731378	     -0.05094965	     -0.00070870	     -0.19262994	     -0.05622103	      0.88266282	     -0.00130724	     -0.20896913	     -0.00029396	     -0.00020435	     51.48951581
      2.41855716	     -0.05099132	     -0.00071064	     -0.19267130	     -0.05622141	      0.88266256	     -0.00130886	     -0.20896930	     -0.00031543	     -0.00022034	     51.50651511
      2.41980054	     -0.05103406	     -0.00071057	     -0.19271378	     -0.05622182	      0.88266227	     -0.00131047	     -0.20896968	     -0.00033614	     -0.00023577	     51.27992227
      2.42104392	     -0.05107786	     -0.00071246	     -0.19275729	     -0.05622225	      0.88266197	     -0.00131210	     -0.20897028	     -0.00035638	     -0.00025078	     51.28277577
      2.42228731	     -0.05112270	     -0.00071240	     -0.19280188	     -0.05622270	      0.88266165	     -0.00131373	     -0.20897109	     -0.00037583	     -0.00026530	     51.04962593
      2.42353069	     -0.05116850	     -0.00071420	     -0.19284740	     -0.05622318	      0.88266131	     -0.00131536	     -0.20897209	     -0.00039480	     -0.00027946	     51.03865097
      2.42477407	     -0.05121526	     -0.00071415	     -0.19289392	     -0.05622368	      0.88266096	     -0.00131700	     -0.20897330	     -0.00041296	     -0.00029321	     50.80099367
      2.42601745	     -0.05126292	     -0.00071585	     -0.19294131	     -0.05622421	      0.88266058	     -0.00131865	     -0.20897470	     -0.00043058	     -0.00030667	     50.77800828
      2.42726083	     -0.05131124	     -0.00071579	     -0.19298942	     -0.05622475	      0.88266019	     -0.00132030	     -0.20897629	     -0.00044737	     -0.00031979	     50.54110712
      2.42850421	     -0.05136012	     -0.00071735	     -0.19303805	     -0.05622532	      0.88265979	     -0.00132196	     -0.20897805	     -0.00046357	     -0.00033266	     50.50723695
      2.42974759	     -0.05140951	     -0.00071725	     -0.19308724	     -0.05622591	      0.88265937	     -0.00132363	     -0.20897998	     -0.00047894	     -0.00034523	     50.27106743
      2.43099097	     -0.05145940	     -0.00071863	     -0.19313690	     -0.05622651	      0.88265893	     -0.00132530	     -0.20898205	     -0.00049371	     -0.00035759	     50.22404865
      2.43223435	     -0.05150971	     -0.00071850	     -0.19318702	     -0.05622713	      0.88265848	     -0.00132697	     -0.20898427	     -0.00050764	     -0.00036970	     49.99171532
      2.43347773	     -0.05156038	     -0.00071976	     -0.19323747	     -0.05622777	      0.88265801	     -0.00132866	     -0.20898662	     -0.00052095	     -0.00038162	     49.93649502
      2.43472111	     -0.05161134	     -0.00071967	     -0.19328826	     -0.05622843	      0.88265753	     -0.00133034	     -0.20898909	     -0.00053342	     -0.00039329	     49.71147217
      2.43596449	     -0.05166259	     -0.00072088	     -0.19333932	     -0.05622910	      0.88265703	     -0.00133203	     -0.20899168	     -0.00054527	     -0.00040476	     49.64652824
      2.43720788	     -0.05171415	     -0.00072093	     -0.19339071	     -0.05622978	      0.88265652	     -0.00133373	     -0.20899437	     -0.00055628	     -0.00041598	     49.42633210
      2.43870040	     -0.05177627	     -0.00072288	     -0.19345260	     -0.05623062	      0.88265589	     -0.00133578	     -0.20899774	     -0.00056869	     -0.00042918	     49.40774516
      2.43981106	     -0.05182241	     -0.00072243	     -0.19349862	     -0.05623126	      0.88265541	     -0.00133730	     -0.20900034	     -0.00057708	     -0.00043872	     49.11413935
      2.44092172	     -0.05186839	     -0.00072404	     -0.19354444	     -0.05623191	      0.88265492	     -0.00133883	     -0.20900299	     -0.00058505	     -0.00044806	     49.05146469
      2.44239294	     -0.05192909	     -0.00072504	     -0.19360495	     -0.05623277	      0.88265425	     -0.00134087	     -0.20900658	     -0.00059466	     -0.00045999	     48.80554256
      2.44386417	     -0.05198940	     -0.00072829	     -0.19366502	     -0.05623365	      0.88265356	     -0.00134291	     -0.20901024	     -0.00060349	     -0.00047148	     48.86492596
      2.44490833	     -0.05203180	     -0.00072831	     -0.19370733	     -0.05623429	      0.88265307	     -0.00134436	     -0.20901288	     -0.00060897	     -0.00047925	     48.53724916
      2.44595250	     -0.05207385	     -0.00073017	     -0.19374923	     -0.05623493	      0.88265256	     -0.00134582	     -0.20901553	     -0.00061413	     -0.00048678	     48.47342752
      2.44753653	     -0.05213684	     -0.00073232	     -0.19381204	     -0.05623590	      0.88265178	     -0.00134803	     -0.20901959	     -0.00062100	     -0.00049761	     48.25064122
      2.44886221	     -0.05218851	     -0.00073542	     -0.19386352	     -0.05623673	      0.88265112	     -0.00134990	     -0.20902301	     -0.00062605	     -0.00050610	     48.22822915
      2.45018790	     -0.05223891	     -0.00073699	     -0.19391378	     -0.05623756	      0.88265044	     -0.00135176	     -0.20902642	     -0.00063024	     -0.00051395	     47.94836169
      2.45151358	     -0.05228798	     -0.00074108	     -0.19396266	     -0.05623840	      0.88264976	     -0.00135364	     -0.20902982	     -0.00063399	     -0.00052119	     48.03952596
      2.45268019	     -0.05233002	     -0.00074239	     -0.19400458	     -0.05623914	      0.88264914	     -0.00135529	     -0.20903278	     -0.00063656	     -0.00052693	     47.72735502
      2.45384681	     -0.05237087	     -0.00074579	     -0.19404528	     -0.05623989	      0.88264853	     -0.00135695	     -0.20903572	     -0.00063885	     -0.00053214	     47.73977358
      2.45501342	     -0.05241009	     -0.00074817	     -0.19408438	     -0.05624063	      0.88264790	     -0.00135861	     -0.20903863	     -0.00064060	     -0.00053670	     47.57152755
      2.45658536	     -0.05246070	     -0.00075287	     -0.19413478	     -0.05624164	      0.88264705	     -0.00136086	     -0.20904249	     -0.00064246	     -0.00054183	     47.57876576
      2.45778261	     -0.05249753	     -0.00075497	     -0.19417150	     -0.05624241	      0.88264640	     -0.00136258	     -0.20904538	     -0.00064329	     -0.00054485	     47.31237476
      2.45897986	     -0.05253286	     -0.00075884	     -0.19420668	     -0.05624318	      0.88264575	     -0.00136430	     -0.20904823	     -0.00064391	     -0.00054716	     47.34589902
      2.46017711	     -0.05256653	     -0.00076156	     -0.19424023	     -0.05624395	      0.88264509	     -0.00136603	     -0.20905103	     -0.00064410	     -0.00054866	     47.17866241
      2.46171880	     -0.05260748	     -0.00076654	     -0.19428099	     -0.05624495	      0.88264425	     -0.00136825	     -0.20905455	     -0.00064402	     -0.00054945	     47.23995055
      2.46289508	     -0.05263666	     -0.00076866	     -0.19431008	     -0.05624570	      0.88264360	     -0.00136996	     -0.20905718	     -0.00064346	     -0.00054912	     46.97843735
      2.46407137	     -0.05266399	     -0.00077244	     -0.19433727	     -0.05624646	      0.88264296	     -0.00137166	     -0.20905975	     -0.00064280	     -0.00054803	     47.02963419
      2.46549664	     -0.05269460	     -0.00077544	     -0.19436777	     -0.05624738	      0.88264218	     -0.00137373	     -0.20906277	     -0.00064153	     -0.00054559	     46.82351440
      2.46692192	     -0.05272266	     -0.00078060	     -0.19439566	     -0.05624829	      0.88264140	     -0.00137581	     -0.20906569	     -0.00064016	     -0.00054202	     47.04883300
      2.46799515	     -0.05274219	     -0.00078195	     -0.19441514	     -0.05624898	      0.88264082	     -0.00137737	     -0.20906782	     -0.00063871	     -0.00053850	     46.73312789
      2.46906838	     -0.05276041	     -0.00078501	     -0.19443325	     -0.05624966	      0.88264025	     -0.00137894	     -0.20906990	     -0.00063727	     -0.00053438	     46.76216956
      2.47061120	     -0.05278430	     -0.00078828	     -0.19445704	     -0.05625064	      0.88263943	     -0.00138119	     -0.20907279	     -0.00063488	     -0.00052734	     46.62169238
      2.47194247	     -0.05280279	     -0.00079212	     -0.19447540	     -0.05625149	      0.88263873	     -0.00138314	     -0.20907519	     -0.00063273	     -0.00052029	     46.71532242
      2.47327375	     -0.05281923	     -0.00079406	     -0.19449177	     -0.05625233	      0.88263804	     -0.00138509	     -0.20907752	     -0.00063024	     -0.00051234	     46.48112367
      2.47460502	     -0.05283357	     -0.00079829	     -0.19450599	     -0.05625316	      0.88263737	     -0.00138704	     -0.20907977	     -0.00062785	     -0.00050361	     46.70017748
      2.47577280	     -0.05284442	     -0.00079947	     -0.19451679	     -0.05625390	      0.88263678	     -0.00138876	     -0.20908168	     -0.00062542	     -0.00049524	     46.43074491
      2.47694058	     -0.05285366	     -0.00080249	     -0.19452594	     -0.05625462	      0.88263621	     -0.00139047	     -0.20908351	     -0.00062310	     -0.00048633	     46.52836942
      2.47810836	     -0.05286141	     -0.00080433	     -0.19453363	     -0.05625535	      0.88263565	     -0.00139219	     -0.20908527	     -0.00062059	     -0.00047686	     46.42628505
      2.47970909	     -0.05286983	     -0.00080796	     -0.19454194	     -0.05625634	      0.88263489	     -0.00139454	     -0.20908758	     -0.00061720	     -0.00046310	     46.52999235
      2.48090803	     -0.05287432	     -0.00080900	     -0.19454640	     -0.05625708	      0.88263434	     -0.00139630	     -0.20908922	     -0.00061446	     -0.00045225	     46.32046849
      2.48210697	     -0.05287729	     -0.00081153	     -0.19454929	     -0.05625781	      0.88263381	     -0.00139806	     -0.20909078	     -0.00061184	     -0.00044106	     46.41278103
      2.48330591	     -0.05287892	     -0.00081277	     -0.19455088	     -0.05625855	      0.88263329	     -0.00139983	     -0.20909227	     -0.00060909	     -0.00042960	     46.29799068
      2.48487289	     -0.05287915	     -0.00081558	     -0.19455102	     -0.05625950	      0.88263263	     -0.00140213	     -0.20909411	     -0.00060560	     -0.00041446	     46.41596240
      2.48604913	     -0.05287786	     -0.00081584	     -0.19454973	     -0.05626021	      0.88263215	     -0.00140386	     -0.20909541	     -0.00060277	     -0.00040308	     46.18280741
      2.48722536	     -0.05287532	     -0.00081764	     -0.19454713	     -0.05626092	      0.88263168	     -0.00140560	     -0.20909664	     -0.00060006	     -0.00039192	     46.25954976
      2.48866687	     -0.05287066	     -0.00081829	     -0.19454244	     -0.05626178	      0.88263112	     -0.00140772	     -0.20909805	     -0.00059648	     -0.00037864	     46.08122443
      2.48995809	     -0.05286539	     -0.00082054	     -0.19453710	     -0.05626255	      0.88263064	     -0.00140962	     -0.20909923	     -0.00059331	     -0.00036737	     46.23289721
      2.49124931	     -0.05286004	     -0.00082080	     -0.19453173	     -0.05626331	      0.88263017	     -0.00141153	     -0.20910037	     -0.00058981	     -0.00035680	     45.96976055
      2.49254052	     -0.05285582	     -0.00082364	     -0.19452741	     -0.05626407	      0.88262972	     -0.00141343	     -0.20910150	     -0.00058637	     -0.00034723	     46.14650662
      2.49383174	     -0.05285296	     -0.00082429	     -0.19452452	     -0.05626482	      0.88262928	     -0.00141534	     -0.20910271	     -0.00058251	     -0.00033877	     45.82942305
      2.49512296	     -0.05285101	     -0.00082791	     -0.19452246	     -0.05626557	      0.88262884	     -0.00141725	     -0.20910403	     -0.00057864	     -0.00033170	     46.04973537
      2.49641417	     -0.05284997	     -0.00082899	     -0.19452136	     -0.05626632	      0.88262842	     -0.00141916	     -0.20910551	     -0.00057419	     -0.00032602	     45.68637391
      2.49770539	     -0.05285072	     -0.00083340	     -0.19452197	     -0.05626706	      0.88262800	     -0.00142107	     -0.20910718	     -0.00056969	     -0.00032201	     45.93517541
      2.49899661	     -0.05285366	     -0.00083500	     -0.19452484	     -0.05626779	      0.88262759	     -0.00142299	     -0.20910911	     -0.00056451	     -0.00031966	     45.51936082
      2.50028782	     -0.05285831	     -0.00084025	     -0.19452933	     -0.05626851	      0.88262717	     -0.00142490	     -0.20911133	     -0.00055922	     -0.00031917	     45.80216504
      2.50144921	     -0.05286380	     -0.00084234	     -0.19453474	     -0.05626916	      0.88262680	     -0.00142663	     -0.20911362	     -0.00055376	     -0.00032024	     45.44187659
      2.50261059	     -0.05287067	     -0.00084663	     -0.19454147	     -0.05626980	      0.88262643	     -0.00142835	     -0.20911619	     -0.00054808	     -0.00032282	     45.50702616
      2.50401991	     -0.05288023	     -0.00085048	     -0.19455091	     -0.05627057	      0.88262597	     -0.00143044	     -0.20911971	     -0.00054048	     -0.00032787	     45.27916415
      2.50542922	     -0.05289051	     -0.00085609	     -0.19456103	     -0.05627132	      0.88262551	     -0.00143254	     -0.20912367	     -0.00053240	     -0.00033502	     45.42156050
      2.50662458	     -0.05289982	     -0.00085867	     -0.19457025	     -0.05627196	      0.88262510	     -0.00143431	     -0.20912738	     -0.00052481	     -0.00034258	     45.08402286
      2.50781993	     -0.05290964	     -0.00086302	     -0.19457995	     -0.05627258	      0.88262469	     -0.00143608	     -0.20913139	     -0.00051691	     -0.00035153	     45.13198076
      2.50901528	     -0.05291991	     -0.00086605	     -0.19459012	     -0.05627319	      0.88262426	     -0.00143786	     -0.20913571	     -0.00050842	     -0.00036172	     44.94351425
      2.51060886	     -0.05293479	     -0.00087128	     -0.19460486	     -0.05627399	      0.88262367	     -0.00144022	     -0.20914195	     -0.00049646	     -0.00037719	     44.96696844
      2.51182549	     -0.05294695	     -0.00087355	     -0.19461696	     -0.05627459	      0.88262320	     -0.00144202	     -0.20914709	     -0.00048656	     -0.00039027	     44.66397885
      2.51304212	     -0.05295937	     -0.00087754	     -0.19462929	     -0.05627518	      0.88262272	     -0.00144381	     -0.20915256	     -0.00047628	     -0.00040437	     44.69084225
      2.51425874	     -0.05297311	     -0.00088036	     -0.19464296	     -0.05627575	      0.88262222	     -0.00144561	     -0.20915838	     -0.00046535	     -0.00041931	     44.49773222
      2.51584617	     -0.05299293	     -0.00088541	     -0.19466265	     -0.05627648	      0.88262154	     -0.00144795	     -0.20916652	     -0.00045037	     -0.00043993	     44.52409362
      2.51704916	     -0.05300877	     -0.00088743	     -0.19467846	     -0.05627701	      0.88262100	     -0.00144971	     -0.20917310	     -0.00043822	     -0.00045619	     44.22901446
      2.51825215	     -0.05302496	     -0.00089100	     -0.19469456	     -0.05627753	      0.88262044	     -0.00145148	     -0.20918002	     -0.00042565	     -0.00047292	     44.24677280
      2.51971210	     -0.05304529	     -0.00089361	     -0.19471485	     -0.05627814	      0.88261973	     -0.00145362	     -0.20918885	     -0.00040948	     -0.00049358	     44.00006725
      2.52117204	     -0.05306702	     -0.00089835	     -0.19473649	     -0.05627873	      0.88261900	     -0.00145575	     -0.20919815	     -0.00039273	     -0.00051451	     44.16149546
      2.52226999	     -0.05308431	     -0.00089931	     -0.19475378	     -0.05627915	      0.88261843	     -0.00145735	     -0.20920546	     -0.00037935	     -0.00053023	     43.82646856
      2.52336794	     -0.05310220	     -0.00090197	     -0.19477163	     -0.05627956	      0.88261783	     -0.00145894	     -0.20921303	     -0.00036565	     -0.00054592	     43.81056338
      2.52495109	     -0.05312904	     -0.00090464	     -0.19479846	     -0.05628012	      0.88261695	     -0.00146123	     -0.20922439	     -0.00034494	     -0.00056824	     43.62316589
      2.52632082	     -0.05315231	     -0.00090794	     -0.19482169	     -0.05628058	      0.88261616	     -0.00146321	     -0.20923463	     -0.00032631	     -0.00058713	     43.66041368
      2.52769055	     -0.05317419	     -0.00090913	     -0.19484359	     -0.05628101	      0.88261534	     -0.00146519	     -0.20924518	     -0.00030674	     -0.00060532	     43.41611982
      2.52906028	     -0.05319635	     -0.00091270	     -0.19486573	     -0.05628142	      0.88261450	     -0.00146715	     -0.20925599	     -0.00028666	     -0.00062272	     43.55423673
      2.53025042	     -0.05321486	     -0.00091312	     -0.19488429	     -0.05628175	      0.88261375	     -0.00146886	     -0.20926558	     -0.00026839	     -0.00063699	     43.29245569
      2.53144056	     -0.05323178	     -0.00091547	     -0.19490121	     -0.05628206	      0.88261299	     -0.00147055	     -0.20927530	     -0.00024973	     -0.00065044	     43.34024842
      2.53288110	     -0.05325125	     -0.00091695	     -0.19492073	     -0.05628240	      0.88261204	     -0.00147260	     -0.20928718	     -0.00022629	     -0.00066531	     43.18177387
      2.53432164	     -0.05327204	     -0.00092036	     -0.19494151	     -0.05628271	      0.88261107	     -0.00147464	     -0.20929920	     -0.00020230	     -0.00067862	     43.29453914
      2.53551313	     -0.05329137	     -0.00092099	     -0.19496090	     -0.05628294	      0.88261026	     -0.00147632	     -0.20930929	     -0.00018170	     -0.00068836	     43.06594975
      2.53670462	     -0.05331182	     -0.00092340	     -0.19498137	     -0.05628314	      0.88260943	     -0.00147800	     -0.20931955	     -0.00016076	     -0.00069702	     43.10608674
      2.53816835	     -0.05333685	     -0.00092476	     -0.19500646	     -0.05628336	      0.88260840	     -0.00148005	     -0.20933237	     -0.00013417	     -0.00070608	     42.98185448
      2.53963208	     -0.05336181	     -0.00092796	     -0.19503145	     -0.05628354	      0.88260737	     -0.00148209	     -0.20934539	     -0.00010696	     -0.00071339	     43.12819969
      2.54078992	     -0.05338063	     -0.00092793	     -0.19505036	     -0.05628365	      0.88260654	     -0.00148369	     -0.20935579	     -0.00008466	     -0.00071779	     42.94157588
      2.54194777	     -0.05339779	     -0.00092946	     -0.19506758	     -0.05628373	      0.88260570	     -0.00148529	     -0.20936623	     -0.00006204	     -0.00072101	     42.99578625
      2.54346443	     -0.05341855	     -0.00092988	     -0.19508846	     -0.05628380	      0.88260461	     -0.00148737	     -0.20937989	     -0.00003160	     -0.00072322	     42.92562425
      2.54498108	     -0.05343568	     -0.00093176	     -0.19510568	     -0.05628383	      0.88260351	     -0.00148944	     -0.20939344	     -0.00000065	     -0.00072307	     43.09551841
      2.54610210	     -0.05344648	     -0.00093028	     -0.19511663	     -0.05628382	      0.88260270	     -0.00149096	     -0.20940332	      0.00002283	     -0.00072124	     42.94287617
      2.54722311	     -0.05345673	     -0.00092999	     -0.19512700	     -0.05628378	      0.88260189	     -0.00149247	     -0.20941306	      0.00004638	     -0.00071788	     42.97557450
      2.54881414	     -0.05347032	     -0.00092816	     -0.19514079	     -0.05628368	      0.88260076	     -0.00149461	     -0.20942666	      0.00008025	     -0.00071047	     42.92821432
      2.55017614	     -0.05348118	     -0.00092762	     -0.19515181	     -0.05628355	      0.88259980	     -0.00149643	     -0.20943807	      0.00010948	     -0.00070180	     43.01072837
      2.55153815	     -0.05349107	     -0.00092504	     -0.19516191	     -0.05628338	      0.88259885	     -0.00149823	     -0.20944926	      0.00013918	     -0.00069101	     42.93314670
      2.55290015	     -0.05349911	     -0.00092452	     -0.19517010	     -0.05628317	      0.88259791	     -0.00150002	     -0.20946019	      0.00016898	     -0.00067830	     43.06787228
      2.55426215	     -0.05350479	     -0.00092086	     -0.19517602	     -0.05628292	      0.88259700	     -0.00150180	     -0.20947081	      0.00019931	     -0.00066361	     42.96601944
      2.55544779	     -0.05350814	     -0.00092023	     -0.19517951	     -0.05628267	      0.88259622	     -0.00150334	     -0.20947976	      0.00022567	     -0.00064940	     43.08645476
      2.55663342	     -0.05350984	     -0.00091741	     -0.19518142	     -0.05628238	      0.88259546	     -0.00150488	     -0.20948841	      0.00025234	     -0.00063384	     43.05467409
      2.55809190	     -0.05351019	     -0.00091541	     -0.19518198	     -0.05628199	      0.88259455	     -0.00150675	     -0.20949860	      0.00028521	     -0.00061304	     43.13324737
      2.55955038	     -0.05350910	     -0.00091146	     -0.19518115	     -0.05628155	      0.88259367	     -0.00150861	     -0.20950829	      0.00031840	     -0.00059046	     43.07706757
      2.56074041	     -0.05350764	     -0.00091057	     -0.19517984	     -0.05628116	      0.88259298	     -0.00151012	     -0.20951582	      0.00034538	     -0.00057094	     43.18202233
      2.56193045	     -0.05350568	     -0.00090783	     -0.19517808	     -0.05628073	      0.88259232	     -0.00151162	     -0.20952303	      0.00037261	     -0.00055048	     43.15279314
      2.56340913	     -0.05350288	     -0.00090600	     -0.19517548	     -0.05628015	      0.88259152	     -0.00151348	     -0.20953155	      0.00040639	     -0.00052402	     43.22705325
      2.56488780	     -0.05349923	     -0.00090215	     -0.19517209	     -0.05627953	      0.88259077	     -0.00151532	     -0.20953958	      0.00044043	     -0.00049655	     43.15975916
      2.56603582	     -0.05349599	     -0.00090164	     -0.19516897	     -0.05627901	      0.88259021	     -0.00151674	     -0.20954549	      0.00046670	     -0.00047476	     43.25969169
      2.56718384	     -0.05349246	     -0.00089937	     -0.19516562	     -0.05627845	      0.88258968	     -0.00151815	     -0.20955111	      0.00049317	     -0.00045260	     43.23694560
      2.56872417	     -0.05348740	     -0.00089772	     -0.19516076	     -0.05627767	      0.88258900	     -0.00152004	     -0.20955822	      0.00052862	     -0.00042254	     43.30121549
      2.57026451	     -0.05348160	     -0.00089425	     -0.19515521	     -0.05627683	      0.88258837	     -0.00152191	     -0.20956483	      0.00056424	     -0.00039221	     43.24146339
      2.57136978	     -0.05347729	     -0.00089449	     -0.19515099	     -0.05627619	      0.88258795	     -0.00152325	     -0.20956928	      0.00058959	     -0.00037043	     43.35082176
      2.57247506	     -0.05347288	     -0.00089324	     -0.19514673	     -0.05627552	      0.88258756	     -0.00152458	     -0.20957348	      0.00061508	     -0.00034854	     43.35313882
      2.57410013	     -0.05346639	     -0.00089296	     -0.19514040	     -0.05627449	      0.88258702	     -0.00152652	     -0.20957924	      0.00065234	     -0.00031624	     43.43381817
      2.57546904	     -0.05346054	     -0.00089202	     -0.19513470	     -0.05627358	      0.88258660	     -0.00152815	     -0.20958371	      0.00068362	     -0.00028883	     43.43820104
      2.57683796	     -0.05345365	     -0.00089310	     -0.19512792	     -0.05627262	      0.88258622	     -0.00152976	     -0.20958784	      0.00071449	     -0.00026123	     43.57449386
      2.57820687	     -0.05344618	     -0.00089208	     -0.19512060	     -0.05627162	      0.88258589	     -0.00153137	     -0.20959161	      0.00074519	     -0.00023319	     43.56579247
      2.57957578	     -0.05343794	     -0.00089460	     -0.19511242	     -0.05627058	      0.88258559	     -0.00153296	     -0.20959504	      0.00077519	     -0.00020475	     43.76579112
      2.58072947	     -0.05342998	     -0.00089393	     -0.19510458	     -0.05626967	      0.88258536	     -0.00153430	     -0.20959766	      0.00080028	     -0.00018024	     43.73749152
      2.58188315	     -0.05342092	     -0.00089522	     -0.19509559	     -0.05626873	      0.88258517	     -0.00153562	     -0.20960001	      0.00082474	     -0.00015535	     43.84547386
      2.58337571	     -0.05340614	     -0.00089560	     -0.19508094	     -0.05626748	      0.88258496	     -0.00153733	     -0.20960260	      0.00085576	     -0.00012238	     43.93434104
      2.58486826	     -0.05338627	     -0.00089792	     -0.19506113	     -0.05626618	      0.88258481	     -0.00153902	     -0.20960464	      0.00088567	     -0.00008838	     44.15305364
      2.58601334	     -0.05336752	     -0.00089716	     -0.19504250	     -0.05626515	      0.88258472	     -0.00154031	     -0.20960574	      0.00090808	     -0.00006137	     44.18992196
      2.58715842	     -0.05334611	     -0.00089804	     -0.19502117	     -0.05626410	      0.88258467	     -0.00154159	     -0.20960640	      0.00092964	     -0.00003361	     44.32906518
      2.58868441	     -0.05331488	     -0.00089787	     -0.19499007	     -0.05626266	      0.88258464	     -0.00154329	     -0.20960654	      0.00095729	      0.00000467	     44.46988623
      2.59021040	     -0.05327974	     -0.00089967	     -0.19495500	     -0.05626118	      0.88258468	     -0.00154497	     -0.20960582	      0.00098336	      0.00004427	     44.73485344
      2.59128676	     -0.05325104	     -0.00089827	     -0.19492642	     -0.05626011	      0.88258474	     -0.00154615	     -0.20960476	      0.00100106	      0.00007308	     44.80594966
      2.59236312	     -0.05321907	     -0.00089855	     -0.19489451	     -0.05625903	      0.88258484	     -0.00154732	     -0.20960318	      0.00101788	      0.00010255	     44.97684071
      2.59399717	     -0.05316625	     -0.00089791	     -0.19484182	     -0.05625734	      0.88258504	     -0.00154909	     -0.20959975	      0.00104191	      0.00014865	     45.18910193
      2.59534647	     -0.05311951	     -0.00089840	     -0.19479514	     -0.05625592	      0.88258527	     -0.00155054	     -0.20959599	      0.00106015	      0.00018776	     45.41389254
      2.59669577	     -0.05306940	     -0.00089707	     -0.19474514	     -0.05625448	      0.88258555	     -0.00155198	     -0.20959140	      0.00107711	      0.00022771	     45.57282722
      2.59804508	     -0.05301566	     -0.00089803	     -0.19469143	     -0.05625302	      0.88258588	     -0.00155341	     -0.20958597	      0.00109247	      0.00026829	     45.85002595
      2.59925517	     -0.05296520	     -0.00089651	     -0.19464106	     -0.05625169	      0.88258623	     -0.00155469	     -0.20958039	      0.00110516	      0.00030521	     45.96983955
      2.60046526	     -0.05291380	     -0.00089728	     -0.19458968	     -0.05625034	      0.88258662	     -0.00155596	     -0.20957416	      0.00111649	      0.00034238	     46.19838698
      2.60167535	     -0.05286063	     -0.00089677	     -0.19453654	     -0.05624899	      0.88258706	     -0.00155722	     -0.20956734	      0.00112671	      0.00037973	     46.36550292
      2.60319171	     -0.05279052	     -0.00089764	     -0.19446643	     -0.05624727	      0.88258767	     -0.00155880	     -0.20955793	      0.00113770	      0.00042650	     46.66918784
      2.60440685	     -0.05273175	     -0.00089657	     -0.19440769	     -0.05624588	      0.88258821	     -0.00156006	     -0.20954971	      0.00114522	      0.00046387	     46.81072628
      2.60562200	     -0.05267119	     -0.00089754	     -0.19434710	     -0.05624449	      0.88258880	     -0.00156131	     -0.20954089	      0.00115139	      0.00050091	     47.07698630
      2.60683714	     -0.05260932	     -0.00089741	     -0.19428522	     -0.05624309	      0.88258943	     -0.00156256	     -0.20953149	      0.00115641	      0.00053762	     47.26157234
      2.60835304	     -0.05253149	     -0.00089915	     -0.19420731	     -0.05624133	      0.88259028	     -0.00156411	     -0.20951902	      0.00116077	      0.00058265	     47.60093798
      2.60953949	     -0.05246954	     -0.00089877	     -0.19414533	     -0.05623995	      0.88259099	     -0.00156531	     -0.20950874	      0.00116290	      0.00061720	     47.73411247
      2.61072593	     -0.05240587	     -0.00090025	     -0.19408157	     -0.05623857	      0.88259174	     -0.00156651	     -0.20949802	      0.00116369	      0.00065095	     48.01127712
      2.61191238	     -0.05234003	     -0.00090059	     -0.19401567	     -0.05623719	      0.88259254	     -0.00156771	     -0.20948683	      0.00116335	      0.00068391	     48.21392865
      2.61349459	     -0.05224991	     -0.00090238	     -0.19392541	     -0.05623535	      0.88259365	     -0.00156930	     -0.20947120	      0.00116087	      0.00072644	     48.58640728
      2.61466250	     -0.05218310	     -0.00090200	     -0.19385852	     -0.05623400	      0.88259452	     -0.00157046	     -0.20945919	      0.00115770	      0.00075670	     48.71064027
      2.61583042	     -0.05211563	     -0.00090368	     -0.19379091	     -0.05623265	      0.88259542	     -0.00157163	     -0.20944683	      0.00115317	      0.00078580	     48.97063430
      2.61726807	     -0.05203292	     -0.00090440	     -0.19370806	     -0.05623099	      0.88259657	     -0.00157305	     -0.20943125	      0.00114604	      0.00081998	     49.18590948
      2.61853620	     -0.05196028	     -0.00090688	     -0.19363522	     -0.05622955	      0.88259763	     -0.00157430	     -0.20941719	      0.00113817	      0.00084840	     49.51154857
      2.61980432	     -0.05188899	     -0.00090726	     -0.19356378	     -0.05622811	      0.88259872	     -0.00157555	     -0.20940291	      0.00112909	      0.00087515	     49.65309313
      2.62107244	     -0.05181859	     -0.00090987	     -0.19349316	     -0.05622668	      0.88259985	     -0.00157679	     -0.20938844	      0.00111853	      0.00089994	     49.97988516
      2.62234056	     -0.05174831	     -0.00090998	     -0.19342272	     -0.05622527	      0.88260101	     -0.00157803	     -0.20937381	      0.00110689	      0.00092273	     50.11775427
      2.62360869	     -0.05167732	     -0.00091251	     -0.19335149	     -0.05622388	      0.88260219	     -0.00157926	     -0.20935902	      0.00109390	      0.00094333	     50.47685984
      2.62487681	     -0.05160617	     -0.00091223	     -0.19328016	     -0.05622250	      0.88260340	     -0.00158048	     -0.20934406	      0.00107993	      0.00096183	     50.60248401
      2.62614493	     -0.05153549	     -0.00091481	     -0.19320922	     -0.05622114	      0.88260463	     -0.00158171	     -0.20932893	      0.00106463	      0.00097806	     50.96573572
      2.62741306	     -0.05146656	     -0.00091427	     -0.19314010	     -0.05621980	      0.88260588	     -0.00158292	     -0.20931369	      0.00104840	      0.00099211	     51.05669930
      2.62868118	     -0.05139929	     -0.00091704	     -0.19307255	     -0.05621848	      0.88260714	     -0.00158413	     -0.20929839	      0.00103086	      0.00100370	     51.42604045
      2.62980185	     -0.05134167	     -0.00091656	     -0.19301474	     -0.05621733	      0.88260827	     -0.00158520	     -0.20928485	      0.00101469	      0.00101198	     51.48867927
      2.63092253	     -0.05128624	     -0.00091813	     -0.19295907	     -0.05621620	      0.88260941	     -0.00158626	     -0.20927134	      0.00099761	      0.00101824	     51.72008238
      2.63230705	     -0.05122040	     -0.00091850	     -0.19289296	     -0.05621484	      0.88261082	     -0.00158757	     -0.20925473	      0.00097558	      0.00102319	     51.88203177
      2.63369157	     -0.05115837	     -0.00092076	     -0.19283059	     -0.05621350	      0.88261224	     -0.00158888	     -0.20923827	      0.00095241	      0.00102492	     52.20387890
      2.63482039	     -0.05111129	     -0.00092016	     -0.19278330	     -0.05621244	      0.88261340	     -0.00158993	     -0.20922502	      0.00093291	      0.00102408	     52.24438515
      2.63594922	     -0.05106678	     -0.00092141	     -0.19273853	     -0.05621140	      0.88261455	     -0.00159099	     -0.20921196	      0.00091267	      0.00102109	     52.44647397
      2.63734653	     -0.05101389	     -0.00092142	     -0.19268534	     -0.05621014	      0.88261598	     -0.00159229	     -0.20919607	      0.00088696	      0.00101447	     52.58643459
      2.63874385	     -0.05096417	     -0.00092369	     -0.19263525	     -0.05620892	      0.88261739	     -0.00159359	     -0.20918048	      0.00086037	      0.00100463	     52.91593702
      2.63982270	     -0.05092829	     -0.00092311	     -0.19259915	     -0.05620800	      0.88261847	     -0.00159458	     -0.20916868	      0.00083951	      0.00099499	     52.92293925
      2.64090155	     -0.05089502	     -0.00092433	     -0.19256561	     -0.05620711	      0.88261953	     -0.00159558	     -0.20915709	      0.00081812	      0.00098349	     53.08308126
      2.64236289	     -0.05085453	     -0.00092485	     -0.19252477	     -0.05620593	      0.88262096	     -0.00159693	     -0.20914178	      0.00078861	      0.00096502	     53.19024023
      2.64382424	     -0.05081794	     -0.00092744	     -0.19248776	     -0.05620480	      0.88262235	     -0.00159827	     -0.20912697	      0.00075838	      0.00094324	     53.49436422
      2.64485756	     -0.05079426	     -0.00092692	     -0.19246385	     -0.05620403	      0.88262332	     -0.00159922	     -0.20911679	      0.00073685	      0.00092603	     53.45356757
      2.64589089	     -0.05077322	     -0.00092812	     -0.19244254	     -0.05620328	      0.88262427	     -0.00160016	     -0.20910687	      0.00071497	      0.00090731	     53.57477721
      2.64744244	     -0.05074721	     -0.00092907	     -0.19241613	     -0.05620220	      0.88262565	     -0.00160158	     -0.20909250	      0.00068174	      0.00087655	     53.65277621
      2.64873168	     -0.05073045	     -0.00093117	     -0.19239902	     -0.05620134	      0.88262676	     -0.00160275	     -0.20908110	      0.00065375	      0.00084859	     53.81775388
      2.65002093	     -0.05071729	     -0.00093174	     -0.19238553	     -0.05620051	      0.88262784	     -0.00160393	     -0.20907022	      0.00062566	      0.00081870	     53.82626461
      2.65131018	     -0.05070714	     -0.00093474	     -0.19237498	     -0.05619972	      0.88262887	     -0.00160510	     -0.20905984	      0.00059728	      0.00078695	     54.04679178
      2.65259943	     -0.05069944	     -0.00093478	     -0.19236698	     -0.05619897	      0.88262987	     -0.00160627	     -0.20904995	      0.00056895	      0.00075368	     53.97876602
      2.65369665	     -0.05069455	     -0.00093751	     -0.19236176	     -0.05619836	      0.88263068	     -0.00160727	     -0.20904190	      0.00054457	      0.00072420	     54.16192638
      2.65479387	     -0.05069100	     -0.00093812	     -0.19235794	     -0.05619778	      0.88263145	     -0.00160826	     -0.20903417	      0.00052023	      0.00069388	     54.15546350
      2.65618974	     -0.05068843	     -0.00094004	     -0.19235499	     -0.05619707	      0.88263239	     -0.00160953	     -0.20902477	      0.00048910	      0.00065413	     54.27505511
      2.65758561	     -0.05068772	     -0.00093989	     -0.19235396	     -0.05619641	      0.88263328	     -0.00161080	     -0.20901584	      0.00045805	      0.00061338	     54.21451242
      2.65868309	     -0.05068845	     -0.00094189	     -0.19235439	     -0.05619592	      0.88263393	     -0.00161179	     -0.20900913	      0.00043349	      0.00058069	     54.36595349
      2.65978057	     -0.05069027	     -0.00094198	     -0.19235595	     -0.05619546	      0.88263455	     -0.00161279	     -0.20900267	      0.00040907	      0.00054768	     54.34069120
      2.66120216	     -0.05069412	     -0.00094325	     -0.19235945	     -0.05619490	      0.88263530	     -0.00161408	     -0.20899468	      0.00037741	      0.00050455	     54.43987542
      2.66262375	     -0.05069962	     -0.00094242	     -0.19236466	     -0.05619439	      0.88263599	     -0.00161537	     -0.20898709	      0.00034598	      0.00046135	     54.33837005
      2.66367346	     -0.05070442	     -0.00094397	     -0.19236918	     -0.05619404	      0.88263646	     -0.00161633	     -0.20898173	      0.00032271	      0.00042947	     54.47608819
      2.66472317	     -0.05071009	     -0.00094356	     -0.19237464	     -0.05619371	      0.88263689	     -0.00161728	     -0.20897658	      0.00029962	      0.00039783	     54.43985572
      2.66622214	     -0.05072012	     -0.00094396	     -0.19238433	     -0.05619328	      0.88263745	     -0.00161865	     -0.20896958	      0.00026673	      0.00035313	     54.49596414
      2.66750591	     -0.05073030	     -0.00094299	     -0.19239426	     -0.05619296	      0.88263788	     -0.00161982	     -0.20896392	      0.00023880	      0.00031549	     54.41311732
      2.66878968	     -0.05074186	     -0.00094373	     -0.19240552	     -0.05619267	      0.88263826	     -0.00162100	     -0.20895856	      0.00021094	      0.00027850	     54.51831070
      2.67007346	     -0.05075475	     -0.00094202	     -0.19241819	     -0.05619242	      0.88263860	     -0.00162218	     -0.20895350	      0.00018345	      0.00024236	     54.37175698
      2.67135723	     -0.05076905	     -0.00094317	     -0.19243219	     -0.05619220	      0.88263889	     -0.00162336	     -0.20894873	      0.00015602	      0.00020702	     54.53970968
      2.67245366	     -0.05078240	     -0.00094132	     -0.19244536	     -0.05619204	      0.88263910	     -0.00162437	     -0.20894487	      0.00013301	      0.00017767	     54.36110569
      2.67355009	     -0.05079688	     -0.00094135	     -0.19245962	     -0.05619191	      0.88263928	     -0.00162539	     -0.20894123	      0.00011010	      0.00014901	     54.39878871
      2.67494415	     -0.05081700	     -0.00093993	     -0.19247950	     -0.05619178	      0.88263946	     -0.00162668	     -0.20893689	      0.00008143	      0.00011371	     54.29623222
      2.67633822	     -0.05083915	     -0.00094022	     -0.19250136	     -0.05619168	      0.88263959	     -0.00162799	     -0.20893289	      0.00005310	      0.00007962	     54.39209839
      2.67744207	     -0.05085810	     -0.00093816	     -0.19252015	     -0.05619164	      0.88263967	     -0.00162902	     -0.20892996	      0.00003117	      0.00005358	     54.19985945
      2.67854592	     -0.05087828	     -0.00093784	     -0.19254013	     -0.05619161	      0.88263971	     -0.00163006	     -0.20892725	      0.00000946	      0.00002829	     54.20967288
      2.67996151	     -0.05090583	     -0.00093600	     -0.19256746	     -0.05619162	      0.88263973	     -0.00163139	     -0.20892408	     -0.00001775	     -0.00000296	     54.07273500
      2.68137710	     -0.05093524	     -0.00093607	     -0.19259661	     -0.05619166	      0.88263970	     -0.00163274	     -0.20892126	     -0.00004447	     -0.00003293	     54.15947940
      2.68243817	     -0.05095860	     -0.00093373	     -0.19261984	     -0.05619172	      0.88263966	     -0.00163375	     -0.20891936	     -0.00006389	     -0.00005449	     53.92779271
      2.68349924	     -0.05098314	     -0.00093308	     -0.19264420	     -0.05619180	      0.88263959	     -0.00163477	     -0.20891766	     -0.00008304	     -0.00007539	     53.90120356
      2.68498627	     -0.05101932	     -0.00093098	     -0.19268018	     -0.05619194	      0.88263946	     -0.00163620	     -0.20891560	     -0.00010911	     -0.00010349	     53.73431185
      2.68647330	     -0.05105744	     -0.00093068	     -0.19271805	     -0.05619212	      0.88263928	     -0.00163764	     -0.20891390	     -0.00013444	     -0.00013035	     53.79837747
      2.68749164	     -0.05108463	     -0.00092804	     -0.19274515	     -0.05619227	      0.88263914	     -0.00163864	     -0.20891294	     -0.00015111	     -0.00014799	     53.52910544
      2.68850998	     -0.05111277	     -0.00092706	     -0.19277315	     -0.05619243	      0.88263898	     -0.00163963	     -0.20891215	     -0.00016746	     -0.00016511	     53.47120587
      2.69010033	     -0.05115881	     -0.00092456	     -0.19281901	     -0.05619272	      0.88263870	     -0.00164120	     -0.20891125	     -0.00019203	     -0.00019081	     53.26956460
      2.69140633	     -0.05119836	     -0.00092343	     -0.19285839	     -0.05619298	      0.88263843	     -0.00164250	     -0.20891081	     -0.00021144	     -0.00021106	     53.21514557
      2.69271232	     -0.05123947	     -0.00092053	     -0.19289940	     -0.05619327	      0.88263815	     -0.00164380	     -0.20891064	     -0.00022996	     -0.00023055	     52.95339883
      2.69401832	     -0.05128203	     -0.00091982	     -0.19294179	     -0.05619358	      0.88263783	     -0.00164512	     -0.20891073	     -0.00024785	     -0.00024945	     52.95784553
      2.69517614	     -0.05132078	     -0.00091669	     -0.19298047	     -0.05619388	      0.88263753	     -0.00164629	     -0.20891103	     -0.00026284	     -0.00026565	     52.65892494
      2.69633396	     -0.05136056	     -0.00091551	     -0.19302013	     -0.05619419	      0.88263722	     -0.00164747	     -0.20891152	     -0.00027731	     -0.00028146	     52.59815059
      2.69749178	     -0.05140130	     -0.00091307	     -0.19306079	     -0.05619452	      0.88263688	     -0.00164866	     -0.20891221	     -0.00029101	     -0.00029684	     52.38707759
      2.69901184	     -0.05145622	     -0.00091125	     -0.19311558	     -0.05619497	      0.88263642	     -0.00165023	     -0.20891339	     -0.00030805	     -0.00031649	     52.27953253
      2.70019834	     -0.05150045	     -0.00090820	     -0.19315975	     -0.05619535	      0.88263603	     -0.00165146	     -0.20891453	     -0.00032037	     -0.00033136	     51.97730473
      2.70138483	     -0.05154585	     -0.00090690	     -0.19320506	     -0.05619573	      0.88263563	     -0.00165271	     -0.20891586	     -0.00033208	     -0.00034592	     51.88881487
      2.70257132	     -0.05159206	     -0.00090432	     -0.19325122	     -0.05619613	      0.88263521	     -0.00165396	     -0.20891739	     -0.00034294	     -0.00036013	     51.64254882
      2.70406812	     -0.05165133	     -0.00090254	     -0.19331039	     -0.05619666	      0.88263466	     -0.00165555	     -0.20891956	     -0.00035567	     -0.00037767	     51.52594685
      2.70523912	     -0.05169848	     -0.00089938	     -0.19335753	     -0.05619708	      0.88263421	     -0.00165681	     -0.20892145	     -0.00036461	     -0.00039105	     51.20006708
      2.70641013	     -0.05174639	     -0.00089801	     -0.19340537	     -0.05619751	      0.88263374	     -0.00165808	     -0.20892349	     -0.00037291	     -0.00040423	     51.09761221
      2.70758113	     -0.05179500	     -0.00089557	     -0.19345395	     -0.05619795	      0.88263326	     -0.00165935	     -0.20892568	     -0.00038033	     -0.00041716	     50.85145334
      2.70914153	     -0.05186063	     -0.00089387	     -0.19351951	     -0.05619855	      0.88263260	     -0.00166107	     -0.20892882	     -0.00038911	     -0.00043406	     50.71342431
      2.71031100	     -0.05191028	     -0.00089109	     -0.19356917	     -0.05619901	      0.88263208	     -0.00166236	     -0.20893132	     -0.00039463	     -0.00044643	     50.38097980
      2.71148047	     -0.05196013	     -0.00089015	     -0.19361898	     -0.05619947	      0.88263155	     -0.00166367	     -0.20893395	     -0.00039949	     -0.00045859	     50.27437237
      2.71289815	     -0.05202104	     -0.00088775	     -0.19367988	     -0.05620004	      0.88263089	     -0.00166526	     -0.20893729	     -0.00040421	     -0.00047295	     49.94167856
      2.71416964	     -0.05207620	     -0.00088757	     -0.19373498	     -0.05620056	      0.88263028	     -0.00166671	     -0.20894043	     -0.00040760	     -0.00048552	     49.88168017
      2.71544113	     -0.05213149	     -0.00088589	     -0.19379026	     -0.05620108	      0.88262966	     -0.00166817	     -0.20894370	     -0.00040989	     -0.00049768	     49.51799171
      2.71671262	     -0.05218654	     -0.00088660	     -0.19384525	     -0.05620160	      0.88262902	     -0.00166964	     -0.20894708	     -0.00041148	     -0.00050949	     49.47989110
      2.71798411	     -0.05224097	     -0.00088516	     -0.19389968	     -0.05620213	      0.88262836	     -0.00167112	     -0.20895055	     -0.00041196	     -0.00052081	     49.10273026
      2.71925561	     -0.05229470	     -0.00088635	     -0.19395334	     -0.05620265	      0.88262770	     -0.00167262	     -0.20895409	     -0.00041178	     -0.00053171	     49.09568104
      2.72052710	     -0.05234763	     -0.00088526	     -0.19400629	     -0.05620317	      0.88262701	     -0.00167414	     -0.20895768	     -0.00041052	     -0.00054202	     48.70496074
      2.72179859	     -0.05239969	     -0.00088693	     -0.19405829	     -0.05620369	      0.88262632	     -0.00167566	     -0.20896131	     -0.00040866	     -0.00055181	     48.72287656
      2.72307008	     -0.05245080	     -0.00088620	     -0.19410941	     -0.05620421	      0.88262561	     -0.00167720	     -0.20896496	     -0.00040576	     -0.00056093	     48.32341171
      2.72434158	     -0.05250069	     -0.00088830	     -0.19415924	     -0.05620473	      0.88262489	     -0.00167876	     -0.20896864	     -0.00040235	     -0.00056944	     48.36832217
      2.72561307	     -0.05254909	     -0.00088787	     -0.19420767	     -0.05620523	      0.88262416	     -0.00168033	     -0.20897232	     -0.00039799	     -0.00057716	     47.96840990
      2.72688456	     -0.05259586	     -0.00089024	     -0.19425439	     -0.05620574	      0.88262342	     -0.00168191	     -0.20897599	     -0.00039319	     -0.00058420	     48.03629839
      2.72815605	     -0.05264092	     -0.00089003	     -0.19429948	     -0.05620623	      0.88262268	     -0.00168351	     -0.20897963	     -0.00038748	     -0.00059037	     47.64187808
      2.72942755	     -0.05268438	     -0.00089260	     -0.19434289	     -0.05620672	      0.88262192	     -0.00168512	     -0.20898325	     -0.00038138	     -0.00059578	     47.72777157
      2.73069904	     -0.05272609	     -0.00089262	     -0.19438463	     -0.05620720	      0.88262116	     -0.00168674	     -0.20898682	     -0.00037443	     -0.00060027	     47.34598603
      2.73197053	     -0.05276591	     -0.00089532	     -0.19442442	     -0.05620767	      0.88262040	     -0.00168838	     -0.20899034	     -0.00036715	     -0.00060393	     47.44869726
      2.73324202	     -0.05280357	     -0.00089547	     -0.19446212	     -0.05620814	      0.88261963	     -0.00169003	     -0.20899381	     -0.00035908	     -0.00060662	     47.08667345
      2.73451351	     -0.05283898	     -0.00089813	     -0.19449750	     -0.05620859	      0.88261885	     -0.00169170	     -0.20899721	     -0.00035075	     -0.00060844	     47.20019705
      2.73578501	     -0.05287204	     -0.00089832	     -0.19453061	     -0.05620903	      0.88261808	     -0.00169338	     -0.20900052	     -0.00034172	     -0.00060926	     46.86304310
      2.73705650	     -0.05290282	     -0.00090086	     -0.19456137	     -0.05620946	      0.88261730	     -0.00169507	     -0.20900373	     -0.00033247	     -0.00060919	     46.98102244
      2.73832799	     -0.05293132	     -0.00090098	     -0.19458993	     -0.05620987	      0.88261653	     -0.00169678	     -0.20900684	     -0.00032261	     -0.00060814	     46.66363362
      2.73959948	     -0.05295763	     -0.00090318	     -0.19461624	     -0.05621028	      0.88261576	     -0.00169850	     -0.20900984	     -0.00031258	     -0.00060630	     46.77110504
      2.74087098	     -0.05298169	     -0.00090305	     -0.19464036	     -0.05621067	      0.88261499	     -0.00170023	     -0.20901273	     -0.00030199	     -0.00060367	     46.46852432
      2.74214247	     -0.05300362	     -0.00090485	     -0.19466231	     -0.05621104	      0.88261422	     -0.00170198	     -0.20901550	     -0.00029120	     -0.00060050	     46.57069843
      2.74341396	     -0.05302353	     -0.00090463	     -0.19468230	     -0.05621141	      0.88261346	     -0.00170373	     -0.20901815	     -0.00027981	     -0.00059682	     46.28987771
      2.74468545	     -0.05304159	     -0.00090628	     -0.19470038	     -0.05621176	      0.88261271	     -0.00170551	     -0.20902068	     -0.00026819	     -0.00059286	     46.38559145
      2.74595695	     -0.05305792	     -0.00090626	     -0.19471679	     -0.05621209	      0.88261196	     -0.00170729	     -0.20902309	     -0.00025595	     -0.00058871	     46.12620170
      2.74722844	     -0.05307259	     -0.00090801	     -0.19473148	     -0.05621241	      0.88261121	     -0.00170909	     -0.20902540	     -0.00024341	     -0.00058458	     46.21159113
      2.74849993	     -0.05308559	     -0.00090843	     -0.19474453	     -0.05621271	      0.88261047	     -0.00171090	     -0.20902760	     -0.00023020	     -0.00058055	     45.97742028
      2.74977142	     -0.05309717	     -0.00091062	     -0.19475613	     -0.05621299	      0.88260973	     -0.00171273	     -0.20902971	     -0.00021661	     -0.00057681	     46.05365378
      2.75104291	     -0.05310747	     -0.00091187	     -0.19476647	     -0.05621326	      0.88260900	     -0.00171457	     -0.20903172	     -0.00020235	     -0.00057338	     45.84506038
      2.75231441	     -0.05311709	     -0.00091481	     -0.19477607	     -0.05621351	      0.88260827	     -0.00171642	     -0.20903365	     -0.00018766	     -0.00057042	     45.90041943
      2.75384210	     -0.05312969	     -0.00091737	     -0.19478870	     -0.05621378	      0.88260741	     -0.00171867	     -0.20903593	     -0.00016908	     -0.00056757	     45.58043605
      2.75499633	     -0.05314030	     -0.00092187	     -0.19479924	     -0.05621397	      0.88260675	     -0.00172038	     -0.20903769	     -0.00015464	     -0.00056617	     45.76483207
      2.75615056	     -0.05315172	     -0.00092517	     -0.19481063	     -0.05621414	      0.88260610	     -0.00172210	     -0.20903953	     -0.00013949	     -0.00056543	     45.57779769
      2.75764878	     -0.05316807	     -0.00093149	     -0.19482690	     -0.05621433	      0.88260525	     -0.00172436	     -0.20904207	     -0.00011907	     -0.00056566	     45.63517933
      2.75914700	     -0.05318651	     -0.00093644	     -0.19484529	     -0.05621449	      0.88260440	     -0.00172663	     -0.20904486	     -0.00009739	     -0.00056732	     45.23745246
      2.76023688	     -0.05320114	     -0.00094279	     -0.19485981	     -0.05621459	      0.88260378	     -0.00172829	     -0.20904708	     -0.00008117	     -0.00056965	     45.46210746
      2.76132675	     -0.05321643	     -0.00094765	     -0.19487503	     -0.05621467	      0.88260316	     -0.00172996	     -0.20904948	     -0.00006415	     -0.00057288	     45.31583280
      2.76292984	     -0.05324063	     -0.00095628	     -0.19489910	     -0.05621475	      0.88260224	     -0.00173243	     -0.20905336	     -0.00003802	     -0.00057944	     45.33063323
      2.76429817	     -0.05326325	     -0.00096293	     -0.19492163	     -0.05621479	      0.88260144	     -0.00173455	     -0.20905704	     -0.00001446	     -0.00058669	     45.09451026
      2.76566650	     -0.05328742	     -0.00097157	     -0.19494566	     -0.05621479	      0.88260063	     -0.00173668	     -0.20906109	      0.00000999	     -0.00059552	     45.24861156
      2.76703483	     -0.05331312	     -0.00097783	     -0.19497131	     -0.05621476	      0.88259981	     -0.00173882	     -0.20906553	      0.00003576	     -0.00060583	     44.87898487
      2.76823565	     -0.05333711	     -0.00098577	     -0.19499517	     -0.05621470	      0.88259908	     -0.00174070	     -0.20906976	      0.00005902	     -0.00061619	     45.06311093
      2.76943647	     -0.05336171	     -0.00099161	     -0.19501971	     -0.05621462	      0.88259833	     -0.00174259	     -0.20907433	      0.00008334	     -0.00062765	     44.84329600
      2.77063728	     -0.05338664	     -0.00099842	     -0.19504457	     -0.05621450	      0.88259757	     -0.00174448	     -0.20907921	      0.00010842	     -0.00064022	     44.85621159
      2.77228565	     -0.05342103	     -0.00100607	     -0.19507890	     -0.05621429	      0.88259650	     -0.00174708	     -0.20908640	      0.00014438	     -0.00065902	     44.61742918
      2.77352643	     -0.05344681	     -0.00101308	     -0.19510462	     -0.05621410	      0.88259567	     -0.00174904	     -0.20909216	      0.00017235	     -0.00067427	     44.73883140
      2.77476721	     -0.05347203	     -0.00101812	     -0.19512983	     -0.05621387	      0.88259482	     -0.00175100	     -0.20909820	      0.00020139	     -0.00069025	     44.53131157
      2.77600799	     -0.05349723	     -0.00102424	     -0.19515499	     -0.05621360	      0.88259396	     -0.00175296	     -0.20910452	      0.00023118	     -0.00070688	     44.54616329
      2.77761341	     -0.05353036	     -0.00103045	     -0.19518814	     -0.05621319	      0.88259280	     -0.00175549	     -0.20911310	      0.00027116	     -0.00072906	     44.31014816
      2.77883386	     -0.05355598	     -0.00103670	     -0.19521373	     -0.05621284	      0.88259190	     -0.00175742	     -0.20911994	      0.00030233	     -0.00074631	     44.43097876
      2.78005431	     -0.05358201	     -0.00104104	     -0.19523979	     -0.05621246	      0.88259098	     -0.00175934	     -0.20912704	      0.00033449	     -0.00076370	     44.25099073
      2.78153753	     -0.05361356	     -0.00104756	     -0.19527135	     -0.05621193	      0.88258983	     -0.00176167	     -0.20913600	      0.00037453	     -0.00078491	     44.31364440
      2.78302075	     -0.05364402	     -0.00105137	     -0.19530190	     -0.05621134	      0.88258865	     -0.00176400	     -0.20914529	      0.00041598	     -0.00080589	     44.00356844
      2.78413882	     -0.05366694	     -0.00105657	     -0.19532482	     -0.05621086	      0.88258774	     -0.00176575	     -0.20915248	      0.00044773	     -0.00082150	     44.16384445
      2.78525688	     -0.05368990	     -0.00105982	     -0.19534784	     -0.05621034	      0.88258682	     -0.00176750	     -0.20915982	      0.00048031	     -0.00083677	     44.04430612
      2.78686028	     -0.05372246	     -0.00106511	     -0.19538048	     -0.05620953	      0.88258546	     -0.00177000	     -0.20917059	      0.00052802	     -0.00085796	     44.05944674
      2.78824784	     -0.05375041	     -0.00106826	     -0.19540854	     -0.05620877	      0.88258426	     -0.00177215	     -0.20918012	      0.00057045	     -0.00087542	     43.87603338
      2.78963540	     -0.05377809	     -0.00107312	     -0.19543630	     -0.05620795	      0.88258303	     -0.00177430	     -0.20918983	      0.00061362	     -0.00089203	     43.99782101
      2.79102297	     -0.05380535	     -0.00107538	     -0.19546370	     -0.05620707	      0.88258178	     -0.00177644	     -0.20919969	      0.00065797	     -0.00090758	     43.73850685
      2.79224134	     -0.05382949	     -0.00108011	     -0.19548791	     -0.05620624	      0.88258067	     -0.00177831	     -0.20920846	      0.00069740	     -0.00092037	     43.89071739
      2.79345972	     -0.05385364	     -0.00108310	     -0.19551216	     -0.05620537	      0.88257954	     -0.00178017	     -0.20921735	      0.00073773	     -0.00093216	     43.74176011
      2.79467810	     -0.05387740	     -0.00108719	     -0.19553600	     -0.05620445	      0.88257840	     -0.00178203	     -0.20922632	      0.00077861	     -0.00094297	     43.77331786
      2.79634913	     -0.05390835	     -0.00109141	     -0.19556711	     -0.05620310	      0.88257681	     -0.00178457	     -0.20923874	      0.00083590	     -0.00095600	     43.63563537
      2.79759986	     -0.05393093	     -0.00109618	     -0.19558978	     -0.05620202	      0.88257561	     -0.00178645	     -0.20924808	      0.00087942	     -0.00096437	     43.76153330
      2.79885058	     -0.05395329	     -0.00109866	     -0.19561228	     -0.05620090	      0.88257440	     -0.00178833	     -0.20925744	      0.00092370	     -0.00097131	     43.63616141
      2.80010131	     -0.05397523	     -0.00110203	     -0.19563435	     -0.05619971	      0.88257318	     -0.00179020	     -0.20926684	      0.00096840	     -0.00097679	     43.66826546
      2.80174423	     -0.05400297	     -0.00110489	     -0.19566230	     -0.05619807	      0.88257157	     -0.00179264	     -0.20927919	      0.00102809	     -0.00098171	     43.52810309
      2.80297204	     -0.05402221	     -0.00110881	     -0.19568166	     -0.05619678	      0.88257036	     -0.00179445	     -0.20928839	      0.00107313	     -0.00098375	     43.67784325
      2.80419985	     -0.05404016	     -0.00111115	     -0.19569977	     -0.05619544	      0.88256915	     -0.00179625	     -0.20929755	      0.00111886	     -0.00098420	     43.60031366
      2.80570853	     -0.05406098	     -0.00111591	     -0.19572075	     -0.05619371	      0.88256767	     -0.00179845	     -0.20930869	      0.00117553	     -0.00098251	     43.74059671
      2.80705484	     -0.05407802	     -0.00111852	     -0.19573798	     -0.05619209	      0.88256635	     -0.00180039	     -0.20931852	      0.00122679	     -0.00097870	     43.62414152
      2.80840115	     -0.05409369	     -0.00112317	     -0.19575378	     -0.05619040	      0.88256504	     -0.00180232	     -0.20932821	      0.00127816	     -0.00097277	     43.79086016
      2.80974745	     -0.05410776	     -0.00112516	     -0.19576806	     -0.05618865	      0.88256373	     -0.00180424	     -0.20933773	      0.00133005	     -0.00096461	     43.66252564
      2.81109376	     -0.05412055	     -0.00112979	     -0.19578098	     -0.05618682	      0.88256244	     -0.00180613	     -0.20934708	      0.00138196	     -0.00095435	     43.87320340
      2.81244006	     -0.05413066	     -0.00113143	     -0.19579132	     -0.05618493	      0.88256116	     -0.00180801	     -0.20935620	      0.00143435	     -0.00094176	     43.76159423
      2.81378637	     -0.05413805	     -0.00113576	     -0.19579887	     -0.05618296	      0.88255991	     -0.00180988	     -0.20936505	      0.00148657	     -0.00092697	     43.99392150
      2.81513268	     -0.05414194	     -0.00113629	     -0.19580302	     -0.05618092	      0.88255867	     -0.00181172	     -0.20937356	      0.00153915	     -0.00090986	     43.87414469
      2.81633834	     -0.05414323	     -0.00113942	     -0.19580448	     -0.05617904	      0.88255758	     -0.00181336	     -0.20938084	      0.00158596	     -0.00089275	     44.06909325
[truncated: 314,909 more chars]
