# Supplementary material for: A Neural Controller Model Considering the Vestibulospinal Tract in Human Postural Control
Source: Front Comput Neurosci. 2022 Feb 25;16:785099. doi: 10.3389/fncom.2022.785099 (PMC8913724; doi:10.3389/fncom.2022.785099)
Supplement: Supplementary file 8 [file Data_Sheet_3.zip › SimulationResults/VST+/2.476/opt_7/jiang_CoPpositon_pos.sto]

CoP
version=1
nRows=3816
nColumns=11
inDegrees=no

This file contains CoP trajectory (of origin) and orientations.

Units are S.I. units (seconds, meters, Newtons, ...)
Angles are in degrees.

endheader
time	cop-x	cop-z	cop-x-calcn-r	com-x	com-y	com-z	com-x-calcn-r	com-x-vel	com-y-vel	s_torques
      0.00044642	     -0.05991306	     -0.00034167	     -0.20160720	     -0.06018847	      0.88291525	     -0.00012903	     -0.21425400	      0.00001035	     -0.00002526	    106.00805849
      0.00098903	     -0.05941366	     -0.00035481	     -0.20110789	     -0.06018846	      0.88291523	     -0.00012902	     -0.21424125	      0.00003151	     -0.00003802	    108.14930908
      0.00165898	     -0.05901850	     -0.00036438	     -0.20071285	     -0.06018843	      0.88291520	     -0.00012900	     -0.21421858	      0.00005020	     -0.00003516	     76.77917270
      0.00253458	     -0.05876719	     -0.00037033	     -0.20046159	     -0.06018839	      0.88291518	     -0.00012894	     -0.21418461	      0.00005498	     -0.00001294	     47.16343974
      0.00376577	     -0.05872139	     -0.00037184	     -0.20041572	     -0.06018833	      0.88291519	     -0.00012884	     -0.21413896	      0.00003674	      0.00003218	     29.27185449
      0.00589830	     -0.05896714	     -0.00036863	     -0.20066138	     -0.06018830	      0.88291534	     -0.00012860	     -0.21408102	     -0.00000611	      0.00010022	     20.50689915
      0.00717345	     -0.05913228	     -0.00036716	     -0.20082659	     -0.06018832	      0.88291548	     -0.00012843	     -0.21405895	     -0.00001980	      0.00012270	     19.69404915
      0.00844861	     -0.05926169	     -0.00036671	     -0.20095619	     -0.06018834	      0.88291565	     -0.00012824	     -0.21404324	     -0.00002140	      0.00013131	     19.86412716
      0.01027678	     -0.05938168	     -0.00036784	     -0.20107659	     -0.06018837	      0.88291588	     -0.00012794	     -0.21402721	     -0.00000582	      0.00012461	     20.93243979
      0.01161030	     -0.05942956	     -0.00036878	     -0.20112486	     -0.06018837	      0.88291604	     -0.00012771	     -0.21401808	      0.00001450	      0.00010983	     22.22473500
      0.01294382	     -0.05945831	     -0.00036966	     -0.20115405	     -0.06018833	      0.88291617	     -0.00012747	     -0.21400998	      0.00004017	      0.00008961	     23.02387475
      0.01427733	     -0.05946756	     -0.00037035	     -0.20116377	     -0.06018826	      0.88291628	     -0.00012722	     -0.21400245	      0.00006871	      0.00006579	     24.11926302
      0.01605271	     -0.05946421	     -0.00037094	     -0.20116107	     -0.06018810	      0.88291636	     -0.00012687	     -0.21399294	      0.00010962	      0.00003121	     24.61756812
      0.01735249	     -0.05944668	     -0.00037096	     -0.20114403	     -0.06018794	      0.88291639	     -0.00012661	     -0.21398632	      0.00013983	      0.00000519	     25.61693757
      0.01865227	     -0.05942594	     -0.00037083	     -0.20112377	     -0.06018774	      0.88291638	     -0.00012633	     -0.21397995	      0.00017034	     -0.00002036	     25.52799691
      0.02027782	     -0.05938780	     -0.00037021	     -0.20108624	     -0.06018743	      0.88291632	     -0.00012597	     -0.21397244	      0.00020736	     -0.00005076	     25.96228600
      0.02171497	     -0.05935202	     -0.00036952	     -0.20105098	     -0.06018711	      0.88291623	     -0.00012563	     -0.21396618	      0.00023937	     -0.00007535	     25.24528125
      0.02315213	     -0.05930645	     -0.00036841	     -0.20100593	     -0.06018674	      0.88291610	     -0.00012529	     -0.21396034	      0.00026956	     -0.00009740	     25.55816555
      0.02458928	     -0.05926415	     -0.00036738	     -0.20096414	     -0.06018633	      0.88291595	     -0.00012493	     -0.21395486	      0.00029891	     -0.00011640	     24.60928600
      0.02602644	     -0.05921389	     -0.00036592	     -0.20091437	     -0.06018588	      0.88291577	     -0.00012456	     -0.21394978	      0.00032619	     -0.00013235	     24.87883921
      0.02746359	     -0.05917112	     -0.00036473	     -0.20087210	     -0.06018540	      0.88291557	     -0.00012418	     -0.21394501	      0.00035276	     -0.00014498	     23.93869435
      0.02890075	     -0.05912139	     -0.00036309	     -0.20082284	     -0.06018487	      0.88291535	     -0.00012378	     -0.21394061	      0.00037722	     -0.00015457	     24.30085125
      0.03016818	     -0.05908677	     -0.00036204	     -0.20078863	     -0.06018438	      0.88291516	     -0.00012343	     -0.21393692	      0.00039847	     -0.00016045	     23.68826373
      0.03143562	     -0.05904941	     -0.00036073	     -0.20075168	     -0.06018386	      0.88291495	     -0.00012306	     -0.21393347	      0.00041841	     -0.00016421	     23.77212767
      0.03299880	     -0.05901107	     -0.00035940	     -0.20071383	     -0.06018319	      0.88291469	     -0.00012260	     -0.21392943	      0.00044235	     -0.00016611	     23.58093455
      0.03456198	     -0.05897286	     -0.00035788	     -0.20067612	     -0.06018248	      0.88291443	     -0.00012213	     -0.21392565	      0.00046495	     -0.00016551	     23.84163959
      0.03583766	     -0.05895134	     -0.00035709	     -0.20065499	     -0.06018187	      0.88291422	     -0.00012174	     -0.21392266	      0.00048337	     -0.00016338	     23.68672309
      0.03711334	     -0.05892852	     -0.00035604	     -0.20063255	     -0.06018125	      0.88291401	     -0.00012134	     -0.21391981	      0.00050100	     -0.00016018	     23.84678835
      0.03869299	     -0.05890890	     -0.00035515	     -0.20061341	     -0.06018044	      0.88291377	     -0.00012084	     -0.21391636	      0.00052278	     -0.00015502	     23.87581559
      0.04027264	     -0.05888889	     -0.00035398	     -0.20059387	     -0.06017959	      0.88291353	     -0.00012032	     -0.21391304	      0.00054382	     -0.00014914	     24.10783065
      0.04149613	     -0.05888281	     -0.00035371	     -0.20058815	     -0.06017892	      0.88291335	     -0.00011992	     -0.21391047	      0.00056057	     -0.00014427	     24.04717122
      0.04271961	     -0.05887435	     -0.00035322	     -0.20058006	     -0.06017822	      0.88291317	     -0.00011951	     -0.21390795	      0.00057686	     -0.00013944	     24.13353046
      0.04436970	     -0.05886883	     -0.00035288	     -0.20057503	     -0.06017725	      0.88291295	     -0.00011895	     -0.21390457	      0.00059908	     -0.00013316	     24.13607632
      0.04601978	     -0.05886134	     -0.00035208	     -0.20056803	     -0.06017625	      0.88291273	     -0.00011838	     -0.21390122	      0.00062085	     -0.00012760	     24.27339291
      0.04719812	     -0.05886418	     -0.00035206	     -0.20057121	     -0.06017551	      0.88291258	     -0.00011797	     -0.21389880	      0.00063696	     -0.00012417	     24.13465693
      0.04837646	     -0.05886343	     -0.00035154	     -0.20057081	     -0.06017475	      0.88291244	     -0.00011755	     -0.21389643	      0.00065269	     -0.00012148	     24.16124824
      0.05011785	     -0.05886598	     -0.00035099	     -0.20057387	     -0.06017359	      0.88291223	     -0.00011693	     -0.21389298	      0.00067629	     -0.00011893	     24.10024348
      0.05158175	     -0.05886444	     -0.00035024	     -0.20057277	     -0.06017258	      0.88291206	     -0.00011640	     -0.21389011	      0.00069596	     -0.00011830	     24.18949621
      0.05304566	     -0.05886727	     -0.00035008	     -0.20057603	     -0.06017155	      0.88291188	     -0.00011586	     -0.21388721	      0.00071610	     -0.00011900	     24.04218452
      0.05450956	     -0.05886252	     -0.00034923	     -0.20057173	     -0.06017049	      0.88291171	     -0.00011532	     -0.21388432	      0.00073570	     -0.00012114	     24.23918404
      0.05597346	     -0.05886343	     -0.00034914	     -0.20057307	     -0.06016940	      0.88291153	     -0.00011477	     -0.21388131	      0.00075594	     -0.00012444	     23.96419188
      0.05721487	     -0.05885477	     -0.00034816	     -0.20056478	     -0.06016845	      0.88291137	     -0.00011430	     -0.21387874	      0.00077234	     -0.00012816	     24.17994102
      0.05845627	     -0.05885134	     -0.00034791	     -0.20056172	     -0.06016748	      0.88291121	     -0.00011382	     -0.21387606	      0.00078901	     -0.00013249	     24.05741111
      0.06004956	     -0.05884323	     -0.00034733	     -0.20055407	     -0.06016620	      0.88291099	     -0.00011321	     -0.21387262	      0.00080976	     -0.00013894	     24.14594995
      0.06164285	     -0.05884058	     -0.00034752	     -0.20055186	     -0.06016490	      0.88291077	     -0.00011258	     -0.21386918	      0.00083047	     -0.00014617	     23.87736681
      0.06288718	     -0.05883207	     -0.00034692	     -0.20054371	     -0.06016385	      0.88291058	     -0.00011209	     -0.21386658	      0.00084581	     -0.00015235	     24.09063705
      0.06413151	     -0.05882854	     -0.00034695	     -0.20054052	     -0.06016279	      0.88291039	     -0.00011160	     -0.21386400	      0.00086127	     -0.00015883	     23.95388108
      0.06575327	     -0.05882025	     -0.00034656	     -0.20053267	     -0.06016138	      0.88291012	     -0.00011095	     -0.21386078	      0.00088070	     -0.00016772	     24.04249993
      0.06737503	     -0.05881774	     -0.00034697	     -0.20053059	     -0.06015994	      0.88290984	     -0.00011029	     -0.21385765	      0.00090011	     -0.00017690	     23.73737627
      0.06856249	     -0.05880863	     -0.00034633	     -0.20052181	     -0.06015886	      0.88290963	     -0.00010981	     -0.21385548	      0.00091349	     -0.00018381	     23.96907117
      0.06974995	     -0.05880434	     -0.00034639	     -0.20051784	     -0.06015777	      0.88290941	     -0.00010932	     -0.21385333	      0.00092703	     -0.00019073	     23.86531531
      0.07146460	     -0.05879517	     -0.00034611	     -0.20050912	     -0.06015616	      0.88290907	     -0.00010861	     -0.21385034	      0.00094596	     -0.00020075	     23.92609049
      0.07292485	     -0.05879098	     -0.00034636	     -0.20050531	     -0.06015477	      0.88290877	     -0.00010800	     -0.21384785	      0.00096198	     -0.00020917	     23.75904643
      0.07438510	     -0.05878160	     -0.00034572	     -0.20049631	     -0.06015335	      0.88290846	     -0.00010738	     -0.21384547	      0.00097731	     -0.00021748	     23.92738863
      0.07584534	     -0.05877935	     -0.00034591	     -0.20049443	     -0.06015191	      0.88290814	     -0.00010676	     -0.21384312	      0.00099287	     -0.00022559	     23.67947281
      0.07730559	     -0.05876884	     -0.00034500	     -0.20048432	     -0.06015045	      0.88290780	     -0.00010613	     -0.21384091	      0.00100759	     -0.00023362	     23.98399860
      0.07854371	     -0.05876864	     -0.00034564	     -0.20048442	     -0.06014920	      0.88290751	     -0.00010560	     -0.21383904	      0.00102058	     -0.00024021	     23.73770305
      0.07978183	     -0.05876378	     -0.00034549	     -0.20047988	     -0.06014793	      0.88290721	     -0.00010506	     -0.21383726	      0.00103303	     -0.00024670	     23.84105813
      0.08138355	     -0.05877443	     -0.00034592	     -0.20049091	     -0.06014626	      0.88290680	     -0.00010436	     -0.21383521	      0.00104906	     -0.00025525	     23.67738816
      0.08298526	     -0.05884650	     -0.00034516	     -0.20056336	     -0.06014457	      0.88290639	     -0.00010366	     -0.21383484	      0.00106337	     -0.00026705	     23.51697042
      0.08416687	     -0.05897688	     -0.00034542	     -0.20069398	     -0.06014330	      0.88290606	     -0.00010313	     -0.21383750	      0.00107361	     -0.00028243	     22.88906820
      0.08534848	     -0.05916198	     -0.00034499	     -0.20087932	     -0.06014203	      0.88290572	     -0.00010261	     -0.21384426	      0.00108464	     -0.00030792	     22.90952209
      0.08709091	     -0.05951588	     -0.00034542	     -0.20123358	     -0.06014012	      0.88290513	     -0.00010184	     -0.21386337	      0.00110735	     -0.00037044	     23.20656156
      0.08858898	     -0.05985296	     -0.00034616	     -0.20157104	     -0.06013844	      0.88290452	     -0.00010117	     -0.21388889	      0.00113613	     -0.00045144	     24.58850137
      0.09008704	     -0.06019834	     -0.00034839	     -0.20191687	     -0.06013671	      0.88290376	     -0.00010051	     -0.21392191	      0.00117574	     -0.00055762	     25.13049314
      0.09158510	     -0.06052137	     -0.00035003	     -0.20224045	     -0.06013491	      0.88290283	     -0.00009986	     -0.21396121	      0.00122514	     -0.00068678	     27.34476860
      0.09308316	     -0.06082877	     -0.00035327	     -0.20254846	     -0.06013304	      0.88290170	     -0.00009921	     -0.21400534	      0.00128459	     -0.00083534	     26.98627439
      0.09439983	     -0.06106674	     -0.00035465	     -0.20278705	     -0.06013131	      0.88290050	     -0.00009864	     -0.21404731	      0.00134291	     -0.00097844	     28.52350236
      0.09571650	     -0.06128772	     -0.00035671	     -0.20300870	     -0.06012950	      0.88289912	     -0.00009807	     -0.21409144	      0.00140701	     -0.00113014	     27.95484030
      0.09734653	     -0.06152274	     -0.00035799	     -0.20324464	     -0.06012713	      0.88289712	     -0.00009738	     -0.21414820	      0.00149241	     -0.00132506	     27.78029002
      0.09897657	     -0.06171701	     -0.00035913	     -0.20343989	     -0.06012463	      0.88289480	     -0.00009669	     -0.21420634	      0.00158320	     -0.00152187	     25.58686768
      0.10035923	     -0.06184988	     -0.00035864	     -0.20357367	     -0.06012238	      0.88289258	     -0.00009611	     -0.21425630	      0.00166342	     -0.00168448	     24.84296479
      0.10174189	     -0.06196263	     -0.00035866	     -0.20368734	     -0.06012003	      0.88289014	     -0.00009554	     -0.21430629	      0.00174519	     -0.00184088	     22.67266855
      0.10312456	     -0.06204591	     -0.00035731	     -0.20377159	     -0.06011756	      0.88288749	     -0.00009497	     -0.21435581	      0.00182923	     -0.00198668	     21.26248747
      0.10450722	     -0.06210837	     -0.00035574	     -0.20383505	     -0.06011497	      0.88288465	     -0.00009440	     -0.21440428	      0.00191330	     -0.00212079	     19.71720842
      0.10588989	     -0.06215172	     -0.00035337	     -0.20387943	     -0.06011226	      0.88288164	     -0.00009384	     -0.21445136	      0.00199923	     -0.00223871	     18.56823592
      0.10706906	     -0.06217902	     -0.00035109	     -0.20390762	     -0.06010986	      0.88287894	     -0.00009336	     -0.21449020	      0.00207105	     -0.00232728	     18.08917722
      0.10824823	     -0.06220123	     -0.00034821	     -0.20393073	     -0.06010738	      0.88287615	     -0.00009289	     -0.21452777	      0.00214373	     -0.00240195	     17.70616626
      0.10942740	     -0.06222096	     -0.00034525	     -0.20395137	     -0.06010481	      0.88287328	     -0.00009243	     -0.21456403	      0.00221554	     -0.00246365	     17.74175286
      0.11126266	     -0.06224386	     -0.00034141	     -0.20397566	     -0.06010064	      0.88286869	     -0.00009172	     -0.21461795	      0.00232690	     -0.00253129	     18.04881289
      0.11258806	     -0.06226554	     -0.00033852	     -0.20399835	     -0.06009750	      0.88286532	     -0.00009121	     -0.21465510	      0.00240603	     -0.00255953	     18.70331912
      0.11391346	     -0.06228925	     -0.00033578	     -0.20402305	     -0.06009426	      0.88286192	     -0.00009071	     -0.21469079	      0.00248562	     -0.00257004	     19.03496542
      0.11523886	     -0.06231574	     -0.00033333	     -0.20405053	     -0.06009092	      0.88285851	     -0.00009023	     -0.21472497	      0.00256409	     -0.00256535	     19.87437497
      0.11656426	     -0.06234539	     -0.00033107	     -0.20408117	     -0.06008747	      0.88285512	     -0.00008975	     -0.21475762	      0.00264357	     -0.00254477	     20.04216882
      0.11788966	     -0.06237949	     -0.00032911	     -0.20411626	     -0.06008391	      0.88285177	     -0.00008928	     -0.21478872	      0.00272221	     -0.00251113	     20.69827941
      0.11921506	     -0.06241586	     -0.00032765	     -0.20415360	     -0.06008025	      0.88284847	     -0.00008883	     -0.21481832	      0.00280230	     -0.00246389	     20.47994996
      0.12054045	     -0.06245710	     -0.00032667	     -0.20419581	     -0.06007648	      0.88284525	     -0.00008838	     -0.21484641	      0.00288165	     -0.00240619	     20.85745146
      0.12186585	     -0.06249932	     -0.00032613	     -0.20423899	     -0.06007261	      0.88284210	     -0.00008795	     -0.21487307	      0.00296290	     -0.00233754	     20.26777962
      0.12319125	     -0.06254356	     -0.00032629	     -0.20428417	     -0.06006863	      0.88283905	     -0.00008753	     -0.21489834	      0.00304353	     -0.00226114	     20.30019156
      0.12451665	     -0.06258975	     -0.00032638	     -0.20433132	     -0.06006454	      0.88283611	     -0.00008712	     -0.21492233	      0.00312596	     -0.00217670	     19.64115018
      0.12584205	     -0.06263769	     -0.00032674	     -0.20438020	     -0.06006034	      0.88283328	     -0.00008673	     -0.21494506	      0.00320815	     -0.00208711	     19.51269788
      0.12716745	     -0.06268360	     -0.00032720	     -0.20442707	     -0.06005603	      0.88283058	     -0.00008635	     -0.21496662	      0.00329219	     -0.00199198	     18.78082850
      0.12849285	     -0.06272899	     -0.00032791	     -0.20447341	     -0.06005162	      0.88282801	     -0.00008598	     -0.21498700	      0.00337581	     -0.00189425	     18.69566439
      0.12981825	     -0.06277114	     -0.00032870	     -0.20451651	     -0.06004709	      0.88282556	     -0.00008562	     -0.21500629	      0.00346135	     -0.00179324	     18.06734334
      0.13114365	     -0.06281149	     -0.00032966	     -0.20455781	     -0.06004244	      0.88282325	     -0.00008528	     -0.21502451	      0.00354631	     -0.00169171	     18.04517487
      0.13246905	     -0.06284893	     -0.00033061	     -0.20459621	     -0.06003768	      0.88282108	     -0.00008494	     -0.21504178	      0.00363298	     -0.00158892	     17.59485283
      0.13379444	     -0.06288556	     -0.00033165	     -0.20463379	     -0.06003281	      0.88281904	     -0.00008462	     -0.21505818	      0.00371895	     -0.00148751	     17.64152881
      0.13511984	     -0.06291863	     -0.00033235	     -0.20466783	     -0.06002782	      0.88281713	     -0.00008432	     -0.21507387	      0.00380653	     -0.00138650	     17.29486843
      0.13644524	     -0.06294966	     -0.00033316	     -0.20469981	     -0.06002272	      0.88281536	     -0.00008402	     -0.21508891	      0.00389324	     -0.00128842	     17.42456066
      0.13777064	     -0.06297738	     -0.00033392	     -0.20472849	     -0.06001750	      0.88281372	     -0.00008374	     -0.21510341	      0.00398133	     -0.00119233	     17.24139879
      0.13909604	     -0.06300341	     -0.00033483	     -0.20475546	     -0.06001217	      0.88281220	     -0.00008346	     -0.21511739	      0.00406871	     -0.00110031	     17.33031836
      0.14042144	     -0.06302307	     -0.00033610	     -0.20477608	     -0.06000672	      0.88281080	     -0.00008320	     -0.21513094	      0.00415741	     -0.00101106	     17.14284460
      0.14174684	     -0.06304070	     -0.00033794	     -0.20479463	     -0.06000115	      0.88280952	     -0.00008295	     -0.21514407	      0.00424502	     -0.00092656	     17.23600588
      0.14307224	     -0.06305447	     -0.00033891	     -0.20480936	     -0.05999546	      0.88280834	     -0.00008272	     -0.21515687	      0.00433378	     -0.00084534	     17.03902160
      0.14439764	     -0.06306538	     -0.00033957	     -0.20482122	     -0.05998966	      0.88280727	     -0.00008249	     -0.21516929	      0.00442137	     -0.00076929	     17.07270957
      0.14572303	     -0.06307080	     -0.00033985	     -0.20482760	     -0.05998374	      0.88280630	     -0.00008227	     -0.21518131	      0.00451013	     -0.00069681	     16.82181724
      0.14704843	     -0.06307290	     -0.00033993	     -0.20483065	     -0.05997771	      0.88280542	     -0.00008207	     -0.21519285	      0.00459763	     -0.00062980	     16.86903219
      0.14837383	     -0.06307079	     -0.00033972	     -0.20482951	     -0.05997156	      0.88280463	     -0.00008187	     -0.21520392	      0.00468612	     -0.00056664	     16.64554955
      0.14969923	     -0.06306707	     -0.00033952	     -0.20482675	     -0.05996529	      0.88280392	     -0.00008169	     -0.21521444	      0.00477350	     -0.00050891	     16.63345916
      0.15102463	     -0.06305973	     -0.00033917	     -0.20482038	     -0.05995890	      0.88280328	     -0.00008151	     -0.21522443	      0.00486186	     -0.00045491	     16.36454765
      0.15235003	     -0.06305176	     -0.00033891	     -0.20481337	     -0.05995240	      0.88280271	     -0.00008135	     -0.21523386	      0.00494891	     -0.00040636	     16.42020422
      0.15367543	     -0.06304210	     -0.00033867	     -0.20480466	     -0.05994578	      0.88280220	     -0.00008120	     -0.21524277	      0.00503690	     -0.00036155	     16.18811197
      0.15500083	     -0.06303377	     -0.00033865	     -0.20479727	     -0.05993905	      0.88280175	     -0.00008106	     -0.21525114	      0.00512371	     -0.00032207	     16.25931486
      0.15632623	     -0.06302446	     -0.00033858	     -0.20478890	     -0.05993220	      0.88280135	     -0.00008093	     -0.21525904	      0.00521161	     -0.00028607	     16.00307133
      0.15765162	     -0.06301669	     -0.00033861	     -0.20478206	     -0.05992523	      0.88280099	     -0.00008081	     -0.21526644	      0.00529825	     -0.00025527	     16.14133420
      0.15897702	     -0.06300921	     -0.00033855	     -0.20477552	     -0.05991815	      0.88280067	     -0.00008071	     -0.21527341	      0.00538592	     -0.00022804	     15.96032839
      0.16030242	     -0.06300408	     -0.00033853	     -0.20477131	     -0.05991096	      0.88280038	     -0.00008061	     -0.21527993	      0.00547271	     -0.00020584	     16.08913042
      0.16162782	     -0.06299882	     -0.00033820	     -0.20476699	     -0.05990365	      0.88280012	     -0.00008053	     -0.21528605	      0.00556064	     -0.00018690	     15.87675584
      0.16295322	     -0.06299595	     -0.00033800	     -0.20476504	     -0.05989622	      0.88279988	     -0.00008046	     -0.21529174	      0.00564760	     -0.00017285	     16.06449913
      0.16427862	     -0.06299234	     -0.00033772	     -0.20476238	     -0.05988868	      0.88279966	     -0.00008040	     -0.21529705	      0.00573592	     -0.00016181	     15.86202599
      0.16560402	     -0.06298940	     -0.00033758	     -0.20476036	     -0.05988101	      0.88279945	     -0.00008035	     -0.21530191	      0.00582337	     -0.00015533	     16.07868860
      0.16692942	     -0.06298305	     -0.00033737	     -0.20475494	     -0.05987324	      0.88279925	     -0.00008031	     -0.21530630	      0.00591226	     -0.00015135	     15.90397563
      0.16825482	     -0.06297177	     -0.00033762	     -0.20474458	     -0.05986534	      0.88279905	     -0.00008029	     -0.21531006	      0.00600029	     -0.00015110	     16.19654091
      0.16958021	     -0.06293852	     -0.00033799	     -0.20471227	     -0.05985733	      0.88279885	     -0.00008027	     -0.21531284	      0.00608979	     -0.00015179	     16.22071634
      0.17090561	     -0.06286496	     -0.00033847	     -0.20463964	     -0.05984920	      0.88279865	     -0.00008027	     -0.21531366	      0.00617845	     -0.00015306	     16.84580985
      0.17223101	     -0.06273303	     -0.00033864	     -0.20450867	     -0.05984095	      0.88279845	     -0.00008028	     -0.21531119	      0.00626782	     -0.00014998	     17.18806115
      0.17355641	     -0.06254000	     -0.00033861	     -0.20431660	     -0.05983259	      0.88279825	     -0.00008031	     -0.21530399	      0.00635425	     -0.00014052	     18.06209352
      0.17488181	     -0.06228851	     -0.00033817	     -0.20406605	     -0.05982411	      0.88279808	     -0.00008034	     -0.21529101	      0.00643813	     -0.00011929	     18.48183358
      0.17620721	     -0.06199152	     -0.00033739	     -0.20376996	     -0.05981553	      0.88279794	     -0.00008038	     -0.21527162	      0.00651534	     -0.00008499	     19.35946250
      0.17753261	     -0.06165826	     -0.00033579	     -0.20343757	     -0.05980684	      0.88279786	     -0.00008044	     -0.21524579	      0.00658659	     -0.00003384	     19.66802708
      0.17885801	     -0.06130255	     -0.00033368	     -0.20308264	     -0.05979807	      0.88279786	     -0.00008050	     -0.21521379	      0.00664848	      0.00003339	     20.52360262
      0.18018341	     -0.06093117	     -0.00033096	     -0.20271199	     -0.05978922	      0.88279796	     -0.00008058	     -0.21517621	      0.00670281	      0.00011846	     20.83777760
      0.18150880	     -0.06055294	     -0.00032797	     -0.20233438	     -0.05978031	      0.88279818	     -0.00008066	     -0.21513370	      0.00674728	      0.00021901	     21.77598445
      0.18283420	     -0.06017033	     -0.00032474	     -0.20195233	     -0.05977134	      0.88279855	     -0.00008075	     -0.21508696	      0.00678444	      0.00033561	     22.09225101
      0.18415960	     -0.05979038	     -0.00032175	     -0.20157283	     -0.05976233	      0.88279908	     -0.00008086	     -0.21503665	      0.00681224	      0.00046491	     23.07810118
      0.18548500	     -0.05941664	     -0.00031874	     -0.20119947	     -0.05975328	      0.88279978	     -0.00008097	     -0.21498348	      0.00683346	      0.00060650	     23.50138531
      0.18681040	     -0.05905360	     -0.00031587	     -0.20083671	     -0.05974422	      0.88280069	     -0.00008110	     -0.21492806	      0.00684661	      0.00075654	     24.52075359
      0.18813580	     -0.05870093	     -0.00031275	     -0.20048428	     -0.05973514	      0.88280179	     -0.00008123	     -0.21487102	      0.00685451	      0.00091423	     24.88107601
      0.18946120	     -0.05836281	     -0.00030954	     -0.20014631	     -0.05972605	      0.88280311	     -0.00008137	     -0.21481286	      0.00685547	      0.00107527	     25.94580129
      0.19078660	     -0.05803819	     -0.00030598	     -0.19982181	     -0.05971697	      0.88280464	     -0.00008152	     -0.21475413	      0.00685262	      0.00123890	     26.33166649
      0.19211200	     -0.05772902	     -0.00030284	     -0.19951268	     -0.05970789	      0.88280639	     -0.00008168	     -0.21469519	      0.00684415	      0.00140109	     27.41520735
      0.19343739	     -0.05743321	     -0.00029939	     -0.19921689	     -0.05969882	      0.88280836	     -0.00008184	     -0.21463636	      0.00683317	      0.00156132	     27.76851303
      0.19476279	     -0.05715095	     -0.00029623	     -0.19893459	     -0.05968978	      0.88281053	     -0.00008202	     -0.21457782	      0.00681768	      0.00171564	     28.83582064
      0.19608819	     -0.05687989	     -0.00029313	     -0.19866346	     -0.05968075	      0.88281290	     -0.00008220	     -0.21451975	      0.00680057	      0.00186397	     29.24811670
      0.19741359	     -0.05662307	     -0.00029023	     -0.19840654	     -0.05967175	      0.88281547	     -0.00008239	     -0.21446231	      0.00677988	      0.00200309	     30.28881666
      0.19873899	     -0.05637823	     -0.00028765	     -0.19816156	     -0.05966278	      0.88281821	     -0.00008259	     -0.21440562	      0.00675842	      0.00213336	     30.59973533
      0.20006439	     -0.05614380	     -0.00028548	     -0.19792696	     -0.05965384	      0.88282112	     -0.00008280	     -0.21434974	      0.00673388	      0.00225170	     31.63366743
      0.20138979	     -0.05592050	     -0.00028345	     -0.19770346	     -0.05964493	      0.88282417	     -0.00008301	     -0.21429470	      0.00670898	      0.00235891	     32.00794960
      0.20271519	     -0.05570769	     -0.00028178	     -0.19749041	     -0.05963606	      0.88282736	     -0.00008323	     -0.21424052	      0.00668157	      0.00245268	     32.94883214
      0.20404059	     -0.05550475	     -0.00028005	     -0.19728724	     -0.05962722	      0.88283067	     -0.00008346	     -0.21418723	      0.00665404	      0.00253417	     33.17986937
      0.20536598	     -0.05531000	     -0.00027852	     -0.19709221	     -0.05961842	      0.88283407	     -0.00008370	     -0.21413485	      0.00662395	      0.00260110	     34.11211021
      0.20669138	     -0.05512403	     -0.00027677	     -0.19690597	     -0.05960966	      0.88283756	     -0.00008394	     -0.21408338	      0.00659403	      0.00265500	     34.25889885
      0.20801678	     -0.05494499	     -0.00027460	     -0.19672663	     -0.05960094	      0.88284111	     -0.00008419	     -0.21403283	      0.00656161	      0.00269396	     35.12903258
      0.20934218	     -0.05477242	     -0.00027274	     -0.19655376	     -0.05959227	      0.88284470	     -0.00008445	     -0.21398320	      0.00652942	      0.00271994	     35.20626353
      0.21066758	     -0.05460463	     -0.00027122	     -0.19638564	     -0.05958363	      0.88284831	     -0.00008471	     -0.21393448	      0.00649478	      0.00273135	     36.03921026
      0.21199298	     -0.05444316	     -0.00026958	     -0.19622383	     -0.05957505	      0.88285193	     -0.00008498	     -0.21388665	      0.00646043	      0.00273047	     36.06197115
      0.21331838	     -0.05428329	     -0.00026785	     -0.19606360	     -0.05956651	      0.88285554	     -0.00008525	     -0.21383963	      0.00642357	      0.00271599	     36.87912781
      0.21464378	     -0.05412815	     -0.00026604	     -0.19590810	     -0.05955802	      0.88285913	     -0.00008553	     -0.21379335	      0.00638695	      0.00269055	     36.86028484
      0.21596918	     -0.05397169	     -0.00026418	     -0.19575126	     -0.05954958	      0.88286267	     -0.00008582	     -0.21374775	      0.00634764	      0.00265316	     37.66373489
      0.21729457	     -0.05382011	     -0.00026268	     -0.19559927	     -0.05954120	      0.88286615	     -0.00008611	     -0.21370277	      0.00630833	      0.00260674	     37.59281528
      0.21861997	     -0.05366782	     -0.00026104	     -0.19544656	     -0.05953286	      0.88286957	     -0.00008641	     -0.21365839	      0.00626604	      0.00255036	     38.38342282
      0.21994537	     -0.05351928	     -0.00025946	     -0.19529759	     -0.05952458	      0.88287291	     -0.00008672	     -0.21361457	      0.00622355	      0.00248703	     38.27005022
      0.22127077	     -0.05336945	     -0.00025809	     -0.19514729	     -0.05951637	      0.88287616	     -0.00008703	     -0.21357130	      0.00617784	      0.00241579	     39.06498441
      0.22244937	     -0.05324111	     -0.00025724	     -0.19501852	     -0.05950911	      0.88287897	     -0.00008731	     -0.21353327	      0.00613687	      0.00234833	     39.03700375
      0.22362798	     -0.05311204	     -0.00025634	     -0.19488900	     -0.05950190	      0.88288170	     -0.00008759	     -0.21349563	      0.00609364	      0.00227634	     39.51898172
      0.22510378	     -0.05295121	     -0.00025492	     -0.19472759	     -0.05949295	      0.88288499	     -0.00008796	     -0.21344899	      0.00603795	      0.00218231	     39.74624834
      0.22657958	     -0.05278690	     -0.00025294	     -0.19456269	     -0.05948408	      0.88288813	     -0.00008833	     -0.21340281	      0.00597912	      0.00208443	     40.40261814
      0.22775113	     -0.05266089	     -0.00025135	     -0.19443619	     -0.05947710	      0.88289053	     -0.00008863	     -0.21336644	      0.00593125	      0.00200580	     40.44549958
      0.22892268	     -0.05253362	     -0.00024968	     -0.19430842	     -0.05947018	      0.88289283	     -0.00008893	     -0.21333038	      0.00588117	      0.00192623	     40.87543887
      0.23042600	     -0.05237581	     -0.00024803	     -0.19414994	     -0.05946139	      0.88289565	     -0.00008933	     -0.21328458	      0.00581473	      0.00182459	     41.17124579
      0.23192932	     -0.05221721	     -0.00024641	     -0.19399062	     -0.05945270	      0.88289832	     -0.00008973	     -0.21323939	      0.00574498	      0.00172399	     41.80151113
      0.23301423	     -0.05211101	     -0.00024578	     -0.19388387	     -0.05944650	      0.88290015	     -0.00009003	     -0.21320716	      0.00569322	      0.00165298	     41.88493776
      0.23409915	     -0.05200320	     -0.00024494	     -0.19377551	     -0.05944035	      0.88290191	     -0.00009033	     -0.21317534	      0.00563967	      0.00158326	     42.21664964
      0.23570721	     -0.05184903	     -0.00024382	     -0.19362049	     -0.05943135	      0.88290437	     -0.00009077	     -0.21312887	      0.00555766	      0.00148323	     42.60399953
      0.23704756	     -0.05172184	     -0.00024258	     -0.19349257	     -0.05942395	      0.88290631	     -0.00009115	     -0.21309081	      0.00548676	      0.00140327	     43.05178447
      0.23838792	     -0.05160246	     -0.00024199	     -0.19337243	     -0.05941664	      0.88290814	     -0.00009154	     -0.21305334	      0.00541385	      0.00132707	     43.32770895
      0.23972828	     -0.05147820	     -0.00024103	     -0.19324740	     -0.05940943	      0.88290987	     -0.00009192	     -0.21301656	      0.00533855	      0.00125499	     43.84123089
      0.24106863	     -0.05136469	     -0.00024104	     -0.19313308	     -0.05940233	      0.88291150	     -0.00009232	     -0.21298043	      0.00526133	      0.00118761	     44.04056629
      0.24219304	     -0.05126396	     -0.00024010	     -0.19303168	     -0.05939645	      0.88291281	     -0.00009265	     -0.21295068	      0.00519469	      0.00113457	     44.48446469
      0.24331745	     -0.05116891	     -0.00023959	     -0.19293593	     -0.05939065	      0.88291406	     -0.00009299	     -0.21292134	      0.00512679	      0.00108496	     44.74708491
      0.24477446	     -0.05104399	     -0.00023827	     -0.19281011	     -0.05938324	      0.88291559	     -0.00009343	     -0.21288392	      0.00503665	      0.00102564	     45.22298368
      0.24623147	     -0.05092633	     -0.00023757	     -0.19269150	     -0.05937597	      0.88291705	     -0.00009387	     -0.21284711	      0.00494443	      0.00097206	     45.51792038
      0.24733296	     -0.05083344	     -0.00023629	     -0.19259792	     -0.05937057	      0.88291810	     -0.00009421	     -0.21281972	      0.00487312	      0.00093520	     45.95505419
      0.24843444	     -0.05074699	     -0.00023579	     -0.19251073	     -0.05936524	      0.88291911	     -0.00009456	     -0.21279266	      0.00480077	      0.00090158	     46.21646757
      0.24993436	     -0.05063012	     -0.00023473	     -0.19239286	     -0.05935811	      0.88292043	     -0.00009503	     -0.21275640	      0.00470029	      0.00086072	     46.68393852
      0.25127935	     -0.05053538	     -0.00023454	     -0.19229718	     -0.05935185	      0.88292156	     -0.00009546	     -0.21272450	      0.00460850	      0.00082872	     46.91088733
      0.25262434	     -0.05044410	     -0.00023335	     -0.19220496	     -0.05934572	      0.88292266	     -0.00009589	     -0.21269336	      0.00451490	      0.00080039	     47.34679447
      0.25374767	     -0.05038343	     -0.00023359	     -0.19214347	     -0.05934069	      0.88292355	     -0.00009625	     -0.21266805	      0.00443576	      0.00077911	     47.38817332
      0.25487101	     -0.05032610	     -0.00023299	     -0.19208533	     -0.05933575	      0.88292441	     -0.00009662	     -0.21264352	      0.00435563	      0.00075930	     47.62624398
      0.25628937	     -0.05026904	     -0.00023295	     -0.19202722	     -0.05932965	      0.88292547	     -0.00009708	     -0.21261379	      0.00425362	      0.00073573	     47.74503039
      0.25770773	     -0.05022038	     -0.00023206	     -0.19197752	     -0.05932368	      0.88292650	     -0.00009755	     -0.21258559	      0.00415080	      0.00071271	     48.05574357
      0.25880682	     -0.05019820	     -0.00023262	     -0.19195449	     -0.05931917	      0.88292727	     -0.00009791	     -0.21256484	      0.00407107	      0.00069477	     47.97300416
      0.25990592	     -0.05017975	     -0.00023226	     -0.19193523	     -0.05931474	      0.88292803	     -0.00009828	     -0.21254515	      0.00399121	      0.00067611	     48.08272730
      0.26136844	     -0.05017183	     -0.00023254	     -0.19192620	     -0.05930898	      0.88292900	     -0.00009877	     -0.21252063	      0.00388533	      0.00064958	     48.03194938
      0.26283097	     -0.05017351	     -0.00023181	     -0.19192681	     -0.05930337	      0.88292992	     -0.00009927	     -0.21249816	      0.00377998	      0.00062016	     48.18878464
      0.26388340	     -0.05019009	     -0.00023289	     -0.19194258	     -0.05929943	      0.88293056	     -0.00009963	     -0.21248325	      0.00370494	      0.00059691	     47.93568827
      0.26493582	     -0.05020937	     -0.00023299	     -0.19196107	     -0.05929557	      0.88293118	     -0.00009998	     -0.21246945	      0.00363041	      0.00057153	     47.89027857
      0.26648502	     -0.05025345	     -0.00023386	     -0.19200401	     -0.05929003	      0.88293203	     -0.00010052	     -0.21245115	      0.00352215	      0.00052999	     47.64706865
      0.26779559	     -0.05029921	     -0.00023400	     -0.19204881	     -0.05928548	      0.88293270	     -0.00010097	     -0.21243756	      0.00343196	      0.00049056	     47.54724767
      0.26910615	     -0.05035934	     -0.00023527	     -0.19210799	     -0.05928104	      0.88293332	     -0.00010142	     -0.21242566	      0.00334342	      0.00044710	     47.17992033
      0.27041672	     -0.05042151	     -0.00023501	     -0.19216925	     -0.05927671	      0.88293387	     -0.00010188	     -0.21241547	      0.00325634	      0.00039946	     47.09768856
      0.27172729	     -0.05049890	     -0.00023691	     -0.19224569	     -0.05927250	      0.88293436	     -0.00010233	     -0.21240687	      0.00317122	      0.00034796	     46.59745725
      0.27283832	     -0.05056082	     -0.00023669	     -0.19230687	     -0.05926902	      0.88293472	     -0.00010272	     -0.21240079	      0.00310025	      0.00030129	     46.51729214
      0.27394934	     -0.05063123	     -0.00023774	     -0.19237652	     -0.05926561	      0.88293503	     -0.00010311	     -0.21239571	      0.00303069	      0.00025226	     46.17643194
      0.27538326	     -0.05072214	     -0.00023814	     -0.19246649	     -0.05926133	      0.88293535	     -0.00010362	     -0.21239053	      0.00294269	      0.00018582	     45.90031071
      0.27681718	     -0.05082154	     -0.00023985	     -0.19256495	     -0.05925717	      0.88293556	     -0.00010412	     -0.21238674	      0.00285685	      0.00011654	     45.38230754
      0.27794914	     -0.05089600	     -0.00023964	     -0.19263871	     -0.05925397	      0.88293566	     -0.00010452	     -0.21238468	      0.00279030	      0.00006017	     45.23342721
      0.27908109	     -0.05097722	     -0.00024077	     -0.19271921	     -0.05925085	      0.88293570	     -0.00010493	     -0.21238332	      0.00272505	      0.00000281	     44.84959999
      0.28053209	     -0.05107969	     -0.00024124	     -0.19282082	     -0.05924696	      0.88293565	     -0.00010544	     -0.21238260	      0.00264294	     -0.00007175	     44.53139731
      0.28198309	     -0.05118996	     -0.00024306	     -0.19293020	     -0.05924318	      0.88293549	     -0.00010596	     -0.21238286	      0.00256275	     -0.00014669	     43.96977846
      0.28307890	     -0.05126779	     -0.00024255	     -0.19300742	     -0.05924041	      0.88293530	     -0.00010635	     -0.21238372	      0.00250314	     -0.00020323	     43.81501171
      0.28417470	     -0.05135236	     -0.00024365	     -0.19309134	     -0.05923770	      0.88293505	     -0.00010675	     -0.21238506	      0.00244461	     -0.00025928	     43.45385511
      0.28569295	     -0.05146688	     -0.00024459	     -0.19320501	     -0.05923404	      0.88293459	     -0.00010729	     -0.21238770	      0.00236496	     -0.00033572	     43.11406906
      0.28721121	     -0.05158866	     -0.00024721	     -0.19332591	     -0.05923051	      0.88293403	     -0.00010784	     -0.21239118	      0.00228724	     -0.00041003	     42.55230165
      0.28827633	     -0.05166810	     -0.00024719	     -0.19340479	     -0.05922811	      0.88293356	     -0.00010823	     -0.21239413	      0.00223356	     -0.00046072	     42.43511574
      0.28934146	     -0.05175287	     -0.00024854	     -0.19348898	     -0.05922575	      0.88293305	     -0.00010861	     -0.21239743	      0.00218089	     -0.00050992	     42.12512458
      0.29094614	     -0.05187823	     -0.00024980	     -0.19361350	     -0.05922232	      0.88293217	     -0.00010920	     -0.21240306	      0.00210308	     -0.00058101	     41.79560771
      0.29228988	     -0.05198653	     -0.00025173	     -0.19372110	     -0.05921953	      0.88293135	     -0.00010969	     -0.21240831	      0.00203952	     -0.00063741	     41.39804697
      0.29363362	     -0.05208978	     -0.00025222	     -0.19382369	     -0.05921684	      0.88293046	     -0.00011018	     -0.21241401	      0.00197719	     -0.00069079	     41.22903202
      0.29497736	     -0.05219964	     -0.00025459	     -0.19393287	     -0.05921422	      0.88292950	     -0.00011067	     -0.21242009	      0.00191644	     -0.00074085	     40.78096553
      0.29618013	     -0.05229067	     -0.00025447	     -0.19402336	     -0.05921195	      0.88292858	     -0.00011111	     -0.21242587	      0.00186304	     -0.00078280	     40.68043580
      0.29738291	     -0.05238729	     -0.00025602	     -0.19411940	     -0.05920974	      0.88292761	     -0.00011155	     -0.21243188	      0.00181092	     -0.00082182	     40.33641625
      0.29858569	     -0.05247968	     -0.00025648	     -0.19421126	     -0.05920759	      0.88292660	     -0.00011199	     -0.21243813	      0.00175980	     -0.00085794	     40.16096380
      0.30013636	     -0.05260223	     -0.00025825	     -0.19433311	     -0.05920491	      0.88292524	     -0.00011255	     -0.21244648	      0.00169566	     -0.00090008	     39.76734746
      0.30137016	     -0.05269436	     -0.00025839	     -0.19442474	     -0.05920285	      0.88292411	     -0.00011300	     -0.21245335	      0.00164578	     -0.00093009	     39.66293474
      0.30260397	     -0.05279119	     -0.00026012	     -0.19452103	     -0.05920085	      0.88292295	     -0.00011346	     -0.21246035	      0.00159720	     -0.00095682	     39.33477175
      0.30383777	     -0.05288323	     -0.00026068	     -0.19461259	     -0.05919891	      0.88292175	     -0.00011391	     -0.21246749	      0.00154963	     -0.00098038	     39.17847480
      0.30536378	     -0.05300053	     -0.00026270	     -0.19472926	     -0.05919659	      0.88292024	     -0.00011447	     -0.21247644	      0.00149247	     -0.00100512	     38.79664590
      0.30658373	     -0.05308791	     -0.00026273	     -0.19481620	     -0.05919479	      0.88291900	     -0.00011491	     -0.21248370	      0.00144783	     -0.00102156	     38.71329655
      0.30780367	     -0.05317969	     -0.00026431	     -0.19490751	     -0.05919305	      0.88291774	     -0.00011536	     -0.21249099	      0.00140442	     -0.00103502	     38.40647378
      0.30902362	     -0.05326688	     -0.00026482	     -0.19499427	     -0.05919137	      0.88291647	     -0.00011581	     -0.21249833	      0.00136195	     -0.00104570	     38.25513453
      0.31060957	     -0.05338297	     -0.00026673	     -0.19510978	     -0.05918925	      0.88291481	     -0.00011639	     -0.21250787	      0.00130844	     -0.00105550	     37.88707131
      0.31182931	     -0.05346593	     -0.00026670	     -0.19519235	     -0.05918768	      0.88291352	     -0.00011683	     -0.21251522	      0.00126831	     -0.00106014	     37.81148186
      0.31304904	     -0.05355295	     -0.00026819	     -0.19527895	     -0.05918616	      0.88291222	     -0.00011728	     -0.21252251	      0.00122935	     -0.00106232	     37.52195148
      0.31426878	     -0.05363547	     -0.00026869	     -0.19536110	     -0.05918468	      0.88291093	     -0.00011772	     -0.21252979	      0.00119130	     -0.00106226	     37.37606090
      0.31589265	     -0.05374779	     -0.00027061	     -0.19547290	     -0.05918279	      0.88290920	     -0.00011831	     -0.21253936	      0.00114230	     -0.00105889	     37.01654283
      0.31710676	     -0.05382548	     -0.00027058	     -0.19555025	     -0.05918142	      0.88290792	     -0.00011876	     -0.21254646	      0.00110663	     -0.00105417	     36.94770748
      0.31832086	     -0.05390709	     -0.00027206	     -0.19563149	     -0.05918010	      0.88290665	     -0.00011920	     -0.21255346	      0.00107208	     -0.00104767	     36.67262583
      0.31979887	     -0.05400025	     -0.00027292	     -0.19572424	     -0.05917854	      0.88290510	     -0.00011974	     -0.21256188	      0.00103111	     -0.00103764	     36.53680366
      0.32112358	     -0.05408747	     -0.00027525	     -0.19581108	     -0.05917720	      0.88290374	     -0.00012022	     -0.21256928	      0.00099571	     -0.00102677	     36.19168120
      0.32244828	     -0.05416674	     -0.00027564	     -0.19589002	     -0.05917591	      0.88290238	     -0.00012071	     -0.21257658	      0.00096114	     -0.00101447	     36.12497047
      0.32377299	     -0.05425094	     -0.00027764	     -0.19597386	     -0.05917465	      0.88290105	     -0.00012119	     -0.21258372	      0.00092786	     -0.00100077	     35.77424109
      0.32509770	     -0.05432687	     -0.00027746	     -0.19604949	     -0.05917345	      0.88289973	     -0.00012167	     -0.21259077	      0.00089534	     -0.00098599	     35.72401517
      0.32642240	     -0.05440887	     -0.00027950	     -0.19613116	     -0.05917228	      0.88289844	     -0.00012216	     -0.21259766	      0.00086410	     -0.00097019	     35.36444067
      0.32774711	     -0.05448134	     -0.00027917	     -0.19620337	     -0.05917116	      0.88289716	     -0.00012264	     -0.21260446	      0.00083358	     -0.00095370	     35.34007428
      0.32907181	     -0.05456010	     -0.00028117	     -0.19628181	     -0.05917007	      0.88289591	     -0.00012313	     -0.21261107	      0.00080432	     -0.00093655	     34.97402800
      0.33039652	     -0.05462865	     -0.00028064	     -0.19635013	     -0.05916903	      0.88289468	     -0.00012361	     -0.21261758	      0.00077573	     -0.00091905	     34.97165607
      0.33172123	     -0.05470367	     -0.00028255	     -0.19642486	     -0.05916802	      0.88289348	     -0.00012410	     -0.21262388	      0.00074837	     -0.00090121	     34.60084372
      0.33304593	     -0.05476808	     -0.00028184	     -0.19648905	     -0.05916704	      0.88289229	     -0.00012458	     -0.21263006	      0.00072161	     -0.00088330	     34.61934837
      0.33437064	     -0.05483901	     -0.00028364	     -0.19655971	     -0.05916610	      0.88289114	     -0.00012507	     -0.21263603	      0.00069603	     -0.00086531	     34.24631825
      0.33569534	     -0.05489907	     -0.00028279	     -0.19661958	     -0.05916520	      0.88289000	     -0.00012555	     -0.21264188	      0.00067097	     -0.00084750	     34.28403884
      0.33702005	     -0.05496546	     -0.00028445	     -0.19668573	     -0.05916433	      0.88288889	     -0.00012604	     -0.21264752	      0.00064704	     -0.00082981	     33.91317356
      0.33834476	     -0.05502089	     -0.00028349	     -0.19674099	     -0.05916348	      0.88288780	     -0.00012653	     -0.21265303	      0.00062356	     -0.00081248	     33.96664052
      0.33966946	     -0.05508243	     -0.00028499	     -0.19680230	     -0.05916267	      0.88288674	     -0.00012701	     -0.21265834	      0.00060112	     -0.00079543	     33.60284275
      0.34099417	     -0.05513346	     -0.00028396	     -0.19685318	     -0.05916189	      0.88288570	     -0.00012750	     -0.21266353	      0.00057906	     -0.00077888	     33.66676659
      0.34231887	     -0.05519041	     -0.00028532	     -0.19690993	     -0.05916114	      0.88288467	     -0.00012799	     -0.21266854	      0.00055797	     -0.00076274	     33.31565565
      0.34364358	     -0.05523736	     -0.00028430	     -0.19695674	     -0.05916041	      0.88288367	     -0.00012848	     -0.21267345	      0.00053720	     -0.00074720	     33.38604363
      0.34496829	     -0.05528991	     -0.00028554	     -0.19700910	     -0.05915971	      0.88288269	     -0.00012897	     -0.21267819	      0.00051731	     -0.00073216	     33.05108567
      0.34629299	     -0.05533304	     -0.00028452	     -0.19705210	     -0.05915904	      0.88288173	     -0.00012945	     -0.21268286	      0.00049770	     -0.00071780	     33.12366033
      0.34761770	     -0.05538094	     -0.00028557	     -0.19709983	     -0.05915840	      0.88288079	     -0.00012994	     -0.21268740	      0.00047889	     -0.00070401	     32.81215686
      0.34894240	     -0.05542025	     -0.00028454	     -0.19713903	     -0.05915777	      0.88287987	     -0.00013044	     -0.21269190	      0.00046031	     -0.00069094	     32.88197519
      0.35026711	     -0.05546410	     -0.00028541	     -0.19718272	     -0.05915718	      0.88287896	     -0.00013093	     -0.21269629	      0.00044244	     -0.00067849	     32.59615724
      0.35159182	     -0.05549998	     -0.00028438	     -0.19721850	     -0.05915660	      0.88287807	     -0.00013142	     -0.21270066	      0.00042478	     -0.00066678	     32.66144252
      0.35291652	     -0.05553969	     -0.00028503	     -0.19725806	     -0.05915605	      0.88287719	     -0.00013191	     -0.21270494	      0.00040775	     -0.00065571	     32.40422930
      0.35424123	     -0.05557204	     -0.00028396	     -0.19729032	     -0.05915552	      0.88287633	     -0.00013241	     -0.21270920	      0.00039090	     -0.00064537	     32.46285640
      0.35556593	     -0.05560821	     -0.00028440	     -0.19732636	     -0.05915501	      0.88287548	     -0.00013290	     -0.21271339	      0.00037460	     -0.00063567	     32.23178492
      0.35689064	     -0.05563865	     -0.00028336	     -0.19735672	     -0.05915453	      0.88287465	     -0.00013340	     -0.21271760	      0.00035846	     -0.00062673	     32.28054576
      0.35821535	     -0.05567294	     -0.00028366	     -0.19739089	     -0.05915406	      0.88287382	     -0.00013390	     -0.21272180	      0.00034282	     -0.00061849	     32.07678854
      0.35954005	     -0.05570193	     -0.00028260	     -0.19741980	     -0.05915362	      0.88287301	     -0.00013440	     -0.21272606	      0.00032734	     -0.00061107	     32.12010972
      0.36086476	     -0.05573342	     -0.00028258	     -0.19745119	     -0.05915320	      0.88287220	     -0.00013490	     -0.21273035	      0.00031235	     -0.00060440	     31.94721450
      0.36218946	     -0.05576065	     -0.00028141	     -0.19747836	     -0.05915279	      0.88287141	     -0.00013540	     -0.21273470	      0.00029753	     -0.00059854	     31.98054863
      0.36380513	     -0.05579874	     -0.00028154	     -0.19751633	     -0.05915233	      0.88287045	     -0.00013601	     -0.21274009	      0.00028010	     -0.00059246	     31.72477438
      0.36498437	     -0.05582024	     -0.00027970	     -0.19753780	     -0.05915200	      0.88286975	     -0.00013646	     -0.21274415	      0.00026743	     -0.00058886	     31.87117394
      0.36616361	     -0.05584762	     -0.00027941	     -0.19756511	     -0.05915170	      0.88286906	     -0.00013691	     -0.21274829	      0.00025520	     -0.00058592	     31.73038768
      0.36775332	     -0.05588265	     -0.00027791	     -0.19760008	     -0.05915130	      0.88286813	     -0.00013752	     -0.21275413	      0.00023898	     -0.00058320	     31.76115787
      0.36917266	     -0.05591972	     -0.00027791	     -0.19763707	     -0.05915097	      0.88286730	     -0.00013807	     -0.21275963	      0.00022511	     -0.00058199	     31.53680004
      0.37059199	     -0.05595054	     -0.00027555	     -0.19766788	     -0.05915066	      0.88286647	     -0.00013862	     -0.21276549	      0.00021140	     -0.00058209	     31.72852865
      0.37182536	     -0.05598559	     -0.00027563	     -0.19770286	     -0.05915041	      0.88286576	     -0.00013910	     -0.21277082	      0.00020015	     -0.00058321	     31.45085765
      0.37305872	     -0.05601541	     -0.00027372	     -0.19773268	     -0.05915017	      0.88286504	     -0.00013958	     -0.21277645	      0.00018904	     -0.00058544	     31.52351040
      0.37429208	     -0.05604924	     -0.00027270	     -0.19776647	     -0.05914994	      0.88286431	     -0.00014007	     -0.21278235	      0.00017846	     -0.00058877	     31.40570503
      0.37600079	     -0.05609230	     -0.00026980	     -0.19780955	     -0.05914965	      0.88286330	     -0.00014074	     -0.21279101	      0.00016438	     -0.00059529	     31.47755845
      0.37727350	     -0.05612988	     -0.00026899	     -0.19784711	     -0.05914945	      0.88286254	     -0.00014125	     -0.21279777	      0.00015465	     -0.00060155	     31.24444371
      0.37854620	     -0.05616281	     -0.00026653	     -0.19788007	     -0.05914926	      0.88286177	     -0.00014176	     -0.21280487	      0.00014522	     -0.00060909	     31.31311556
      0.37981891	     -0.05619981	     -0.00026505	     -0.19791708	     -0.05914908	      0.88286099	     -0.00014227	     -0.21281225	      0.00013646	     -0.00061784	     31.17414626
      0.38148236	     -0.05624429	     -0.00026168	     -0.19796162	     -0.05914886	      0.88285995	     -0.00014295	     -0.21282237	      0.00012568	     -0.00063116	     31.26135330
      0.38273223	     -0.05628342	     -0.00026075	     -0.19800077	     -0.05914871	      0.88285915	     -0.00014346	     -0.21283029	      0.00011845	     -0.00064246	     31.01159077
      0.38398211	     -0.05631770	     -0.00025826	     -0.19803510	     -0.05914856	      0.88285834	     -0.00014399	     -0.21283851	      0.00011158	     -0.00065487	     31.06405928
      0.38551340	     -0.05636526	     -0.00025678	     -0.19808271	     -0.05914840	      0.88285733	     -0.00014463	     -0.21284895	      0.00010416	     -0.00067140	     30.86693885
      0.38688880	     -0.05640352	     -0.00025399	     -0.19812105	     -0.05914826	      0.88285639	     -0.00014522	     -0.21285873	      0.00009805	     -0.00068740	     30.98235210
      0.38826421	     -0.05645017	     -0.00025338	     -0.19816772	     -0.05914813	      0.88285544	     -0.00014581	     -0.21286883	      0.00009291	     -0.00070428	     30.70774064
      0.38963962	     -0.05649099	     -0.00025066	     -0.19820864	     -0.05914800	      0.88285446	     -0.00014642	     -0.21287936	      0.00008821	     -0.00072207	     30.84408326
      0.39101502	     -0.05654170	     -0.00025056	     -0.19825938	     -0.05914788	      0.88285345	     -0.00014703	     -0.21289026	      0.00008456	     -0.00074056	     30.52912913
      0.39239043	     -0.05658499	     -0.00024797	     -0.19830277	     -0.05914777	      0.88285242	     -0.00014765	     -0.21290166	      0.00008134	     -0.00075978	     30.69109500
      0.39376583	     -0.05663869	     -0.00024823	     -0.19835652	     -0.05914766	      0.88285136	     -0.00014828	     -0.21291346	      0.00007932	     -0.00077949	     30.34346202
      0.39514124	     -0.05668382	     -0.00024560	     -0.19840177	     -0.05914755	      0.88285027	     -0.00014892	     -0.21292575	      0.00007776	     -0.00079973	     30.53626650
      0.39651664	     -0.05674131	     -0.00024634	     -0.19845931	     -0.05914745	      0.88284916	     -0.00014957	     -0.21293844	      0.00007753	     -0.00082022	     30.15864395
      0.39774426	     -0.05678465	     -0.00024440	     -0.19850276	     -0.05914735	      0.88284814	     -0.00015016	     -0.21295019	      0.00007776	     -0.00083876	     30.29659409
      0.39897188	     -0.05683542	     -0.00024440	     -0.19855361	     -0.05914725	      0.88284710	     -0.00015075	     -0.21296226	      0.00007901	     -0.00085732	     30.10406928
      0.40047954	     -0.05689516	     -0.00024310	     -0.19861348	     -0.05914713	      0.88284579	     -0.00015150	     -0.21297761	      0.00008142	     -0.00088015	     30.10838771
      0.40198720	     -0.05696258	     -0.00024351	     -0.19868100	     -0.05914701	      0.88284445	     -0.00015226	     -0.21299348	      0.00008530	     -0.00090285	     29.82521767
      0.40325144	     -0.05701389	     -0.00024182	     -0.19873246	     -0.05914690	      0.88284329	     -0.00015290	     -0.21300725	      0.00008928	     -0.00092184	     29.93270470
      0.40451568	     -0.05707239	     -0.00024186	     -0.19879108	     -0.05914678	      0.88284212	     -0.00015356	     -0.21302139	      0.00009445	     -0.00094060	     29.73353736
      0.40577992	     -0.05712630	     -0.00024117	     -0.19884513	     -0.05914666	      0.88284091	     -0.00015422	     -0.21303594	      0.00010045	     -0.00095911	     29.72642574
      0.40751558	     -0.05720639	     -0.00024196	     -0.19892540	     -0.05914648	      0.88283923	     -0.00015515	     -0.21305654	      0.00011045	     -0.00098364	     29.48829118
      0.40879329	     -0.05726088	     -0.00024109	     -0.19898006	     -0.05914633	      0.88283796	     -0.00015584	     -0.21307221	      0.00011880	     -0.00100106	     29.57713952
      0.41007100	     -0.05732109	     -0.00024171	     -0.19904042	     -0.05914617	      0.88283667	     -0.00015655	     -0.21308822	      0.00012841	     -0.00101776	     29.39539212
      0.41162711	     -0.05739027	     -0.00024097	     -0.19910983	     -0.05914596	      0.88283507	     -0.00015742	     -0.21310819	      0.00014132	     -0.00103720	     29.42318167
      0.41301376	     -0.05745864	     -0.00024189	     -0.19917839	     -0.05914576	      0.88283362	     -0.00015821	     -0.21312635	      0.00015439	     -0.00105356	     29.16571168
      0.41440042	     -0.05752070	     -0.00024080	     -0.19924069	     -0.05914553	      0.88283215	     -0.00015901	     -0.21314491	      0.00016847	     -0.00106914	     29.25470664
      0.41578708	     -0.05758952	     -0.00024145	     -0.19930973	     -0.05914529	      0.88283066	     -0.00015982	     -0.21316375	      0.00018420	     -0.00108372	     29.00065211
      0.41717374	     -0.05765027	     -0.00023947	     -0.19937078	     -0.05914502	      0.88282915	     -0.00016064	     -0.21318288	      0.00020092	     -0.00109721	     29.09042317
      0.41856040	     -0.05771746	     -0.00023956	     -0.19943824	     -0.05914473	      0.88282762	     -0.00016148	     -0.21320216	      0.00021926	     -0.00110947	     28.83366279
      0.41994706	     -0.05777643	     -0.00023756	     -0.19949753	     -0.05914441	      0.88282607	     -0.00016233	     -0.21322161	      0.00023865	     -0.00112057	     28.93340102
      0.42133372	     -0.05784232	     -0.00023793	     -0.19956370	     -0.05914407	      0.88282451	     -0.00016319	     -0.21324111	      0.00025971	     -0.00113033	     28.69045797
      0.42272038	     -0.05789941	     -0.00023629	     -0.19962115	     -0.05914369	      0.88282293	     -0.00016407	     -0.21326070	      0.00028181	     -0.00113880	     28.79531403
      0.42410704	     -0.05796253	     -0.00023701	     -0.19968456	     -0.05914329	      0.88282135	     -0.00016495	     -0.21328023	      0.00030557	     -0.00114571	     28.57213015
      0.42549370	     -0.05801619	     -0.00023569	     -0.19973858	     -0.05914285	      0.88281976	     -0.00016586	     -0.21329973	      0.00033030	     -0.00115107	     28.67186446
      0.42688036	     -0.05807497	     -0.00023656	     -0.19979769	     -0.05914237	      0.88281816	     -0.00016677	     -0.21331904	      0.00035658	     -0.00115464	     28.47001108
      0.42826702	     -0.05812457	     -0.00023547	     -0.19984768	     -0.05914186	      0.88281656	     -0.00016770	     -0.21333819	      0.00038374	     -0.00115645	     28.55852323
      0.42965367	     -0.05817964	     -0.00023646	     -0.19990308	     -0.05914130	      0.88281495	     -0.00016864	     -0.21335705	      0.00041232	     -0.00115631	     28.37479115
      0.43104033	     -0.05822639	     -0.00023554	     -0.19995023	     -0.05914071	      0.88281335	     -0.00016959	     -0.21337566	      0.00044169	     -0.00115429	     28.45503349
      0.43242699	     -0.05827677	     -0.00023643	     -0.20000099	     -0.05914008	      0.88281175	     -0.00017056	     -0.21339389	      0.00047239	     -0.00115016	     28.30522158
      0.43381365	     -0.05831750	     -0.00023549	     -0.20004213	     -0.05913940	      0.88281016	     -0.00017154	     -0.21341172	      0.00050383	     -0.00114398	     28.37912039
      0.43520031	     -0.05836084	     -0.00023594	     -0.20008588	     -0.05913868	      0.88280858	     -0.00017253	     -0.21342904	      0.00053645	     -0.00113561	     28.25456434
      0.43658697	     -0.05839588	     -0.00023489	     -0.20012136	     -0.05913791	      0.88280701	     -0.00017354	     -0.21344586	      0.00056969	     -0.00112508	     28.32201277
      0.43797363	     -0.05843407	     -0.00023555	     -0.20015996	     -0.05913710	      0.88280546	     -0.00017456	     -0.21346210	      0.00060397	     -0.00111229	     28.22485270
      0.43936029	     -0.05846491	     -0.00023497	     -0.20019125	     -0.05913624	      0.88280393	     -0.00017559	     -0.21347780	      0.00063877	     -0.00109733	     28.28655865
      0.44074695	     -0.05849887	     -0.00023587	     -0.20022563	     -0.05913533	      0.88280242	     -0.00017664	     -0.21349288	      0.00067446	     -0.00108016	     28.20581022
      0.44213361	     -0.05852532	     -0.00023584	     -0.20025251	     -0.05913437	      0.88280094	     -0.00017770	     -0.21350739	      0.00071055	     -0.00106093	     28.25611206
      0.44352027	     -0.05855549	     -0.00023737	     -0.20028309	     -0.05913336	      0.88279948	     -0.00017877	     -0.21352133	      0.00074738	     -0.00103962	     28.17710290
      0.44490693	     -0.05858068	     -0.00023793	     -0.20030872	     -0.05913230	      0.88279805	     -0.00017986	     -0.21353478	      0.00078455	     -0.00101651	     28.21561118
      0.44629358	     -0.05860845	     -0.00023983	     -0.20033691	     -0.05913118	      0.88279666	     -0.00018095	     -0.21354767	      0.00082244	     -0.00099168	     28.15814247
      0.44796674	     -0.05863420	     -0.00024049	     -0.20036319	     -0.05912977	      0.88279503	     -0.00018230	     -0.21356253	      0.00086863	     -0.00095984	     28.24652213
      0.44920453	     -0.05865830	     -0.00024261	     -0.20038766	     -0.05912867	      0.88279385	     -0.00018330	     -0.21357295	      0.00090359	     -0.00093507	     28.13835581
      0.45044232	     -0.05867568	     -0.00024330	     -0.20040544	     -0.05912753	      0.88279271	     -0.00018431	     -0.21358294	      0.00093875	     -0.00090955	     28.17562255
      0.45209093	     -0.05870089	     -0.00024523	     -0.20043117	     -0.05912594	      0.88279124	     -0.00018568	     -0.21359547	      0.00098642	     -0.00087453	     28.13157118
      0.45357069	     -0.05871643	     -0.00024573	     -0.20044721	     -0.05912445	      0.88278997	     -0.00018692	     -0.21360599	      0.00102962	     -0.00084238	     28.21512523
      0.45505044	     -0.05873755	     -0.00024815	     -0.20046879	     -0.05912290	      0.88278875	     -0.00018817	     -0.21361575	      0.00107374	     -0.00080963	     28.10990037
      0.45634045	     -0.05874626	     -0.00024829	     -0.20047795	     -0.05912149	      0.88278772	     -0.00018927	     -0.21362368	      0.00111228	     -0.00078088	     28.20507035
      0.45763047	     -0.05875992	     -0.00024986	     -0.20049202	     -0.05912003	      0.88278673	     -0.00019039	     -0.21363100	      0.00115150	     -0.00075191	     28.14923695
      0.45892048	     -0.05876828	     -0.00025039	     -0.20050083	     -0.05911851	      0.88278578	     -0.00019151	     -0.21363774	      0.00119091	     -0.00072287	     28.18307423
      0.46069286	     -0.05878107	     -0.00025215	     -0.20051421	     -0.05911636	      0.88278454	     -0.00019307	     -0.21364600	      0.00124581	     -0.00068298	     28.13901922
      0.46201639	     -0.05878321	     -0.00025234	     -0.20051682	     -0.05911468	      0.88278365	     -0.00019425	     -0.21365143	      0.00128697	     -0.00065340	     28.22875902
      0.46333992	     -0.05878878	     -0.00025383	     -0.20052282	     -0.05911295	      0.88278281	     -0.00019544	     -0.21365616	      0.00132872	     -0.00062398	     28.18784937
      0.46466345	     -0.05878870	     -0.00025451	     -0.20052321	     -0.05911116	      0.88278200	     -0.00019663	     -0.21366023	      0.00137058	     -0.00059487	     28.23943130
      0.46640054	     -0.05878994	     -0.00025651	     -0.20052502	     -0.05910873	      0.88278100	     -0.00019822	     -0.21366449	      0.00142616	     -0.00055714	     28.20827490
      0.46769738	     -0.05878289	     -0.00025686	     -0.20051844	     -0.05910686	      0.88278030	     -0.00019942	     -0.21366692	      0.00146766	     -0.00052944	     28.31185141
      0.46899422	     -0.05877916	     -0.00025848	     -0.20051514	     -0.05910493	      0.88277963	     -0.00020062	     -0.21366862	      0.00150961	     -0.00050206	     28.29233383
      0.47059003	     -0.05876723	     -0.00025959	     -0.20050376	     -0.05910248	      0.88277885	     -0.00020212	     -0.21366980	      0.00156118	     -0.00046890	     28.39134388
      0.47201447	     -0.05875994	     -0.00026187	     -0.20049692	     -0.05910022	      0.88277821	     -0.00020347	     -0.21366995	      0.00160760	     -0.00043967	     28.34960064
      0.47343890	     -0.05874395	     -0.00026281	     -0.20048141	     -0.05909790	      0.88277760	     -0.00020482	     -0.21366933	      0.00165372	     -0.00041091	     28.47637971
      0.47486334	     -0.05873357	     -0.00026534	     -0.20047147	     -0.05909551	      0.88277704	     -0.00020619	     -0.21366789	      0.00170019	     -0.00038241	     28.42437255
      0.47628777	     -0.05871337	     -0.00026636	     -0.20045176	     -0.05909305	      0.88277651	     -0.00020756	     -0.21366573	      0.00174620	     -0.00035433	     28.57787915
      0.47771220	     -0.05870006	     -0.00026941	     -0.20043887	     -0.05909053	      0.88277603	     -0.00020894	     -0.21366276	      0.00179255	     -0.00032641	     28.53086757
      0.47913664	     -0.05867575	     -0.00027116	     -0.20041501	     -0.05908795	      0.88277558	     -0.00021033	     -0.21365912	      0.00183827	     -0.00029869	     28.73476323
      0.48056107	     -0.05865866	     -0.00027510	     -0.20039832	     -0.05908530	      0.88277517	     -0.00021173	     -0.21365470	      0.00188425	     -0.00027076	     28.68455614
      0.48182923	     -0.05863033	     -0.00027697	     -0.20037038	     -0.05908288	      0.88277485	     -0.00021298	     -0.21365016	      0.00192440	     -0.00024572	     28.87746309
      0.48309740	     -0.05860344	     -0.00027986	     -0.20034385	     -0.05908041	      0.88277455	     -0.00021423	     -0.21364490	      0.00196448	     -0.00022018	     28.91710211
      0.48464483	     -0.05855748	     -0.00028221	     -0.20029835	     -0.05907734	      0.88277424	     -0.00021577	     -0.21363746	      0.00201246	     -0.00018819	     29.11931370
      0.48619226	     -0.05850755	     -0.00028485	     -0.20024888	     -0.05907419	      0.88277397	     -0.00021731	     -0.21362867	      0.00205976	     -0.00015483	     29.15427041
      0.48747079	     -0.05845368	     -0.00028567	     -0.20019542	     -0.05907153	      0.88277379	     -0.00021859	     -0.21362041	      0.00209757	     -0.00012622	     29.38406100
      0.48874932	     -0.05840037	     -0.00028699	     -0.20014249	     -0.05906882	      0.88277365	     -0.00021987	     -0.21361116	      0.00213475	     -0.00009643	     29.44162170
      0.49030706	     -0.05832354	     -0.00028751	     -0.20006614	     -0.05906546	      0.88277353	     -0.00022143	     -0.21359861	      0.00217846	     -0.00005868	     29.68687777
      0.49186480	     -0.05824300	     -0.00028838	     -0.19998607	     -0.05906204	      0.88277347	     -0.00022300	     -0.21358455	      0.00222096	     -0.00001907	     29.76493413
      0.49308232	     -0.05816680	     -0.00028802	     -0.19991025	     -0.05905931	      0.88277346	     -0.00022422	     -0.21357252	      0.00225262	      0.00001313	     30.05592883
      0.49429984	     -0.05809093	     -0.00028799	     -0.19983473	     -0.05905655	      0.88277350	     -0.00022545	     -0.21355951	      0.00228343	      0.00004661	     30.17070207
      0.49592473	     -0.05798204	     -0.00028766	     -0.19972630	     -0.05905281	      0.88277361	     -0.00022709	     -0.21354074	      0.00232245	      0.00009303	     30.46231067
      0.49754963	     -0.05787505	     -0.00028754	     -0.19961975	     -0.05904901	      0.88277380	     -0.00022873	     -0.21352048	      0.00235950	      0.00014129	     30.55120131
      0.49870391	     -0.05779092	     -0.00028711	     -0.19953591	     -0.05904627	      0.88277399	     -0.00022990	     -0.21350532	      0.00238406	      0.00017634	     30.86830796
      0.49985818	     -0.05770950	     -0.00028669	     -0.19945477	     -0.05904350	      0.88277421	     -0.00023107	     -0.21348951	      0.00240775	      0.00021204	     31.01441781
      0.50157658	     -0.05758391	     -0.00028603	     -0.19932958	     -0.05903934	      0.88277462	     -0.00023281	     -0.21346492	      0.00244072	      0.00026601	     31.35087587
      0.50301225	     -0.05747822	     -0.00028557	     -0.19922420	     -0.05903581	      0.88277503	     -0.00023426	     -0.21344344	      0.00246646	      0.00031170	     31.53467806
      0.50444792	     -0.05736491	     -0.00028527	     -0.19911118	     -0.05903225	      0.88277551	     -0.00023571	     -0.21342114	      0.00249014	      0.00035765	     31.93065740
      0.50588359	     -0.05725550	     -0.00028484	     -0.19900204	     -0.05902866	      0.88277606	     -0.00023716	     -0.21339800	      0.00251229	      0.00040385	     32.04557466
      0.50715663	     -0.05715492	     -0.00028509	     -0.19890166	     -0.05902545	      0.88277660	     -0.00023845	     -0.21337693	      0.00252993	      0.00044457	     32.41194944
      0.50842967	     -0.05705904	     -0.00028492	     -0.19880598	     -0.05902222	      0.88277719	     -0.00023973	     -0.21335540	      0.00254636	      0.00048491	     32.54671606
      0.50970271	     -0.05696121	     -0.00028499	     -0.19870833	     -0.05901897	      0.88277784	     -0.00024101	     -0.21333349	      0.00256115	      0.00052443	     32.83330308
      0.51134913	     -0.05683588	     -0.00028482	     -0.19858321	     -0.05901474	      0.88277874	     -0.00024266	     -0.21330465	      0.00257840	      0.00057404	     33.05673745
      0.51262702	     -0.05673717	     -0.00028561	     -0.19848462	     -0.05901144	      0.88277950	     -0.00024394	     -0.21328197	      0.00259000	      0.00061102	     33.40092402
      0.51390491	     -0.05664234	     -0.00028554	     -0.19838992	     -0.05900812	      0.88278030	     -0.00024522	     -0.21325905	      0.00260050	      0.00064647	     33.54555773
      0.51518280	     -0.05654849	     -0.00028605	     -0.19829617	     -0.05900479	      0.88278115	     -0.00024650	     -0.21323599	      0.00260955	      0.00067997	     33.82084012
      0.51682839	     -0.05643456	     -0.00028599	     -0.19818236	     -0.05900049	      0.88278230	     -0.00024813	     -0.21320618	      0.00261966	      0.00071979	     34.00287243
      0.51807238	     -0.05635078	     -0.00028721	     -0.19809862	     -0.05899723	      0.88278321	     -0.00024937	     -0.21318368	      0.00262588	      0.00074697	     34.33270982
      0.51931637	     -0.05627207	     -0.00028755	     -0.19801997	     -0.05899396	      0.88278416	     -0.00025060	     -0.21316126	      0.00263142	      0.00077147	     34.46938269
      0.52083665	     -0.05617877	     -0.00028903	     -0.19792669	     -0.05898995	      0.88278535	     -0.00025209	     -0.21313404	      0.00263684	      0.00079736	     34.80032335
      0.52219175	     -0.05610195	     -0.00028915	     -0.19784991	     -0.05898638	      0.88278645	     -0.00025342	     -0.21310999	      0.00264093	      0.00081654	     34.89279159
      0.52354685	     -0.05602764	     -0.00029080	     -0.19777559	     -0.05898279	      0.88278756	     -0.00025475	     -0.21308620	      0.00264393	      0.00083175	     35.21658719
      0.52490195	     -0.05596004	     -0.00029062	     -0.19770802	     -0.05897921	      0.88278870	     -0.00025606	     -0.21306272	      0.00264648	      0.00084291	     35.25979397
      0.52625705	     -0.05589363	     -0.00029213	     -0.19764158	     -0.05897562	      0.88278985	     -0.00025738	     -0.21303959	      0.00264811	      0.00084966	     35.58847829
      0.52761215	     -0.05583058	     -0.00029127	     -0.19757857	     -0.05897203	      0.88279100	     -0.00025868	     -0.21301676	      0.00264957	      0.00085216	     35.61553199
      0.52896725	     -0.05576842	     -0.00029275	     -0.19751638	     -0.05896844	      0.88279215	     -0.00025998	     -0.21299423	      0.00265023	      0.00085030	     35.95419023
      0.53032235	     -0.05571155	     -0.00029150	     -0.19745953	     -0.05896485	      0.88279330	     -0.00026127	     -0.21297201	      0.00265083	      0.00084432	     35.92034444
      0.53152598	     -0.05566274	     -0.00029289	     -0.19741068	     -0.05896166	      0.88279431	     -0.00026241	     -0.21295257	      0.00265069	      0.00083547	     36.18566291
      0.53272961	     -0.05561807	     -0.00029273	     -0.19736600	     -0.05895847	      0.88279531	     -0.00026355	     -0.21293342	      0.00265050	      0.00082354	     36.23098047
      0.53419970	     -0.05556697	     -0.00029408	     -0.19731484	     -0.05895457	      0.88279651	     -0.00026492	     -0.21291049	      0.00264976	      0.00080487	     36.44841403
      0.53566979	     -0.05551993	     -0.00029389	     -0.19726778	     -0.05895068	      0.88279768	     -0.00026629	     -0.21288807	      0.00264885	      0.00078211	     36.46006950
      0.53688336	     -0.05548248	     -0.00029570	     -0.19723026	     -0.05894746	      0.88279861	     -0.00026741	     -0.21286995	      0.00264760	      0.00076038	     36.68833992
      0.53809694	     -0.05544747	     -0.00029566	     -0.19719522	     -0.05894425	      0.88279952	     -0.00026853	     -0.21285215	      0.00264630	      0.00073629	     36.70582603
      0.53957848	     -0.05540754	     -0.00029675	     -0.19715522	     -0.05894033	      0.88280059	     -0.00026987	     -0.21283087	      0.00264422	      0.00070381	     36.87329305
      0.54106002	     -0.05537211	     -0.00029564	     -0.19711977	     -0.05893642	      0.88280160	     -0.00027121	     -0.21281012	      0.00264201	      0.00066825	     36.81099036
      0.54222441	     -0.05534644	     -0.00029690	     -0.19709403	     -0.05893334	      0.88280237	     -0.00027225	     -0.21279420	      0.00263987	      0.00063819	     36.99841773
      0.54338880	     -0.05532309	     -0.00029644	     -0.19707066	     -0.05893027	      0.88280309	     -0.00027329	     -0.21277863	      0.00263782	      0.00060656	     37.00111388
      0.54493211	     -0.05529485	     -0.00029692	     -0.19704234	     -0.05892620	      0.88280399	     -0.00027465	     -0.21275853	      0.00263489	      0.00056247	     37.14017962
      0.54647543	     -0.05526976	     -0.00029499	     -0.19701725	     -0.05892214	      0.88280483	     -0.00027599	     -0.21273902	      0.00263202	      0.00051655	     37.06621834
      0.54759578	     -0.05525312	     -0.00029581	     -0.19700054	     -0.05891919	      0.88280539	     -0.00027696	     -0.21272522	      0.00262964	      0.00048222	     37.23737813
      0.54871614	     -0.05523823	     -0.00029494	     -0.19698563	     -0.05891624	      0.88280591	     -0.00027792	     -0.21271174	      0.00262741	      0.00044732	     37.23418339
      0.55034060	     -0.05521920	     -0.00029478	     -0.19696654	     -0.05891198	      0.88280659	     -0.00027930	     -0.21269272	      0.00262408	      0.00039590	     37.34778032
      0.55171711	     -0.05520565	     -0.00029357	     -0.19695296	     -0.05890837	      0.88280711	     -0.00028045	     -0.21267710	      0.00262141	      0.00035196	     37.31047094
      0.55309363	     -0.05519364	     -0.00029387	     -0.19694088	     -0.05890476	      0.88280756	     -0.00028159	     -0.21266194	      0.00261859	      0.00030797	     37.47215612
      0.55447014	     -0.05518414	     -0.00029221	     -0.19693137	     -0.05890116	      0.88280795	     -0.00028272	     -0.21264724	      0.00261605	      0.00026433	     37.37111551
      0.55584666	     -0.05517670	     -0.00029358	     -0.19692384	     -0.05889756	      0.88280829	     -0.00028384	     -0.21263299	      0.00261325	      0.00022120	     37.59737618
      0.55702352	     -0.05517205	     -0.00029204	     -0.19691918	     -0.05889449	      0.88280853	     -0.00028478	     -0.21262117	      0.00261119	      0.00018503	     37.46077611
      0.55820038	     -0.05516858	     -0.00029244	     -0.19691564	     -0.05889141	      0.88280872	     -0.00028571	     -0.21260966	      0.00260899	      0.00014952	     37.55478857
      0.55968934	     -0.05516610	     -0.00029157	     -0.19691312	     -0.05888753	      0.88280891	     -0.00028688	     -0.21259555	      0.00260646	      0.00010586	     37.51559834
      0.56117831	     -0.05516575	     -0.00029240	     -0.19691268	     -0.05888365	      0.88280904	     -0.00028803	     -0.21258191	      0.00260388	      0.00006374	     37.69095133
      0.56235649	     -0.05516699	     -0.00029079	     -0.19691392	     -0.05888059	      0.88280910	     -0.00028893	     -0.21257146	      0.00260217	      0.00003171	     37.54643237
      0.56353467	     -0.05516937	     -0.00029095	     -0.19691624	     -0.05887752	      0.88280911	     -0.00028981	     -0.21256129	      0.00260038	      0.00000081	     37.61881727
      0.56504898	     -0.05517312	     -0.00028993	     -0.19691996	     -0.05887359	      0.88280909	     -0.00029094	     -0.21254863	      0.00259842	     -0.00003703	     37.55344075
      0.56656330	     -0.05517914	     -0.00029127	     -0.19692588	     -0.05886965	      0.88280900	     -0.00029205	     -0.21253646	      0.00259645	     -0.00007261	     37.72563426
      0.56769108	     -0.05518569	     -0.00028994	     -0.19693242	     -0.05886672	      0.88280891	     -0.00029286	     -0.21252774	      0.00259539	     -0.00009755	     37.54273699
      0.56881885	     -0.05519367	     -0.00029038	     -0.19694034	     -0.05886380	      0.88280878	     -0.00029367	     -0.21251931	      0.00259431	     -0.00012125	     37.58109621
      0.57041256	     -0.05520727	     -0.00028987	     -0.19695390	     -0.05885966	      0.88280857	     -0.00029478	     -0.21250789	      0.00259324	     -0.00015252	     37.49970811
      0.57178376	     -0.05522123	     -0.00029063	     -0.19696778	     -0.05885611	      0.88280834	     -0.00029573	     -0.21249850	      0.00259253	     -0.00017745	     37.56896399
      0.57315497	     -0.05523729	     -0.00028956	     -0.19698383	     -0.05885255	      0.88280808	     -0.00029666	     -0.21248952	      0.00259239	     -0.00020054	     37.41011963
      0.57452617	     -0.05525557	     -0.00029081	     -0.19700202	     -0.05884900	      0.88280779	     -0.00029757	     -0.21248094	      0.00259240	     -0.00022195	     37.52583775
      0.57589737	     -0.05527575	     -0.00028914	     -0.19702221	     -0.05884544	      0.88280747	     -0.00029847	     -0.21247275	      0.00259316	     -0.00024165	     37.27366590
      0.57707600	     -0.05529533	     -0.00029055	     -0.19704172	     -0.05884239	      0.88280718	     -0.00029923	     -0.21246605	      0.00259391	     -0.00025742	     37.37110844
      0.57825463	     -0.05531707	     -0.00029003	     -0.19706345	     -0.05883933	      0.88280687	     -0.00029998	     -0.21245966	      0.00259525	     -0.00027211	     37.22822180
      0.57973773	     -0.05534732	     -0.00029083	     -0.19709364	     -0.05883548	      0.88280645	     -0.00030090	     -0.21245208	      0.00259739	     -0.00028927	     37.22035748
      0.58122084	     -0.05538022	     -0.00028982	     -0.19712654	     -0.05883162	      0.88280601	     -0.00030180	     -0.21244501	      0.00260045	     -0.00030504	     36.98079769
      0.58240838	     -0.05540808	     -0.00029121	     -0.19715434	     -0.05882853	      0.88280564	     -0.00030251	     -0.21243970	      0.00260322	     -0.00031684	     37.04898826
      0.58359593	     -0.05543690	     -0.00029073	     -0.19718316	     -0.05882544	      0.88280526	     -0.00030321	     -0.21243467	      0.00260671	     -0.00032788	     36.88688834
      0.58509999	     -0.05547429	     -0.00029139	     -0.19722052	     -0.05882152	      0.88280475	     -0.00030407	     -0.21242867	      0.00261173	     -0.00034093	     36.85844544
      0.58660405	     -0.05551238	     -0.00028990	     -0.19725866	     -0.05881758	      0.88280423	     -0.00030492	     -0.21242304	      0.00261784	     -0.00035294	     36.57169539
      0.58774899	     -0.05554169	     -0.00029103	     -0.19728795	     -0.05881458	      0.88280382	     -0.00030555	     -0.21241897	      0.00262281	     -0.00036151	     36.63314215
      0.58889392	     -0.05557112	     -0.00029031	     -0.19731740	     -0.05881158	      0.88280340	     -0.00030617	     -0.21241506	      0.00262849	     -0.00036953	     36.47248381
      0.59046797	     -0.05561170	     -0.00029047	     -0.19735799	     -0.05880743	      0.88280281	     -0.00030700	     -0.21240990	      0.00263700	     -0.00037977	     36.40400505
      0.59204201	     -0.05565220	     -0.00028868	     -0.19739858	     -0.05880328	      0.88280221	     -0.00030780	     -0.21240496	      0.00264668	     -0.00038902	     36.09076067
      0.59314554	     -0.05568052	     -0.00028981	     -0.19742689	     -0.05880035	      0.88280178	     -0.00030836	     -0.21240160	      0.00265373	     -0.00039498	     36.15228753
      0.59424907	     -0.05570865	     -0.00028926	     -0.19745506	     -0.05879742	      0.88280134	     -0.00030890	     -0.21239832	      0.00266142	     -0.00040040	     35.99985604
      0.59591932	     -0.05575077	     -0.00028945	     -0.19749722	     -0.05879296	      0.88280066	     -0.00030970	     -0.21239346	      0.00267374	     -0.00040763	     35.89758298
      0.59731138	     -0.05578525	     -0.00028858	     -0.19753178	     -0.05878923	      0.88280009	     -0.00031034	     -0.21238950	      0.00268480	     -0.00041267	     35.66500994
      0.59870344	     -0.05581908	     -0.00028949	     -0.19756564	     -0.05878549	      0.88279951	     -0.00031097	     -0.21238560	      0.00269623	     -0.00041685	     35.67173142
      0.60009551	     -0.05585209	     -0.00028815	     -0.19759875	     -0.05878173	      0.88279893	     -0.00031158	     -0.21238174	      0.00270847	     -0.00042005	     35.35938348
      0.60134182	     -0.05588097	     -0.00028939	     -0.19762764	     -0.05877834	      0.88279841	     -0.00031212	     -0.21237832	      0.00271957	     -0.00042217	     35.41087805
      0.60258813	     -0.05590902	     -0.00028861	     -0.19765577	     -0.05877495	      0.88279788	     -0.00031263	     -0.21237491	      0.00273127	     -0.00042347	     35.17667925
      0.60383445	     -0.05593628	     -0.00028917	     -0.19768307	     -0.05877154	      0.88279735	     -0.00031314	     -0.21237153	      0.00274316	     -0.00042403	     35.13582959
      0.60543055	     -0.05596980	     -0.00028844	     -0.19771670	     -0.05876715	      0.88279667	     -0.00031376	     -0.21236721	      0.00275904	     -0.00042360	     34.87541368
      0.60670176	     -0.05599534	     -0.00028956	     -0.19774229	     -0.05876363	      0.88279614	     -0.00031424	     -0.21236378	      0.00277183	     -0.00042242	     34.92222258
      0.60797297	     -0.05601970	     -0.00028886	     -0.19776674	     -0.05876010	      0.88279560	     -0.00031470	     -0.21236035	      0.00278513	     -0.00042044	     34.69421854
      0.60924418	     -0.05604290	     -0.00028948	     -0.19779000	     -0.05875655	      0.88279507	     -0.00031514	     -0.21235693	      0.00279853	     -0.00041777	     34.67709322
      0.61082190	     -0.05607009	     -0.00028863	     -0.19781731	     -0.05875212	      0.88279441	     -0.00031568	     -0.21235268	      0.00281570	     -0.00041345	     34.41212314
      0.61207469	     -0.05609067	     -0.00028972	     -0.19783794	     -0.05874858	      0.88279390	     -0.00031608	     -0.21234931	      0.00282934	     -0.00040936	     34.48425470
      0.61332747	     -0.05611057	     -0.00028897	     -0.19785794	     -0.05874503	      0.88279339	     -0.00031647	     -0.21234597	      0.00284339	     -0.00040467	     34.26006276
      0.61458025	     -0.05613089	     -0.00028941	     -0.19787833	     -0.05874146	      0.88279288	     -0.00031684	     -0.21234266	      0.00285744	     -0.00039956	     34.22750352
      0.61622340	     -0.05616000	     -0.00028858	     -0.19790757	     -0.05873675	      0.88279223	     -0.00031731	     -0.21233851	      0.00287629	     -0.00039245	     33.92806668
      0.61747096	     -0.05618476	     -0.00028963	     -0.19793238	     -0.05873315	      0.88279175	     -0.00031764	     -0.21233558	      0.00289059	     -0.00038713	     33.98587950
      0.61871852	     -0.05621186	     -0.00028894	     -0.19795959	     -0.05872954	      0.88279127	     -0.00031796	     -0.21233294	      0.00290537	     -0.00038215	     33.73466011
      0.62021952	     -0.05624742	     -0.00028964	     -0.19799523	     -0.05872516	      0.88279070	     -0.00031833	     -0.21233023	      0.00292341	     -0.00037711	     33.73179245
      0.62172053	     -0.05628538	     -0.00028805	     -0.19803334	     -0.05872076	      0.88279013	     -0.00031867	     -0.21232807	      0.00294239	     -0.00037342	     33.29294291
      0.62285557	     -0.05631561	     -0.00028947	     -0.19806361	     -0.05871741	      0.88278971	     -0.00031891	     -0.21232684	      0.00295693	     -0.00037183	     33.43503958
      0.62399061	     -0.05634772	     -0.00028921	     -0.19809583	     -0.05871405	      0.88278929	     -0.00031914	     -0.21232598	      0.00297217	     -0.00037130	     33.22689516
      0.62561963	     -0.05639744	     -0.00029015	     -0.19814564	     -0.05870919	      0.88278868	     -0.00031945	     -0.21232545	      0.00299480	     -0.00037274	     33.14253696
      0.62703291	     -0.05644333	     -0.00029000	     -0.19819166	     -0.05870494	      0.88278815	     -0.00031970	     -0.21232571	      0.00301550	     -0.00037623	     32.81839307
      0.62844619	     -0.05649105	     -0.00029176	     -0.19823946	     -0.05870066	      0.88278762	     -0.00031993	     -0.21232666	      0.00303690	     -0.00038198	     32.88607506
      0.62985947	     -0.05654009	     -0.00029110	     -0.19828865	     -0.05869636	      0.88278707	     -0.00032014	     -0.21232828	      0.00305959	     -0.00038993	     32.40779574
      0.63109310	     -0.05658427	     -0.00029313	     -0.19833291	     -0.05869257	      0.88278659	     -0.00032030	     -0.21233025	      0.00307989	     -0.00039878	     32.52366114
      0.63232672	     -0.05662966	     -0.00029329	     -0.19837843	     -0.05868876	      0.88278609	     -0.00032045	     -0.21233273	      0.00310124	     -0.00040927	     32.20696155
      0.63381056	     -0.05668534	     -0.00029513	     -0.19843423	     -0.05868413	      0.88278547	     -0.00032062	     -0.21233637	      0.00312779	     -0.00042408	     32.16493915
      0.63529440	     -0.05674224	     -0.00029519	     -0.19849130	     -0.05867947	      0.88278483	     -0.00032076	     -0.21234073	      0.00315579	     -0.00044102	     31.70182028
      0.63653699	     -0.05679082	     -0.00029756	     -0.19853998	     -0.05867554	      0.88278427	     -0.00032086	     -0.21234492	      0.00317986	     -0.00045677	     31.78559637
      0.63777957	     -0.05684014	     -0.00029808	     -0.19858945	     -0.05867157	      0.88278369	     -0.00032094	     -0.21234958	      0.00320501	     -0.00047370	     31.45999264
      0.63928207	     -0.05690112	     -0.00030025	     -0.19865059	     -0.05866673	      0.88278297	     -0.00032103	     -0.21235583	      0.00323633	     -0.00049564	     31.39058822
      0.64078458	     -0.05696326	     -0.00030040	     -0.19871294	     -0.05866184	      0.88278220	     -0.00032109	     -0.21236276	      0.00326913	     -0.00051884	     30.91243863
      0.64200269	     -0.05701450	     -0.00030278	     -0.19876431	     -0.05865785	      0.88278156	     -0.00032112	     -0.21236885	      0.00329631	     -0.00053849	     30.98006519
      0.64322081	     -0.05706617	     -0.00030323	     -0.19881617	     -0.05865381	      0.88278089	     -0.00032114	     -0.21237535	      0.00332454	     -0.00055867	     30.68341747
      0.64476995	     -0.05713306	     -0.00030513	     -0.19888328	     -0.05864863	      0.88278001	     -0.00032115	     -0.21238420	      0.00336146	     -0.00058495	     30.58582832
      0.64631910	     -0.05720085	     -0.00030506	     -0.19895135	     -0.05864340	      0.88277908	     -0.00032112	     -0.21239367	      0.00339999	     -0.00061158	     30.13519135
      0.64751342	     -0.05725375	     -0.00030725	     -0.19900441	     -0.05863932	      0.88277834	     -0.00032109	     -0.21240137	      0.00343030	     -0.00063223	     30.20123306
      0.64870774	     -0.05730671	     -0.00030753	     -0.19905760	     -0.05863520	      0.88277757	     -0.00032105	     -0.21240940	      0.00346165	     -0.00065276	     29.94913343
      0.65031337	     -0.05737729	     -0.00030885	     -0.19912847	     -0.05862961	      0.88277650	     -0.00032097	     -0.21242067	      0.00350489	     -0.00068002	     29.83919617
      0.65191901	     -0.05744701	     -0.00030794	     -0.19919857	     -0.05862395	      0.88277539	     -0.00032086	     -0.21243239	      0.00354982	     -0.00070657	     29.40737930
      0.65307704	     -0.05749748	     -0.00030955	     -0.19924924	     -0.05861982	      0.88277456	     -0.00032077	     -0.21244110	      0.00358279	     -0.00072521	     29.47695212
      0.65423508	     -0.05754829	     -0.00030945	     -0.19930032	     -0.05861565	      0.88277371	     -0.00032066	     -0.21245001	      0.00361673	     -0.00074326	     29.26763359
      0.65592581	     -0.05762193	     -0.00031042	     -0.19937433	     -0.05860949	      0.88277243	     -0.00032049	     -0.21246338	      0.00366751	     -0.00076842	     29.15221770
      0.65736264	     -0.05768305	     -0.00031022	     -0.19943581	     -0.05860419	      0.88277131	     -0.00032032	     -0.21247502	      0.00371205	     -0.00078839	     28.86618285
      0.65879947	     -0.05774407	     -0.00031188	     -0.19949715	     -0.05859882	      0.88277016	     -0.00032013	     -0.21248690	      0.00375742	     -0.00080697	     28.87046956
      0.66023630	     -0.05780405	     -0.00031103	     -0.19955753	     -0.05859339	      0.88276899	     -0.00031993	     -0.21249898	      0.00380416	     -0.00082390	     28.51386060
      0.66167313	     -0.05786288	     -0.00031327	     -0.19961669	     -0.05858789	      0.88276780	     -0.00031971	     -0.21251123	      0.00385155	     -0.00083918	     28.63908434
      0.66289601	     -0.05791119	     -0.00031234	     -0.19966536	     -0.05858316	      0.88276676	     -0.00031951	     -0.21252173	      0.00389307	     -0.00085067	     28.29802376
      0.66411888	     -0.05795831	     -0.00031348	     -0.19971279	     -0.05857837	      0.88276572	     -0.00031930	     -0.21253226	      0.00393505	     -0.00086076	     28.27406747
      0.66568626	     -0.05801740	     -0.00031372	     -0.19977233	     -0.05857216	      0.88276436	     -0.00031902	     -0.21254577	      0.00399003	     -0.00087145	     28.04153997
      0.66725363	     -0.05807587	     -0.00031602	     -0.19983120	     -0.05856586	      0.88276299	     -0.00031872	     -0.21255930	      0.00404584	     -0.00087960	     28.09473047
      0.66849611	     -0.05812045	     -0.00031606	     -0.19987615	     -0.05856081	      0.88276189	     -0.00031846	     -0.21257004	      0.00409109	     -0.00088414	     27.78721731
      0.66973858	     -0.05816604	     -0.00031841	     -0.19992206	     -0.05855570	      0.88276079	     -0.00031820	     -0.21258086	      0.00413667	     -0.00088696	     27.75279971
      0.67132408	     -0.05822336	     -0.00032016	     -0.19997983	     -0.05854909	      0.88275938	     -0.00031785	     -0.21259480	      0.00419588	     -0.00088807	     27.53334796
      0.67290958	     -0.05827790	     -0.00032390	     -0.20003477	     -0.05854239	      0.88275797	     -0.00031749	     -0.21260881	      0.00425580	     -0.00088649	     27.63166823
      0.67410550	     -0.05831704	     -0.00032424	     -0.20007429	     -0.05853727	      0.88275692	     -0.00031720	     -0.21261936	      0.00430194	     -0.00088344	     27.33815657
      0.67530142	     -0.05835500	     -0.00032612	     -0.20011260	     -0.05853210	      0.88275586	     -0.00031690	     -0.21262985	      0.00434833	     -0.00087887	     27.32339298
      0.67697219	     -0.05840575	     -0.00032705	     -0.20016389	     -0.05852478	      0.88275440	     -0.00031648	     -0.21264438	      0.00441403	     -0.00086968	     27.13128535
      0.67864296	     -0.05845416	     -0.00032993	     -0.20021280	     -0.05851735	      0.88275296	     -0.00031603	     -0.21265871	      0.00448024	     -0.00085751	     27.25109538
      0.67978247	     -0.05848551	     -0.00032930	     -0.20024456	     -0.05851222	      0.88275199	     -0.00031572	     -0.21266836	      0.00452619	     -0.00084754	     26.96150388
      0.68092197	     -0.05851570	     -0.00033043	     -0.20027512	     -0.05850704	      0.88275103	     -0.00031541	     -0.21267789	      0.00457226	     -0.00083641	     26.94018822
      0.68272275	     -0.05856032	     -0.00033131	     -0.20032037	     -0.05849874	      0.88274954	     -0.00031489	     -0.21269265	      0.00464591	     -0.00081647	     26.79602689
      0.68419527	     -0.05859448	     -0.00033313	     -0.20035502	     -0.05849185	      0.88274835	     -0.00031446	     -0.21270443	      0.00470662	     -0.00079822	     26.82216513
      0.68566779	     -0.05862739	     -0.00033329	     -0.20038847	     -0.05848487	      0.88274719	     -0.00031401	     -0.21271595	      0.00476806	     -0.00077831	     26.61111957
      0.68714031	     -0.05865959	     -0.00033603	     -0.20042115	     -0.05847781	      0.88274606	     -0.00031356	     -0.21272721	      0.00482963	     -0.00075702	     26.72740604
      0.68843153	     -0.05868642	     -0.00033592	     -0.20044848	     -0.05847154	      0.88274509	     -0.00031315	     -0.21273689	      0.00488432	     -0.00073724	     26.49140424
      0.68972274	     -0.05871143	     -0.00033777	     -0.20047393	     -0.05846519	      0.88274415	     -0.00031274	     -0.21274636	      0.00493908	     -0.00071665	     26.53195209
      0.69101395	     -0.05873414	     -0.00033831	     -0.20049712	     -0.05845878	      0.88274324	     -0.00031232	     -0.21275558	      0.00499433	     -0.00069527	     26.42443686
      0.69275847	     -0.05876046	     -0.00034049	     -0.20052407	     -0.05845000	      0.88274206	     -0.00031174	     -0.21276756	      0.00506927	     -0.00066530	     26.48226236
      0.69408125	     -0.05877504	     -0.00034048	     -0.20053917	     -0.05844326	      0.88274119	     -0.00031130	     -0.21277619	      0.00512666	     -0.00064162	     26.33520437
      0.69540403	     -0.05878452	     -0.00034204	     -0.20054914	     -0.05843644	      0.88274036	     -0.00031085	     -0.21278429	      0.00518398	     -0.00061709	     26.40112013
      0.69672680	     -0.05878959	     -0.00034224	     -0.20055475	     -0.05842954	      0.88273956	     -0.00031040	     -0.21279181	      0.00524150	     -0.00059159	     26.32661768
      0.69844140	     -0.05879094	     -0.00034431	     -0.20055673	     -0.05842049	      0.88273857	     -0.00030980	     -0.21280060	      0.00531578	     -0.00055708	     26.42901574
      0.69973891	     -0.05878618	     -0.00034415	     -0.20055251	     -0.05841356	      0.88273787	     -0.00030934	     -0.21280650	      0.00537208	     -0.00052967	     26.32358625
      0.70103641	     -0.05877462	     -0.00034578	     -0.20054143	     -0.05840655	      0.88273720	     -0.00030889	     -0.21281163	      0.00542792	     -0.00050103	     26.43308011
      0.70261605	     -0.05875007	     -0.00034622	     -0.20051752	     -0.05839793	      0.88273644	     -0.00030832	     -0.21281665	      0.00549562	     -0.00046395	     26.44504456
      0.70403169	     -0.05871780	     -0.00034861	     -0.20048577	     -0.05839010	      0.88273581	     -0.00030782	     -0.21281985	      0.00555536	     -0.00042824	     26.63700980
      0.70544732	     -0.05867607	     -0.00034869	     -0.20044460	     -0.05838220	      0.88273523	     -0.00030731	     -0.21282168	      0.00561439	     -0.00038972	     26.63133941
      0.70686296	     -0.05862522	     -0.00035129	     -0.20039425	     -0.05837421	      0.88273470	     -0.00030680	     -0.21282207	      0.00567187	     -0.00034823	     26.85296463
      0.70827859	     -0.05856558	     -0.00035119	     -0.20033518	     -0.05836614	      0.88273424	     -0.00030628	     -0.21282095	      0.00572823	     -0.00030343	     26.87326335
      0.70969423	     -0.05849841	     -0.00035463	     -0.20026846	     -0.05835799	      0.88273385	     -0.00030577	     -0.21281829	      0.00578252	     -0.00025531	     27.12761630
      0.71110986	     -0.05842179	     -0.00035473	     -0.20019237	     -0.05834977	      0.88273352	     -0.00030526	     -0.21281410	      0.00583534	     -0.00020361	     27.18467817
      0.71237868	     -0.05834677	     -0.00035770	     -0.20011773	     -0.05834234	      0.88273329	     -0.00030480	     -0.21280903	      0.00588064	     -0.00015425	     27.43215683
      0.71364750	     -0.05826483	     -0.00035860	     -0.20003622	     -0.05833485	      0.88273313	     -0.00030434	     -0.21280273	      0.00592446	     -0.00010192	     27.58518136
      0.71491632	     -0.05817452	     -0.00036043	     -0.19994631	     -0.05832730	      0.88273304	     -0.00030388	     -0.21279512	      0.00596634	     -0.00004664	     27.82754499
      0.71667270	     -0.05803580	     -0.00036095	     -0.19980816	     -0.05831677	      0.88273302	     -0.00030325	     -0.21278226	      0.00602123	      0.00003477	     28.12135799
      0.71796581	     -0.05792416	     -0.00036265	     -0.19969688	     -0.05830896	      0.88273311	     -0.00030279	     -0.21277100	      0.00605889	      0.00009817	     28.43729178
      0.71925891	     -0.05780496	     -0.00036250	     -0.19957809	     -0.05830111	      0.88273328	     -0.00030233	     -0.21275818	      0.00609449	      0.00016454	     28.69842763
      0.72055202	     -0.05767970	     -0.00036352	     -0.19945317	     -0.05829320	      0.88273354	     -0.00030188	     -0.21274380	      0.00612756	      0.00023370	     29.01749614
      0.72226714	     -0.05750630	     -0.00036326	     -0.19928024	     -0.05828266	      0.88273402	     -0.00030128	     -0.21272239	      0.00616769	      0.00032950	     29.40729484
      0.72351068	     -0.05737610	     -0.00036470	     -0.19915031	     -0.05827497	      0.88273447	     -0.00030085	     -0.21270528	      0.00619371	      0.00040142	     29.73916817
      0.72475423	     -0.05724240	     -0.00036425	     -0.19901691	     -0.05826726	      0.88273502	     -0.00030042	     -0.21268688	      0.00621747	      0.00047513	     30.03923686
      0.72632784	     -0.05706860	     -0.00036500	     -0.19884342	     -0.05825745	      0.88273584	     -0.00029989	     -0.21266183	      0.00624387	      0.00057034	     30.47168404
      0.72770069	     -0.05691211	     -0.00036354	     -0.19868724	     -0.05824886	      0.88273668	     -0.00029943	     -0.21263840	      0.00626388	      0.00065468	     30.82212374
      0.72907355	     -0.05675174	     -0.00036423	     -0.19852708	     -0.05824025	      0.88273764	     -0.00029898	     -0.21261354	      0.00628070	      0.00073964	     31.23350611
      0.73044640	     -0.05658719	     -0.00036267	     -0.19836277	     -0.05823162	      0.88273871	     -0.00029853	     -0.21258732	      0.00629479	      0.00082490	     31.60225745
      0.73181925	     -0.05641964	     -0.00036381	     -0.19819537	     -0.05822297	      0.88273990	     -0.00029810	     -0.21255981	      0.00630563	      0.00090990	     32.03302033
      0.73319211	     -0.05624993	     -0.00036194	     -0.19802586	     -0.05821431	      0.88274121	     -0.00029767	     -0.21253107	      0.00631375	      0.00099429	     32.40295675
      0.73442465	     -0.05609637	     -0.00036319	     -0.19787238	     -0.05820652	      0.88274248	     -0.00029729	     -0.21250429	      0.00631825	      0.00106901	     32.79583660
      0.73565720	     -0.05594063	     -0.00036238	     -0.19771675	     -0.05819873	      0.88274385	     -0.00029692	     -0.21247663	      0.00632057	      0.00114252	     33.15616665
      0.73688975	     -0.05578301	     -0.00036275	     -0.19755917	     -0.05819094	      0.88274530	     -0.00029655	     -0.21244811	      0.00632039	      0.00121448	     33.54559653
      0.73854904	     -0.05556981	     -0.00036210	     -0.19734604	     -0.05818046	      0.88274739	     -0.00029608	     -0.21240846	      0.00631648	      0.00130847	     34.04213032
      0.73979688	     -0.05540911	     -0.00036366	     -0.19718530	     -0.05817258	      0.88274907	     -0.00029573	     -0.21237778	      0.00631054	      0.00137657	     34.47421192
      0.74104472	     -0.05524827	     -0.00036360	     -0.19702445	     -0.05816471	      0.88275083	     -0.00029539	     -0.21234643	      0.00630230	      0.00144228	     34.83946316
      0.74229256	     -0.05508759	     -0.00036481	     -0.19686369	     -0.05815685	      0.88275267	     -0.00029506	     -0.21231449	      0.00629147	      0.00150527	     35.24950314
      0.74392404	     -0.05487604	     -0.00036472	     -0.19665206	     -0.05814660	      0.88275519	     -0.00029465	     -0.21227190	      0.00627374	      0.00158321	     35.73667103
      0.74512772	     -0.05471866	     -0.00036640	     -0.19649454	     -0.05813906	      0.88275712	     -0.00029435	     -0.21223988	      0.00625786	      0.00163724	     36.17569555
      0.74633141	     -0.05456177	     -0.00036628	     -0.19633754	     -0.05813154	      0.88275913	     -0.00029406	     -0.21220741	      0.00623983	      0.00168832	     36.52440858
      0.74783399	     -0.05436748	     -0.00036771	     -0.19614304	     -0.05812218	      0.88276171	     -0.00029372	     -0.21216631	      0.00621400	      0.00174760	     37.03640006
      0.74915475	     -0.05419818	     -0.00036745	     -0.19597357	     -0.05811399	      0.88276405	     -0.00029343	     -0.21212982	      0.00618852	      0.00179548	     37.40039246
      0.75047550	     -0.05402918	     -0.00036952	     -0.19580429	     -0.05810584	      0.88276645	     -0.00029316	     -0.21209304	      0.00616022	      0.00183920	     37.89814231
      0.75179625	     -0.05385930	     -0.00036912	     -0.19563420	     -0.05809772	      0.88276890	     -0.00029290	     -0.21205597	      0.00612949	      0.00187888	     38.26103639
      0.75311701	     -0.05368957	     -0.00037122	     -0.19546416	     -0.05808965	      0.88277141	     -0.00029265	     -0.21201862	      0.00609593	      0.00191438	     38.77313130
      0.75443776	     -0.05352073	     -0.00037031	     -0.19529506	     -0.05808162	      0.88277396	     -0.00029241	     -0.21198102	      0.00605994	      0.00194581	     39.10321176
      0.75575851	     -0.05335457	     -0.00037281	     -0.19512853	     -0.05807364	      0.88277655	     -0.00029219	     -0.21194326	      0.00602110	      0.00197296	     39.62991311
      0.75691682	     -0.05321091	     -0.00037215	     -0.19498459	     -0.05806669	      0.88277885	     -0.00029201	     -0.21191007	      0.00598512	      0.00199336	     39.89636775
      0.75807513	     -0.05306878	     -0.00037359	     -0.19484212	     -0.05805977	      0.88278116	     -0.00029183	     -0.21187686	      0.00594706	      0.00201045	     40.30408273
      0.75950673	     -0.05289457	     -0.00037388	     -0.19466748	     -0.05805130	      0.88278406	     -0.00029164	     -0.21183582	      0.00589749	      0.00202720	     40.72242610
      0.76093834	     -0.05272203	     -0.00037603	     -0.19449445	     -0.05804289	      0.88278697	     -0.00029146	     -0.21179480	      0.00584491	      0.00203916	     41.26601495
      0.76208634	     -0.05258534	     -0.00037541	     -0.19435741	     -0.05803621	      0.88278931	     -0.00029133	     -0.21176195	      0.00580083	      0.00204548	     41.53407568
      0.76323434	     -0.05245015	     -0.00037670	     -0.19422180	     -0.05802957	      0.88279166	     -0.00029121	     -0.21172916	      0.00575482	      0.00204887	     41.93336272
      0.76468834	     -0.05228129	     -0.00037699	     -0.19405241	     -0.05802125	      0.88279464	     -0.00029107	     -0.21168775	      0.00569410	      0.00204925	     42.34647729
      0.76614235	     -0.05211554	     -0.00037959	     -0.19388605	     -0.05801302	      0.88279762	     -0.00029095	     -0.21164651	      0.00563042	      0.00204541	     42.91360303
      0.76722386	     -0.05199322	     -0.00037897	     -0.19376332	     -0.05800695	      0.88279983	     -0.00029088	     -0.21161598	      0.00558143	      0.00204008	     43.15054873
      0.76830537	     -0.05187137	     -0.00037996	     -0.19364101	     -0.05800094	      0.88280203	     -0.00029082	     -0.21158554	      0.00553082	      0.00203267	     43.51380008
      0.76984132	     -0.05170073	     -0.00037972	     -0.19346973	     -0.05799251	      0.88280514	     -0.00029074	     -0.21154250	      0.00545644	      0.00201892	     43.94874360
      0.77114972	     -0.05155982	     -0.00038027	     -0.19332824	     -0.05798541	      0.88280778	     -0.00029070	     -0.21150607	      0.00539058	      0.00200449	     44.38428049
      0.77245813	     -0.05142203	     -0.00037898	     -0.19318988	     -0.05797840	      0.88281039	     -0.00029067	     -0.21146992	      0.00532271	      0.00198775	     44.70990291
      0.77376653	     -0.05128582	     -0.00037981	     -0.19305304	     -0.05797148	      0.88281298	     -0.00029066	     -0.21143408	      0.00525266	      0.00196872	     45.18680013
      0.77507494	     -0.05115023	     -0.00037802	     -0.19291688	     -0.05796466	      0.88281554	     -0.00029067	     -0.21139855	      0.00518073	      0.00194781	     45.46213070
      0.77619446	     -0.05103947	     -0.00037934	     -0.19280552	     -0.05795889	      0.88281771	     -0.00029069	     -0.21136850	      0.00511740	      0.00192840	     45.83548239
      0.77731398	     -0.05093214	     -0.00037884	     -0.19269763	     -0.05795320	      0.88281986	     -0.00029072	     -0.21133883	      0.00505276	      0.00190768	     46.09530316
      0.77872248	     -0.05080114	     -0.00037983	     -0.19256585	     -0.05794614	      0.88282252	     -0.00029078	     -0.21130209	      0.00496946	      0.00187971	     46.52903917
      0.78013099	     -0.05067479	     -0.00037880	     -0.19243877	     -0.05793920	      0.88282515	     -0.00029086	     -0.21126604	      0.00488429	      0.00184979	     46.82257957
      0.78123542	     -0.05057959	     -0.00038019	     -0.19234292	     -0.05793384	      0.88282718	     -0.00029093	     -0.21123826	      0.00481602	      0.00182489	     47.18190234
      0.78233984	     -0.05048782	     -0.00037968	     -0.19225054	     -0.05792856	      0.88282918	     -0.00029102	     -0.21121094	      0.00474675	      0.00179882	     47.41349455
      0.78377995	     -0.05037448	     -0.00038022	     -0.19213634	     -0.05792179	      0.88283175	     -0.00029116	     -0.21117603	      0.00465477	      0.00176292	     47.78853714
      0.78522006	     -0.05027052	     -0.00037872	     -0.19203157	     -0.05791516	      0.88283426	     -0.00029132	     -0.21114205	      0.00456126	      0.00172479	     47.99148936
      0.78626611	     -0.05020187	     -0.00038010	     -0.19196226	     -0.05791042	      0.88283605	     -0.00029144	     -0.21111802	      0.00449226	      0.00169547	     48.26925131
      0.78731215	     -0.05013892	     -0.00037972	     -0.19189868	     -0.05790576	      0.88283780	     -0.00029158	     -0.21109461	      0.00442268	      0.00166474	     48.41536083
      0.78883943	     -0.05005752	     -0.00038027	     -0.19181632	     -0.05789908	      0.88284031	     -0.00029181	     -0.21106165	      0.00432002	      0.00161703	     48.69068362
      0.79012939	     -0.04999828	     -0.00037976	     -0.19175628	     -0.05789357	      0.88284237	     -0.00029202	     -0.21103500	      0.00423265	      0.00157401	     48.81626843
      0.79141935	     -0.04994680	     -0.00038119	     -0.19170394	     -0.05788816	      0.88284437	     -0.00029225	     -0.21100949	      0.00414473	      0.00152837	     49.07844764
      0.79270931	     -0.04990171	     -0.00038038	     -0.19165805	     -0.05788287	      0.88284631	     -0.00029250	     -0.21098512	      0.00405662	      0.00148026	     49.13991426
      0.79399927	     -0.04986217	     -0.00038256	     -0.19161763	     -0.05787770	      0.88284819	     -0.00029276	     -0.21096186	      0.00396814	      0.00142970	     49.44283673
      0.79509350	     -0.04983250	     -0.00038159	     -0.19158729	     -0.05787340	      0.88284973	     -0.00029300	     -0.21094297	      0.00389316	      0.00138514	     49.42903064
      0.79618774	     -0.04980632	     -0.00038255	     -0.19156038	     -0.05786918	      0.88285122	     -0.00029326	     -0.21092481	      0.00381803	      0.00133910	     49.58180465
      0.79759043	     -0.04977765	     -0.00038238	     -0.19153081	     -0.05786389	      0.88285305	     -0.00029360	     -0.21090259	      0.00372179	      0.00127823	     49.64662877
      0.79899313	     -0.04975440	     -0.00038399	     -0.19150662	     -0.05785874	      0.88285480	     -0.00029397	     -0.21088150	      0.00362547	      0.00121551	     49.86079630
      0.80008861	     -0.04973997	     -0.00038298	     -0.19149151	     -0.05785480	      0.88285611	     -0.00029427	     -0.21086580	      0.00355044	      0.00116555	     49.79468657
      0.80118409	     -0.04972889	     -0.00038374	     -0.19147971	     -0.05785096	      0.88285736	     -0.00029458	     -0.21085077	      0.00347537	      0.00111481	     49.88528423
      0.80261280	     -0.04971941	     -0.00038338	     -0.19146933	     -0.05784606	      0.88285890	     -0.00029501	     -0.21083215	      0.00337770	      0.00104780	     49.87119162
      0.80404151	     -0.04971564	     -0.00038500	     -0.19146459	     -0.05784131	      0.88286035	     -0.00029546	     -0.21081463	      0.00328017	      0.00098006	     50.03465398
      0.80508773	     -0.04971644	     -0.00038379	     -0.19146477	     -0.05783791	      0.88286135	     -0.00029580	     -0.21080250	      0.00320908	      0.00093025	     49.89281539
      0.80613395	     -0.04972028	     -0.00038431	     -0.19146793	     -0.05783459	      0.88286230	     -0.00029615	     -0.21079095	      0.00313807	      0.00088033	     49.91822794
      0.80764436	     -0.04973097	     -0.00038395	     -0.19147767	     -0.05782993	      0.88286357	     -0.00029668	     -0.21077531	      0.00303600	      0.00080835	     49.84349049
      0.80893198	     -0.04974489	     -0.00038476	     -0.19149075	     -0.05782607	      0.88286457	     -0.00029716	     -0.21076293	      0.00294934	      0.00074722	     49.87413866
      0.81021961	     -0.04976297	     -0.00038373	     -0.19150805	     -0.05782233	      0.88286550	     -0.00029764	     -0.21075141	      0.00286324	      0.00068658	     49.72155384
      0.81150724	     -0.04978519	     -0.00038496	     -0.19152943	     -0.05781870	      0.88286634	     -0.00029815	     -0.21074074	      0.00277751	      0.00062649	     49.78022108
      0.81279486	     -0.04981142	     -0.00038319	     -0.19155491	     -0.05781518	      0.88286711	     -0.00029867	     -0.21073091	      0.00269250	      0.00056723	     49.53795546
      0.81388897	     -0.04983678	     -0.00038444	     -0.19157957	     -0.05781227	      0.88286770	     -0.00029913	     -0.21072321	      0.00262058	      0.00051753	     49.57866686
      0.81498307	     -0.04986487	     -0.00038376	     -0.19160700	     -0.05780944	      0.88286824	     -0.00029960	     -0.21071610	      0.00254924	      0.00046862	     49.42956165
      0.81638655	     -0.04990498	     -0.00038421	     -0.19164625	     -0.05780593	      0.88286886	     -0.00030021	     -0.21070783	      0.00245838	      0.00040707	     49.36283129
      0.81779004	     -0.04994962	     -0.00038292	     -0.19169008	     -0.05780254	      0.88286939	     -0.00030085	     -0.21070050	      0.00236850	      0.00034708	     49.10761575
      0.81889386	     -0.04998810	     -0.00038421	     -0.19172786	     -0.05779997	      0.88286974	     -0.00030136	     -0.21069540	      0.00229832	      0.00030101	     49.10318972
      0.81999768	     -0.05002917	     -0.00038361	     -0.19176830	     -0.05779747	      0.88287005	     -0.00030188	     -0.21069086	      0.00222884	      0.00025607	     48.91565234
      0.82142202	     -0.05008580	     -0.00038409	     -0.19182408	     -0.05779436	      0.88287038	     -0.00030258	     -0.21068582	      0.00214004	      0.00019976	     48.80708814
      0.82284635	     -0.05014645	     -0.00038260	     -0.19188395	     -0.05779137	      0.88287062	     -0.00030329	     -0.21068170	      0.00205245	      0.00014549	     48.48802089
      0.82390952	     -0.05019428	     -0.00038385	     -0.19193113	     -0.05778922	      0.88287076	     -0.00030383	     -0.21067919	      0.00198768	      0.00010626	     48.46823187
      0.82497269	     -0.05024412	     -0.00038335	     -0.19198039	     -0.05778715	      0.88287085	     -0.00030439	     -0.21067717	      0.00192368	      0.00006823	     48.26733339
      0.82646906	     -0.05031762	     -0.00038373	     -0.19205305	     -0.05778433	      0.88287091	     -0.00030518	     -0.21067513	      0.00183471	      0.00001668	     48.09619198
      0.82776336	     -0.05038424	     -0.00038287	     -0.19211898	     -0.05778201	      0.88287090	     -0.00030589	     -0.21067409	      0.00175898	     -0.00002598	     47.80745908
      0.82905765	     -0.05045365	     -0.00038386	     -0.19218767	     -0.05777978	      0.88287084	     -0.00030660	     -0.21067371	      0.00168422	     -0.00006690	     47.71462102
      0.83035195	     -0.05052562	     -0.00038254	     -0.19225899	     -0.05777765	      0.88287073	     -0.00030734	     -0.21067397	      0.00161076	     -0.00010600	     47.35716176
      0.83164625	     -0.05060000	     -0.00038415	     -0.19233263	     -0.05777561	      0.88287057	     -0.00030808	     -0.21067484	      0.00153826	     -0.00014342	     47.32649970
      0.83275954	     -0.05066573	     -0.00038281	     -0.19239783	     -0.05777393	      0.88287039	     -0.00030873	     -0.21067608	      0.00147706	     -0.00017416	     46.96979138
      0.83387283	     -0.05073311	     -0.00038341	     -0.19246463	     -0.05777232	      0.88287018	     -0.00030939	     -0.21067773	      0.00141663	     -0.00020369	     46.83947956
      0.83527668	     -0.05082015	     -0.00038276	     -0.19255099	     -0.05777038	      0.88286987	     -0.00031024	     -0.21068040	      0.00134186	     -0.00023917	     46.51998914
      0.83668053	     -0.05090915	     -0.00038373	     -0.19263927	     -0.05776855	      0.88286951	     -0.00031110	     -0.21068370	      0.00126849	     -0.00027283	     46.41181548
      0.83781108	     -0.05098210	     -0.00038210	     -0.19271173	     -0.05776715	      0.88286919	     -0.00031181	     -0.21068678	      0.00121070	     -0.00029857	     46.05559640
      0.83894162	     -0.05105640	     -0.00038231	     -0.19278550	     -0.05776581	      0.88286884	     -0.00031252	     -0.21069025	      0.00115382	     -0.00032321	     45.91539485
      0.84036166	     -0.05115099	     -0.00038163	     -0.19287946	     -0.05776423	      0.88286836	     -0.00031343	     -0.21069511	      0.00108397	     -0.00035256	     45.58429401
      0.84178170	     -0.05124698	     -0.00038286	     -0.19297478	     -0.05776274	      0.88286784	     -0.00031436	     -0.21070049	      0.00101567	     -0.00038027	     45.48532405
      0.84288227	     -0.05132219	     -0.00038148	     -0.19304955	     -0.05776165	      0.88286741	     -0.00031508	     -0.21070498	      0.00096411	     -0.00040060	     45.11999220
      0.84398284	     -0.05139819	     -0.00038187	     -0.19312507	     -0.05776061	      0.88286696	     -0.00031582	     -0.21070974	      0.00091348	     -0.00042010	     44.97261304
      0.84545836	     -0.05150126	     -0.00038120	     -0.19322754	     -0.05775931	      0.88286632	     -0.00031681	     -0.21071652	      0.00084743	     -0.00044492	     44.63660258
      0.84693388	     -0.05160587	     -0.00038246	     -0.19333152	     -0.05775811	      0.88286564	     -0.00031782	     -0.21072374	      0.00078320	     -0.00046842	     44.53557519
      0.84800419	     -0.05168263	     -0.00038110	     -0.19340790	     -0.05775730	      0.88286513	     -0.00031856	     -0.21072922	      0.00073806	     -0.00048464	     44.16077866
      0.84907451	     -0.05176006	     -0.00038147	     -0.19348492	     -0.05775653	      0.88286461	     -0.00031931	     -0.21073492	      0.00069386	     -0.00050032	     44.00288668
      0.85062568	     -0.05187303	     -0.00038098	     -0.19359733	     -0.05775550	      0.88286381	     -0.00032041	     -0.21074352	      0.00063180	     -0.00052205	     43.65536810
      0.85194991	     -0.05196979	     -0.00038171	     -0.19369359	     -0.05775470	      0.88286311	     -0.00032136	     -0.21075115	      0.00058056	     -0.00053981	     43.49836015
      0.85327413	     -0.05206632	     -0.00038065	     -0.19378969	     -0.05775397	      0.88286238	     -0.00032232	     -0.21075901	      0.00053114	     -0.00055680	     43.12857524
      0.85459836	     -0.05216233	     -0.00038188	     -0.19388523	     -0.05775329	      0.88286164	     -0.00032329	     -0.21076706	      0.00048322	     -0.00057313	     43.04052253
      0.85592258	     -0.05225740	     -0.00038010	     -0.19397993	     -0.05775268	      0.88286087	     -0.00032426	     -0.21077525	      0.00043720	     -0.00058866	     42.59595048
      0.85705292	     -0.05233774	     -0.00038132	     -0.19405989	     -0.05775221	      0.88286019	     -0.00032511	     -0.21078234	      0.00039897	     -0.00060139	     42.53695888
      0.85818326	     -0.05241708	     -0.00038057	     -0.19413891	     -0.05775178	      0.88285951	     -0.00032596	     -0.21078948	      0.00036207	     -0.00061350	     42.25103103
      0.85962714	     -0.05251692	     -0.00038088	     -0.19423833	     -0.05775129	      0.88285861	     -0.00032705	     -0.21079865	      0.00031646	     -0.00062813	     42.05650571
      0.86107102	     -0.05261476	     -0.00037936	     -0.19433581	     -0.05775087	      0.88285769	     -0.00032815	     -0.21080785	      0.00027281	     -0.00064171	     41.64770103
      0.86222223	     -0.05269128	     -0.00038024	     -0.19441200	     -0.05775057	      0.88285695	     -0.00032904	     -0.21081518	      0.00023905	     -0.00065183	     41.58551945
      0.86337345	     -0.05276629	     -0.00037928	     -0.19448675	     -0.05775032	      0.88285619	     -0.00032994	     -0.21082249	      0.00020651	     -0.00066121	     41.29847174
      0.86483340	     -0.05285932	     -0.00037935	     -0.19457941	     -0.05775004	      0.88285522	     -0.00033108	     -0.21083172	      0.00016661	     -0.00067211	     41.12409452
      0.86629336	     -0.05294978	     -0.00037738	     -0.19466959	     -0.05774983	      0.88285423	     -0.00033223	     -0.21084089	      0.00012846	     -0.00068178	     40.69253802
      0.86740897	     -0.05301724	     -0.00037815	     -0.19473677	     -0.05774970	      0.88285347	     -0.00033312	     -0.21084786	      0.00010012	     -0.00068840	     40.66786378
      0.86852457	     -0.05308309	     -0.00037714	     -0.19480240	     -0.05774961	      0.88285270	     -0.00033401	     -0.21085477	      0.00007279	     -0.00069427	     40.40786281
      0.87004978	     -0.05317057	     -0.00037687	     -0.19488957	     -0.05774952	      0.88285163	     -0.00033524	     -0.21086415	      0.00003664	     -0.00070116	     40.23162120
      0.87157500	     -0.05325483	     -0.00037465	     -0.19497359	     -0.05774949	      0.88285056	     -0.00033647	     -0.21087343	      0.00000213	     -0.00070668	     39.78962966
      0.87265641	     -0.05331267	     -0.00037537	     -0.19503119	     -0.05774950	      0.88284979	     -0.00033735	     -0.21087995	     -0.00002171	     -0.00070984	     39.80946737
      0.87373783	     -0.05336873	     -0.00037435	     -0.19508707	     -0.05774954	      0.88284902	     -0.00033824	     -0.21088641	     -0.00004472	     -0.00071230	     39.58423070
      0.87534943	     -0.05344916	     -0.00037379	     -0.19516723	     -0.05774964	      0.88284787	     -0.00033957	     -0.21089593	     -0.00007790	     -0.00071481	     39.41475049
      0.87670527	     -0.05351417	     -0.00037222	     -0.19523205	     -0.05774976	      0.88284690	     -0.00034069	     -0.21090384	     -0.00010466	     -0.00071582	     39.09951895
      0.87806111	     -0.05357731	     -0.00037244	     -0.19529495	     -0.05774992	      0.88284593	     -0.00034182	     -0.21091167	     -0.00013067	     -0.00071595	     39.07862771
      0.87941696	     -0.05363927	     -0.00037042	     -0.19535675	     -0.05775012	      0.88284496	     -0.00034296	     -0.21091946	     -0.00015558	     -0.00071519	     38.67396407
      0.88063311	     -0.05369511	     -0.00037113	     -0.19541237	     -0.05775032	      0.88284409	     -0.00034398	     -0.21092645	     -0.00017745	     -0.00071397	     38.70835738
      0.88184925	     -0.05375142	     -0.00036991	     -0.19546852	     -0.05775055	      0.88284323	     -0.00034501	     -0.21093352	     -0.00019847	     -0.00071228	     38.40227109
      0.88306540	     -0.05380890	     -0.00037009	     -0.19552582	     -0.05775080	      0.88284236	     -0.00034604	     -0.21094071	     -0.00021895	     -0.00071035	     38.32230413
      0.88462306	     -0.05388342	     -0.00036885	     -0.19560014	     -0.05775116	      0.88284126	     -0.00034737	     -0.21095020	     -0.00024405	     -0.00070769	     37.97998940
      0.88586619	     -0.05394311	     -0.00036941	     -0.19565965	     -0.05775148	      0.88284038	     -0.00034843	     -0.21095803	     -0.00026344	     -0.00070568	     37.99733907
      0.88710931	     -0.05400384	     -0.00036800	     -0.19572025	     -0.05775182	      0.88283950	     -0.00034949	     -0.21096612	     -0.00028191	     -0.00070389	     37.68737263
      0.88835243	     -0.05406579	     -0.00036771	     -0.19578205	     -0.05775218	      0.88283863	     -0.00035056	     -0.21097451	     -0.00029977	     -0.00070262	     37.61471076
      0.88989093	     -0.05414293	     -0.00036541	     -0.19585907	     -0.05775266	      0.88283755	     -0.00035189	     -0.21098534	     -0.00032059	     -0.00070203	     37.24941818
      0.89111972	     -0.05420430	     -0.00036507	     -0.19592031	     -0.05775306	      0.88283668	     -0.00035295	     -0.21099436	     -0.00033647	     -0.00070262	     37.28353910
      0.89234850	     -0.05426548	     -0.00036273	     -0.19598143	     -0.05775348	      0.88283582	     -0.00035401	     -0.21100368	     -0.00035127	     -0.00070421	     36.98339774
      0.89357728	     -0.05432719	     -0.00036151	     -0.19604306	     -0.05775392	      0.88283495	     -0.00035507	     -0.21101332	     -0.00036531	     -0.00070698	     36.90940091
      0.89517532	     -0.05440754	     -0.00035847	     -0.19612335	     -0.05775452	      0.88283382	     -0.00035646	     -0.21102634	     -0.00038202	     -0.00071242	     36.54829296
      0.89640242	     -0.05446897	     -0.00035778	     -0.19618469	     -0.05775500	      0.88283294	     -0.00035752	     -0.21103669	     -0.00039394	     -0.00071810	     36.58949443
      0.89762951	     -0.05453024	     -0.00035536	     -0.19624595	     -0.05775549	      0.88283206	     -0.00035859	     -0.21104735	     -0.00040473	     -0.00072504	     36.29207630
      0.89885661	     -0.05459157	     -0.00035405	     -0.19630723	     -0.05775599	      0.88283116	     -0.00035965	     -0.21105832	     -0.00041472	     -0.00073332	     36.21250947
      0.90049529	     -0.05467275	     -0.00035099	     -0.19638840	     -0.05775668	      0.88282995	     -0.00036108	     -0.21107342	     -0.00042642	     -0.00074635	     35.84449215
      0.90171686	     -0.05473281	     -0.00035052	     -0.19644842	     -0.05775720	      0.88282903	     -0.00036215	     -0.21108500	     -0.00043421	     -0.00075752	     35.89275143
      0.90293844	     -0.05479250	     -0.00034853	     -0.19650811	     -0.05775774	      0.88282810	     -0.00036321	     -0.21109684	     -0.00044089	     -0.00076975	     35.61148836
      0.90442780	     -0.05486455	     -0.00034780	     -0.19658012	     -0.05775840	      0.88282694	     -0.00036451	     -0.21111162	     -0.00044797	     -0.00078601	     35.57810924
      0.90576116	     -0.05492717	     -0.00034543	     -0.19664278	     -0.05775900	      0.88282588	     -0.00036568	     -0.21112513	     -0.00045301	     -0.00080160	     35.21127203
      0.90709453	     -0.05498750	     -0.00034515	     -0.19670309	     -0.05775961	      0.88282480	     -0.00036685	     -0.21113884	     -0.00045726	     -0.00081809	     35.27022872
      0.90842789	     -0.05504557	     -0.00034257	     -0.19676122	     -0.05776022	      0.88282370	     -0.00036802	     -0.21115269	     -0.00046027	     -0.00083519	     34.89129779
      0.90976126	     -0.05510288	     -0.00034256	     -0.19681854	     -0.05776084	      0.88282257	     -0.00036918	     -0.21116667	     -0.00046258	     -0.00085285	     34.97467866
      0.91109462	     -0.05515916	     -0.00034024	     -0.19687489	     -0.05776145	      0.88282142	     -0.00037035	     -0.21118079	     -0.00046368	     -0.00087082	     34.59364686
      0.91242798	     -0.05521416	     -0.00034074	     -0.19692988	     -0.05776207	      0.88282025	     -0.00037152	     -0.21119501	     -0.00046414	     -0.00088904	     34.70940583
      0.91376135	     -0.05526760	     -0.00033867	     -0.19698342	     -0.05776269	      0.88281905	     -0.00037269	     -0.21120933	     -0.00046339	     -0.00090722	     34.33181235
      0.91509471	     -0.05532017	     -0.00033956	     -0.19703599	     -0.05776331	      0.88281783	     -0.00037386	     -0.21122371	     -0.00046210	     -0.00092532	     34.46398844
      0.91642808	     -0.05537131	     -0.00033757	     -0.19708723	     -0.05776392	      0.88281659	     -0.00037503	     -0.21123816	     -0.00045966	     -0.00094309	     34.08699166
      0.91776144	     -0.05542069	     -0.00033856	     -0.19713664	     -0.05776453	      0.88281532	     -0.00037620	     -0.21125264	     -0.00045673	     -0.00096056	     34.23902943
      0.91909481	     -0.05546837	     -0.00033656	     -0.19718443	     -0.05776514	      0.88281403	     -0.00037737	     -0.21126713	     -0.00045265	     -0.00097749	     33.87685167
      0.92042817	     -0.05551494	     -0.00033776	     -0.19723104	     -0.05776574	      0.88281271	     -0.00037854	     -0.21128161	     -0.00044812	     -0.00099391	     34.04504189
      0.92176154	     -0.05556035	     -0.00033597	     -0.19727658	     -0.05776633	      0.88281138	     -0.00037971	     -0.21129609	     -0.00044248	     -0.00100959	     33.69840531
      0.92309490	     -0.05560529	     -0.00033752	     -0.19732155	     -0.05776692	      0.88281002	     -0.00038087	     -0.21131056	     -0.00043643	     -0.00102455	     33.87550420
      0.92442827	     -0.05564953	     -0.00033604	     -0.19736593	     -0.05776750	      0.88280864	     -0.00038204	     -0.21132505	     -0.00042931	     -0.00103858	     33.54839510
      0.92576163	     -0.05569324	     -0.00033783	     -0.19740968	     -0.05776806	      0.88280725	     -0.00038320	     -0.21133956	     -0.00042184	     -0.00105175	     33.72854525
      0.92709499	     -0.05573554	     -0.00033638	     -0.19745214	     -0.05776862	      0.88280584	     -0.00038436	     -0.21135409	     -0.00041336	     -0.00106385	     33.42069437
      0.92842836	     -0.05577579	     -0.00033799	     -0.19749245	     -0.05776917	      0.88280441	     -0.00038551	     -0.21136860	     -0.00040457	     -0.00107498	     33.60949105
      0.92976172	     -0.05581384	     -0.00033625	     -0.19753068	     -0.05776970	      0.88280297	     -0.00038666	     -0.21138306	     -0.00039480	     -0.00108492	     33.32103830
      0.93109509	     -0.05584971	     -0.00033750	     -0.19756664	     -0.05777022	      0.88280152	     -0.00038781	     -0.21139744	     -0.00038479	     -0.00109380	     33.51049994
      0.93242845	     -0.05588366	     -0.00033552	     -0.19760079	     -0.05777073	      0.88280006	     -0.00038896	     -0.21141172	     -0.00037387	     -0.00110143	     33.24078780
      0.93376182	     -0.05591655	     -0.00033671	     -0.19763379	     -0.05777122	      0.88279858	     -0.00039010	     -0.21142588	     -0.00036276	     -0.00110796	     33.43477307
      0.93509518	     -0.05594800	     -0.00033494	     -0.19766544	     -0.05777169	      0.88279710	     -0.00039123	     -0.21143996	     -0.00035080	     -0.00111320	     33.19006586
      0.93642855	     -0.05597812	     -0.00033631	     -0.19769568	     -0.05777215	      0.88279562	     -0.00039236	     -0.21145393	     -0.00033869	     -0.00111726	     33.38801085
      0.93776191	     -0.05600661	     -0.00033475	     -0.19772438	     -0.05777260	      0.88279412	     -0.00039349	     -0.21146780	     -0.00032582	     -0.00111998	     33.15977078
      0.93909528	     -0.05603418	     -0.00033620	     -0.19775206	     -0.05777302	      0.88279263	     -0.00039461	     -0.21148157	     -0.00031289	     -0.00112149	     33.35125091
      0.94042864	     -0.05606049	     -0.00033495	     -0.19777858	     -0.05777343	      0.88279113	     -0.00039572	     -0.21149525	     -0.00029931	     -0.00112167	     33.14231950
      0.94176200	     -0.05608591	     -0.00033690	     -0.19780412	     -0.05777382	      0.88278964	     -0.00039683	     -0.21150883	     -0.00028569	     -0.00112061	     33.34924455
      0.94309537	     -0.05610962	     -0.00033628	     -0.19782803	     -0.05777419	      0.88278815	     -0.00039794	     -0.21152232	     -0.00027150	     -0.00111811	     33.16025908
      0.94442873	     -0.05613187	     -0.00033847	     -0.19785040	     -0.05777454	      0.88278666	     -0.00039904	     -0.21153571	     -0.00025742	     -0.00111430	     33.34660579
      0.94576210	     -0.05615400	     -0.00033797	     -0.19787274	     -0.05777488	      0.88278518	     -0.00040013	     -0.21154903	     -0.00024292	     -0.00110921	     33.14494044
      0.94709546	     -0.05617446	     -0.00034004	     -0.19789332	     -0.05777519	      0.88278370	     -0.00040122	     -0.21156229	     -0.00022852	     -0.00110308	     33.34230456
      0.94842883	     -0.05619203	     -0.00033940	     -0.19791111	     -0.05777549	      0.88278223	     -0.00040230	     -0.21157545	     -0.00021362	     -0.00109584	     33.18243810
      0.94976219	     -0.05620611	     -0.00034103	     -0.19792535	     -0.05777576	      0.88278078	     -0.00040338	     -0.21158842	     -0.00019879	     -0.00108761	     33.38327304
      0.95109556	     -0.05621731	     -0.00033998	     -0.19793678	     -0.05777602	      0.88277933	     -0.00040444	     -0.21160114	     -0.00018353	     -0.00107831	     33.24017750
      0.95242892	     -0.05622602	     -0.00034139	     -0.19794566	     -0.05777625	      0.88277790	     -0.00040551	     -0.21161360	     -0.00016837	     -0.00106808	     33.45252133
      0.95376229	     -0.05623162	     -0.00034051	     -0.19795151	     -0.05777646	      0.88277649	     -0.00040656	     -0.21162575	     -0.00015281	     -0.00105674	     33.34159520
      0.95509565	     -0.05623518	     -0.00034258	     -0.19795522	     -0.05777666	      0.88277509	     -0.00040761	     -0.21163763	     -0.00013748	     -0.00104431	     33.53038001
      0.95642901	     -0.05624036	     -0.00034255	     -0.19796062	     -0.05777683	      0.88277370	     -0.00040865	     -0.21164933	     -0.00012193	     -0.00103083	     33.41471739
      0.95776238	     -0.05624458	     -0.00034486	     -0.19796499	     -0.05777698	      0.88277234	     -0.00040968	     -0.21166088	     -0.00010658	     -0.00101659	     33.61314375
      0.95909574	     -0.05624494	     -0.00034462	     -0.19796558	     -0.05777712	      0.88277099	     -0.00041071	     -0.21167221	     -0.00009087	     -0.00100157	     33.55148473
      0.96042911	     -0.05624203	     -0.00034639	     -0.19796283	     -0.05777723	      0.88276967	     -0.00041173	     -0.21168321	     -0.00007528	     -0.00098590	     33.75587356
      0.96176247	     -0.05623665	     -0.00034588	     -0.19795769	     -0.05777732	      0.88276836	     -0.00041274	     -0.21169384	     -0.00005939	     -0.00096954	     33.71772437
      0.96309584	     -0.05622866	     -0.00034751	     -0.19794989	     -0.05777738	      0.88276708	     -0.00041374	     -0.21170405	     -0.00004364	     -0.00095263	     33.92485981
      0.96442920	     -0.05621754	     -0.00034680	     -0.19793901	     -0.05777743	      0.88276582	     -0.00041473	     -0.21171379	     -0.00002764	     -0.00093509	     33.91215004
      0.96576257	     -0.05620290	     -0.00034809	     -0.19792457	     -0.05777746	      0.88276459	     -0.00041572	     -0.21172301	     -0.00001180	     -0.00091703	     34.12640159
      0.96709593	     -0.05618493	     -0.00034701	     -0.19790686	     -0.05777746	      0.88276338	     -0.00041670	     -0.21173167	      0.00000423	     -0.00089836	     34.13241495
      0.96842930	     -0.05616230	     -0.00034794	     -0.19788444	     -0.05777745	      0.88276219	     -0.00041766	     -0.21173969	      0.00002004	     -0.00087918	     34.36310879
      0.96976266	     -0.05613435	     -0.00034634	     -0.19785676	     -0.05777741	      0.88276103	     -0.00041862	     -0.21174700	      0.00003596	     -0.00085915	     34.40464838
      0.97109602	     -0.05610072	     -0.00034636	     -0.19782336	     -0.05777735	      0.88275990	     -0.00041957	     -0.21175352	      0.00005152	     -0.00083828	     34.64050103
      0.97242939	     -0.05606167	     -0.00034397	     -0.19778461	     -0.05777727	      0.88275880	     -0.00042051	     -0.21175919	      0.00006707	     -0.00081636	     34.72331185
      0.97376275	     -0.05601785	     -0.00034383	     -0.19774102	     -0.05777717	      0.88275772	     -0.00042145	     -0.21176398	      0.00008215	     -0.00079337	     34.98816698
      0.97509612	     -0.05597009	     -0.00034166	     -0.19769354	     -0.05777705	      0.88275668	     -0.00042237	     -0.21176785	      0.00009707	     -0.00076910	     35.08688737
      0.97642948	     -0.05591935	     -0.00034164	     -0.19764301	     -0.05777691	      0.88275567	     -0.00042328	     -0.21177083	      0.00011130	     -0.00074368	     35.34177766
      0.97776285	     -0.05586592	     -0.00033985	     -0.19758985	     -0.05777676	      0.88275470	     -0.00042418	     -0.21177293	      0.00012523	     -0.00071702	     35.47193887
      0.97909621	     -0.05580977	     -0.00034069	     -0.19753386	     -0.05777658	      0.88275376	     -0.00042508	     -0.21177417	      0.00013845	     -0.00068918	     35.76007327
      0.98042958	     -0.05574937	     -0.00033964	     -0.19747368	     -0.05777639	      0.88275286	     -0.00042596	     -0.21177455	      0.00015126	     -0.00065997	     35.92600782
      0.98176294	     -0.05568420	     -0.00034088	     -0.19740867	     -0.05777618	      0.88275200	     -0.00042684	     -0.21177401	      0.00016320	     -0.00062940	     36.23323707
      0.98309631	     -0.05561420	     -0.00033985	     -0.19733887	     -0.05777595	      0.88275119	     -0.00042770	     -0.21177251	      0.00017455	     -0.00059733	     36.41135924
      0.98442967	     -0.05554025	     -0.00034099	     -0.19726506	     -0.05777571	      0.88275041	     -0.00042856	     -0.21177002	      0.00018481	     -0.00056391	     36.71636036
      0.98576303	     -0.05546318	     -0.00033975	     -0.19718819	     -0.05777546	      0.88274968	     -0.00042941	     -0.21176653	      0.00019432	     -0.00052910	     36.89543436
      0.98709640	     -0.05538327	     -0.00034097	     -0.19710838	     -0.05777520	      0.88274900	     -0.00043025	     -0.21176208	      0.00020266	     -0.00049316	     37.21435969
      0.98842976	     -0.05530024	     -0.00033977	     -0.19702552	     -0.05777492	      0.88274837	     -0.00043108	     -0.21175668	      0.00021023	     -0.00045607	     37.42025783
      0.98976313	     -0.05521569	     -0.00034136	     -0.19694105	     -0.05777464	      0.88274778	     -0.00043190	     -0.21175035	      0.00021657	     -0.00041805	     37.74532109
      0.99109649	     -0.05512997	     -0.00034046	     -0.19685546	     -0.05777434	      0.88274725	     -0.00043271	     -0.21174315	      0.00022210	     -0.00037914	     37.96207546
      0.99242986	     -0.05504349	     -0.00034262	     -0.19676901	     -0.05777404	      0.88274677	     -0.00043352	     -0.21173513	      0.00022633	     -0.00033962	     38.29499530
      0.99376322	     -0.05495663	     -0.00034170	     -0.19668227	     -0.05777374	      0.88274635	     -0.00043431	     -0.21172635	      0.00022972	     -0.00029958	     38.49593757
      0.99509659	     -0.05487025	     -0.00034392	     -0.19659589	     -0.05777343	      0.88274598	     -0.00043510	     -0.21171688	      0.00023174	     -0.00025946	     38.81062139
      0.99642995	     -0.05478438	     -0.00034265	     -0.19651011	     -0.05777312	      0.88274566	     -0.00043587	     -0.21170679	      0.00023299	     -0.00021943	     39.00583341
      0.99761112	     -0.05470880	     -0.00034466	     -0.19643452	     -0.05777285	      0.88274542	     -0.00043655	     -0.21169738	      0.00023303	     -0.00018437	     39.28196085
      0.99879229	     -0.05463394	     -0.00034467	     -0.19635968	     -0.05777257	      0.88274522	     -0.00043723	     -0.21168757	      0.00023246	     -0.00014972	     39.47844614
      1.00025041	     -0.05454373	     -0.00034616	     -0.19626946	     -0.05777223	      0.88274503	     -0.00043805	     -0.21167502	      0.00023057	     -0.00010791	     39.77061581
      1.00170854	     -0.05445522	     -0.00034564	     -0.19618097	     -0.05777190	      0.88274490	     -0.00043886	     -0.21166205	      0.00022771	     -0.00006747	     39.99109602
      1.00290149	     -0.05438399	     -0.00034744	     -0.19610968	     -0.05777163	      0.88274484	     -0.00043952	     -0.21165116	      0.00022441	     -0.00003572	     40.25118221
      1.00409445	     -0.05431328	     -0.00034731	     -0.19603897	     -0.05777136	      0.88274482	     -0.00044016	     -0.21164005	      0.00022060	     -0.00000523	     40.44165442
      1.00556305	     -0.05422575	     -0.00034854	     -0.19595138	     -0.05777104	      0.88274484	     -0.00044095	     -0.21162606	      0.00021493	      0.00003036	     40.75415825
      1.00703165	     -0.05413713	     -0.00034731	     -0.19586275	     -0.05777073	      0.88274491	     -0.00044173	     -0.21161171	      0.00020846	      0.00006382	     40.96639823
      1.00817130	     -0.05406835	     -0.00034855	     -0.19579391	     -0.05777050	      0.88274499	     -0.00044232	     -0.21160032	      0.00020256	      0.00008812	     41.21512574
      1.00931095	     -0.05400010	     -0.00034778	     -0.19572564	     -0.05777027	      0.88274511	     -0.00044291	     -0.21158871	      0.00019619	      0.00011100	     41.37829556
      1.01084596	     -0.05390917	     -0.00034789	     -0.19563464	     -0.05776998	      0.88274530	     -0.00044370	     -0.21157281	      0.00018658	      0.00013933	     41.66930736
      1.01238098	     -0.05381982	     -0.00034583	     -0.19554526	     -0.05776970	      0.88274553	     -0.00044447	     -0.21155663	      0.00017610	      0.00016483	     41.84453728
      1.01347201	     -0.05375784	     -0.00034666	     -0.19548319	     -0.05776951	      0.88274572	     -0.00044501	     -0.21154502	      0.00016783	      0.00018104	     42.07076134
      1.01456303	     -0.05369743	     -0.00034568	     -0.19542274	     -0.05776933	      0.88274593	     -0.00044555	     -0.21153334	      0.00015920	      0.00019569	     42.20738110
      1.01618894	     -0.05360913	     -0.00034518	     -0.19533433	     -0.05776909	      0.88274626	     -0.00044634	     -0.21151588	      0.00014545	      0.00021442	     42.48614676
      1.01754791	     -0.05353635	     -0.00034348	     -0.19526148	     -0.05776890	      0.88274656	     -0.00044700	     -0.21150124	      0.00013334	      0.00022732	     42.64161705
      1.01890687	     -0.05346436	     -0.00034342	     -0.19518938	     -0.05776872	      0.88274688	     -0.00044764	     -0.21148657	      0.00012048	      0.00023766	     42.91369867
      1.02026584	     -0.05339257	     -0.00034096	     -0.19511752	     -0.05776857	      0.88274721	     -0.00044828	     -0.21147185	      0.00010720	      0.00024564	     43.04127895
      1.02162481	     -0.05332171	     -0.00034164	     -0.19504651	     -0.05776843	      0.88274755	     -0.00044891	     -0.21145708	      0.00009312	      0.00025131	     43.36932417
      1.02277047	     -0.05326359	     -0.00033929	     -0.19498833	     -0.05776833	      0.88274784	     -0.00044944	     -0.21144462	      0.00008097	      0.00025451	     43.41073026
      1.02391613	     -0.05320736	     -0.00033875	     -0.19493198	     -0.05776825	      0.88274813	     -0.00044996	     -0.21143217	      0.00006820	      0.00025615	     43.58638162
      1.02539796	     -0.05313620	     -0.00033634	     -0.19486072	     -0.05776816	      0.88274851	     -0.00045063	     -0.21141615	      0.00005117	      0.00025599	     43.72458304
      1.02687979	     -0.05306679	     -0.00033554	     -0.19479114	     -0.05776810	      0.88274889	     -0.00045130	     -0.21140020	      0.00003342	      0.00025321	     44.00834220
      1.02802571	     -0.05301460	     -0.00033265	     -0.19473888	     -0.05776807	      0.88274917	     -0.00045181	     -0.21138794	      0.00001954	      0.00024942	     44.04761290
      1.02917162	     -0.05296385	     -0.00033167	     -0.19468800	     -0.05776805	      0.88274946	     -0.00045232	     -0.21137575	      0.00000526	      0.00024420	     44.23072137
      1.03068304	     -0.05289861	     -0.00032913	     -0.19462262	     -0.05776806	      0.88274982	     -0.00045298	     -0.21135981	     -0.00001382	      0.00023538	     44.37818672
      1.03219446	     -0.05283598	     -0.00032865	     -0.19455977	     -0.05776809	      0.88275017	     -0.00045364	     -0.21134402	     -0.00003346	      0.00022448	     44.67768047
      1.03328501	     -0.05279259	     -0.00032581	     -0.19451630	     -0.05776814	      0.88275041	     -0.00045411	     -0.21133275	     -0.00004770	      0.00021551	     44.67432126
      1.03437557	     -0.05275081	     -0.00032475	     -0.19447438	     -0.05776820	      0.88275064	     -0.00045458	     -0.21132159	     -0.00006225	      0.00020557	     44.81823403
      1.03598016	     -0.05269220	     -0.00032217	     -0.19441558	     -0.05776831	      0.88275095	     -0.00045527	     -0.21130542	     -0.00008386	      0.00018944	     44.95027601
      1.03733471	     -0.05264565	     -0.00032121	     -0.19436883	     -0.05776844	      0.88275120	     -0.00045585	     -0.21129201	     -0.00010240	      0.00017451	     45.14599471
      1.03868927	     -0.05259971	     -0.00031869	     -0.19432273	     -0.05776859	      0.88275143	     -0.00045642	     -0.21127884	     -0.00012097	      0.00015863	     45.21011249
      1.04004383	     -0.05255677	     -0.00031891	     -0.19427955	     -0.05776877	      0.88275163	     -0.00045700	     -0.21126593	     -0.00013987	      0.00014198	     45.43681138
      1.04126107	     -0.05252014	     -0.00031671	     -0.19424276	     -0.05776895	      0.88275179	     -0.00045751	     -0.21125459	     -0.00015680	      0.00012660	     45.44710123
      1.04247832	     -0.05248535	     -0.00031667	     -0.19420776	     -0.05776915	      0.88275194	     -0.00045803	     -0.21124349	     -0.00017399	      0.00011083	     45.61693982
      1.04369557	     -0.05245336	     -0.00031535	     -0.19417557	     -0.05776937	      0.88275206	     -0.00045854	     -0.21123263	     -0.00019118	      0.00009484	     45.66612885
      1.04523871	     -0.05241921	     -0.00031547	     -0.19414113	     -0.05776968	      0.88275219	     -0.00045919	     -0.21121930	     -0.00021325	      0.00007428	     45.84013605
      1.04647485	     -0.05239655	     -0.00031397	     -0.19411828	     -0.05776996	      0.88275228	     -0.00045971	     -0.21120906	     -0.00023090	      0.00005771	     45.80814380
      1.04771100	     -0.05237804	     -0.00031463	     -0.19409951	     -0.05777026	      0.88275234	     -0.00046023	     -0.21119926	     -0.00024875	      0.00004100	     45.92995080
      1.04894714	     -0.05236243	     -0.00031401	     -0.19408368	     -0.05777057	      0.88275238	     -0.00046075	     -0.21118991	     -0.00026648	      0.00002426	     45.94493196
      1.05047692	     -0.05234655	     -0.00031500	     -0.19406746	     -0.05777100	      0.88275240	     -0.00046139	     -0.21117894	     -0.00028845	      0.00000351	     46.10092715
      1.05169284	     -0.05233610	     -0.00031397	     -0.19405680	     -0.05777136	      0.88275239	     -0.00046190	     -0.21117067	     -0.00030568	     -0.00001283	     46.05813230
      1.05290875	     -0.05232793	     -0.00031490	     -0.19404837	     -0.05777174	      0.88275237	     -0.00046242	     -0.21116277	     -0.00032296	     -0.00002901	     46.16335460
      1.05412467	     -0.05232173	     -0.00031465	     -0.19404194	     -0.05777215	      0.88275232	     -0.00046293	     -0.21115523	     -0.00034005	     -0.00004491	     46.16076822
      1.05571632	     -0.05231695	     -0.00031589	     -0.19403681	     -0.05777270	      0.88275223	     -0.00046361	     -0.21114589	     -0.00036236	     -0.00006526	     46.27907979
      1.05692341	     -0.05231540	     -0.00031509	     -0.19403506	     -0.05777315	      0.88275215	     -0.00046412	     -0.21113919	     -0.00037901	     -0.00008023	     46.20459757
      1.05813050	     -0.05231608	     -0.00031616	     -0.19403547	     -0.05777362	      0.88275204	     -0.00046464	     -0.21113283	     -0.00039566	     -0.00009483	     46.27677972
      1.05958594	     -0.05231911	     -0.00031574	     -0.19403824	     -0.05777421	      0.88275189	     -0.00046526	     -0.21112557	     -0.00041543	     -0.00011179	     46.22155728
      1.06089131	     -0.05232443	     -0.00031726	     -0.19404327	     -0.05777476	      0.88275173	     -0.00046583	     -0.21111945	     -0.00043313	     -0.00012639	     46.31323588
      1.06219667	     -0.05233179	     -0.00031650	     -0.19405041	     -0.05777534	      0.88275156	     -0.00046639	     -0.21111369	     -0.00045049	     -0.00014031	     46.20073414
      1.06350204	     -0.05234188	     -0.00031821	     -0.19406020	     -0.05777594	      0.88275137	     -0.00046696	     -0.21110830	     -0.00046783	     -0.00015364	     46.28586039
      1.06480740	     -0.05235381	     -0.00031742	     -0.19407191	     -0.05777656	      0.88275116	     -0.00046754	     -0.21110326	     -0.00048478	     -0.00016625	     46.14697550
      1.06611277	     -0.05236862	     -0.00031931	     -0.19408643	     -0.05777721	      0.88275093	     -0.00046812	     -0.21109859	     -0.00050167	     -0.00017827	     46.22524199
      1.06741813	     -0.05238518	     -0.00031848	     -0.19410278	     -0.05777787	      0.88275069	     -0.00046870	     -0.21109428	     -0.00051809	     -0.00018961	     46.05981565
      1.06872350	     -0.05240466	     -0.00032057	     -0.19412196	     -0.05777856	      0.88275044	     -0.00046928	     -0.21109032	     -0.00053442	     -0.00020039	     46.13230684
      1.07002886	     -0.05242570	     -0.00031968	     -0.19414279	     -0.05777927	      0.88275017	     -0.00046987	     -0.21108672	     -0.00055020	     -0.00021051	     45.94195268
      1.07133423	     -0.05244995	     -0.00032201	     -0.19416674	     -0.05777999	      0.88274989	     -0.00047047	     -0.21108347	     -0.00056583	     -0.00022016	     46.01001512
      1.07263960	     -0.05247581	     -0.00032112	     -0.19419241	     -0.05778074	      0.88274960	     -0.00047107	     -0.21108059	     -0.00058084	     -0.00022924	     45.79362234
      1.07394496	     -0.05250510	     -0.00032370	     -0.19422140	     -0.05778151	      0.88274929	     -0.00047167	     -0.21107806	     -0.00059564	     -0.00023796	     45.85643759
      1.07525033	     -0.05253554	     -0.00032276	     -0.19425165	     -0.05778230	      0.88274898	     -0.00047228	     -0.21107590	     -0.00060973	     -0.00024623	     45.61593791
      1.07655569	     -0.05256926	     -0.00032559	     -0.19428508	     -0.05778310	      0.88274865	     -0.00047290	     -0.21107409	     -0.00062355	     -0.00025423	     45.67699494
      1.07786106	     -0.05260377	     -0.00032468	     -0.19431941	     -0.05778392	      0.88274831	     -0.00047352	     -0.21107263	     -0.00063657	     -0.00026186	     45.41578268
      1.07916642	     -0.05264202	     -0.00032783	     -0.19435737	     -0.05778476	      0.88274797	     -0.00047414	     -0.21107150	     -0.00064929	     -0.00026930	     45.47209888
      1.08047179	     -0.05268110	     -0.00032702	     -0.19439628	     -0.05778562	      0.88274761	     -0.00047477	     -0.21107074	     -0.00066114	     -0.00027645	     45.18793064
      1.08164183	     -0.05271923	     -0.00032978	     -0.19443416	     -0.05778640	      0.88274728	     -0.00047535	     -0.21107034	     -0.00067147	     -0.00028278	     45.19251842
      1.08281186	     -0.05275779	     -0.00033021	     -0.19447254	     -0.05778719	      0.88274695	     -0.00047592	     -0.21107022	     -0.00068114	     -0.00028895	     45.01194409
      1.08424791	     -0.05280718	     -0.00033221	     -0.19452167	     -0.05778818	      0.88274653	     -0.00047664	     -0.21107043	     -0.00069241	     -0.00029641	     44.92334252
      1.08568396	     -0.05285786	     -0.00033239	     -0.19457217	     -0.05778918	      0.88274610	     -0.00047736	     -0.21107103	     -0.00070277	     -0.00030364	     44.66093481
      1.08688812	     -0.05290310	     -0.00033508	     -0.19461718	     -0.05779003	      0.88274573	     -0.00047797	     -0.21107183	     -0.00071102	     -0.00030962	     44.61922744
      1.08809228	     -0.05294842	     -0.00033555	     -0.19466234	     -0.05779089	      0.88274535	     -0.00047859	     -0.21107290	     -0.00071856	     -0.00031546	     44.40911519
      1.08929644	     -0.05299559	     -0.00033740	     -0.19470931	     -0.05779176	      0.88274497	     -0.00047921	     -0.21107421	     -0.00072559	     -0.00032124	     44.29895349
      1.09093250	     -0.05306072	     -0.00033839	     -0.19477424	     -0.05779295	      0.88274444	     -0.00048007	     -0.21107637	     -0.00073407	     -0.00032895	     44.03353255
      1.09215659	     -0.05311195	     -0.00034112	     -0.19482527	     -0.05779386	      0.88274403	     -0.00048072	     -0.21107825	     -0.00073978	     -0.00033465	     43.96093862
      1.09338068	     -0.05316303	     -0.00034181	     -0.19487620	     -0.05779477	      0.88274362	     -0.00048137	     -0.21108037	     -0.00074474	     -0.00034026	     43.74091334
      1.09460477	     -0.05321591	     -0.00034386	     -0.19492891	     -0.05779568	      0.88274320	     -0.00048203	     -0.21108271	     -0.00074912	     -0.00034582	     43.61251356
      1.09623495	     -0.05328672	     -0.00034488	     -0.19499956	     -0.05779690	      0.88274263	     -0.00048292	     -0.21108614	     -0.00075384	     -0.00035309	     43.32729030
      1.09744210	     -0.05334161	     -0.00034774	     -0.19505427	     -0.05779782	      0.88274220	     -0.00048358	     -0.21108890	     -0.00075669	     -0.00035842	     43.23923081
      1.09864925	     -0.05339601	     -0.00034853	     -0.19510855	     -0.05779873	      0.88274176	     -0.00048425	     -0.21109186	     -0.00075876	     -0.00036364	     43.01753469
      1.10013706	     -0.05346558	     -0.00035141	     -0.19517794	     -0.05779986	      0.88274122	     -0.00048508	     -0.21109574	     -0.00076049	     -0.00037001	     42.86377654
      1.10146452	     -0.05352694	     -0.00035183	     -0.19523921	     -0.05780087	      0.88274072	     -0.00048584	     -0.21109944	     -0.00076105	     -0.00037559	     42.59584711
      1.10279198	     -0.05359119	     -0.00035504	     -0.19530329	     -0.05780188	      0.88274022	     -0.00048659	     -0.21110332	     -0.00076090	     -0.00038112	     42.48919983
      1.10411943	     -0.05365404	     -0.00035526	     -0.19536608	     -0.05780289	      0.88273971	     -0.00048736	     -0.21110740	     -0.00075975	     -0.00038656	     42.20858632
      1.10544689	     -0.05372053	     -0.00035881	     -0.19543241	     -0.05780390	      0.88273919	     -0.00048813	     -0.21111165	     -0.00075789	     -0.00039198	     42.10882646
      1.10677435	     -0.05378479	     -0.00035896	     -0.19549662	     -0.05780490	      0.88273867	     -0.00048891	     -0.21111609	     -0.00075501	     -0.00039726	     41.82315318
      1.10810180	     -0.05385298	     -0.00036290	     -0.19556466	     -0.05780590	      0.88273814	     -0.00048969	     -0.21112069	     -0.00075143	     -0.00040246	     41.72801309
      1.10942926	     -0.05391818	     -0.00036293	     -0.19562983	     -0.05780690	      0.88273760	     -0.00049049	     -0.21112547	     -0.00074682	     -0.00040746	     41.43394875
      1.11075672	     -0.05398747	     -0.00036722	     -0.19569898	     -0.05780789	      0.88273706	     -0.00049129	     -0.21113037	     -0.00074155	     -0.00041230	     41.34469402
      1.11208417	     -0.05405260	     -0.00036707	     -0.19576411	     -0.05780887	      0.88273651	     -0.00049209	     -0.21113542	     -0.00073524	     -0.00041684	     41.04633808
      1.11341163	     -0.05412198	     -0.00037159	     -0.19583336	     -0.05780984	      0.88273595	     -0.00049291	     -0.21114055	     -0.00072829	     -0.00042112	     40.96216502
      1.11459751	     -0.05417977	     -0.00037166	     -0.19589116	     -0.05781070	      0.88273545	     -0.00049364	     -0.21114522	     -0.00072123	     -0.00042462	     40.70017866
      1.11578338	     -0.05423983	     -0.00037445	     -0.19595114	     -0.05781155	      0.88273494	     -0.00049438	     -0.21114992	     -0.00071361	     -0.00042782	     40.56652120
      1.11724257	     -0.05431112	     -0.00037598	     -0.19602242	     -0.05781258	      0.88273432	     -0.00049529	     -0.21115576	     -0.00070327	     -0.00043127	     40.33054357
      1.11870177	     -0.05438408	     -0.00038000	     -0.19609530	     -0.05781360	      0.88273368	     -0.00049621	     -0.21116161	     -0.00069205	     -0.00043415	     40.20172291
      1.11992165	     -0.05444121	     -0.00038045	     -0.19615246	     -0.05781444	      0.88273315	     -0.00049699	     -0.21116651	     -0.00068184	     -0.00043603	     39.96641279
      1.12114154	     -0.05450024	     -0.00038349	     -0.19621145	     -0.05781526	      0.88273262	     -0.00049778	     -0.21117139	     -0.00067108	     -0.00043745	     39.83781646
      1.12236142	     -0.05455675	     -0.00038505	     -0.19626798	     -0.05781607	      0.88273209	     -0.00049857	     -0.21117626	     -0.00065966	     -0.00043833	     39.65550962
      1.12403315	     -0.05463449	     -0.00038906	     -0.19634569	     -0.05781716	      0.88273135	     -0.00049966	     -0.21118286	     -0.00064308	     -0.00043865	     39.48542120
      1.12527523	     -0.05468842	     -0.00038991	     -0.19639967	     -0.05781795	      0.88273081	     -0.00050048	     -0.21118772	     -0.00063000	     -0.00043816	     39.27306810
      1.12651732	     -0.05474364	     -0.00039309	     -0.19645487	     -0.05781873	      0.88273026	     -0.00050130	     -0.21119252	     -0.00061643	     -0.00043705	     39.15340293
      1.12800798	     -0.05480563	     -0.00039482	     -0.19651692	     -0.05781963	      0.88272961	     -0.00050230	     -0.21119821	     -0.00059935	     -0.00043483	     38.93916637
      1.12933510	     -0.05486188	     -0.00039884	     -0.19657315	     -0.05782042	      0.88272904	     -0.00050319	     -0.21120318	     -0.00058359	     -0.00043202	     38.83931981
      1.13066221	     -0.05491298	     -0.00039996	     -0.19662433	     -0.05782118	      0.88272847	     -0.00050409	     -0.21120808	     -0.00056720	     -0.00042838	     38.63667411
      1.13198933	     -0.05496560	     -0.00040401	     -0.19667694	     -0.05782193	      0.88272790	     -0.00050500	     -0.21121289	     -0.00055037	     -0.00042395	     38.54586198
      1.13331644	     -0.05501285	     -0.00040519	     -0.19672427	     -0.05782264	      0.88272734	     -0.00050592	     -0.21121762	     -0.00053296	     -0.00041869	     38.35544635
      1.13464355	     -0.05506165	     -0.00040921	     -0.19677309	     -0.05782334	      0.88272679	     -0.00050684	     -0.21122225	     -0.00051517	     -0.00041264	     38.27274277
      1.13597067	     -0.05510537	     -0.00041049	     -0.19681690	     -0.05782401	      0.88272625	     -0.00050776	     -0.21122680	     -0.00049688	     -0.00040580	     38.09577236
      1.13729778	     -0.05515054	     -0.00041450	     -0.19686208	     -0.05782466	      0.88272572	     -0.00050869	     -0.21123127	     -0.00047825	     -0.00039820	     38.01917285
      1.13862489	     -0.05519110	     -0.00041591	     -0.19690275	     -0.05782528	      0.88272519	     -0.00050963	     -0.21123569	     -0.00045920	     -0.00038985	     37.85070692
      1.13995201	     -0.05523381	     -0.00041993	     -0.19694548	     -0.05782588	      0.88272468	     -0.00051057	     -0.21124005	     -0.00043987	     -0.00038082	     37.77463691
      1.14127912	     -0.05527356	     -0.00042156	     -0.19698533	     -0.05782645	      0.88272418	     -0.00051152	     -0.21124442	     -0.00042016	     -0.00037119	     37.60917599
      1.14260624	     -0.05531686	     -0.00042569	     -0.19702866	     -0.05782699	      0.88272370	     -0.00051247	     -0.21124882	     -0.00040021	     -0.00036110	     37.52920952
      1.14393335	     -0.05535819	     -0.00042755	     -0.19707009	     -0.05782751	      0.88272322	     -0.00051343	     -0.21125335	     -0.00037987	     -0.00035070	     37.36998780
      1.14526046	     -0.05540383	     -0.00043167	     -0.19711577	     -0.05782800	      0.88272276	     -0.00051439	     -0.21125805	     -0.00035927	     -0.00034016	     37.28336181
      1.14658758	     -0.05544877	     -0.00043353	     -0.19716081	     -0.05782846	      0.88272232	     -0.00051536	     -0.21126301	     -0.00033827	     -0.00032972	     37.11743942
      1.14791469	     -0.05549804	     -0.00043723	     -0.19721014	     -0.05782890	      0.88272189	     -0.00051632	     -0.21126827	     -0.00031695	     -0.00031968	     37.01875571
      1.14924180	     -0.05554656	     -0.00043869	     -0.19725879	     -0.05782930	      0.88272147	     -0.00051730	     -0.21127391	     -0.00029514	     -0.00031031	     36.84983653
      1.15056892	     -0.05559912	     -0.00044175	     -0.19731143	     -0.05782968	      0.88272107	     -0.00051827	     -0.21127994	     -0.00027287	     -0.00030193	     36.74480578
      1.15189603	     -0.05565117	     -0.00044280	     -0.19736363	     -0.05783003	      0.88272067	     -0.00051925	     -0.21128641	     -0.00024997	     -0.00029480	     36.57287374
      1.15322315	     -0.05570660	     -0.00044533	     -0.19741918	     -0.05783034	      0.88272028	     -0.00052023	     -0.21129333	     -0.00022646	     -0.00028916	     36.46791795
      1.15455026	     -0.05576125	     -0.00044615	     -0.19747400	     -0.05783063	      0.88271990	     -0.00052121	     -0.21130073	     -0.00020217	     -0.00028518	     36.29455335
      1.15616506	     -0.05583172	     -0.00044942	     -0.19754463	     -0.05783093	      0.88271944	     -0.00052241	     -0.21131036	     -0.00017165	     -0.00028277	     36.20342367
      1.15733981	     -0.05588081	     -0.00044904	     -0.19759392	     -0.05783112	      0.88271911	     -0.00052328	     -0.21131781	     -0.00014860	     -0.00028275	     35.98331094
      1.15851456	     -0.05593308	     -0.00045092	     -0.19764633	     -0.05783128	      0.88271878	     -0.00052415	     -0.21132562	     -0.00012498	     -0.00028426	     35.88261398
      1.16010933	     -0.05600292	     -0.00045182	     -0.19771642	     -0.05783145	      0.88271832	     -0.00052535	     -0.21133681	     -0.00009180	     -0.00028870	     35.65560042
      1.16153397	     -0.05606810	     -0.00045456	     -0.19778178	     -0.05783156	      0.88271791	     -0.00052641	     -0.21134735	     -0.00006121	     -0.00029499	     35.56399152
      1.16295862	     -0.05613044	     -0.00045409	     -0.19784441	     -0.05783163	      0.88271748	     -0.00052748	     -0.21135842	     -0.00002952	     -0.00030339	     35.26535414
      1.16418533	     -0.05618789	     -0.00045694	     -0.19790201	     -0.05783165	      0.88271710	     -0.00052841	     -0.21136832	     -0.00000158	     -0.00031230	     35.21117011
      1.16541203	     -0.05624253	     -0.00045719	     -0.19795689	     -0.05783163	      0.88271671	     -0.00052933	     -0.21137858	      0.00002722	     -0.00032267	     34.98388525
      1.16690074	     -0.05631056	     -0.00045951	     -0.19802517	     -0.05783156	      0.88271622	     -0.00053046	     -0.21139146	      0.00006312	     -0.00033710	     34.85947986
      1.16838945	     -0.05637611	     -0.00045945	     -0.19809104	     -0.05783144	      0.88271571	     -0.00053159	     -0.21140479	      0.00010028	     -0.00035330	     34.54343363
      1.16961477	     -0.05643329	     -0.00046252	     -0.19814841	     -0.05783130	      0.88271527	     -0.00053252	     -0.21141606	      0.00013157	     -0.00036784	     34.50528504
      1.17084009	     -0.05648876	     -0.00046332	     -0.19820414	     -0.05783112	      0.88271481	     -0.00053345	     -0.21142763	      0.00016376	     -0.00038328	     34.27298502
      1.17235562	     -0.05656012	     -0.00046637	     -0.19827578	     -0.05783084	      0.88271421	     -0.00053461	     -0.21144233	      0.00020452	     -0.00040347	     34.15000566
      1.17387115	     -0.05662979	     -0.00046690	     -0.19834580	     -0.05783050	      0.88271358	     -0.00053577	     -0.21145748	      0.00024657	     -0.00042463	     33.81092799
      1.17506680	     -0.05668660	     -0.00047021	     -0.19840282	     -0.05783018	      0.88271307	     -0.00053669	     -0.21146970	      0.00028040	     -0.00044191	     33.79676508
      1.17626244	     -0.05674063	     -0.00047117	     -0.19845714	     -0.05782983	      0.88271253	     -0.00053761	     -0.21148213	      0.00031511	     -0.00045952	     33.58787861
      1.17783179	     -0.05681218	     -0.00047404	     -0.19852902	     -0.05782930	      0.88271179	     -0.00053882	     -0.21149870	      0.00036168	     -0.00048296	     33.47201450
      1.17940114	     -0.05688150	     -0.00047446	     -0.19859877	     -0.05782869	      0.88271101	     -0.00054003	     -0.21151554	      0.00040964	     -0.00050647	     33.13689646
      1.18056411	     -0.05693505	     -0.00047768	     -0.19865256	     -0.05782819	      0.88271041	     -0.00054093	     -0.21152816	      0.00044579	     -0.00052387	     33.14685598
      1.18172708	     -0.05698685	     -0.00047874	     -0.19870467	     -0.05782765	      0.88270979	     -0.00054183	     -0.21154093	      0.00048275	     -0.00054109	     32.96458287
      1.18336750	     -0.05705993	     -0.00048161	     -0.19877816	     -0.05782682	      0.88270889	     -0.00054310	     -0.21155913	      0.00053596	     -0.00056493	     32.85535400
      1.18478143	     -0.05712070	     -0.00048261	     -0.19883934	     -0.05782603	      0.88270807	     -0.00054420	     -0.21157496	      0.00058300	     -0.00058479	     32.62146695
      1.18619536	     -0.05718148	     -0.00048568	     -0.19890048	     -0.05782517	      0.88270723	     -0.00054529	     -0.21159088	      0.00063084	     -0.00060385	     32.60989872
      1.18760930	     -0.05723900	     -0.00048579	     -0.19895846	     -0.05782424	      0.88270637	     -0.00054639	     -0.21160686	      0.00067982	     -0.00062191	     32.32054765
      1.18902323	     -0.05729696	     -0.00048918	     -0.19901679	     -0.05782325	      0.88270547	     -0.00054749	     -0.21162284	      0.00072943	     -0.00063894	     32.39297602
      1.19024902	     -0.05734465	     -0.00048887	     -0.19906491	     -0.05782233	      0.88270468	     -0.00054844	     -0.21163670	      0.00077341	     -0.00065269	     32.10973624
      1.19147481	     -0.05739303	     -0.00049084	     -0.19911365	     -0.05782135	      0.88270387	     -0.00054939	     -0.21165055	      0.00081786	     -0.00066552	     32.07884147
      1.19299802	     -0.05745171	     -0.00049155	     -0.19917285	     -0.05782006	      0.88270285	     -0.00055057	     -0.21166778	      0.00087412	     -0.00068007	     31.86805133
      1.19452122	     -0.05751030	     -0.00049401	     -0.19923192	     -0.05781869	      0.88270180	     -0.00055176	     -0.21168500	      0.00093115	     -0.00069310	     31.89776705
      1.19576121	     -0.05755480	     -0.00049333	     -0.19927689	     -0.05781750	      0.88270094	     -0.00055272	     -0.21169901	      0.00097850	     -0.00070252	     31.62781981
      1.19700119	     -0.05759905	     -0.00049478	     -0.19932156	     -0.05781626	      0.88270006	     -0.00055368	     -0.21171299	      0.00102631	     -0.00071093	     31.60539914
      1.19854179	     -0.05765263	     -0.00049502	     -0.19937571	     -0.05781463	      0.88269896	     -0.00055487	     -0.21173032	      0.00108676	     -0.00071991	     31.40073233
      1.20008238	     -0.05770649	     -0.00049761	     -0.19943009	     -0.05781291	      0.88269784	     -0.00055606	     -0.21174763	      0.00114796	     -0.00072736	     31.47255954
      1.20128643	     -0.05774694	     -0.00049701	     -0.19947102	     -0.05781150	      0.88269697	     -0.00055698	     -0.21176114	      0.00119671	     -0.00073205	     31.20192526
      1.20249049	     -0.05778717	     -0.00049840	     -0.19951168	     -0.05781003	      0.88269608	     -0.00055791	     -0.21177462	      0.00124585	     -0.00073586	     31.18340562
      1.20409057	     -0.05783846	     -0.00049876	     -0.19956360	     -0.05780798	      0.88269490	     -0.00055914	     -0.21179248	      0.00131219	     -0.00073950	     30.99997889
      1.20569065	     -0.05788843	     -0.00050117	     -0.19961415	     -0.05780583	      0.88269372	     -0.00056037	     -0.21181023	      0.00137930	     -0.00074163	     31.09177799
      1.20685908	     -0.05792212	     -0.00050034	     -0.19964834	     -0.05780419	      0.88269285	     -0.00056126	     -0.21182311	      0.00142917	     -0.00074216	     30.81788442
      1.20802752	     -0.05795539	     -0.00050134	     -0.19968206	     -0.05780249	      0.88269198	     -0.00056215	     -0.21183595	      0.00147922	     -0.00074167	     30.77969009
      1.20970675	     -0.05800323	     -0.00050150	     -0.19973060	     -0.05779995	      0.88269074	     -0.00056343	     -0.21185441	      0.00155194	     -0.00073922	     30.59283596
      1.21113904	     -0.05804275	     -0.00050278	     -0.19977069	     -0.05779768	      0.88268968	     -0.00056451	     -0.21187014	      0.00161456	     -0.00073574	     30.60979533
      1.21257133	     -0.05807952	     -0.00050194	     -0.19980810	     -0.05779532	      0.88268863	     -0.00056560	     -0.21188578	      0.00167811	     -0.00073099	     30.39730040
      1.21400362	     -0.05811369	     -0.00050342	     -0.19984285	     -0.05779287	      0.88268759	     -0.00056668	     -0.21190125	      0.00174207	     -0.00072506	     30.49556845
      1.21543591	     -0.05814422	     -0.00050158	     -0.19987406	     -0.05779033	      0.88268655	     -0.00056775	     -0.21191647	      0.00180701	     -0.00071782	     30.22228727
      1.21667474	     -0.05816912	     -0.00050280	     -0.19989948	     -0.05778806	      0.88268567	     -0.00056868	     -0.21192939	      0.00186334	     -0.00071063	     30.31794447
      1.21791357	     -0.05819186	     -0.00050182	     -0.19992280	     -0.05778571	      0.88268479	     -0.00056960	     -0.21194205	      0.00192030	     -0.00070249	     30.18188984
      1.21945579	     -0.05821743	     -0.00050216	     -0.19994906	     -0.05778270	      0.88268372	     -0.00057074	     -0.21195741	      0.00199159	     -0.00069113	     30.20614962
      1.22099801	     -0.05823951	     -0.00050054	     -0.19997189	     -0.05777957	      0.88268266	     -0.00057188	     -0.21197227	      0.00206363	     -0.00067824	     30.02633159
      1.22224579	     -0.05825481	     -0.00050148	     -0.19998772	     -0.05777696	      0.88268182	     -0.00057280	     -0.21198388	      0.00212198	     -0.00066674	     30.12265807
      1.22349358	     -0.05826592	     -0.00050024	     -0.19999945	     -0.05777427	      0.88268100	     -0.00057371	     -0.21199505	      0.00218081	     -0.00065417	     30.03672984
      1.22505690	     -0.05827513	     -0.00049997	     -0.20000939	     -0.05777081	      0.88267999	     -0.00057485	     -0.21200833	      0.00225465	     -0.00063690	     30.08166952
      1.22662023	     -0.05827786	     -0.00049719	     -0.20001293	     -0.05776722	      0.88267901	     -0.00057598	     -0.21202072	      0.00232895	     -0.00061779	     29.95919768
      1.22782349	     -0.05827319	     -0.00049705	     -0.20000883	     -0.05776439	      0.88267828	     -0.00057685	     -0.21202953	      0.00238600	     -0.00060184	     30.09054423
      1.22902675	     -0.05826155	     -0.00049458	     -0.19999782	     -0.05776148	      0.88267756	     -0.00057771	     -0.21203759	      0.00244331	     -0.00058459	     30.07712787
      1.23065875	     -0.05823793	     -0.00049221	     -0.19997504	     -0.05775743	      0.88267663	     -0.00057888	     -0.21204717	      0.00252082	     -0.00055901	     30.16533992
      1.23229075	     -0.05820435	     -0.00048815	     -0.19994233	     -0.05775325	      0.88267574	     -0.00058004	     -0.21205514	      0.00259819	     -0.00053058	     30.16387151
      1.23345022	     -0.05817432	     -0.00048774	     -0.19991285	     -0.05775021	      0.88267514	     -0.00058086	     -0.21205974	      0.00265262	     -0.00050854	     30.30778859
      1.23460969	     -0.05813892	     -0.00048535	     -0.19987806	     -0.05774710	      0.88267456	     -0.00058167	     -0.21206344	      0.00270685	     -0.00048476	     30.34879432
      1.23633166	     -0.05807457	     -0.00048235	     -0.19981457	     -0.05774237	      0.88267376	     -0.00058287	     -0.21206714	      0.00278642	     -0.00044623	     30.51534885
      1.23777189	     -0.05801009	     -0.00047820	     -0.19975086	     -0.05773831	      0.88267314	     -0.00058387	     -0.21206847	      0.00285215	     -0.00041081	     30.59240998
      1.23921212	     -0.05793769	     -0.00047606	     -0.19967916	     -0.05773416	      0.88267258	     -0.00058487	     -0.21206813	      0.00291664	     -0.00037239	     30.80995674
      1.24065235	     -0.05785785	     -0.00047168	     -0.19960006	     -0.05772991	      0.88267207	     -0.00058586	     -0.21206614	      0.00298015	     -0.00033076	     30.89526120
      1.24209258	     -0.05776992	     -0.00046980	     -0.19951279	     -0.05772557	      0.88267162	     -0.00058684	     -0.21206250	      0.00304189	     -0.00028601	     31.16866390
      1.24330911	     -0.05769135	     -0.00046547	     -0.19943484	     -0.05772184	      0.88267130	     -0.00058767	     -0.21205817	      0.00309313	     -0.00024570	     31.23030348
      1.24452565	     -0.05760827	     -0.00046330	     -0.19935230	     -0.05771805	      0.88267103	     -0.00058849	     -0.21205273	      0.00314299	     -0.00020329	     31.43092044
      1.24609138	     -0.05749316	     -0.00045910	     -0.19923790	     -0.05771308	      0.88267075	     -0.00058954	     -0.21204404	      0.00320550	     -0.00014560	     31.64627267
      1.24765711	     -0.05736931	     -0.00045675	     -0.19911470	     -0.05770801	      0.88267057	     -0.00059059	     -0.21203342	      0.00326563	     -0.00008463	     31.97652311
      1.24886199	     -0.05726710	     -0.00045251	     -0.19901304	     -0.05770405	      0.88267050	     -0.00059139	     -0.21202389	      0.00331058	     -0.00003550	     32.13096217
      1.25006687	     -0.05716027	     -0.00045037	     -0.19890669	     -0.05770004	      0.88267049	     -0.00059218	     -0.21201317	      0.00335391	      0.00001540	     32.39056865
      1.25166841	     -0.05701227	     -0.00044661	     -0.19875932	     -0.05769462	      0.88267057	     -0.00059324	     -0.21199709	      0.00340929	      0.00008580	     32.69705426
      1.25326995	     -0.05685943	     -0.00044528	     -0.19860700	     -0.05768912	      0.88267077	     -0.00059428	     -0.21197901	      0.00346158	      0.00015892	     33.09587676
      1.25439993	     -0.05674832	     -0.00044194	     -0.19849632	     -0.05768519	      0.88267097	     -0.00059502	     -0.21196510	      0.00349693	      0.00021199	     33.27648002
      1.25552990	     -0.05663432	     -0.00044034	     -0.19838266	     -0.05768121	      0.88267124	     -0.00059575	     -0.21195026	      0.00353060	      0.00026602	     33.53764366
      1.25724564	     -0.05645704	     -0.00043671	     -0.19820593	     -0.05767512	      0.88267177	     -0.00059685	     -0.21192602	      0.00357887	      0.00034954	     33.90123006
      1.25865879	     -0.05630876	     -0.00043498	     -0.19805804	     -0.05767003	      0.88267232	     -0.00059775	     -0.21190457	      0.00361581	      0.00041913	     34.25406564
      1.26007194	     -0.05615940	     -0.00043176	     -0.19790907	     -0.05766490	      0.88267296	     -0.00059865	     -0.21188191	      0.00365051	      0.00048906	     34.56035737
      1.26148509	     -0.05600954	     -0.00043098	     -0.19775951	     -0.05765972	      0.88267370	     -0.00059954	     -0.21185813	      0.00368254	      0.00055879	     34.92740119
      1.26289825	     -0.05585872	     -0.00042698	     -0.19760905	     -0.05765449	      0.88267454	     -0.00060042	     -0.21183332	      0.00371238	      0.00062797	     35.21248525
      1.26407955	     -0.05573256	     -0.00042651	     -0.19748309	     -0.05765009	      0.88267531	     -0.00060115	     -0.21181186	      0.00373519	      0.00068486	     35.51522025
      1.26526085	     -0.05560516	     -0.00042395	     -0.19735594	     -0.05764567	      0.88267615	     -0.00060188	     -0.21178977	      0.00375652	      0.00074073	     35.78539914
      1.26680069	     -0.05543827	     -0.00042206	     -0.19718930	     -0.05763986	      0.88267735	     -0.00060283	     -0.21176007	      0.00378174	      0.00081162	     36.19247613
      1.26834053	     -0.05526939	     -0.00041808	     -0.19702070	     -0.05763402	      0.88267865	     -0.00060376	     -0.21172939	      0.00380431	      0.00088011	     36.54701418
      1.26950050	     -0.05514019	     -0.00041729	     -0.19689163	     -0.05762960	      0.88267970	     -0.00060446	     -0.21170564	      0.00381921	      0.00092982	     36.88280686
      1.27066047	     -0.05500919	     -0.00041445	     -0.19676080	     -0.05762516	      0.88268081	     -0.00060516	     -0.21168133	      0.00383264	      0.00097789	     37.15942169
      1.27224375	     -0.05482988	     -0.00041168	     -0.19658167	     -0.05761908	      0.88268241	     -0.00060610	     -0.21164731	      0.00384816	      0.00104049	     37.57752138
      1.27366310	     -0.05466997	     -0.00040773	     -0.19642193	     -0.05761361	      0.88268392	     -0.00060694	     -0.21161609	      0.00385955	      0.00109340	     37.89095718
      1.27508245	     -0.05451206	     -0.00040659	     -0.19626408	     -0.05760812	      0.88268551	     -0.00060777	     -0.21158431	      0.00386827	      0.00114290	     38.32543683
      1.27626235	     -0.05438097	     -0.00040304	     -0.19613308	     -0.05760356	      0.88268688	     -0.00060845	     -0.21155754	      0.00387388	      0.00118140	     38.55084857
      1.27744226	     -0.05424988	     -0.00040154	     -0.19600203	     -0.05759898	      0.88268830	     -0.00060913	     -0.21153048	      0.00387767	      0.00121731	     38.88795874
      1.27894087	     -0.05408236	     -0.00039809	     -0.19583456	     -0.05759317	      0.88269015	     -0.00060999	     -0.21149575	      0.00388020	      0.00125923	     39.25222407
      1.28043948	     -0.05391395	     -0.00039669	     -0.19566611	     -0.05758736	      0.88269207	     -0.00061084	     -0.21146056	      0.00387989	      0.00129691	     39.75055797
      1.28158089	     -0.05378530	     -0.00039317	     -0.19553750	     -0.05758293	      0.88269356	     -0.00061149	     -0.21143348	      0.00387801	      0.00132287	     39.96135628
      1.28272230	     -0.05365680	     -0.00039155	     -0.19540895	     -0.05757850	      0.88269509	     -0.00061213	     -0.21140618	      0.00387441	      0.00134638	     40.29848786
      1.28427570	     -0.05348146	     -0.00038805	     -0.19523356	     -0.05757249	      0.88269720	     -0.00061299	     -0.21136867	      0.00386707	      0.00137456	     40.68855322
      1.28582911	     -0.05330645	     -0.00038668	     -0.19505841	     -0.05756649	      0.88269936	     -0.00061385	     -0.21133080	      0.00385668	      0.00139833	     41.23473024
      1.28689921	     -0.05318650	     -0.00038324	     -0.19493841	     -0.05756237	      0.88270086	     -0.00061444	     -0.21130453	      0.00384801	      0.00141225	     41.40780229
      1.28796932	     -0.05306781	     -0.00038176	     -0.19481960	     -0.05755826	      0.88270238	     -0.00061503	     -0.21127815	      0.00383785	      0.00142412	     41.71771772
      1.28964085	     -0.05288433	     -0.00037870	     -0.19463593	     -0.05755186	      0.88270477	     -0.00061593	     -0.21123679	      0.00381936	      0.00143872	     42.14994133
      1.29099954	     -0.05273685	     -0.00037759	     -0.19448823	     -0.05754668	      0.88270673	     -0.00061667	     -0.21120308	      0.00380188	      0.00144716	     42.58670322
      1.29235823	     -0.05259077	     -0.00037486	     -0.19434196	     -0.05754153	      0.88270870	     -0.00061739	     -0.21116932	      0.00378240	      0.00145276	     42.89571203
      1.29371691	     -0.05244638	     -0.00037458	     -0.19419727	     -0.05753640	      0.88271068	     -0.00061812	     -0.21113556	      0.00376060	      0.00145555	     43.36790865
      1.29492693	     -0.05231825	     -0.00037192	     -0.19406893	     -0.05753186	      0.88271244	     -0.00061876	     -0.21110549	      0.00373959	      0.00145592	     43.61702587
      1.29613694	     -0.05219119	     -0.00037156	     -0.19394159	     -0.05752735	      0.88271420	     -0.00061940	     -0.21107542	      0.00371676	      0.00145436	     44.01526364
      1.29734696	     -0.05206522	     -0.00036995	     -0.19381534	     -0.05752287	      0.88271596	     -0.00062003	     -0.21104538	      0.00369233	      0.00145112	     44.31468871
      1.29888150	     -0.05190826	     -0.00036959	     -0.19365796	     -0.05751723	      0.88271818	     -0.00062083	     -0.21100733	      0.00365880	      0.00144470	     44.79780196
      1.30009412	     -0.05178686	     -0.00036748	     -0.19353626	     -0.05751281	      0.88271993	     -0.00062146	     -0.21097737	      0.00363048	      0.00143793	     45.03001496
      1.30130674	     -0.05166761	     -0.00036719	     -0.19341665	     -0.05750842	      0.88272167	     -0.00062208	     -0.21094754	      0.00360038	      0.00142961	     45.39871379
      1.30251936	     -0.05154948	     -0.00036570	     -0.19329817	     -0.05750408	      0.88272339	     -0.00062270	     -0.21091787	      0.00356876	      0.00141987	     45.67076554
      1.30405597	     -0.05140366	     -0.00036607	     -0.19315181	     -0.05749863	      0.88272557	     -0.00062349	     -0.21088059	      0.00352624	      0.00140565	     46.11864688
      1.30523837	     -0.05129543	     -0.00036467	     -0.19304320	     -0.05749448	      0.88272722	     -0.00062409	     -0.21085225	      0.00349193	      0.00139334	     46.30805739
      1.30642076	     -0.05119024	     -0.00036499	     -0.19293756	     -0.05749037	      0.88272886	     -0.00062468	     -0.21082425	      0.00345606	      0.00137976	     46.63088658
      1.30784529	     -0.05106720	     -0.00036302	     -0.19281403	     -0.05748548	      0.88273081	     -0.00062540	     -0.21079100	      0.00341108	      0.00136194	     46.89196578
      1.30926982	     -0.05094900	     -0.00036336	     -0.19269526	     -0.05748065	      0.88273274	     -0.00062611	     -0.21075830	      0.00336404	      0.00134236	     47.33761248
      1.31033906	     -0.05086394	     -0.00036110	     -0.19260982	     -0.05747707	      0.88273417	     -0.00062664	     -0.21073415	      0.00332774	      0.00132656	     47.44224357
      1.31140829	     -0.05078344	     -0.00036098	     -0.19252887	     -0.05747354	      0.88273558	     -0.00062717	     -0.21071037	      0.00329039	      0.00130967	     47.69431072
      1.31295035	     -0.05067623	     -0.00036018	     -0.19242102	     -0.05746850	      0.88273758	     -0.00062793	     -0.21067686	      0.00323503	      0.00128341	     47.95123682
      1.31426951	     -0.05059416	     -0.00036099	     -0.19233834	     -0.05746427	      0.88273925	     -0.00062858	     -0.21064904	      0.00318622	      0.00125901	     48.24252682
      1.31558867	     -0.05052220	     -0.00036040	     -0.19226579	     -0.05746010	      0.88274090	     -0.00062923	     -0.21062215	      0.00313636	      0.00123272	     48.35205723
      1.31690782	     -0.05045996	     -0.00036259	     -0.19220287	     -0.05745599	      0.88274250	     -0.00062987	     -0.21059630	      0.00308534	      0.00120423	     48.64885737
      1.31807168	     -0.05041137	     -0.00036204	     -0.19215375	     -0.05745243	      0.88274389	     -0.00063044	     -0.21057440	      0.00303977	      0.00117723	     48.67684224
      1.31923555	     -0.05036816	     -0.00036361	     -0.19210993	     -0.05744892	      0.88274524	     -0.00063100	     -0.21055336	      0.00299353	      0.00114833	     48.87890442
      1.32039941	     -0.05032936	     -0.00036389	     -0.19207057	     -0.05744546	      0.88274656	     -0.00063156	     -0.21053315	      0.00294692	      0.00111763	     48.96139716
      1.32195225	     -0.05028385	     -0.00036547	     -0.19202426	     -0.05744093	      0.88274826	     -0.00063231	     -0.21050745	      0.00288407	      0.00107378	     49.18135431
      1.32313616	     -0.05025330	     -0.00036483	     -0.19199316	     -0.05743755	      0.88274952	     -0.00063287	     -0.21048876	      0.00283592	      0.00103828	     49.17513883
      1.32432008	     -0.05022660	     -0.00036592	     -0.19196586	     -0.05743422	      0.88275072	     -0.00063344	     -0.21047083	      0.00278742	      0.00100100	     49.32102289
      1.32550399	     -0.05020338	     -0.00036578	     -0.19194206	     -0.05743095	      0.88275188	     -0.00063400	     -0.21045364	      0.00273882	      0.00096215	     49.34419614
      1.32703870	     -0.05017863	     -0.00036716	     -0.19191652	     -0.05742679	      0.88275332	     -0.00063473	     -0.21043241	      0.00267555	      0.00090961	     49.50948459
      1.32819769	     -0.05016368	     -0.00036647	     -0.19190103	     -0.05742372	      0.88275435	     -0.00063528	     -0.21041715	      0.00262779	      0.00086857	     49.44156286
      1.32935667	     -0.05015230	     -0.00036760	     -0.19188905	     -0.05742070	      0.88275533	     -0.00063582	     -0.21040254	      0.00257988	      0.00082647	     49.53218577
      1.33077213	     -0.05014292	     -0.00036749	     -0.19187899	     -0.05741709	      0.88275647	     -0.00063649	     -0.21038557	      0.00252143	      0.00077394	     49.48280198
      1.33203971	     -0.05013911	     -0.00036925	     -0.19187450	     -0.05741393	      0.88275742	     -0.00063708	     -0.21037119	      0.00246897	      0.00072599	     49.59315020
      1.33330729	     -0.05013928	     -0.00036885	     -0.19187406	     -0.05741083	      0.88275831	     -0.00063767	     -0.21035756	      0.00241670	      0.00067749	     49.47255354
      1.33457487	     -0.05014384	     -0.00037095	     -0.19187794	     -0.05740780	      0.88275913	     -0.00063827	     -0.21034470	      0.00236436	      0.00062853	     49.57503223
      1.33584245	     -0.05015231	     -0.00037050	     -0.19188582	     -0.05740484	      0.88275990	     -0.00063885	     -0.21033260	      0.00231233	      0.00057939	     49.40881394
      1.33711003	     -0.05016509	     -0.00037294	     -0.19189790	     -0.05740194	      0.88276060	     -0.00063944	     -0.21032125	      0.00226030	      0.00053012	     49.51061918
      1.33837761	     -0.05018150	     -0.00037242	     -0.19191372	     -0.05739911	      0.88276124	     -0.00064003	     -0.21031065	      0.00220870	      0.00048102	     49.30017028
      1.33964519	     -0.05020201	     -0.00037524	     -0.19193354	     -0.05739634	      0.88276182	     -0.00064061	     -0.21030080	      0.00215715	      0.00043213	     49.40748888
      1.34091277	     -0.05022603	     -0.00037463	     -0.19195698	     -0.05739364	      0.88276234	     -0.00064120	     -0.21029168	      0.00210614	      0.00038377	     49.14763733
      1.34203445	     -0.05025049	     -0.00037715	     -0.19198083	     -0.05739130	      0.88276275	     -0.00064171	     -0.21028422	      0.00206107	      0.00034141	     49.20450492
      1.34315613	     -0.05027749	     -0.00037765	     -0.19200729	     -0.05738902	      0.88276311	     -0.00064223	     -0.21027733	      0.00201642	      0.00029966	     49.05038996
      1.34454751	     -0.05031492	     -0.00037980	     -0.19204401	     -0.05738625	      0.88276349	     -0.00064286	     -0.21026954	      0.00196135	      0.00024878	     49.00472045
      1.34593889	     -0.05035647	     -0.00038031	     -0.19208490	     -0.05738356	      0.88276380	     -0.00064350	     -0.21026259	      0.00190694	      0.00019915	     48.76210708
      1.34708356	     -0.05039357	     -0.00038298	     -0.19212140	     -0.05738140	      0.88276400	     -0.00064402	     -0.21025749	      0.00186244	      0.00015930	     48.77775219
      1.34822823	     -0.05043288	     -0.00038377	     -0.19216017	     -0.05737929	      0.88276416	     -0.00064454	     -0.21025293	      0.00181849	      0.00012050	     48.59042161
      1.34962566	     -0.05048414	     -0.00038630	     -0.19221073	     -0.05737679	      0.88276430	     -0.00064518	     -0.21024807	      0.00176534	      0.00007457	     48.52175906
      1.35102309	     -0.05053889	     -0.00038680	     -0.19226485	     -0.05737436	      0.88276437	     -0.00064582	     -0.21024399	      0.00171302	      0.00003042	     48.22253692
      1.35212766	     -0.05058479	     -0.00038961	     -0.19231018	     -0.05737249	      0.88276439	     -0.00064632	     -0.21024130	      0.00167203	     -0.00000326	     48.22089349
      1.35323223	     -0.05063260	     -0.00039061	     -0.19235749	     -0.05737066	      0.88276437	     -0.00064682	     -0.21023907	      0.00163166	     -0.00003574	     48.02139550
      1.35468588	     -0.05069854	     -0.00039323	     -0.19242274	     -0.05736833	      0.88276428	     -0.00064748	     -0.21023683	      0.00157921	     -0.00007668	     47.89895872
      1.35613952	     -0.05076704	     -0.00039365	     -0.19249061	     -0.05736607	      0.88276415	     -0.00064814	     -0.21023535	      0.00152782	     -0.00011543	     47.55932598
      1.35721219	     -0.05081978	     -0.00039618	     -0.19254284	     -0.05736445	      0.88276401	     -0.00064863	     -0.21023474	      0.00149032	     -0.00014267	     47.54016764
      1.35828485	     -0.05087409	     -0.00039697	     -0.19259670	     -0.05736288	      0.88276384	     -0.00064911	     -0.21023453	      0.00145347	     -0.00016865	     47.33197514
      1.35980630	     -0.05095361	     -0.00039918	     -0.19267554	     -0.05736070	      0.88276356	     -0.00064980	     -0.21023489	      0.00140206	     -0.00020347	     47.16315867
      1.36111376	     -0.05102372	     -0.00039984	     -0.19274513	     -0.05735890	      0.88276327	     -0.00065040	     -0.21023579	      0.00135889	     -0.00023143	     46.87415004
      1.36242121	     -0.05109563	     -0.00040232	     -0.19281648	     -0.05735715	      0.88276295	     -0.00065099	     -0.21023720	      0.00131648	     -0.00025766	     46.79438405
      1.36372867	     -0.05116939	     -0.00040250	     -0.19288975	     -0.05735546	      0.88276260	     -0.00065158	     -0.21023909	      0.00127515	     -0.00028210	     46.43881091
      1.36503612	     -0.05124513	     -0.00040564	     -0.19296491	     -0.05735382	      0.88276221	     -0.00065218	     -0.21024145	      0.00123455	     -0.00030492	     46.42574802
      1.36616675	     -0.05131178	     -0.00040580	     -0.19303116	     -0.05735244	      0.88276186	     -0.00065269	     -0.21024386	      0.00120044	     -0.00032326	     46.07206465
      1.36729738	     -0.05137970	     -0.00040811	     -0.19309862	     -0.05735110	      0.88276148	     -0.00065321	     -0.21024659	      0.00116693	     -0.00034041	     45.95613464
      1.36870724	     -0.05146586	     -0.00040956	     -0.19318426	     -0.05734948	      0.88276099	     -0.00065385	     -0.21025043	      0.00112634	     -0.00036012	     45.64644515
      1.37011710	     -0.05155367	     -0.00041284	     -0.19327151	     -0.05734792	      0.88276047	     -0.00065449	     -0.21025473	      0.00108683	     -0.00037813	     45.55908693
      1.37126303	     -0.05162626	     -0.00041331	     -0.19334372	     -0.05734670	      0.88276003	     -0.00065501	     -0.21025854	      0.00105582	     -0.00039151	     45.20395088
      1.37240896	     -0.05170005	     -0.00041564	     -0.19341707	     -0.05734550	      0.88275957	     -0.00065554	     -0.21026263	      0.00102550	     -0.00040390	     45.07397610
      1.37383439	     -0.05179320	     -0.00041713	     -0.19350975	     -0.05734407	      0.88275899	     -0.00065619	     -0.21026810	      0.00098914	     -0.00041794	     44.74142447
      1.37525982	     -0.05188774	     -0.00042063	     -0.19360377	     -0.05734268	      0.88275838	     -0.00065685	     -0.21027397	      0.00095400	     -0.00043063	     44.65727848
      1.37637193	     -0.05196224	     -0.00042103	     -0.19367795	     -0.05734164	      0.88275790	     -0.00065737	     -0.21027881	      0.00092776	     -0.00043959	     44.28444191
      1.37748404	     -0.05203737	     -0.00042324	     -0.19375271	     -0.05734062	      0.88275740	     -0.00065788	     -0.21028386	      0.00090224	     -0.00044785	     44.14008921
      1.37896722	     -0.05213835	     -0.00042498	     -0.19385325	     -0.05733931	      0.88275673	     -0.00065857	     -0.21029091	      0.00086970	     -0.00045778	     43.79806729
      1.38045040	     -0.05224015	     -0.00042863	     -0.19395457	     -0.05733804	      0.88275605	     -0.00065927	     -0.21029829	      0.00083858	     -0.00046663	     43.70326244
      1.38153215	     -0.05231455	     -0.00042901	     -0.19402870	     -0.05733714	      0.88275554	     -0.00065977	     -0.21030385	      0.00081710	     -0.00047240	     43.31904976
      1.38261391	     -0.05238896	     -0.00043114	     -0.19410279	     -0.05733627	      0.88275502	     -0.00066028	     -0.21030957	      0.00079632	     -0.00047769	     43.16694093
      1.38417026	     -0.05249550	     -0.00043324	     -0.19420892	     -0.05733505	      0.88275428	     -0.00066102	     -0.21031800	      0.00076800	     -0.00048443	     42.82054384
      1.38550128	     -0.05258579	     -0.00043626	     -0.19429884	     -0.05733405	      0.88275363	     -0.00066166	     -0.21032537	      0.00074506	     -0.00048944	     42.67901156
      1.38683231	     -0.05267492	     -0.00043753	     -0.19438767	     -0.05733307	      0.88275297	     -0.00066230	     -0.21033285	      0.00072353	     -0.00049369	     42.29992690
      1.38816333	     -0.05276272	     -0.00044112	     -0.19447512	     -0.05733212	      0.88275231	     -0.00066294	     -0.21034040	      0.00070303	     -0.00049728	     42.23677159
      1.38949435	     -0.05284886	     -0.00044182	     -0.19456101	     -0.05733120	      0.88275165	     -0.00066359	     -0.21034800	      0.00068401	     -0.00050009	     41.77080881
      1.39063683	     -0.05292149	     -0.00044519	     -0.19463334	     -0.05733043	      0.88275108	     -0.00066415	     -0.21035454	      0.00066837	     -0.00050200	     41.74688314
      1.39177931	     -0.05299272	     -0.00044666	     -0.19470434	     -0.05732967	      0.88275050	     -0.00066472	     -0.21036107	      0.00065375	     -0.00050333	     41.45527765
      1.39322365	     -0.05308073	     -0.00044996	     -0.19479204	     -0.05732874	      0.88274978	     -0.00066544	     -0.21036931	      0.00063632	     -0.00050428	     41.29850297
      1.39466798	     -0.05316622	     -0.00045156	     -0.19487727	     -0.05732783	      0.88274905	     -0.00066616	     -0.21037751	      0.00062033	     -0.00050432	     40.88090448
      1.39582796	     -0.05323299	     -0.00045507	     -0.19494379	     -0.05732712	      0.88274846	     -0.00066675	     -0.21038404	      0.00060816	     -0.00050374	     40.87430073
      1.39698794	     -0.05329796	     -0.00045681	     -0.19500856	     -0.05732642	      0.88274788	     -0.00066734	     -0.21039053	      0.00059692	     -0.00050254	     40.59268408
      1.39844865	     -0.05337722	     -0.00046042	     -0.19508754	     -0.05732556	      0.88274715	     -0.00066809	     -0.21039862	      0.00058366	     -0.00050021	     40.47392100
      1.39990937	     -0.05345347	     -0.00046208	     -0.19516358	     -0.05732471	      0.88274642	     -0.00066885	     -0.21040661	      0.00057168	     -0.00049688	     40.04235011
      1.40103242	     -0.05351008	     -0.00046569	     -0.19521998	     -0.05732408	      0.88274586	     -0.00066944	     -0.21041268	      0.00056294	     -0.00049371	     40.08434073
      1.40215548	     -0.05356487	     -0.00046756	     -0.19527460	     -0.05732345	      0.88274531	     -0.00067004	     -0.21041868	      0.00055496	     -0.00048991	     39.84209009
      1.40367968	     -0.05363632	     -0.00047123	     -0.19534581	     -0.05732261	      0.88274457	     -0.00067085	     -0.21042673	      0.00054489	     -0.00048385	     39.72547320
      1.40520387	     -0.05370442	     -0.00047297	     -0.19541373	     -0.05732179	      0.88274383	     -0.00067167	     -0.21043464	      0.00053596	     -0.00047669	     39.30004423
      1.40629097	     -0.05375113	     -0.00047651	     -0.19546025	     -0.05732121	      0.88274332	     -0.00067226	     -0.21044021	      0.00052991	     -0.00047100	     39.37842108
      1.40737807	     -0.05379635	     -0.00047833	     -0.19550534	     -0.05732064	      0.88274281	     -0.00067285	     -0.21044571	      0.00052448	     -0.00046476	     39.17550880
      1.40898666	     -0.05386068	     -0.00048196	     -0.19556946	     -0.05731980	      0.88274207	     -0.00067374	     -0.21045376	      0.00051710	     -0.00045468	     39.05954998
      1.41034448	     -0.05391299	     -0.00048386	     -0.19562163	     -0.05731910	      0.88274146	     -0.00067450	     -0.21046046	      0.00051164	     -0.00044542	     38.76677045
      1.41170230	     -0.05396459	     -0.00048754	     -0.19567305	     -0.05731841	      0.88274086	     -0.00067526	     -0.21046713	      0.00050656	     -0.00043565	     38.79026409
      1.41306012	     -0.05401668	     -0.00048902	     -0.19572502	     -0.05731772	      0.88274028	     -0.00067603	     -0.21047382	      0.00050228	     -0.00042545	     38.40210782
      1.41427481	     -0.05406410	     -0.00049283	     -0.19577227	     -0.05731712	      0.88273977	     -0.00067673	     -0.21047989	      0.00049866	     -0.00041621	     38.47666544
      1.41548950	     -0.05411186	     -0.00049458	     -0.19581992	     -0.05731651	      0.88273927	     -0.00067743	     -0.21048608	      0.00049571	     -0.00040695	     38.19288479
      1.41670418	     -0.05415980	     -0.00049748	     -0.19586773	     -0.05731591	      0.88273878	     -0.00067814	     -0.21049243	      0.00049311	     -0.00039791	     38.14232312
      1.41827219	     -0.05422193	     -0.00049959	     -0.19592974	     -0.05731514	      0.88273816	     -0.00067905	     -0.21050089	      0.00049066	     -0.00038681	     37.82291042
      1.41951434	     -0.05427067	     -0.00050276	     -0.19597836	     -0.05731453	      0.88273769	     -0.00067979	     -0.21050781	      0.00048920	     -0.00037876	     37.87965348
      1.42075649	     -0.05431898	     -0.00050406	     -0.19602660	     -0.05731392	      0.88273722	     -0.00068053	     -0.21051492	      0.00048854	     -0.00037142	     37.60489031
      1.42199865	     -0.05436701	     -0.00050658	     -0.19607454	     -0.05731332	      0.88273676	     -0.00068128	     -0.21052223	      0.00048839	     -0.00036498	     37.57586364
      1.42354643	     -0.05442600	     -0.00050806	     -0.19613346	     -0.05731256	      0.88273620	     -0.00068222	     -0.21053162	      0.00048929	     -0.00035827	     37.25218375
      1.42477328	     -0.05447152	     -0.00051089	     -0.19617889	     -0.05731196	      0.88273577	     -0.00068297	     -0.21053927	      0.00049055	     -0.00035412	     37.32984971
      1.42600013	     -0.05451630	     -0.00051187	     -0.19622364	     -0.05731136	      0.88273533	     -0.00068373	     -0.21054709	      0.00049264	     -0.00035096	     37.06231056
      1.42722698	     -0.05456054	     -0.00051401	     -0.19626783	     -0.05731075	      0.88273491	     -0.00068450	     -0.21055509	      0.00049524	     -0.00034890	     37.02402419
      1.42883659	     -0.05461804	     -0.00051548	     -0.19632530	     -0.05730995	      0.88273435	     -0.00068552	     -0.21056584	      0.00049980	     -0.00034781	     36.70373428
      1.43006146	     -0.05466163	     -0.00051838	     -0.19636883	     -0.05730934	      0.88273392	     -0.00068630	     -0.21057424	      0.00050384	     -0.00034825	     36.78139231
      1.43128632	     -0.05470408	     -0.00051955	     -0.19641128	     -0.05730872	      0.88273349	     -0.00068708	     -0.21058283	      0.00050870	     -0.00034967	     36.52779651
      1.43275644	     -0.05475302	     -0.00052245	     -0.19646017	     -0.05730796	      0.88273298	     -0.00068804	     -0.21059334	      0.00051520	     -0.00035268	     36.54043637
      1.43422657	     -0.05479971	     -0.00052291	     -0.19650690	     -0.05730720	      0.88273245	     -0.00068900	     -0.21060402	      0.00052283	     -0.00035686	     36.10888544
      1.43534373	     -0.05483431	     -0.00052576	     -0.19654147	     -0.05730661	      0.88273205	     -0.00068975	     -0.21061224	      0.00052890	     -0.00036086	     36.24451406
      1.43646090	     -0.05486836	     -0.00052682	     -0.19657554	     -0.05730602	      0.88273165	     -0.00069049	     -0.21062055	      0.00053565	     -0.00036543	     36.04976948
      1.43805161	     -0.05491500	     -0.00052932	     -0.19662218	     -0.05730516	      0.88273106	     -0.00069157	     -0.21063252	      0.00054595	     -0.00037294	     35.98703643
      1.43943441	     -0.05495319	     -0.00053030	     -0.19666042	     -0.05730440	      0.88273054	     -0.00069251	     -0.21064304	      0.00055580	     -0.00038019	     35.72401012
      1.44081721	     -0.05498923	     -0.00053320	     -0.19669647	     -0.05730362	      0.88273001	     -0.00069346	     -0.21065361	      0.00056616	     -0.00038797	     35.81075515
      1.44220001	     -0.05502325	     -0.00053365	     -0.19673057	     -0.05730283	      0.88272947	     -0.00069442	     -0.21066421	      0.00057742	     -0.00039597	     35.45978003
      1.44341378	     -0.05505125	     -0.00053651	     -0.19675857	     -0.05730212	      0.88272898	     -0.00069528	     -0.21067351	      0.00058753	     -0.00040312	     35.58725164
      1.44462756	     -0.05507702	     -0.00053731	     -0.19678441	     -0.05730140	      0.88272849	     -0.00069614	     -0.21068278	      0.00059827	     -0.00041017	     35.38333654
      1.44584134	     -0.05510106	     -0.00053919	     -0.19680850	     -0.05730067	      0.88272799	     -0.00069700	     -0.21069198	      0.00060930	     -0.00041705	     35.37787574
      1.44751070	     -0.05513186	     -0.00054051	     -0.19683939	     -0.05729964	      0.88272728	     -0.00069821	     -0.21070453	      0.00062521	     -0.00042599	     35.17404688
      1.44876094	     -0.05515360	     -0.00054308	     -0.19686117	     -0.05729885	      0.88272675	     -0.00069912	     -0.21071384	      0.00063739	     -0.00043220	     35.27242545
      1.45001119	     -0.05517397	     -0.00054394	     -0.19688162	     -0.05729805	      0.88272620	     -0.00070004	     -0.21072308	      0.00065009	     -0.00043784	     35.11134616
      1.45126143	     -0.05519328	     -0.00054593	     -0.19690099	     -0.05729723	      0.88272565	     -0.00070096	     -0.21073223	      0.00066298	     -0.00044290	     35.13536618
      1.45289145	     -0.05521730	     -0.00054701	     -0.19692513	     -0.05729613	      0.88272492	     -0.00070218	     -0.21074406	      0.00068038	     -0.00044850	     34.96043370
      1.45411938	     -0.05523435	     -0.00054948	     -0.19694223	     -0.05729529	      0.88272437	     -0.00070311	     -0.21075290	      0.00069361	     -0.00045200	     35.08119428
      1.45534731	     -0.05524938	     -0.00055009	     -0.19695736	     -0.05729443	      0.88272381	     -0.00070404	     -0.21076167	      0.00070730	     -0.00045479	     34.96786018
      1.45684730	     -0.05526217	     -0.00055194	     -0.19697026	     -0.05729335	      0.88272313	     -0.00070519	     -0.21077219	      0.00072424	     -0.00045721	     35.07814937
      1.45819393	     -0.05526692	     -0.00055136	     -0.19697516	     -0.05729237	      0.88272251	     -0.00070623	     -0.21078131	      0.00073994	     -0.00045819	     34.94744928
      1.45954056	     -0.05526487	     -0.00055247	     -0.19697323	     -0.05729136	      0.88272190	     -0.00070728	     -0.21079001	      0.00075563	     -0.00045793	     35.13515259
      1.46088719	     -0.05525617	     -0.00055095	     -0.19696473	     -0.05729033	      0.88272128	     -0.00070834	     -0.21079818	      0.00077169	     -0.00045609	     35.01754713
      1.46223382	     -0.05524288	     -0.00055196	     -0.19695157	     -0.05728928	      0.88272067	     -0.00070941	     -0.21080576	      0.00078752	     -0.00045256	     35.24805623
      1.46358045	     -0.05522583	     -0.00055024	     -0.19693471	     -0.05728821	      0.88272006	     -0.00071048	     -0.21081279	      0.00080350	     -0.00044708	     35.11387032
      1.46492708	     -0.05520507	     -0.00055159	     -0.19691405	     -0.05728712	      0.88271947	     -0.00071157	     -0.21081927	      0.00081895	     -0.00043965	     35.39243752
      1.46627371	     -0.05518125	     -0.00054980	     -0.19689042	     -0.05728601	      0.88271888	     -0.00071266	     -0.21082524	      0.00083443	     -0.00043005	     35.24499827
      1.46748321	     -0.05515893	     -0.00055125	     -0.19686818	     -0.05728499	      0.88271837	     -0.00071364	     -0.21083019	      0.00084770	     -0.00041971	     35.47789631
      1.46869270	     -0.05513594	     -0.00055079	     -0.19684531	     -0.05728396	      0.88271787	     -0.00071463	     -0.21083484	      0.00086081	     -0.00040768	     35.45056191
      1.47014844	     -0.05510688	     -0.00055177	     -0.19681636	     -0.05728269	      0.88271728	     -0.00071584	     -0.21084007	      0.00087591	     -0.00039118	     35.62878239
      1.47160418	     -0.05507629	     -0.00055073	     -0.19678593	     -0.05728141	      0.88271673	     -0.00071705	     -0.21084496	      0.00089064	     -0.00037259	     35.56972976
      1.47283153	     -0.05504763	     -0.00055180	     -0.19675733	     -0.05728031	      0.88271628	     -0.00071808	     -0.21084882	      0.00090241	     -0.00035553	     35.81996104
      1.47405889	     -0.05501540	     -0.00055074	     -0.19672524	     -0.05727919	      0.88271586	     -0.00071911	     -0.21085237	      0.00091400	     -0.00033714	     35.84155919
      1.47528625	     -0.05498044	     -0.00055081	     -0.19669037	     -0.05727806	      0.88271545	     -0.00072015	     -0.21085559	      0.00092508	     -0.00031750	     36.01513965
      1.47695120	     -0.05493192	     -0.00054960	     -0.19664201	     -0.05727651	      0.88271495	     -0.00072157	     -0.21085945	      0.00093947	     -0.00028891	     36.07047522
      1.47819326	     -0.05489643	     -0.00055043	     -0.19660657	     -0.05727534	      0.88271460	     -0.00072264	     -0.21086202	      0.00094942	     -0.00026642	     36.30180683
      1.47943532	     -0.05486183	     -0.00054969	     -0.19657207	     -0.05727415	      0.88271429	     -0.00072371	     -0.21086441	      0.00095902	     -0.00024306	     36.33822506
      1.48067738	     -0.05482709	     -0.00055011	     -0.19653739	     -0.05727295	      0.88271400	     -0.00072478	     -0.21086664	      0.00096802	     -0.00021907	     36.51295008
      1.48233795	     -0.05478013	     -0.00054902	     -0.19649056	     -0.05727134	      0.88271366	     -0.00072623	     -0.21086939	      0.00097946	     -0.00018618	     36.58716751
      1.48355297	     -0.05474554	     -0.00055010	     -0.19645599	     -0.05727014	      0.88271345	     -0.00072729	     -0.21087124	      0.00098710	     -0.00016180	     36.82292254
      1.48476798	     -0.05470987	     -0.00054948	     -0.19642040	     -0.05726894	      0.88271327	     -0.00072836	     -0.21087293	      0.00099446	     -0.00013719	     36.88920791
      1.48628250	     -0.05466303	     -0.00054992	     -0.19637362	     -0.05726743	      0.88271309	     -0.00072970	     -0.21087478	      0.00100288	     -0.00010643	     37.13873446
      1.48762289	     -0.05461975	     -0.00054851	     -0.19633043	     -0.05726608	      0.88271296	     -0.00073089	     -0.21087612	      0.00100991	     -0.00007914	     37.20589382
      1.48896327	     -0.05457598	     -0.00054919	     -0.19628669	     -0.05726472	      0.88271287	     -0.00073208	     -0.21087716	      0.00101616	     -0.00005200	     37.45832663
      1.49030366	     -0.05453196	     -0.00054705	     -0.19624278	     -0.05726335	      0.88271282	     -0.00073328	     -0.21087791	      0.00102196	     -0.00002506	     37.50278882
      1.49164405	     -0.05448742	     -0.00054709	     -0.19619828	     -0.05726198	      0.88271281	     -0.00073449	     -0.21087838	      0.00102684	      0.00000146	     37.74840344
      1.49298444	     -0.05444328	     -0.00054416	     -0.19615426	     -0.05726060	      0.88271283	     -0.00073569	     -0.21087859	      0.00103131	      0.00002741	     37.77758663
      1.49432483	     -0.05439890	     -0.00054440	     -0.19610989	     -0.05725922	      0.88271288	     -0.00073691	     -0.21087856	      0.00103492	      0.00005247	     38.06544607
      1.49552611	     -0.05435725	     -0.00054160	     -0.19606835	     -0.05725797	      0.88271296	     -0.00073800	     -0.21087828	      0.00103794	      0.00007423	     38.10715341
      1.49672738	     -0.05431400	     -0.00054078	     -0.19602514	     -0.05725672	      0.88271306	     -0.00073909	     -0.21087771	      0.00104034	      0.00009517	     38.31236403
      1.49792866	     -0.05426959	     -0.00053872	     -0.19598080	     -0.05725547	      0.88271318	     -0.00074019	     -0.21087685	      0.00104237	      0.00011536	     38.44190305
      1.49960774	     -0.05420640	     -0.00053719	     -0.19591766	     -0.05725372	      0.88271340	     -0.00074173	     -0.21087516	      0.00104425	      0.00014233	     38.72564833
      1.50084659	     -0.05415797	     -0.00053465	     -0.19586930	     -0.05725243	      0.88271359	     -0.00074287	     -0.21087354	      0.00104511	      0.00016141	     38.83216012
      1.50208543	     -0.05410807	     -0.00053384	     -0.19581943	     -0.05725113	      0.88271380	     -0.00074402	     -0.21087156	      0.00104522	      0.00017977	     39.04811121
      1.50332428	     -0.05405576	     -0.00053176	     -0.19576717	     -0.05724984	      0.88271403	     -0.00074517	     -0.21086920	      0.00104476	      0.00019752	     39.19865515
      1.50494843	     -0.05398017	     -0.00053060	     -0.19569158	     -0.05724814	      0.88271437	     -0.00074668	     -0.21086543	      0.00104299	      0.00021999	     39.52690646
      1.50615120	     -0.05391980	     -0.00052775	     -0.19563127	     -0.05724689	      0.88271465	     -0.00074781	     -0.21086208	      0.00104103	      0.00023631	     39.65019815
      1.50735396	     -0.05385710	     -0.00052667	     -0.19556857	     -0.05724564	      0.88271494	     -0.00074894	     -0.21085818	      0.00103816	      0.00025239	     39.89009371
      1.50884933	     -0.05377712	     -0.00052408	     -0.19548861	     -0.05724409	      0.88271533	     -0.00075035	     -0.21085261	      0.00103357	      0.00027228	     40.11581729
      1.51017410	     -0.05370510	     -0.00052369	     -0.19541655	     -0.05724272	      0.88271571	     -0.00075160	     -0.21084703	      0.00102824	      0.00028983	     40.40454642
      1.51149886	     -0.05363193	     -0.00052130	     -0.19534338	     -0.05724136	      0.88271610	     -0.00075285	     -0.21084086	      0.00102196	      0.00030747	     40.59391912
      1.51282363	     -0.05355632	     -0.00052142	     -0.19526769	     -0.05724001	      0.88271652	     -0.00075411	     -0.21083411	      0.00101437	      0.00032518	     40.92023646
      1.51414839	     -0.05347829	     -0.00051869	     -0.19518964	     -0.05723868	      0.88271696	     -0.00075538	     -0.21082675	      0.00100578	      0.00034318	     41.10916728
      1.51547316	     -0.05340022	     -0.00051887	     -0.19511146	     -0.05723735	      0.88271743	     -0.00075664	     -0.21081879	      0.00099568	      0.00036131	     41.42270283
      1.51679792	     -0.05332191	     -0.00051588	     -0.19503312	     -0.05723604	      0.88271792	     -0.00075791	     -0.21081030	      0.00098456	      0.00037963	     41.61381428
      1.51797056	     -0.05325171	     -0.00051620	     -0.19496280	     -0.05723489	      0.88271838	     -0.00075904	     -0.21080235	      0.00097346	      0.00039587	     41.89801903
      1.51914320	     -0.05317977	     -0.00051439	     -0.19489079	     -0.05723376	      0.88271885	     -0.00076017	     -0.21079398	      0.00096154	      0.00041227	     42.11620118
      1.52057636	     -0.05309070	     -0.00051371	     -0.19480157	     -0.05723239	      0.88271945	     -0.00076155	     -0.21078316	      0.00094549	      0.00043243	     42.44211876
      1.52200952	     -0.05300165	     -0.00051104	     -0.19471242	     -0.05723105	      0.88272009	     -0.00076294	     -0.21077175	      0.00092803	      0.00045273	     42.68814307
      1.52318277	     -0.05292952	     -0.00051114	     -0.19464013	     -0.05722997	      0.88272063	     -0.00076407	     -0.21076199	      0.00091240	      0.00046922	     42.95681561
      1.52435602	     -0.05285848	     -0.00050945	     -0.19456896	     -0.05722891	      0.88272119	     -0.00076521	     -0.21075193	      0.00089590	      0.00048558	     43.16306373
      1.52580465	     -0.05277348	     -0.00050916	     -0.19448375	     -0.05722762	      0.88272191	     -0.00076662	     -0.21073914	      0.00087404	      0.00050531	     43.47347228
      1.52725327	     -0.05269263	     -0.00050712	     -0.19440271	     -0.05722637	      0.88272265	     -0.00076803	     -0.21072609	      0.00085086	      0.00052437	     43.69966265
      1.52837109	     -0.05263329	     -0.00050811	     -0.19434315	     -0.05722543	      0.88272325	     -0.00076912	     -0.21071592	      0.00083181	      0.00053832	     43.93646578
      1.52948891	     -0.05257573	     -0.00050719	     -0.19428541	     -0.05722451	      0.88272386	     -0.00077021	     -0.21070571	      0.00081209	      0.00055151	     44.10668797
      1.53100392	     -0.05249929	     -0.00050691	     -0.19420869	     -0.05722330	      0.88272471	     -0.00077169	     -0.21069181	      0.00078410	      0.00056779	     44.39624612
      1.53251893	     -0.05242428	     -0.00050442	     -0.19413345	     -0.05722214	      0.88272558	     -0.00077317	     -0.21067785	      0.00075502	      0.00058205	     44.60742893
      1.53358316	     -0.05237235	     -0.00050513	     -0.19408129	     -0.05722135	      0.88272620	     -0.00077422	     -0.21066800	      0.00073375	      0.00059064	     44.84918072
      1.53464739	     -0.05232094	     -0.00050419	     -0.19402968	     -0.05722058	      0.88272683	     -0.00077526	     -0.21065811	      0.00071208	      0.00059815	     45.02139441
      1.53625893	     -0.05224589	     -0.00050403	     -0.19395429	     -0.05721946	      0.88272780	     -0.00077684	     -0.21064308	      0.00067818	      0.00060731	     45.31950565
      1.53759325	     -0.05218659	     -0.00050301	     -0.19389471	     -0.05721857	      0.88272862	     -0.00077815	     -0.21063065	      0.00064926	      0.00061287	     45.49577642
      1.53892758	     -0.05213079	     -0.00050405	     -0.19383858	     -0.05721772	      0.88272944	     -0.00077946	     -0.21061828	      0.00061941	      0.00061646	     45.76577538
      1.54026190	     -0.05207863	     -0.00050294	     -0.19378614	     -0.05721692	      0.88273026	     -0.00078078	     -0.21060606	      0.00058893	      0.00061810	     45.87902386
      1.54146063	     -0.05203487	     -0.00050442	     -0.19374205	     -0.05721623	      0.88273100	     -0.00078196	     -0.21059523	      0.00056076	      0.00061767	     46.11705189
      1.54265935	     -0.05199433	     -0.00050399	     -0.19370122	     -0.05721557	      0.88273174	     -0.00078314	     -0.21058460	      0.00053219	      0.00061547	     46.22143773
      1.54385808	     -0.05195701	     -0.00050511	     -0.19366357	     -0.05721495	      0.88273248	     -0.00078432	     -0.21057420	      0.00050305	      0.00061136	     46.41342619
      1.54536181	     -0.05191410	     -0.00050491	     -0.19362028	     -0.05721423	      0.88273339	     -0.00078580	     -0.21056151	      0.00046597	      0.00060348	     46.53099413
      1.54657103	     -0.05188341	     -0.00050682	     -0.19358922	     -0.05721368	      0.88273412	     -0.00078699	     -0.21055163	      0.00043559	      0.00059483	     46.74063319
      1.54778025	     -0.05185667	     -0.00050715	     -0.19356215	     -0.05721317	      0.88273483	     -0.00078818	     -0.21054210	      0.00040500	      0.00058420	     46.81179006
      1.54898947	     -0.05183333	     -0.00050892	     -0.19353845	     -0.05721270	      0.88273553	     -0.00078937	     -0.21053294	      0.00037405	      0.00057150	     46.97154783
      1.55049060	     -0.05180833	     -0.00050945	     -0.19351304	     -0.05721217	      0.88273637	     -0.00079085	     -0.21052208	      0.00033539	      0.00055294	     47.04384647
      1.55167837	     -0.05179117	     -0.00051155	     -0.19349550	     -0.05721179	      0.88273702	     -0.00079202	     -0.21051390	      0.00030449	      0.00053601	     47.22593192
      1.55286615	     -0.05177601	     -0.00051156	     -0.19348002	     -0.05721144	      0.88273765	     -0.00079319	     -0.21050606	      0.00027357	      0.00051729	     47.25689102
      1.55405392	     -0.05176286	     -0.00051256	     -0.19346653	     -0.05721114	      0.88273825	     -0.00079436	     -0.21049855	      0.00024248	      0.00049673	     47.37333969
      1.55561461	     -0.05174823	     -0.00051213	     -0.19345150	     -0.05721079	      0.88273900	     -0.00079589	     -0.21048916	      0.00020168	      0.00046704	     47.41062703
      1.55679178	     -0.05173925	     -0.00051341	     -0.19344217	     -0.05721057	      0.88273954	     -0.00079705	     -0.21048242	      0.00017083	      0.00044264	     47.56427276
      1.55796895	     -0.05173198	     -0.00051288	     -0.19343460	     -0.05721039	      0.88274004	     -0.00079821	     -0.21047596	      0.00014019	      0.00041669	     47.57322292
      1.55939432	     -0.05172539	     -0.00051374	     -0.19342762	     -0.05721022	      0.88274061	     -0.00079961	     -0.21046850	      0.00010314	      0.00038324	     47.71565530
      1.56066936	     -0.05172152	     -0.00051270	     -0.19342345	     -0.05721011	      0.88274108	     -0.00080086	     -0.21046216	      0.00007032	      0.00035169	     47.68561372
      1.56194440	     -0.05171951	     -0.00051386	     -0.19342107	     -0.05721004	      0.88274151	     -0.00080211	     -0.21045613	      0.00003757	      0.00031868	     47.83717933
      1.56321943	     -0.05171911	     -0.00051272	     -0.19342038	     -0.05721001	      0.88274189	     -0.00080335	     -0.21045038	      0.00000522	      0.00028452	     47.79032415
      1.56449447	     -0.05172047	     -0.00051399	     -0.19342137	     -0.05721002	      0.88274223	     -0.00080460	     -0.21044492	     -0.00002702	      0.00024930	     47.94036067
      1.56576951	     -0.05172348	     -0.00051275	     -0.19342410	     -0.05721008	      0.88274253	     -0.00080584	     -0.21043974	     -0.00005884	      0.00021333	     47.86983545
      1.56704455	     -0.05172816	     -0.00051414	     -0.19342842	     -0.05721017	      0.88274278	     -0.00080708	     -0.21043483	     -0.00009056	      0.00017671	     48.01778311
      1.56831958	     -0.05173447	     -0.00051275	     -0.19343445	     -0.05721031	      0.88274298	     -0.00080832	     -0.21043018	     -0.00012181	      0.00013975	     47.92264585
      1.56959462	     -0.05174250	     -0.00051417	     -0.19344212	     -0.05721048	      0.88274313	     -0.00080956	     -0.21042581	     -0.00015298	      0.00010251	     48.07059383
      1.57086966	     -0.05175215	     -0.00051259	     -0.19345150	     -0.05721070	      0.88274324	     -0.00081080	     -0.21042170	     -0.00018364	      0.00006529	     47.95092853
      1.57214470	     -0.05176347	     -0.00051415	     -0.19346247	     -0.05721095	      0.88274330	     -0.00081203	     -0.21041785	     -0.00021421	      0.00002809	     48.10310934
      1.57341973	     -0.05177627	     -0.00051243	     -0.19347501	     -0.05721124	      0.88274331	     -0.00081326	     -0.21041427	     -0.00024422	     -0.00000875	     47.95794223
      1.57469477	     -0.05179048	     -0.00051414	     -0.19348887	     -0.05721158	      0.88274328	     -0.00081449	     -0.21041094	     -0.00027414	     -0.00004525	     48.11764786
      1.57596981	     -0.05180609	     -0.00051229	     -0.19350423	     -0.05721194	      0.88274320	     -0.00081571	     -0.21040786	     -0.00030346	     -0.00008111	     47.94825801
      1.57710550	     -0.05182134	     -0.00051371	     -0.19351917	     -0.05721230	      0.88274309	     -0.00081680	     -0.21040533	     -0.00032947	     -0.00011255	     48.05806222
      1.57824118	     -0.05183776	     -0.00051311	     -0.19353535	     -0.05721269	      0.88274294	     -0.00081789	     -0.21040299	     -0.00035504	     -0.00014331	     47.98411574
      1.57964364	     -0.05185972	     -0.00051391	     -0.19355697	     -0.05721321	      0.88274272	     -0.00081923	     -0.21040038	     -0.00038628	     -0.00018036	     48.03008181
      1.58104610	     -0.05188355	     -0.00051295	     -0.19358051	     -0.05721377	      0.88274244	     -0.00082056	     -0.21039806	     -0.00041691	     -0.00021616	     47.90265148
      1.58220731	     -0.05190448	     -0.00051439	     -0.19360113	     -0.05721427	      0.88274217	     -0.00082167	     -0.21039637	     -0.00044204	     -0.00024488	     47.99306362
      1.58336852	     -0.05192632	     -0.00051394	     -0.19362274	     -0.05721480	      0.88274187	     -0.00082277	     -0.21039487	     -0.00046667	     -0.00027261	     47.90256325
      1.58477449	     -0.05195428	     -0.00051504	     -0.19365037	     -0.05721548	      0.88274146	     -0.00082409	     -0.21039330	     -0.00049610	     -0.00030490	     47.94398139
      1.58618046	     -0.05198395	     -0.00051409	     -0.19367976	     -0.05721620	      0.88274101	     -0.00082542	     -0.21039200	     -0.00052481	     -0.00033564	     47.78028130
      1.58730026	     -0.05200891	     -0.00051575	     -0.19370445	     -0.05721680	      0.88274062	     -0.00082647	     -0.21039117	     -0.00054743	     -0.00035909	     47.86485847
      1.58842006	     -0.05203501	     -0.00051559	     -0.19373032	     -0.05721742	      0.88274021	     -0.00082752	     -0.21039051	     -0.00056952	     -0.00038155	     47.76948387
      1.58988101	     -0.05207070	     -0.00051671	     -0.19376569	     -0.05721827	      0.88273963	     -0.00082889	     -0.21038991	     -0.00059784	     -0.00040945	     47.77677999
      1.59134196	     -0.05210790	     -0.00051582	     -0.19380262	     -0.05721917	      0.88273901	     -0.00083025	     -0.21038960	     -0.00062530	     -0.00043571	     47.58548865
      1.59242913	     -0.05213660	     -0.00051747	     -0.19383108	     -0.05721986	      0.88273853	     -0.00083126	     -0.21038956	     -0.00064544	     -0.00045429	     47.65544803
      1.59351631	     -0.05216621	     -0.00051733	     -0.19386049	     -0.05722057	      0.88273803	     -0.00083227	     -0.21038967	     -0.00066503	     -0.00047200	     47.54916553
      1.59504269	     -0.05220941	     -0.00051823	     -0.19390338	     -0.05722161	      0.88273729	     -0.00083368	     -0.21039007	     -0.00069188	     -0.00049553	     47.51588551
      1.59656907	     -0.05225450	     -0.00051718	     -0.19394824	     -0.05722268	      0.88273651	     -0.00083508	     -0.21039078	     -0.00071770	     -0.00051748	     47.28349022
      1.59760689	     -0.05228634	     -0.00051887	     -0.19397985	     -0.05722344	      0.88273597	     -0.00083603	     -0.21039143	     -0.00073493	     -0.00053165	     47.34458913
      1.59864470	     -0.05231913	     -0.00051884	     -0.19401246	     -0.05722421	      0.88273541	     -0.00083698	     -0.21039222	     -0.00075159	     -0.00054515	     47.23569249
      1.60028483	     -0.05237278	     -0.00051966	     -0.19406582	     -0.05722546	      0.88273450	     -0.00083848	     -0.21039374	     -0.00077709	     -0.00056533	     47.15675176
      1.60162374	     -0.05241800	     -0.00051927	     -0.19411084	     -0.05722652	      0.88273373	     -0.00083969	     -0.21039524	     -0.00079697	     -0.00058082	     46.97566080
      1.60296265	     -0.05246470	     -0.00052052	     -0.19415731	     -0.05722760	      0.88273294	     -0.00084090	     -0.21039696	     -0.00081619	     -0.00059558	     46.97443839
      1.60430156	     -0.05251261	     -0.00051909	     -0.19420507	     -0.05722870	      0.88273214	     -0.00084211	     -0.21039890	     -0.00083442	     -0.00060960	     46.70920634
      1.60548197	     -0.05255661	     -0.00052030	     -0.19424887	     -0.05722969	      0.88273141	     -0.00084317	     -0.21040081	     -0.00084999	     -0.00062151	     46.72973392
      1.60666237	     -0.05260183	     -0.00051950	     -0.19429396	     -0.05723071	      0.88273067	     -0.00084422	     -0.21040291	     -0.00086471	     -0.00063297	     46.52838667
      1.60784277	     -0.05264808	     -0.00051992	     -0.19434005	     -0.05723174	      0.88272992	     -0.00084527	     -0.21040519	     -0.00087883	     -0.00064412	     46.46287141
      1.60941194	     -0.05271073	     -0.00051904	     -0.19440254	     -0.05723313	      0.88272889	     -0.00084667	     -0.21040850	     -0.00089638	     -0.00065843	     46.22006353
      1.61062155	     -0.05276004	     -0.00051998	     -0.19445168	     -0.05723422	      0.88272809	     -0.00084774	     -0.21041123	     -0.00090916	     -0.00066920	     46.20924449
      1.61183116	     -0.05281020	     -0.00051915	     -0.19450173	     -0.05723533	      0.88272728	     -0.00084880	     -0.21041413	     -0.00092102	     -0.00067969	     45.99272332
      1.61304076	     -0.05286107	     -0.00051954	     -0.19455247	     -0.05723645	      0.88272645	     -0.00084986	     -0.21041717	     -0.00093219	     -0.00069002	     45.91859390
      1.61458506	     -0.05292688	     -0.00051848	     -0.19461817	     -0.05723790	      0.88272537	     -0.00085121	     -0.21042125	     -0.00094514	     -0.00070295	     45.65054248
      1.61577713	     -0.05297837	     -0.00051940	     -0.19466953	     -0.05723903	      0.88272453	     -0.00085225	     -0.21042454	     -0.00095437	     -0.00071282	     45.63717089
      1.61696919	     -0.05303050	     -0.00051854	     -0.19472159	     -0.05724017	      0.88272367	     -0.00085328	     -0.21042795	     -0.00096266	     -0.00072254	     45.41539150
      1.61840050	     -0.05309402	     -0.00051909	     -0.19478498	     -0.05724156	      0.88272263	     -0.00085452	     -0.21043220	     -0.00097167	     -0.00073415	     45.34051220
      1.61983182	     -0.05315814	     -0.00051732	     -0.19484907	     -0.05724295	      0.88272157	     -0.00085575	     -0.21043659	     -0.00097931	     -0.00074562	     44.99911818
      1.62092845	     -0.05320758	     -0.00051848	     -0.19489840	     -0.05724403	      0.88272075	     -0.00085669	     -0.21044006	     -0.00098458	     -0.00075441	     45.01552472
      1.62202508	     -0.05325725	     -0.00051781	     -0.19494804	     -0.05724511	      0.88271992	     -0.00085763	     -0.21044360	     -0.00098898	     -0.00076310	     44.82403738
      1.62356432	     -0.05332739	     -0.00051814	     -0.19501810	     -0.05724664	      0.88271873	     -0.00085894	     -0.21044868	     -0.00099409	     -0.00077524	     44.69138309
      1.62491127	     -0.05338905	     -0.00051742	     -0.19507974	     -0.05724798	      0.88271768	     -0.00086008	     -0.21045323	     -0.00099734	     -0.00078568	     44.42113309
      1.62625821	     -0.05345083	     -0.00051852	     -0.19514145	     -0.05724933	      0.88271662	     -0.00086122	     -0.21045787	     -0.00099972	     -0.00079602	     44.38537013
      1.62760516	     -0.05351266	     -0.00051710	     -0.19520328	     -0.05725067	      0.88271554	     -0.00086235	     -0.21046257	     -0.00100084	     -0.00080614	     44.04169894
      1.62879099	     -0.05356709	     -0.00051836	     -0.19525766	     -0.05725186	      0.88271458	     -0.00086335	     -0.21046676	     -0.00100118	     -0.00081496	     44.04316819
      1.62997682	     -0.05362135	     -0.00051761	     -0.19531194	     -0.05725305	      0.88271360	     -0.00086434	     -0.21047100	     -0.00100054	     -0.00082356	     43.79885050
      1.63116265	     -0.05367541	     -0.00051797	     -0.19536599	     -0.05725423	      0.88271262	     -0.00086533	     -0.21047526	     -0.00099919	     -0.00083198	     43.69994467
      1.63278612	     -0.05374904	     -0.00051711	     -0.19543964	     -0.05725585	      0.88271126	     -0.00086667	     -0.21048113	     -0.00099593	     -0.00084309	     43.40375159
      1.63400984	     -0.05380427	     -0.00051803	     -0.19549486	     -0.05725707	      0.88271023	     -0.00086768	     -0.21048557	     -0.00099263	     -0.00085117	     43.37605421
      1.63523356	     -0.05385909	     -0.00051719	     -0.19554973	     -0.05725828	      0.88270918	     -0.00086869	     -0.21049002	     -0.00098833	     -0.00085889	     43.12999841
      1.63645729	     -0.05391359	     -0.00051752	     -0.19560426	     -0.05725949	      0.88270812	     -0.00086969	     -0.21049447	     -0.00098332	     -0.00086628	     43.03851131
      1.63804089	     -0.05398370	     -0.00051648	     -0.19567445	     -0.05726104	      0.88270675	     -0.00087099	     -0.21050021	     -0.00097546	     -0.00087524	     42.73725785
      1.63924485	     -0.05403653	     -0.00051745	     -0.19572730	     -0.05726221	      0.88270569	     -0.00087197	     -0.21050457	     -0.00096874	     -0.00088161	     42.72633395
      1.64044880	     -0.05408892	     -0.00051675	     -0.19577977	     -0.05726337	      0.88270462	     -0.00087294	     -0.21050890	     -0.00096107	     -0.00088748	     42.49575852
      1.64191094	     -0.05415186	     -0.00051752	     -0.19584277	     -0.05726477	      0.88270332	     -0.00087413	     -0.21051412	     -0.00095088	     -0.00089397	     42.42668641
      1.64337307	     -0.05421379	     -0.00051612	     -0.19590482	     -0.05726615	      0.88270201	     -0.00087530	     -0.21051929	     -0.00093935	     -0.00089959	     42.06871215
      1.64447525	     -0.05425978	     -0.00051771	     -0.19595085	     -0.05726718	      0.88270102	     -0.00087619	     -0.21052313	     -0.00093020	     -0.00090330	     42.11296030
      1.64557742	     -0.05430521	     -0.00051760	     -0.19599636	     -0.05726820	      0.88270002	     -0.00087707	     -0.21052693	     -0.00092027	     -0.00090644	     41.93071968
      1.64715895	     -0.05436939	     -0.00051866	     -0.19606063	     -0.05726965	      0.88269858	     -0.00087833	     -0.21053230	     -0.00090514	     -0.00091000	     41.82096926
      1.64852812	     -0.05442372	     -0.00051862	     -0.19611508	     -0.05727088	      0.88269733	     -0.00087942	     -0.21053685	     -0.00089099	     -0.00091207	     41.56819558
      1.64989730	     -0.05447675	     -0.00052059	     -0.19616818	     -0.05727209	      0.88269608	     -0.00088051	     -0.21054132	     -0.00087620	     -0.00091324	     41.58509737
      1.65126647	     -0.05452850	     -0.00052030	     -0.19622007	     -0.05727327	      0.88269483	     -0.00088159	     -0.21054568	     -0.00086036	     -0.00091338	     41.24696681
      1.65246493	     -0.05457263	     -0.00052270	     -0.19626426	     -0.05727430	      0.88269374	     -0.00088254	     -0.21054942	     -0.00084613	     -0.00091274	     41.31647544
      1.65366339	     -0.05461554	     -0.00052328	     -0.19630728	     -0.05727530	      0.88269265	     -0.00088348	     -0.21055308	     -0.00083114	     -0.00091128	     41.09553463
      1.65486185	     -0.05465687	     -0.00052505	     -0.19634870	     -0.05727629	      0.88269156	     -0.00088442	     -0.21055665	     -0.00081573	     -0.00090905	     41.05124818
      1.65652091	     -0.05471171	     -0.00052646	     -0.19640369	     -0.05727762	      0.88269005	     -0.00088572	     -0.21056145	     -0.00079344	     -0.00090458	     40.79550913
      1.65775615	     -0.05475069	     -0.00052923	     -0.19644274	     -0.05727859	      0.88268894	     -0.00088669	     -0.21056491	     -0.00077644	     -0.00090025	     40.85900376
      1.65899140	     -0.05478786	     -0.00053043	     -0.19648004	     -0.05727954	      0.88268783	     -0.00088765	     -0.21056826	     -0.00075880	     -0.00089498	     40.64945131
      1.66022665	     -0.05482321	     -0.00053289	     -0.19651548	     -0.05728047	      0.88268673	     -0.00088862	     -0.21057151	     -0.00074084	     -0.00088884	     40.63910384
      1.66184489	     -0.05486648	     -0.00053479	     -0.19655892	     -0.05728165	      0.88268529	     -0.00088987	     -0.21057561	     -0.00071657	     -0.00087941	     40.38904035
      1.66305630	     -0.05489689	     -0.00053802	     -0.19658940	     -0.05728250	      0.88268423	     -0.00089082	     -0.21057855	     -0.00069818	     -0.00087138	     40.49402667
      1.66426772	     -0.05492539	     -0.00053960	     -0.19661803	     -0.05728334	      0.88268318	     -0.00089175	     -0.21058139	     -0.00067930	     -0.00086246	     40.30734838
      1.66575591	     -0.05495786	     -0.00054308	     -0.19665062	     -0.05728433	      0.88268191	     -0.00089291	     -0.21058473	     -0.00065589	     -0.00085036	     40.35724556
      1.66708806	     -0.05498460	     -0.00054454	     -0.19667751	     -0.05728519	      0.88268078	     -0.00089393	     -0.21058758	     -0.00063442	     -0.00083843	     40.09599535
      1.66842021	     -0.05500922	     -0.00054822	     -0.19670223	     -0.05728602	      0.88267968	     -0.00089496	     -0.21059030	     -0.00061293	     -0.00082554	     40.23877232
      1.66975236	     -0.05503163	     -0.00054956	     -0.19672481	     -0.05728683	      0.88267858	     -0.00089598	     -0.21059288	     -0.00059094	     -0.00081163	     39.95026276
      1.67108451	     -0.05505186	     -0.00055344	     -0.19674514	     -0.05728760	      0.88267751	     -0.00089701	     -0.21059534	     -0.00056903	     -0.00079683	     40.13976888
      1.67241666	     -0.05506975	     -0.00055445	     -0.19676321	     -0.05728834	      0.88267646	     -0.00089803	     -0.21059767	     -0.00054664	     -0.00078110	     39.81796994
      1.67374881	     -0.05508547	     -0.00055833	     -0.19677903	     -0.05728905	      0.88267543	     -0.00089905	     -0.21059986	     -0.00052444	     -0.00076464	     40.05447462
      1.67508096	     -0.05509900	     -0.00055877	     -0.19679276	     -0.05728974	      0.88267443	     -0.00090006	     -0.21060191	     -0.00050174	     -0.00074743	     39.68533676
      1.67627440	     -0.05510965	     -0.00056182	     -0.19680352	     -0.05729032	      0.88267354	     -0.00090097	     -0.21060364	     -0.00048162	     -0.00073166	     39.87089480
      1.67746784	     -0.05511946	     -0.00056278	     -0.19681350	     -0.05729089	      0.88267268	     -0.00090188	     -0.21060527	     -0.00046116	     -0.00071559	     39.68594853
      1.67891258	     -0.05513108	     -0.00056549	     -0.19682528	     -0.05729154	      0.88267166	     -0.00090298	     -0.21060716	     -0.00043635	     -0.00069609	     39.75248945
      1.68035731	     -0.05514331	     -0.00056649	     -0.19683771	     -0.05729215	      0.88267067	     -0.00090408	     -0.21060904	     -0.00041108	     -0.00067673	     39.46720885
      1.68157661	     -0.05515485	     -0.00056967	     -0.19684936	     -0.05729264	      0.88266985	     -0.00090500	     -0.21061067	     -0.00038975	     -0.00066086	     39.63728393
      1.68279592	     -0.05516744	     -0.00057111	     -0.19686210	     -0.05729310	      0.88266906	     -0.00090593	     -0.21061240	     -0.00036792	     -0.00064554	     39.44000715
      1.68401522	     -0.05518107	     -0.00057383	     -0.19687585	     -0.05729353	      0.88266828	     -0.00090685	     -0.21061427	     -0.00034587	     -0.00063102	     39.46615933
      1.68566615	     -0.05520120	     -0.00057645	     -0.19689619	     -0.05729408	      0.88266725	     -0.00090810	     -0.21061709	     -0.00031524	     -0.00061290	     39.23854069
      1.68690714	     -0.05521800	     -0.00058024	     -0.19691309	     -0.05729446	      0.88266650	     -0.00090905	     -0.21061947	     -0.00029186	     -0.00060071	     39.37933143
      1.68814812	     -0.05523645	     -0.00058251	     -0.19693168	     -0.05729480	      0.88266576	     -0.00090999	     -0.21062211	     -0.00026779	     -0.00058987	     39.16900289
      1.68938911	     -0.05525674	     -0.00058609	     -0.19695208	     -0.05729512	      0.88266503	     -0.00091093	     -0.21062506	     -0.00024330	     -0.00058061	     39.19045200
      1.69103337	     -0.05528621	     -0.00058975	     -0.19698173	     -0.05729549	      0.88266409	     -0.00091218	     -0.21062948	     -0.00020975	     -0.00057087	     38.92471197
      1.69225934	     -0.05530956	     -0.00059438	     -0.19700517	     -0.05729573	      0.88266339	     -0.00091311	     -0.21063319	     -0.00018420	     -0.00056562	     39.07378962
      1.69348532	     -0.05533420	     -0.00059752	     -0.19702995	     -0.05729594	      0.88266270	     -0.00091404	     -0.21063726	     -0.00015779	     -0.00056202	     38.86218830
      1.69498764	     -0.05536687	     -0.00060309	     -0.19706274	     -0.05729616	      0.88266186	     -0.00091518	     -0.21064277	     -0.00012472	     -0.00055994	     38.91608471
      1.69633283	     -0.05539792	     -0.00060646	     -0.19709395	     -0.05729630	      0.88266110	     -0.00091620	     -0.21064822	     -0.00009407	     -0.00056016	     38.59687314
      1.69767802	     -0.05542962	     -0.00061199	     -0.19712575	     -0.05729641	      0.88266035	     -0.00091723	     -0.21065415	     -0.00006284	     -0.00056236	     38.73588924
      1.69902321	     -0.05546118	     -0.00061514	     -0.19715750	     -0.05729647	      0.88265959	     -0.00091825	     -0.21066054	     -0.00003051	     -0.00056631	     38.38778495
      1.70036839	     -0.05549309	     -0.00062064	     -0.19718954	     -0.05729649	      0.88265882	     -0.00091927	     -0.21066734	      0.00000236	     -0.00057196	     38.54207232
      1.70171358	     -0.05552542	     -0.00062335	     -0.19722207	     -0.05729647	      0.88265805	     -0.00092029	     -0.21067455	      0.00003634	     -0.00057908	     38.15266839
      1.70305877	     -0.05555838	     -0.00062875	     -0.19725518	     -0.05729639	      0.88265727	     -0.00092131	     -0.21068215	      0.00007081	     -0.00058766	     38.32665140
      1.70440396	     -0.05559177	     -0.00063115	     -0.19728880	     -0.05729627	      0.88265647	     -0.00092233	     -0.21069015	      0.00010646	     -0.00059743	     37.91827664
      1.70574915	     -0.05562593	     -0.00063656	     -0.19732312	     -0.05729611	      0.88265566	     -0.00092335	     -0.21069852	      0.00014258	     -0.00060834	     38.10898262
      1.70709433	     -0.05566059	     -0.00063863	     -0.19735804	     -0.05729589	      0.88265483	     -0.00092437	     -0.21070727	      0.00017989	     -0.00062012	     37.67979815
      1.70843952	     -0.05569543	     -0.00064393	     -0.19739305	     -0.05729562	      0.88265399	     -0.00092539	     -0.21071639	      0.00021765	     -0.00063274	     37.88841509
      1.70978471	     -0.05573042	     -0.00064577	     -0.19742833	     -0.05729530	      0.88265313	     -0.00092640	     -0.21072584	      0.00025667	     -0.00064587	     37.45728856
      1.71112990	     -0.05576630	     -0.00065117	     -0.19746439	     -0.05729493	      0.88265225	     -0.00092742	     -0.21073562	      0.00029611	     -0.00065946	     37.67212280
      1.71247509	     -0.05580288	     -0.00065300	     -0.19750127	     -0.05729451	      0.88265136	     -0.00092844	     -0.21074573	      0.00033679	     -0.00067318	     37.24047661
      1.71368328	     -0.05583615	     -0.00065764	     -0.19753473	     -0.05729408	      0.88265053	     -0.00092935	     -0.21075508	      0.00037369	     -0.00068557	     37.37500915
      1.71489148	     -0.05586958	     -0.00066023	     -0.19756841	     -0.05729360	      0.88264970	     -0.00093026	     -0.21076469	      0.00041147	     -0.00069780	     37.16360137
      1.71637276	     -0.05591179	     -0.00066489	     -0.19761090	     -0.05729296	      0.88264865	     -0.00093138	     -0.21077678	      0.00045850	     -0.00071247	     37.15384178
      1.71785404	     -0.05595519	     -0.00066768	     -0.19765463	     -0.05729224	      0.88264759	     -0.00093249	     -0.21078926	      0.00050667	     -0.00072660	     36.85002237
      1.71910272	     -0.05599228	     -0.00067215	     -0.19769195	     -0.05729159	      0.88264667	     -0.00093343	     -0.21080005	      0.00054777	     -0.00073807	     36.94872414
      1.72035141	     -0.05602948	     -0.00067466	     -0.19772944	     -0.05729088	      0.88264575	     -0.00093437	     -0.21081109	      0.00058979	     -0.00074893	     36.73695510
      1.72160010	     -0.05606647	     -0.00067827	     -0.19776670	     -0.05729011	      0.88264480	     -0.00093531	     -0.21082234	      0.00063236	     -0.00075916	     36.71976571
      1.72327767	     -0.05611635	     -0.00068167	     -0.19781699	     -0.05728900	      0.88264352	     -0.00093657	     -0.21083777	      0.00069080	     -0.00077165	     36.48163009
      1.72454596	     -0.05615437	     -0.00068566	     -0.19785529	     -0.05728810	      0.88264254	     -0.00093753	     -0.21084965	      0.00073556	     -0.00078009	     36.54845755
      1.72581425	     -0.05619218	     -0.00068781	     -0.19789344	     -0.05728714	      0.88264154	     -0.00093848	     -0.21086170	      0.00078118	     -0.00078757	     36.35038189
      1.72708253	     -0.05623017	     -0.00069109	     -0.19793175	     -0.05728612	      0.88264054	     -0.00093943	     -0.21087391	      0.00082735	     -0.00079409	     36.33177380
      1.72875730	     -0.05628080	     -0.00069399	     -0.19798284	     -0.05728468	      0.88263920	     -0.00094069	     -0.21089028	      0.00088950	     -0.00080113	     36.09454308
      1.73000958	     -0.05631870	     -0.00069789	     -0.19802105	     -0.05728354	      0.88263820	     -0.00094163	     -0.21090269	      0.00093655	     -0.00080525	     36.17060052
      1.73126185	     -0.05635602	     -0.00070011	     -0.19805872	     -0.05728233	      0.88263719	     -0.00094257	     -0.21091522	      0.00098445	     -0.00080826	     35.99531391
      1.73279455	     -0.05640149	     -0.00070433	     -0.19810460	     -0.05728078	      0.88263595	     -0.00094371	     -0.21093068	      0.00104377	     -0.00081048	     36.00959890
      1.73416611	     -0.05644271	     -0.00070640	     -0.19814624	     -0.05727931	      0.88263483	     -0.00094474	     -0.21094465	      0.00109784	     -0.00081104	     35.76215533
      1.73553766	     -0.05648420	     -0.00071067	     -0.19818811	     -0.05727777	      0.88263372	     -0.00094577	     -0.21095873	      0.00115238	     -0.00081038	     35.84007688
      1.73690922	     -0.05652540	     -0.00071188	     -0.19822976	     -0.05727615	      0.88263261	     -0.00094680	     -0.21097293	      0.00120789	     -0.00080832	     35.57975229
      1.73828077	     -0.05656614	     -0.00071521	     -0.19827091	     -0.05727445	      0.88263150	     -0.00094783	     -0.21098720	      0.00126380	     -0.00080486	     35.66579918
      1.73965233	     -0.05660416	     -0.00071578	     -0.19830942	     -0.05727268	      0.88263040	     -0.00094886	     -0.21100151	      0.00132070	     -0.00079986	     35.41075360
      1.74102388	     -0.05663963	     -0.00071931	     -0.19834532	     -0.05727083	      0.88262931	     -0.00094988	     -0.21101578	      0.00137796	     -0.00079334	     35.54895046
      1.74239544	     -0.05667412	     -0.00071989	     -0.19838032	     -0.05726890	      0.88262823	     -0.00095091	     -0.21102999	      0.00143617	     -0.00078508	     35.28395436
      1.74376699	     -0.05670736	     -0.00072359	     -0.19841399	     -0.05726689	      0.88262716	     -0.00095194	     -0.21104410	      0.00149457	     -0.00077518	     35.43254795
      1.74513855	     -0.05673883	     -0.00072357	     -0.19844600	     -0.05726480	      0.88262610	     -0.00095296	     -0.21105808	      0.00155382	     -0.00076351	     35.15113425
      1.74651010	     -0.05676867	     -0.00072682	     -0.19847630	     -0.05726263	      0.88262506	     -0.00095399	     -0.21107188	      0.00161312	     -0.00075028	     35.31096292
      1.74773611	     -0.05679325	     -0.00072666	     -0.19850138	     -0.05726062	      0.88262415	     -0.00095491	     -0.21108403	      0.00166685	     -0.00073702	     35.09349777
      1.74896213	     -0.05681449	     -0.00072942	     -0.19852303	     -0.05725854	      0.88262326	     -0.00095582	     -0.21109598	      0.00172065	     -0.00072238	     35.12328417
      1.75046284	     -0.05683987	     -0.00073139	     -0.19854898	     -0.05725591	      0.88262219	     -0.00095694	     -0.21111038	      0.00178701	     -0.00070237	     35.01067515
      1.75196355	     -0.05686243	     -0.00073499	     -0.19857206	     -0.05725318	      0.88262115	     -0.00095806	     -0.21112447	      0.00185355	     -0.00068018	     35.10699446
      1.75322037	     -0.05687784	     -0.00073546	     -0.19858797	     -0.05725081	      0.88262031	     -0.00095900	     -0.21113592	      0.00190977	     -0.00065985	     34.96933248
      1.75447718	     -0.05689079	     -0.00073765	     -0.19860139	     -0.05724838	      0.88261949	     -0.00095994	     -0.21114700	      0.00196597	     -0.00063802	     35.02048620
      1.75573400	     -0.05690189	     -0.00073859	     -0.19861299	     -0.05724587	      0.88261871	     -0.00096087	     -0.21115766	      0.00202243	     -0.00061468	     34.97380234
      1.75744944	     -0.05691350	     -0.00074115	     -0.19862525	     -0.05724234	      0.88261768	     -0.00096215	     -0.21117150	      0.00209952	     -0.00058055	     35.04914723
      1.75872328	     -0.05691924	     -0.00074138	     -0.19863152	     -0.05723963	      0.88261696	     -0.00096309	     -0.21118119	      0.00215703	     -0.00055348	     34.97404582
      1.75999711	     -0.05692266	     -0.00074331	     -0.19863543	     -0.05723684	      0.88261627	     -0.00096404	     -0.21119034	      0.00221437	     -0.00052507	     35.03977082
      1.76152956	     -0.05692442	     -0.00074403	     -0.19863782	     -0.05723339	      0.88261549	     -0.00096518	     -0.21120061	      0.00228347	     -0.00048912	     35.00227252
      1.76288866	     -0.05692494	     -0.00074676	     -0.19863884	     -0.05723025	      0.88261485	     -0.00096619	     -0.21120905	      0.00234444	     -0.00045581	     35.10552586
      1.76424777	     -0.05692448	     -0.00074772	     -0.19863892	     -0.05722702	      0.88261425	     -0.00096720	     -0.21121690	      0.00240549	     -0.00042116	     35.06965872
      1.76560687	     -0.05692292	     -0.00075135	     -0.19863783	     -0.05722371	      0.88261371	     -0.00096821	     -0.21122416	      0.00246613	     -0.00038532	     35.19132010
      1.76696597	     -0.05691951	     -0.00075317	     -0.19863494	     -0.05722032	      0.88261321	     -0.00096922	     -0.21123082	      0.00252671	     -0.00034819	     35.17931261
      1.76832508	     -0.05691293	     -0.00075732	     -0.19862881	     -0.05721684	      0.88261276	     -0.00097024	     -0.21123685	      0.00258669	     -0.00030989	     35.31955657
      1.76968418	     -0.05690221	     -0.00075931	     -0.19861860	     -0.05721329	      0.88261237	     -0.00097125	     -0.21124217	      0.00264642	     -0.00027028	     35.32861836
      1.77104329	     -0.05688609	     -0.00076331	     -0.19860295	     -0.05720965	      0.88261203	     -0.00097226	     -0.21124672	      0.00270535	     -0.00022944	     35.48855181
      1.77240239	     -0.05686216	     -0.00076475	     -0.19857955	     -0.05720593	      0.88261174	     -0.00097327	     -0.21125034	      0.00276382	     -0.00018712	     35.53783447
      1.77376149	     -0.05683061	     -0.00076794	     -0.19854847	     -0.05720214	      0.88261152	     -0.00097428	     -0.21125290	      0.00282124	     -0.00014330	     35.71678941
      1.77512060	     -0.05679235	     -0.00076839	     -0.19851076	     -0.05719827	      0.88261135	     -0.00097530	     -0.21125433	      0.00287787	     -0.00009781	     35.77348274
      1.77647970	     -0.05674838	     -0.00077069	     -0.19846728	     -0.05719432	      0.88261125	     -0.00097631	     -0.21125459	      0.00293312	     -0.00005068	     35.96729208
      1.77783880	     -0.05669918	     -0.00077041	     -0.19841863	     -0.05719029	      0.88261122	     -0.00097732	     -0.21125369	      0.00298732	     -0.00000175	     36.04903138
      1.77919791	     -0.05664379	     -0.00077228	     -0.19836373	     -0.05718620	      0.88261125	     -0.00097833	     -0.21125161	      0.00303992	      0.00004883	     36.26824868
      1.78055701	     -0.05658161	     -0.00077112	     -0.19830209	     -0.05718203	      0.88261135	     -0.00097934	     -0.21124828	      0.00309130	      0.00010120	     36.38868474
      1.78191612	     -0.05651298	     -0.00077252	     -0.19823394	     -0.05717780	      0.88261152	     -0.00098035	     -0.21124368	      0.00314087	      0.00015520	     36.64274887
      1.78327522	     -0.05643770	     -0.00077053	     -0.19815921	     -0.05717349	      0.88261177	     -0.00098136	     -0.21123775	      0.00318908	      0.00021098	     36.79175322
      1.78463432	     -0.05635529	     -0.00077130	     -0.19807726	     -0.05716913	      0.88261210	     -0.00098237	     -0.21123046	      0.00323523	      0.00026829	     37.06670483
      1.78585246	     -0.05627491	     -0.00076859	     -0.19799738	     -0.05716516	      0.88261246	     -0.00098327	     -0.21122273	      0.00327530	      0.00032102	     37.21525921
      1.78707059	     -0.05618904	     -0.00076764	     -0.19791194	     -0.05716115	      0.88261288	     -0.00098417	     -0.21121382	      0.00331364	      0.00037484	     37.44418847
      1.78828872	     -0.05609956	     -0.00076540	     -0.19782292	     -0.05715709	      0.88261337	     -0.00098508	     -0.21120376	      0.00335047	      0.00042968	     37.63700921
      1.78998596	     -0.05597018	     -0.00076355	     -0.19769411	     -0.05715136	      0.88261417	     -0.00098633	     -0.21118790	      0.00339890	      0.00050734	     37.96021989
      1.79123229	     -0.05587136	     -0.00076050	     -0.19759573	     -0.05714710	      0.88261483	     -0.00098726	     -0.21117495	      0.00343252	      0.00056508	     38.14938154
      1.79247862	     -0.05576942	     -0.00075920	     -0.19749416	     -0.05714281	      0.88261558	     -0.00098818	     -0.21116093	      0.00346422	      0.00062309	     38.40494562
      1.79372496	     -0.05566531	     -0.00075700	     -0.19739043	     -0.05713847	      0.88261639	     -0.00098910	     -0.21114589	      0.00349424	      0.00068127	     38.63113329
      1.79537471	     -0.05552476	     -0.00075566	     -0.19725031	     -0.05713267	      0.88261758	     -0.00099033	     -0.21112449	      0.00353103	      0.00075806	     38.97623863
      1.79657966	     -0.05542048	     -0.00075293	     -0.19714637	     -0.05712840	      0.88261852	     -0.00099122	     -0.21110786	      0.00355599	      0.00081373	     39.15460615
      1.79778461	     -0.05531497	     -0.00075204	     -0.19704113	     -0.05712411	      0.88261954	     -0.00099212	     -0.21109043	      0.00357910	      0.00086869	     39.40849385
      1.79929742	     -0.05518101	     -0.00074982	     -0.19690752	     -0.05711867	      0.88262090	     -0.00099324	     -0.21106751	      0.00360582	      0.00093650	     39.68755096
      1.80062649	     -0.05506208	     -0.00074993	     -0.19678881	     -0.05711386	      0.88262219	     -0.00099423	     -0.21104648	      0.00362694	      0.00099469	     40.00972582
      1.80195556	     -0.05494125	     -0.00074784	     -0.19666824	     -0.05710903	      0.88262355	     -0.00099522	     -0.21102464	      0.00364613	      0.00105147	     40.22598973
      1.80328463	     -0.05481910	     -0.00074814	     -0.19654627	     -0.05710417	      0.88262498	     -0.00099622	     -0.21100204	      0.00366300	      0.00110647	     40.55913784
      1.80461369	     -0.05469585	     -0.00074574	     -0.19642325	     -0.05709929	      0.88262649	     -0.00099721	     -0.21097872	      0.00367796	      0.00115957	     40.75527308
      1.80594276	     -0.05457163	     -0.00074634	     -0.19629915	     -0.05709440	      0.88262806	     -0.00099821	     -0.21095473	      0.00369058	      0.00121040	     41.12041598
      1.80727183	     -0.05444509	     -0.00074340	     -0.19617281	     -0.05708949	      0.88262970	     -0.00099920	     -0.21093010	      0.00370139	      0.00125895	     41.30452490
      1.80843020	     -0.05433148	     -0.00074357	     -0.19605929	     -0.05708519	      0.88263118	     -0.00100007	     -0.21090809	      0.00370891	      0.00129919	     41.63732937
      1.80958858	     -0.05421580	     -0.00074163	     -0.19594373	     -0.05708089	      0.88263271	     -0.00100094	     -0.21088556	      0.00371500	      0.00133761	     41.85518912
      1.81104002	     -0.05406925	     -0.00074058	     -0.19579728	     -0.05707550	      0.88263469	     -0.00100203	     -0.21085665	      0.00372027	      0.00138302	     42.22007313
      1.81249146	     -0.05392182	     -0.00073757	     -0.19564998	     -0.05707009	      0.88263672	     -0.00100313	     -0.21082704	      0.00372312	      0.00142538	     42.46577797
      1.81364651	     -0.05380428	     -0.00073743	     -0.19553245	     -0.05706579	      0.88263839	     -0.00100400	     -0.21080302	      0.00372339	      0.00145674	     42.79654891
      1.81480155	     -0.05368582	     -0.00073531	     -0.19541404	     -0.05706149	      0.88264009	     -0.00100487	     -0.21077864	      0.00372220	      0.00148607	     43.01880660
      1.81627309	     -0.05353380	     -0.00073390	     -0.19526203	     -0.05705602	      0.88264230	     -0.00100598	     -0.21074707	      0.00371829	      0.00152037	     43.40648805
      1.81774462	     -0.05338173	     -0.00073031	     -0.19511000	     -0.05705055	      0.88264456	     -0.00100709	     -0.21071500	      0.00371197	      0.00155132	     43.65734163
      1.81883435	     -0.05326889	     -0.00073007	     -0.19499711	     -0.05704651	      0.88264626	     -0.00100791	     -0.21069095	      0.00370549	      0.00157196	     43.99562900
      1.81992409	     -0.05315624	     -0.00072804	     -0.19488444	     -0.05704248	      0.88264799	     -0.00100873	     -0.21066668	      0.00369775	      0.00159079	     44.21962415
      1.82147925	     -0.05299659	     -0.00072645	     -0.19472469	     -0.05703674	      0.88265048	     -0.00100991	     -0.21063172	      0.00368424	      0.00161450	     44.62461173
      1.82280236	     -0.05286173	     -0.00072399	     -0.19458976	     -0.05703187	      0.88265263	     -0.00101091	     -0.21060172	      0.00367064	      0.00163187	     44.89000908
      1.82412546	     -0.05272730	     -0.00072330	     -0.19445519	     -0.05702702	      0.88265480	     -0.00101191	     -0.21057155	      0.00365491	      0.00164663	     45.28219810
      1.82544857	     -0.05259375	     -0.00072009	     -0.19432154	     -0.05702220	      0.88265698	     -0.00101290	     -0.21054121	      0.00363734	      0.00165895	     45.50442643
      1.82677168	     -0.05246202	     -0.00071974	     -0.19418962	     -0.05701740	      0.88265919	     -0.00101390	     -0.21051077	      0.00361759	      0.00166864	     45.92922574
      1.82790151	     -0.05235057	     -0.00071648	     -0.19407807	     -0.05701332	      0.88266107	     -0.00101476	     -0.21048472	      0.00359937	      0.00167497	     46.08294430
      1.82903135	     -0.05223943	     -0.00071495	     -0.19396676	     -0.05700927	      0.88266297	     -0.00101561	     -0.21045863	      0.00357966	      0.00167937	     46.38253406
      1.83045837	     -0.05209957	     -0.00071123	     -0.19382673	     -0.05700418	      0.88266537	     -0.00101668	     -0.21042563	      0.00355296	      0.00168229	     46.66724134
      1.83188538	     -0.05195954	     -0.00070960	     -0.19368644	     -0.05699913	      0.88266777	     -0.00101776	     -0.21039259	      0.00352406	      0.00168228	     47.09622866
      1.83300209	     -0.05185222	     -0.00070623	     -0.19357896	     -0.05699521	      0.88266965	     -0.00101860	     -0.21036678	      0.00350015	      0.00168044	     47.22770649
      1.83411880	     -0.05174693	     -0.00070469	     -0.19347345	     -0.05699131	      0.88267152	     -0.00101944	     -0.21034107	      0.00347487	      0.00167687	     47.50038405
      1.83557766	     -0.05161319	     -0.00070162	     -0.19333941	     -0.05698627	      0.88267396	     -0.00102054	     -0.21030770	      0.00344014	      0.00166973	     47.76213712
      1.83703651	     -0.05148422	     -0.00070068	     -0.19321007	     -0.05698127	      0.88267639	     -0.00102164	     -0.21027467	      0.00340337	      0.00165964	     48.17969659
      1.83809164	     -0.05139430	     -0.00069728	     -0.19311994	     -0.05697770	      0.88267814	     -0.00102243	     -0.21025102	      0.00337579	      0.00165060	     48.26979396
      1.83914677	     -0.05130676	     -0.00069529	     -0.19303214	     -0.05697415	      0.88267988	     -0.00102323	     -0.21022761	      0.00334718	      0.00164005	     48.48478982
      1.84069813	     -0.05118276	     -0.00069116	     -0.19290777	     -0.05696899	      0.88268241	     -0.00102440	     -0.21019364	      0.00330361	      0.00162178	     48.72710560
      1.84200253	     -0.05108361	     -0.00068887	     -0.19280827	     -0.05696471	      0.88268451	     -0.00102538	     -0.21016555	      0.00326560	      0.00160375	     49.01302544
      1.84330693	     -0.05098886	     -0.00068482	     -0.19271319	     -0.05696047	      0.88268659	     -0.00102636	     -0.21013793	      0.00322663	      0.00158331	     49.15682049
      1.84461133	     -0.05089807	     -0.00068299	     -0.19262200	     -0.05695629	      0.88268864	     -0.00102734	     -0.21011080	      0.00318656	      0.00156033	     49.47015122
      1.84591573	     -0.05081148	     -0.00067791	     -0.19253510	     -0.05695216	      0.88269066	     -0.00102832	     -0.21008417	      0.00314579	      0.00153497	     49.53177701
      1.84701799	     -0.05074243	     -0.00067636	     -0.19246568	     -0.05694871	      0.88269234	     -0.00102915	     -0.21006210	      0.00311053	      0.00151154	     49.77040248
      1.84812024	     -0.05067713	     -0.00067283	     -0.19240008	     -0.05694530	      0.88269399	     -0.00102998	     -0.21004045	      0.00307485	      0.00148637	     49.85320877
      1.84954059	     -0.05059735	     -0.00066953	     -0.19231985	     -0.05694097	      0.88269608	     -0.00103104	     -0.21001320	      0.00302814	      0.00145125	     50.07377865
      1.85096095	     -0.05052193	     -0.00066434	     -0.19224403	     -0.05693670	      0.88269811	     -0.00103211	     -0.20998666	      0.00298090	      0.00141333	     50.13541336
      1.85206171	     -0.05046700	     -0.00066261	     -0.19218871	     -0.05693344	      0.88269965	     -0.00103294	     -0.20996658	      0.00294376	      0.00138203	     50.34686379
      1.85316248	     -0.05041600	     -0.00065922	     -0.19213737	     -0.05693022	      0.88270115	     -0.00103377	     -0.20994696	      0.00290641	      0.00134924	     50.39565550
      1.85461161	     -0.05035545	     -0.00065633	     -0.19207632	     -0.05692604	      0.88270308	     -0.00103486	     -0.20992188	      0.00285676	      0.00130382	     50.56414989
      1.85606074	     -0.05030164	     -0.00065167	     -0.19202204	     -0.05692194	      0.88270493	     -0.00103595	     -0.20989771	      0.00280687	      0.00125608	     50.55211839
      1.85710887	     -0.05026700	     -0.00065090	     -0.19198698	     -0.05691902	      0.88270623	     -0.00103674	     -0.20988081	      0.00277046	      0.00122014	     50.72470348
      1.85815701	     -0.05023592	     -0.00064850	     -0.19195553	     -0.05691613	      0.88270749	     -0.00103753	     -0.20986442	      0.00273404	      0.00118322	     50.74426901
      1.85969409	     -0.05019623	     -0.00064619	     -0.19191526	     -0.05691197	      0.88270926	     -0.00103869	     -0.20984133	      0.00268041	      0.00112739	     50.86086485
      1.86099343	     -0.05016759	     -0.00064317	     -0.19188615	     -0.05690852	      0.88271070	     -0.00103967	     -0.20982267	      0.00263506	      0.00107888	     50.84132104
      1.86229277	     -0.05014304	     -0.00064193	     -0.19186108	     -0.05690512	      0.88271207	     -0.00104065	     -0.20980479	      0.00258958	      0.00102931	     50.98500721
      1.86359211	     -0.05012219	     -0.00063830	     -0.19183978	     -0.05690179	      0.88271337	     -0.00104163	     -0.20978767	      0.00254427	      0.00097901	     50.89888514
      1.86489145	     -0.05010494	     -0.00063769	     -0.19182199	     -0.05689851	      0.88271461	     -0.00104261	     -0.20977128	      0.00249880	      0.00092806	     51.10256145
      1.86598625	     -0.05009314	     -0.00063435	     -0.19180981	     -0.05689580	      0.88271560	     -0.00104343	     -0.20975803	      0.00246074	      0.00088490	     50.97082608
      1.86708105	     -0.05008382	     -0.00063294	     -0.19180006	     -0.05689312	      0.88271655	     -0.00104426	     -0.20974528	      0.00242264	      0.00084155	     51.03620675
      1.86850300	     -0.05007538	     -0.00062981	     -0.19179111	     -0.05688971	      0.88271771	     -0.00104533	     -0.20972945	      0.00237342	      0.00078527	     50.98796589
      1.86992494	     -0.05007110	     -0.00062852	     -0.19178625	     -0.05688637	      0.88271878	     -0.00104641	     -0.20971443	      0.00232434	      0.00072914	     51.12185071
      1.87102479	     -0.05007067	     -0.00062536	     -0.19178544	     -0.05688384	      0.88271956	     -0.00104724	     -0.20970336	      0.00228674	      0.00068607	     50.97372223
      1.87212464	     -0.05007276	     -0.00062401	     -0.19178710	     -0.05688134	      0.88272029	     -0.00104807	     -0.20969277	      0.00224925	      0.00064331	     51.01034517
      1.87357283	     -0.05007949	     -0.00062100	     -0.19179330	     -0.05687812	      0.88272118	     -0.00104916	     -0.20967954	      0.00220035	      0.00058773	     50.92193327
      1.87502101	     -0.05009069	     -0.00062006	     -0.19180392	     -0.05687497	      0.88272199	     -0.00105026	     -0.20966714	      0.00215179	      0.00053303	     51.04693234
      1.87607131	     -0.05010143	     -0.00061702	     -0.19181430	     -0.05687273	      0.88272253	     -0.00105105	     -0.20965866	      0.00211708	      0.00049409	     50.85007540
      1.87712162	     -0.05011421	     -0.00061573	     -0.19182668	     -0.05687052	      0.88272303	     -0.00105184	     -0.20965059	      0.00208256	      0.00045572	     50.85024495
      1.87865656	     -0.05013640	     -0.00061285	     -0.19184831	     -0.05686737	      0.88272369	     -0.00105300	     -0.20963956	      0.00203281	      0.00040089	     50.73539443
      1.87995894	     -0.05015839	     -0.00061158	     -0.19186980	     -0.05686475	      0.88272418	     -0.00105399	     -0.20963087	      0.00199114	      0.00035558	     50.75459229
      1.88126132	     -0.05018287	     -0.00060833	     -0.19189385	     -0.05686218	      0.88272462	     -0.00105497	     -0.20962280	      0.00195018	      0.00031154	     50.57011194
      1.88256369	     -0.05021044	     -0.00060735	     -0.19192092	     -0.05685967	      0.88272499	     -0.00105596	     -0.20961532	      0.00190969	      0.00026877	     50.63550499
      1.88386607	     -0.05024084	     -0.00060343	     -0.19195092	     -0.05685720	      0.88272532	     -0.00105694	     -0.20960845	      0.00187007	      0.00022743	     50.36065917
      1.88496515	     -0.05026861	     -0.00060299	     -0.19197826	     -0.05685517	      0.88272555	     -0.00105778	     -0.20960310	      0.00183697	      0.00019358	     50.42086573
      1.88606423	     -0.05029809	     -0.00060064	     -0.19200737	     -0.05685317	      0.88272574	     -0.00105861	     -0.20959816	      0.00180453	      0.00016081	     50.26900793
      1.88749100	     -0.05033902	     -0.00059897	     -0.19204780	     -0.05685062	      0.88272594	     -0.00105969	     -0.20959233	      0.00176312	      0.00011979	     50.21685289
      1.88891778	     -0.05038290	     -0.00059561	     -0.19209123	     -0.05684813	      0.88272609	     -0.00106077	     -0.20958713	      0.00172276	      0.00008060	     49.95832561
      1.89002791	     -0.05041897	     -0.00059524	     -0.19212690	     -0.05684624	      0.88272616	     -0.00106161	     -0.20958352	      0.00169187	      0.00005128	     49.98972407
      1.89113804	     -0.05045661	     -0.00059315	     -0.19216418	     -0.05684438	      0.88272620	     -0.00106245	     -0.20958027	      0.00166171	      0.00002308	     49.81623752
      1.89258783	     -0.05050823	     -0.00059178	     -0.19221531	     -0.05684200	      0.88272621	     -0.00106354	     -0.20957657	      0.00162317	     -0.00001219	     49.73921907
      1.89403762	     -0.05056271	     -0.00058854	     -0.19226937	     -0.05683967	      0.88272617	     -0.00106464	     -0.20957345	      0.00158588	     -0.00004565	     49.42686347
      1.89510319	     -0.05060453	     -0.00058858	     -0.19231080	     -0.05683800	      0.88272610	     -0.00106545	     -0.20957153	      0.00155900	     -0.00006919	     49.44879968
      1.89616876	     -0.05064771	     -0.00058693	     -0.19235367	     -0.05683635	      0.88272602	     -0.00106625	     -0.20956991	      0.00153287	     -0.00009178	     49.27082593
      1.89769909	     -0.05071212	     -0.00058573	     -0.19241759	     -0.05683403	      0.88272585	     -0.00106741	     -0.20956811	      0.00149639	     -0.00012272	     49.14021216
      1.89901081	     -0.05076939	     -0.00058361	     -0.19247449	     -0.05683209	      0.88272568	     -0.00106841	     -0.20956704	      0.00146628	     -0.00014782	     48.87917926
      1.90032252	     -0.05082846	     -0.00058336	     -0.19253313	     -0.05683018	      0.88272547	     -0.00106940	     -0.20956639	      0.00143704	     -0.00017175	     48.83755033
      1.90163424	     -0.05088918	     -0.00058086	     -0.19259351	     -0.05682832	      0.88272523	     -0.00107039	     -0.20956615	      0.00140903	     -0.00019448	     48.50130160
      1.90294596	     -0.05095181	     -0.00058141	     -0.19265572	     -0.05682649	      0.88272496	     -0.00107139	     -0.20956629	      0.00138182	     -0.00021619	     48.53613247
      1.90406109	     -0.05100648	     -0.00057917	     -0.19271012	     -0.05682496	      0.88272471	     -0.00107223	     -0.20956672	      0.00135975	     -0.00023380	     48.19241182
      1.90517622	     -0.05106243	     -0.00057892	     -0.19276574	     -0.05682345	      0.88272444	     -0.00107307	     -0.20956742	      0.00133830	     -0.00025078	     48.10110198
      1.90660925	     -0.05113598	     -0.00057767	     -0.19283892	     -0.05682155	      0.88272406	     -0.00107416	     -0.20956871	      0.00131200	     -0.00027165	     47.81928719
      1.90804227	     -0.05121117	     -0.00057839	     -0.19291369	     -0.05681969	      0.88272366	     -0.00107525	     -0.20957042	      0.00128685	     -0.00029157	     47.76196334
      1.90917587	     -0.05127161	     -0.00057685	     -0.19297387	     -0.05681824	      0.88272332	     -0.00107610	     -0.20957205	      0.00126807	     -0.00030663	     47.42194094
      1.91030947	     -0.05133267	     -0.00057717	     -0.19303462	     -0.05681682	      0.88272296	     -0.00107696	     -0.20957391	      0.00124998	     -0.00032120	     47.32050607
      1.91175875	     -0.05141152	     -0.00057637	     -0.19311312	     -0.05681502	      0.88272248	     -0.00107806	     -0.20957663	      0.00122818	     -0.00033907	     47.01970832
      1.91320804	     -0.05149125	     -0.00057769	     -0.19319247	     -0.05681326	      0.88272198	     -0.00107916	     -0.20957968	      0.00120761	     -0.00035621	     46.99544718
      1.91430204	     -0.05155178	     -0.00057645	     -0.19325277	     -0.05681194	      0.88272158	     -0.00107999	     -0.20958219	      0.00119322	     -0.00036863	     46.63938638
      1.91539604	     -0.05161263	     -0.00057706	     -0.19331336	     -0.05681065	      0.88272117	     -0.00108082	     -0.20958487	      0.00117947	     -0.00038069	     46.53445725
      1.91691607	     -0.05169744	     -0.00057695	     -0.19339784	     -0.05680887	      0.88272058	     -0.00108197	     -0.20958886	      0.00116176	     -0.00039681	     46.23867229
      1.91843610	     -0.05178230	     -0.00057892	     -0.19348232	     -0.05680711	      0.88271997	     -0.00108313	     -0.20959312	      0.00114534	     -0.00041226	     46.23451920
      1.91949335	     -0.05184111	     -0.00057807	     -0.19354094	     -0.05680591	      0.88271953	     -0.00108393	     -0.20959623	      0.00113498	     -0.00042255	     45.86377645
      1.92055060	     -0.05189968	     -0.00057903	     -0.19359928	     -0.05680471	      0.88271907	     -0.00108474	     -0.20959946	      0.00112516	     -0.00043255	     45.76262533
      1.92216571	     -0.05198846	     -0.00057981	     -0.19368774	     -0.05680291	      0.88271836	     -0.00108597	     -0.20960459	      0.00111155	     -0.00044713	     45.47406620
      1.92350757	     -0.05206139	     -0.00058170	     -0.19376038	     -0.05680142	      0.88271776	     -0.00108699	     -0.20960901	      0.00110130	     -0.00045863	     45.40361486
      1.92484943	     -0.05213353	     -0.00058211	     -0.19383228	     -0.05679995	      0.88271713	     -0.00108801	     -0.20961357	      0.00109223	     -0.00046949	     45.06298682
      1.92619129	     -0.05220473	     -0.00058500	     -0.19390319	     -0.05679849	      0.88271650	     -0.00108904	     -0.20961824	      0.00108395	     -0.00047976	     45.10490224
      1.92738896	     -0.05226711	     -0.00058535	     -0.19396537	     -0.05679720	      0.88271592	     -0.00108995	     -0.20962251	      0.00107760	     -0.00048830	     44.73784630
      1.92858663	     -0.05232825	     -0.00058784	     -0.19402628	     -0.05679591	      0.88271533	     -0.00109087	     -0.20962685	      0.00107180	     -0.00049633	     44.71691340
      1.92978430	     -0.05238797	     -0.00058916	     -0.19408579	     -0.05679463	      0.88271473	     -0.00109178	     -0.20963125	      0.00106684	     -0.00050371	     44.48239030
      1.93133371	     -0.05246307	     -0.00059244	     -0.19416060	     -0.05679298	      0.88271394	     -0.00109297	     -0.20963700	      0.00106128	     -0.00051234	     44.44104014
      1.93255924	     -0.05252061	     -0.00059349	     -0.19421796	     -0.05679168	      0.88271331	     -0.00109391	     -0.20964159	      0.00105780	     -0.00051833	     44.11051630
      1.93378477	     -0.05257652	     -0.00059645	     -0.19427365	     -0.05679039	      0.88271267	     -0.00109485	     -0.20964619	      0.00105477	     -0.00052362	     44.10785499
      1.93501030	     -0.05263065	     -0.00059822	     -0.19432760	     -0.05678910	      0.88271203	     -0.00109579	     -0.20965081	      0.00105244	     -0.00052809	     43.87406268
      1.93653737	     -0.05269553	     -0.00060209	     -0.19439222	     -0.05678749	      0.88271122	     -0.00109697	     -0.20965655	      0.00105016	     -0.00053257	     43.88313093
      1.93774601	     -0.05274467	     -0.00060344	     -0.19444120	     -0.05678622	      0.88271057	     -0.00109790	     -0.20966109	      0.00104908	     -0.00053516	     43.55613341
      1.93895466	     -0.05279197	     -0.00060664	     -0.19448830	     -0.05678496	      0.88270992	     -0.00109883	     -0.20966559	      0.00104828	     -0.00053696	     43.56753945
      1.94016330	     -0.05283732	     -0.00060873	     -0.19453349	     -0.05678369	      0.88270927	     -0.00109976	     -0.20967006	      0.00104801	     -0.00053791	     43.36857047
      1.94175144	     -0.05289428	     -0.00061300	     -0.19459021	     -0.05678202	      0.88270842	     -0.00110099	     -0.20967587	      0.00104810	     -0.00053790	     43.38568525
      1.94295507	     -0.05293562	     -0.00061462	     -0.19463141	     -0.05678076	      0.88270777	     -0.00110192	     -0.20968023	      0.00104871	     -0.00053689	     43.07907870
      1.94415870	     -0.05297551	     -0.00061795	     -0.19467112	     -0.05677950	      0.88270713	     -0.00110285	     -0.20968454	      0.00104946	     -0.00053514	     43.09706922
      1.94560910	     -0.05302186	     -0.00062038	     -0.19471731	     -0.05677798	      0.88270635	     -0.00110397	     -0.20968970	      0.00105090	     -0.00053202	     42.82896527
      1.94691212	     -0.05306298	     -0.00062428	     -0.19475824	     -0.05677661	      0.88270566	     -0.00110498	     -0.20969432	      0.00105235	     -0.00052851	     42.90927212
      1.94821515	     -0.05310463	     -0.00062606	     -0.19479976	     -0.05677523	      0.88270498	     -0.00110598	     -0.20969897	      0.00105432	     -0.00052444	     42.57915466
      1.94951817	     -0.05314735	     -0.00063017	     -0.19484229	     -0.05677386	      0.88270429	     -0.00110699	     -0.20970373	      0.00105639	     -0.00052017	     42.67648821
      1.95082120	     -0.05319099	     -0.00063197	     -0.19488582	     -0.05677248	      0.88270362	     -0.00110800	     -0.20970865	      0.00105908	     -0.00051583	     42.32546876
      1.95212422	     -0.05323595	     -0.00063623	     -0.19493059	     -0.05677110	      0.88270295	     -0.00110902	     -0.20971377	      0.00106196	     -0.00051181	     42.44174896
      1.95342724	     -0.05328241	     -0.00063806	     -0.19497695	     -0.05676971	      0.88270229	     -0.00111003	     -0.20971915	      0.00106557	     -0.00050825	     42.06825094
      1.95473027	     -0.05333017	     -0.00064258	     -0.19502452	     -0.05676832	      0.88270163	     -0.00111104	     -0.20972484	      0.00106943	     -0.00050548	     42.21048585
      1.95603329	     -0.05337864	     -0.00064452	     -0.19507290	     -0.05676693	      0.88270097	     -0.00111205	     -0.20973085	      0.00107415	     -0.00050358	     41.82206624
      1.95733632	     -0.05342823	     -0.00064925	     -0.19512232	     -0.05676552	      0.88270031	     -0.00111306	     -0.20973720	      0.00107918	     -0.00050281	     41.97709127
      1.95863934	     -0.05347817	     -0.00065124	     -0.19517217	     -0.05676411	      0.88269966	     -0.00111408	     -0.20974391	      0.00108511	     -0.00050319	     41.56193924
      1.95994236	     -0.05352941	     -0.00065612	     -0.19522325	     -0.05676269	      0.88269900	     -0.00111509	     -0.20975101	      0.00109139	     -0.00050499	     41.72140229
      1.96124539	     -0.05358136	     -0.00065822	     -0.19527513	     -0.05676127	      0.88269834	     -0.00111611	     -0.20975850	      0.00109864	     -0.00050820	     41.29360144
      1.96254841	     -0.05363355	     -0.00066322	     -0.19532718	     -0.05675983	      0.88269768	     -0.00111712	     -0.20976640	      0.00110633	     -0.00051300	     41.46427188
      1.96385144	     -0.05368543	     -0.00066534	     -0.19537899	     -0.05675838	      0.88269700	     -0.00111814	     -0.20977467	      0.00111507	     -0.00051925	     41.03316768
      1.96515446	     -0.05373717	     -0.00067028	     -0.19543061	     -0.05675693	      0.88269632	     -0.00111915	     -0.20978330	      0.00112424	     -0.00052705	     41.19507205
      1.96645749	     -0.05378843	     -0.00067241	     -0.19548184	     -0.05675545	      0.88269563	     -0.00112017	     -0.20979227	      0.00113443	     -0.00053621	     40.76775175
      1.96776051	     -0.05383920	     -0.00067734	     -0.19553250	     -0.05675397	      0.88269492	     -0.00112119	     -0.20980155	      0.00114505	     -0.00054678	     40.92014840
      1.96906353	     -0.05388946	     -0.00067959	     -0.19558274	     -0.05675247	      0.88269420	     -0.00112221	     -0.20981114	      0.00115665	     -0.00055850	     40.50814461
      1.97036656	     -0.05393903	     -0.00068457	     -0.19563221	     -0.05675095	      0.88269347	     -0.00112323	     -0.20982100	      0.00116869	     -0.00057136	     40.64671701
      1.97166958	     -0.05398745	     -0.00068693	     -0.19568062	     -0.05674942	      0.88269271	     -0.00112424	     -0.20983112	      0.00118165	     -0.00058507	     40.25822872
      1.97297261	     -0.05403499	     -0.00069178	     -0.19572810	     -0.05674787	      0.88269194	     -0.00112527	     -0.20984145	      0.00119498	     -0.00059958	     40.37236708
      1.97427563	     -0.05408182	     -0.00069415	     -0.19577494	     -0.05674631	      0.88269115	     -0.00112629	     -0.20985198	      0.00120918	     -0.00061465	     40.00816689
      1.97557865	     -0.05412851	     -0.00069884	     -0.19582158	     -0.05674472	      0.88269034	     -0.00112731	     -0.20986271	      0.00122373	     -0.00063028	     40.09437218
      1.97688168	     -0.05417515	     -0.00070130	     -0.19586824	     -0.05674312	      0.88268951	     -0.00112833	     -0.20987363	      0.00123908	     -0.00064627	     39.75942185
      1.97818470	     -0.05422180	     -0.00070596	     -0.19591486	     -0.05674149	      0.88268866	     -0.00112936	     -0.20988475	      0.00125481	     -0.00066262	     39.83141108
      1.97948773	     -0.05426803	     -0.00070871	     -0.19596113	     -0.05673985	      0.88268778	     -0.00113038	     -0.20989607	      0.00127135	     -0.00067911	     39.54309785
      1.98079075	     -0.05431327	     -0.00071343	     -0.19600635	     -0.05673818	      0.88268689	     -0.00113141	     -0.20990754	      0.00128829	     -0.00069564	     39.60718093
      1.98209378	     -0.05435725	     -0.00071628	     -0.19605038	     -0.05673649	      0.88268597	     -0.00113244	     -0.20991915	      0.00130598	     -0.00071199	     39.35410117
      1.98339680	     -0.05440041	     -0.00072080	     -0.19609354	     -0.05673478	      0.88268503	     -0.00113347	     -0.20993086	      0.00132406	     -0.00072810	     39.39821850
      1.98469982	     -0.05444298	     -0.00072373	     -0.19613617	     -0.05673304	      0.88268407	     -0.00113450	     -0.20994266	      0.00134284	     -0.00074378	     39.17701893
      1.98600285	     -0.05448520	     -0.00072814	     -0.19617841	     -0.05673128	      0.88268309	     -0.00113553	     -0.20995455	      0.00136200	     -0.00075903	     39.20631833
      1.98730587	     -0.05452721	     -0.00073121	     -0.19622049	     -0.05672949	      0.88268209	     -0.00113656	     -0.20996652	      0.00138182	     -0.00077368	     39.01918184
      1.98860890	     -0.05456865	     -0.00073559	     -0.19626197	     -0.05672768	      0.88268108	     -0.00113760	     -0.20997858	      0.00140203	     -0.00078771	     39.04471331
      1.98991192	     -0.05460840	     -0.00073869	     -0.19630180	     -0.05672584	      0.88268004	     -0.00113864	     -0.20999069	      0.00142286	     -0.00080096	     38.89455310
      1.99149012	     -0.05465370	     -0.00074410	     -0.19634717	     -0.05672357	      0.88267877	     -0.00113990	     -0.21000537	      0.00144859	     -0.00081586	     39.00727789
      1.99265733	     -0.05468475	     -0.00074616	     -0.19637833	     -0.05672187	      0.88267781	     -0.00114083	     -0.21001618	      0.00146827	     -0.00082585	     38.79306263
      1.99382453	     -0.05471423	     -0.00074998	     -0.19640788	     -0.05672014	      0.88267684	     -0.00114177	     -0.21002691	      0.00148812	     -0.00083489	     38.83781968
      1.99537530	     -0.05475145	     -0.00075392	     -0.19644523	     -0.05671781	      0.88267553	     -0.00114301	     -0.21004103	      0.00151503	     -0.00084516	     38.72080430
      1.99676553	     -0.05478346	     -0.00075923	     -0.19647731	     -0.05671569	      0.88267435	     -0.00114413	     -0.21005356	      0.00153934	     -0.00085260	     38.84329181
      1.99815575	     -0.05481404	     -0.00076236	     -0.19650804	     -0.05671353	      0.88267317	     -0.00114525	     -0.21006596	      0.00156412	     -0.00085817	     38.63304175
      1.99937394	     -0.05483934	     -0.00076769	     -0.19653339	     -0.05671162	      0.88267212	     -0.00114624	     -0.21007673	      0.00158575	     -0.00086155	     38.79655298
      2.00059214	     -0.05486212	     -0.00077100	     -0.19655629	     -0.05670967	      0.88267107	     -0.00114723	     -0.21008736	      0.00160770	     -0.00086335	     38.69332251
      2.00181033	     -0.05488140	     -0.00077524	     -0.19657566	     -0.05670770	      0.88267001	     -0.00114822	     -0.21009782	      0.00162962	     -0.00086355	     38.76229690
      2.00345778	     -0.05490211	     -0.00077932	     -0.19659656	     -0.05670499	      0.88266859	     -0.00114957	     -0.21011157	      0.00165940	     -0.00086100	     38.69087567
      2.00470450	     -0.05491318	     -0.00078381	     -0.19660774	     -0.05670291	      0.88266752	     -0.00115059	     -0.21012162	      0.00168174	     -0.00085688	     38.85554823
      2.00595122	     -0.05491970	     -0.00078638	     -0.19661442	     -0.05670080	      0.88266646	     -0.00115162	     -0.21013129	      0.00170412	     -0.00085070	     38.80545805
      2.00719795	     -0.05492349	     -0.00079036	     -0.19661833	     -0.05669866	      0.88266540	     -0.00115265	     -0.21014055	      0.00172622	     -0.00084246	     38.91014893
      2.00881451	     -0.05492599	     -0.00079451	     -0.19662103	     -0.05669584	      0.88266405	     -0.00115399	     -0.21015199	      0.00175457	     -0.00082853	     38.86755758
      2.01003464	     -0.05492619	     -0.00079925	     -0.19662132	     -0.05669369	      0.88266305	     -0.00115500	     -0.21016022	      0.00177544	     -0.00081573	     39.02984673
      2.01125476	     -0.05492405	     -0.00080192	     -0.19661935	     -0.05669151	      0.88266206	     -0.00115602	     -0.21016812	      0.00179612	     -0.00080102	     38.99515951
      2.01274437	     -0.05491719	     -0.00080623	     -0.19661265	     -0.05668882	      0.88266088	     -0.00115727	     -0.21017728	      0.00182079	     -0.00078075	     39.15805585
      2.01407572	     -0.05490663	     -0.00080792	     -0.19660230	     -0.05668638	      0.88265986	     -0.00115839	     -0.21018494	      0.00184261	     -0.00076052	     39.11905949
      2.01540706	     -0.05489249	     -0.00081146	     -0.19658831	     -0.05668391	      0.88265886	     -0.00115952	     -0.21019207	      0.00186385	     -0.00073851	     39.32572666
      2.01673840	     -0.05487454	     -0.00081219	     -0.19657060	     -0.05668142	      0.88265789	     -0.00116065	     -0.21019862	      0.00188490	     -0.00071472	     39.30373995
      2.01806975	     -0.05485401	     -0.00081494	     -0.19655025	     -0.05667889	      0.88265696	     -0.00116179	     -0.21020459	      0.00190527	     -0.00068927	     39.52616797
      2.01940109	     -0.05483159	     -0.00081481	     -0.19652808	     -0.05667634	      0.88265606	     -0.00116293	     -0.21020999	      0.00192536	     -0.00066222	     39.49319562
      2.02073244	     -0.05480776	     -0.00081734	     -0.19650442	     -0.05667377	      0.88265519	     -0.00116407	     -0.21021483	      0.00194471	     -0.00063399	     39.72414240
      2.02206378	     -0.05478181	     -0.00081652	     -0.19647873	     -0.05667116	      0.88265437	     -0.00116522	     -0.21021913	      0.00196385	     -0.00060470	     39.69384721
      2.02339512	     -0.05475297	     -0.00081886	     -0.19645007	     -0.05666854	      0.88265358	     -0.00116638	     -0.21022288	      0.00198227	     -0.00057469	     39.96469201
      2.02458098	     -0.05472469	     -0.00081787	     -0.19642202	     -0.05666618	      0.88265292	     -0.00116742	     -0.21022572	      0.00199856	     -0.00054734	     39.95351439
      2.02576683	     -0.05469561	     -0.00081897	     -0.19639312	     -0.05666380	      0.88265229	     -0.00116846	     -0.21022809	      0.00201430	     -0.00051963	     40.10621646
      2.02721594	     -0.05465975	     -0.00081877	     -0.19635751	     -0.05666087	      0.88265156	     -0.00116974	     -0.21023042	      0.00203309	     -0.00048546	     40.16862426
      2.02866505	     -0.05462285	     -0.00082020	     -0.19632081	     -0.05665791	      0.88265088	     -0.00117103	     -0.21023219	      0.00205115	     -0.00045138	     40.38377674
      2.02986692	     -0.05459047	     -0.00081903	     -0.19628867	     -0.05665543	      0.88265035	     -0.00117210	     -0.21023320	      0.00206593	     -0.00042329	     40.40050268
      2.03106880	     -0.05455668	     -0.00081978	     -0.19625505	     -0.05665294	      0.88264986	     -0.00117318	     -0.21023380	      0.00208024	     -0.00039555	     40.56494744
      2.03252674	     -0.05451334	     -0.00081914	     -0.19621195	     -0.05664990	      0.88264931	     -0.00117450	     -0.21023395	      0.00209728	     -0.00036236	     40.67057135
      2.03398468	     -0.05446703	     -0.00082075	     -0.19616581	     -0.05664683	      0.88264880	     -0.00117583	     -0.21023343	      0.00211363	     -0.00032978	     40.94543545
      2.03514063	     -0.05442782	     -0.00081963	     -0.19612681	     -0.05664437	      0.88264844	     -0.00117689	     -0.21023253	      0.00212638	     -0.00030424	     40.98162415
      2.03629657	     -0.05438554	     -0.00082008	     -0.19608469	     -0.05664191	      0.88264810	     -0.00117795	     -0.21023116	      0.00213856	     -0.00027901	     41.16117329
      2.03781160	     -0.05432505	     -0.00081919	     -0.19602444	     -0.05663866	      0.88264770	     -0.00117936	     -0.21022860	      0.00215393	     -0.00024614	     41.33712806
      2.03932662	     -0.05425961	     -0.00082039	     -0.19595918	     -0.05663538	      0.88264735	     -0.00118077	     -0.21022512	      0.00216821	     -0.00021335	     41.65191250
      2.04043905	     -0.05420746	     -0.00081905	     -0.19590721	     -0.05663297	      0.88264713	     -0.00118182	     -0.21022194	      0.00217820	     -0.00018910	     41.73505724
      2.04155148	     -0.05415235	     -0.00081952	     -0.19585223	     -0.05663054	      0.88264693	     -0.00118287	     -0.21021822	      0.00218741	     -0.00016464	     41.93514496
      2.04314134	     -0.05406753	     -0.00081887	     -0.19576762	     -0.05662705	      0.88264670	     -0.00118438	     -0.21021191	      0.00219941	     -0.00012908	     42.18493285
      2.04449370	     -0.05399014	     -0.00081936	     -0.19569037	     -0.05662407	      0.88264655	     -0.00118567	     -0.21020555	      0.00220827	     -0.00009816	     42.47056553
      2.04584605	     -0.05390886	     -0.00081785	     -0.19560927	     -0.05662108	      0.88264644	     -0.00118698	     -0.21019826	      0.00221602	     -0.00006645	     42.67101261
      2.04719841	     -0.05382351	     -0.00081837	     -0.19552402	     -0.05661808	      0.88264637	     -0.00118829	     -0.21019004	      0.00222223	     -0.00003402	     42.98681355
      2.04855076	     -0.05373402	     -0.00081568	     -0.19543472	     -0.05661507	      0.88264634	     -0.00118961	     -0.21018085	      0.00222727	     -0.00000072	     43.19337268
      2.04971341	     -0.05365486	     -0.00081605	     -0.19535565	     -0.05661248	      0.88264636	     -0.00119075	     -0.21017219	      0.00223023	      0.00002847	     43.46642885
      2.05087606	     -0.05357486	     -0.00081446	     -0.19527577	     -0.05660988	      0.88264641	     -0.00119190	     -0.21016287	      0.00223222	      0.00005826	     43.67206239
      2.05232948	     -0.05347375	     -0.00081384	     -0.19517475	     -0.05660664	      0.88264652	     -0.00119335	     -0.21015034	      0.00223300	      0.00009611	     43.98647235
      2.05378290	     -0.05337040	     -0.00081104	     -0.19507154	     -0.05660339	      0.88264669	     -0.00119481	     -0.21013689	      0.00223217	      0.00013453	     44.25482357
      2.05493545	     -0.05328687	     -0.00081098	     -0.19498804	     -0.05660082	      0.88264686	     -0.00119597	     -0.21012559	      0.00223010	      0.00016519	     44.52954775
      2.05608801	     -0.05320196	     -0.00080900	     -0.19490321	     -0.05659825	      0.88264707	     -0.00119714	     -0.21011372	      0.00222709	      0.00019603	     44.76190994
      2.05756889	     -0.05309094	     -0.00080772	     -0.19479224	     -0.05659496	      0.88264739	     -0.00119866	     -0.21009767	      0.00222154	      0.00023565	     45.11311539
      2.05904977	     -0.05297964	     -0.00080442	     -0.19468102	     -0.05659167	      0.88264777	     -0.00120018	     -0.21008077	      0.00221431	      0.00027520	     45.40235284
      2.06014319	     -0.05289773	     -0.00080447	     -0.19459909	     -0.05658926	      0.88264809	     -0.00120132	     -0.21006781	      0.00220763	      0.00030410	     45.66696752
      2.06123662	     -0.05281548	     -0.00080274	     -0.19451686	     -0.05658685	      0.88264843	     -0.00120246	     -0.21005446	      0.00220009	      0.00033273	     45.88767332
      2.06279943	     -0.05269754	     -0.00080151	     -0.19439889	     -0.05658342	      0.88264899	     -0.00120410	     -0.21003479	      0.00218751	      0.00037292	     46.24008378
      2.06412975	     -0.05259689	     -0.00079907	     -0.19429824	     -0.05658051	      0.88264950	     -0.00120551	     -0.21001754	      0.00217532	      0.00040633	     46.49610442
      2.06546007	     -0.05249589	     -0.00079834	     -0.19419718	     -0.05657763	      0.88265007	     -0.00120693	     -0.20999985	      0.00216157	      0.00043874	     46.82499339
      2.06679039	     -0.05239420	     -0.00079515	     -0.19409548	     -0.05657476	      0.88265067	     -0.00120836	     -0.20998173	      0.00214659	      0.00047011	     47.06068162
      2.06812071	     -0.05229223	     -0.00079490	     -0.19399340	     -0.05657192	      0.88265132	     -0.00120980	     -0.20996321	      0.00213003	      0.00050014	     47.43176000
      2.06925796	     -0.05220466	     -0.00079181	     -0.19390581	     -0.05656951	      0.88265190	     -0.00121104	     -0.20994708	      0.00211499	      0.00052480	     47.60212156
      2.07039520	     -0.05211705	     -0.00079059	     -0.19381811	     -0.05656711	      0.88265251	     -0.00121229	     -0.20993068	      0.00209882	      0.00054832	     47.86867659
      2.07183098	     -0.05200781	     -0.00078773	     -0.19370878	     -0.05656411	      0.88265332	     -0.00121388	     -0.20990965	      0.00207708	      0.00057634	     48.12962338
      2.07326676	     -0.05189964	     -0.00078687	     -0.19360044	     -0.05656115	      0.88265416	     -0.00121548	     -0.20988836	      0.00205370	      0.00060221	     48.50810760
      2.07439519	     -0.05181406	     -0.00078378	     -0.19351479	     -0.05655884	      0.88265485	     -0.00121674	     -0.20987145	      0.00203443	      0.00062107	     48.66565188
      2.07552362	     -0.05172875	     -0.00078257	     -0.19342935	     -0.05655655	      0.88265556	     -0.00121801	     -0.20985438	      0.00201417	      0.00063852	     48.93492627
      2.07698848	     -0.05161950	     -0.00077970	     -0.19331994	     -0.05655362	      0.88265652	     -0.00121968	     -0.20983202	      0.00198661	      0.00065916	     49.19395808
      2.07845334	     -0.05151279	     -0.00077888	     -0.19321300	     -0.05655074	      0.88265749	     -0.00122136	     -0.20980952	      0.00195741	      0.00067729	     49.58125183
      2.07952327	     -0.05143552	     -0.00077572	     -0.19313562	     -0.05654865	      0.88265823	     -0.00122259	     -0.20979304	      0.00193533	      0.00068897	     49.68355796
      2.08059320	     -0.05135986	     -0.00077434	     -0.19305979	     -0.05654659	      0.88265897	     -0.00122383	     -0.20977652	      0.00191241	      0.00069919	     49.90405189
      2.08214472	     -0.05125383	     -0.00077121	     -0.19295353	     -0.05654365	      0.88266006	     -0.00122564	     -0.20975259	      0.00187795	      0.00071136	     50.13917477
      2.08345840	     -0.05116706	     -0.00076976	     -0.19286653	     -0.05654121	      0.88266100	     -0.00122719	     -0.20973242	      0.00184761	      0.00071904	     50.42271662
      2.08477207	     -0.05108160	     -0.00076626	     -0.19278086	     -0.05653880	      0.88266195	     -0.00122874	     -0.20971235	      0.00181649	      0.00072434	     50.57859444
      2.08608574	     -0.05099896	     -0.00076506	     -0.19269795	     -0.05653643	      0.88266290	     -0.00123031	     -0.20969239	      0.00178437	      0.00072711	     50.88467525
      2.08739942	     -0.05091991	     -0.00076087	     -0.19261871	     -0.05653411	      0.88266386	     -0.00123189	     -0.20967260	      0.00175163	      0.00072743	     50.97008161
      2.08851732	     -0.05085495	     -0.00076002	     -0.19255349	     -0.05653217	      0.88266467	     -0.00123324	     -0.20965594	      0.00172303	      0.00072559	     51.22036287
      2.08963523	     -0.05079198	     -0.00075706	     -0.19249032	     -0.05653026	      0.88266548	     -0.00123460	     -0.20963944	      0.00169409	      0.00072191	     51.32921467
      2.09105950	     -0.05071525	     -0.00075448	     -0.19241328	     -0.05652787	      0.88266651	     -0.00123634	     -0.20961869	      0.00165652	      0.00071439	     51.55637834
      2.09248378	     -0.05064226	     -0.00074995	     -0.19234003	     -0.05652554	      0.88266752	     -0.00123810	     -0.20959828	      0.00161848	      0.00070374	     51.65719315
      2.09360090	     -0.05058839	     -0.00074878	     -0.19228588	     -0.05652375	      0.88266830	     -0.00123949	     -0.20958253	      0.00158820	      0.00069313	     51.87651749
      2.09471801	     -0.05053747	     -0.00074591	     -0.19223474	     -0.05652199	      0.88266906	     -0.00124088	     -0.20956705	      0.00155777	      0.00068068	     51.96362194
      2.09616853	     -0.05047564	     -0.00074368	     -0.19217255	     -0.05651976	      0.88267004	     -0.00124270	     -0.20954738	      0.00151786	      0.00066177	     52.17078922
      2.09761905	     -0.05041848	     -0.00073950	     -0.19211508	     -0.05651759	      0.88267098	     -0.00124453	     -0.20952823	      0.00147775	      0.00064003	     52.21827046
      2.09868473	     -0.05037997	     -0.00073891	     -0.19207626	     -0.05651603	      0.88267165	     -0.00124589	     -0.20951451	      0.00144796	      0.00062224	     52.39307915
      2.09975040	     -0.05034443	     -0.00073639	     -0.19204048	     -0.05651450	      0.88267231	     -0.00124725	     -0.20950111	      0.00141814	      0.00060309	     52.43903452
      2.10127760	     -0.05029940	     -0.00073379	     -0.19199505	     -0.05651237	      0.88267321	     -0.00124922	     -0.20948250	      0.00137515	      0.00057332	     52.56540959
      2.10259019	     -0.05026604	     -0.00073050	     -0.19196138	     -0.05651059	      0.88267394	     -0.00125091	     -0.20946713	      0.00133819	      0.00054566	     52.57953581
      2.10390278	     -0.05023703	     -0.00072923	     -0.19193199	     -0.05650886	      0.88267464	     -0.00125262	     -0.20945234	      0.00130112	      0.00051614	     52.73946015
      2.10521537	     -0.05021141	     -0.00072560	     -0.19190606	     -0.05650717	      0.88267529	     -0.00125434	     -0.20943814	      0.00126426	      0.00048506	     52.70157344
      2.10637940	     -0.05019122	     -0.00072496	     -0.19188553	     -0.05650572	      0.88267584	     -0.00125588	     -0.20942602	      0.00123152	      0.00045629	     52.85536192
      2.10754343	     -0.05017310	     -0.00072233	     -0.19186711	     -0.05650431	      0.88267636	     -0.00125742	     -0.20941432	      0.00119898	      0.00042667	     52.84042660
      2.10870746	     -0.05015699	     -0.00072099	     -0.19185068	     -0.05650293	      0.88267684	     -0.00125896	     -0.20940302	      0.00116646	      0.00039632	     52.92377866
      2.11024808	     -0.05013839	     -0.00071773	     -0.19183169	     -0.05650117	      0.88267742	     -0.00126102	     -0.20938866	      0.00112364	      0.00035548	     52.91350323
      2.11143555	     -0.05012631	     -0.00071687	     -0.19181925	     -0.05649985	      0.88267782	     -0.00126262	     -0.20937803	      0.00109063	      0.00032363	     53.02807019
      2.11262303	     -0.05011609	     -0.00071424	     -0.19180873	     -0.05649858	      0.88267818	     -0.00126423	     -0.20936777	      0.00105782	      0.00029172	     52.98823763
      2.11381050	     -0.05010765	     -0.00071287	     -0.19179996	     -0.05649734	      0.88267851	     -0.00126584	     -0.20935788	      0.00102504	      0.00025986	     53.05441748
      2.11532983	     -0.05009909	     -0.00070958	     -0.19179101	     -0.05649581	      0.88267888	     -0.00126791	     -0.20934572	      0.00098336	      0.00021950	     53.00666417
      2.11649422	     -0.05009437	     -0.00070884	     -0.19178595	     -0.05649469	      0.88267911	     -0.00126951	     -0.20933678	      0.00095144	      0.00018899	     53.11294770
      2.11765860	     -0.05009121	     -0.00070634	     -0.19178249	     -0.05649360	      0.88267932	     -0.00127111	     -0.20932815	      0.00091976	      0.00015907	     53.05843826
      2.11906587	     -0.05008966	     -0.00070494	     -0.19178054	     -0.05649233	      0.88267951	     -0.00127306	     -0.20931813	      0.00088155	      0.00012372	     53.13763944
      2.12047313	     -0.05009043	     -0.00070120	     -0.19178098	     -0.05649112	      0.88267966	     -0.00127502	     -0.20930857	      0.00084369	      0.00008955	     53.00114309
      2.12153325	     -0.05009279	     -0.00070102	     -0.19178301	     -0.05649024	      0.88267975	     -0.00127650	     -0.20930165	      0.00081515	      0.00006457	     53.10571438
      2.12259337	     -0.05009655	     -0.00069903	     -0.19178649	     -0.05648939	      0.88267980	     -0.00127798	     -0.20929500	      0.00078686	      0.00004041	     53.04792823
      2.12411646	     -0.05010454	     -0.00069725	     -0.19179405	     -0.05648822	      0.88267984	     -0.00128013	     -0.20928588	      0.00074640	      0.00000710	     53.06325242
      2.12542877	     -0.05011384	     -0.00069446	     -0.19180303	     -0.05648726	      0.88267983	     -0.00128198	     -0.20927845	      0.00071188	     -0.00002014	     52.95240298
      2.12674108	     -0.05012536	     -0.00069362	     -0.19181416	     -0.05648635	      0.88267979	     -0.00128384	     -0.20927141	      0.00067751	     -0.00004606	     53.02540396
      2.12805338	     -0.05013895	     -0.00069042	     -0.19182744	     -0.05648548	      0.88267971	     -0.00128571	     -0.20926475	      0.00064362	     -0.00007049	     52.84372915
      2.12920905	     -0.05015287	     -0.00069019	     -0.19184101	     -0.05648476	      0.88267962	     -0.00128736	     -0.20925921	      0.00061388	     -0.00009088	     52.92169705
      2.13036471	     -0.05016856	     -0.00068800	     -0.19185641	     -0.05648407	      0.88267950	     -0.00128902	     -0.20925396	      0.00058455	     -0.00011012	     52.78899049
      2.13152037	     -0.05018619	     -0.00068706	     -0.19187372	     -0.05648341	      0.88267936	     -0.00129069	     -0.20924901	      0.00055543	     -0.00012829	     52.77447292
      2.13308413	     -0.05021289	     -0.00068455	     -0.19190001	     -0.05648257	      0.88267914	     -0.00129294	     -0.20924280	      0.00051664	     -0.00015118	     52.61175473
      2.13426847	     -0.05023518	     -0.00068438	     -0.19192196	     -0.05648197	      0.88267895	     -0.00129466	     -0.20923846	      0.00048757	     -0.00016731	     52.65001090
      2.13545281	     -0.05025912	     -0.00068254	     -0.19194559	     -0.05648141	      0.88267875	     -0.00129638	     -0.20923444	      0.00045903	     -0.00018237	     52.49677659
      2.13663715	     -0.05028484	     -0.00068197	     -0.19197098	     -0.05648089	      0.88267852	     -0.00129811	     -0.20923072	      0.00043083	     -0.00019648	     52.46891995
      2.13817208	     -0.05032069	     -0.00067983	     -0.19200644	     -0.05648025	      0.88267821	     -0.00130036	     -0.20922634	      0.00039505	     -0.00021338	     52.26653223
      2.13933437	     -0.05034934	     -0.00067977	     -0.19203476	     -0.05647981	      0.88267795	     -0.00130206	     -0.20922336	      0.00036835	     -0.00022528	     52.29199130
      2.14049666	     -0.05037977	     -0.00067796	     -0.19206492	     -0.05647940	      0.88267768	     -0.00130377	     -0.20922068	      0.00034225	     -0.00023638	     52.11665468
      2.14191281	     -0.05041921	     -0.00067737	     -0.19210397	     -0.05647893	      0.88267734	     -0.00130586	     -0.20921780	      0.00031100	     -0.00024904	     52.08029676
      2.14318612	     -0.05045658	     -0.00067515	     -0.19214105	     -0.05647856	      0.88267702	     -0.00130775	     -0.20921557	      0.00028371	     -0.00025966	     51.84106471
      2.14445943	     -0.05049570	     -0.00067520	     -0.19217983	     -0.05647821	      0.88267668	     -0.00130964	     -0.20921368	      0.00025692	     -0.00026973	     51.85312301
      2.14573274	     -0.05053648	     -0.00067294	     -0.19222034	     -0.05647790	      0.88267633	     -0.00131153	     -0.20921211	      0.00023099	     -0.00027921	     51.57940444
      2.14700605	     -0.05057896	     -0.00067332	     -0.19226247	     -0.05647762	      0.88267597	     -0.00131343	     -0.20921086	      0.00020557	     -0.00028830	     51.60151512
      2.14827936	     -0.05062300	     -0.00067100	     -0.19230625	     -0.05647738	      0.88267560	     -0.00131534	     -0.20920990	      0.00018107	     -0.00029691	     51.28955212
      2.14955267	     -0.05066870	     -0.00067173	     -0.19235161	     -0.05647716	      0.88267521	     -0.00131724	     -0.20920925	      0.00015709	     -0.00030525	     51.32208418
      2.15082598	     -0.05071591	     -0.00066934	     -0.19239857	     -0.05647698	      0.88267482	     -0.00131915	     -0.20920889	      0.00013408	     -0.00031321	     50.96868899
      2.15209929	     -0.05076469	     -0.00067038	     -0.19244702	     -0.05647682	      0.88267441	     -0.00132107	     -0.20920881	      0.00011158	     -0.00032100	     51.01559433
      2.15323959	     -0.05080961	     -0.00066844	     -0.19249172	     -0.05647670	      0.88267404	     -0.00132279	     -0.20920898	      0.00009230	     -0.00032774	     50.68879043
      2.15437989	     -0.05085595	     -0.00066861	     -0.19253779	     -0.05647661	      0.88267367	     -0.00132451	     -0.20920937	      0.00007351	     -0.00033442	     50.61162122
      2.15576848	     -0.05091402	     -0.00066738	     -0.19259558	     -0.05647652	      0.88267320	     -0.00132661	     -0.20921016	      0.00005160	     -0.00034242	     50.33736952
      2.15715707	     -0.05097366	     -0.00066804	     -0.19265490	     -0.05647647	      0.88267272	     -0.00132871	     -0.20921127	      0.00003053	     -0.00035040	     50.28891856
      2.15832604	     -0.05102488	     -0.00066647	     -0.19270591	     -0.05647644	      0.88267230	     -0.00133048	     -0.20921244	      0.00001374	     -0.00035705	     49.96304248
      2.15949502	     -0.05107700	     -0.00066686	     -0.19275778	     -0.05647643	      0.88267188	     -0.00133226	     -0.20921383	     -0.00000248	     -0.00036372	     49.87562731
      2.16066399	     -0.05112997	     -0.00066615	     -0.19281053	     -0.05647645	      0.88267145	     -0.00133403	     -0.20921542	     -0.00001790	     -0.00037036	     49.64526568
      2.16225074	     -0.05120324	     -0.00066659	     -0.19288348	     -0.05647649	      0.88267086	     -0.00133645	     -0.20921789	     -0.00003777	     -0.00037943	     49.50653798
      2.16344118	     -0.05125905	     -0.00066537	     -0.19293910	     -0.05647654	      0.88267040	     -0.00133826	     -0.20921996	     -0.00005165	     -0.00038622	     49.19148327
      2.16463162	     -0.05131556	     -0.00066590	     -0.19299539	     -0.05647661	      0.88266994	     -0.00134008	     -0.20922222	     -0.00006488	     -0.00039308	     49.09346570
      2.16582206	     -0.05137268	     -0.00066535	     -0.19305231	     -0.05647670	      0.88266947	     -0.00134190	     -0.20922466	     -0.00007725	     -0.00039994	     48.85190691
      2.16740012	     -0.05144954	     -0.00066611	     -0.19312889	     -0.05647683	      0.88266883	     -0.00134431	     -0.20922814	     -0.00009254	     -0.00040911	     48.72060167
      2.16857478	     -0.05150746	     -0.00066508	     -0.19318664	     -0.05647695	      0.88266834	     -0.00134611	     -0.20923093	     -0.00010289	     -0.00041592	     48.39679122
      2.16974944	     -0.05156590	     -0.00066579	     -0.19324488	     -0.05647707	      0.88266785	     -0.00134791	     -0.20923386	     -0.00011260	     -0.00042278	     48.29393635
      2.17119217	     -0.05163821	     -0.00066528	     -0.19331699	     -0.05647724	      0.88266723	     -0.00135012	     -0.20923766	     -0.00012333	     -0.00043113	     47.97742433
      2.17248077	     -0.05170328	     -0.00066704	     -0.19338183	     -0.05647741	      0.88266667	     -0.00135209	     -0.20924122	     -0.00013209	     -0.00043855	     47.91661751
      2.17376936	     -0.05176870	     -0.00066673	     -0.19344709	     -0.05647758	      0.88266610	     -0.00135407	     -0.20924494	     -0.00013976	     -0.00044578	     47.56782248
      2.17505796	     -0.05183445	     -0.00066888	     -0.19351262	     -0.05647777	      0.88266553	     -0.00135605	     -0.20924880	     -0.00014672	     -0.00045289	     47.53095536
      2.17634656	     -0.05190027	     -0.00066874	     -0.19357829	     -0.05647796	      0.88266494	     -0.00135803	     -0.20925279	     -0.00015257	     -0.00045973	     47.16562028
      2.17763515	     -0.05196617	     -0.00067141	     -0.19364397	     -0.05647816	      0.88266434	     -0.00136001	     -0.20925689	     -0.00015776	     -0.00046637	     47.15911059
      2.17892375	     -0.05203179	     -0.00067154	     -0.19370945	     -0.05647837	      0.88266374	     -0.00136199	     -0.20926111	     -0.00016183	     -0.00047263	     46.77707432
      2.18021234	     -0.05209695	     -0.00067478	     -0.19377440	     -0.05647858	      0.88266312	     -0.00136397	     -0.20926542	     -0.00016529	     -0.00047858	     46.80562923
      2.18150094	     -0.05216127	     -0.00067518	     -0.19383859	     -0.05647879	      0.88266250	     -0.00136595	     -0.20926980	     -0.00016765	     -0.00048402	     46.40490954
      2.18278953	     -0.05222471	     -0.00067893	     -0.19390182	     -0.05647901	      0.88266188	     -0.00136794	     -0.20927424	     -0.00016949	     -0.00048903	     46.46801898
      2.18407813	     -0.05228699	     -0.00067961	     -0.19396399	     -0.05647923	      0.88266124	     -0.00136992	     -0.20927871	     -0.00017026	     -0.00049340	     46.04739222
      2.18536672	     -0.05234810	     -0.00068389	     -0.19402489	     -0.05647945	      0.88266060	     -0.00137191	     -0.20928320	     -0.00017061	     -0.00049722	     46.14869394
      2.18665532	     -0.05240768	     -0.00068487	     -0.19408436	     -0.05647967	      0.88265996	     -0.00137389	     -0.20928769	     -0.00016993	     -0.00050026	     45.71060930
      2.18781467	     -0.05246001	     -0.00068884	     -0.19413651	     -0.05647986	      0.88265938	     -0.00137568	     -0.20929173	     -0.00016903	     -0.00050242	     45.77721320
      2.18897403	     -0.05251078	     -0.00069093	     -0.19418716	     -0.05648006	      0.88265880	     -0.00137747	     -0.20929575	     -0.00016742	     -0.00050389	     45.52797282
      2.19038499	     -0.05257055	     -0.00069517	     -0.19424675	     -0.05648029	      0.88265808	     -0.00137964	     -0.20930061	     -0.00016497	     -0.00050477	     45.48147293
      2.19179595	     -0.05262797	     -0.00069782	     -0.19430405	     -0.05648052	      0.88265737	     -0.00138182	     -0.20930541	     -0.00016168	     -0.00050450	     45.14019867
      2.19298568	     -0.05267466	     -0.00070236	     -0.19435056	     -0.05648072	      0.88265677	     -0.00138366	     -0.20930942	     -0.00015866	     -0.00050342	     45.21852678
      2.19417540	     -0.05271955	     -0.00070509	     -0.19439535	     -0.05648090	      0.88265618	     -0.00138549	     -0.20931337	     -0.00015507	     -0.00050144	     44.97290953
      2.19536513	     -0.05276264	     -0.00070904	     -0.19443830	     -0.05648108	      0.88265558	     -0.00138733	     -0.20931728	     -0.00015124	     -0.00049862	     44.93658138
      2.19696993	     -0.05281808	     -0.00071318	     -0.19449359	     -0.05648132	      0.88265478	     -0.00138980	     -0.20932245	     -0.00014542	     -0.00049338	     44.65515853
      2.19817715	     -0.05285795	     -0.00071800	     -0.19453330	     -0.05648149	      0.88265419	     -0.00139166	     -0.20932627	     -0.00014086	     -0.00048843	     44.73605206
      2.19938436	     -0.05289609	     -0.00072121	     -0.19457134	     -0.05648166	      0.88265361	     -0.00139352	     -0.20933004	     -0.00013585	     -0.00048257	     44.51125626
      2.20059157	     -0.05293236	     -0.00072559	     -0.19460747	     -0.05648182	      0.88265303	     -0.00139538	     -0.20933375	     -0.00013071	     -0.00047587	     44.50160066
      2.20219144	     -0.05297728	     -0.00073002	     -0.19465227	     -0.05648203	      0.88265227	     -0.00139784	     -0.20933856	     -0.00012341	     -0.00046567	     44.23789955
      2.20337929	     -0.05300835	     -0.00073500	     -0.19468319	     -0.05648217	      0.88265172	     -0.00139967	     -0.20934205	     -0.00011794	     -0.00045720	     44.35378304
      2.20456714	     -0.05303749	     -0.00073834	     -0.19471224	     -0.05648231	      0.88265119	     -0.00140149	     -0.20934545	     -0.00011213	     -0.00044794	     44.16296052
      2.20602987	     -0.05307111	     -0.00074399	     -0.19474571	     -0.05648247	      0.88265054	     -0.00140374	     -0.20934953	     -0.00010494	     -0.00043557	     44.22040162
      2.20733278	     -0.05309878	     -0.00074739	     -0.19477330	     -0.05648260	      0.88264998	     -0.00140574	     -0.20935306	     -0.00009823	     -0.00042362	     43.95707564
      2.20863570	     -0.05312430	     -0.00075293	     -0.19479867	     -0.05648272	      0.88264944	     -0.00140773	     -0.20935649	     -0.00009162	     -0.00041093	     44.10620204
      2.20993861	     -0.05314764	     -0.00075619	     -0.19482194	     -0.05648284	      0.88264891	     -0.00140972	     -0.20935981	     -0.00008470	     -0.00039745	     43.82572854
      2.21124153	     -0.05316908	     -0.00076193	     -0.19484323	     -0.05648294	      0.88264840	     -0.00141172	     -0.20936302	     -0.00007797	     -0.00038333	     44.01653278
      2.21254444	     -0.05318871	     -0.00076505	     -0.19486279	     -0.05648304	      0.88264791	     -0.00141370	     -0.20936612	     -0.00007094	     -0.00036853	     43.71461417
      2.21384736	     -0.05320676	     -0.00077105	     -0.19488070	     -0.05648313	      0.88264744	     -0.00141569	     -0.20936912	     -0.00006419	     -0.00035325	     43.95146443
      2.21515027	     -0.05322326	     -0.00077402	     -0.19489713	     -0.05648321	      0.88264699	     -0.00141767	     -0.20937202	     -0.00005713	     -0.00033743	     43.62325705
      2.21645319	     -0.05323875	     -0.00078028	     -0.19491247	     -0.05648328	      0.88264656	     -0.00141965	     -0.20937485	     -0.00005044	     -0.00032131	     43.90469308
      2.21761702	     -0.05325189	     -0.00078304	     -0.19492555	     -0.05648333	      0.88264620	     -0.00142141	     -0.20937732	     -0.00004422	     -0.00030663	     43.62051731
      2.21878086	     -0.05326482	     -0.00078780	     -0.19493837	     -0.05648338	      0.88264585	     -0.00142317	     -0.20937976	     -0.00003824	     -0.00029189	     43.71198128
      2.22019918	     -0.05328138	     -0.00079216	     -0.19495484	     -0.05648343	      0.88264545	     -0.00142532	     -0.20938276	     -0.00003086	     -0.00027395	     43.55541953
      2.22161751	     -0.05329977	     -0.00079829	     -0.19497308	     -0.05648347	      0.88264507	     -0.00142745	     -0.20938585	     -0.00002373	     -0.00025640	     43.72647423
      2.22280001	     -0.05331657	     -0.00080118	     -0.19498982	     -0.05648349	      0.88264478	     -0.00142923	     -0.20938856	     -0.00001758	     -0.00024227	     43.45849316
      2.22398252	     -0.05333453	     -0.00080582	     -0.19500767	     -0.05648351	      0.88264450	     -0.00143101	     -0.20939145	     -0.00001158	     -0.00022891	     43.53664283
      2.22540821	     -0.05335750	     -0.00080977	     -0.19503056	     -0.05648352	      0.88264418	     -0.00143314	     -0.20939519	     -0.00000407	     -0.00021401	     43.35406687
      2.22683389	     -0.05338233	     -0.00081566	     -0.19505526	     -0.05648352	      0.88264389	     -0.00143527	     -0.20939927	      0.00000343	     -0.00020082	     43.55820203
      2.22797828	     -0.05340353	     -0.00081804	     -0.19507642	     -0.05648351	      0.88264366	     -0.00143698	     -0.20940282	      0.00000989	     -0.00019157	     43.26226392
      2.22912267	     -0.05342591	     -0.00082220	     -0.19509871	     -0.05648350	      0.88264345	     -0.00143868	     -0.20940663	      0.00001637	     -0.00018373	     43.31911013
      2.23059977	     -0.05345609	     -0.00082620	     -0.19512883	     -0.05648347	      0.88264318	     -0.00144087	     -0.20941197	      0.00002523	     -0.00017574	     43.14145274
      2.23207687	     -0.05348630	     -0.00083191	     -0.19515892	     -0.05648342	      0.88264293	     -0.00144306	     -0.20941777	      0.00003436	     -0.00017038	     43.35033769
      2.23318824	     -0.05350836	     -0.00083386	     -0.19518097	     -0.05648338	      0.88264274	     -0.00144469	     -0.20942241	      0.00004178	     -0.00016803	     43.02880445
      2.23429960	     -0.05353045	     -0.00083751	     -0.19520301	     -0.05648333	      0.88264255	     -0.00144633	     -0.20942729	      0.00004932	     -0.00016722	     43.06198927
      2.23584211	     -0.05356085	     -0.00084139	     -0.19523337	     -0.05648325	      0.88264230	     -0.00144859	     -0.20943444	      0.00006040	     -0.00016853	     42.88146812
      2.23738462	     -0.05359056	     -0.00084717	     -0.19526299	     -0.05648314	      0.88264203	     -0.00145085	     -0.20944199	      0.00007188	     -0.00017266	     43.10980717
      2.23845059	     -0.05361104	     -0.00084888	     -0.19528348	     -0.05648306	      0.88264185	     -0.00145241	     -0.20944744	      0.00008040	     -0.00017700	     42.75293839
      2.23951657	     -0.05363191	     -0.00085236	     -0.19530432	     -0.05648297	      0.88264165	     -0.00145396	     -0.20945307	      0.00008904	     -0.00018258	     42.75601849
      2.24116303	     -0.05366452	     -0.00085692	     -0.19533689	     -0.05648281	      0.88264135	     -0.00145636	     -0.20946215	      0.00010302	     -0.00019340	     42.57681198
      2.24252221	     -0.05369165	     -0.00086177	     -0.19536397	     -0.05648267	      0.88264108	     -0.00145833	     -0.20946998	      0.00011498	     -0.00020425	     42.63386172
      2.24388139	     -0.05371936	     -0.00086505	     -0.19539168	     -0.05648250	      0.88264079	     -0.00146029	     -0.20947813	      0.00012757	     -0.00021663	     42.35437331
      2.24524057	     -0.05374721	     -0.00087073	     -0.19541947	     -0.05648232	      0.88264049	     -0.00146225	     -0.20948659	      0.00014042	     -0.00023044	     42.53098242
      2.24644826	     -0.05377214	     -0.00087342	     -0.19544442	     -0.05648214	      0.88264020	     -0.00146399	     -0.20949435	      0.00015247	     -0.00024366	     42.20709692
      2.24765596	     -0.05379710	     -0.00087805	     -0.19546934	     -0.05648195	      0.88263990	     -0.00146572	     -0.20950234	      0.00016469	     -0.00025775	     42.26681872
      2.24886365	     -0.05382155	     -0.00088140	     -0.19549380	     -0.05648174	      0.88263958	     -0.00146745	     -0.20951054	      0.00017741	     -0.00027254	     42.09951519
      2.25043809	     -0.05385286	     -0.00088721	     -0.19552508	     -0.05648145	      0.88263913	     -0.00146970	     -0.20952151	      0.00019447	     -0.00029271	     42.15503448
      2.25167362	     -0.05387732	     -0.00089016	     -0.19554957	     -0.05648120	      0.88263876	     -0.00147146	     -0.20953031	      0.00020850	     -0.00030902	     41.89297592
      2.25290915	     -0.05390186	     -0.00089493	     -0.19557409	     -0.05648094	      0.88263837	     -0.00147322	     -0.20953929	      0.00022278	     -0.00032570	     41.95298027
      2.25414468	     -0.05392627	     -0.00089847	     -0.19559853	     -0.05648065	      0.88263796	     -0.00147497	     -0.20954843	      0.00023760	     -0.00034253	     41.79417248
      2.25569531	     -0.05395644	     -0.00090460	     -0.19562868	     -0.05648027	      0.88263741	     -0.00147716	     -0.20956011	      0.00025666	     -0.00036369	     41.88124970
      2.25691192	     -0.05397976	     -0.00090769	     -0.19565205	     -0.05647995	      0.88263696	     -0.00147888	     -0.20956942	      0.00027226	     -0.00038007	     41.64056360
      2.25812853	     -0.05400194	     -0.00091239	     -0.19567423	     -0.05647961	      0.88263648	     -0.00148059	     -0.20957884	      0.00028806	     -0.00039617	     41.69782129
      2.25934514	     -0.05402276	     -0.00091577	     -0.19569510	     -0.05647925	      0.88263599	     -0.00148230	     -0.20958833	      0.00030433	     -0.00041181	     41.57399247
      2.26096256	     -0.05404838	     -0.00092145	     -0.19572075	     -0.05647874	      0.88263531	     -0.00148457	     -0.20960100	      0.00032640	     -0.00043179	     41.64979172
      2.26217443	     -0.05406643	     -0.00092406	     -0.19573887	     -0.05647833	      0.88263478	     -0.00148626	     -0.20961051	      0.00034349	     -0.00044591	     41.44785474
      2.26338629	     -0.05408384	     -0.00092826	     -0.19575632	     -0.05647790	      0.88263423	     -0.00148794	     -0.20962002	      0.00036075	     -0.00045924	     41.50202133
      2.26485639	     -0.05410391	     -0.00093182	     -0.19577648	     -0.05647736	      0.88263354	     -0.00148998	     -0.20963157	      0.00038223	     -0.00047415	     41.35926944
      2.26617223	     -0.05412058	     -0.00093674	     -0.19579318	     -0.05647684	      0.88263291	     -0.00149181	     -0.20964189	      0.00040167	     -0.00048619	     41.48742764
      2.26748808	     -0.05413563	     -0.00093970	     -0.19580833	     -0.05647630	      0.88263226	     -0.00149362	     -0.20965219	      0.00042160	     -0.00049675	     41.30980938
      2.26880393	     -0.05414895	     -0.00094495	     -0.19582168	     -0.05647573	      0.88263160	     -0.00149543	     -0.20966244	      0.00044156	     -0.00050577	     41.45211100
      2.27011977	     -0.05415929	     -0.00094747	     -0.19583214	     -0.05647514	      0.88263093	     -0.00149724	     -0.20967258	      0.00046195	     -0.00051300	     41.27195622
      2.27143562	     -0.05416586	     -0.00095193	     -0.19583877	     -0.05647452	      0.88263025	     -0.00149904	     -0.20968257	      0.00048229	     -0.00051849	     41.43452269
      2.27275147	     -0.05416923	     -0.00095338	     -0.19584230	     -0.05647387	      0.88262957	     -0.00150083	     -0.20969232	      0.00050300	     -0.00052199	     41.26409251
      2.27406732	     -0.05417103	     -0.00095743	     -0.19584417	     -0.05647319	      0.88262888	     -0.00150262	     -0.20970183	      0.00052358	     -0.00052355	     41.44457044
      2.27538316	     -0.05417110	     -0.00095850	     -0.19584440	     -0.05647249	      0.88262819	     -0.00150441	     -0.20971110	      0.00054449	     -0.00052304	     41.27614528
      2.27669901	     -0.05416942	     -0.00096221	     -0.19584281	     -0.05647176	      0.88262751	     -0.00150618	     -0.20972012	      0.00056520	     -0.00052062	     41.46790148
      2.27801486	     -0.05416715	     -0.00096289	     -0.19584071	     -0.05647100	      0.88262682	     -0.00150796	     -0.20972891	      0.00058624	     -0.00051623	     41.31025260
      2.27933071	     -0.05416498	     -0.00096681	     -0.19583863	     -0.05647022	      0.88262615	     -0.00150972	     -0.20973749	      0.00060710	     -0.00051010	     41.52306602
      2.28064655	     -0.05416170	     -0.00096744	     -0.19583552	     -0.05646940	      0.88262548	     -0.00151148	     -0.20974588	      0.00062835	     -0.00050215	     41.38521986
      2.28196240	     -0.05415467	     -0.00097093	     -0.19582858	     -0.05646856	      0.88262483	     -0.00151324	     -0.20975401	      0.00064941	     -0.00049263	     41.62179498
      2.28327825	     -0.05414229	     -0.00097031	     -0.19581641	     -0.05646770	      0.88262419	     -0.00151498	     -0.20976177	      0.00067089	     -0.00048136	     41.51933105
      2.28459410	     -0.05412640	     -0.00097237	     -0.19580066	     -0.05646680	      0.88262356	     -0.00151673	     -0.20976905	      0.00069207	     -0.00046840	     41.76058228
      2.28577265	     -0.05411058	     -0.00097101	     -0.19578505	     -0.05646597	      0.88262302	     -0.00151828	     -0.20977516	      0.00071126	     -0.00045525	     41.67600889
      2.28695120	     -0.05409434	     -0.00097170	     -0.19576896	     -0.05646512	      0.88262249	     -0.00151983	     -0.20978089	      0.00073021	     -0.00044088	     41.79241354
      2.28839515	     -0.05407415	     -0.00097109	     -0.19574899	     -0.05646405	      0.88262187	     -0.00152172	     -0.20978745	      0.00075347	     -0.00042170	     41.81558573
      2.28983910	     -0.05405341	     -0.00097234	     -0.19572841	     -0.05646295	      0.88262127	     -0.00152361	     -0.20979352	      0.00077650	     -0.00040104	     41.99892688
      2.29104360	     -0.05403593	     -0.00097117	     -0.19571113	     -0.05646200	      0.88262080	     -0.00152517	     -0.20979823	      0.00079583	     -0.00038276	     41.96270654
      2.29224809	     -0.05401825	     -0.00097186	     -0.19569359	     -0.05646103	      0.88262035	     -0.00152674	     -0.20980264	      0.00081494	     -0.00036376	     42.07879696
      2.29369484	     -0.05399683	     -0.00097103	     -0.19567238	     -0.05645983	      0.88261984	     -0.00152860	     -0.20980754	      0.00083795	     -0.00034011	     42.10604284
      2.29514158	     -0.05397570	     -0.00097227	     -0.19565140	     -0.05645860	      0.88261937	     -0.00153046	     -0.20981204	      0.00086069	     -0.00031589	     42.28678638
      2.29630281	     -0.05395817	     -0.00097075	     -0.19563406	     -0.05645759	      0.88261901	     -0.00153195	     -0.20981536	      0.00087910	     -0.00029609	     42.25079535
      2.29746404	     -0.05394029	     -0.00097100	     -0.19561632	     -0.05645656	      0.88261868	     -0.00153343	     -0.20981842	      0.00089730	     -0.00027620	     42.34734305
      2.29896533	     -0.05391763	     -0.00096992	     -0.19559386	     -0.05645520	      0.88261828	     -0.00153534	     -0.20982199	      0.00092086	     -0.00025044	     42.38169999
      2.30046661	     -0.05389525	     -0.00097074	     -0.19557164	     -0.05645380	      0.88261793	     -0.00153724	     -0.20982517	      0.00094417	     -0.00022496	     42.55445973
      2.30159297	     -0.05387861	     -0.00096898	     -0.19555518	     -0.05645272	      0.88261768	     -0.00153866	     -0.20982730	      0.00096181	     -0.00020605	     42.50902258
      2.30271932	     -0.05386207	     -0.00096895	     -0.19553876	     -0.05645163	      0.88261746	     -0.00154008	     -0.20982923	      0.00097926	     -0.00018752	     42.58818630
      2.30428549	     -0.05383690	     -0.00096740	     -0.19551381	     -0.05645008	      0.88261719	     -0.00154204	     -0.20983154	      0.00100357	     -0.00016237	     42.64171856
      2.30585166	     -0.05380727	     -0.00096726	     -0.19548436	     -0.05644849	      0.88261695	     -0.00154399	     -0.20983331	      0.00102765	     -0.00013808	     42.84074722
      2.30692502	     -0.05378408	     -0.00096437	     -0.19546136	     -0.05644738	      0.88261681	     -0.00154532	     -0.20983415	      0.00104427	     -0.00012181	     42.80125175
      2.30799838	     -0.05375836	     -0.00096297	     -0.19543580	     -0.05644625	      0.88261669	     -0.00154665	     -0.20983464	      0.00106065	     -0.00010591	     42.88628848
      2.30967813	     -0.05371211	     -0.00095927	     -0.19538983	     -0.05644444	      0.88261653	     -0.00154872	     -0.20983461	      0.00108610	     -0.00008152	     42.97621874
      2.31105216	     -0.05366880	     -0.00095685	     -0.19534672	     -0.05644294	      0.88261644	     -0.00155041	     -0.20983379	      0.00110651	     -0.00006191	     43.11882832
      2.31242619	     -0.05362042	     -0.00095229	     -0.19529861	     -0.05644140	      0.88261636	     -0.00155209	     -0.20983218	      0.00112668	     -0.00004235	     43.17985550
      2.31380022	     -0.05356746	     -0.00094997	     -0.19524583	     -0.05643984	      0.88261632	     -0.00155377	     -0.20982977	      0.00114619	     -0.00002271	     43.38625236
      2.31501867	     -0.05351613	     -0.00094551	     -0.19519473	     -0.05643843	      0.88261630	     -0.00155525	     -0.20982693	      0.00116323	     -0.00000485	     43.45155940
      2.31623712	     -0.05346011	     -0.00094312	     -0.19513887	     -0.05643701	      0.88261631	     -0.00155672	     -0.20982338	      0.00117957	      0.00001352	     43.63908806
      2.31745556	     -0.05340055	     -0.00093954	     -0.19507950	     -0.05643556	      0.88261634	     -0.00155819	     -0.20981909	      0.00119538	      0.00003274	     43.76970749
      2.31903909	     -0.05332185	     -0.00093697	     -0.19500096	     -0.05643365	      0.88261641	     -0.00156010	     -0.20981245	      0.00121464	      0.00005915	     44.00667871
      2.32027391	     -0.05325967	     -0.00093362	     -0.19493894	     -0.05643214	      0.88261649	     -0.00156158	     -0.20980654	      0.00122876	      0.00008104	     44.11897131
      2.32150873	     -0.05319514	     -0.00093205	     -0.19487450	     -0.05643062	      0.88261661	     -0.00156306	     -0.20980000	      0.00124176	      0.00010404	     44.30740896
      2.32274355	     -0.05312753	     -0.00092896	     -0.19480701	     -0.05642908	      0.88261675	     -0.00156453	     -0.20979282	      0.00125382	      0.00012827	     44.45184741
      2.32431331	     -0.05303826	     -0.00092643	     -0.19471785	     -0.05642710	      0.88261698	     -0.00156640	     -0.20978276	      0.00126747	      0.00016071	     44.70603993
      2.32551932	     -0.05296823	     -0.00092268	     -0.19464794	     -0.05642556	      0.88261719	     -0.00156783	     -0.20977433	      0.00127686	      0.00018689	     44.82883980
      2.32672533	     -0.05289782	     -0.00092078	     -0.19457758	     -0.05642402	      0.88261743	     -0.00156926	     -0.20976534	      0.00128502	      0.00021399	     45.01510390
      2.32818207	     -0.05281238	     -0.00091694	     -0.19449223	     -0.05642214	      0.88261777	     -0.00157098	     -0.20975380	      0.00129350	      0.00024786	     45.19350826
      2.32949001	     -0.05273535	     -0.00091539	     -0.19441522	     -0.05642044	      0.88261811	     -0.00157252	     -0.20974286	      0.00129961	      0.00027904	     45.41655955
      2.33079796	     -0.05265790	     -0.00091168	     -0.19433783	     -0.05641874	      0.88261850	     -0.00157406	     -0.20973142	      0.00130458	      0.00031088	     45.56486842
      2.33210590	     -0.05258056	     -0.00091052	     -0.19426047	     -0.05641703	      0.88261892	     -0.00157560	     -0.20971951	      0.00130811	      0.00034307	     45.80431914
      2.33341384	     -0.05250308	     -0.00090699	     -0.19418302	     -0.05641532	      0.88261939	     -0.00157714	     -0.20970717	      0.00131057	      0.00037556	     45.95545609
      2.33472178	     -0.05242418	     -0.00090639	     -0.19410405	     -0.05641360	      0.88261991	     -0.00157867	     -0.20969442	      0.00131159	      0.00040811	     46.23990446
      2.33602972	     -0.05234276	     -0.00090276	     -0.19402264	     -0.05641189	      0.88262046	     -0.00158020	     -0.20968123	      0.00131158	      0.00044081	     46.39717485
      2.33733766	     -0.05225933	     -0.00090236	     -0.19393912	     -0.05641017	      0.88262106	     -0.00158174	     -0.20966755	      0.00131001	      0.00047344	     46.70488589
      2.33849982	     -0.05218406	     -0.00089902	     -0.19386384	     -0.05640865	      0.88262163	     -0.00158310	     -0.20965501	      0.00130767	      0.00050241	     46.81776056
      2.33966198	     -0.05210894	     -0.00089784	     -0.19378864	     -0.05640714	      0.88262223	     -0.00158446	     -0.20964211	      0.00130409	      0.00053111	     47.04106797
      2.34107712	     -0.05201904	     -0.00089515	     -0.19369865	     -0.05640529	      0.88262300	     -0.00158611	     -0.20962601	      0.00129835	      0.00056559	     47.23150348
      2.34249226	     -0.05193151	     -0.00089472	     -0.19361097	     -0.05640346	      0.88262383	     -0.00158777	     -0.20960959	      0.00129086	      0.00059922	     47.53664732
      2.34365623	     -0.05186102	     -0.00089222	     -0.19354039	     -0.05640196	      0.88262454	     -0.00158913	     -0.20959590	      0.00128367	      0.00062611	     47.63285887
      2.34482019	     -0.05179172	     -0.00089168	     -0.19347095	     -0.05640047	      0.88262528	     -0.00159049	     -0.20958210	      0.00127531	      0.00065202	     47.85233819
      2.34624926	     -0.05170749	     -0.00088950	     -0.19338656	     -0.05639866	      0.88262624	     -0.00159216	     -0.20956502	      0.00126378	      0.00068238	     48.03451698
      2.34767832	     -0.05162287	     -0.00088940	     -0.19330171	     -0.05639686	      0.88262723	     -0.00159383	     -0.20954778	      0.00125070	      0.00071084	     48.38314209
      2.34878817	     -0.05155682	     -0.00088686	     -0.19323554	     -0.05639548	      0.88262803	     -0.00159513	     -0.20953426	      0.00123975	      0.00073167	     48.46310301
      2.34989802	     -0.05149143	     -0.00088617	     -0.19316999	     -0.05639411	      0.88262886	     -0.00159644	     -0.20952064	      0.00122781	      0.00075120	     48.67112264
      2.35139079	     -0.05140626	     -0.00088411	     -0.19308460	     -0.05639229	      0.88263000	     -0.00159819	     -0.20950221	      0.00121048	      0.00077537	     48.84785132
      2.35288355	     -0.05132408	     -0.00088425	     -0.19300212	     -0.05639050	      0.88263117	     -0.00159994	     -0.20948374	      0.00119153	      0.00079679	     49.19482894
      2.35394133	     -0.05126654	     -0.00088205	     -0.19294443	     -0.05638924	      0.88263202	     -0.00160119	     -0.20947064	      0.00117743	      0.00081034	     49.23881204
      2.35499911	     -0.05120959	     -0.00088174	     -0.19288727	     -0.05638801	      0.88263288	     -0.00160244	     -0.20945755	      0.00116255	      0.00082244	     49.42865103
      2.35658261	     -0.05112606	     -0.00088034	     -0.19280344	     -0.05638618	      0.88263420	     -0.00160431	     -0.20943795	      0.00113908	      0.00083796	     49.62620973
      2.35790039	     -0.05105925	     -0.00088044	     -0.19273632	     -0.05638470	      0.88263531	     -0.00160586	     -0.20942168	      0.00111834	      0.00084839	     49.86568175
      2.35921817	     -0.05099575	     -0.00087900	     -0.19267256	     -0.05638324	      0.88263643	     -0.00160743	     -0.20940551	      0.00109673	      0.00085654	     49.95851352
      2.36053595	     -0.05093559	     -0.00088018	     -0.19261204	     -0.05638181	      0.88263757	     -0.00160899	     -0.20938949	      0.00107404	      0.00086226	     50.23849935
      2.36185373	     -0.05087753	     -0.00087848	     -0.19255371	     -0.05638041	      0.88263871	     -0.00161056	     -0.20937367	      0.00105065	      0.00086570	     50.28010794
      2.36296148	     -0.05083071	     -0.00087995	     -0.19250656	     -0.05637925	      0.88263967	     -0.00161188	     -0.20936052	      0.00103014	      0.00086673	     50.50930706
      2.36406924	     -0.05078617	     -0.00087945	     -0.19246175	     -0.05637812	      0.88264063	     -0.00161321	     -0.20934752	      0.00100913	      0.00086614	     50.57791786
      2.36550607	     -0.05073199	     -0.00088014	     -0.19240717	     -0.05637670	      0.88264187	     -0.00161493	     -0.20933094	      0.00098094	      0.00086280	     50.77108131
      2.36694291	     -0.05068150	     -0.00087900	     -0.19235633	     -0.05637531	      0.88264310	     -0.00161666	     -0.20931469	      0.00095200	      0.00085659	     50.81664747
      2.36804344	     -0.05064594	     -0.00088057	     -0.19232042	     -0.05637427	      0.88264404	     -0.00161798	     -0.20930251	      0.00092917	      0.00084979	     51.01429594
      2.36914397	     -0.05061263	     -0.00088042	     -0.19228681	     -0.05637326	      0.88264497	     -0.00161931	     -0.20929056	      0.00090606	      0.00084135	     51.06985058
      2.37061396	     -0.05057113	     -0.00088151	     -0.19224486	     -0.05637195	      0.88264620	     -0.00162109	     -0.20927499	      0.00087451	      0.00082747	     51.24577534
      2.37208394	     -0.05053404	     -0.00088050	     -0.19220739	     -0.05637069	      0.88264741	     -0.00162288	     -0.20925987	      0.00084248	      0.00081078	     51.24233141
      2.37312496	     -0.05051080	     -0.00088198	     -0.19218380	     -0.05636983	      0.88264824	     -0.00162415	     -0.20924946	      0.00081927	      0.00079727	     51.40371184
      2.37416597	     -0.05049009	     -0.00088174	     -0.19216279	     -0.05636898	      0.88264906	     -0.00162542	     -0.20923932	      0.00079589	      0.00078248	     51.42869505
      2.37573563	     -0.05046327	     -0.00088258	     -0.19213548	     -0.05636776	      0.88265027	     -0.00162735	     -0.20922457	      0.00076020	      0.00075769	     51.55679358
      2.37704257	     -0.05044406	     -0.00088237	     -0.19211589	     -0.05636679	      0.88265125	     -0.00162895	     -0.20921278	      0.00073027	      0.00073495	     51.57221160
      2.37834951	     -0.05042737	     -0.00088405	     -0.19209877	     -0.05636585	      0.88265219	     -0.00163057	     -0.20920143	      0.00070004	      0.00071042	     51.74003945
      2.37965646	     -0.05041284	     -0.00088344	     -0.19208386	     -0.05636496	      0.88265311	     -0.00163219	     -0.20919050	      0.00066977	      0.00068439	     51.68974737
      2.38082452	     -0.05040159	     -0.00088523	     -0.19207222	     -0.05636419	      0.88265389	     -0.00163364	     -0.20918107	      0.00064243	      0.00065989	     51.84484521
      2.38199258	     -0.05039188	     -0.00088485	     -0.19206216	     -0.05636346	      0.88265465	     -0.00163510	     -0.20917195	      0.00061508	      0.00063441	     51.80774929
      2.38316065	     -0.05038368	     -0.00088574	     -0.19205359	     -0.05636276	      0.88265537	     -0.00163656	     -0.20916313	      0.00058756	      0.00060799	     51.89446729
      2.38465354	     -0.05037527	     -0.00088530	     -0.19204474	     -0.05636191	      0.88265625	     -0.00163844	     -0.20915228	      0.00055237	      0.00057317	     51.87370377
      2.38583736	     -0.05037011	     -0.00088677	     -0.19203919	     -0.05636127	      0.88265692	     -0.00163993	     -0.20914400	      0.00052430	      0.00054486	     52.01546500
      2.38702118	     -0.05036622	     -0.00088652	     -0.19203495	     -0.05636066	      0.88265754	     -0.00164143	     -0.20913600	      0.00049632	      0.00051623	     51.97921921
      2.38820500	     -0.05036375	     -0.00088755	     -0.19203210	     -0.05636009	      0.88265814	     -0.00164293	     -0.20912827	      0.00046819	      0.00048737	     52.05827810
      2.38968805	     -0.05036259	     -0.00088718	     -0.19203049	     -0.05635943	      0.88265883	     -0.00164482	     -0.20911897	      0.00043300	      0.00045114	     52.00463107
      2.39085026	     -0.05036307	     -0.00088876	     -0.19203059	     -0.05635894	      0.88265934	     -0.00164631	     -0.20911197	      0.00040529	      0.00042277	     52.13683459
      2.39201246	     -0.05036485	     -0.00088854	     -0.19203202	     -0.05635848	      0.88265982	     -0.00164780	     -0.20910522	      0.00037770	      0.00039463	     52.08249516
      2.39317466	     -0.05036812	     -0.00088935	     -0.19203492	     -0.05635806	      0.88266026	     -0.00164930	     -0.20909872	      0.00035002	      0.00036674	     52.13370720
      2.39472076	     -0.05037471	     -0.00088860	     -0.19204106	     -0.05635755	      0.88266080	     -0.00165130	     -0.20909048	      0.00031330	      0.00033018	     52.05784946
      2.39587297	     -0.05038192	     -0.00088979	     -0.19204790	     -0.05635720	      0.88266116	     -0.00165279	     -0.20908466	      0.00028588	      0.00030335	     52.15945335
      2.39702519	     -0.05039071	     -0.00088927	     -0.19205636	     -0.05635689	      0.88266150	     -0.00165429	     -0.20907912	      0.00025865	      0.00027700	     52.08828760
      2.39843111	     -0.05040371	     -0.00089021	     -0.19206892	     -0.05635655	      0.88266186	     -0.00165613	     -0.20907274	      0.00022549	      0.00024548	     52.16371957
      2.39968289	     -0.05041731	     -0.00088935	     -0.19208216	     -0.05635628	      0.88266215	     -0.00165777	     -0.20906741	      0.00019628	      0.00021813	     52.04221980
      2.40093466	     -0.05043287	     -0.00089071	     -0.19209732	     -0.05635606	      0.88266241	     -0.00165942	     -0.20906242	      0.00016715	      0.00019138	     52.14590999
      2.40218644	     -0.05045027	     -0.00088982	     -0.19211438	     -0.05635587	      0.88266263	     -0.00166107	     -0.20905775	      0.00013842	      0.00016540	     52.00166309
      2.40343821	     -0.05046961	     -0.00089135	     -0.19213331	     -0.05635571	      0.88266283	     -0.00166273	     -0.20905342	      0.00010980	      0.00014009	     52.10678173
      2.40468999	     -0.05049084	     -0.00089043	     -0.19215421	     -0.05635559	      0.88266299	     -0.00166440	     -0.20904942	      0.00008164	      0.00011561	     51.93581289
      2.40594176	     -0.05051397	     -0.00089215	     -0.19217694	     -0.05635551	      0.88266312	     -0.00166607	     -0.20904575	      0.00005362	      0.00009185	     52.04085269
      2.40719354	     -0.05053884	     -0.00089117	     -0.19220148	     -0.05635546	      0.88266322	     -0.00166775	     -0.20904241	      0.00002612	      0.00006896	     51.84024480
      2.40844531	     -0.05056544	     -0.00089303	     -0.19222768	     -0.05635544	      0.88266329	     -0.00166943	     -0.20903939	     -0.00000120	      0.00004681	     51.94694117
      2.40969708	     -0.05059385	     -0.00089195	     -0.19225577	     -0.05635546	      0.88266333	     -0.00167112	     -0.20903669	     -0.00002792	      0.00002553	     51.71599324
      2.41094886	     -0.05062413	     -0.00089401	     -0.19228565	     -0.05635551	      0.88266335	     -0.00167281	     -0.20903431	     -0.00005446	      0.00000496	     51.82679850
      2.41220063	     -0.05065602	     -0.00089285	     -0.19231724	     -0.05635559	      0.88266335	     -0.00167451	     -0.20903224	     -0.00008035	     -0.00001475	     51.56507932
      2.41345241	     -0.05068954	     -0.00089508	     -0.19235036	     -0.05635571	      0.88266332	     -0.00167622	     -0.20903049	     -0.00010601	     -0.00003378	     51.68279923
      2.41470418	     -0.05072460	     -0.00089380	     -0.19238514	     -0.05635586	      0.88266326	     -0.00167793	     -0.20902904	     -0.00013094	     -0.00005200	     51.38992790
      2.41582209	     -0.05075719	     -0.00089562	     -0.19241738	     -0.05635602	      0.88266319	     -0.00167947	     -0.20902800	     -0.00015299	     -0.00006775	     51.45361024
      2.41693999	     -0.05079091	     -0.00089541	     -0.19245082	     -0.05635620	      0.88266311	     -0.00168101	     -0.20902719	     -0.00017448	     -0.00008291	     51.28524984
      2.41831511	     -0.05083377	     -0.00089659	     -0.19249331	     -0.05635646	      0.88266298	     -0.00168291	     -0.20902650	     -0.00020043	     -0.00010088	     51.24832005
      2.41969023	     -0.05087805	     -0.00089596	     -0.19253727	     -0.05635675	      0.88266283	     -0.00168481	     -0.20902614	     -0.00022557	     -0.00011805	     50.99890326
      2.42083560	     -0.05091612	     -0.00089760	     -0.19257502	     -0.05635702	      0.88266269	     -0.00168641	     -0.20902608	     -0.00024613	     -0.00013185	     51.02881742
      2.42198096	     -0.05095528	     -0.00089734	     -0.19261392	     -0.05635732	      0.88266253	     -0.00168800	     -0.20902623	     -0.00026607	     -0.00014514	     50.83460505
      2.42335842	     -0.05100383	     -0.00089857	     -0.19266212	     -0.05635770	      0.88266232	     -0.00168993	     -0.20902670	     -0.00028949	     -0.00016058	     50.78478896
      2.42473587	     -0.05105396	     -0.00089773	     -0.19271197	     -0.05635811	      0.88266209	     -0.00169187	     -0.20902747	     -0.00031201	     -0.00017536	     50.48891538
      2.42584394	     -0.05109535	     -0.00089938	     -0.19275307	     -0.05635847	      0.88266189	     -0.00169343	     -0.20902831	     -0.00032974	     -0.00018692	     50.50942749
      2.42695201	     -0.05113747	     -0.00089917	     -0.19279495	     -0.05635884	      0.88266168	     -0.00169499	     -0.20902933	     -0.00034681	     -0.00019809	     50.31450468
      2.42838023	     -0.05119271	     -0.00090015	     -0.19284986	     -0.05635935	      0.88266138	     -0.00169701	     -0.20903090	     -0.00036814	     -0.00021206	     50.22385230
      2.42980845	     -0.05124899	     -0.00089916	     -0.19290588	     -0.05635989	      0.88266107	     -0.00169904	     -0.20903275	     -0.00038843	     -0.00022549	     49.90245500
      2.43088870	     -0.05129220	     -0.00090067	     -0.19294884	     -0.05636032	      0.88266082	     -0.00170058	     -0.20903433	     -0.00040335	     -0.00023538	     49.91443144
      2.43196895	     -0.05133594	     -0.00090041	     -0.19299238	     -0.05636077	      0.88266056	     -0.00170213	     -0.20903604	     -0.00041762	     -0.00024498	     49.71978317
      2.43345517	     -0.05139705	     -0.00090116	     -0.19305320	     -0.05636140	      0.88266019	     -0.00170426	     -0.20903863	     -0.00043646	     -0.00025780	     49.59333318
      2.43494140	     -0.05145894	     -0.00089993	     -0.19311485	     -0.05636206	      0.88265980	     -0.00170639	     -0.20904146	     -0.00045416	     -0.00027013	     49.23786217
      2.43597859	     -0.05150257	     -0.00090143	     -0.19315827	     -0.05636254	      0.88265951	     -0.00170789	     -0.20904357	     -0.00046610	     -0.00027854	     49.25015038
      2.43701579	     -0.05154651	     -0.00090123	     -0.19320204	     -0.05636303	      0.88265922	     -0.00170939	     -0.20904579	     -0.00047740	     -0.00028668	     49.06577385
      2.43859859	     -0.05161407	     -0.00090194	     -0.19326932	     -0.05636380	      0.88265875	     -0.00171168	     -0.20904938	     -0.00049378	     -0.00029871	     48.90471073
      2.43991373	     -0.05167071	     -0.00090160	     -0.19332576	     -0.05636446	      0.88265836	     -0.00171359	     -0.20905252	     -0.00050646	     -0.00030827	     48.63502625
      2.44122887	     -0.05172768	     -0.00090316	     -0.19338249	     -0.05636513	      0.88265794	     -0.00171551	     -0.20905581	     -0.00051850	     -0.00031751	     48.58904969
      2.44254401	     -0.05178519	     -0.00090265	     -0.19343983	     -0.05636582	      0.88265752	     -0.00171743	     -0.20905924	     -0.00052957	     -0.00032633	     48.24116903
      2.44371642	     -0.05183671	     -0.00090477	     -0.19349113	     -0.05636645	      0.88265713	     -0.00171915	     -0.20906242	     -0.00053898	     -0.00033395	     48.24590046
      2.44488883	     -0.05188814	     -0.00090503	     -0.19354240	     -0.05636708	      0.88265674	     -0.00172087	     -0.20906571	     -0.00054760	     -0.00034124	     47.98366255
      2.44606125	     -0.05193929	     -0.00090671	     -0.19359335	     -0.05636773	      0.88265633	     -0.00172260	     -0.20906907	     -0.00055571	     -0.00034828	     47.90172982
      2.44758090	     -0.05200501	     -0.00090774	     -0.19365886	     -0.05636858	      0.88265580	     -0.00172484	     -0.20907354	     -0.00056518	     -0.00035693	     47.60414443
      2.44877950	     -0.05205638	     -0.00091049	     -0.19371002	     -0.05636926	      0.88265537	     -0.00172662	     -0.20907713	     -0.00057207	     -0.00036341	     47.60914276
      2.44997809	     -0.05210728	     -0.00091204	     -0.19376074	     -0.05636995	      0.88265493	     -0.00172840	     -0.20908076	     -0.00057820	     -0.00036948	     47.35386969
      2.45117668	     -0.05215748	     -0.00091507	     -0.19381073	     -0.05637065	      0.88265448	     -0.00173019	     -0.20908443	     -0.00058385	     -0.00037515	     47.29704266
      2.45267811	     -0.05221896	     -0.00091762	     -0.19387200	     -0.05637153	      0.88265391	     -0.00173244	     -0.20908905	     -0.00058996	     -0.00038161	     47.00121229
      2.45385873	     -0.05226596	     -0.00092157	     -0.19391879	     -0.05637223	      0.88265346	     -0.00173421	     -0.20909270	     -0.00059431	     -0.00038620	     47.04535724
      2.45503935	     -0.05231174	     -0.00092393	     -0.19396440	     -0.05637293	      0.88265300	     -0.00173598	     -0.20909633	     -0.00059800	     -0.00039024	     46.81156555
      2.45621998	     -0.05235627	     -0.00092756	     -0.19400873	     -0.05637364	      0.88265254	     -0.00173776	     -0.20909994	     -0.00060131	     -0.00039379	     46.76842716
      2.45778557	     -0.05241307	     -0.00093118	     -0.19406531	     -0.05637459	      0.88265192	     -0.00174013	     -0.20910468	     -0.00060490	     -0.00039758	     46.49396476
      2.45896195	     -0.05245390	     -0.00093568	     -0.19410594	     -0.05637530	      0.88265145	     -0.00174192	     -0.20910820	     -0.00060726	     -0.00039977	     46.56622587
      2.46013832	     -0.05249315	     -0.00093860	     -0.19414503	     -0.05637601	      0.88265098	     -0.00174371	     -0.20911167	     -0.00060909	     -0.00040129	     46.35690999
      2.46156274	     -0.05253855	     -0.00094380	     -0.19419020	     -0.05637688	      0.88265041	     -0.00174588	     -0.20911580	     -0.00061097	     -0.00040227	     46.38502690
      2.46283818	     -0.05257708	     -0.00094679	     -0.19422857	     -0.05637766	      0.88264989	     -0.00174783	     -0.20911943	     -0.00061209	     -0.00040226	     46.10761035
      2.46411361	     -0.05261343	     -0.00095192	     -0.19426471	     -0.05637844	      0.88264938	     -0.00174979	     -0.20912298	     -0.00061303	     -0.00040147	     46.21868193
      2.46538904	     -0.05264758	     -0.00095479	     -0.19429872	     -0.05637923	      0.88264887	     -0.00175174	     -0.20912645	     -0.00061343	     -0.00039979	     45.93208195
      2.46666448	     -0.05267975	     -0.00095998	     -0.19433069	     -0.05638001	      0.88264836	     -0.00175371	     -0.20912983	     -0.00061374	     -0.00039732	     46.07147793
      2.46793991	     -0.05270983	     -0.00096273	     -0.19436064	     -0.05638079	      0.88264786	     -0.00175567	     -0.20913313	     -0.00061354	     -0.00039396	     45.77699205
      2.46921534	     -0.05273784	     -0.00096794	     -0.19438846	     -0.05638157	      0.88264736	     -0.00175764	     -0.20913635	     -0.00061331	     -0.00038983	     45.94508381
      2.47049078	     -0.05276375	     -0.00097054	     -0.19441425	     -0.05638236	      0.88264686	     -0.00175961	     -0.20913947	     -0.00061260	     -0.00038482	     45.64318340
      2.47176621	     -0.05278766	     -0.00097573	     -0.19443797	     -0.05638314	      0.88264637	     -0.00176159	     -0.20914251	     -0.00061193	     -0.00037905	     45.83421980
      2.47304164	     -0.05280967	     -0.00097813	     -0.19445987	     -0.05638392	      0.88264589	     -0.00176356	     -0.20914546	     -0.00061082	     -0.00037243	     45.52471297
      2.47431707	     -0.05282983	     -0.00098328	     -0.19447984	     -0.05638469	      0.88264542	     -0.00176554	     -0.20914832	     -0.00060980	     -0.00036511	     45.73881737
      2.47559251	     -0.05284791	     -0.00098547	     -0.19449784	     -0.05638547	      0.88264496	     -0.00176752	     -0.20915110	     -0.00060835	     -0.00035699	     45.42688385
      2.47686794	     -0.05286395	     -0.00099052	     -0.19451369	     -0.05638625	      0.88264451	     -0.00176951	     -0.20915379	     -0.00060703	     -0.00034824	     45.66215983
      2.47814337	     -0.05287816	     -0.00099243	     -0.19452782	     -0.05638702	      0.88264408	     -0.00177149	     -0.20915639	     -0.00060531	     -0.00033875	     45.34403627
      2.47941881	     -0.05289071	     -0.00099734	     -0.19454021	     -0.05638779	      0.88264365	     -0.00177348	     -0.20915889	     -0.00060379	     -0.00032872	     45.59286153
      2.48069424	     -0.05290148	     -0.00099896	     -0.19455090	     -0.05638856	      0.88264324	     -0.00177546	     -0.20916131	     -0.00060190	     -0.00031807	     45.27015991
      2.48196967	     -0.05291043	     -0.00100364	     -0.19455969	     -0.05638933	      0.88264284	     -0.00177745	     -0.20916365	     -0.00060026	     -0.00030702	     45.53245147
      2.48324511	     -0.05291745	     -0.00100481	     -0.19456665	     -0.05639009	      0.88264245	     -0.00177944	     -0.20916589	     -0.00059827	     -0.00029550	     45.19753744
      2.48452054	     -0.05292274	     -0.00100908	     -0.19457179	     -0.05639085	      0.88264208	     -0.00178143	     -0.20916804	     -0.00059658	     -0.00028380	     45.46196670
      2.48579597	     -0.05292641	     -0.00100971	     -0.19457542	     -0.05639161	      0.88264173	     -0.00178342	     -0.20917009	     -0.00059454	     -0.00027193	     45.10589858
      2.48707141	     -0.05292860	     -0.00101365	     -0.19457747	     -0.05639237	      0.88264139	     -0.00178541	     -0.20917205	     -0.00059277	     -0.00026022	     45.38328070
      2.48834684	     -0.05292951	     -0.00101400	     -0.19457834	     -0.05639312	      0.88264107	     -0.00178740	     -0.20917393	     -0.00059059	     -0.00024869	     45.01102807
      2.48962227	     -0.05292985	     -0.00101793	     -0.19457854	     -0.05639388	      0.88264076	     -0.00178939	     -0.20917573	     -0.00058863	     -0.00023766	     45.29857830
      2.49089771	     -0.05293018	     -0.00101840	     -0.19457883	     -0.05639463	      0.88264046	     -0.00179139	     -0.20917750	     -0.00058621	     -0.00022717	     44.90370054
      2.49217314	     -0.05293080	     -0.00102259	     -0.19457929	     -0.05639537	      0.88264018	     -0.00179338	     -0.20917928	     -0.00058398	     -0.00021757	     45.19557411
      2.49344857	     -0.05293180	     -0.00102340	     -0.19458025	     -0.05639612	      0.88263990	     -0.00179538	     -0.20918110	     -0.00058119	     -0.00020888	     44.78523755
      2.49472401	     -0.05293373	     -0.00102804	     -0.19458201	     -0.05639685	      0.88263964	     -0.00179737	     -0.20918301	     -0.00057849	     -0.00020146	     45.07926301
      2.49599944	     -0.05293693	     -0.00102942	     -0.19458513	     -0.05639759	      0.88263939	     -0.00179937	     -0.20918504	     -0.00057513	     -0.00019532	     44.65379731
      2.49727487	     -0.05294170	     -0.00103457	     -0.19458973	     -0.05639832	      0.88263914	     -0.00180137	     -0.20918726	     -0.00057176	     -0.00019077	     44.93480662
      2.49855031	     -0.05294801	     -0.00103659	     -0.19459594	     -0.05639905	      0.88263890	     -0.00180337	     -0.20918971	     -0.00056766	     -0.00018781	     44.50717174
      2.49982574	     -0.05295632	     -0.00104234	     -0.19460405	     -0.05639977	      0.88263866	     -0.00180538	     -0.20919243	     -0.00056344	     -0.00018665	     44.77295001
      2.50110117	     -0.05296636	     -0.00104510	     -0.19461398	     -0.05640049	      0.88263843	     -0.00180738	     -0.20919546	     -0.00055842	     -0.00018723	     44.35164985
      2.50237661	     -0.05297780	     -0.00105125	     -0.19462522	     -0.05640119	      0.88263819	     -0.00180939	     -0.20919884	     -0.00055319	     -0.00018970	     44.59008150
      2.50365204	     -0.05299074	     -0.00105448	     -0.19463804	     -0.05640190	      0.88263794	     -0.00181139	     -0.20920257	     -0.00054713	     -0.00019393	     44.18050537
      2.50492747	     -0.05300496	     -0.00106070	     -0.19465205	     -0.05640259	      0.88263769	     -0.00181339	     -0.20920669	     -0.00054079	     -0.00020002	     44.37881817
      2.50620291	     -0.05301970	     -0.00106408	     -0.19466668	     -0.05640328	      0.88263743	     -0.00181540	     -0.20921118	     -0.00053363	     -0.00020781	     43.99521117
      2.50747834	     -0.05303466	     -0.00107005	     -0.19468145	     -0.05640395	      0.88263716	     -0.00181740	     -0.20921604	     -0.00052612	     -0.00021733	     44.15670622
      2.50875377	     -0.05304975	     -0.00107337	     -0.19469644	     -0.05640462	      0.88263688	     -0.00181940	     -0.20922124	     -0.00051777	     -0.00022833	     43.80488250
      2.51002921	     -0.05306519	     -0.00107895	     -0.19471171	     -0.05640527	      0.88263658	     -0.00182140	     -0.20922678	     -0.00050908	     -0.00024079	     43.92119894
      2.51130464	     -0.05308078	     -0.00108216	     -0.19472720	     -0.05640591	      0.88263626	     -0.00182340	     -0.20923264	     -0.00049960	     -0.00025448	     43.60390100
      2.51258007	     -0.05309626	     -0.00108724	     -0.19474254	     -0.05640655	      0.88263593	     -0.00182539	     -0.20923881	     -0.00048974	     -0.00026934	     43.68144647
      2.51385551	     -0.05311166	     -0.00109020	     -0.19475786	     -0.05640716	      0.88263557	     -0.00182738	     -0.20924528	     -0.00047913	     -0.00028514	     43.39675359
      2.51513094	     -0.05312754	     -0.00109472	     -0.19477362	     -0.05640777	      0.88263520	     -0.00182937	     -0.20925203	     -0.00046811	     -0.00030183	     43.43546348
      2.51640637	     -0.05314346	     -0.00109766	     -0.19478946	     -0.05640836	      0.88263480	     -0.00183135	     -0.20925908	     -0.00045636	     -0.00031922	     43.18940389
      2.51768181	     -0.05316004	     -0.00110209	     -0.19480593	     -0.05640893	      0.88263438	     -0.00183333	     -0.20926644	     -0.00044412	     -0.00033723	     43.20919082
      2.51895724	     -0.05317683	     -0.00110516	     -0.19482266	     -0.05640949	      0.88263394	     -0.00183530	     -0.20927409	     -0.00043112	     -0.00035565	     43.00493845
      2.52023267	     -0.05319390	     -0.00110934	     -0.19483962	     -0.05641003	      0.88263348	     -0.00183727	     -0.20928204	     -0.00041757	     -0.00037442	     43.01080115
      2.52178289	     -0.05321493	     -0.00111259	     -0.19486060	     -0.05641067	      0.88263288	     -0.00183966	     -0.20929206	     -0.00040007	     -0.00039745	     42.73960014
      2.52293940	     -0.05323094	     -0.00111694	     -0.19487651	     -0.05641112	      0.88263241	     -0.00184144	     -0.20929978	     -0.00038656	     -0.00041475	     42.85117736
      2.52409591	     -0.05324706	     -0.00111968	     -0.19489258	     -0.05641156	      0.88263192	     -0.00184321	     -0.20930770	     -0.00037234	     -0.00043197	     42.69424972
      2.52561021	     -0.05326757	     -0.00112470	     -0.19491299	     -0.05641211	      0.88263125	     -0.00184552	     -0.20931834	     -0.00035302	     -0.00045429	     42.70779126
      2.52712451	     -0.05328638	     -0.00112732	     -0.19493178	     -0.05641263	      0.88263054	     -0.00184782	     -0.20932922	     -0.00033255	     -0.00047608	     42.41436787
      2.52820636	     -0.05329908	     -0.00113155	     -0.19494441	     -0.05641298	      0.88263002	     -0.00184946	     -0.20933710	     -0.00031759	     -0.00049129	     42.55884754
      2.52928820	     -0.05331084	     -0.00113394	     -0.19495614	     -0.05641331	      0.88262948	     -0.00185110	     -0.20934504	     -0.00030200	     -0.00050603	     42.45945250
      2.53092274	     -0.05332629	     -0.00113824	     -0.19497154	     -0.05641379	      0.88262864	     -0.00185356	     -0.20935711	     -0.00027762	     -0.00052730	     42.46586829
      2.53229522	     -0.05333785	     -0.00114048	     -0.19498311	     -0.05641415	      0.88262790	     -0.00185562	     -0.20936726	     -0.00025628	     -0.00054397	     42.32130845
      2.53366770	     -0.05334837	     -0.00114435	     -0.19499358	     -0.05641449	      0.88262714	     -0.00185766	     -0.20937740	     -0.00023443	     -0.00055947	     42.43396631
      2.53504018	     -0.05335808	     -0.00114569	     -0.19500332	     -0.05641480	      0.88262637	     -0.00185970	     -0.20938753	     -0.00021173	     -0.00057358	     42.21796908
      2.53624723	     -0.05336570	     -0.00114917	     -0.19501090	     -0.05641504	      0.88262567	     -0.00186148	     -0.20939642	     -0.00019148	     -0.00058487	     42.36174223
      2.53745428	     -0.05337151	     -0.00115039	     -0.19501675	     -0.05641526	      0.88262495	     -0.00186326	     -0.20940527	     -0.00017058	     -0.00059493	     42.24942362
      2.53866133	     -0.05337657	     -0.00115259	     -0.19502181	     -0.05641545	      0.88262423	     -0.00186502	     -0.20941405	     -0.00014934	     -0.00060376	     42.28879566
      2.54029160	     -0.05338242	     -0.00115392	     -0.19502771	     -0.05641567	      0.88262324	     -0.00186739	     -0.20942581	     -0.00011991	     -0.00061356	     42.18905884
      2.54152937	     -0.05338541	     -0.00115611	     -0.19503071	     -0.05641581	      0.88262248	     -0.00186918	     -0.20943464	     -0.00009724	     -0.00061938	     42.30337483
      2.54276714	     -0.05338798	     -0.00115573	     -0.19503336	     -0.05641591	      0.88262171	     -0.00187096	     -0.20944338	     -0.00007410	     -0.00062352	     42.21048572
      2.54400490	     -0.05338971	     -0.00115618	     -0.19503514	     -0.05641599	      0.88262093	     -0.00187272	     -0.20945204	     -0.00005078	     -0.00062602	     42.25743542
      2.54560861	     -0.05339189	     -0.00115506	     -0.19503745	     -0.05641605	      0.88261993	     -0.00187499	     -0.20946311	     -0.00001999	     -0.00062681	     42.17794170
      2.54682427	     -0.05339337	     -0.00115584	     -0.19503897	     -0.05641606	      0.88261917	     -0.00187670	     -0.20947141	      0.00000354	     -0.00062567	     42.30239222
      2.54803994	     -0.05339442	     -0.00115475	     -0.19504012	     -0.05641604	      0.88261841	     -0.00187840	     -0.20947963	      0.00002751	     -0.00062295	     42.25992883
      2.54951845	     -0.05339387	     -0.00115473	     -0.19503965	     -0.05641598	      0.88261749	     -0.00188045	     -0.20948948	      0.00005687	     -0.00061761	     42.37115344
      2.55084750	     -0.05339208	     -0.00115268	     -0.19503799	     -0.05641588	      0.88261667	     -0.00188227	     -0.20949815	      0.00008369	     -0.00061079	     42.31069302
      2.55217655	     -0.05339080	     -0.00115268	     -0.19503679	     -0.05641575	      0.88261587	     -0.00188408	     -0.20950665	      0.00011051	     -0.00060225	     42.43628611
      2.55350561	     -0.05338960	     -0.00115001	     -0.19503573	     -0.05641559	      0.88261507	     -0.00188587	     -0.20951498	      0.00013773	     -0.00059200	     42.36329338
      2.55483466	     -0.05338749	     -0.00114962	     -0.19503371	     -0.05641539	      0.88261429	     -0.00188765	     -0.20952315	      0.00016491	     -0.00058031	     42.50419868
      2.55616371	     -0.05338384	     -0.00114609	     -0.19503023	     -0.05641515	      0.88261353	     -0.00188942	     -0.20953110	      0.00019252	     -0.00056714	     42.43184161
      2.55749277	     -0.05337900	     -0.00114531	     -0.19502548	     -0.05641488	      0.88261279	     -0.00189117	     -0.20953879	      0.00022002	     -0.00055274	     42.58692955
      2.55882182	     -0.05337232	     -0.00114096	     -0.19501900	     -0.05641457	      0.88261206	     -0.00189290	     -0.20954618	      0.00024792	     -0.00053705	     42.50625113
      2.56015087	     -0.05336349	     -0.00113983	     -0.19501027	     -0.05641422	      0.88261136	     -0.00189462	     -0.20955323	      0.00027563	     -0.00052035	     42.67991739
      2.56132709	     -0.05335477	     -0.00113567	     -0.19500173	     -0.05641388	      0.88261076	     -0.00189612	     -0.20955916	      0.00030047	     -0.00050464	     42.60122954
      2.56250331	     -0.05334605	     -0.00113355	     -0.19499313	     -0.05641351	      0.88261017	     -0.00189762	     -0.20956480	      0.00032515	     -0.00048830	     42.67173201
      2.56396225	     -0.05333487	     -0.00112942	     -0.19498213	     -0.05641301	      0.88260948	     -0.00189946	     -0.20957143	      0.00035593	     -0.00046719	     42.66502430
      2.56542120	     -0.05332351	     -0.00112715	     -0.19497090	     -0.05641247	      0.88260881	     -0.00190128	     -0.20957765	      0.00038659	     -0.00044545	     42.78944893
      2.56661941	     -0.05331386	     -0.00112304	     -0.19496142	     -0.05641199	      0.88260829	     -0.00190276	     -0.20958246	      0.00041197	     -0.00042716	     42.72732527
      2.56781762	     -0.05330420	     -0.00112088	     -0.19495188	     -0.05641148	      0.88260779	     -0.00190423	     -0.20958702	      0.00043721	     -0.00040871	     42.80029530
      2.56928367	     -0.05329240	     -0.00111687	     -0.19494024	     -0.05641082	      0.88260720	     -0.00190601	     -0.20959224	      0.00046824	     -0.00038592	     42.79045206
      2.57074972	     -0.05328035	     -0.00111509	     -0.19492830	     -0.05641011	      0.88260665	     -0.00190777	     -0.20959709	      0.00049911	     -0.00036315	     42.94055191
      2.57190245	     -0.05327058	     -0.00111140	     -0.19491868	     -0.05640952	      0.88260625	     -0.00190915	     -0.20960065	      0.00052360	     -0.00034521	     42.88063864
      2.57305517	     -0.05326067	     -0.00110981	     -0.19490886	     -0.05640891	      0.88260586	     -0.00191051	     -0.20960397	      0.00054794	     -0.00032738	     42.96591665
      2.57458139	     -0.05324700	     -0.00110676	     -0.19489533	     -0.05640804	      0.88260538	     -0.00191230	     -0.20960801	      0.00058022	     -0.00030376	     43.00505673
      2.57610760	     -0.05323302	     -0.00110607	     -0.19488142	     -0.05640713	      0.88260493	     -0.00191407	     -0.20961164	      0.00061217	     -0.00028017	     43.18853192
      2.57721786	     -0.05322253	     -0.00110342	     -0.19487104	     -0.05640644	      0.88260463	     -0.00191535	     -0.20961402	      0.00063545	     -0.00026287	     43.15384669
      2.57832813	     -0.05321186	     -0.00110286	     -0.19486042	     -0.05640572	      0.88260435	     -0.00191661	     -0.20961619	      0.00065840	     -0.00024548	     43.25187884
      2.57993299	     -0.05319572	     -0.00110133	     -0.19484437	     -0.05640464	      0.88260397	     -0.00191842	     -0.20961895	      0.00069125	     -0.00021989	     43.33935469
      2.58129169	     -0.05318129	     -0.00110154	     -0.19482997	     -0.05640368	      0.88260369	     -0.00191994	     -0.20962091	      0.00071845	     -0.00019773	     43.49145448
      2.58265039	     -0.05316549	     -0.00110005	     -0.19481425	     -0.05640269	      0.88260344	     -0.00192144	     -0.20962253	      0.00074522	     -0.00017488	     43.55348881
      2.58400909	     -0.05314676	     -0.00110076	     -0.19479554	     -0.05640166	      0.88260322	     -0.00192292	     -0.20962375	      0.00077116	     -0.00015133	     43.75012590
      2.58536779	     -0.05312334	     -0.00109818	     -0.19477223	     -0.05640059	      0.88260303	     -0.00192439	     -0.20962447	      0.00079660	     -0.00012680	     43.82419848
      2.58652902	     -0.05309992	     -0.00109864	     -0.19474882	     -0.05639966	      0.88260289	     -0.00192564	     -0.20962461	      0.00081746	     -0.00010506	     44.00568536
      2.58769024	     -0.05307313	     -0.00109694	     -0.19472210	     -0.05639869	      0.88260278	     -0.00192687	     -0.20962428	      0.00083779	     -0.00008238	     44.11824239
      2.58915579	     -0.05303384	     -0.00109592	     -0.19468287	     -0.05639745	      0.88260268	     -0.00192841	     -0.20962310	      0.00086225	     -0.00005239	     44.33961978
      2.59062133	     -0.05298897	     -0.00109256	     -0.19463812	     -0.05639617	      0.88260263	     -0.00192993	     -0.20962101	      0.00088549	     -0.00002060	     44.48626459
      2.59177045	     -0.05294993	     -0.00109208	     -0.19459910	     -0.05639514	      0.88260262	     -0.00193111	     -0.20961871	      0.00090249	      0.00000550	     44.68882786
      2.59291956	     -0.05290711	     -0.00108964	     -0.19455636	     -0.05639409	      0.88260264	     -0.00193228	     -0.20961579	      0.00091867	      0.00003274	     44.82247725
      2.59441490	     -0.05284759	     -0.00108765	     -0.19449689	     -0.05639271	      0.88260272	     -0.00193379	     -0.20961106	      0.00093809	      0.00006973	     45.06185214
      2.59591024	     -0.05278492	     -0.00108356	     -0.19443432	     -0.05639129	      0.88260285	     -0.00193528	     -0.20960530	      0.00095591	      0.00010834	     45.22885284
      2.59699566	     -0.05273832	     -0.00108329	     -0.19438770	     -0.05639025	      0.88260299	     -0.00193635	     -0.20960051	      0.00096753	      0.00013716	     45.43781522
      2.59808109	     -0.05269154	     -0.00108147	     -0.19434095	     -0.05638919	      0.88260315	     -0.00193741	     -0.20959524	      0.00097831	      0.00016662	     45.57438626
      2.59966773	     -0.05262372	     -0.00108025	     -0.19427310	     -0.05638763	      0.88260345	     -0.00193896	     -0.20958679	      0.00099226	      0.00021040	     45.83218663
      2.60100275	     -0.05256537	     -0.00107826	     -0.19421474	     -0.05638629	      0.88260376	     -0.00194024	     -0.20957904	      0.00100255	      0.00024767	     46.00742381
      2.60233778	     -0.05250488	     -0.00107831	     -0.19415417	     -0.05638495	      0.88260411	     -0.00194151	     -0.20957070	      0.00101134	      0.00028505	     46.29966742
      2.60367280	     -0.05244364	     -0.00107634	     -0.19409291	     -0.05638359	      0.88260452	     -0.00194277	     -0.20956178	      0.00101891	      0.00032250	     46.44990362
      2.60500782	     -0.05238136	     -0.00107772	     -0.19403049	     -0.05638223	      0.88260497	     -0.00194402	     -0.20955233	      0.00102484	      0.00035966	     46.80127009
      2.60613433	     -0.05232782	     -0.00107631	     -0.19397690	     -0.05638107	      0.88260540	     -0.00194507	     -0.20954396	      0.00102894	      0.00039083	     46.89372645
      2.60726084	     -0.05227447	     -0.00107715	     -0.19392343	     -0.05637991	      0.88260585	     -0.00194611	     -0.20953525	      0.00103186	      0.00042157	     47.12698102
      2.60871156	     -0.05220549	     -0.00107706	     -0.19385432	     -0.05637841	      0.88260649	     -0.00194744	     -0.20952360	      0.00103422	      0.00046044	     47.33833927
      2.61016227	     -0.05213486	     -0.00107888	     -0.19378350	     -0.05637691	      0.88260719	     -0.00194876	     -0.20951145	      0.00103475	      0.00049815	     47.70674107
      2.61127436	     -0.05208006	     -0.00107807	     -0.19372859	     -0.05637576	      0.88260776	     -0.00194976	     -0.20950181	      0.00103420	      0.00052623	     47.79871996
      2.61238644	     -0.05202591	     -0.00107933	     -0.19367428	     -0.05637461	      0.88260836	     -0.00195075	     -0.20949192	      0.00103254	      0.00055339	     48.03606377
      2.61387297	     -0.05195407	     -0.00108002	     -0.19360223	     -0.05637308	      0.88260921	     -0.00195207	     -0.20947835	      0.00102890	      0.00058818	     48.26520931
      2.61535949	     -0.05188209	     -0.00108300	     -0.19352997	     -0.05637155	      0.88261011	     -0.00195337	     -0.20946443	      0.00102340	      0.00062097	     48.68186270
      2.61640410	     -0.05183161	     -0.00108262	     -0.19347935	     -0.05637049	      0.88261077	     -0.00195428	     -0.20945445	      0.00101869	      0.00064283	     48.73133540
      2.61744871	     -0.05178167	     -0.00108402	     -0.19342923	     -0.05636943	      0.88261145	     -0.00195519	     -0.20944433	      0.00101300	      0.00066351	     48.93964914
      2.61904184	     -0.05170627	     -0.00108522	     -0.19335355	     -0.05636782	      0.88261253	     -0.00195655	     -0.20942867	      0.00100281	      0.00069275	     49.18349049
      2.62035648	     -0.05164513	     -0.00108741	     -0.19329213	     -0.05636651	      0.88261345	     -0.00195767	     -0.20941558	      0.00099293	      0.00071460	     49.47354813
      2.62167112	     -0.05158589	     -0.00108811	     -0.19323265	     -0.05636521	      0.88261441	     -0.00195878	     -0.20940237	      0.00098195	      0.00073439	     49.61608121
      2.62298576	     -0.05152799	     -0.00109111	     -0.19317444	     -0.05636393	      0.88261538	     -0.00195988	     -0.20938911	      0.00096961	      0.00075190	     49.94987356
      2.62415954	     -0.05147732	     -0.00109127	     -0.19312354	     -0.05636280	      0.88261628	     -0.00196085	     -0.20937724	      0.00095779	      0.00076564	     50.02682971
      2.62533333	     -0.05142813	     -0.00109357	     -0.19307407	     -0.05636168	      0.88261718	     -0.00196182	     -0.20936536	      0.00094495	      0.00077740	     50.28595159
      2.62650712	     -0.05138035	     -0.00109465	     -0.19302603	     -0.05636058	      0.88261810	     -0.00196278	     -0.20935349	      0.00093137	      0.00078724	     50.43782763
      2.62799915	     -0.05132185	     -0.00109773	     -0.19296714	     -0.05635920	      0.88261928	     -0.00196398	     -0.20933847	      0.00091285	      0.00079689	     50.76288376
      2.62918252	     -0.05127721	     -0.00109840	     -0.19292225	     -0.05635813	      0.88262023	     -0.00196493	     -0.20932663	      0.00089737	      0.00080236	     50.85018872
      2.63036589	     -0.05123457	     -0.00110082	     -0.19287929	     -0.05635708	      0.88262118	     -0.00196588	     -0.20931488	      0.00088097	      0.00080575	     51.08280889
      2.63154927	     -0.05119413	     -0.00110182	     -0.19283857	     -0.05635605	      0.88262213	     -0.00196681	     -0.20930324	      0.00086390	      0.00080711	     51.19503587
      2.63303660	     -0.05114556	     -0.00110443	     -0.19278960	     -0.05635478	      0.88262333	     -0.00196798	     -0.20928880	      0.00084137	      0.00080574	     51.47949423
      2.63419498	     -0.05110985	     -0.00110462	     -0.19275363	     -0.05635381	      0.88262427	     -0.00196888	     -0.20927772	      0.00082324	      0.00080238	     51.53184232
      2.63535337	     -0.05107669	     -0.00110673	     -0.19272014	     -0.05635287	      0.88262519	     -0.00196977	     -0.20926679	      0.00080445	      0.00079693	     51.74038822
      2.63651176	     -0.05104574	     -0.00110779	     -0.19268890	     -0.05635195	      0.88262611	     -0.00197066	     -0.20925607	      0.00078522	      0.00078950	     51.84904349
      2.63806544	     -0.05100642	     -0.00111053	     -0.19264914	     -0.05635075	      0.88262733	     -0.00197184	     -0.20924198	      0.00075857	      0.00077646	     52.11681641
      2.63921068	     -0.05097991	     -0.00111081	     -0.19262236	     -0.05634989	      0.88262821	     -0.00197270	     -0.20923183	      0.00073848	      0.00076475	     52.13222065
      2.64035591	     -0.05095615	     -0.00111285	     -0.19259827	     -0.05634906	      0.88262908	     -0.00197356	     -0.20922189	      0.00071786	      0.00075120	     52.30162119
      2.64176455	     -0.05093120	     -0.00111350	     -0.19257297	     -0.05634807	      0.88263012	     -0.00197461	     -0.20921003	      0.00069203	      0.00073230	     52.36971650
      2.64300999	     -0.05091345	     -0.00111588	     -0.19255485	     -0.05634722	      0.88263102	     -0.00197553	     -0.20919992	      0.00066862	      0.00071354	     52.56001815
      2.64425543	     -0.05089886	     -0.00111620	     -0.19253995	     -0.05634640	      0.88263190	     -0.00197644	     -0.20919020	      0.00064496	      0.00069300	     52.56105430
      2.64550087	     -0.05088697	     -0.00111893	     -0.19252767	     -0.05634561	      0.88263275	     -0.00197735	     -0.20918087	      0.00062086	      0.00067066	     52.77813547
      2.64674631	     -0.05087683	     -0.00111940	     -0.19251722	     -0.05634485	      0.88263357	     -0.00197826	     -0.20917192	      0.00059665	      0.00064682	     52.77473710
      2.64799175	     -0.05086870	     -0.00112244	     -0.19250871	     -0.05634413	      0.88263436	     -0.00197916	     -0.20916333	      0.00057203	      0.00062156	     52.99394768
      2.64923719	     -0.05086228	     -0.00112295	     -0.19250197	     -0.05634343	      0.88263512	     -0.00198005	     -0.20915509	      0.00054732	      0.00059519	     52.95556492
      2.65048263	     -0.05085782	     -0.00112619	     -0.19249713	     -0.05634276	      0.88263584	     -0.00198094	     -0.20914718	      0.00052220	      0.00056774	     53.17471950
      2.65172807	     -0.05085548	     -0.00112641	     -0.19249448	     -0.05634213	      0.88263653	     -0.00198183	     -0.20913961	      0.00049701	      0.00053952	     53.10513162
      2.65297352	     -0.05085560	     -0.00112965	     -0.19249422	     -0.05634153	      0.88263719	     -0.00198271	     -0.20913240	      0.00047143	      0.00051053	     53.32181813
      2.65421896	     -0.05085775	     -0.00112946	     -0.19249608	     -0.05634095	      0.88263780	     -0.00198359	     -0.20912554	      0.00044584	      0.00048100	     53.20796228
      2.65546440	     -0.05086162	     -0.00113245	     -0.19249958	     -0.05634041	      0.88263838	     -0.00198446	     -0.20911903	      0.00041991	      0.00045085	     53.43644970
      2.65657575	     -0.05086654	     -0.00113210	     -0.19250425	     -0.05633996	      0.88263887	     -0.00198524	     -0.20911351	      0.00039687	      0.00042367	     53.32548853
      2.65768710	     -0.05087273	     -0.00113375	     -0.19251014	     -0.05633953	      0.88263933	     -0.00198602	     -0.20910825	      0.00037367	      0.00039618	     53.43147370
      2.65904624	     -0.05088176	     -0.00113420	     -0.19251885	     -0.05633904	      0.88263984	     -0.00198696	     -0.20910217	      0.00034537	      0.00036237	     53.40855723
      2.66040538	     -0.05089213	     -0.00113640	     -0.19252885	     -0.05633859	      0.88264031	     -0.00198791	     -0.20909644	      0.00031699	      0.00032842	     53.58092660
      2.66153559	     -0.05090168	     -0.00113594	     -0.19253816	     -0.05633825	      0.88264067	     -0.00198869	     -0.20909193	      0.00029357	      0.00030032	     53.47217577
      2.66266580	     -0.05091213	     -0.00113733	     -0.19254832	     -0.05633793	      0.88264099	     -0.00198947	     -0.20908764	      0.00027007	      0.00027234	     53.56390902
      2.66403096	     -0.05092627	     -0.00113749	     -0.19256216	     -0.05633758	      0.88264134	     -0.00199041	     -0.20908275	      0.00024182	      0.00023895	     53.50833907
      2.66539613	     -0.05094181	     -0.00113966	     -0.19257735	     -0.05633727	      0.88264164	     -0.00199135	     -0.20907817	      0.00021353	      0.00020608	     53.67882029
      2.66648578	     -0.05095527	     -0.00113896	     -0.19259060	     -0.05633705	      0.88264185	     -0.00199210	     -0.20907472	      0.00019118	      0.00018038	     53.53251169
      2.66757543	     -0.05096971	     -0.00114004	     -0.19260478	     -0.05633685	      0.88264204	     -0.00199286	     -0.20907147	      0.00016879	      0.00015512	     53.59089662
      2.66899303	     -0.05098998	     -0.00114003	     -0.19262477	     -0.05633664	      0.88264223	     -0.00199383	     -0.20906751	      0.00013989	      0.00012308	     53.52173466
      2.67041063	     -0.05101194	     -0.00114186	     -0.19264638	     -0.05633646	      0.88264238	     -0.00199481	     -0.20906387	      0.00011109	      0.00009196	     53.67064906
      2.67146690	     -0.05102934	     -0.00114081	     -0.19266360	     -0.05633635	      0.88264247	     -0.00199553	     -0.20906137	      0.00008996	      0.00006950	     53.49358161
      2.67252317	     -0.05104761	     -0.00114147	     -0.19268165	     -0.05633627	      0.88264253	     -0.00199626	     -0.20905903	      0.00006888	      0.00004759	     53.51964239
      2.67400473	     -0.05107487	     -0.00114119	     -0.19270863	     -0.05633619	      0.88264258	     -0.00199728	     -0.20905604	      0.00003970	      0.00001795	     53.42771613
      2.67548629	     -0.05110411	     -0.00114280	     -0.19273754	     -0.05633615	      0.88264259	     -0.00199831	     -0.20905339	      0.00001078	     -0.00001048	     53.56542098
      2.67649336	     -0.05112515	     -0.00114142	     -0.19275844	     -0.05633615	      0.88264257	     -0.00199900	     -0.20905178	     -0.00000846	     -0.00002903	     53.34628880
      2.67750044	     -0.05114722	     -0.00114172	     -0.19278031	     -0.05633617	      0.88264253	     -0.00199970	     -0.20905033	     -0.00002759	     -0.00004704	     53.33487071
      2.67909327	     -0.05118418	     -0.00114121	     -0.19281701	     -0.05633623	      0.88264243	     -0.00200081	     -0.20904837	     -0.00005728	     -0.00007437	     53.21224701
      2.68039224	     -0.05121614	     -0.00114172	     -0.19284872	     -0.05633632	      0.88264232	     -0.00200172	     -0.20904707	     -0.00008107	     -0.00009565	     53.21596984
      2.68169121	     -0.05124952	     -0.00114044	     -0.19288192	     -0.05633644	      0.88264218	     -0.00200263	     -0.20904604	     -0.00010427	     -0.00011599	     53.02217363
      2.68299017	     -0.05128422	     -0.00114135	     -0.19291637	     -0.05633659	      0.88264202	     -0.00200354	     -0.20904526	     -0.00012710	     -0.00013553	     53.08572865
      2.68413594	     -0.05131595	     -0.00113966	     -0.19294797	     -0.05633675	      0.88264185	     -0.00200435	     -0.20904479	     -0.00014660	     -0.00015202	     52.84811275
      2.68528171	     -0.05134888	     -0.00113992	     -0.19298071	     -0.05633693	      0.88264167	     -0.00200516	     -0.20904451	     -0.00016580	     -0.00016795	     52.83739062
      2.68642748	     -0.05138291	     -0.00113890	     -0.19301459	     -0.05633713	      0.88264147	     -0.00200598	     -0.20904442	     -0.00018445	     -0.00018325	     52.68249286
      2.68794685	     -0.05142943	     -0.00113880	     -0.19306089	     -0.05633743	      0.88264118	     -0.00200707	     -0.20904460	     -0.00020854	     -0.00020271	     52.63615436
      2.68911981	     -0.05146646	     -0.00113699	     -0.19309781	     -0.05633769	      0.88264093	     -0.00200791	     -0.20904496	     -0.00022642	     -0.00021705	     52.39428325
      2.69029276	     -0.05150450	     -0.00113686	     -0.19313570	     -0.05633796	      0.88264067	     -0.00200876	     -0.20904550	     -0.00024388	     -0.00023092	     52.35336398
      2.69146571	     -0.05154343	     -0.00113542	     -0.19317451	     -0.05633826	      0.88264039	     -0.00200962	     -0.20904622	     -0.00026070	     -0.00024426	     52.16403673
      2.69296232	     -0.05159421	     -0.00113494	     -0.19322511	     -0.05633866	      0.88264001	     -0.00201072	     -0.20904740	     -0.00028142	     -0.00026065	     52.10043483
      2.69411789	     -0.05163423	     -0.00113270	     -0.19326506	     -0.05633900	      0.88263970	     -0.00201157	     -0.20904849	     -0.00029664	     -0.00027277	     51.82758275
      2.69527346	     -0.05167505	     -0.00113211	     -0.19330576	     -0.05633935	      0.88263938	     -0.00201243	     -0.20904974	     -0.00031141	     -0.00028454	     51.75905178
      2.69666080	     -0.05172512	     -0.00112972	     -0.19335575	     -0.05633979	      0.88263898	     -0.00201347	     -0.20905144	     -0.00032824	     -0.00029814	     51.48821884
      2.69804814	     -0.05177625	     -0.00112947	     -0.19340673	     -0.05634026	      0.88263855	     -0.00201452	     -0.20905335	     -0.00034438	     -0.00031132	     51.49663821
      2.69911045	     -0.05181591	     -0.00112665	     -0.19344637	     -0.05634063	      0.88263822	     -0.00201533	     -0.20905496	     -0.00035595	     -0.00032105	     51.17095397
      2.70017276	     -0.05185602	     -0.00112555	     -0.19348642	     -0.05634101	      0.88263787	     -0.00201614	     -0.20905667	     -0.00036713	     -0.00033059	     51.07361234
      2.70166536	     -0.05191331	     -0.00112277	     -0.19354365	     -0.05634157	      0.88263737	     -0.00201730	     -0.20905926	     -0.00038183	     -0.00034361	     50.80160941
      2.70296952	     -0.05196419	     -0.00112142	     -0.19359446	     -0.05634208	      0.88263691	     -0.00201832	     -0.20906170	     -0.00039389	     -0.00035471	     50.70595036
      2.70427368	     -0.05201584	     -0.00111814	     -0.19364611	     -0.05634260	      0.88263644	     -0.00201934	     -0.20906429	     -0.00040496	     -0.00036551	     50.37830448
      2.70557783	     -0.05206824	     -0.00111728	     -0.19369844	     -0.05634314	      0.88263596	     -0.00202038	     -0.20906703	     -0.00041537	     -0.00037612	     50.35169358
      2.70673086	     -0.05211499	     -0.00111401	     -0.19374521	     -0.05634362	      0.88263552	     -0.00202130	     -0.20906957	     -0.00042366	     -0.00038525	     50.00616618
      2.70788388	     -0.05216207	     -0.00111272	     -0.19379226	     -0.05634411	      0.88263507	     -0.00202224	     -0.20907221	     -0.00043141	     -0.00039425	     49.91200440
      2.70903690	     -0.05220943	     -0.00111032	     -0.19383963	     -0.05634461	      0.88263461	     -0.00202318	     -0.20907495	     -0.00043839	     -0.00040305	     49.67210497
      2.71059573	     -0.05227368	     -0.00110846	     -0.19390385	     -0.05634530	      0.88263397	     -0.00202446	     -0.20907879	     -0.00044682	     -0.00041468	     49.52276426
      2.71178427	     -0.05232261	     -0.00110553	     -0.19395282	     -0.05634584	      0.88263348	     -0.00202545	     -0.20908181	     -0.00045228	     -0.00042328	     49.19469301
      2.71297281	     -0.05237145	     -0.00110443	     -0.19400165	     -0.05634638	      0.88263297	     -0.00202645	     -0.20908490	     -0.00045715	     -0.00043171	     49.09641893
      2.71416136	     -0.05242014	     -0.00110228	     -0.19405037	     -0.05634692	      0.88263245	     -0.00202746	     -0.20908804	     -0.00046120	     -0.00043987	     48.83742833
      2.71568430	     -0.05248218	     -0.00110128	     -0.19411240	     -0.05634763	      0.88263177	     -0.00202877	     -0.20909212	     -0.00046545	     -0.00044996	     48.72459626
      2.71685480	     -0.05252931	     -0.00109902	     -0.19415957	     -0.05634818	      0.88263124	     -0.00202979	     -0.20909530	     -0.00046777	     -0.00045734	     48.38239698
      2.71802530	     -0.05257598	     -0.00109870	     -0.19420625	     -0.05634873	      0.88263070	     -0.00203082	     -0.20909851	     -0.00046955	     -0.00046443	     48.29308609
      2.71943600	     -0.05263133	     -0.00109702	     -0.19426163	     -0.05634939	      0.88263004	     -0.00203207	     -0.20910241	     -0.00047067	     -0.00047245	     47.96722452
      2.72084669	     -0.05268553	     -0.00109792	     -0.19431580	     -0.05635005	      0.88262937	     -0.00203334	     -0.20910631	     -0.00047103	     -0.00047992	     48.00804274
      2.72192266	     -0.05272600	     -0.00109634	     -0.19435633	     -0.05635056	      0.88262885	     -0.00203432	     -0.20910928	     -0.00047046	     -0.00048511	     47.62399729
      2.72299862	     -0.05276555	     -0.00109686	     -0.19439588	     -0.05635107	      0.88262833	     -0.00203531	     -0.20911224	     -0.00046951	     -0.00048991	     47.54105638
      2.72451872	     -0.05281952	     -0.00109690	     -0.19444987	     -0.05635178	      0.88262758	     -0.00203673	     -0.20911638	     -0.00046724	     -0.00049583	     47.25684035
      2.72584330	     -0.05286457	     -0.00109829	     -0.19449491	     -0.05635239	      0.88262692	     -0.00203798	     -0.20911993	     -0.00046458	     -0.00050018	     47.21664252
      2.72716788	     -0.05290782	     -0.00109800	     -0.19453821	     -0.05635301	      0.88262625	     -0.00203924	     -0.20912341	     -0.00046108	     -0.00050366	     46.87237258
      2.72849246	     -0.05294921	     -0.00110031	     -0.19457957	     -0.05635362	      0.88262558	     -0.00204053	     -0.20912681	     -0.00045714	     -0.00050633	     46.95845952
      2.72965987	     -0.05298410	     -0.00109998	     -0.19461451	     -0.05635415	      0.88262499	     -0.00204167	     -0.20912974	     -0.00045292	     -0.00050786	     46.59381013
      2.73082729	     -0.05301725	     -0.00110165	     -0.19464765	     -0.05635467	      0.88262440	     -0.00204282	     -0.20913261	     -0.00044842	     -0.00050872	     46.58772141
      2.73199471	     -0.05304854	     -0.00110221	     -0.19467898	     -0.05635519	      0.88262380	     -0.00204398	     -0.20913539	     -0.00044339	     -0.00050879	     46.38615066
      2.73358367	     -0.05308813	     -0.00110432	     -0.19471858	     -0.05635589	      0.88262299	     -0.00204559	     -0.20913905	     -0.00043602	     -0.00050769	     46.36670901
      2.73478545	     -0.05311561	     -0.00110433	     -0.19474613	     -0.05635641	      0.88262239	     -0.00204682	     -0.20914170	     -0.00042983	     -0.00050585	     46.06416893
      2.73598723	     -0.05314115	     -0.00110602	     -0.19477168	     -0.05635693	      0.88262178	     -0.00204806	     -0.20914425	     -0.00042341	     -0.00050320	     46.07782879
      2.73718901	     -0.05316503	     -0.00110651	     -0.19479561	     -0.05635743	      0.88262118	     -0.00204931	     -0.20914670	     -0.00041654	     -0.00049967	     45.87857164
      2.73874227	     -0.05319337	     -0.00110861	     -0.19482398	     -0.05635807	      0.88262040	     -0.00205094	     -0.20914971	     -0.00040732	     -0.00049392	     45.91144729
      2.73992265	     -0.05321288	     -0.00110846	     -0.19484356	     -0.05635855	      0.88261983	     -0.00205220	     -0.20915190	     -0.00039980	     -0.00048860	     45.61388256
      2.74110304	     -0.05323051	     -0.00110994	     -0.19486121	     -0.05635901	      0.88261925	     -0.00205347	     -0.20915400	     -0.00039216	     -0.00048257	     45.63857797
      2.74253782	     -0.05324952	     -0.00111004	     -0.19488031	     -0.05635957	      0.88261857	     -0.00205502	     -0.20915642	     -0.00038239	     -0.00047424	     45.38656766
      2.74397260	     -0.05326588	     -0.00111211	     -0.19489670	     -0.05636011	      0.88261789	     -0.00205660	     -0.20915870	     -0.00037251	     -0.00046508	     45.57292888
      2.74505048	     -0.05327639	     -0.00111096	     -0.19490732	     -0.05636051	      0.88261739	     -0.00205779	     -0.20916032	     -0.00036462	     -0.00045770	     45.20560804
      2.74612835	     -0.05328541	     -0.00111146	     -0.19491639	     -0.05636090	      0.88261690	     -0.00205899	     -0.20916185	     -0.00035669	     -0.00045009	     45.19724486
      2.74768304	     -0.05329586	     -0.00111106	     -0.19492696	     -0.05636144	      0.88261621	     -0.00206074	     -0.20916389	     -0.00034474	     -0.00043883	     44.99570902
      2.74902450	     -0.05330268	     -0.00111188	     -0.19493385	     -0.05636190	      0.88261563	     -0.00206226	     -0.20916551	     -0.00033412	     -0.00042907	     45.05292991
      2.75036595	     -0.05330761	     -0.00111100	     -0.19493888	     -0.05636234	      0.88261506	     -0.00206380	     -0.20916699	     -0.00032293	     -0.00041938	     44.74824862
      2.75170741	     -0.05331062	     -0.00111270	     -0.19494193	     -0.05636276	      0.88261451	     -0.00206536	     -0.20916833	     -0.00031156	     -0.00041004	     44.94687313
      2.75288710	     -0.05331167	     -0.00111189	     -0.19494308	     -0.05636313	      0.88261403	     -0.00206674	     -0.20916941	     -0.00030094	     -0.00040213	     44.59692885
      2.75406678	     -0.05331143	     -0.00111328	     -0.19494287	     -0.05636347	      0.88261356	     -0.00206813	     -0.20917038	     -0.00029016	     -0.00039471	     44.66799162
      2.75524647	     -0.05331001	     -0.00111388	     -0.19494151	     -0.05636381	      0.88261310	     -0.00206954	     -0.20917125	     -0.00027888	     -0.00038779	     44.50859812
      2.75685964	     -0.05330745	     -0.00111670	     -0.19493897	     -0.05636425	      0.88261248	     -0.00207148	     -0.20917231	     -0.00026292	     -0.00037935	     44.57957123
      2.75807769	     -0.05330591	     -0.00111790	     -0.19493746	     -0.05636456	      0.88261202	     -0.00207296	     -0.20917306	     -0.00025020	     -0.00037383	     44.28535266
      2.75929574	     -0.05330529	     -0.00112132	     -0.19493682	     -0.05636486	      0.88261157	     -0.00207445	     -0.20917382	     -0.00023717	     -0.00036921	     44.36535763
      2.76051379	     -0.05330569	     -0.00112409	     -0.19493721	     -0.05636514	      0.88261112	     -0.00207595	     -0.20917464	     -0.00022351	     -0.00036556	     44.18984747
      2.76208727	     -0.05330797	     -0.00112979	     -0.19493941	     -0.05636547	      0.88261055	     -0.00207791	     -0.20917585	     -0.00020521	     -0.00036248	     44.29303914
      2.76328772	     -0.05331136	     -0.00113289	     -0.19494278	     -0.05636571	      0.88261011	     -0.00207942	     -0.20917694	     -0.00019043	     -0.00036143	     43.98213700
      2.76448816	     -0.05331650	     -0.00113803	     -0.19494784	     -0.05636593	      0.88260968	     -0.00208094	     -0.20917823	     -0.00017522	     -0.00036168	     44.04922165
      2.76594228	     -0.05332466	     -0.00114308	     -0.19495594	     -0.05636617	      0.88260915	     -0.00208280	     -0.20918009	     -0.00015579	     -0.00036377	     43.79976352
      2.76739639	     -0.05333380	     -0.00115063	     -0.19496495	     -0.05636638	      0.88260862	     -0.00208466	     -0.20918232	     -0.00013557	     -0.00036797	     44.06763597
      2.76850032	     -0.05334138	     -0.00115400	     -0.19497250	     -0.05636653	      0.88260821	     -0.00208609	     -0.20918426	     -0.00011925	     -0.00037247	     43.69687017
      2.76960424	     -0.05334951	     -0.00115921	     -0.19498055	     -0.05636665	      0.88260780	     -0.00208752	     -0.20918641	     -0.00010249	     -0.00037817	     43.72755355
      2.77117175	     -0.05336208	     -0.00116561	     -0.19499304	     -0.05636679	      0.88260720	     -0.00208956	     -0.20918984	     -0.00007750	     -0.00038818	     43.55089142
      2.77253509	     -0.05337419	     -0.00117235	     -0.19500505	     -0.05636688	      0.88260666	     -0.00209134	     -0.20919320	     -0.00005485	     -0.00039867	     43.63751363
      2.77389843	     -0.05338664	     -0.00117712	     -0.19501746	     -0.05636694	      0.88260611	     -0.00209313	     -0.20919691	     -0.00003104	     -0.00041062	     43.35602775
      2.77526177	     -0.05339888	     -0.00118407	     -0.19502959	     -0.05636696	      0.88260554	     -0.00209493	     -0.20920095	     -0.00000649	     -0.00042400	     43.56161888
      2.77646877	     -0.05341003	     -0.00118754	     -0.19504074	     -0.05636696	      0.88260502	     -0.00209652	     -0.20920479	      0.00001630	     -0.00043680	     43.24459645
      2.77767578	     -0.05342161	     -0.00119285	     -0.19505226	     -0.05636692	      0.88260448	     -0.00209811	     -0.20920889	      0.00003964	     -0.00045051	     43.31960390
      2.77888278	     -0.05343368	     -0.00119686	     -0.19506431	     -0.05636686	      0.88260393	     -0.00209970	     -0.20921324	      0.00006386	     -0.00046494	     43.17733651
      2.78050729	     -0.05344968	     -0.00120339	     -0.19508026	     -0.05636673	      0.88260316	     -0.00210185	     -0.20921949	      0.00009751	     -0.00048533	     43.24247158
      2.78175152	     -0.05346298	     -0.00120666	     -0.19509357	     -0.05636659	      0.88260255	     -0.00210350	     -0.20922460	      0.00012433	     -0.00050148	     42.98964833
      2.78299575	     -0.05347735	     -0.00121147	     -0.19510791	     -0.05636642	      0.88260191	     -0.00210514	     -0.20923002	      0.00015174	     -0.00051807	     43.04947427
      2.78423998	     -0.05349203	     -0.00121485	     -0.19512260	     -0.05636621	      0.88260126	     -0.00210678	     -0.20923573	      0.00018006	     -0.00053493	     42.90704188
      2.78582708	     -0.05351015	     -0.00122025	     -0.19514072	     -0.05636590	      0.88260039	     -0.00210887	     -0.20924341	      0.00021720	     -0.00055670	     42.99657262
      2.78705279	     -0.05352330	     -0.00122225	     -0.19515393	     -0.05636562	      0.88259970	     -0.00211048	     -0.20924960	      0.00024692	     -0.00057342	     42.76721309
      2.78827850	     -0.05353640	     -0.00122617	     -0.19516702	     -0.05636529	      0.88259899	     -0.00211209	     -0.20925597	      0.00027717	     -0.00058998	     42.82529044
      2.78950421	     -0.05354977	     -0.00122887	     -0.19518044	     -0.05636494	      0.88259825	     -0.00211369	     -0.20926254	      0.00030823	     -0.00060617	     42.71215687
      2.79116065	     -0.05356854	     -0.00123385	     -0.19519923	     -0.05636439	      0.88259723	     -0.00211586	     -0.20927170	      0.00035117	     -0.00062737	     42.79013107
      2.79238503	     -0.05358181	     -0.00123573	     -0.19521257	     -0.05636394	      0.88259645	     -0.00211745	     -0.20927867	      0.00038388	     -0.00064233	     42.59163174
      2.79360942	     -0.05359438	     -0.00123918	     -0.19522517	     -0.05636345	      0.88259566	     -0.00211903	     -0.20928578	      0.00041709	     -0.00065663	     42.65693822
      2.79510553	     -0.05360889	     -0.00124171	     -0.19523977	     -0.05636279	      0.88259466	     -0.00212096	     -0.20929460	      0.00045870	     -0.00067297	     42.51042138
      2.79643847	     -0.05362231	     -0.00124569	     -0.19525322	     -0.05636216	      0.88259376	     -0.00212268	     -0.20930258	      0.00049634	     -0.00068644	     42.63398900
      2.79777141	     -0.05363626	     -0.00124737	     -0.19526726	     -0.05636147	      0.88259283	     -0.00212438	     -0.20931068	      0.00053491	     -0.00069871	     42.43933218
      2.79910434	     -0.05364989	     -0.00125061	     -0.19528094	     -0.05636073	      0.88259189	     -0.00212608	     -0.20931890	      0.00057388	     -0.00070966	     42.57990986
      2.80043728	     -0.05366237	     -0.00125127	     -0.19529355	     -0.05635994	      0.88259094	     -0.00212776	     -0.20932720	      0.00061372	     -0.00071904	     42.38015525
      2.80177022	     -0.05367384	     -0.00125450	     -0.19530508	     -0.05635910	      0.88258998	     -0.00212944	     -0.20933555	      0.00065393	     -0.00072690	     42.54656606
      2.80310316	     -0.05368353	     -0.00125499	     -0.19531491	     -0.05635820	      0.88258901	     -0.00213111	     -0.20934389	      0.00069501	     -0.00073301	     42.36450862
      2.80443610	     -0.05369120	     -0.00125802	     -0.19532265	     -0.05635724	      0.88258803	     -0.00213276	     -0.20935218	      0.00073641	     -0.00073742	     42.55527524
      2.80576904	     -0.05369737	     -0.00125815	     -0.19532897	     -0.05635623	      0.88258704	     -0.00213441	     -0.20936038	      0.00077859	     -0.00073992	     42.37431011
      2.80710198	     -0.05370343	     -0.00126112	     -0.19533511	     -0.05635517	      0.88258605	     -0.00213604	     -0.20936849	      0.00082094	     -0.00074064	     42.56497310
      2.80843492	     -0.05370884	     -0.00126108	     -0.19534068	     -0.05635404	      0.88258507	     -0.00213766	     -0.20937652	      0.00086398	     -0.00073943	     42.38982085
      2.80976786	     -0.05371280	     -0.00126403	     -0.19534472	     -0.05635286	      0.88258408	     -0.00213927	     -0.20938444	      0.00090711	     -0.00073641	     42.60558268
      2.81110079	     -0.05371544	     -0.00126384	     -0.19534753	     -0.05635163	      0.88258310	     -0.00214086	     -0.20939224	      0.00095087	     -0.00073131	     42.44835593
      2.81243373	     -0.05371696	     -0.00126694	     -0.19534911	     -0.05635033	      0.88258213	     -0.00214244	     -0.20939988	      0.00099455	     -0.00072420	     42.67818507
      2.81376667	     -0.05371761	     -0.00126672	     -0.19534993	     -0.05634897	      0.88258117	     -0.00214400	     -0.20940736	      0.00103872	     -0.00071486	     42.53165506
      2.81509961	     -0.05371879	     -0.00127013	     -0.19535117	     -0.05634756	      0.88258023	     -0.00214555	     -0.20941468	      0.00108263	     -0.00070341	     42.76558712
      2.81643255	     -0.05371967	     -0.00126999	     -0.19535222	     -0.05634609	      0.88257930	     -0.00214708	     -0.20942187	      0.00112690	     -0.00068970	     42.62638894
      2.81762766	     -0.05371867	     -0.00127264	     -0.19535128	     -0.05634472	      0.88257848	     -0.00214843	     -0.20942818	      0.00116625	     -0.00067563	     42.80653849
[truncated: 313,974 more chars]
