# Supplementary material for: A Neural Controller Model Considering the Vestibulospinal Tract in Human Postural Control
Source: Front Comput Neurosci. 2022 Feb 25;16:785099. doi: 10.3389/fncom.2022.785099 (PMC8913724; doi:10.3389/fncom.2022.785099)
Supplement: Supplementary file 8 [file Data_Sheet_3.zip › SimulationResults/VST+/2.476/opt_8/jiang_CoPpositon_pos.sto]

CoP
version=1
nRows=3816
nColumns=11
inDegrees=no

This file contains CoP trajectory (of origin) and orientations.

Units are S.I. units (seconds, meters, Newtons, ...)
Angles are in degrees.

endheader
time	cop-x	cop-z	cop-x-calcn-r	com-x	com-y	com-z	com-x-calcn-r	com-x-vel	com-y-vel	s_torques
      0.00044642	     -0.05991306	     -0.00034167	     -0.20160720	     -0.06018847	      0.88291525	     -0.00012903	     -0.21425400	      0.00001035	     -0.00002526	    106.00735661
      0.00098903	     -0.05941360	     -0.00035481	     -0.20110783	     -0.06018846	      0.88291523	     -0.00012902	     -0.21424125	      0.00003151	     -0.00003802	    108.14464707
      0.00165897	     -0.05901824	     -0.00036437	     -0.20071259	     -0.06018843	      0.88291520	     -0.00012900	     -0.21421858	      0.00005020	     -0.00003515	     76.76621435
      0.00253457	     -0.05876641	     -0.00037029	     -0.20046081	     -0.06018839	      0.88291518	     -0.00012894	     -0.21418460	      0.00005498	     -0.00001293	     47.14147707
      0.00376576	     -0.05871945	     -0.00037176	     -0.20041379	     -0.06018833	      0.88291519	     -0.00012884	     -0.21413891	      0.00003673	      0.00003223	     29.24560681
      0.00589828	     -0.05896258	     -0.00036846	     -0.20065682	     -0.06018830	      0.88291534	     -0.00012860	     -0.21408086	     -0.00000617	      0.00010038	     20.49191713
      0.00717329	     -0.05912607	     -0.00036697	     -0.20082038	     -0.06018832	      0.88291548	     -0.00012843	     -0.21405869	     -0.00001990	      0.00012293	     19.68908812
      0.00844830	     -0.05925390	     -0.00036651	     -0.20094840	     -0.06018834	      0.88291565	     -0.00012824	     -0.21404286	     -0.00002156	      0.00013162	     19.87517953
      0.01027621	     -0.05937183	     -0.00036768	     -0.20106674	     -0.06018837	      0.88291588	     -0.00012794	     -0.21402666	     -0.00000608	      0.00012500	     20.96442538
      0.01160976	     -0.05941839	     -0.00036867	     -0.20111368	     -0.06018837	      0.88291604	     -0.00012771	     -0.21401741	      0.00001417	      0.00011026	     22.27786942
      0.01294331	     -0.05944592	     -0.00036962	     -0.20114166	     -0.06018833	      0.88291618	     -0.00012747	     -0.21400919	      0.00003977	      0.00009004	     23.08834869
      0.01427685	     -0.05945406	     -0.00037039	     -0.20115027	     -0.06018826	      0.88291628	     -0.00012722	     -0.21400156	      0.00006824	      0.00006619	     24.19570418
      0.01605135	     -0.05944941	     -0.00037113	     -0.20114626	     -0.06018810	      0.88291637	     -0.00012687	     -0.21399192	      0.00010905	      0.00003155	     24.69655584
      0.01735102	     -0.05943104	     -0.00037127	     -0.20112837	     -0.06018794	      0.88291639	     -0.00012660	     -0.21398523	      0.00013919	      0.00000545	     25.69867318
      0.01865070	     -0.05940957	     -0.00037128	     -0.20110738	     -0.06018774	      0.88291638	     -0.00012632	     -0.21397879	      0.00016963	     -0.00002019	     25.60461750
      0.02027575	     -0.05937066	     -0.00037085	     -0.20106908	     -0.06018743	      0.88291632	     -0.00012595	     -0.21397121	      0.00020654	     -0.00005072	     26.03312981
      0.02171266	     -0.05933433	     -0.00037036	     -0.20103326	     -0.06018711	      0.88291623	     -0.00012562	     -0.21396491	      0.00023847	     -0.00007545	     25.30862907
      0.02314956	     -0.05928835	     -0.00036946	     -0.20098780	     -0.06018675	      0.88291611	     -0.00012527	     -0.21395904	      0.00026856	     -0.00009763	     25.61586511
      0.02458647	     -0.05924576	     -0.00036865	     -0.20094570	     -0.06018634	      0.88291595	     -0.00012491	     -0.21395353	      0.00029782	     -0.00011678	     24.66362108
      0.02602337	     -0.05919534	     -0.00036745	     -0.20089578	     -0.06018590	      0.88291577	     -0.00012453	     -0.21394844	      0.00032499	     -0.00013286	     24.92987357
      0.02746028	     -0.05915253	     -0.00036653	     -0.20085345	     -0.06018541	      0.88291557	     -0.00012415	     -0.21394366	      0.00035146	     -0.00014565	     23.99252427
      0.02889718	     -0.05910288	     -0.00036518	     -0.20080427	     -0.06018489	      0.88291536	     -0.00012375	     -0.21393926	      0.00037582	     -0.00015540	     24.35366744
      0.03016436	     -0.05906840	     -0.00036439	     -0.20077019	     -0.06018440	      0.88291516	     -0.00012339	     -0.21393557	      0.00039698	     -0.00016142	     23.74718760
      0.03143153	     -0.05903127	     -0.00036336	     -0.20073347	     -0.06018388	      0.88291495	     -0.00012302	     -0.21393213	      0.00041683	     -0.00016534	     23.83324291
      0.03299451	     -0.05899327	     -0.00036240	     -0.20069596	     -0.06018321	      0.88291469	     -0.00012256	     -0.21392811	      0.00044067	     -0.00016744	     23.64855617
      0.03455748	     -0.05895552	     -0.00036126	     -0.20065869	     -0.06018250	      0.88291443	     -0.00012208	     -0.21392435	      0.00046317	     -0.00016706	     23.91075365
      0.03583310	     -0.05893438	     -0.00036080	     -0.20063793	     -0.06018190	      0.88291421	     -0.00012168	     -0.21392139	      0.00048153	     -0.00016511	     23.76171686
      0.03710872	     -0.05891200	     -0.00036009	     -0.20061593	     -0.06018128	      0.88291401	     -0.00012128	     -0.21391856	      0.00049908	     -0.00016212	     23.92337650
      0.03868811	     -0.05889294	     -0.00035961	     -0.20059733	     -0.06018047	      0.88291375	     -0.00012077	     -0.21391514	      0.00052079	     -0.00015723	     23.95500775
      0.04026751	     -0.05887354	     -0.00035889	     -0.20057841	     -0.06017963	      0.88291351	     -0.00012025	     -0.21391185	      0.00054176	     -0.00015163	     24.18532847
      0.04149092	     -0.05886795	     -0.00035890	     -0.20057317	     -0.06017896	      0.88291333	     -0.00011984	     -0.21390931	      0.00055846	     -0.00014699	     24.12463194
      0.04271432	     -0.05886005	     -0.00035873	     -0.20056563	     -0.06017827	      0.88291315	     -0.00011943	     -0.21390682	      0.00057470	     -0.00014242	     24.21066180
      0.04436478	     -0.05885618	     -0.00035901	     -0.20056224	     -0.06017730	      0.88291292	     -0.00011886	     -0.21390349	      0.00059689	     -0.00013651	     24.21166348
      0.04601524	     -0.05885023	     -0.00035889	     -0.20055676	     -0.06017630	      0.88291270	     -0.00011828	     -0.21390022	      0.00061866	     -0.00013133	     24.35261830
      0.04718972	     -0.05885375	     -0.00035934	     -0.20056062	     -0.06017556	      0.88291255	     -0.00011786	     -0.21389788	      0.00063472	     -0.00012817	     24.21958362
      0.04836420	     -0.05885275	     -0.00035924	     -0.20055996	     -0.06017480	      0.88291240	     -0.00011744	     -0.21389557	      0.00065043	     -0.00012567	     24.24676011
      0.05011105	     -0.05885440	     -0.00035899	     -0.20056212	     -0.06017365	      0.88291218	     -0.00011680	     -0.21389212	      0.00067407	     -0.00012322	     24.17903612
      0.05157808	     -0.05885431	     -0.00035852	     -0.20056247	     -0.06017264	      0.88291200	     -0.00011626	     -0.21388926	      0.00069369	     -0.00012261	     24.25542896
      0.05304511	     -0.05885998	     -0.00035858	     -0.20056857	     -0.06017161	      0.88291182	     -0.00011571	     -0.21388644	      0.00071373	     -0.00012334	     24.09932939
      0.05451214	     -0.05885876	     -0.00035789	     -0.20056778	     -0.06017055	      0.88291164	     -0.00011516	     -0.21388372	      0.00073325	     -0.00012556	     24.29021665
      0.05582791	     -0.05886361	     -0.00035788	     -0.20057302	     -0.06016957	      0.88291147	     -0.00011466	     -0.21388130	      0.00075128	     -0.00012868	     24.07187485
      0.05714369	     -0.05886208	     -0.00035729	     -0.20057189	     -0.06016857	      0.88291130	     -0.00011415	     -0.21387896	      0.00076880	     -0.00013293	     24.20163629
      0.05845946	     -0.05886331	     -0.00035712	     -0.20057350	     -0.06016755	      0.88291112	     -0.00011363	     -0.21387664	      0.00078651	     -0.00013810	     24.09197284
      0.06013583	     -0.05885911	     -0.00035647	     -0.20056980	     -0.06016621	      0.88291088	     -0.00011297	     -0.21387375	      0.00080847	     -0.00014591	     24.23394867
      0.06147315	     -0.05885923	     -0.00035657	     -0.20057030	     -0.06016512	      0.88291068	     -0.00011244	     -0.21387142	      0.00082611	     -0.00015285	     24.00190301
      0.06281047	     -0.05885321	     -0.00035623	     -0.20056468	     -0.06016400	      0.88291047	     -0.00011191	     -0.21386914	      0.00084304	     -0.00016036	     24.13175208
      0.06414778	     -0.05885014	     -0.00035636	     -0.20056198	     -0.06016287	      0.88291025	     -0.00011137	     -0.21386685	      0.00085995	     -0.00016819	     23.98830288
      0.06580851	     -0.05884104	     -0.00035620	     -0.20055335	     -0.06016142	      0.88290997	     -0.00011069	     -0.21386405	      0.00088009	     -0.00017829	     24.14734406
      0.06712312	     -0.05883844	     -0.00035677	     -0.20055110	     -0.06016025	      0.88290973	     -0.00011015	     -0.21386182	      0.00089605	     -0.00018634	     23.88939673
      0.06843772	     -0.05883055	     -0.00035680	     -0.20054357	     -0.06015907	      0.88290948	     -0.00010960	     -0.21385965	      0.00091124	     -0.00019445	     24.00392327
      0.06975232	     -0.05882580	     -0.00035720	     -0.20053917	     -0.06015786	      0.88290921	     -0.00010905	     -0.21385748	      0.00092635	     -0.00020247	     23.88285420
      0.07148102	     -0.05881541	     -0.00035718	     -0.20052924	     -0.06015624	      0.88290886	     -0.00010832	     -0.21385470	      0.00094542	     -0.00021289	     24.01881729
      0.07278564	     -0.05881263	     -0.00035772	     -0.20052680	     -0.06015500	      0.88290857	     -0.00010776	     -0.21385261	      0.00095986	     -0.00022053	     23.78912307
      0.07409025	     -0.05880538	     -0.00035768	     -0.20051989	     -0.06015374	      0.88290828	     -0.00010720	     -0.21385060	      0.00097366	     -0.00022805	     23.89381450
      0.07566850	     -0.05880143	     -0.00035815	     -0.20051634	     -0.06015219	      0.88290791	     -0.00010652	     -0.21384820	      0.00099044	     -0.00023684	     23.74077966
      0.07708042	     -0.05879318	     -0.00035783	     -0.20050846	     -0.06015078	      0.88290757	     -0.00010590	     -0.21384613	      0.00100483	     -0.00024445	     23.92157454
      0.07849235	     -0.05879109	     -0.00035808	     -0.20050673	     -0.06014935	      0.88290722	     -0.00010528	     -0.21384408	      0.00101954	     -0.00025172	     23.72684808
      0.07990427	     -0.05878288	     -0.00035734	     -0.20049889	     -0.06014790	      0.88290686	     -0.00010465	     -0.21384212	      0.00103361	     -0.00025875	     23.94153418
      0.08131620	     -0.05879205	     -0.00035728	     -0.20050843	     -0.06014643	      0.88290649	     -0.00010402	     -0.21384030	      0.00104788	     -0.00026575	     23.67591882
      0.08272813	     -0.05884301	     -0.00035595	     -0.20055974	     -0.06014494	      0.88290611	     -0.00010338	     -0.21383963	      0.00106057	     -0.00027490	     23.56456495
      0.08414005	     -0.05898623	     -0.00035519	     -0.20070327	     -0.06014343	      0.88290571	     -0.00010274	     -0.21384224	      0.00107280	     -0.00029143	     22.81446366
      0.08555198	     -0.05920820	     -0.00035351	     -0.20092555	     -0.06014191	      0.88290528	     -0.00010210	     -0.21385065	      0.00108584	     -0.00032220	     23.16246966
      0.08696390	     -0.05949944	     -0.00035338	     -0.20121710	     -0.06014036	      0.88290479	     -0.00010146	     -0.21386624	      0.00110439	     -0.00037252	     23.00543916
      0.08837583	     -0.05981328	     -0.00035306	     -0.20153131	     -0.06013879	      0.88290422	     -0.00010081	     -0.21388939	      0.00113016	     -0.00044534	     24.56302101
      0.08978775	     -0.06013972	     -0.00035453	     -0.20185818	     -0.06013717	      0.88290353	     -0.00010017	     -0.21391938	      0.00116573	     -0.00054079	     25.00152861
      0.09119968	     -0.06044881	     -0.00035571	     -0.20216778	     -0.06013549	      0.88290268	     -0.00009953	     -0.21395522	      0.00121012	     -0.00065736	     26.92422239
      0.09261161	     -0.06074341	     -0.00035821	     -0.20246294	     -0.06013375	      0.88290166	     -0.00009890	     -0.21399568	      0.00126364	     -0.00079217	     27.23761799
      0.09402353	     -0.06100731	     -0.00035998	     -0.20272749	     -0.06013192	      0.88290044	     -0.00009827	     -0.21403981	      0.00132435	     -0.00094163	     28.44735255
      0.09543546	     -0.06124863	     -0.00036213	     -0.20296952	     -0.06013000	      0.88289900	     -0.00009764	     -0.21408662	      0.00139179	     -0.00110201	     28.07542707
      0.09717316	     -0.06150229	     -0.00036350	     -0.20322416	     -0.06012751	      0.88289690	     -0.00009688	     -0.21414684	      0.00148192	     -0.00130866	     28.17844892
      0.09855844	     -0.06167329	     -0.00036467	     -0.20339599	     -0.06012540	      0.88289497	     -0.00009627	     -0.21419604	      0.00155862	     -0.00147593	     26.17488238
      0.09994372	     -0.06181448	     -0.00036463	     -0.20353807	     -0.06012319	      0.88289282	     -0.00009567	     -0.21424595	      0.00163814	     -0.00164011	     25.18310705
      0.10132901	     -0.06193393	     -0.00036468	     -0.20365843	     -0.06012086	      0.88289043	     -0.00009507	     -0.21429607	      0.00171971	     -0.00179851	     23.19799487
      0.10314046	     -0.06204692	     -0.00036307	     -0.20377270	     -0.06011765	      0.88288700	     -0.00009430	     -0.21436104	      0.00182942	     -0.00199070	     21.36437305
      0.10420843	     -0.06209743	     -0.00036232	     -0.20382397	     -0.06011566	      0.88288482	     -0.00009385	     -0.21439854	      0.00189414	     -0.00209476	     19.98087105
      0.10527640	     -0.06213508	     -0.00036098	     -0.20386241	     -0.06011360	      0.88288253	     -0.00009340	     -0.21443525	      0.00195977	     -0.00218942	     19.05795304
      0.10706395	     -0.06218091	     -0.00035853	     -0.20390956	     -0.06011000	      0.88287849	     -0.00009266	     -0.21449455	      0.00206927	     -0.00232619	     18.07462935
      0.10882536	     -0.06221557	     -0.00035546	     -0.20394556	     -0.06010626	      0.88287429	     -0.00009194	     -0.21455010	      0.00217737	     -0.00243100	     17.51784542
      0.10989825	     -0.06223084	     -0.00035417	     -0.20396162	     -0.06010389	      0.88287166	     -0.00009151	     -0.21458246	      0.00224172	     -0.00248055	     17.85639779
      0.11097115	     -0.06224498	     -0.00035277	     -0.20397656	     -0.06010145	      0.88286897	     -0.00009108	     -0.21461374	      0.00230640	     -0.00251765	     18.05909114
      0.11273425	     -0.06227482	     -0.00035055	     -0.20400769	     -0.06009729	      0.88286450	     -0.00009039	     -0.21466300	      0.00241137	     -0.00255375	     18.78333082
      0.11449956	     -0.06231055	     -0.00034855	     -0.20404472	     -0.06009294	      0.88285998	     -0.00008971	     -0.21470968	      0.00251667	     -0.00255951	     19.21240900
      0.11554077	     -0.06233307	     -0.00034753	     -0.20406799	     -0.06009029	      0.88285732	     -0.00008932	     -0.21473593	      0.00257768	     -0.00255053	     19.96304010
      0.11658197	     -0.06235840	     -0.00034647	     -0.20409408	     -0.06008758	      0.88285467	     -0.00008893	     -0.21476124	      0.00263948	     -0.00253190	     20.23726631
      0.11840596	     -0.06240808	     -0.00034484	     -0.20414508	     -0.06008266	      0.88285010	     -0.00008827	     -0.21480328	      0.00274784	     -0.00247941	     20.67088325
      0.12029499	     -0.06246670	     -0.00034381	     -0.20420507	     -0.06007736	      0.88284549	     -0.00008760	     -0.21484385	      0.00286167	     -0.00240037	     20.32394114
      0.12120312	     -0.06249643	     -0.00034347	     -0.20423544	     -0.06007474	      0.88284333	     -0.00008729	     -0.21486229	      0.00291586	     -0.00235539	     20.55216532
      0.12238412	     -0.06253532	     -0.00034337	     -0.20427518	     -0.06007126	      0.88284058	     -0.00008689	     -0.21488527	      0.00298758	     -0.00228996	     20.31154877
      0.12468032	     -0.06261625	     -0.00034352	     -0.20435775	     -0.06006423	      0.88283549	     -0.00008614	     -0.21492691	      0.00312819	     -0.00214579	     19.90389378
      0.12586574	     -0.06265740	     -0.00034352	     -0.20439976	     -0.06006048	      0.88283299	     -0.00008577	     -0.21494694	      0.00320245	     -0.00206370	     19.19991870
      0.12705117	     -0.06269921	     -0.00034370	     -0.20444242	     -0.06005664	      0.88283059	     -0.00008540	     -0.21496599	      0.00327655	     -0.00197866	     18.94894326
      0.12870709	     -0.06275428	     -0.00034403	     -0.20449869	     -0.06005113	      0.88282742	     -0.00008490	     -0.21499106	      0.00338176	     -0.00185491	     18.31940877
      0.12998514	     -0.06279472	     -0.00034443	     -0.20454004	     -0.06004676	      0.88282511	     -0.00008453	     -0.21500921	      0.00346300	     -0.00175760	     18.22842856
      0.13126320	     -0.06283116	     -0.00034485	     -0.20457741	     -0.06004228	      0.88282293	     -0.00008417	     -0.21502639	      0.00354576	     -0.00165844	     17.77988798
      0.13254125	     -0.06286716	     -0.00034540	     -0.20461434	     -0.06003769	      0.88282087	     -0.00008382	     -0.21504267	      0.00362815	     -0.00155978	     17.74156186
      0.13381931	     -0.06289977	     -0.00034588	     -0.20464788	     -0.06003300	      0.88281894	     -0.00008348	     -0.21505817	      0.00371172	     -0.00146101	     17.45727569
      0.13509736	     -0.06293147	     -0.00034628	     -0.20468050	     -0.06002820	      0.88281714	     -0.00008315	     -0.21507297	      0.00379492	     -0.00136414	     17.45986725
      0.13664440	     -0.06296561	     -0.00034647	     -0.20471578	     -0.06002226	      0.88281512	     -0.00008277	     -0.21509013	      0.00389694	     -0.00124880	     17.20334993
      0.13779776	     -0.06298881	     -0.00034664	     -0.20473981	     -0.06001772	      0.88281372	     -0.00008249	     -0.21510242	      0.00397223	     -0.00116592	     17.32158671
      0.13895113	     -0.06300838	     -0.00034669	     -0.20476022	     -0.06001309	      0.88281243	     -0.00008222	     -0.21511433	      0.00404850	     -0.00108490	     17.23745745
      0.14039488	     -0.06303082	     -0.00034688	     -0.20478371	     -0.06000718	      0.88281093	     -0.00008189	     -0.21512875	      0.00414364	     -0.00098808	     17.26472392
      0.14202411	     -0.06304871	     -0.00034803	     -0.20480277	     -0.06000034	      0.88280940	     -0.00008154	     -0.21514446	      0.00425200	     -0.00088397	     17.03827388
      0.14310585	     -0.06305798	     -0.00034838	     -0.20481282	     -0.05999570	      0.88280848	     -0.00008131	     -0.21515456	      0.00432301	     -0.00081901	     17.11099515
      0.14418759	     -0.06306368	     -0.00034837	     -0.20481930	     -0.05999099	      0.88280763	     -0.00008109	     -0.21516440	      0.00439469	     -0.00075640	     17.02235320
      0.14579345	     -0.06306858	     -0.00034824	     -0.20482537	     -0.05998384	      0.88280649	     -0.00008078	     -0.21517847	      0.00450067	     -0.00066939	     16.94494593
      0.14764323	     -0.06306810	     -0.00034785	     -0.20482624	     -0.05997541	      0.88280534	     -0.00008044	     -0.21519386	      0.00462344	     -0.00057700	     16.58186080
      0.14855457	     -0.06306562	     -0.00034762	     -0.20482442	     -0.05997117	      0.88280483	     -0.00008028	     -0.21520108	      0.00468293	     -0.00053534	     16.65761618
      0.14973446	     -0.06306100	     -0.00034730	     -0.20482065	     -0.05996559	      0.88280423	     -0.00008008	     -0.21521010	      0.00476064	     -0.00048417	     16.55605001
      0.15196384	     -0.06305002	     -0.00034676	     -0.20481126	     -0.05995482	      0.88280325	     -0.00007972	     -0.21522605	      0.00490679	     -0.00039792	     16.46397866
      0.15315938	     -0.06304168	     -0.00034638	     -0.20480379	     -0.05994890	      0.88280280	     -0.00007955	     -0.21523405	      0.00498574	     -0.00035645	     16.23151204
      0.15435493	     -0.06303445	     -0.00034614	     -0.20479741	     -0.05994290	      0.88280239	     -0.00007938	     -0.21524162	      0.00506383	     -0.00031939	     16.22925576
      0.15598553	     -0.06302372	     -0.00034573	     -0.20478784	     -0.05993455	      0.88280191	     -0.00007916	     -0.21525135	      0.00517090	     -0.00027419	     16.03930438
      0.15726340	     -0.06301671	     -0.00034551	     -0.20478173	     -0.05992789	      0.88280158	     -0.00007900	     -0.21525846	      0.00525401	     -0.00024401	     16.12672250
      0.15854126	     -0.06300913	     -0.00034519	     -0.20477505	     -0.05992112	      0.88280129	     -0.00007885	     -0.21526517	      0.00533803	     -0.00021709	     15.95394791
      0.15981912	     -0.06300455	     -0.00034494	     -0.20477136	     -0.05991425	      0.88280102	     -0.00007872	     -0.21527147	      0.00542127	     -0.00019493	     16.05539441
      0.16109699	     -0.06299946	     -0.00034452	     -0.20476718	     -0.05990727	      0.88280079	     -0.00007859	     -0.21527742	      0.00550536	     -0.00017605	     15.91959880
      0.16237485	     -0.06299692	     -0.00034393	     -0.20476554	     -0.05990018	      0.88280057	     -0.00007847	     -0.21528299	      0.00558895	     -0.00016158	     16.00829431
      0.16394122	     -0.06299325	     -0.00034305	     -0.20476299	     -0.05989134	      0.88280033	     -0.00007834	     -0.21528935	      0.00569260	     -0.00014814	     15.81865057
      0.16507826	     -0.06299065	     -0.00034248	     -0.20476119	     -0.05988483	      0.88280016	     -0.00007825	     -0.21529358	      0.00576717	     -0.00014229	     16.01015372
      0.16621530	     -0.06298558	     -0.00034183	     -0.20475693	     -0.05987823	      0.88280001	     -0.00007818	     -0.21529747	      0.00584274	     -0.00013837	     15.95306034
      0.16769684	     -0.06297686	     -0.00034115	     -0.20474926	     -0.05986950	      0.88279980	     -0.00007809	     -0.21530192	      0.00594104	     -0.00013720	     16.08322350
      0.16939051	     -0.06294706	     -0.00034082	     -0.20472066	     -0.05985934	      0.88279957	     -0.00007801	     -0.21530583	      0.00605472	     -0.00013878	     16.06625969
      0.17042162	     -0.06290084	     -0.00034094	     -0.20467517	     -0.05985306	      0.88279942	     -0.00007796	     -0.21530698	      0.00612327	     -0.00014076	     16.56054105
      0.17145273	     -0.06282166	     -0.00034108	     -0.20459673	     -0.05984671	      0.88279928	     -0.00007793	     -0.21530648	      0.00619251	     -0.00014095	     16.92862907
      0.17321434	     -0.06259966	     -0.00034093	     -0.20437601	     -0.05983570	      0.88279903	     -0.00007789	     -0.21529981	      0.00630898	     -0.00013346	     17.79914098
      0.17527913	     -0.06220652	     -0.00033942	     -0.20398436	     -0.05982254	      0.88279879	     -0.00007786	     -0.21527934	      0.00643891	     -0.00010086	     18.45991611
      0.17617047	     -0.06200096	     -0.00033844	     -0.20377941	     -0.05981678	      0.88279871	     -0.00007786	     -0.21526567	      0.00648971	     -0.00007684	     19.16800702
      0.17727448	     -0.06172480	     -0.00033687	     -0.20350397	     -0.05980958	      0.88279864	     -0.00007786	     -0.21524465	      0.00654902	     -0.00003640	     19.65808647
      0.17934192	     -0.06116438	     -0.00033317	     -0.20294478	     -0.05979594	      0.88279867	     -0.00007788	     -0.21519379	      0.00664466	      0.00007096	     20.66733997
      0.18086446	     -0.06073052	     -0.00032980	     -0.20251171	     -0.05978578	      0.88279886	     -0.00007792	     -0.21514782	      0.00670213	      0.00017720	     21.08499476
      0.18205063	     -0.06038756	     -0.00032691	     -0.20216927	     -0.05977780	      0.88279912	     -0.00007795	     -0.21510772	      0.00673792	      0.00027404	     21.96321752
      0.18323680	     -0.06004214	     -0.00032367	     -0.20182433	     -0.05976979	      0.88279951	     -0.00007800	     -0.21506443	      0.00676780	      0.00038340	     22.35984081
      0.18442297	     -0.05970074	     -0.00032047	     -0.20148332	     -0.05976175	      0.88280004	     -0.00007805	     -0.21501840	      0.00679074	      0.00050271	     23.07880729
      0.18618873	     -0.05920211	     -0.00031565	     -0.20098516	     -0.05974974	      0.88280109	     -0.00007814	     -0.21494590	      0.00681445	      0.00069697	     23.83307772
      0.18743342	     -0.05886181	     -0.00031228	     -0.20064510	     -0.05974125	      0.88280205	     -0.00007821	     -0.21489259	      0.00682316	      0.00084230	     24.78027870
      0.18867811	     -0.05853126	     -0.00030859	     -0.20031475	     -0.05973276	      0.88280319	     -0.00007829	     -0.21483800	      0.00682735	      0.00099322	     25.23755289
      0.18992279	     -0.05821470	     -0.00030470	     -0.19999834	     -0.05972426	      0.88280452	     -0.00007838	     -0.21478256	      0.00682615	      0.00114634	     26.06603670
      0.19155081	     -0.05782121	     -0.00029985	     -0.19960496	     -0.05971315	      0.88280656	     -0.00007851	     -0.21470951	      0.00681917	      0.00134790	     26.70167602
      0.19268989	     -0.05756119	     -0.00029703	     -0.19934496	     -0.05970539	      0.88280817	     -0.00007861	     -0.21465838	      0.00680974	      0.00148673	     27.61924426
      0.19382897	     -0.05731192	     -0.00029415	     -0.19909567	     -0.05969764	      0.88280994	     -0.00007872	     -0.21460750	      0.00679846	      0.00162321	     28.10026741
      0.19533618	     -0.05699861	     -0.00029060	     -0.19878229	     -0.05968740	      0.88281252	     -0.00007886	     -0.21454074	      0.00677966	      0.00179654	     29.04886739
      0.19697718	     -0.05667856	     -0.00028717	     -0.19846213	     -0.05967630	      0.88281562	     -0.00007904	     -0.21446913	      0.00675628	      0.00197447	     29.59955355
      0.19804264	     -0.05648004	     -0.00028557	     -0.19826347	     -0.05966911	      0.88281778	     -0.00007916	     -0.21442331	      0.00673838	      0.00208171	     30.48425376
      0.19910810	     -0.05628774	     -0.00028369	     -0.19807104	     -0.05966194	      0.88282005	     -0.00007928	     -0.21437803	      0.00672003	      0.00218263	     30.96401885
      0.20075622	     -0.05600444	     -0.00028083	     -0.19778752	     -0.05965089	      0.88282377	     -0.00007948	     -0.21430906	      0.00668925	      0.00232366	     31.87354757
      0.20254956	     -0.05571472	     -0.00027756	     -0.19749752	     -0.05963892	      0.88282805	     -0.00007971	     -0.21423554	      0.00665398	      0.00245561	     32.40876111
      0.20355877	     -0.05555740	     -0.00027584	     -0.19734001	     -0.05963222	      0.88283056	     -0.00007985	     -0.21419486	      0.00663221	      0.00251866	     33.16819346
      0.20478217	     -0.05537281	     -0.00027367	     -0.19715521	     -0.05962412	      0.88283369	     -0.00008002	     -0.21414621	      0.00660568	      0.00258501	     33.64541635
      0.20660579	     -0.05510912	     -0.00027010	     -0.19689116	     -0.05961211	      0.88283848	     -0.00008029	     -0.21407496	      0.00656377	      0.00266153	     34.61545121
      0.20787214	     -0.05493359	     -0.00026781	     -0.19671537	     -0.05960382	      0.88284187	     -0.00008048	     -0.21402642	      0.00653419	      0.00269987	     34.74346720
      0.20913850	     -0.05476549	     -0.00026595	     -0.19654697	     -0.05959556	      0.88284531	     -0.00008068	     -0.21397870	      0.00650249	      0.00272484	     35.43598704
      0.21040486	     -0.05460384	     -0.00026421	     -0.19638501	     -0.05958735	      0.88284877	     -0.00008089	     -0.21393185	      0.00647054	      0.00273801	     35.66449726
      0.21167121	     -0.05444807	     -0.00026262	     -0.19622891	     -0.05957918	      0.88285224	     -0.00008110	     -0.21388584	      0.00643692	      0.00273856	     36.22293617
      0.21328269	     -0.05425699	     -0.00026076	     -0.19603739	     -0.05956884	      0.88285664	     -0.00008138	     -0.21382848	      0.00639342	      0.00272305	     36.42531745
      0.21443858	     -0.05412116	     -0.00025934	     -0.19590123	     -0.05956147	      0.88285978	     -0.00008158	     -0.21378809	      0.00636028	      0.00270035	     37.06044594
      0.21559448	     -0.05398679	     -0.00025785	     -0.19576652	     -0.05955414	      0.88286288	     -0.00008179	     -0.21374828	      0.00632694	      0.00266973	     37.25063293
      0.21709596	     -0.05381430	     -0.00025569	     -0.19559358	     -0.05954467	      0.88286685	     -0.00008207	     -0.21369734	      0.00628156	      0.00261774	     37.80146852
      0.21859494	     -0.05364515	     -0.00025320	     -0.19542397	     -0.05953529	      0.88287073	     -0.00008236	     -0.21364730	      0.00623501	      0.00255441	     37.89896021
      0.21984633	     -0.05350485	     -0.00025102	     -0.19528327	     -0.05952751	      0.88287389	     -0.00008261	     -0.21360613	      0.00619373	      0.00249281	     38.48726290
      0.22109772	     -0.05336779	     -0.00024888	     -0.19514580	     -0.05951979	      0.88287697	     -0.00008286	     -0.21356550	      0.00615185	      0.00242525	     38.56947684
      0.22234912	     -0.05323179	     -0.00024702	     -0.19500935	     -0.05951212	      0.88287995	     -0.00008312	     -0.21352538	      0.00610791	      0.00235145	     39.05843417
      0.22387743	     -0.05306962	     -0.00024545	     -0.19484661	     -0.05950282	      0.88288348	     -0.00008344	     -0.21347704	      0.00605289	      0.00225557	     39.22647323
      0.22513389	     -0.05293404	     -0.00024404	     -0.19471053	     -0.05949525	      0.88288626	     -0.00008371	     -0.21343779	      0.00600516	      0.00217242	     39.81827335
      0.22639034	     -0.05280203	     -0.00024283	     -0.19457802	     -0.05948773	      0.88288893	     -0.00008399	     -0.21339893	      0.00595637	      0.00208736	     39.94028141
      0.22764680	     -0.05266930	     -0.00024166	     -0.19444475	     -0.05948028	      0.88289150	     -0.00008427	     -0.21336047	      0.00590524	      0.00200045	     40.40536234
      0.22916886	     -0.05251463	     -0.00024073	     -0.19428939	     -0.05947134	      0.88289447	     -0.00008462	     -0.21331442	      0.00584121	      0.00189473	     40.59881755
      0.23040175	     -0.05238864	     -0.00023966	     -0.19416283	     -0.05946417	      0.88289675	     -0.00008491	     -0.21327762	      0.00578672	      0.00180898	     41.09774453
      0.23163464	     -0.05226896	     -0.00023893	     -0.19404256	     -0.05945707	      0.88289893	     -0.00008520	     -0.21324127	      0.00573072	      0.00172431	     41.28141436
      0.23286753	     -0.05214840	     -0.00023800	     -0.19392140	     -0.05945004	      0.88290100	     -0.00008550	     -0.21320541	      0.00567259	      0.00164083	     41.67242647
      0.23442360	     -0.05200247	     -0.00023732	     -0.19377466	     -0.05944128	      0.88290347	     -0.00008588	     -0.21316082	      0.00559677	      0.00153833	     41.98030823
      0.23562411	     -0.05188799	     -0.00023630	     -0.19365956	     -0.05943459	      0.88290528	     -0.00008618	     -0.21312695	      0.00553602	      0.00146174	     42.42043668
      0.23682462	     -0.05178000	     -0.00023582	     -0.19355091	     -0.05942798	      0.88290699	     -0.00008649	     -0.21309350	      0.00547374	      0.00138799	     42.67399043
      0.23826977	     -0.05164714	     -0.00023482	     -0.19341725	     -0.05942013	      0.88290893	     -0.00008687	     -0.21305385	      0.00539633	      0.00130331	     43.15386943
      0.23955916	     -0.05153426	     -0.00023456	     -0.19330362	     -0.05941322	      0.88291056	     -0.00008721	     -0.21301903	      0.00532522	      0.00123228	     43.39215339
      0.24084855	     -0.05141906	     -0.00023350	     -0.19318768	     -0.05940640	      0.88291211	     -0.00008755	     -0.21298482	      0.00525190	      0.00116553	     43.84554643
      0.24213794	     -0.05131178	     -0.00023334	     -0.19307961	     -0.05939967	      0.88291357	     -0.00008790	     -0.21295116	      0.00517684	      0.00110337	     44.09956145
      0.24342734	     -0.05120088	     -0.00023233	     -0.19296794	     -0.05939305	      0.88291496	     -0.00008826	     -0.21291809	      0.00509977	      0.00104572	     44.58618154
      0.24471673	     -0.05109850	     -0.00023232	     -0.19286473	     -0.05938652	      0.88291627	     -0.00008862	     -0.21288554	      0.00502110	      0.00099282	     44.82623673
      0.24600612	     -0.05099007	     -0.00023098	     -0.19275550	     -0.05938010	      0.88291752	     -0.00008898	     -0.21285354	      0.00494050	      0.00094450	     45.34231129
      0.24729552	     -0.05089067	     -0.00023098	     -0.19265525	     -0.05937378	      0.88291871	     -0.00008935	     -0.21282196	      0.00485846	      0.00090099	     45.56315117
      0.24858491	     -0.05078581	     -0.00022966	     -0.19254956	     -0.05936757	      0.88291984	     -0.00008973	     -0.21279089	      0.00477454	      0.00086200	     46.10631066
      0.24972301	     -0.05070376	     -0.00023002	     -0.19246673	     -0.05936218	      0.88292081	     -0.00009006	     -0.21276383	      0.00469934	      0.00083146	     46.26958062
      0.25086112	     -0.05061955	     -0.00022938	     -0.19238174	     -0.05935688	      0.88292174	     -0.00009040	     -0.21273721	      0.00462276	      0.00080422	     46.62969782
      0.25225879	     -0.05052797	     -0.00022930	     -0.19228919	     -0.05935048	      0.88292284	     -0.00009082	     -0.21270514	      0.00452718	      0.00077499	     46.86289634
      0.25365646	     -0.05044354	     -0.00022817	     -0.19220379	     -0.05934422	      0.88292391	     -0.00009124	     -0.21267401	      0.00442975	      0.00074942	     47.25257152
      0.25479131	     -0.05039068	     -0.00022862	     -0.19215009	     -0.05933924	      0.88292475	     -0.00009159	     -0.21264953	      0.00434977	      0.00073077	     47.28532837
      0.25592615	     -0.05034137	     -0.00022805	     -0.19209996	     -0.05933435	      0.88292557	     -0.00009193	     -0.21262594	      0.00426894	      0.00071326	     47.50507979
      0.25734227	     -0.05029554	     -0.00022822	     -0.19205308	     -0.05932838	      0.88292656	     -0.00009237	     -0.21259779	      0.00416751	      0.00069232	     47.59372213
      0.25875840	     -0.05025751	     -0.00022718	     -0.19201402	     -0.05932255	      0.88292753	     -0.00009282	     -0.21257124	      0.00406557	      0.00067129	     47.88193161
      0.25984346	     -0.05024411	     -0.00022792	     -0.19199980	     -0.05931818	      0.88292825	     -0.00009316	     -0.21255201	      0.00398760	      0.00065465	     47.77295490
      0.26092852	     -0.05023415	     -0.00022773	     -0.19198904	     -0.05931389	      0.88292895	     -0.00009351	     -0.21253384	      0.00390968	      0.00063696	     47.85255027
      0.26241124	     -0.05023732	     -0.00022843	     -0.19199109	     -0.05930818	      0.88292987	     -0.00009398	     -0.21251076	      0.00380381	      0.00061053	     47.77169817
      0.26389397	     -0.05025063	     -0.00022798	     -0.19200333	     -0.05930261	      0.88293075	     -0.00009446	     -0.21248980	      0.00369877	      0.00058055	     47.88632897
      0.26493747	     -0.05027557	     -0.00022935	     -0.19202747	     -0.05929879	      0.88293135	     -0.00009480	     -0.21247633	      0.00362577	      0.00055702	     47.61209799
      0.26598096	     -0.05030292	     -0.00022961	     -0.19205405	     -0.05929505	      0.88293192	     -0.00009514	     -0.21246397	      0.00355341	      0.00053109	     47.53949493
      0.26755466	     -0.05035953	     -0.00023070	     -0.19210951	     -0.05928954	      0.88293272	     -0.00009566	     -0.21244738	      0.00344598	      0.00048724	     47.26192538
      0.26886869	     -0.05041442	     -0.00023072	     -0.19216348	     -0.05928507	      0.88293333	     -0.00009610	     -0.21243545	      0.00335786	      0.00044596	     47.13143019
      0.27018273	     -0.05048281	     -0.00023217	     -0.19223092	     -0.05928071	      0.88293389	     -0.00009654	     -0.21242519	      0.00327154	      0.00040046	     46.75430036
      0.27149676	     -0.05055139	     -0.00023195	     -0.19229863	     -0.05927647	      0.88293438	     -0.00009698	     -0.21241659	      0.00318682	      0.00035074	     46.65471540
      0.27281079	     -0.05063360	     -0.00023399	     -0.19237991	     -0.05927234	      0.88293481	     -0.00009743	     -0.21240944	      0.00310412	      0.00029727	     46.15780428
      0.27392351	     -0.05069850	     -0.00023363	     -0.19244410	     -0.05926892	      0.88293511	     -0.00009780	     -0.21240451	      0.00303532	      0.00024916	     46.06372607
      0.27503623	     -0.05077138	     -0.00023479	     -0.19251624	     -0.05926558	      0.88293536	     -0.00009818	     -0.21240046	      0.00296792	      0.00019890	     45.71933505
      0.27647296	     -0.05086486	     -0.00023530	     -0.19260881	     -0.05926138	      0.88293560	     -0.00009868	     -0.21239649	      0.00288263	      0.00013115	     45.43025687
      0.27790968	     -0.05096639	     -0.00023723	     -0.19270942	     -0.05925730	      0.88293574	     -0.00009917	     -0.21239377	      0.00279943	      0.00006092	     44.91129302
      0.27904259	     -0.05104205	     -0.00023702	     -0.19278441	     -0.05925416	      0.88293578	     -0.00009957	     -0.21239246	      0.00273500	      0.00000413	     44.75310367
      0.28017549	     -0.05112436	     -0.00023812	     -0.19286603	     -0.05925110	      0.88293575	     -0.00009996	     -0.21239179	      0.00267183	     -0.00005340	     44.37279192
      0.28162962	     -0.05122811	     -0.00023833	     -0.19296894	     -0.05924727	      0.88293562	     -0.00010047	     -0.21239185	      0.00259222	     -0.00012789	     44.04731041
      0.28308374	     -0.05133992	     -0.00024064	     -0.19307987	     -0.05924356	      0.88293538	     -0.00010098	     -0.21239282	      0.00251448	     -0.00020235	     43.49218224
      0.28418066	     -0.05141857	     -0.00024063	     -0.19315793	     -0.05924083	      0.88293512	     -0.00010136	     -0.21239417	      0.00245675	     -0.00025815	     43.34260849
      0.28527759	     -0.05150337	     -0.00024214	     -0.19324210	     -0.05923817	      0.88293481	     -0.00010175	     -0.21239597	      0.00240009	     -0.00031324	     42.99063409
      0.28680100	     -0.05161908	     -0.00024326	     -0.19335698	     -0.05923457	      0.88293427	     -0.00010229	     -0.21239924	      0.00232283	     -0.00038825	     42.65590321
      0.28832441	     -0.05174125	     -0.00024597	     -0.19347829	     -0.05923109	      0.88293363	     -0.00010283	     -0.21240328	      0.00224748	     -0.00046093	     42.11656285
      0.28938704	     -0.05181999	     -0.00024585	     -0.19355650	     -0.05922873	      0.88293311	     -0.00010321	     -0.21240656	      0.00219577	     -0.00051008	     42.00549912
      0.29044966	     -0.05190393	     -0.00024718	     -0.19363988	     -0.05922643	      0.88293254	     -0.00010360	     -0.21241014	      0.00214505	     -0.00055766	     41.70841131
      0.29206559	     -0.05202903	     -0.00024837	     -0.19376418	     -0.05922302	      0.88293159	     -0.00010418	     -0.21241618	      0.00206945	     -0.00062684	     41.38619583
      0.29341331	     -0.05213651	     -0.00025025	     -0.19387097	     -0.05922027	      0.88293070	     -0.00010466	     -0.21242168	      0.00200799	     -0.00068128	     41.00002218
      0.29476103	     -0.05223876	     -0.00025039	     -0.19397260	     -0.05921761	      0.88292975	     -0.00010515	     -0.21242761	      0.00194774	     -0.00073258	     40.83423386
      0.29610875	     -0.05234759	     -0.00025250	     -0.19408077	     -0.05921502	      0.88292873	     -0.00010564	     -0.21243385	      0.00188905	     -0.00078042	     40.39604974
      0.29730975	     -0.05243708	     -0.00025221	     -0.19416975	     -0.05921278	      0.88292777	     -0.00010607	     -0.21243972	      0.00183769	     -0.00082013	     40.29761634
      0.29851075	     -0.05253209	     -0.00025369	     -0.19426421	     -0.05921061	      0.88292676	     -0.00010651	     -0.21244579	      0.00178758	     -0.00085691	     39.96263122
      0.29971174	     -0.05262299	     -0.00025410	     -0.19435461	     -0.05920849	      0.88292571	     -0.00010695	     -0.21245208	      0.00173844	     -0.00089080	     39.78778398
      0.30127703	     -0.05274524	     -0.00025615	     -0.19447618	     -0.05920582	      0.88292429	     -0.00010752	     -0.21246051	      0.00167614	     -0.00093040	     39.40063712
      0.30250883	     -0.05283571	     -0.00025626	     -0.19456616	     -0.05920378	      0.88292312	     -0.00010797	     -0.21246735	      0.00162823	     -0.00095799	     39.29683574
      0.30374062	     -0.05293068	     -0.00025796	     -0.19466062	     -0.05920181	      0.88292193	     -0.00010842	     -0.21247430	      0.00158159	     -0.00098236	     38.97916785
      0.30497242	     -0.05302094	     -0.00025846	     -0.19475041	     -0.05919989	      0.88292070	     -0.00010887	     -0.21248136	      0.00153594	     -0.00100364	     38.82333150
      0.30651546	     -0.05313732	     -0.00026048	     -0.19486619	     -0.05919756	      0.88291914	     -0.00010943	     -0.21249031	      0.00148043	     -0.00102592	     38.45044828
      0.30773343	     -0.05322282	     -0.00026044	     -0.19495126	     -0.05919578	      0.88291788	     -0.00010988	     -0.21249745	      0.00143766	     -0.00104027	     38.36729235
      0.30895139	     -0.05331266	     -0.00026203	     -0.19504066	     -0.05919406	      0.88291661	     -0.00011033	     -0.21250461	      0.00139609	     -0.00105175	     38.07143876
      0.31016935	     -0.05339802	     -0.00026254	     -0.19512561	     -0.05919238	      0.88291532	     -0.00011078	     -0.21251180	      0.00135544	     -0.00106057	     37.92115237
      0.31177398	     -0.05351314	     -0.00026452	     -0.19524017	     -0.05919025	      0.88291361	     -0.00011137	     -0.21252125	      0.00130358	     -0.00106823	     37.56147304
      0.31299124	     -0.05359418	     -0.00026448	     -0.19532084	     -0.05918868	      0.88291231	     -0.00011182	     -0.21252842	      0.00126524	     -0.00107127	     37.48599238
      0.31420851	     -0.05367926	     -0.00026602	     -0.19540552	     -0.05918717	      0.88291100	     -0.00011227	     -0.21253553	      0.00122806	     -0.00107200	     37.20668148
      0.31567201	     -0.05377536	     -0.00026644	     -0.19550120	     -0.05918540	      0.88290944	     -0.00011281	     -0.21254402	      0.00118450	     -0.00107012	     37.06843744
      0.31713550	     -0.05387690	     -0.00026904	     -0.19560226	     -0.05918370	      0.88290787	     -0.00011335	     -0.21255240	      0.00114255	     -0.00106534	     36.66163833
      0.31824517	     -0.05394510	     -0.00026900	     -0.19567018	     -0.05918245	      0.88290669	     -0.00011376	     -0.21255871	      0.00111140	     -0.00106003	     36.63386883
      0.31935485	     -0.05401779	     -0.00027064	     -0.19574254	     -0.05918123	      0.88290552	     -0.00011417	     -0.21256492	      0.00108119	     -0.00105328	     36.40232751
      0.32094139	     -0.05411685	     -0.00027198	     -0.19584117	     -0.05917955	      0.88290386	     -0.00011476	     -0.21257368	      0.00103918	     -0.00104146	     36.20741935
      0.32232174	     -0.05420453	     -0.00027395	     -0.19592847	     -0.05917814	      0.88290243	     -0.00011527	     -0.21258115	      0.00100399	     -0.00102930	     35.90148234
      0.32370208	     -0.05428533	     -0.00027399	     -0.19600895	     -0.05917678	      0.88290102	     -0.00011579	     -0.21258852	      0.00096973	     -0.00101564	     35.82247018
      0.32508243	     -0.05437246	     -0.00027642	     -0.19609572	     -0.05917546	      0.88289963	     -0.00011630	     -0.21259573	      0.00093685	     -0.00100063	     35.44454036
      0.32628065	     -0.05443897	     -0.00027611	     -0.19616199	     -0.05917436	      0.88289843	     -0.00011675	     -0.21260192	      0.00090894	     -0.00098680	     35.41831230
      0.32747888	     -0.05450999	     -0.00027759	     -0.19623273	     -0.05917328	      0.88289726	     -0.00011720	     -0.21260798	      0.00088206	     -0.00097226	     35.16082902
      0.32893378	     -0.05458962	     -0.00027790	     -0.19631207	     -0.05917202	      0.88289586	     -0.00011775	     -0.21261520	      0.00085034	     -0.00095394	     35.04337215
      0.33038867	     -0.05467269	     -0.00027990	     -0.19639482	     -0.05917081	      0.88289449	     -0.00011829	     -0.21262220	      0.00081999	     -0.00093500	     34.69422462
      0.33159323	     -0.05473284	     -0.00027937	     -0.19645477	     -0.05916984	      0.88289337	     -0.00011875	     -0.21262788	      0.00079547	     -0.00091910	     34.68384418
      0.33279779	     -0.05479696	     -0.00028054	     -0.19651866	     -0.05916889	      0.88289227	     -0.00011920	     -0.21263340	      0.00077189	     -0.00090299	     34.43664378
      0.33427349	     -0.05486852	     -0.00028047	     -0.19658997	     -0.05916777	      0.88289095	     -0.00011976	     -0.21264000	      0.00074382	     -0.00088324	     34.34328348
      0.33574919	     -0.05494337	     -0.00028219	     -0.19666456	     -0.05916670	      0.88288966	     -0.00012032	     -0.21264635	      0.00071700	     -0.00086350	     33.98415472
      0.33692527	     -0.05499395	     -0.00028129	     -0.19671498	     -0.05916587	      0.88288866	     -0.00012076	     -0.21265130	      0.00069609	     -0.00084798	     34.01244942
      0.33810136	     -0.05504836	     -0.00028209	     -0.19676920	     -0.05916506	      0.88288767	     -0.00012121	     -0.21265609	      0.00067597	     -0.00083261	     33.79096723
      0.33962736	     -0.05511235	     -0.00028185	     -0.19683300	     -0.05916405	      0.88288641	     -0.00012179	     -0.21266214	      0.00065058	     -0.00081308	     33.70671377
      0.34115337	     -0.05517952	     -0.00028342	     -0.19689992	     -0.05916307	      0.88288519	     -0.00012237	     -0.21266796	      0.00062632	     -0.00079403	     33.34450152
      0.34230003	     -0.05522125	     -0.00028240	     -0.19694154	     -0.05916236	      0.88288429	     -0.00012281	     -0.21267225	      0.00060839	     -0.00078018	     33.41120933
      0.34344668	     -0.05526699	     -0.00028305	     -0.19698713	     -0.05916168	      0.88288340	     -0.00012325	     -0.21267643	      0.00059112	     -0.00076668	     33.21759783
      0.34503705	     -0.05532455	     -0.00028283	     -0.19704451	     -0.05916076	      0.88288219	     -0.00012386	     -0.21268212	      0.00056776	     -0.00074870	     33.14337711
      0.34662741	     -0.05538501	     -0.00028439	     -0.19710475	     -0.05915987	      0.88288102	     -0.00012447	     -0.21268766	      0.00054542	     -0.00073156	     32.77605574
      0.34772902	     -0.05541830	     -0.00028322	     -0.19713796	     -0.05915928	      0.88288022	     -0.00012490	     -0.21269148	      0.00053011	     -0.00072030	     32.88360647
      0.34883064	     -0.05545584	     -0.00028367	     -0.19717537	     -0.05915870	      0.88287943	     -0.00012532	     -0.21269524	      0.00051534	     -0.00070946	     32.72777327
      0.35052722	     -0.05550815	     -0.00028337	     -0.19722753	     -0.05915785	      0.88287824	     -0.00012598	     -0.21270101	      0.00049311	     -0.00069376	     32.65629579
      0.35193224	     -0.05555244	     -0.00028403	     -0.19727167	     -0.05915717	      0.88287727	     -0.00012653	     -0.21270573	      0.00047537	     -0.00068162	     32.42380722
      0.35333725	     -0.05559000	     -0.00028298	     -0.19730914	     -0.05915651	      0.88287632	     -0.00012707	     -0.21271047	      0.00045788	     -0.00067036	     32.49407678
      0.35474227	     -0.05563388	     -0.00028414	     -0.19735287	     -0.05915588	      0.88287539	     -0.00012762	     -0.21271518	      0.00044110	     -0.00065990	     32.16258224
      0.35598202	     -0.05566419	     -0.00028275	     -0.19738311	     -0.05915534	      0.88287458	     -0.00012811	     -0.21271942	      0.00042635	     -0.00065148	     32.29108838
      0.35722178	     -0.05569930	     -0.00028315	     -0.19741811	     -0.05915482	      0.88287377	     -0.00012860	     -0.21272368	      0.00041217	     -0.00064372	     32.07993892
      0.35846153	     -0.05572943	     -0.00028226	     -0.19744817	     -0.05915432	      0.88287298	     -0.00012909	     -0.21272799	      0.00039816	     -0.00063672	     32.08459877
      0.36011376	     -0.05577268	     -0.00028225	     -0.19749131	     -0.05915368	      0.88287194	     -0.00012974	     -0.21273380	      0.00038012	     -0.00062849	     31.85999097
      0.36138574	     -0.05580012	     -0.00028056	     -0.19751870	     -0.05915320	      0.88287114	     -0.00013024	     -0.21273838	      0.00036640	     -0.00062310	     31.97032576
      0.36265773	     -0.05583239	     -0.00028046	     -0.19755090	     -0.05915274	      0.88287035	     -0.00013075	     -0.21274302	      0.00035320	     -0.00061846	     31.77669780
      0.36392971	     -0.05586117	     -0.00027912	     -0.19757964	     -0.05915230	      0.88286957	     -0.00013126	     -0.21274779	      0.00034016	     -0.00061469	     31.79843211
      0.36554888	     -0.05590335	     -0.00027881	     -0.19762173	     -0.05915177	      0.88286857	     -0.00013191	     -0.21275405	      0.00032420	     -0.00061115	     31.57364220
      0.36680085	     -0.05593110	     -0.00027682	     -0.19764946	     -0.05915137	      0.88286781	     -0.00013241	     -0.21275913	      0.00031204	     -0.00060951	     31.69916658
      0.36805282	     -0.05596494	     -0.00027643	     -0.19768325	     -0.05915098	      0.88286705	     -0.00013292	     -0.21276439	      0.00030044	     -0.00060879	     31.52196688
      0.36930479	     -0.05599604	     -0.00027487	     -0.19771433	     -0.05915062	      0.88286628	     -0.00013343	     -0.21276989	      0.00028907	     -0.00060912	     31.53728987
      0.37099692	     -0.05604307	     -0.00027387	     -0.19776131	     -0.05915014	      0.88286525	     -0.00013412	     -0.21277769	      0.00027451	     -0.00061127	     31.32748974
      0.37224519	     -0.05607273	     -0.00027135	     -0.19779099	     -0.05914980	      0.88286449	     -0.00013464	     -0.21278376	      0.00026407	     -0.00061422	     31.44995872
      0.37349345	     -0.05610760	     -0.00027035	     -0.19782585	     -0.05914948	      0.88286372	     -0.00013515	     -0.21279005	      0.00025428	     -0.00061827	     31.28853961
      0.37502256	     -0.05614629	     -0.00026755	     -0.19786456	     -0.05914910	      0.88286277	     -0.00013579	     -0.21279809	      0.00024277	     -0.00062482	     31.35237592
      0.37638393	     -0.05618651	     -0.00026665	     -0.19790478	     -0.05914878	      0.88286191	     -0.00013636	     -0.21280555	      0.00023333	     -0.00063209	     31.11314780
      0.37774530	     -0.05622033	     -0.00026365	     -0.19793866	     -0.05914846	      0.88286105	     -0.00013694	     -0.21281333	      0.00022426	     -0.00064078	     31.24460133
      0.37910666	     -0.05626152	     -0.00026286	     -0.19797984	     -0.05914816	      0.88286017	     -0.00013752	     -0.21282138	      0.00021609	     -0.00065072	     30.98861170
      0.38046803	     -0.05629632	     -0.00025982	     -0.19801472	     -0.05914788	      0.88285927	     -0.00013810	     -0.21282977	      0.00020828	     -0.00066197	     31.12747184
      0.38182940	     -0.05634017	     -0.00025931	     -0.19805857	     -0.05914760	      0.88285836	     -0.00013870	     -0.21283846	      0.00020140	     -0.00067436	     30.85117133
      0.38319076	     -0.05637734	     -0.00025644	     -0.19809582	     -0.05914733	      0.88285744	     -0.00013930	     -0.21284754	      0.00019491	     -0.00068794	     31.00091095
      0.38455213	     -0.05642372	     -0.00025621	     -0.19814221	     -0.05914707	      0.88285649	     -0.00013990	     -0.21285694	      0.00018942	     -0.00070249	     30.71062574
      0.38591350	     -0.05646204	     -0.00025339	     -0.19818062	     -0.05914681	      0.88285552	     -0.00014052	     -0.21286676	      0.00018432	     -0.00071804	     30.86923870
      0.38727486	     -0.05650914	     -0.00025327	     -0.19822775	     -0.05914656	      0.88285454	     -0.00014114	     -0.21287687	      0.00018027	     -0.00073431	     30.57147950
      0.38863623	     -0.05654856	     -0.00025041	     -0.19826728	     -0.05914632	      0.88285352	     -0.00014177	     -0.21288736	      0.00017660	     -0.00075132	     30.72068115
      0.38999760	     -0.05659743	     -0.00025043	     -0.19831619	     -0.05914608	      0.88285249	     -0.00014241	     -0.21289816	      0.00017397	     -0.00076886	     30.41228461
      0.39135896	     -0.05663926	     -0.00024779	     -0.19835814	     -0.05914585	      0.88285143	     -0.00014305	     -0.21290938	      0.00017174	     -0.00078695	     30.55308381
      0.39272033	     -0.05669203	     -0.00024807	     -0.19841095	     -0.05914561	      0.88285035	     -0.00014371	     -0.21292098	      0.00017064	     -0.00080541	     30.24104542
      0.39408170	     -0.05673758	     -0.00024567	     -0.19845663	     -0.05914538	      0.88284924	     -0.00014437	     -0.21293305	      0.00017003	     -0.00082431	     30.38222589
      0.39544306	     -0.05679344	     -0.00024613	     -0.19851255	     -0.05914515	      0.88284810	     -0.00014505	     -0.21294552	      0.00017065	     -0.00084343	     30.07713761
      0.39680443	     -0.05684161	     -0.00024386	     -0.19856086	     -0.05914492	      0.88284694	     -0.00014573	     -0.21295848	      0.00017185	     -0.00086281	     30.21086369
      0.39816579	     -0.05689941	     -0.00024435	     -0.19861874	     -0.05914468	      0.88284575	     -0.00014642	     -0.21297180	      0.00017433	     -0.00088220	     29.91631900
      0.39952716	     -0.05694992	     -0.00024226	     -0.19866941	     -0.05914444	      0.88284454	     -0.00014713	     -0.21298559	      0.00017746	     -0.00090161	     30.03769699
      0.40088853	     -0.05700969	     -0.00024276	     -0.19872929	     -0.05914420	      0.88284330	     -0.00014784	     -0.21299973	      0.00018189	     -0.00092078	     29.75463899
      0.40224989	     -0.05706297	     -0.00024070	     -0.19878275	     -0.05914395	      0.88284203	     -0.00014856	     -0.21301432	      0.00018702	     -0.00093975	     29.85435975
      0.40361126	     -0.05712524	     -0.00024095	     -0.19884514	     -0.05914369	      0.88284074	     -0.00014930	     -0.21302928	      0.00019345	     -0.00095834	     29.58285560
      0.40497263	     -0.05717951	     -0.00023946	     -0.19889960	     -0.05914342	      0.88283942	     -0.00015004	     -0.21304471	      0.00020066	     -0.00097651	     29.66782671
      0.40633399	     -0.05724296	     -0.00024044	     -0.19896318	     -0.05914314	      0.88283808	     -0.00015079	     -0.21306056	      0.00020919	     -0.00099399	     29.41348234
      0.40769536	     -0.05730097	     -0.00023942	     -0.19902138	     -0.05914285	      0.88283672	     -0.00015156	     -0.21307692	      0.00021858	     -0.00101086	     29.48036345
      0.40905673	     -0.05736640	     -0.00024039	     -0.19908697	     -0.05914254	      0.88283533	     -0.00015234	     -0.21309369	      0.00022936	     -0.00102699	     29.25700200
      0.41041809	     -0.05742678	     -0.00023958	     -0.19914756	     -0.05914222	      0.88283392	     -0.00015312	     -0.21311091	      0.00024112	     -0.00104242	     29.30950365
      0.41177946	     -0.05749239	     -0.00024035	     -0.19921336	     -0.05914189	      0.88283249	     -0.00015392	     -0.21312848	      0.00025432	     -0.00105702	     29.11308083
      0.41314083	     -0.05755278	     -0.00023947	     -0.19927399	     -0.05914153	      0.88283104	     -0.00015473	     -0.21314640	      0.00026856	     -0.00107084	     29.14612867
      0.41450219	     -0.05761739	     -0.00023977	     -0.19933882	     -0.05914116	      0.88282958	     -0.00015555	     -0.21316457	      0.00028422	     -0.00108374	     28.96787735
      0.41586356	     -0.05767814	     -0.00023820	     -0.19939986	     -0.05914076	      0.88282809	     -0.00015638	     -0.21318300	      0.00030092	     -0.00109564	     28.97035296
      0.41722493	     -0.05774311	     -0.00023777	     -0.19946510	     -0.05914034	      0.88282659	     -0.00015722	     -0.21320164	      0.00031898	     -0.00110648	     28.80700806
      0.41888906	     -0.05781683	     -0.00023564	     -0.19953922	     -0.05913979	      0.88282474	     -0.00015827	     -0.21322472	      0.00034257	     -0.00111836	     28.87636451
      0.42011652	     -0.05787725	     -0.00023610	     -0.19959988	     -0.05913935	      0.88282337	     -0.00015905	     -0.21324187	      0.00036145	     -0.00112603	     28.63815197
      0.42134398	     -0.05793173	     -0.00023491	     -0.19965466	     -0.05913890	      0.88282198	     -0.00015984	     -0.21325915	      0.00038116	     -0.00113282	     28.64102040
      0.42297222	     -0.05800624	     -0.00023461	     -0.19972955	     -0.05913825	      0.88282013	     -0.00016091	     -0.21328214	      0.00040907	     -0.00114031	     28.48698370
      0.42443521	     -0.05806572	     -0.00023282	     -0.19978944	     -0.05913764	      0.88281846	     -0.00016188	     -0.21330280	      0.00043552	     -0.00114551	     28.55175085
      0.42589820	     -0.05813028	     -0.00023348	     -0.19985435	     -0.05913698	      0.88281678	     -0.00016287	     -0.21332331	      0.00046369	     -0.00114902	     28.32421247
      0.42718338	     -0.05817712	     -0.00023165	     -0.19990158	     -0.05913637	      0.88281530	     -0.00016375	     -0.21334121	      0.00048927	     -0.00115075	     28.41621774
      0.42846856	     -0.05822835	     -0.00023192	     -0.19995315	     -0.05913572	      0.88281382	     -0.00016464	     -0.21335888	      0.00051611	     -0.00115103	     28.28078773
      0.42975373	     -0.05827384	     -0.00023099	     -0.19999902	     -0.05913504	      0.88281234	     -0.00016554	     -0.21337632	      0.00054380	     -0.00114981	     28.28634430
      0.43148934	     -0.05833550	     -0.00023123	     -0.20006117	     -0.05913406	      0.88281035	     -0.00016677	     -0.21339934	      0.00058286	     -0.00114553	     28.16765788
      0.43281271	     -0.05837376	     -0.00022990	     -0.20009986	     -0.05913327	      0.88280884	     -0.00016772	     -0.21341647	      0.00061352	     -0.00114017	     28.24281418
      0.43413609	     -0.05841436	     -0.00023017	     -0.20014085	     -0.05913244	      0.88280733	     -0.00016869	     -0.21343310	      0.00064526	     -0.00113280	     28.14849450
      0.43545947	     -0.05844863	     -0.00022926	     -0.20017555	     -0.05913156	      0.88280584	     -0.00016967	     -0.21344926	      0.00067762	     -0.00112342	     28.17265108
      0.43715803	     -0.05849419	     -0.00022982	     -0.20022163	     -0.05913038	      0.88280394	     -0.00017094	     -0.21346921	      0.00072036	     -0.00110826	     28.08246151
      0.43845643	     -0.05852107	     -0.00022861	     -0.20024895	     -0.05912942	      0.88280251	     -0.00017193	     -0.21348389	      0.00075353	     -0.00109441	     28.15554583
      0.43975483	     -0.05855171	     -0.00022927	     -0.20027999	     -0.05912842	      0.88280110	     -0.00017292	     -0.21349800	      0.00078747	     -0.00107855	     28.08767939
      0.44132883	     -0.05858058	     -0.00022908	     -0.20030938	     -0.05912715	      0.88279942	     -0.00017414	     -0.21351444	      0.00082908	     -0.00105681	     28.13634469
      0.44290282	     -0.05861649	     -0.00023148	     -0.20034574	     -0.05912581	      0.88279778	     -0.00017538	     -0.21353012	      0.00087169	     -0.00103239	     28.01732938
      0.44408901	     -0.05863389	     -0.00023079	     -0.20036355	     -0.05912476	      0.88279656	     -0.00017633	     -0.21354152	      0.00090395	     -0.00101249	     28.09955041
      0.44527519	     -0.05865611	     -0.00023220	     -0.20038614	     -0.05912366	      0.88279538	     -0.00017728	     -0.21355245	      0.00093684	     -0.00099127	     28.06549761
      0.44697786	     -0.05868251	     -0.00023309	     -0.20041309	     -0.05912203	      0.88279371	     -0.00017866	     -0.21356740	      0.00098459	     -0.00095891	     28.09170902
      0.44844892	     -0.05870726	     -0.00023502	     -0.20043830	     -0.05912055	      0.88279233	     -0.00017987	     -0.21357954	      0.00102662	     -0.00092933	     28.03994869
      0.44991998	     -0.05872409	     -0.00023504	     -0.20045564	     -0.05911901	      0.88279098	     -0.00018109	     -0.21359101	      0.00106900	     -0.00089861	     28.11214782
      0.45139104	     -0.05874727	     -0.00023762	     -0.20047927	     -0.05911740	      0.88278968	     -0.00018233	     -0.21360171	      0.00111225	     -0.00086682	     28.02302601
      0.45268147	     -0.05875776	     -0.00023735	     -0.20049022	     -0.05911594	      0.88278858	     -0.00018342	     -0.21361054	      0.00115032	     -0.00083837	     28.09985424
      0.45397190	     -0.05877334	     -0.00023918	     -0.20050621	     -0.05911443	      0.88278752	     -0.00018452	     -0.21361876	      0.00118903	     -0.00080938	     28.05182127
      0.45526234	     -0.05878368	     -0.00023985	     -0.20051699	     -0.05911287	      0.88278649	     -0.00018564	     -0.21362642	      0.00122798	     -0.00078008	     28.08080446
      0.45703209	     -0.05879936	     -0.00024209	     -0.20053325	     -0.05911065	      0.88278515	     -0.00018718	     -0.21363591	      0.00128214	     -0.00073944	     28.04243236
      0.45835889	     -0.05880366	     -0.00024198	     -0.20053802	     -0.05910893	      0.88278419	     -0.00018835	     -0.21364230	      0.00132291	     -0.00070878	     28.10863730
      0.45968568	     -0.05881175	     -0.00024368	     -0.20054655	     -0.05910714	      0.88278327	     -0.00018953	     -0.21364800	      0.00136420	     -0.00067801	     28.06914482
      0.46101248	     -0.05881400	     -0.00024424	     -0.20054926	     -0.05910531	      0.88278239	     -0.00019072	     -0.21365305	      0.00140564	     -0.00064731	     28.10981689
      0.46274118	     -0.05881870	     -0.00024661	     -0.20055453	     -0.05910283	      0.88278130	     -0.00019229	     -0.21365858	      0.00146023	     -0.00060747	     28.08529624
      0.46404072	     -0.05881401	     -0.00024666	     -0.20055031	     -0.05910090	      0.88278053	     -0.00019347	     -0.21366199	      0.00150134	     -0.00057781	     28.16892011
      0.46534027	     -0.05881281	     -0.00024857	     -0.20054953	     -0.05909893	      0.88277980	     -0.00019467	     -0.21366468	      0.00154288	     -0.00054834	     28.15485549
      0.46693292	     -0.05880336	     -0.00024945	     -0.20054063	     -0.05909643	      0.88277896	     -0.00019615	     -0.21366706	      0.00159383	     -0.00051262	     28.24204080
      0.46835913	     -0.05879809	     -0.00025217	     -0.20053581	     -0.05909412	      0.88277825	     -0.00019749	     -0.21366827	      0.00163984	     -0.00048090	     28.21762148
      0.46978534	     -0.05878345	     -0.00025274	     -0.20052167	     -0.05909175	      0.88277759	     -0.00019884	     -0.21366868	      0.00168566	     -0.00044955	     28.32895449
      0.47121154	     -0.05877467	     -0.00025586	     -0.20051333	     -0.05908931	      0.88277697	     -0.00020019	     -0.21366823	      0.00173182	     -0.00041844	     28.29914567
      0.47263775	     -0.05875518	     -0.00025630	     -0.20049433	     -0.05908681	      0.88277639	     -0.00020156	     -0.21366702	      0.00177763	     -0.00038772	     28.43058476
      0.47406395	     -0.05874311	     -0.00025967	     -0.20048269	     -0.05908424	      0.88277586	     -0.00020293	     -0.21366496	      0.00182370	     -0.00035723	     28.38862376
      0.47549016	     -0.05871893	     -0.00025983	     -0.20045901	     -0.05908161	      0.88277537	     -0.00020431	     -0.21366217	      0.00186925	     -0.00032715	     28.54442516
      0.47691636	     -0.05870404	     -0.00026377	     -0.20044452	     -0.05907891	      0.88277493	     -0.00020571	     -0.21365857	      0.00191504	     -0.00029725	     28.50633287
      0.47818312	     -0.05867858	     -0.00026450	     -0.20041948	     -0.05907646	      0.88277457	     -0.00020694	     -0.21365479	      0.00195519	     -0.00027087	     28.66244278
      0.47944988	     -0.05865539	     -0.00026736	     -0.20039666	     -0.05907396	      0.88277424	     -0.00020819	     -0.21365033	      0.00199535	     -0.00024435	     28.70810004
      0.48100379	     -0.05861467	     -0.00026906	     -0.20035643	     -0.05907082	      0.88277389	     -0.00020972	     -0.21364389	      0.00204396	     -0.00021142	     28.87310781
      0.48255770	     -0.05857257	     -0.00027230	     -0.20031478	     -0.05906761	      0.88277358	     -0.00021126	     -0.21363620	      0.00209202	     -0.00017768	     28.91300597
      0.48384030	     -0.05852485	     -0.00027241	     -0.20026749	     -0.05906490	      0.88277337	     -0.00021254	     -0.21362895	      0.00213070	     -0.00014916	     29.10334093
      0.48512291	     -0.05847712	     -0.00027415	     -0.20022015	     -0.05906214	      0.88277320	     -0.00021382	     -0.21362074	      0.00216887	     -0.00011978	     29.17344061
      0.48668550	     -0.05840404	     -0.00027416	     -0.20014758	     -0.05905872	      0.88277304	     -0.00021538	     -0.21360944	      0.00221407	     -0.00008271	     29.40381526
      0.48824810	     -0.05833045	     -0.00027623	     -0.20007443	     -0.05905522	      0.88277294	     -0.00021694	     -0.21359655	      0.00225810	     -0.00004389	     29.47436599
      0.48947191	     -0.05826176	     -0.00027543	     -0.20000614	     -0.05905244	      0.88277291	     -0.00021817	     -0.21358550	      0.00229113	     -0.00001234	     29.70300282
      0.49069572	     -0.05819586	     -0.00027651	     -0.19994058	     -0.05904961	      0.88277291	     -0.00021940	     -0.21357357	      0.00232332	      0.00002030	     29.80972876
      0.49232592	     -0.05809734	     -0.00027645	     -0.19984253	     -0.05904579	      0.88277298	     -0.00022104	     -0.21355643	      0.00236435	      0.00006532	     30.07943287
      0.49395612	     -0.05799696	     -0.00027802	     -0.19974256	     -0.05904191	      0.88277313	     -0.00022268	     -0.21353777	      0.00240356	      0.00011216	     30.21469072
      0.49512265	     -0.05791258	     -0.00027641	     -0.19965853	     -0.05903909	      0.88277328	     -0.00022386	     -0.21352353	      0.00243003	      0.00014663	     30.49234159
      0.49628918	     -0.05783046	     -0.00027654	     -0.19957670	     -0.05903624	      0.88277347	     -0.00022504	     -0.21350849	      0.00245554	      0.00018195	     30.64997966
      0.49801345	     -0.05769993	     -0.00027539	     -0.19944662	     -0.05903197	      0.88277383	     -0.00022678	     -0.21348489	      0.00249097	      0.00023554	     30.98223815
      0.49945232	     -0.05759062	     -0.00027532	     -0.19933764	     -0.05902837	      0.88277420	     -0.00022823	     -0.21346396	      0.00251851	      0.00028151	     31.16671214
      0.50089119	     -0.05747461	     -0.00027364	     -0.19922197	     -0.05902473	      0.88277464	     -0.00022968	     -0.21344206	      0.00254387	      0.00032830	     31.49898894
      0.50233006	     -0.05736424	     -0.00027436	     -0.19911186	     -0.05902105	      0.88277515	     -0.00023113	     -0.21341924	      0.00256748	      0.00037570	     31.65516537
      0.50376893	     -0.05724201	     -0.00027190	     -0.19898995	     -0.05901734	      0.88277572	     -0.00023258	     -0.21339564	      0.00258881	      0.00042323	     32.07230264
      0.50498922	     -0.05714606	     -0.00027264	     -0.19889418	     -0.05901417	      0.88277626	     -0.00023381	     -0.21337496	      0.00260566	      0.00046354	     32.17729539
      0.50620951	     -0.05704462	     -0.00027147	     -0.19879295	     -0.05901098	      0.88277685	     -0.00023503	     -0.21335381	      0.00262091	      0.00050348	     32.45246635
      0.50776451	     -0.05692233	     -0.00027175	     -0.19867086	     -0.05900689	      0.88277768	     -0.00023660	     -0.21332627	      0.00263849	      0.00055354	     32.69389194
      0.50931950	     -0.05679479	     -0.00027045	     -0.19854354	     -0.05900278	      0.88277857	     -0.00023815	     -0.21329826	      0.00265376	      0.00060208	     33.11795747
      0.51052235	     -0.05670308	     -0.00027220	     -0.19845190	     -0.05899958	      0.88277932	     -0.00023936	     -0.21327628	      0.00266436	      0.00063848	     33.23487538
      0.51172520	     -0.05660671	     -0.00027214	     -0.19835565	     -0.05899637	      0.88278011	     -0.00024056	     -0.21325414	      0.00267356	      0.00067357	     33.51325539
      0.51331821	     -0.05648459	     -0.00027322	     -0.19823362	     -0.05899210	      0.88278122	     -0.00024215	     -0.21322452	      0.00268401	      0.00071776	     33.76632333
      0.51491123	     -0.05635983	     -0.00027206	     -0.19810900	     -0.05898782	      0.88278240	     -0.00024373	     -0.21319473	      0.00269222	      0.00075873	     34.20025176
      0.51604436	     -0.05628154	     -0.00027389	     -0.19803072	     -0.05898476	      0.88278327	     -0.00024485	     -0.21317344	      0.00269715	      0.00078568	     34.27065504
      0.51717750	     -0.05620066	     -0.00027404	     -0.19794988	     -0.05898170	      0.88278417	     -0.00024597	     -0.21315218	      0.00270101	      0.00081053	     34.50547211
      0.51887786	     -0.05608826	     -0.00027552	     -0.19783750	     -0.05897711	      0.88278558	     -0.00024764	     -0.21312040	      0.00270532	      0.00084360	     34.76215645
      0.52029353	     -0.05599719	     -0.00027582	     -0.19774645	     -0.05897328	      0.88278679	     -0.00024902	     -0.21309418	      0.00270748	      0.00086692	     35.06931257
      0.52170919	     -0.05591563	     -0.00027783	     -0.19766484	     -0.05896944	      0.88278803	     -0.00025040	     -0.21306819	      0.00270873	      0.00088627	     35.21274531
      0.52312486	     -0.05583098	     -0.00027737	     -0.19758021	     -0.05896561	      0.88278930	     -0.00025178	     -0.21304252	      0.00270878	      0.00090136	     35.55507078
      0.52439690	     -0.05576612	     -0.00027929	     -0.19751530	     -0.05896216	      0.88279045	     -0.00025300	     -0.21301969	      0.00270829	      0.00091124	     35.61386790
      0.52566895	     -0.05569763	     -0.00027869	     -0.19744680	     -0.05895872	      0.88279162	     -0.00025422	     -0.21299719	      0.00270695	      0.00091734	     35.85622984
      0.52694100	     -0.05563524	     -0.00027922	     -0.19738438	     -0.05895528	      0.88279279	     -0.00025544	     -0.21297493	      0.00270518	      0.00091968	     35.97351340
      0.52853878	     -0.05555535	     -0.00027826	     -0.19730448	     -0.05895096	      0.88279425	     -0.00025695	     -0.21294736	      0.00270217	      0.00091722	     36.27386944
      0.52982381	     -0.05550102	     -0.00027959	     -0.19725009	     -0.05894748	      0.88279543	     -0.00025817	     -0.21292549	      0.00269941	      0.00091107	     36.32018067
      0.53110884	     -0.05544650	     -0.00027912	     -0.19719554	     -0.05894402	      0.88279659	     -0.00025937	     -0.21290402	      0.00269604	      0.00090115	     36.51793039
      0.53239388	     -0.05540153	     -0.00028012	     -0.19715048	     -0.05894056	      0.88279774	     -0.00026057	     -0.21288300	      0.00269239	      0.00088753	     36.57397933
      0.53398667	     -0.05534556	     -0.00027939	     -0.19709446	     -0.05893627	      0.88279914	     -0.00026204	     -0.21285766	      0.00268732	      0.00086543	     36.80238198
      0.53524923	     -0.05530964	     -0.00028065	     -0.19705845	     -0.05893288	      0.88280022	     -0.00026320	     -0.21283806	      0.00268325	      0.00084401	     36.80274958
      0.53651179	     -0.05527101	     -0.00028009	     -0.19701977	     -0.05892950	      0.88280127	     -0.00026435	     -0.21281895	      0.00267891	      0.00081928	     36.97647291
      0.53777436	     -0.05523891	     -0.00028099	     -0.19698759	     -0.05892612	      0.88280229	     -0.00026549	     -0.21280026	      0.00267455	      0.00079157	     37.03281829
      0.53943304	     -0.05519644	     -0.00028083	     -0.19694504	     -0.05892168	      0.88280357	     -0.00026698	     -0.21277642	      0.00266855	      0.00075102	     37.24162919
      0.54068493	     -0.05517238	     -0.00028267	     -0.19692085	     -0.05891835	      0.88280449	     -0.00026809	     -0.21275890	      0.00266403	      0.00071774	     37.21756621
      0.54193683	     -0.05514517	     -0.00028261	     -0.19689357	     -0.05891501	      0.88280536	     -0.00026920	     -0.21274185	      0.00265925	      0.00068241	     37.35192748
      0.54345179	     -0.05511977	     -0.00028362	     -0.19686806	     -0.05891099	      0.88280636	     -0.00027052	     -0.21272174	      0.00265338	      0.00063748	     37.35605194
      0.54480690	     -0.05509406	     -0.00028227	     -0.19684230	     -0.05890740	      0.88280720	     -0.00027169	     -0.21270429	      0.00264782	      0.00059556	     37.50454130
      0.54616200	     -0.05507724	     -0.00028327	     -0.19682537	     -0.05890381	      0.88280798	     -0.00027286	     -0.21268727	      0.00264231	      0.00055234	     37.45282079
      0.54751711	     -0.05505569	     -0.00028163	     -0.19680379	     -0.05890024	      0.88280870	     -0.00027401	     -0.21267076	      0.00263656	      0.00050801	     37.61341493
      0.54887221	     -0.05504346	     -0.00028274	     -0.19679144	     -0.05889667	      0.88280935	     -0.00027515	     -0.21265466	      0.00263099	      0.00046297	     37.55300221
      0.55022732	     -0.05502563	     -0.00028099	     -0.19677358	     -0.05889311	      0.88280995	     -0.00027627	     -0.21263905	      0.00262523	      0.00041742	     37.71761909
      0.55158242	     -0.05501759	     -0.00028235	     -0.19676541	     -0.05888955	      0.88281049	     -0.00027739	     -0.21262384	      0.00261969	      0.00037177	     37.64573434
      0.55293753	     -0.05500304	     -0.00028028	     -0.19675082	     -0.05888601	      0.88281096	     -0.00027849	     -0.21260911	      0.00261398	      0.00032623	     37.80586235
      0.55429263	     -0.05499921	     -0.00028185	     -0.19674686	     -0.05888247	      0.88281137	     -0.00027958	     -0.21259478	      0.00260848	      0.00028123	     37.71878408
      0.55564774	     -0.05498862	     -0.00027972	     -0.19673624	     -0.05887894	      0.88281172	     -0.00028066	     -0.21258095	      0.00260280	      0.00023693	     37.86542004
      0.55700284	     -0.05498956	     -0.00028162	     -0.19673704	     -0.05887541	      0.88281201	     -0.00028173	     -0.21256751	      0.00259736	      0.00019366	     37.76569349
      0.55835795	     -0.05498238	     -0.00027902	     -0.19672984	     -0.05887190	      0.88281225	     -0.00028278	     -0.21255457	      0.00259178	      0.00015153	     37.90816250
      0.55956556	     -0.05498574	     -0.00028046	     -0.19673309	     -0.05886877	      0.88281241	     -0.00028370	     -0.21254335	      0.00258706	      0.00011518	     37.82299383
      0.56077318	     -0.05498460	     -0.00027920	     -0.19673190	     -0.05886565	      0.88281252	     -0.00028462	     -0.21253249	      0.00258233	      0.00007998	     37.87213141
      0.56225193	     -0.05498901	     -0.00027970	     -0.19673619	     -0.05886184	      0.88281261	     -0.00028572	     -0.21251959	      0.00257677	      0.00003866	     37.85441298
      0.56373068	     -0.05498960	     -0.00027809	     -0.19673674	     -0.05885803	      0.88281264	     -0.00028681	     -0.21250722	      0.00257132	     -0.00000053	     37.91349507
      0.56494984	     -0.05499850	     -0.00027988	     -0.19674551	     -0.05885490	      0.88281262	     -0.00028769	     -0.21249740	      0.00256704	     -0.00003113	     37.85513742
      0.56616900	     -0.05500422	     -0.00027902	     -0.19675118	     -0.05885177	      0.88281256	     -0.00028856	     -0.21248796	      0.00256288	     -0.00006021	     37.86168777
      0.56765599	     -0.05501707	     -0.00028010	     -0.19676390	     -0.05884796	      0.88281245	     -0.00028961	     -0.21247691	      0.00255812	     -0.00009358	     37.84194967
      0.56914299	     -0.05502802	     -0.00027819	     -0.19677482	     -0.05884416	      0.88281229	     -0.00029064	     -0.21246640	      0.00255371	     -0.00012470	     37.82869746
      0.57030383	     -0.05504386	     -0.00028011	     -0.19679053	     -0.05884120	      0.88281213	     -0.00029143	     -0.21245853	      0.00255055	     -0.00014746	     37.79761382
      0.57146468	     -0.05505764	     -0.00027947	     -0.19680426	     -0.05883824	      0.88281195	     -0.00029221	     -0.21245101	      0.00254769	     -0.00016893	     37.75698837
      0.57301727	     -0.05508042	     -0.00028041	     -0.19682693	     -0.05883429	      0.88281166	     -0.00029323	     -0.21244142	      0.00254434	     -0.00019568	     37.73029633
      0.57456986	     -0.05510311	     -0.00027868	     -0.19684959	     -0.05883034	      0.88281134	     -0.00029424	     -0.21243241	      0.00254166	     -0.00022026	     37.61980799
      0.57567900	     -0.05512477	     -0.00028069	     -0.19687113	     -0.05882752	      0.88281109	     -0.00029494	     -0.21242630	      0.00254005	     -0.00023661	     37.61654310
      0.57678814	     -0.05514527	     -0.00028033	     -0.19689160	     -0.05882470	      0.88281081	     -0.00029564	     -0.21242048	      0.00253888	     -0.00025197	     37.53653227
      0.57843118	     -0.05517966	     -0.00028115	     -0.19692589	     -0.05882053	      0.88281038	     -0.00029665	     -0.21241236	      0.00253781	     -0.00027307	     37.47370012
      0.57980909	     -0.05521014	     -0.00028044	     -0.19695634	     -0.05881704	      0.88281000	     -0.00029747	     -0.21240601	      0.00253767	     -0.00028934	     37.32588607
      0.58118700	     -0.05524471	     -0.00028197	     -0.19699081	     -0.05881354	      0.88280959	     -0.00029828	     -0.21240008	      0.00253808	     -0.00030451	     37.31416771
      0.58256491	     -0.05527911	     -0.00028067	     -0.19702520	     -0.05881004	      0.88280916	     -0.00029908	     -0.21239456	      0.00253939	     -0.00031863	     37.10177096
      0.58394282	     -0.05531701	     -0.00028289	     -0.19706301	     -0.05880654	      0.88280871	     -0.00029985	     -0.21238941	      0.00254121	     -0.00033188	     37.15859327
      0.58511458	     -0.05534785	     -0.00028136	     -0.19709386	     -0.05880356	      0.88280831	     -0.00030050	     -0.21238530	      0.00254359	     -0.00034243	     36.91856300
      0.58628634	     -0.05538027	     -0.00028208	     -0.19712624	     -0.05880058	      0.88280791	     -0.00030114	     -0.21238140	      0.00254635	     -0.00035242	     36.87828228
      0.58778364	     -0.05542111	     -0.00028132	     -0.19716709	     -0.05879677	      0.88280737	     -0.00030193	     -0.21237669	      0.00255082	     -0.00036432	     36.68577128
      0.58928093	     -0.05546303	     -0.00028257	     -0.19720897	     -0.05879294	      0.88280682	     -0.00030270	     -0.21237224	      0.00255602	     -0.00037532	     36.69452693
      0.59046182	     -0.05549517	     -0.00028106	     -0.19724114	     -0.05878992	      0.88280637	     -0.00030330	     -0.21236889	      0.00256096	     -0.00038330	     36.43584765
      0.59164272	     -0.05552799	     -0.00028157	     -0.19727395	     -0.05878689	      0.88280591	     -0.00030388	     -0.21236565	      0.00256628	     -0.00039073	     36.38764196
      0.59316396	     -0.05556960	     -0.00028082	     -0.19731560	     -0.05878298	      0.88280531	     -0.00030461	     -0.21236163	      0.00257405	     -0.00039940	     36.17323337
      0.59468520	     -0.05561143	     -0.00028227	     -0.19735740	     -0.05877906	      0.88280470	     -0.00030532	     -0.21235774	      0.00258247	     -0.00040709	     36.20712980
      0.59582185	     -0.05564166	     -0.00028084	     -0.19738770	     -0.05877612	      0.88280423	     -0.00030584	     -0.21235490	      0.00258953	     -0.00041211	     35.92020520
      0.59695850	     -0.05567194	     -0.00028135	     -0.19741798	     -0.05877318	      0.88280376	     -0.00030634	     -0.21235211	      0.00259685	     -0.00041656	     35.86476063
      0.59855631	     -0.05571350	     -0.00028093	     -0.19745959	     -0.05876902	      0.88280309	     -0.00030703	     -0.21234826	      0.00260796	     -0.00042177	     35.64904461
      0.59993742	     -0.05574884	     -0.00028191	     -0.19749494	     -0.05876541	      0.88280250	     -0.00030761	     -0.21234498	      0.00261804	     -0.00042531	     35.62519011
      0.60131852	     -0.05578301	     -0.00028101	     -0.19752918	     -0.05876179	      0.88280192	     -0.00030817	     -0.21234173	      0.00262887	     -0.00042790	     35.35385413
      0.60269962	     -0.05581654	     -0.00028256	     -0.19756272	     -0.05875815	      0.88280132	     -0.00030871	     -0.21233851	      0.00263992	     -0.00042961	     35.40743644
      0.60408072	     -0.05584854	     -0.00028108	     -0.19759482	     -0.05875449	      0.88280073	     -0.00030923	     -0.21233531	      0.00265178	     -0.00043035	     35.04938004
      0.60526925	     -0.05587541	     -0.00028265	     -0.19762169	     -0.05875133	      0.88280022	     -0.00030967	     -0.21233257	      0.00266200	     -0.00043033	     35.12467955
      0.60645779	     -0.05590104	     -0.00028220	     -0.19764738	     -0.05874816	      0.88279971	     -0.00031009	     -0.21232983	      0.00267275	     -0.00042960	     34.92343011
      0.60795273	     -0.05593200	     -0.00028305	     -0.19767838	     -0.05874416	      0.88279907	     -0.00031060	     -0.21232639	      0.00268649	     -0.00042779	     34.88582051
      0.60944767	     -0.05596141	     -0.00028200	     -0.19770790	     -0.05874013	      0.88279843	     -0.00031109	     -0.21232295	      0.00270082	     -0.00042497	     34.57195469
      0.61064769	     -0.05598437	     -0.00028334	     -0.19773089	     -0.05873688	      0.88279792	     -0.00031147	     -0.21232021	      0.00271230	     -0.00042211	     34.64967934
      0.61184770	     -0.05600643	     -0.00028273	     -0.19775302	     -0.05873362	      0.88279741	     -0.00031183	     -0.21231749	      0.00272419	     -0.00041871	     34.44109746
      0.61336208	     -0.05603383	     -0.00028324	     -0.19778049	     -0.05872949	      0.88279678	     -0.00031226	     -0.21231411	      0.00273931	     -0.00041395	     34.40683933
      0.61487645	     -0.05606226	     -0.00028170	     -0.19780904	     -0.05872533	      0.88279616	     -0.00031268	     -0.21231085	      0.00275499	     -0.00040884	     34.03344535
      0.61603469	     -0.05608635	     -0.00028300	     -0.19783316	     -0.05872213	      0.88279569	     -0.00031298	     -0.21230851	      0.00276694	     -0.00040505	     34.12759094
      0.61719293	     -0.05611264	     -0.00028259	     -0.19785953	     -0.05871892	      0.88279522	     -0.00031327	     -0.21230639	      0.00277936	     -0.00040150	     33.91614739
      0.61877667	     -0.05615194	     -0.00028339	     -0.19789890	     -0.05871450	      0.88279459	     -0.00031364	     -0.21230394	      0.00279671	     -0.00039751	     33.84958673
      0.62036040	     -0.05619435	     -0.00028244	     -0.19794143	     -0.05871006	      0.88279396	     -0.00031399	     -0.21230210	      0.00281506	     -0.00039487	     33.42836934
      0.62147991	     -0.05622699	     -0.00028430	     -0.19797409	     -0.05870690	      0.88279352	     -0.00031422	     -0.21230122	      0.00282824	     -0.00039410	     33.55532922
      0.62259942	     -0.05626192	     -0.00028455	     -0.19800908	     -0.05870372	      0.88279308	     -0.00031443	     -0.21230074	      0.00284210	     -0.00039433	     33.35350094
      0.62427512	     -0.05631811	     -0.00028602	     -0.19806535	     -0.05869894	      0.88279242	     -0.00031474	     -0.21230081	      0.00286368	     -0.00039695	     33.24441305
      0.62568094	     -0.05636749	     -0.00028616	     -0.19811484	     -0.05869490	      0.88279186	     -0.00031497	     -0.21230165	      0.00288289	     -0.00040144	     32.92379980
      0.62708677	     -0.05641853	     -0.00028812	     -0.19816593	     -0.05869084	      0.88279129	     -0.00031518	     -0.21230318	      0.00290287	     -0.00040822	     32.97270768
      0.62849259	     -0.05647102	     -0.00028787	     -0.19821856	     -0.05868674	      0.88279071	     -0.00031538	     -0.21230541	      0.00292419	     -0.00041724	     32.51616754
      0.62989841	     -0.05652472	     -0.00029068	     -0.19827231	     -0.05868262	      0.88279011	     -0.00031555	     -0.21230832	      0.00294620	     -0.00042860	     32.71517709
      0.63108893	     -0.05657157	     -0.00029040	     -0.19831929	     -0.05867910	      0.88278960	     -0.00031569	     -0.21231130	      0.00296606	     -0.00043988	     32.24030007
      0.63227945	     -0.05661969	     -0.00029221	     -0.19836748	     -0.05867555	      0.88278907	     -0.00031581	     -0.21231478	      0.00298646	     -0.00045273	     32.20374268
      0.63381745	     -0.05668277	     -0.00029334	     -0.19843071	     -0.05867094	      0.88278836	     -0.00031594	     -0.21231998	      0.00301420	     -0.00047137	     31.86895169
      0.63535544	     -0.05674643	     -0.00029620	     -0.19849448	     -0.05866628	      0.88278761	     -0.00031605	     -0.21232594	      0.00304306	     -0.00049216	     31.92095089
      0.63656526	     -0.05679737	     -0.00029626	     -0.19854558	     -0.05866258	      0.88278701	     -0.00031612	     -0.21233114	      0.00306700	     -0.00050978	     31.46723923
      0.63777507	     -0.05684890	     -0.00029813	     -0.19859723	     -0.05865886	      0.88278638	     -0.00031617	     -0.21233678	      0.00309153	     -0.00052847	     31.40786876
      0.63933387	     -0.05691543	     -0.00029913	     -0.19866396	     -0.05865401	      0.88278554	     -0.00031622	     -0.21234466	      0.00312457	     -0.00055375	     31.05621589
      0.64089267	     -0.05698244	     -0.00030201	     -0.19873113	     -0.05864912	      0.88278465	     -0.00031625	     -0.21235318	      0.00315874	     -0.00058018	     31.11879999
      0.64206153	     -0.05703283	     -0.00030176	     -0.19878171	     -0.05864541	      0.88278396	     -0.00031625	     -0.21235997	      0.00318560	     -0.00060049	     30.67460465
      0.64323040	     -0.05708352	     -0.00030326	     -0.19883255	     -0.05864167	      0.88278325	     -0.00031624	     -0.21236708	      0.00321303	     -0.00062115	     30.59598809
      0.64486721	     -0.05715502	     -0.00030418	     -0.19890433	     -0.05863638	      0.88278221	     -0.00031620	     -0.21237755	      0.00325291	     -0.00065034	     30.27822675
      0.64628994	     -0.05721823	     -0.00030623	     -0.19896774	     -0.05863173	      0.88278127	     -0.00031615	     -0.21238713	      0.00328867	     -0.00067578	     30.23584076
      0.64771266	     -0.05728254	     -0.00030638	     -0.19903232	     -0.05862702	      0.88278029	     -0.00031608	     -0.21239715	      0.00332584	     -0.00070101	     29.85490052
      0.64913539	     -0.05734738	     -0.00030886	     -0.19909738	     -0.05862226	      0.88277927	     -0.00031599	     -0.21240760	      0.00336386	     -0.00072594	     29.90957014
      0.65055811	     -0.05741210	     -0.00030823	     -0.19916242	     -0.05861745	      0.88277822	     -0.00031588	     -0.21241844	      0.00340348	     -0.00075025	     29.44344962
      0.65177825	     -0.05746750	     -0.00031043	     -0.19921803	     -0.05861327	      0.88277729	     -0.00031577	     -0.21242802	      0.00343802	     -0.00077057	     29.51476201
      0.65299838	     -0.05752242	     -0.00031058	     -0.19927321	     -0.05860906	      0.88277634	     -0.00031565	     -0.21243783	      0.00347369	     -0.00079015	     29.26332289
      0.65454676	     -0.05759148	     -0.00031204	     -0.19934260	     -0.05860364	      0.88277510	     -0.00031547	     -0.21245056	      0.00351998	     -0.00081385	     29.17957601
      0.65609514	     -0.05765928	     -0.00031168	     -0.19941079	     -0.05859816	      0.88277382	     -0.00031527	     -0.21246358	      0.00356786	     -0.00083597	     28.81269996
      0.65733745	     -0.05771332	     -0.00031368	     -0.19946508	     -0.05859370	      0.88277277	     -0.00031510	     -0.21247422	      0.00360690	     -0.00085251	     28.86208544
      0.65857977	     -0.05776682	     -0.00031369	     -0.19951891	     -0.05858919	      0.88277170	     -0.00031491	     -0.21248501	      0.00364702	     -0.00086777	     28.62758216
      0.66014370	     -0.05783403	     -0.00031513	     -0.19958649	     -0.05858345	      0.88277033	     -0.00031466	     -0.21249879	      0.00369846	     -0.00088516	     28.56064046
      0.66170763	     -0.05790097	     -0.00031464	     -0.19965388	     -0.05857762	      0.88276894	     -0.00031439	     -0.21251278	      0.00375143	     -0.00090036	     28.19995757
      0.66291105	     -0.05795145	     -0.00031669	     -0.19970464	     -0.05857309	      0.88276785	     -0.00031416	     -0.21252366	      0.00379273	     -0.00091059	     28.27693995
      0.66411446	     -0.05800005	     -0.00031689	     -0.19975359	     -0.05856850	      0.88276675	     -0.00031393	     -0.21253460	      0.00383502	     -0.00091934	     28.09209896
      0.66574629	     -0.05806313	     -0.00031828	     -0.19981711	     -0.05856219	      0.88276524	     -0.00031359	     -0.21254943	      0.00389331	     -0.00092884	     28.02921376
      0.66737812	     -0.05812278	     -0.00031801	     -0.19987727	     -0.05855579	      0.88276372	     -0.00031324	     -0.21256422	      0.00395304	     -0.00093540	     27.68374990
      0.66854434	     -0.05816549	     -0.00032065	     -0.19992027	     -0.05855115	      0.88276262	     -0.00031297	     -0.21257481	      0.00399601	     -0.00093824	     27.75844260
      0.66971056	     -0.05820766	     -0.00032155	     -0.19996278	     -0.05854647	      0.88276153	     -0.00031270	     -0.21258544	      0.00403974	     -0.00093950	     27.59801523
      0.67143185	     -0.05826786	     -0.00032390	     -0.20002347	     -0.05853946	      0.88275991	     -0.00031227	     -0.21260116	      0.00410513	     -0.00093867	     27.52524353
      0.67288661	     -0.05831673	     -0.00032472	     -0.20007280	     -0.05853345	      0.88275855	     -0.00031190	     -0.21261440	      0.00416145	     -0.00093546	     27.30432940
      0.67434138	     -0.05836381	     -0.00032685	     -0.20012031	     -0.05852735	      0.88275719	     -0.00031151	     -0.21262756	      0.00421828	     -0.00093001	     27.35388890
      0.67579614	     -0.05840961	     -0.00032629	     -0.20016662	     -0.05852117	      0.88275584	     -0.00031111	     -0.21264062	      0.00427613	     -0.00092219	     27.04522309
      0.67710098	     -0.05844968	     -0.00032833	     -0.20020708	     -0.05851556	      0.88275464	     -0.00031075	     -0.21265223	      0.00432825	     -0.00091345	     27.13062593
      0.67840582	     -0.05848826	     -0.00032832	     -0.20024613	     -0.05850988	      0.88275346	     -0.00031037	     -0.21266373	      0.00438123	     -0.00090308	     26.93259597
      0.67971065	     -0.05852550	     -0.00032977	     -0.20028379	     -0.05850412	      0.88275229	     -0.00030998	     -0.21267511	      0.00443459	     -0.00089124	     26.92874941
      0.68138418	     -0.05857076	     -0.00033016	     -0.20032966	     -0.05849665	      0.88275081	     -0.00030947	     -0.21268948	      0.00450400	     -0.00087395	     26.72587318
      0.68271799	     -0.05860518	     -0.00033232	     -0.20036450	     -0.05849060	      0.88274966	     -0.00030906	     -0.21270072	      0.00455967	     -0.00085863	     26.80045760
      0.68405180	     -0.05863824	     -0.00033264	     -0.20039806	     -0.05848448	      0.88274852	     -0.00030863	     -0.21271178	      0.00461605	     -0.00084196	     26.62040371
      0.68538561	     -0.05866975	     -0.00033442	     -0.20043002	     -0.05847829	      0.88274741	     -0.00030820	     -0.21272264	      0.00467268	     -0.00082408	     26.62934470
      0.68703516	     -0.05870552	     -0.00033490	     -0.20046641	     -0.05847052	      0.88274607	     -0.00030765	     -0.21273575	      0.00474349	     -0.00080028	     26.43880265
      0.68834998	     -0.05873113	     -0.00033705	     -0.20049247	     -0.05846425	      0.88274503	     -0.00030721	     -0.21274590	      0.00480009	     -0.00078011	     26.52448681
      0.68966481	     -0.05875431	     -0.00033717	     -0.20051617	     -0.05845790	      0.88274402	     -0.00030676	     -0.21275573	      0.00485725	     -0.00075887	     26.37313138
      0.69097963	     -0.05877617	     -0.00033851	     -0.20053851	     -0.05845147	      0.88274304	     -0.00030630	     -0.21276525	      0.00491451	     -0.00073675	     26.37738854
      0.69269419	     -0.05880163	     -0.00033871	     -0.20056466	     -0.05844298	      0.88274180	     -0.00030569	     -0.21277716	      0.00498976	     -0.00070666	     26.22589369
      0.69400302	     -0.05881745	     -0.00034064	     -0.20058095	     -0.05843641	      0.88274089	     -0.00030522	     -0.21278582	      0.00504725	     -0.00068287	     26.32643166
      0.69531185	     -0.05882856	     -0.00034070	     -0.20059259	     -0.05842977	      0.88274001	     -0.00030474	     -0.21279402	      0.00510518	     -0.00065824	     26.23719898
      0.69662068	     -0.05883419	     -0.00034194	     -0.20059873	     -0.05842305	      0.88273917	     -0.00030426	     -0.21280167	      0.00516309	     -0.00063274	     26.29414070
      0.69838090	     -0.05883190	     -0.00034212	     -0.20059717	     -0.05841389	      0.88273808	     -0.00030361	     -0.21281086	      0.00524117	     -0.00059664	     26.23986500
      0.69967416	     -0.05882329	     -0.00034401	     -0.20058905	     -0.05840708	      0.88273733	     -0.00030312	     -0.21281670	      0.00529812	     -0.00056865	     26.38102726
      0.70096743	     -0.05880831	     -0.00034424	     -0.20057461	     -0.05840019	      0.88273661	     -0.00030264	     -0.21282166	      0.00535500	     -0.00053908	     26.37314855
      0.70256395	     -0.05878092	     -0.00034644	     -0.20054783	     -0.05839159	      0.88273578	     -0.00030203	     -0.21282647	      0.00542436	     -0.00050008	     26.53009115
      0.70397595	     -0.05874788	     -0.00034661	     -0.20051537	     -0.05838388	      0.88273510	     -0.00030149	     -0.21282942	      0.00548506	     -0.00046294	     26.52102174
      0.70538795	     -0.05870487	     -0.00034883	     -0.20047288	     -0.05837610	      0.88273448	     -0.00030095	     -0.21283103	      0.00554446	     -0.00042321	     26.72573410
      0.70679995	     -0.05864978	     -0.00034834	     -0.20041838	     -0.05836823	      0.88273391	     -0.00030040	     -0.21283114	      0.00560295	     -0.00038049	     26.77150721
      0.70821195	     -0.05858203	     -0.00035086	     -0.20035114	     -0.05836027	      0.88273340	     -0.00029986	     -0.21282961	      0.00565970	     -0.00033456	     27.03824330
      0.70962395	     -0.05850369	     -0.00035092	     -0.20027336	     -0.05835224	      0.88273297	     -0.00029932	     -0.21282634	      0.00571506	     -0.00028487	     27.11915884
      0.71103595	     -0.05841553	     -0.00035365	     -0.20018567	     -0.05834414	      0.88273260	     -0.00029877	     -0.21282133	      0.00576808	     -0.00023133	     27.42596372
      0.71244796	     -0.05831880	     -0.00035336	     -0.20008947	     -0.05833596	      0.88273232	     -0.00029823	     -0.21281456	      0.00581928	     -0.00017359	     27.55372582
      0.71371438	     -0.05822600	     -0.00035615	     -0.19999705	     -0.05832856	      0.88273213	     -0.00029774	     -0.21280700	      0.00586279	     -0.00011833	     27.83784792
      0.71498080	     -0.05812825	     -0.00035680	     -0.19989973	     -0.05832111	      0.88273202	     -0.00029726	     -0.21279806	      0.00590444	     -0.00005973	     28.01374704
      0.71624722	     -0.05802596	     -0.00035845	     -0.19979781	     -0.05831360	      0.88273198	     -0.00029678	     -0.21278780	      0.00594375	      0.00000190	     28.26059340
      0.71799417	     -0.05787519	     -0.00035909	     -0.19964758	     -0.05830318	      0.88273206	     -0.00029611	     -0.21277147	      0.00599450	      0.00009153	     28.60066508
      0.71928246	     -0.05775661	     -0.00036116	     -0.19952933	     -0.05829543	      0.88273222	     -0.00029563	     -0.21275779	      0.00602904	      0.00016075	     28.93979583
      0.72057075	     -0.05763196	     -0.00036137	     -0.19940504	     -0.05828764	      0.88273248	     -0.00029514	     -0.21274268	      0.00606139	      0.00023251	     29.23255867
      0.72185904	     -0.05750123	     -0.00036254	     -0.19927462	     -0.05827981	      0.88273282	     -0.00029466	     -0.21272615	      0.00609116	      0.00030652	     29.57979739
      0.72356785	     -0.05731875	     -0.00036211	     -0.19909259	     -0.05826937	      0.88273343	     -0.00029403	     -0.21270199	      0.00612689	      0.00040788	     30.02160687
      0.72480596	     -0.05718143	     -0.00036331	     -0.19895551	     -0.05826177	      0.88273398	     -0.00029358	     -0.21268291	      0.00614968	      0.00048315	     30.37435141
      0.72604407	     -0.05704074	     -0.00036255	     -0.19881511	     -0.05825415	      0.88273463	     -0.00029313	     -0.21266255	      0.00617016	      0.00055966	     30.69323681
      0.72761190	     -0.05685945	     -0.00036297	     -0.19863411	     -0.05824446	      0.88273558	     -0.00029257	     -0.21263502	      0.00619237	      0.00065761	     31.14198316
      0.72897973	     -0.05669791	     -0.00036136	     -0.19847284	     -0.05823597	      0.88273654	     -0.00029209	     -0.21260952	      0.00620868	      0.00074353	     31.50405692
      0.73034757	     -0.05653322	     -0.00036179	     -0.19830834	     -0.05822747	      0.88273762	     -0.00029162	     -0.21258271	      0.00622179	      0.00082919	     31.91814263
      0.73171540	     -0.05636406	     -0.00035995	     -0.19813942	     -0.05821895	      0.88273881	     -0.00029115	     -0.21255462	      0.00623220	      0.00091426	     32.30411949
      0.73308324	     -0.05619351	     -0.00036115	     -0.19796897	     -0.05821042	      0.88274012	     -0.00029069	     -0.21252534	      0.00623944	      0.00099822	     32.75208235
      0.73445107	     -0.05602147	     -0.00035940	     -0.19779711	     -0.05820189	      0.88274154	     -0.00029024	     -0.21249496	      0.00624400	      0.00108078	     33.12463336
      0.73567486	     -0.05586615	     -0.00036067	     -0.19764182	     -0.05819424	      0.88274291	     -0.00028985	     -0.21246690	      0.00624532	      0.00115295	     33.52728444
      0.73689864	     -0.05570942	     -0.00035978	     -0.19748518	     -0.05818660	      0.88274436	     -0.00028946	     -0.21243805	      0.00624448	      0.00122335	     33.87642454
      0.73812243	     -0.05555136	     -0.00036016	     -0.19732714	     -0.05817896	      0.88274590	     -0.00028908	     -0.21240845	      0.00624120	      0.00129161	     34.27552207
      0.73978952	     -0.05533370	     -0.00035935	     -0.19710951	     -0.05816856	      0.88274813	     -0.00028857	     -0.21236699	      0.00623310	      0.00138088	     34.77967154
      0.74102888	     -0.05517105	     -0.00036054	     -0.19694681	     -0.05816084	      0.88274988	     -0.00028821	     -0.21233536	      0.00622411	      0.00144415	     35.21434625
      0.74226824	     -0.05500799	     -0.00036004	     -0.19678371	     -0.05815314	      0.88275171	     -0.00028785	     -0.21230312	      0.00621285	      0.00150462	     35.57626668
      0.74350760	     -0.05484496	     -0.00036081	     -0.19662059	     -0.05814544	      0.88275361	     -0.00028751	     -0.21227031	      0.00619906	      0.00156207	     35.99159632
      0.74514890	     -0.05462910	     -0.00036049	     -0.19640462	     -0.05813529	      0.88275623	     -0.00028706	     -0.21222609	      0.00617718	      0.00163331	     36.48388227
      0.74634617	     -0.05447241	     -0.00036198	     -0.19624776	     -0.05812790	      0.88275822	     -0.00028675	     -0.21219335	      0.00615840	      0.00168163	     36.91269767
      0.74754344	     -0.05431598	     -0.00036182	     -0.19609120	     -0.05812054	      0.88276026	     -0.00028645	     -0.21216025	      0.00613749	      0.00172684	     37.26003984
      0.74904674	     -0.05412210	     -0.00036334	     -0.19589707	     -0.05811134	      0.88276289	     -0.00028608	     -0.21211832	      0.00610794	      0.00177893	     37.77718953
      0.75036234	     -0.05395374	     -0.00036314	     -0.19572850	     -0.05810332	      0.88276526	     -0.00028577	     -0.21208136	      0.00607934	      0.00182019	     38.13762895
      0.75167795	     -0.05378633	     -0.00036523	     -0.19556078	     -0.05809534	      0.88276768	     -0.00028548	     -0.21204421	      0.00604797	      0.00185729	     38.63182390
      0.75299355	     -0.05361924	     -0.00036477	     -0.19539345	     -0.05808741	      0.88277015	     -0.00028520	     -0.21200687	      0.00601418	      0.00189030	     38.98066408
      0.75430915	     -0.05345168	     -0.00036669	     -0.19522555	     -0.05807952	      0.88277265	     -0.00028493	     -0.21196936	      0.00597764	      0.00191911	     39.49674035
      0.75562475	     -0.05328387	     -0.00036557	     -0.19505746	     -0.05807168	      0.88277519	     -0.00028467	     -0.21193166	      0.00593876	      0.00194390	     39.83515719
      0.75694035	     -0.05311710	     -0.00036783	     -0.19489030	     -0.05806389	      0.88277777	     -0.00028443	     -0.21189380	      0.00589714	      0.00196463	     40.38174474
      0.75810032	     -0.05297172	     -0.00036704	     -0.19474462	     -0.05805708	      0.88278005	     -0.00028423	     -0.21186032	      0.00585853	      0.00197977	     40.65799137
      0.75926030	     -0.05282905	     -0.00036854	     -0.19460157	     -0.05805030	      0.88278236	     -0.00028403	     -0.21182683	      0.00581781	      0.00199190	     41.06852989
      0.76068015	     -0.05265733	     -0.00036900	     -0.19442940	     -0.05804208	      0.88278519	     -0.00028382	     -0.21178588	      0.00576539	      0.00200284	     41.47807998
      0.76210000	     -0.05248790	     -0.00037125	     -0.19425944	     -0.05803393	      0.88278804	     -0.00028361	     -0.21174504	      0.00570997	      0.00200950	     42.01024500
      0.76324882	     -0.05235260	     -0.00037070	     -0.19412376	     -0.05802740	      0.88279035	     -0.00028346	     -0.21171210	      0.00566319	      0.00201193	     42.27445651
      0.76439763	     -0.05221904	     -0.00037197	     -0.19398974	     -0.05802092	      0.88279266	     -0.00028332	     -0.21167926	      0.00561448	      0.00201169	     42.66630664
      0.76583910	     -0.05205438	     -0.00037206	     -0.19382453	     -0.05801287	      0.88279556	     -0.00028316	     -0.21163824	      0.00555097	      0.00200782	     43.06470975
      0.76728056	     -0.05189285	     -0.00037421	     -0.19366237	     -0.05800492	      0.88279845	     -0.00028303	     -0.21159748	      0.00548463	      0.00200001	     43.61367177
      0.76836688	     -0.05177261	     -0.00037328	     -0.19354171	     -0.05799899	      0.88280062	     -0.00028293	     -0.21156694	      0.00543309	      0.00199176	     43.84927848
      0.76945320	     -0.05165372	     -0.00037357	     -0.19342235	     -0.05799312	      0.88280278	     -0.00028285	     -0.21153656	      0.00537998	      0.00198158	     44.20694772
      0.77097097	     -0.05149083	     -0.00037248	     -0.19325882	     -0.05798501	      0.88280577	     -0.00028275	     -0.21149440	      0.00530340	      0.00196449	     44.62026678
      0.77232957	     -0.05134924	     -0.00037295	     -0.19311660	     -0.05797785	      0.88280843	     -0.00028269	     -0.21145701	      0.00523242	      0.00194637	     45.08356352
      0.77368817	     -0.05121043	     -0.00037090	     -0.19297720	     -0.05797079	      0.88281106	     -0.00028264	     -0.21141999	      0.00515947	      0.00192580	     45.38069842
      0.77478543	     -0.05109990	     -0.00037221	     -0.19286610	     -0.05796516	      0.88281316	     -0.00028261	     -0.21139041	      0.00509886	      0.00190751	     45.77162238
      0.77588269	     -0.05099260	     -0.00037177	     -0.19275826	     -0.05795960	      0.88281525	     -0.00028259	     -0.21136117	      0.00503703	      0.00188795	     46.04503094
      0.77733724	     -0.05085420	     -0.00037267	     -0.19261908	     -0.05795234	      0.88281797	     -0.00028259	     -0.21132297	      0.00495299	      0.00186007	     46.49091663
      0.77879178	     -0.05072149	     -0.00037167	     -0.19248562	     -0.05794520	      0.88282066	     -0.00028261	     -0.21128546	      0.00486686	      0.00183015	     46.79313476
      0.77985520	     -0.05062821	     -0.00037316	     -0.19239172	     -0.05794005	      0.88282259	     -0.00028264	     -0.21125850	      0.00480242	      0.00180689	     47.13866972
      0.78091861	     -0.05053903	     -0.00037284	     -0.19230196	     -0.05793498	      0.88282450	     -0.00028268	     -0.21123197	      0.00473703	      0.00178252	     47.36188450
      0.78243507	     -0.05041987	     -0.00037350	     -0.19218192	     -0.05792787	      0.88282717	     -0.00028276	     -0.21119497	      0.00464200	      0.00174565	     47.74430330
      0.78372099	     -0.05032557	     -0.00037277	     -0.19208689	     -0.05792195	      0.88282940	     -0.00028284	     -0.21116442	      0.00456007	      0.00171238	     47.96588126
      0.78500691	     -0.05023708	     -0.00037375	     -0.19199762	     -0.05791614	      0.88283158	     -0.00028294	     -0.21113466	      0.00447687	      0.00167714	     48.31074418
      0.78629283	     -0.05015564	     -0.00037243	     -0.19191544	     -0.05791044	      0.88283371	     -0.00028306	     -0.21110574	      0.00439274	      0.00163998	     48.45634656
      0.78757874	     -0.05008181	     -0.00037380	     -0.19184079	     -0.05790485	      0.88283579	     -0.00028319	     -0.21107772	      0.00430751	      0.00160064	     48.79437239
      0.78870581	     -0.05002372	     -0.00037235	     -0.19178204	     -0.05790003	      0.88283758	     -0.00028332	     -0.21105396	      0.00423232	      0.00156438	     48.84981286
      0.78983288	     -0.04997221	     -0.00037302	     -0.19172980	     -0.05789531	      0.88283932	     -0.00028347	     -0.21103099	      0.00415653	      0.00152630	     49.05832216
      0.79119794	     -0.04991786	     -0.00037248	     -0.19167461	     -0.05788969	      0.88284137	     -0.00028367	     -0.21100430	      0.00406432	      0.00147780	     49.18062694
      0.79256300	     -0.04987128	     -0.00037399	     -0.19162712	     -0.05788421	      0.88284335	     -0.00028388	     -0.21097884	      0.00397161	      0.00142666	     49.45579904
      0.79368688	     -0.04983802	     -0.00037302	     -0.19159317	     -0.05787979	      0.88284493	     -0.00028408	     -0.21095882	      0.00389523	      0.00138277	     49.46470412
      0.79481076	     -0.04980904	     -0.00037395	     -0.19156345	     -0.05787545	      0.88284646	     -0.00028428	     -0.21093961	      0.00381864	      0.00133728	     49.62717436
      0.79619623	     -0.04977864	     -0.00037361	     -0.19153218	     -0.05787023	      0.88284827	     -0.00028456	     -0.21091704	      0.00372423	      0.00127930	     49.68733421
      0.79758170	     -0.04975378	     -0.00037524	     -0.19150638	     -0.05786513	      0.88285000	     -0.00028485	     -0.21089564	      0.00362968	      0.00121940	     49.91532981
      0.79866572	     -0.04973798	     -0.00037411	     -0.19148992	     -0.05786124	      0.88285130	     -0.00028509	     -0.21087968	      0.00355587	      0.00117147	     49.84729676
      0.79974974	     -0.04972565	     -0.00037480	     -0.19147688	     -0.05785743	      0.88285254	     -0.00028535	     -0.21086441	      0.00348201	      0.00112267	     49.93863100
      0.80119076	     -0.04971454	     -0.00037447	     -0.19146486	     -0.05785248	      0.88285411	     -0.00028571	     -0.21084514	      0.00338405	      0.00105679	     49.93220759
      0.80263178	     -0.04970922	     -0.00037607	     -0.19145857	     -0.05784767	      0.88285559	     -0.00028609	     -0.21082704	      0.00328622	      0.00098998	     50.10033877
      0.80367612	     -0.04970880	     -0.00037486	     -0.19145752	     -0.05784428	      0.88285660	     -0.00028639	     -0.21081463	      0.00321564	      0.00094125	     49.96141286
      0.80472046	     -0.04971131	     -0.00037537	     -0.19145935	     -0.05784096	      0.88285756	     -0.00028669	     -0.21080282	      0.00314515	      0.00089231	     49.98928919
      0.80623822	     -0.04972004	     -0.00037502	     -0.19146713	     -0.05783626	      0.88285886	     -0.00028715	     -0.21078669	      0.00304311	      0.00082115	     49.91564661
      0.80752555	     -0.04973237	     -0.00037585	     -0.19147862	     -0.05783240	      0.88285987	     -0.00028756	     -0.21077397	      0.00295689	      0.00076092	     49.94509120
      0.80881288	     -0.04974913	     -0.00037488	     -0.19149461	     -0.05782865	      0.88286081	     -0.00028798	     -0.21076213	      0.00287118	      0.00070108	     49.78783670
      0.81010022	     -0.04977033	     -0.00037622	     -0.19151496	     -0.05782501	      0.88286168	     -0.00028843	     -0.21075116	      0.00278578	      0.00064169	     49.84268750
      0.81138755	     -0.04979574	     -0.00037462	     -0.19153961	     -0.05782147	      0.88286247	     -0.00028889	     -0.21074105	      0.00270106	      0.00058306	     49.59732138
      0.81248700	     -0.04982076	     -0.00037602	     -0.19156391	     -0.05781854	      0.88286308	     -0.00028930	     -0.21073309	      0.00262899	      0.00053358	     49.63395210
      0.81358645	     -0.04984870	     -0.00037547	     -0.19159120	     -0.05781569	      0.88286364	     -0.00028971	     -0.21072574	      0.00255748	      0.00048485	     49.47625518
      0.81498351	     -0.04988848	     -0.00037613	     -0.19163011	     -0.05781218	      0.88286428	     -0.00029026	     -0.21071729	      0.00246724	      0.00042403	     49.40412035
      0.81638057	     -0.04993277	     -0.00037498	     -0.19167358	     -0.05780880	      0.88286483	     -0.00029083	     -0.21070980	      0.00237793	      0.00036467	     49.14264790
      0.81748943	     -0.04997119	     -0.00037634	     -0.19171130	     -0.05780620	      0.88286520	     -0.00029129	     -0.21070454	      0.00230754	      0.00031861	     49.13466615
      0.81859829	     -0.05001235	     -0.00037591	     -0.19175182	     -0.05780368	      0.88286553	     -0.00029177	     -0.21069986	      0.00223783	      0.00027367	     48.94208500
      0.82001616	     -0.05006867	     -0.00037664	     -0.19180729	     -0.05780057	      0.88286588	     -0.00029240	     -0.21069471	      0.00214952	      0.00021785	     48.83183970
      0.82143403	     -0.05012886	     -0.00037537	     -0.19186669	     -0.05779758	      0.88286615	     -0.00029304	     -0.21069049	      0.00206239	      0.00016406	     48.51054619
      0.82250254	     -0.05017669	     -0.00037674	     -0.19191387	     -0.05779542	      0.88286631	     -0.00029354	     -0.21068789	      0.00199731	      0.00012482	     48.48725575
      0.82357105	     -0.05022653	     -0.00037635	     -0.19196311	     -0.05779332	      0.88286642	     -0.00029404	     -0.21068578	      0.00193301	      0.00008681	     48.28288478
      0.82505808	     -0.05029937	     -0.00037695	     -0.19203510	     -0.05779051	      0.88286651	     -0.00029477	     -0.21068364	      0.00184460	      0.00003589	     48.11376317
      0.82654511	     -0.05037601	     -0.00037564	     -0.19211097	     -0.05778783	      0.88286653	     -0.00029551	     -0.21068241	      0.00175772	     -0.00001263	     47.74166846
      0.82757470	     -0.05043127	     -0.00037708	     -0.19216563	     -0.05778605	      0.88286650	     -0.00029604	     -0.21068208	      0.00169825	     -0.00004490	     47.70370840
      0.82860429	     -0.05048811	     -0.00037680	     -0.19222193	     -0.05778433	      0.88286643	     -0.00029657	     -0.21068216	      0.00163961	     -0.00007600	     47.49202229
      0.83018781	     -0.05057848	     -0.00037726	     -0.19231144	     -0.05778181	      0.88286628	     -0.00029741	     -0.21068305	      0.00155079	     -0.00012168	     47.26377156
      0.83149978	     -0.05065574	     -0.00037655	     -0.19238805	     -0.05777982	      0.88286609	     -0.00029813	     -0.21068447	      0.00147862	     -0.00015752	     46.95322696
      0.83281175	     -0.05073507	     -0.00037751	     -0.19246668	     -0.05777793	      0.88286587	     -0.00029885	     -0.21068648	      0.00140759	     -0.00019163	     46.83057771
      0.83412373	     -0.05081623	     -0.00037612	     -0.19254724	     -0.05777613	      0.88286559	     -0.00029959	     -0.21068905	      0.00133801	     -0.00022397	     46.44435116
      0.83529069	     -0.05089005	     -0.00037728	     -0.19262046	     -0.05777460	      0.88286532	     -0.00030026	     -0.21069178	      0.00127706	     -0.00025138	     46.36192225
      0.83645765	     -0.05096483	     -0.00037618	     -0.19269471	     -0.05777314	      0.88286501	     -0.00030094	     -0.21069492	      0.00121732	     -0.00027745	     46.05361237
      0.83762461	     -0.05104126	     -0.00037622	     -0.19277059	     -0.05777176	      0.88286467	     -0.00030163	     -0.21069846	      0.00115858	     -0.00030226	     45.88280860
      0.83914977	     -0.05114328	     -0.00037535	     -0.19287193	     -0.05777005	      0.88286418	     -0.00030255	     -0.21070367	      0.00108357	     -0.00033279	     45.50993104
      0.84035113	     -0.05122512	     -0.00037635	     -0.19295320	     -0.05776878	      0.88286377	     -0.00030329	     -0.21070822	      0.00102572	     -0.00035546	     45.39146356
      0.84155248	     -0.05130806	     -0.00037555	     -0.19303564	     -0.05776758	      0.88286333	     -0.00030403	     -0.21071315	      0.00096924	     -0.00037692	     45.07145798
      0.84275384	     -0.05139203	     -0.00037609	     -0.19311908	     -0.05776645	      0.88286286	     -0.00030479	     -0.21071842	      0.00091390	     -0.00039729	     44.90535589
      0.84424350	     -0.05149735	     -0.00037518	     -0.19322380	     -0.05776514	      0.88286226	     -0.00030574	     -0.21072541	      0.00084719	     -0.00042109	     44.52345993
      0.84543000	     -0.05158229	     -0.00037626	     -0.19330822	     -0.05776417	      0.88286174	     -0.00030651	     -0.21073131	      0.00079534	     -0.00043902	     44.41859784
      0.84661651	     -0.05166799	     -0.00037556	     -0.19339348	     -0.05776325	      0.88286121	     -0.00030728	     -0.21073749	      0.00074491	     -0.00045604	     44.10427135
      0.84780302	     -0.05175449	     -0.00037603	     -0.19347951	     -0.05776240	      0.88286066	     -0.00030807	     -0.21074393	      0.00069567	     -0.00047229	     43.92760697
      0.84935557	     -0.05186848	     -0.00037521	     -0.19359294	     -0.05776137	      0.88285991	     -0.00030911	     -0.21075273	      0.00063336	     -0.00049245	     43.53629460
      0.85054395	     -0.05195604	     -0.00037625	     -0.19368005	     -0.05776064	      0.88285932	     -0.00030992	     -0.21075972	      0.00058708	     -0.00050716	     43.42854593
      0.85173234	     -0.05204342	     -0.00037556	     -0.19376703	     -0.05775997	      0.88285871	     -0.00031074	     -0.21076690	      0.00054230	     -0.00052121	     43.12042943
      0.85292073	     -0.05213043	     -0.00037595	     -0.19385363	     -0.05775935	      0.88285808	     -0.00031157	     -0.21077425	      0.00049878	     -0.00053469	     42.94694124
      0.85450882	     -0.05224562	     -0.00037503	     -0.19396834	     -0.05775861	      0.88285722	     -0.00031268	     -0.21078426	      0.00044284	     -0.00055172	     42.55821136
      0.85569323	     -0.05233058	     -0.00037595	     -0.19405290	     -0.05775810	      0.88285656	     -0.00031353	     -0.21079184	      0.00040251	     -0.00056374	     42.46000116
      0.85687763	     -0.05241446	     -0.00037515	     -0.19413645	     -0.05775765	      0.88285588	     -0.00031438	     -0.21079949	      0.00036362	     -0.00057510	     42.16224302
      0.85832105	     -0.05251519	     -0.00037563	     -0.19423675	     -0.05775716	      0.88285504	     -0.00031542	     -0.21080886	      0.00031780	     -0.00058812	     41.99353829
      0.85961533	     -0.05260382	     -0.00037429	     -0.19432505	     -0.05775677	      0.88285428	     -0.00031637	     -0.21081729	      0.00027841	     -0.00059891	     41.62724479
      0.86090960	     -0.05269087	     -0.00037506	     -0.19441174	     -0.05775644	      0.88285349	     -0.00031733	     -0.21082571	      0.00024024	     -0.00060893	     41.53673041
      0.86220388	     -0.05277607	     -0.00037349	     -0.19449666	     -0.05775615	      0.88285270	     -0.00031829	     -0.21083411	      0.00020364	     -0.00061807	     41.15231938
      0.86349816	     -0.05285952	     -0.00037430	     -0.19457976	     -0.05775591	      0.88285189	     -0.00031927	     -0.21084247	      0.00016815	     -0.00062639	     41.08867491
      0.86479243	     -0.05294089	     -0.00037253	     -0.19466088	     -0.05775572	      0.88285108	     -0.00032025	     -0.21085079	      0.00013417	     -0.00063378	     40.68899030
      0.86608671	     -0.05302030	     -0.00037332	     -0.19473997	     -0.05775556	      0.88285025	     -0.00032124	     -0.21085904	      0.00010117	     -0.00064034	     40.65335550
      0.86738098	     -0.05309749	     -0.00037138	     -0.19481694	     -0.05775545	      0.88284942	     -0.00032223	     -0.21086723	      0.00006960	     -0.00064595	     40.24228854
      0.86867526	     -0.05317260	     -0.00037214	     -0.19489175	     -0.05775538	      0.88284858	     -0.00032324	     -0.21087534	      0.00003891	     -0.00065073	     40.23362486
      0.86996953	     -0.05324534	     -0.00037006	     -0.19496429	     -0.05775535	      0.88284774	     -0.00032425	     -0.21088337	      0.00000956	     -0.00065457	     39.81645803
      0.87126381	     -0.05331584	     -0.00037074	     -0.19503452	     -0.05775536	      0.88284689	     -0.00032526	     -0.21089132	     -0.00001901	     -0.00065760	     39.83186636
      0.87255809	     -0.05338379	     -0.00036854	     -0.19510229	     -0.05775540	      0.88284604	     -0.00032629	     -0.21089919	     -0.00004631	     -0.00065972	     39.41506641
      0.87385236	     -0.05344950	     -0.00036912	     -0.19516775	     -0.05775548	      0.88284518	     -0.00032732	     -0.21090696	     -0.00007294	     -0.00066107	     39.44851261
      0.87514664	     -0.05351291	     -0.00036687	     -0.19523100	     -0.05775559	      0.88284432	     -0.00032836	     -0.21091464	     -0.00009838	     -0.00066155	     39.03615274
      0.87644091	     -0.05357451	     -0.00036740	     -0.19529236	     -0.05775573	      0.88284347	     -0.00032940	     -0.21092225	     -0.00012325	     -0.00066132	     39.07956375
      0.87773519	     -0.05363418	     -0.00036521	     -0.19535189	     -0.05775591	      0.88284261	     -0.00033045	     -0.21092979	     -0.00014703	     -0.00066032	     38.67673488
      0.87902946	     -0.05369276	     -0.00036572	     -0.19541025	     -0.05775611	      0.88284176	     -0.00033150	     -0.21093729	     -0.00017030	     -0.00065873	     38.72164949
      0.88032374	     -0.05375142	     -0.00036376	     -0.19546878	     -0.05775635	      0.88284091	     -0.00033256	     -0.21094479	     -0.00019257	     -0.00065654	     38.32447367
      0.88161801	     -0.05381115	     -0.00036443	     -0.19552829	     -0.05775661	      0.88284006	     -0.00033363	     -0.21095238	     -0.00021438	     -0.00065402	     38.35649401
      0.88291229	     -0.05387199	     -0.00036274	     -0.19558899	     -0.05775690	      0.88283922	     -0.00033470	     -0.21096013	     -0.00023522	     -0.00065127	     37.96897736
      0.88420657	     -0.05393407	     -0.00036341	     -0.19565087	     -0.05775722	      0.88283837	     -0.00033577	     -0.21096810	     -0.00025554	     -0.00064860	     37.99355782
      0.88550084	     -0.05399720	     -0.00036180	     -0.19571388	     -0.05775756	      0.88283754	     -0.00033685	     -0.21097635	     -0.00027486	     -0.00064611	     37.62302609
      0.88679512	     -0.05406165	     -0.00036212	     -0.19577814	     -0.05775793	      0.88283670	     -0.00033793	     -0.21098492	     -0.00029361	     -0.00064414	     37.62627505
      0.88808939	     -0.05412705	     -0.00036026	     -0.19584345	     -0.05775832	      0.88283587	     -0.00033901	     -0.21099386	     -0.00031131	     -0.00064286	     37.27150008
      0.88938367	     -0.05419301	     -0.00036006	     -0.19590926	     -0.05775874	      0.88283504	     -0.00034010	     -0.21100317	     -0.00032830	     -0.00064256	     37.26436112
      0.89067794	     -0.05425883	     -0.00035792	     -0.19597500	     -0.05775917	      0.88283421	     -0.00034119	     -0.21101287	     -0.00034416	     -0.00064333	     36.93732507
      0.89197222	     -0.05432442	     -0.00035723	     -0.19604049	     -0.05775963	      0.88283337	     -0.00034228	     -0.21102292	     -0.00035920	     -0.00064537	     36.91438785
      0.89326650	     -0.05438946	     -0.00035491	     -0.19610548	     -0.05776010	      0.88283253	     -0.00034337	     -0.21103334	     -0.00037309	     -0.00064869	     36.60965043
      0.89456077	     -0.05445476	     -0.00035396	     -0.19617070	     -0.05776059	      0.88283169	     -0.00034447	     -0.21104409	     -0.00038611	     -0.00065340	     36.56538103
      0.89585505	     -0.05452026	     -0.00035178	     -0.19623616	     -0.05776110	      0.88283084	     -0.00034557	     -0.21105520	     -0.00039798	     -0.00065948	     36.27716841
      0.89714932	     -0.05458611	     -0.00035078	     -0.19630195	     -0.05776162	      0.88282998	     -0.00034667	     -0.21106666	     -0.00040896	     -0.00066700	     36.21207082
      0.89873873	     -0.05466692	     -0.00034785	     -0.19638275	     -0.05776228	      0.88282891	     -0.00034802	     -0.21108124	     -0.00042084	     -0.00067813	     35.79979098
      0.89989859	     -0.05472517	     -0.00034761	     -0.19644095	     -0.05776277	      0.88282812	     -0.00034901	     -0.21109220	     -0.00042874	     -0.00068762	     35.87167695
      0.90105846	     -0.05478259	     -0.00034570	     -0.19649838	     -0.05776328	      0.88282732	     -0.00035001	     -0.21110340	     -0.00043563	     -0.00069813	     35.62551339
      0.90261493	     -0.05485832	     -0.00034444	     -0.19657408	     -0.05776396	      0.88282622	     -0.00035134	     -0.21111880	     -0.00044370	     -0.00071379	     35.54676506
      0.90400910	     -0.05492380	     -0.00034183	     -0.19663960	     -0.05776458	      0.88282522	     -0.00035253	     -0.21113287	     -0.00044951	     -0.00072909	     35.19334720
      0.90540326	     -0.05498704	     -0.00034156	     -0.19670282	     -0.05776521	      0.88282419	     -0.00035373	     -0.21114715	     -0.00045444	     -0.00074549	     35.30305134
      0.90661419	     -0.05504019	     -0.00033891	     -0.19675604	     -0.05776577	      0.88282328	     -0.00035477	     -0.21115969	     -0.00045757	     -0.00076037	     34.91636575
      0.90782512	     -0.05509234	     -0.00033827	     -0.19680820	     -0.05776632	      0.88282235	     -0.00035581	     -0.21117233	     -0.00046012	     -0.00077579	     34.90758705
      0.90903605	     -0.05514399	     -0.00033670	     -0.19685991	     -0.05776688	      0.88282140	     -0.00035686	     -0.21118508	     -0.00046178	     -0.00079159	     34.70009088
      0.91071940	     -0.05521493	     -0.00033607	     -0.19693088	     -0.05776766	      0.88282005	     -0.00035831	     -0.21120299	     -0.00046298	     -0.00081405	     34.66431171
      0.91196908	     -0.05526619	     -0.00033414	     -0.19698222	     -0.05776824	      0.88281902	     -0.00035939	     -0.21121641	     -0.00046277	     -0.00083089	     34.35478782
      0.91321876	     -0.05531648	     -0.00033401	     -0.19703254	     -0.05776881	      0.88281797	     -0.00036047	     -0.21122991	     -0.00046196	     -0.00084779	     34.35703706
      0.91446844	     -0.05536594	     -0.00033283	     -0.19708207	     -0.05776939	      0.88281690	     -0.00036154	     -0.21124349	     -0.00046029	     -0.00086458	     34.16187236
      0.91610899	     -0.05542951	     -0.00033290	     -0.19714571	     -0.05777014	      0.88281546	     -0.00036296	     -0.21126141	     -0.00045712	     -0.00088638	     34.17995840
      0.91733586	     -0.05547572	     -0.00033134	     -0.19719202	     -0.05777070	      0.88281437	     -0.00036402	     -0.21127487	     -0.00045375	     -0.00090227	     33.90188180
      0.91856272	     -0.05552052	     -0.00033148	     -0.19723687	     -0.05777126	      0.88281325	     -0.00036508	     -0.21128836	     -0.00044989	     -0.00091777	     33.91700293
      0.92007032	     -0.05557291	     -0.00033008	     -0.19728940	     -0.05777193	      0.88281185	     -0.00036638	     -0.21130493	     -0.00044410	     -0.00093601	     33.70329352
      0.92141998	     -0.05561767	     -0.00033048	     -0.19733424	     -0.05777253	      0.88281058	     -0.00036755	     -0.21131972	     -0.00043833	     -0.00095152	     33.78743215
      0.92276964	     -0.05566081	     -0.00032864	     -0.19737752	     -0.05777311	      0.88280928	     -0.00036871	     -0.21133445	     -0.00043163	     -0.00096608	     33.52768654
      0.92411930	     -0.05570265	     -0.00032919	     -0.19741945	     -0.05777369	      0.88280797	     -0.00036987	     -0.21134912	     -0.00042453	     -0.00097975	     33.64545987
      0.92546896	     -0.05574282	     -0.00032715	     -0.19745979	     -0.05777426	      0.88280664	     -0.00037103	     -0.21136371	     -0.00041650	     -0.00099236	     33.37275445
      0.92681862	     -0.05578169	     -0.00032793	     -0.19749875	     -0.05777482	      0.88280529	     -0.00037218	     -0.21137823	     -0.00040814	     -0.00100399	     33.53253855
      0.92816828	     -0.05581888	     -0.00032580	     -0.19753613	     -0.05777536	      0.88280393	     -0.00037334	     -0.21139267	     -0.00039883	     -0.00101450	     33.24917472
      0.92951794	     -0.05585477	     -0.00032695	     -0.19757212	     -0.05777589	      0.88280255	     -0.00037449	     -0.21140701	     -0.00038926	     -0.00102396	     33.45107349
      0.93086761	     -0.05588911	     -0.00032476	     -0.19760666	     -0.05777641	      0.88280117	     -0.00037564	     -0.21142126	     -0.00037874	     -0.00103222	     33.14869207
      0.93206833	     -0.05591878	     -0.00032591	     -0.19763643	     -0.05777686	      0.88279992	     -0.00037666	     -0.21143387	     -0.00036924	     -0.00103867	     33.31041715
      0.93326905	     -0.05594789	     -0.00032526	     -0.19766568	     -0.05777730	      0.88279867	     -0.00037767	     -0.21144640	     -0.00035910	     -0.00104412	     33.18402023
      0.93474687	     -0.05598353	     -0.00032617	     -0.19770147	     -0.05777782	      0.88279712	     -0.00037892	     -0.21146177	     -0.00034625	     -0.00104957	     33.24709647
      0.93622470	     -0.05601872	     -0.00032549	     -0.19773684	     -0.05777832	      0.88279557	     -0.00038016	     -0.21147710	     -0.00033267	     -0.00105359	     33.05823587
      0.93745282	     -0.05604686	     -0.00032737	     -0.19776509	     -0.05777872	      0.88279428	     -0.00038119	     -0.21148982	     -0.00032121	     -0.00105590	     33.22634483
      0.93868094	     -0.05607337	     -0.00032747	     -0.19779174	     -0.05777911	      0.88279298	     -0.00038222	     -0.21150250	     -0.00030920	     -0.00105713	     33.12462197
      0.94016196	     -0.05610355	     -0.00032925	     -0.19782207	     -0.05777956	      0.88279141	     -0.00038345	     -0.21151769	     -0.00029450	     -0.00105722	     33.23378772
      0.94164297	     -0.05613274	     -0.00032904	     -0.19785147	     -0.05777998	      0.88278985	     -0.00038468	     -0.21153279	     -0.00027925	     -0.00105572	     33.04619451
      0.94282536	     -0.05615498	     -0.00033121	     -0.19787380	     -0.05778030	      0.88278860	     -0.00038566	     -0.21154479	     -0.00026714	     -0.00105354	     33.20735118
      0.94400774	     -0.05617671	     -0.00033134	     -0.19789570	     -0.05778061	      0.88278736	     -0.00038663	     -0.21155676	     -0.00025470	     -0.00105050	     33.11045532
      0.94554732	     -0.05620341	     -0.00033264	     -0.19792259	     -0.05778099	      0.88278574	     -0.00038789	     -0.21157229	     -0.00023837	     -0.00104554	     33.19991095
      0.94708690	     -0.05622631	     -0.00033172	     -0.19794574	     -0.05778135	      0.88278414	     -0.00038914	     -0.21158769	     -0.00022144	     -0.00103948	     33.03475274
      0.94823148	     -0.05624031	     -0.00033328	     -0.19795987	     -0.05778159	      0.88278295	     -0.00039006	     -0.21159899	     -0.00020886	     -0.00103435	     33.23081643
      0.94937606	     -0.05625193	     -0.00033290	     -0.19797169	     -0.05778182	      0.88278177	     -0.00039098	     -0.21161012	     -0.00019592	     -0.00102859	     33.18650915
      0.95098648	     -0.05626487	     -0.00033351	     -0.19798487	     -0.05778212	      0.88278012	     -0.00039227	     -0.21162542	     -0.00017756	     -0.00101952	     33.30077202
      0.95243491	     -0.05627335	     -0.00033304	     -0.19799360	     -0.05778237	      0.88277865	     -0.00039343	     -0.21163883	     -0.00016068	     -0.00101025	     33.21688628
      0.95388334	     -0.05627959	     -0.00033571	     -0.19800000	     -0.05778259	      0.88277719	     -0.00039457	     -0.21165195	     -0.00014403	     -0.00099985	     33.47455126
      0.95504000	     -0.05628281	     -0.00033524	     -0.19800342	     -0.05778275	      0.88277604	     -0.00039548	     -0.21166224	     -0.00013043	     -0.00099066	     33.32584613
      0.95619667	     -0.05628422	     -0.00033653	     -0.19800499	     -0.05778289	      0.88277490	     -0.00039639	     -0.21167231	     -0.00011699	     -0.00098082	     33.42966451
      0.95776241	     -0.05628337	     -0.00033697	     -0.19800440	     -0.05778306	      0.88277338	     -0.00039760	     -0.21168557	     -0.00009866	     -0.00096645	     33.43793261
      0.95932815	     -0.05627904	     -0.00033923	     -0.19800026	     -0.05778320	      0.88277188	     -0.00039881	     -0.21169833	     -0.00008047	     -0.00095103	     33.69235649
      0.96046394	     -0.05627260	     -0.00033844	     -0.19799405	     -0.05778328	      0.88277080	     -0.00039968	     -0.21170723	     -0.00006703	     -0.00093909	     33.60082075
      0.96159973	     -0.05626417	     -0.00033935	     -0.19798579	     -0.05778335	      0.88276974	     -0.00040055	     -0.21171579	     -0.00005376	     -0.00092661	     33.71849519
      0.96322845	     -0.05624844	     -0.00033949	     -0.19797033	     -0.05778343	      0.88276825	     -0.00040178	     -0.21172742	     -0.00003469	     -0.00090766	     33.78563366
      0.96461169	     -0.05623180	     -0.00034066	     -0.19795389	     -0.05778346	      0.88276701	     -0.00040282	     -0.21173666	     -0.00001870	     -0.00089068	     33.96637103
      0.96599493	     -0.05621281	     -0.00033990	     -0.19793516	     -0.05778348	      0.88276579	     -0.00040384	     -0.21174531	     -0.00000264	     -0.00087285	     33.97535624
      0.96737817	     -0.05619103	     -0.00034122	     -0.19791359	     -0.05778347	      0.88276459	     -0.00040487	     -0.21175335	      0.00001309	     -0.00085436	     34.20681129
      0.96876142	     -0.05616538	     -0.00033935	     -0.19788823	     -0.05778344	      0.88276342	     -0.00040588	     -0.21176076	      0.00002893	     -0.00083503	     34.19331153
      0.96996977	     -0.05613871	     -0.00033984	     -0.19786175	     -0.05778340	      0.88276242	     -0.00040675	     -0.21176664	      0.00004240	     -0.00081757	     34.41076672
      0.97117813	     -0.05610891	     -0.00033815	     -0.19783220	     -0.05778334	      0.88276145	     -0.00040762	     -0.21177194	      0.00005593	     -0.00079944	     34.48732735
      0.97265288	     -0.05606842	     -0.00033785	     -0.19779197	     -0.05778324	      0.88276029	     -0.00040868	     -0.21177762	      0.00007214	     -0.00077641	     34.72933816
      0.97412763	     -0.05602237	     -0.00033574	     -0.19774622	     -0.05778313	      0.88275916	     -0.00040972	     -0.21178234	      0.00008828	     -0.00075218	     34.84479743
      0.97533616	     -0.05598038	     -0.00033631	     -0.19770441	     -0.05778301	      0.88275826	     -0.00041056	     -0.21178545	      0.00010100	     -0.00073142	     35.09739302
      0.97654469	     -0.05593484	     -0.00033503	     -0.19765909	     -0.05778288	      0.88275739	     -0.00041140	     -0.21178786	      0.00011358	     -0.00070967	     35.22701905
      0.97803981	     -0.05587280	     -0.00033490	     -0.19759728	     -0.05778270	      0.88275635	     -0.00041243	     -0.21178979	      0.00012844	     -0.00068143	     35.50731448
      0.97953494	     -0.05580457	     -0.00033272	     -0.19752934	     -0.05778250	      0.88275535	     -0.00041345	     -0.21179053	      0.00014279	     -0.00065148	     35.67588638
      0.98069589	     -0.05574767	     -0.00033357	     -0.19747258	     -0.05778233	      0.88275461	     -0.00041423	     -0.21179025	      0.00015315	     -0.00062708	     35.94819528
      0.98185685	     -0.05568793	     -0.00033278	     -0.19741302	     -0.05778214	      0.88275390	     -0.00041501	     -0.21178921	      0.00016313	     -0.00060152	     36.12524219
      0.98341475	     -0.05560365	     -0.00033324	     -0.19732893	     -0.05778188	      0.88275299	     -0.00041604	     -0.21178666	      0.00017542	     -0.00056546	     36.44521032
      0.98497264	     -0.05551291	     -0.00033163	     -0.19723842	     -0.05778160	      0.88275214	     -0.00041705	     -0.21178274	      0.00018666	     -0.00052726	     36.68918798
      0.98608220	     -0.05544614	     -0.00033293	     -0.19717174	     -0.05778138	      0.88275157	     -0.00041777	     -0.21177911	      0.00019362	     -0.00049889	     36.94676709
      0.98719176	     -0.05537858	     -0.00033258	     -0.19710430	     -0.05778117	      0.88275103	     -0.00041848	     -0.21177482	      0.00020001	     -0.00046957	     37.13563802
      0.98884080	     -0.05527804	     -0.00033354	     -0.19700389	     -0.05778083	      0.88275029	     -0.00041953	     -0.21176734	      0.00020807	     -0.00042458	     37.47568149
      0.99021687	     -0.05519181	     -0.00033308	     -0.19691779	     -0.05778054	      0.88274974	     -0.00042039	     -0.21176014	      0.00021367	     -0.00038592	     37.71508166
      0.99159295	     -0.05510296	     -0.00033421	     -0.19682900	     -0.05778024	      0.88274923	     -0.00042125	     -0.21175208	      0.00021804	     -0.00034659	     38.04022228
      0.99296902	     -0.05501180	     -0.00033300	     -0.19673797	     -0.05777994	      0.88274878	     -0.00042209	     -0.21174314	      0.00022154	     -0.00030669	     38.28601707
      0.99434509	     -0.05492045	     -0.00033488	     -0.19664665	     -0.05777963	      0.88274839	     -0.00042293	     -0.21173337	      0.00022370	     -0.00026655	     38.63578231
      0.99551453	     -0.05484298	     -0.00033369	     -0.19656927	     -0.05777937	      0.88274810	     -0.00042363	     -0.21172448	      0.00022489	     -0.00023232	     38.80878074
      0.99668398	     -0.05476624	     -0.00033456	     -0.19649255	     -0.05777911	      0.88274784	     -0.00042433	     -0.21171509	      0.00022512	     -0.00019830	     39.05852418
      0.99817310	     -0.05467072	     -0.00033427	     -0.19639707	     -0.05777877	      0.88274758	     -0.00042520	     -0.21170255	      0.00022436	     -0.00015547	     39.30921883
      0.99966222	     -0.05457820	     -0.00033594	     -0.19630452	     -0.05777844	      0.88274738	     -0.00042607	     -0.21168948	      0.00022220	     -0.00011375	     39.63671687
      1.00082335	     -0.05450759	     -0.00033486	     -0.19623395	     -0.05777818	      0.88274727	     -0.00042674	     -0.21167900	      0.00021992	     -0.00008220	     39.78285925
      1.00198447	     -0.05443754	     -0.00033543	     -0.19616388	     -0.05777793	      0.88274719	     -0.00042740	     -0.21166830	      0.00021684	     -0.00005182	     40.01019865
      1.00350580	     -0.05434559	     -0.00033461	     -0.19607195	     -0.05777760	      0.88274714	     -0.00042825	     -0.21165392	      0.00021203	     -0.00001395	     40.26940844
      1.00502714	     -0.05425482	     -0.00033595	     -0.19598112	     -0.05777729	      0.88274715	     -0.00042909	     -0.21163916	      0.00020611	      0.00002145	     40.63213645
      1.00613038	     -0.05419025	     -0.00033450	     -0.19591657	     -0.05777706	      0.88274718	     -0.00042970	     -0.21162826	      0.00020141	      0.00004556	     40.74438652
      1.00723363	     -0.05412701	     -0.00033482	     -0.19585328	     -0.05777684	      0.88274725	     -0.00043029	     -0.21161722	      0.00019605	      0.00006817	     40.94679291
      1.00884610	     -0.05403548	     -0.00033397	     -0.19576172	     -0.05777653	      0.88274738	     -0.00043116	     -0.21160088	      0.00018742	      0.00009845	     41.19318476
      1.01020791	     -0.05395824	     -0.00033427	     -0.19568441	     -0.05777628	      0.88274753	     -0.00043188	     -0.21158689	      0.00017927	      0.00012133	     41.47057791
      1.01156972	     -0.05388088	     -0.00033269	     -0.19560702	     -0.05777604	      0.88274771	     -0.00043259	     -0.21157270	      0.00017058	      0.00014184	     41.64979960
      1.01293154	     -0.05380536	     -0.00033356	     -0.19553141	     -0.05777582	      0.88274792	     -0.00043329	     -0.21155835	      0.00016102	      0.00015990	     41.94678900
      1.01429335	     -0.05373150	     -0.00033132	     -0.19545752	     -0.05777561	      0.88274814	     -0.00043399	     -0.21154389	      0.00015097	      0.00017559	     42.05858238
      1.01544466	     -0.05367058	     -0.00033229	     -0.19539649	     -0.05777544	      0.88274835	     -0.00043457	     -0.21153161	      0.00014172	      0.00018687	     42.30583115
      1.01659597	     -0.05361066	     -0.00033117	     -0.19533651	     -0.05777528	      0.88274857	     -0.00043514	     -0.21151931	      0.00013216	      0.00019642	     42.43523401
      1.01807935	     -0.05353446	     -0.00033083	     -0.19526019	     -0.05777509	      0.88274887	     -0.00043588	     -0.21150343	      0.00011907	      0.00020607	     42.68919683
      1.01956273	     -0.05345978	     -0.00032835	     -0.19518545	     -0.05777493	      0.88274918	     -0.00043661	     -0.21148754	      0.00010541	      0.00021284	     42.81375021
      1.02071281	     -0.05340260	     -0.00032856	     -0.19512815	     -0.05777481	      0.88274943	     -0.00043716	     -0.21147522	      0.00009419	      0.00021603	     43.05246430
      1.02186289	     -0.05334547	     -0.00032668	     -0.19507096	     -0.05777471	      0.88274968	     -0.00043772	     -0.21146290	      0.00008275	      0.00021757	     43.16519886
      1.02337554	     -0.05327199	     -0.00032523	     -0.19499736	     -0.05777460	      0.88275001	     -0.00043844	     -0.21144668	      0.00006704	      0.00021704	     43.39204042
      1.02488819	     -0.05320070	     -0.00032157	     -0.19492601	     -0.05777451	      0.88275033	     -0.00043916	     -0.21143050	      0.00005090	      0.00021373	     43.48794770
      1.02598299	     -0.05315024	     -0.00032140	     -0.19487542	     -0.05777446	      0.88275057	     -0.00043967	     -0.21141883	      0.00003873	      0.00020961	     43.71067806
      1.02707779	     -0.05310078	     -0.00031947	     -0.19482588	     -0.05777442	      0.88275079	     -0.00044018	     -0.21140720	      0.00002645	      0.00020424	     43.81347975
      1.02868225	     -0.05302999	     -0.00031777	     -0.19475492	     -0.05777439	      0.88275111	     -0.00044092	     -0.21139026	      0.00000794	      0.00019423	     44.04862981
      1.03003835	     -0.05297191	     -0.00031522	     -0.19469673	     -0.05777439	      0.88275137	     -0.00044155	     -0.21137603	     -0.00000800	      0.00018407	     44.14680549
      1.03139445	     -0.05291642	     -0.00031470	     -0.19464106	     -0.05777442	      0.88275161	     -0.00044217	     -0.21136193	     -0.00002444	      0.00017245	     44.38446599
      1.03275055	     -0.05286336	     -0.00031199	     -0.19458788	     -0.05777446	      0.88275184	     -0.00044278	     -0.21134799	     -0.00004104	      0.00015968	     44.43988011
      1.03410666	     -0.05281194	     -0.00031241	     -0.19453624	     -0.05777453	      0.88275204	     -0.00044340	     -0.21133422	     -0.00005820	      0.00014582	     44.73142881
      1.03524901	     -0.05276975	     -0.00030978	     -0.19449395	     -0.05777460	      0.88275220	     -0.00044391	     -0.21132276	     -0.00007269	      0.00013355	     44.72823267
      1.03639137	     -0.05272977	     -0.00030918	     -0.19445380	     -0.05777469	      0.88275235	     -0.00044443	     -0.21131143	     -0.00008755	      0.00012071	     44.87893472
      1.03787459	     -0.05268056	     -0.00030712	     -0.19440440	     -0.05777484	      0.88275252	     -0.00044509	     -0.21129696	     -0.00010707	      0.00010340	     44.97028769
      1.03935781	     -0.05263411	     -0.00030736	     -0.19435770	     -0.05777501	      0.88275266	     -0.00044575	     -0.21128284	     -0.00012704	      0.00008549	     45.20505877
      1.04050235	     -0.05260127	     -0.00030532	     -0.19432472	     -0.05777517	      0.88275275	     -0.00044626	     -0.21127221	     -0.00014246	      0.00007142	     45.18275988
      1.04164689	     -0.05257133	     -0.00030523	     -0.19429458	     -0.05777534	      0.88275282	     -0.00044677	     -0.21126186	     -0.00015813	      0.00005707	     45.31083199
      1.04315900	     -0.05253660	     -0.00030394	     -0.19425962	     -0.05777559	      0.88275289	     -0.00044744	     -0.21124863	     -0.00017882	      0.00003779	     45.37745016
      1.04467111	     -0.05250756	     -0.00030484	     -0.19423028	     -0.05777588	      0.88275293	     -0.00044811	     -0.21123597	     -0.00019973	      0.00001819	     45.61627754
      1.04576070	     -0.05248968	     -0.00030317	     -0.19421224	     -0.05777611	      0.88275295	     -0.00044859	     -0.21122723	     -0.00021459	      0.00000398	     45.55775452
      1.04685030	     -0.05247418	     -0.00030350	     -0.19419653	     -0.05777635	      0.88275294	     -0.00044908	     -0.21121881	     -0.00022954	     -0.00001038	     45.65616242
      1.04845598	     -0.05245531	     -0.00030307	     -0.19417737	     -0.05777673	      0.88275291	     -0.00044979	     -0.21120702	     -0.00025136	     -0.00003164	     45.71807373
      1.04981070	     -0.05244255	     -0.00030396	     -0.19416434	     -0.05777709	      0.88275285	     -0.00045039	     -0.21119760	     -0.00026967	     -0.00004965	     45.85886849
      1.05116543	     -0.05243192	     -0.00030301	     -0.19415349	     -0.05777746	      0.88275277	     -0.00045099	     -0.21118865	     -0.00028766	     -0.00006755	     45.84587022
      1.05252016	     -0.05242384	     -0.00030454	     -0.19414512	     -0.05777787	      0.88275267	     -0.00045159	     -0.21118012	     -0.00030564	     -0.00008534	     46.02140205
      1.05373654	     -0.05241806	     -0.00030339	     -0.19413915	     -0.05777825	      0.88275256	     -0.00045213	     -0.21117282	     -0.00032144	     -0.00010102	     45.95664352
      1.05495292	     -0.05241439	     -0.00030444	     -0.19413523	     -0.05777865	      0.88275242	     -0.00045267	     -0.21116582	     -0.00033724	     -0.00011643	     46.05971882
      1.05616930	     -0.05241232	     -0.00030410	     -0.19413295	     -0.05777907	      0.88275227	     -0.00045322	     -0.21115913	     -0.00035280	     -0.00013145	     46.04078884
      1.05771526	     -0.05241266	     -0.00030526	     -0.19413299	     -0.05777963	      0.88275206	     -0.00045391	     -0.21115106	     -0.00037246	     -0.00014994	     46.14103971
      1.05895113	     -0.05241480	     -0.00030431	     -0.19413494	     -0.05778010	      0.88275186	     -0.00045447	     -0.21114495	     -0.00038787	     -0.00016415	     46.05480377
      1.06018700	     -0.05241929	     -0.00030538	     -0.19413918	     -0.05778059	      0.88275165	     -0.00045502	     -0.21113914	     -0.00040324	     -0.00017789	     46.12419470
      1.06142286	     -0.05242538	     -0.00030504	     -0.19414507	     -0.05778109	      0.88275142	     -0.00045559	     -0.21113363	     -0.00041833	     -0.00019107	     46.07022598
      1.06295596	     -0.05243598	     -0.00030641	     -0.19415536	     -0.05778175	      0.88275112	     -0.00045629	     -0.21112721	     -0.00043689	     -0.00020670	     46.14211415
      1.06417212	     -0.05244633	     -0.00030560	     -0.19416553	     -0.05778229	      0.88275086	     -0.00045684	     -0.21112245	     -0.00045125	     -0.00021844	     46.01697221
      1.06538827	     -0.05245936	     -0.00030682	     -0.19417832	     -0.05778285	      0.88275059	     -0.00045740	     -0.21111798	     -0.00046552	     -0.00022969	     46.04772920
      1.06660442	     -0.05247403	     -0.00030677	     -0.19419278	     -0.05778342	      0.88275030	     -0.00045797	     -0.21111382	     -0.00047947	     -0.00024041	     45.96677452
      1.06820018	     -0.05249683	     -0.00030835	     -0.19421527	     -0.05778420	      0.88274991	     -0.00045871	     -0.21110881	     -0.00049747	     -0.00025377	     45.98719812
      1.06940886	     -0.05251602	     -0.00030773	     -0.19423428	     -0.05778481	      0.88274959	     -0.00045928	     -0.21110537	     -0.00051064	     -0.00026334	     45.83017669
      1.07061755	     -0.05253790	     -0.00030908	     -0.19425593	     -0.05778544	      0.88274927	     -0.00045985	     -0.21110224	     -0.00052364	     -0.00027253	     45.82462085
      1.07207555	     -0.05256635	     -0.00030898	     -0.19428415	     -0.05778621	      0.88274886	     -0.00046055	     -0.21109887	     -0.00053875	     -0.00028308	     45.67052251
      1.07338410	     -0.05259499	     -0.00031094	     -0.19431253	     -0.05778692	      0.88274849	     -0.00046117	     -0.21109622	     -0.00055201	     -0.00029214	     45.68097214
      1.07469266	     -0.05262502	     -0.00031051	     -0.19434237	     -0.05778765	      0.88274810	     -0.00046181	     -0.21109393	     -0.00056465	     -0.00030077	     45.48558384
      1.07600121	     -0.05265833	     -0.00031275	     -0.19437542	     -0.05778840	      0.88274770	     -0.00046244	     -0.21109199	     -0.00057697	     -0.00030910	     45.48947685
      1.07730976	     -0.05269292	     -0.00031236	     -0.19440983	     -0.05778916	      0.88274729	     -0.00046308	     -0.21109041	     -0.00058862	     -0.00031704	     45.26956669
      1.07861831	     -0.05273108	     -0.00031487	     -0.19444773	     -0.05778994	      0.88274687	     -0.00046373	     -0.21108917	     -0.00059991	     -0.00032476	     45.26426612
      1.07992686	     -0.05277006	     -0.00031447	     -0.19448654	     -0.05779073	      0.88274644	     -0.00046438	     -0.21108830	     -0.00061044	     -0.00033219	     45.02486638
      1.08123541	     -0.05281241	     -0.00031723	     -0.19452865	     -0.05779154	      0.88274600	     -0.00046504	     -0.21108777	     -0.00062055	     -0.00033950	     45.01898162
      1.08254396	     -0.05285478	     -0.00031683	     -0.19457085	     -0.05779236	      0.88274555	     -0.00046570	     -0.21108758	     -0.00062982	     -0.00034659	     44.76628126
      1.08385251	     -0.05290062	     -0.00031983	     -0.19461645	     -0.05779319	      0.88274510	     -0.00046637	     -0.21108771	     -0.00063866	     -0.00035352	     44.75308468
      1.08516107	     -0.05294656	     -0.00031942	     -0.19466224	     -0.05779403	      0.88274463	     -0.00046704	     -0.21108819	     -0.00064663	     -0.00036023	     44.48266960
      1.08646962	     -0.05299622	     -0.00032262	     -0.19471166	     -0.05779488	      0.88274415	     -0.00046772	     -0.21108898	     -0.00065411	     -0.00036688	     44.46651831
      1.08777817	     -0.05304521	     -0.00032221	     -0.19476052	     -0.05779574	      0.88274367	     -0.00046841	     -0.21109008	     -0.00066066	     -0.00037339	     44.18952846
      1.08908672	     -0.05309755	     -0.00032557	     -0.19481263	     -0.05779661	      0.88274318	     -0.00046910	     -0.21109147	     -0.00066669	     -0.00037987	     44.16877929
      1.09039527	     -0.05314872	     -0.00032511	     -0.19486369	     -0.05779748	      0.88274267	     -0.00046979	     -0.21109312	     -0.00067177	     -0.00038620	     43.88023380
      1.09170382	     -0.05320369	     -0.00032862	     -0.19491843	     -0.05779837	      0.88274216	     -0.00047049	     -0.21109503	     -0.00067632	     -0.00039248	     43.84722335
      1.09301237	     -0.05325749	     -0.00032823	     -0.19497214	     -0.05779925	      0.88274165	     -0.00047120	     -0.21109719	     -0.00067991	     -0.00039860	     43.54864283
      1.09432092	     -0.05331520	     -0.00033188	     -0.19502964	     -0.05780015	      0.88274112	     -0.00047191	     -0.21109958	     -0.00068298	     -0.00040467	     43.50263628
      1.09562948	     -0.05337108	     -0.00033151	     -0.19508544	     -0.05780104	      0.88274059	     -0.00047263	     -0.21110223	     -0.00068509	     -0.00041057	     43.19939500
      1.09693803	     -0.05343086	     -0.00033525	     -0.19514501	     -0.05780194	      0.88274005	     -0.00047336	     -0.21110508	     -0.00068664	     -0.00041638	     43.14225201
      1.09824658	     -0.05348854	     -0.00033494	     -0.19520262	     -0.05780284	      0.88273950	     -0.00047409	     -0.21110816	     -0.00068725	     -0.00042199	     42.83633655
      1.09955513	     -0.05355016	     -0.00033869	     -0.19526407	     -0.05780374	      0.88273894	     -0.00047483	     -0.21111142	     -0.00068729	     -0.00042748	     42.76532398
      1.10086368	     -0.05360936	     -0.00033843	     -0.19532320	     -0.05780464	      0.88273838	     -0.00047557	     -0.21111490	     -0.00068636	     -0.00043275	     42.46304238
      1.10217223	     -0.05367275	     -0.00034221	     -0.19538642	     -0.05780553	      0.88273781	     -0.00047632	     -0.21111855	     -0.00068485	     -0.00043787	     42.37956727
      1.10348078	     -0.05373374	     -0.00034212	     -0.19544737	     -0.05780643	      0.88273723	     -0.00047707	     -0.21112240	     -0.00068238	     -0.00044277	     42.08410422
      1.10478933	     -0.05379880	     -0.00034597	     -0.19551228	     -0.05780732	      0.88273665	     -0.00047783	     -0.21112641	     -0.00067927	     -0.00044749	     41.99249365
      1.10609788	     -0.05386114	     -0.00034613	     -0.19557458	     -0.05780820	      0.88273606	     -0.00047860	     -0.21113060	     -0.00067518	     -0.00045194	     41.70938249
      1.10740644	     -0.05392731	     -0.00035003	     -0.19564062	     -0.05780909	      0.88273547	     -0.00047937	     -0.21113494	     -0.00067044	     -0.00045616	     41.60872503
      1.10871499	     -0.05399071	     -0.00035044	     -0.19570399	     -0.05780996	      0.88273487	     -0.00048015	     -0.21113944	     -0.00066473	     -0.00046007	     41.33621960
      1.11002354	     -0.05405763	     -0.00035431	     -0.19577079	     -0.05781082	      0.88273426	     -0.00048093	     -0.21114406	     -0.00065835	     -0.00046372	     41.22605237
      1.11133209	     -0.05412143	     -0.00035493	     -0.19583458	     -0.05781168	      0.88273366	     -0.00048172	     -0.21114882	     -0.00065101	     -0.00046703	     40.96800064
      1.11264064	     -0.05418811	     -0.00035869	     -0.19590116	     -0.05781253	      0.88273304	     -0.00048251	     -0.21115366	     -0.00064297	     -0.00047002	     40.85104010
      1.11394919	     -0.05425146	     -0.00035946	     -0.19596451	     -0.05781336	      0.88273243	     -0.00048331	     -0.21115859	     -0.00063401	     -0.00047262	     40.60573946
      1.11525774	     -0.05431715	     -0.00036304	     -0.19603013	     -0.05781419	      0.88273181	     -0.00048412	     -0.21116356	     -0.00062435	     -0.00047485	     40.48176680
      1.11656629	     -0.05437948	     -0.00036395	     -0.19609246	     -0.05781500	      0.88273118	     -0.00048493	     -0.21116857	     -0.00061381	     -0.00047663	     40.24898784
      1.11787485	     -0.05444363	     -0.00036741	     -0.19615656	     -0.05781579	      0.88273056	     -0.00048575	     -0.21117359	     -0.00060259	     -0.00047795	     40.12020660
      1.11918340	     -0.05450443	     -0.00036856	     -0.19621738	     -0.05781657	      0.88272993	     -0.00048657	     -0.21117862	     -0.00059054	     -0.00047872	     39.89953729
      1.12049195	     -0.05456659	     -0.00037194	     -0.19627951	     -0.05781734	      0.88272931	     -0.00048740	     -0.21118362	     -0.00057784	     -0.00047892	     39.76850574
      1.12180050	     -0.05462549	     -0.00037335	     -0.19633844	     -0.05781809	      0.88272868	     -0.00048824	     -0.21118861	     -0.00056436	     -0.00047849	     39.56041761
      1.12310905	     -0.05468522	     -0.00037664	     -0.19639815	     -0.05781882	      0.88272805	     -0.00048908	     -0.21119354	     -0.00055028	     -0.00047742	     39.42787102
      1.12441760	     -0.05474173	     -0.00037827	     -0.19645470	     -0.05781953	      0.88272743	     -0.00048993	     -0.21119843	     -0.00053549	     -0.00047565	     39.23314024
      1.12572615	     -0.05479858	     -0.00038152	     -0.19651156	     -0.05782022	      0.88272681	     -0.00049078	     -0.21120325	     -0.00052014	     -0.00047319	     39.10365229
      1.12732664	     -0.05486335	     -0.00038320	     -0.19657640	     -0.05782103	      0.88272606	     -0.00049183	     -0.21120908	     -0.00050049	     -0.00046913	     38.86877357
      1.12849695	     -0.05491224	     -0.00038718	     -0.19662527	     -0.05782161	      0.88272551	     -0.00049260	     -0.21121325	     -0.00048569	     -0.00046543	     38.78761763
      1.12966727	     -0.05495716	     -0.00038890	     -0.19667025	     -0.05782217	      0.88272497	     -0.00049338	     -0.21121738	     -0.00047041	     -0.00046107	     38.62903293
      1.13123635	     -0.05501703	     -0.00039292	     -0.19673014	     -0.05782289	      0.88272425	     -0.00049443	     -0.21122280	     -0.00044938	     -0.00045421	     38.49205819
      1.13263846	     -0.05506587	     -0.00039445	     -0.19677907	     -0.05782351	      0.88272362	     -0.00049537	     -0.21122755	     -0.00042998	     -0.00044708	     38.29515968
      1.13404058	     -0.05511621	     -0.00039921	     -0.19682942	     -0.05782410	      0.88272299	     -0.00049632	     -0.21123219	     -0.00041020	     -0.00043905	     38.23470853
      1.13526581	     -0.05515443	     -0.00039999	     -0.19686774	     -0.05782459	      0.88272246	     -0.00049716	     -0.21123619	     -0.00039246	     -0.00043128	     38.04185229
      1.13649105	     -0.05519439	     -0.00040349	     -0.19690773	     -0.05782506	      0.88272194	     -0.00049799	     -0.21124010	     -0.00037447	     -0.00042287	     37.96451610
      1.13771629	     -0.05523114	     -0.00040544	     -0.19694456	     -0.05782551	      0.88272143	     -0.00049884	     -0.21124396	     -0.00035615	     -0.00041383	     37.83003731
      1.13938864	     -0.05528228	     -0.00040997	     -0.19699575	     -0.05782608	      0.88272074	     -0.00049999	     -0.21124914	     -0.00033073	     -0.00040059	     37.72513452
      1.14064669	     -0.05531844	     -0.00041134	     -0.19703203	     -0.05782648	      0.88272025	     -0.00050087	     -0.21125305	     -0.00031123	     -0.00039005	     37.55256192
      1.14190475	     -0.05535837	     -0.00041517	     -0.19707199	     -0.05782686	      0.88271976	     -0.00050174	     -0.21125700	     -0.00029153	     -0.00037916	     37.47302099
      1.14316281	     -0.05539795	     -0.00041743	     -0.19711166	     -0.05782722	      0.88271929	     -0.00050262	     -0.21126109	     -0.00027152	     -0.00036806	     37.32280221
      1.14480127	     -0.05545486	     -0.00042231	     -0.19716863	     -0.05782764	      0.88271870	     -0.00050377	     -0.21126671	     -0.00024511	     -0.00035371	     37.21071009
      1.14603705	     -0.05549759	     -0.00042359	     -0.19721147	     -0.05782793	      0.88271827	     -0.00050464	     -0.21127127	     -0.00022475	     -0.00034324	     37.01859257
      1.14727283	     -0.05554531	     -0.00042712	     -0.19725925	     -0.05782820	      0.88271785	     -0.00050552	     -0.21127617	     -0.00020408	     -0.00033337	     36.92506318
      1.14878130	     -0.05560392	     -0.00042918	     -0.19731800	     -0.05782849	      0.88271736	     -0.00050659	     -0.21128268	     -0.00017819	     -0.00032246	     36.72562907
      1.15013661	     -0.05566131	     -0.00043317	     -0.19737546	     -0.05782871	      0.88271693	     -0.00050755	     -0.21128905	     -0.00015435	     -0.00031403	     36.65187853
      1.15149192	     -0.05571658	     -0.00043400	     -0.19743090	     -0.05782890	      0.88271651	     -0.00050851	     -0.21129597	     -0.00012969	     -0.00030710	     36.43673865
      1.15284723	     -0.05577630	     -0.00043784	     -0.19749071	     -0.05782906	      0.88271609	     -0.00050948	     -0.21130338	     -0.00010439	     -0.00030189	     36.38304523
      1.15420254	     -0.05583324	     -0.00043808	     -0.19754786	     -0.05782919	      0.88271569	     -0.00051045	     -0.21131133	     -0.00007818	     -0.00029847	     36.13806566
      1.15555785	     -0.05589500	     -0.00044179	     -0.19760973	     -0.05782927	      0.88271528	     -0.00051142	     -0.21131978	     -0.00005128	     -0.00029699	     36.09687176
      1.15691316	     -0.05595302	     -0.00044139	     -0.19766800	     -0.05782932	      0.88271488	     -0.00051239	     -0.21132874	     -0.00002338	     -0.00029750	     35.81513315
      1.15826847	     -0.05601536	     -0.00044497	     -0.19773047	     -0.05782934	      0.88271448	     -0.00051336	     -0.21133816	      0.00000525	     -0.00030007	     35.79850128
      1.15962378	     -0.05607317	     -0.00044411	     -0.19778856	     -0.05782931	      0.88271407	     -0.00051434	     -0.21134805	      0.00003500	     -0.00030462	     35.48195706
      1.16097909	     -0.05613538	     -0.00044777	     -0.19785093	     -0.05782924	      0.88271365	     -0.00051531	     -0.21135835	      0.00006548	     -0.00031113	     35.48906557
      1.16219439	     -0.05618749	     -0.00044720	     -0.19790329	     -0.05782914	      0.88271327	     -0.00051619	     -0.21136794	      0.00009378	     -0.00031848	     35.18946822
      1.16340970	     -0.05624280	     -0.00044937	     -0.19795879	     -0.05782901	      0.88271288	     -0.00051707	     -0.21137783	      0.00012268	     -0.00032724	     35.10143827
      1.16489330	     -0.05630857	     -0.00045012	     -0.19802485	     -0.05782880	      0.88271238	     -0.00051814	     -0.21139035	      0.00015905	     -0.00033969	     34.84073860
      1.16637690	     -0.05637532	     -0.00045314	     -0.19809184	     -0.05782854	      0.88271187	     -0.00051921	     -0.21140329	      0.00019642	     -0.00035391	     34.78923655
      1.16762571	     -0.05642883	     -0.00045294	     -0.19814564	     -0.05782828	      0.88271142	     -0.00052012	     -0.21141447	      0.00022887	     -0.00036706	     34.48257426
      1.16887453	     -0.05648475	     -0.00045525	     -0.19820178	     -0.05782797	      0.88271095	     -0.00052103	     -0.21142590	      0.00026194	     -0.00038121	     34.39798859
      1.17012334	     -0.05653952	     -0.00045621	     -0.19825683	     -0.05782762	      0.88271046	     -0.00052194	     -0.21143758	      0.00029586	     -0.00039621	     34.18340689
      1.17181596	     -0.05661588	     -0.00045946	     -0.19833352	     -0.05782708	      0.88270978	     -0.00052317	     -0.21145379	      0.00034296	     -0.00041774	     34.06776429
      1.17308953	     -0.05667214	     -0.00046004	     -0.19839008	     -0.05782662	      0.88270923	     -0.00052410	     -0.21146628	      0.00037947	     -0.00043464	     33.77202242
      1.17436311	     -0.05673065	     -0.00046295	     -0.19844884	     -0.05782611	      0.88270867	     -0.00052503	     -0.21147901	      0.00041665	     -0.00045204	     33.69955872
      1.17563669	     -0.05678879	     -0.00046469	     -0.19850727	     -0.05782556	      0.88270808	     -0.00052597	     -0.21149199	      0.00045474	     -0.00046974	     33.48793965
      1.17731447	     -0.05686625	     -0.00046888	     -0.19858508	     -0.05782475	      0.88270727	     -0.00052720	     -0.21150944	      0.00050605	     -0.00049329	     33.41065390
      1.17857086	     -0.05692244	     -0.00046997	     -0.19864160	     -0.05782409	      0.88270664	     -0.00052812	     -0.21152275	      0.00054553	     -0.00051085	     33.12808993
      1.17982726	     -0.05697920	     -0.00047302	     -0.19869864	     -0.05782338	      0.88270599	     -0.00052905	     -0.21153621	      0.00058564	     -0.00052826	     33.06961767
      1.18136512	     -0.05704583	     -0.00047471	     -0.19876568	     -0.05782244	      0.88270516	     -0.00053018	     -0.21155286	      0.00063593	     -0.00054910	     32.81335601
      1.18274355	     -0.05710563	     -0.00047810	     -0.19882581	     -0.05782153	      0.88270439	     -0.00053120	     -0.21156789	      0.00068178	     -0.00056724	     32.80301060
      1.18412199	     -0.05716316	     -0.00047879	     -0.19888376	     -0.05782056	      0.88270360	     -0.00053221	     -0.21158303	      0.00072872	     -0.00058469	     32.51586248
      1.18550042	     -0.05722103	     -0.00048217	     -0.19894198	     -0.05781953	      0.88270278	     -0.00053323	     -0.21159822	      0.00077632	     -0.00060138	     32.54013262
      1.18687885	     -0.05727594	     -0.00048251	     -0.19899733	     -0.05781842	      0.88270194	     -0.00053424	     -0.21161347	      0.00082507	     -0.00061711	     32.24094607
      1.18825729	     -0.05733109	     -0.00048589	     -0.19905285	     -0.05781725	      0.88270108	     -0.00053526	     -0.21162873	      0.00087441	     -0.00063185	     32.29597266
      1.18963572	     -0.05738347	     -0.00048592	     -0.19910571	     -0.05781601	      0.88270020	     -0.00053627	     -0.21164401	      0.00092490	     -0.00064540	     31.98276199
      1.19101415	     -0.05743599	     -0.00048936	     -0.19915862	     -0.05781470	      0.88269930	     -0.00053729	     -0.21165926	      0.00097589	     -0.00065776	     32.07094229
      1.19239259	     -0.05748557	     -0.00048897	     -0.19920870	     -0.05781332	      0.88269839	     -0.00053830	     -0.21167449	      0.00102799	     -0.00066871	     31.74074050
      1.19377102	     -0.05753517	     -0.00049216	     -0.19925870	     -0.05781187	      0.88269746	     -0.00053931	     -0.21168967	      0.00108046	     -0.00067832	     31.84850644
      1.19514946	     -0.05758161	     -0.00049139	     -0.19930568	     -0.05781034	      0.88269652	     -0.00054032	     -0.21170483	      0.00113400	     -0.00068642	     31.49830408
      1.19638140	     -0.05762313	     -0.00049396	     -0.19934758	     -0.05780891	      0.88269567	     -0.00054122	     -0.21171833	      0.00118213	     -0.00069249	     31.57226912
      1.19761334	     -0.05766249	     -0.00049418	     -0.19938740	     -0.05780743	      0.88269481	     -0.00054212	     -0.21173179	      0.00123103	     -0.00069734	     31.38891094
      1.19912791	     -0.05770938	     -0.00049591	     -0.19943483	     -0.05780552	      0.88269375	     -0.00054322	     -0.21174823	      0.00129173	     -0.00070173	     31.36360239
      1.20064248	     -0.05775379	     -0.00049549	     -0.19947984	     -0.05780351	      0.88269269	     -0.00054433	     -0.21176453	      0.00135341	     -0.00070436	     31.10192770
      1.20190924	     -0.05779053	     -0.00049746	     -0.19951702	     -0.05780177	      0.88269179	     -0.00054525	     -0.21177805	      0.00140534	     -0.00070534	     31.16547643
      1.20317600	     -0.05782577	     -0.00049732	     -0.19955277	     -0.05779995	      0.88269090	     -0.00054616	     -0.21179146	      0.00145801	     -0.00070517	     30.98032989
      1.20444276	     -0.05786042	     -0.00049839	     -0.19958790	     -0.05779807	      0.88269001	     -0.00054708	     -0.21180477	      0.00151108	     -0.00070397	     30.94793425
      1.20617882	     -0.05790452	     -0.00049840	     -0.19963270	     -0.05779539	      0.88268879	     -0.00054833	     -0.21182286	      0.00158480	     -0.00070057	     30.73197555
      1.20746803	     -0.05793843	     -0.00050008	     -0.19966709	     -0.05779331	      0.88268789	     -0.00054925	     -0.21183625	      0.00163983	     -0.00069655	     30.74974125
      1.20875724	     -0.05797161	     -0.00049988	     -0.19970081	     -0.05779116	      0.88268699	     -0.00055018	     -0.21184965	      0.00169548	     -0.00069141	     30.57178209
      1.21030485	     -0.05800938	     -0.00050138	     -0.19973919	     -0.05778848	      0.88268593	     -0.00055128	     -0.21186570	      0.00176281	     -0.00068395	     30.60114878
      1.21168260	     -0.05804010	     -0.00050079	     -0.19977051	     -0.05778601	      0.88268499	     -0.00055226	     -0.21187986	      0.00182364	     -0.00067609	     30.39586333
      1.21306034	     -0.05806958	     -0.00050251	     -0.19980053	     -0.05778346	      0.88268407	     -0.00055324	     -0.21189386	      0.00188481	     -0.00066715	     30.46949577
      1.21443809	     -0.05809682	     -0.00050182	     -0.19982839	     -0.05778082	      0.88268315	     -0.00055421	     -0.21190765	      0.00194675	     -0.00065710	     30.27106075
      1.21581584	     -0.05812189	     -0.00050311	     -0.19985402	     -0.05777809	      0.88268226	     -0.00055518	     -0.21192120	      0.00200893	     -0.00064608	     30.33972151
      1.21719358	     -0.05814378	     -0.00050215	     -0.19987655	     -0.05777528	      0.88268137	     -0.00055615	     -0.21193443	      0.00207181	     -0.00063400	     30.17433844
      1.21857133	     -0.05816300	     -0.00050334	     -0.19989634	     -0.05777238	      0.88268051	     -0.00055711	     -0.21194730	      0.00213489	     -0.00062090	     30.25701024
      1.21994908	     -0.05817669	     -0.00050212	     -0.19991068	     -0.05776940	      0.88267966	     -0.00055806	     -0.21195972	      0.00219857	     -0.00060659	     30.12812570
      1.22132682	     -0.05818507	     -0.00050246	     -0.19991967	     -0.05776632	      0.88267884	     -0.00055901	     -0.21197154	      0.00226230	     -0.00059104	     30.21013864
      1.22270457	     -0.05818863	     -0.00050039	     -0.19992392	     -0.05776316	      0.88267804	     -0.00055996	     -0.21198270	      0.00232641	     -0.00057415	     30.09620686
      1.22408232	     -0.05818728	     -0.00050004	     -0.19992321	     -0.05775991	      0.88267726	     -0.00056090	     -0.21199313	      0.00239045	     -0.00055593	     30.18713074
      1.22546006	     -0.05817897	     -0.00049747	     -0.19991561	     -0.05775658	      0.88267650	     -0.00056184	     -0.21200273	      0.00245476	     -0.00053616	     30.12982003
      1.22683781	     -0.05816391	     -0.00049638	     -0.19990120	     -0.05775315	      0.88267578	     -0.00056277	     -0.21201138	      0.00251885	     -0.00051478	     30.24102279
      1.22821556	     -0.05814148	     -0.00049311	     -0.19987950	     -0.05774964	      0.88267509	     -0.00056370	     -0.21201899	      0.00258297	     -0.00049156	     30.21603810
      1.22959330	     -0.05811151	     -0.00049127	     -0.19985020	     -0.05774603	      0.88267443	     -0.00056462	     -0.21202548	      0.00264662	     -0.00046648	     30.34221115
      1.23097105	     -0.05807475	     -0.00048788	     -0.19981416	     -0.05774234	      0.88267380	     -0.00056553	     -0.21203076	      0.00271003	     -0.00043929	     30.34587609
      1.23234880	     -0.05803245	     -0.00048605	     -0.19977253	     -0.05773857	      0.88267322	     -0.00056645	     -0.21203481	      0.00277270	     -0.00041000	     30.48264415
      1.23372654	     -0.05798382	     -0.00048256	     -0.19972460	     -0.05773470	      0.88267267	     -0.00056735	     -0.21203764	      0.00283492	     -0.00037848	     30.52349040
      1.23510429	     -0.05792833	     -0.00048041	     -0.19966978	     -0.05773076	      0.88267217	     -0.00056825	     -0.21203918	      0.00289621	     -0.00034475	     30.68142813
      1.23648204	     -0.05786661	     -0.00047669	     -0.19960875	     -0.05772672	      0.88267172	     -0.00056915	     -0.21203941	      0.00295680	     -0.00030871	     30.75385568
      1.23785979	     -0.05779749	     -0.00047429	     -0.19954027	     -0.05772261	      0.88267133	     -0.00057004	     -0.21203830	      0.00301629	     -0.00027038	     30.94691614
      1.23923753	     -0.05771894	     -0.00047017	     -0.19946241	     -0.05771841	      0.88267098	     -0.00057093	     -0.21203575	      0.00307489	     -0.00022958	     31.07789424
      1.24061528	     -0.05763101	     -0.00046703	     -0.19937512	     -0.05771414	      0.88267069	     -0.00057181	     -0.21203169	      0.00313211	     -0.00018619	     31.30331819
      1.24199303	     -0.05753356	     -0.00046223	     -0.19927835	     -0.05770978	      0.88267047	     -0.00057269	     -0.21202604	      0.00318806	     -0.00014002	     31.46631947
      1.24337077	     -0.05742907	     -0.00045907	     -0.19917446	     -0.05770535	      0.88267031	     -0.00057356	     -0.21201875	      0.00324228	     -0.00009112	     31.71728470
      1.24474852	     -0.05731984	     -0.00045488	     -0.19906586	     -0.05770085	      0.88267022	     -0.00057443	     -0.21200987	      0.00329490	     -0.00003945	     31.90050048
      1.24612627	     -0.05720603	     -0.00045250	     -0.19895260	     -0.05769627	      0.88267020	     -0.00057530	     -0.21199949	      0.00334552	      0.00001480	     32.17069247
      1.24750401	     -0.05708675	     -0.00044882	     -0.19883387	     -0.05769163	      0.88267026	     -0.00057616	     -0.21198763	      0.00339436	      0.00007157	     32.39251391
      1.24888176	     -0.05696219	     -0.00044685	     -0.19870981	     -0.05768692	      0.88267040	     -0.00057701	     -0.21197431	      0.00344101	      0.00013062	     32.69279613
      1.25025951	     -0.05683221	     -0.00044323	     -0.19858034	     -0.05768215	      0.88267062	     -0.00057786	     -0.21195953	      0.00348571	      0.00019184	     32.94101326
      1.25163725	     -0.05669730	     -0.00044139	     -0.19844588	     -0.05767732	      0.88267093	     -0.00057871	     -0.21194330	      0.00352806	      0.00025490	     33.26957619
      1.25301500	     -0.05655825	     -0.00043775	     -0.19830730	     -0.05767243	      0.88267133	     -0.00057955	     -0.21192566	      0.00356835	      0.00031964	     33.53995961
      1.25439275	     -0.05641800	     -0.00043637	     -0.19816743	     -0.05766749	      0.88267181	     -0.00058039	     -0.21190669	      0.00360611	      0.00038563	     33.87100949
      1.25577049	     -0.05627671	     -0.00043303	     -0.19802655	     -0.05766249	      0.88267239	     -0.00058122	     -0.21188651	      0.00364173	      0.00045254	     34.14619127
      1.25714824	     -0.05613422	     -0.00043221	     -0.19788437	     -0.05765745	      0.88267306	     -0.00058205	     -0.21186522	      0.00367481	      0.00051982	     34.49859743
      1.25852599	     -0.05598935	     -0.00042877	     -0.19773987	     -0.05765237	      0.88267382	     -0.00058288	     -0.21184286	      0.00370582	      0.00058723	     34.79613822
      1.25990373	     -0.05584272	     -0.00042842	     -0.19759348	     -0.05764724	      0.88267468	     -0.00058370	     -0.21181946	      0.00373425	      0.00065427	     35.17627151
      1.26128148	     -0.05569322	     -0.00042448	     -0.19744431	     -0.05764208	      0.88267562	     -0.00058451	     -0.21179507	      0.00376065	      0.00072079	     35.47291066
      1.26248064	     -0.05556122	     -0.00042393	     -0.19731250	     -0.05763756	      0.88267652	     -0.00058521	     -0.21177303	      0.00378144	      0.00077785	     35.80100350
      1.26367980	     -0.05542790	     -0.00042107	     -0.19717941	     -0.05763301	      0.88267749	     -0.00058591	     -0.21175025	      0.00380060	      0.00083404	     36.07504638
      1.26518090	     -0.05526041	     -0.00041879	     -0.19701215	     -0.05762729	      0.88267879	     -0.00058678	     -0.21172079	      0.00382188	      0.00090269	     36.46058107
      1.26668199	     -0.05509190	     -0.00041431	     -0.19684389	     -0.05762154	      0.88268020	     -0.00058765	     -0.21169034	      0.00384047	      0.00096905	     36.79613227
      1.26787328	     -0.05495820	     -0.00041312	     -0.19671031	     -0.05761696	      0.88268138	     -0.00058833	     -0.21166555	      0.00385303	      0.00101970	     37.12950821
      1.26906457	     -0.05482408	     -0.00041005	     -0.19657634	     -0.05761236	      0.88268263	     -0.00058901	     -0.21164024	      0.00386400	      0.00106846	     37.40998567
      1.27058900	     -0.05465291	     -0.00040761	     -0.19640529	     -0.05760646	      0.88268430	     -0.00058987	     -0.21160717	      0.00387539	      0.00112777	     37.82177132
      1.27211344	     -0.05448252	     -0.00040304	     -0.19623506	     -0.05760055	      0.88268606	     -0.00059072	     -0.21157344	      0.00388409	      0.00118337	     38.15521246
      1.27323511	     -0.05435766	     -0.00040232	     -0.19611022	     -0.05759619	      0.88268741	     -0.00059134	     -0.21154826	      0.00388849	      0.00122164	     38.49093205
      1.27435678	     -0.05423348	     -0.00039991	     -0.19598608	     -0.05759182	      0.88268880	     -0.00059196	     -0.21152282	      0.00389151	      0.00125770	     38.75626882
      1.27597076	     -0.05405671	     -0.00039784	     -0.19580931	     -0.05758554	      0.88269087	     -0.00059285	     -0.21148586	      0.00389310	      0.00130546	     39.19732802
      1.27733725	     -0.05390775	     -0.00039484	     -0.19566036	     -0.05758022	      0.88269268	     -0.00059359	     -0.21145427	      0.00389208	      0.00134200	     39.50472399
      1.27870374	     -0.05375909	     -0.00039357	     -0.19551164	     -0.05757490	      0.88269454	     -0.00059433	     -0.21142245	      0.00388868	      0.00137483	     39.91488927
      1.28007023	     -0.05361048	     -0.00038978	     -0.19536302	     -0.05756959	      0.88269644	     -0.00059507	     -0.21139038	      0.00388327	      0.00140395	     40.19302139
      1.28143673	     -0.05346274	     -0.00038914	     -0.19521515	     -0.05756429	      0.88269837	     -0.00059580	     -0.21135810	      0.00387549	      0.00142921	     40.66410883
      1.28259729	     -0.05333754	     -0.00038581	     -0.19508990	     -0.05755980	      0.88270004	     -0.00059641	     -0.21133054	      0.00386742	      0.00144779	     40.87561346
      1.28375786	     -0.05321412	     -0.00038486	     -0.19496636	     -0.05755532	      0.88270173	     -0.00059703	     -0.21130287	      0.00385766	      0.00146370	     41.22222467
      1.28523500	     -0.05305806	     -0.00038244	     -0.19481014	     -0.05754963	      0.88270391	     -0.00059780	     -0.21126754	      0.00384311	      0.00148029	     41.57569273
      1.28671213	     -0.05290229	     -0.00038189	     -0.19465414	     -0.05754396	      0.88270610	     -0.00059857	     -0.21123211	      0.00382592	      0.00149286	     42.06988491
      1.28785377	     -0.05278195	     -0.00037902	     -0.19453367	     -0.05753960	      0.88270781	     -0.00059917	     -0.21120464	      0.00381111	      0.00150000	     42.27500728
      1.28899542	     -0.05266290	     -0.00037815	     -0.19441442	     -0.05753526	      0.88270953	     -0.00059976	     -0.21117711	      0.00379468	      0.00150488	     42.61428785
      1.29050833	     -0.05250719	     -0.00037614	     -0.19425844	     -0.05752954	      0.88271181	     -0.00060053	     -0.21114060	      0.00377075	      0.00150813	     42.99417095
      1.29202124	     -0.05235272	     -0.00037655	     -0.19410361	     -0.05752385	      0.88271409	     -0.00060131	     -0.21110409	      0.00374413	      0.00150796	     43.53699185
      1.29309255	     -0.05224378	     -0.00037427	     -0.19399447	     -0.05751985	      0.88271570	     -0.00060185	     -0.21107823	      0.00372388	      0.00150601	     43.70449036
      1.29416386	     -0.05213604	     -0.00037381	     -0.19388647	     -0.05751588	      0.88271732	     -0.00060239	     -0.21105239	      0.00370217	      0.00150256	     44.01073358
      1.29578103	     -0.05197482	     -0.00037205	     -0.19372486	     -0.05750992	      0.88271974	     -0.00060321	     -0.21101342	      0.00366699	      0.00149475	     44.41242739
      1.29711886	     -0.05184322	     -0.00037172	     -0.19359288	     -0.05750503	      0.88272173	     -0.00060388	     -0.21098124	      0.00363561	      0.00148603	     44.81817077
      1.29845668	     -0.05171271	     -0.00036941	     -0.19346203	     -0.05750019	      0.88272371	     -0.00060455	     -0.21094914	      0.00360236	      0.00147548	     45.09419736
      1.29979451	     -0.05158478	     -0.00036937	     -0.19333367	     -0.05749539	      0.88272568	     -0.00060521	     -0.21091715	      0.00356700	      0.00146309	     45.52393332
      1.30099564	     -0.05147039	     -0.00036725	     -0.19321894	     -0.05749113	      0.88272743	     -0.00060581	     -0.21088857	      0.00353377	      0.00145060	     45.73266233
      1.30219677	     -0.05135938	     -0.00036767	     -0.19310749	     -0.05748691	      0.88272916	     -0.00060640	     -0.21086020	      0.00349888	      0.00143689	     46.08210347
      1.30339790	     -0.05125074	     -0.00036686	     -0.19299844	     -0.05748273	      0.88273088	     -0.00060699	     -0.21083208	      0.00346259	      0.00142209	     46.32842408
      1.30489834	     -0.05112145	     -0.00036723	     -0.19286857	     -0.05747756	      0.88273300	     -0.00060773	     -0.21079743	      0.00341506	      0.00140212	     46.74121557
      1.30610422	     -0.05102359	     -0.00036556	     -0.19277028	     -0.05747347	      0.88273468	     -0.00060831	     -0.21077004	      0.00337535	      0.00138493	     46.88999952
      1.30731009	     -0.05093176	     -0.00036604	     -0.19267794	     -0.05746943	      0.88273634	     -0.00060890	     -0.21074316	      0.00333417	      0.00136648	     47.19314542
      1.30851596	     -0.05084526	     -0.00036535	     -0.19259097	     -0.05746543	      0.88273798	     -0.00060948	     -0.21071684	      0.00329185	      0.00134674	     47.39350123
      1.31001507	     -0.05074530	     -0.00036634	     -0.19249033	     -0.05746054	      0.88273998	     -0.00061020	     -0.21068496	      0.00323760	      0.00132023	     47.75848016
      1.31119382	     -0.05067233	     -0.00036520	     -0.19241687	     -0.05745674	      0.88274152	     -0.00061077	     -0.21066059	      0.00319395	      0.00129784	     47.87322885
      1.31237256	     -0.05060539	     -0.00036591	     -0.19234939	     -0.05745301	      0.88274303	     -0.00061133	     -0.21063686	      0.00314927	      0.00127393	     48.11364351
      1.31355131	     -0.05054496	     -0.00036554	     -0.19228843	     -0.05744932	      0.88274452	     -0.00061189	     -0.21061384	      0.00310384	      0.00124845	     48.24145216
      1.31511721	     -0.05047516	     -0.00036681	     -0.19221786	     -0.05744451	      0.88274645	     -0.00061264	     -0.21058445	      0.00304232	      0.00121186	     48.52224434
      1.31628064	     -0.05042974	     -0.00036620	     -0.19217191	     -0.05744100	      0.88274784	     -0.00061318	     -0.21056353	      0.00299608	      0.00118263	     48.57290928
      1.31744407	     -0.05038933	     -0.00036741	     -0.19213092	     -0.05743754	      0.88274920	     -0.00061373	     -0.21054340	      0.00294929	      0.00115158	     48.76079859
      1.31886953	     -0.05034532	     -0.00036729	     -0.19208623	     -0.05743337	      0.88275081	     -0.00061440	     -0.21051978	      0.00289157	      0.00111118	     48.84618076
      1.32013397	     -0.05031114	     -0.00036886	     -0.19205140	     -0.05742975	      0.88275219	     -0.00061499	     -0.21049976	      0.00283988	      0.00107318	     49.05665433
      1.32139841	     -0.05028096	     -0.00036811	     -0.19202064	     -0.05742619	      0.88275353	     -0.00061558	     -0.21048059	      0.00278804	      0.00103332	     49.05517078
      1.32266285	     -0.05025516	     -0.00036968	     -0.19199418	     -0.05742270	      0.88275481	     -0.00061617	     -0.21046223	      0.00273585	      0.00099163	     49.25035440
      1.32392729	     -0.05023318	     -0.00036880	     -0.19197161	     -0.05741927	      0.88275603	     -0.00061676	     -0.21044467	      0.00268364	      0.00094838	     49.20782687
      1.32519173	     -0.05021545	     -0.00037054	     -0.19195323	     -0.05741591	      0.88275720	     -0.00061734	     -0.21042788	      0.00263116	      0.00090362	     49.38942811
      1.32645617	     -0.05020152	     -0.00036964	     -0.19193872	     -0.05741262	      0.88275832	     -0.00061793	     -0.21041186	      0.00257879	      0.00085767	     49.30345072
      1.32772061	     -0.05019193	     -0.00037168	     -0.19192845	     -0.05740939	      0.88275937	     -0.00061851	     -0.21039660	      0.00252622	      0.00081060	     49.47333262
      1.32898505	     -0.05018619	     -0.00037079	     -0.19192213	     -0.05740623	      0.88276037	     -0.00061909	     -0.21038208	      0.00247384	      0.00076275	     49.34015787
      1.33024949	     -0.05018484	     -0.00037318	     -0.19192009	     -0.05740314	      0.88276130	     -0.00061967	     -0.21036832	      0.00242129	      0.00071416	     49.50116141
      1.33151393	     -0.05018716	     -0.00037224	     -0.19192183	     -0.05740011	      0.88276217	     -0.00062024	     -0.21035530	      0.00236901	      0.00066518	     49.31969830
      1.33277837	     -0.05019379	     -0.00037499	     -0.19192777	     -0.05739715	      0.88276298	     -0.00062082	     -0.21034302	      0.00231661	      0.00061583	     49.47985626
      1.33389922	     -0.05020281	     -0.00037446	     -0.19193627	     -0.05739457	      0.88276365	     -0.00062133	     -0.21033276	      0.00227047	      0.00057207	     49.29679053
      1.33502007	     -0.05021513	     -0.00037610	     -0.19194800	     -0.05739206	      0.88276426	     -0.00062184	     -0.21032308	      0.00222435	      0.00052830	     49.32207162
      1.33641054	     -0.05023443	     -0.00037677	     -0.19196662	     -0.05738900	      0.88276496	     -0.00062247	     -0.21031187	      0.00216744	      0.00047427	     49.20146838
      1.33780100	     -0.05025820	     -0.00037936	     -0.19198965	     -0.05738603	      0.88276558	     -0.00062310	     -0.21030153	      0.00211071	      0.00042066	     49.26348428
      1.33894421	     -0.05028072	     -0.00037930	     -0.19201163	     -0.05738364	      0.88276604	     -0.00062362	     -0.21029368	      0.00206448	      0.00037714	     49.06241536
      1.34008742	     -0.05030621	     -0.00038118	     -0.19203654	     -0.05738131	      0.88276645	     -0.00062413	     -0.21028640	      0.00201839	      0.00033412	     49.05405130
      1.34148373	     -0.05034104	     -0.00038197	     -0.19207069	     -0.05737853	      0.88276688	     -0.00062476	     -0.21027828	      0.00196260	      0.00028250	     48.87879130
      1.34288003	     -0.05038019	     -0.00038497	     -0.19210911	     -0.05737583	      0.88276724	     -0.00062539	     -0.21027099	      0.00190718	      0.00023194	     48.92315149
      1.34398111	     -0.05041384	     -0.00038504	     -0.19214226	     -0.05737375	      0.88276747	     -0.00062589	     -0.21026582	      0.00186403	      0.00019301	     48.67638441
      1.34508219	     -0.05044998	     -0.00038699	     -0.19217785	     -0.05737172	      0.88276766	     -0.00062639	     -0.21026116	      0.00182113	      0.00015490	     48.63027386
      1.34653604	     -0.05050125	     -0.00038833	     -0.19222843	     -0.05736912	      0.88276785	     -0.00062704	     -0.21025575	      0.00176520	      0.00010601	     48.42790631
      1.34798989	     -0.05055649	     -0.00039166	     -0.19228294	     -0.05736659	      0.88276797	     -0.00062769	     -0.21025119	      0.00170990	      0.00005876	     48.44263090
      1.34905721	     -0.05059930	     -0.00039175	     -0.19232528	     -0.05736479	      0.88276802	     -0.00062817	     -0.21024837	      0.00166998	      0.00002525	     48.16210998
      1.35012454	     -0.05064420	     -0.00039362	     -0.19236967	     -0.05736302	      0.88276802	     -0.00062865	     -0.21024598	      0.00163042	     -0.00000733	     48.08414111
      1.35164850	     -0.05071145	     -0.00039524	     -0.19243622	     -0.05736058	      0.88276798	     -0.00062934	     -0.21024330	      0.00157486	     -0.00005208	     47.85181269
      1.35295337	     -0.05077177	     -0.00039786	     -0.19249593	     -0.05735856	      0.88276789	     -0.00062993	     -0.21024168	      0.00152805	     -0.00008873	     47.78095401
      1.35425823	     -0.05083391	     -0.00039848	     -0.19255752	     -0.05735659	      0.88276775	     -0.00063051	     -0.21024065	      0.00148218	     -0.00012373	     47.49906265
      1.35556310	     -0.05089830	     -0.00040117	     -0.19262131	     -0.05735469	      0.88276756	     -0.00063110	     -0.21024019	      0.00143697	     -0.00015711	     47.47213628
      1.35686797	     -0.05096479	     -0.00040091	     -0.19268730	     -0.05735284	      0.88276734	     -0.00063169	     -0.21024028	      0.00139281	     -0.00018875	     47.10694814
      1.35799229	     -0.05102378	     -0.00040344	     -0.19274578	     -0.05735130	      0.88276711	     -0.00063219	     -0.21024080	      0.00135528	     -0.00021474	     47.09019561
      1.35911661	     -0.05108423	     -0.00040402	     -0.19280578	     -0.05734980	      0.88276686	     -0.00063270	     -0.21024169	      0.00131858	     -0.00023946	     46.85169814
      1.36052668	     -0.05116209	     -0.00040616	     -0.19288306	     -0.05734797	      0.88276650	     -0.00063334	     -0.21024333	      0.00127346	     -0.00026879	     46.71442805
      1.36193675	     -0.05124181	     -0.00040647	     -0.19296226	     -0.05734620	      0.88276610	     -0.00063397	     -0.21024553	      0.00122961	     -0.00029620	     46.36423972
      1.36307390	     -0.05130749	     -0.00040890	     -0.19302747	     -0.05734482	      0.88276575	     -0.00063449	     -0.21024768	      0.00119492	     -0.00031702	     46.32074451
      1.36421105	     -0.05137426	     -0.00040959	     -0.19309384	     -0.05734349	      0.88276538	     -0.00063500	     -0.21025016	      0.00116114	     -0.00033662	     46.06369856
      1.36563844	     -0.05145972	     -0.00041221	     -0.19317873	     -0.05734186	      0.88276488	     -0.00063565	     -0.21025371	      0.00111974	     -0.00035961	     45.91064338
      1.36706583	     -0.05154671	     -0.00041280	     -0.19326524	     -0.05734029	      0.88276435	     -0.00063630	     -0.21025772	      0.00107976	     -0.00038078	     45.51979136
      1.36816482	     -0.05161472	     -0.00041559	     -0.19333282	     -0.05733912	      0.88276393	     -0.00063680	     -0.21026112	      0.00104966	     -0.00039597	     45.47735154
      1.36926382	     -0.05168347	     -0.00041656	     -0.19340120	     -0.05733798	      0.88276348	     -0.00063731	     -0.21026476	      0.00102051	     -0.00041016	     45.22824407
      1.37075571	     -0.05177801	     -0.00041905	     -0.19349522	     -0.05733649	      0.88276286	     -0.00063799	     -0.21027008	      0.00098210	     -0.00042797	     45.03536454
      1.37224759	     -0.05187373	     -0.00041959	     -0.19359049	     -0.05733505	      0.88276221	     -0.00063868	     -0.21027581	      0.00094535	     -0.00044414	     44.61948567
      1.37331319	     -0.05194297	     -0.00042231	     -0.19365936	     -0.05733406	      0.88276173	     -0.00063917	     -0.21028014	      0.00091984	     -0.00045482	     44.57566999
      1.37437879	     -0.05201287	     -0.00042331	     -0.19372894	     -0.05733309	      0.88276124	     -0.00063967	     -0.21028466	      0.00089525	     -0.00046475	     44.33425818
      1.37595227	     -0.05211723	     -0.00042578	     -0.19383281	     -0.05733171	      0.88276050	     -0.00064040	     -0.21029167	      0.00086032	     -0.00047821	     44.10024173
      1.37728150	     -0.05220634	     -0.00042676	     -0.19392156	     -0.05733058	      0.88275985	     -0.00064103	     -0.21029789	      0.00083229	     -0.00048853	     43.76273702
      1.37861072	     -0.05229635	     -0.00042958	     -0.19401117	     -0.05732949	      0.88275920	     -0.00064166	     -0.21030436	      0.00080540	     -0.00049804	     43.64479511
      1.37993994	     -0.05238681	     -0.00043018	     -0.19410130	     -0.05732844	      0.88275853	     -0.00064229	     -0.21031107	      0.00078002	     -0.00050673	     43.23908366
      1.38126917	     -0.05247730	     -0.00043382	     -0.19419139	     -0.05732742	      0.88275785	     -0.00064292	     -0.21031800	      0.00075567	     -0.00051477	     43.21819617
      1.38239474	     -0.05255346	     -0.00043413	     -0.19426731	     -0.05732658	      0.88275727	     -0.00064346	     -0.21032401	      0.00073634	     -0.00052098	     42.82387063
      1.38352031	     -0.05262908	     -0.00043640	     -0.19434264	     -0.05732576	      0.88275668	     -0.00064400	     -0.21033012	      0.00071778	     -0.00052675	     42.69325269
      1.38497491	     -0.05272567	     -0.00043807	     -0.19443890	     -0.05732474	      0.88275591	     -0.00064471	     -0.21033814	      0.00069528	     -0.00053348	     42.35919950
      1.38642952	     -0.05282071	     -0.00044155	     -0.19453358	     -0.05732374	      0.88275513	     -0.00064542	     -0.21034625	      0.00067413	     -0.00053947	     42.27879446
      1.38757255	     -0.05289399	     -0.00044214	     -0.19460666	     -0.05732298	      0.88275451	     -0.00064599	     -0.21035267	      0.00065875	     -0.00054357	     41.89989156
      1.38871557	     -0.05296603	     -0.00044453	     -0.19467844	     -0.05732223	      0.88275388	     -0.00064655	     -0.21035909	      0.00064410	     -0.00054722	     41.78135488
      1.39018996	     -0.05305691	     -0.00044634	     -0.19476905	     -0.05732130	      0.88275307	     -0.00064729	     -0.21036737	      0.00062659	     -0.00055114	     41.44787454
      1.39166435	     -0.05314543	     -0.00045019	     -0.19485724	     -0.05732038	      0.88275226	     -0.00064804	     -0.21037561	      0.00061028	     -0.00055424	     41.42764703
      1.39276672	     -0.05320986	     -0.00045078	     -0.19492152	     -0.05731972	      0.88275165	     -0.00064860	     -0.21038174	      0.00059919	     -0.00055592	     41.03839485
      1.39386909	     -0.05327282	     -0.00045314	     -0.19498427	     -0.05731906	      0.88275103	     -0.00064917	     -0.21038784	      0.00058865	     -0.00055712	     40.93273075
      1.39541839	     -0.05335859	     -0.00045540	     -0.19506980	     -0.05731816	      0.88275017	     -0.00064997	     -0.21039633	      0.00057511	     -0.00055787	     40.62250267
      1.39676035	     -0.05343025	     -0.00045856	     -0.19514122	     -0.05731740	      0.88274942	     -0.00065067	     -0.21040360	      0.00056432	     -0.00055767	     40.55512481
      1.39810231	     -0.05349934	     -0.00045991	     -0.19521014	     -0.05731665	      0.88274867	     -0.00065138	     -0.21041078	      0.00055463	     -0.00055659	     40.19479161
      1.39944427	     -0.05356594	     -0.00046360	     -0.19527651	     -0.05731591	      0.88274793	     -0.00065210	     -0.21041787	      0.00054557	     -0.00055472	     40.23108918
      1.40078623	     -0.05362989	     -0.00046437	     -0.19534033	     -0.05731518	      0.88274718	     -0.00065282	     -0.21042487	      0.00053762	     -0.00055191	     39.77864089
      1.40193856	     -0.05368278	     -0.00046780	     -0.19539302	     -0.05731457	      0.88274655	     -0.00065344	     -0.21043080	      0.00053115	     -0.00054886	     39.84936697
      1.40309089	     -0.05373368	     -0.00046929	     -0.19544380	     -0.05731396	      0.88274592	     -0.00065407	     -0.21043665	      0.00052541	     -0.00054511	     39.59809896
      1.40454789	     -0.05379540	     -0.00047252	     -0.19550533	     -0.05731320	      0.88274513	     -0.00065488	     -0.21044393	      0.00051874	     -0.00053947	     39.52603528
      1.40600489	     -0.05385441	     -0.00047396	     -0.19556421	     -0.05731245	      0.88274435	     -0.00065569	     -0.21045110	      0.00051299	     -0.00053275	     39.15214613
      1.40717192	     -0.05390008	     -0.00047730	     -0.19560971	     -0.05731185	      0.88274373	     -0.00065634	     -0.21045676	      0.00050867	     -0.00052671	     39.22446197
      1.40833895	     -0.05394446	     -0.00047885	     -0.19565399	     -0.05731126	      0.88274312	     -0.00065700	     -0.21046238	      0.00050495	     -0.00052004	     38.98617502
      1.40981341	     -0.05399901	     -0.00048217	     -0.19570837	     -0.05731052	      0.88274236	     -0.00065785	     -0.21046942	      0.00050068	     -0.00051087	     38.93919728
      1.41128787	     -0.05405226	     -0.00048344	     -0.19576152	     -0.05730978	      0.88274161	     -0.00065870	     -0.21047643	      0.00049722	     -0.00050095	     38.54300921
      1.41241431	     -0.05409315	     -0.00048664	     -0.19580228	     -0.05730922	      0.88274105	     -0.00065935	     -0.21048180	      0.00049472	     -0.00049311	     38.63001076
      1.41354075	     -0.05413449	     -0.00048802	     -0.19584354	     -0.05730867	      0.88274050	     -0.00066001	     -0.21048724	      0.00049275	     -0.00048515	     38.41033251
      1.41508145	     -0.05419179	     -0.00049102	     -0.19590071	     -0.05730791	      0.88273976	     -0.00066093	     -0.21049484	      0.00049058	     -0.00047445	     38.33166463
      1.41662216	     -0.05424949	     -0.00049209	     -0.19595834	     -0.05730715	      0.88273904	     -0.00066185	     -0.21050269	      0.00048940	     -0.00046422	     37.92340804
      1.41770940	     -0.05429009	     -0.00049511	     -0.19599883	     -0.05730662	      0.88273854	     -0.00066251	     -0.21050840	      0.00048885	     -0.00045754	     38.04284116
      1.41879665	     -0.05433006	     -0.00049634	     -0.19603875	     -0.05730609	      0.88273805	     -0.00066317	     -0.21051425	      0.00048893	     -0.00045131	     37.86044941
      1.42043009	     -0.05438891	     -0.00049898	     -0.19609750	     -0.05730529	      0.88273732	     -0.00066417	     -0.21052328	      0.00048983	     -0.00044307	     37.77396320
      1.42179676	     -0.05443767	     -0.00050009	     -0.19614622	     -0.05730462	      0.88273671	     -0.00066502	     -0.21053107	      0.00049152	     -0.00043729	     37.49577296
      1.42316344	     -0.05448626	     -0.00050292	     -0.19619474	     -0.05730395	      0.88273612	     -0.00066588	     -0.21053908	      0.00049380	     -0.00043269	     37.55078411
      1.42453012	     -0.05453428	     -0.00050350	     -0.19624275	     -0.05730327	      0.88273553	     -0.00066675	     -0.21054733	      0.00049709	     -0.00042922	     37.16883991
      1.42589679	     -0.05458221	     -0.00050707	     -0.19629060	     -0.05730259	      0.88273495	     -0.00066762	     -0.21055582	      0.00050083	     -0.00042704	     37.36660718
      1.42704961	     -0.05462249	     -0.00050729	     -0.19633089	     -0.05730201	      0.88273445	     -0.00066837	     -0.21056319	      0.00050486	     -0.00042612	     36.97038659
      1.42820243	     -0.05466253	     -0.00050941	     -0.19637090	     -0.05730143	      0.88273396	     -0.00066912	     -0.21057075	      0.00050922	     -0.00042616	     36.96367561
      1.42969938	     -0.05471340	     -0.00051083	     -0.19642176	     -0.05730066	      0.88273332	     -0.00067010	     -0.21058083	      0.00051584	     -0.00042750	     36.71493806
      1.43119633	     -0.05476251	     -0.00051386	     -0.19647084	     -0.05729988	      0.88273268	     -0.00067109	     -0.21059117	      0.00052316	     -0.00043029	     36.81809500
      1.43236338	     -0.05479916	     -0.00051391	     -0.19650754	     -0.05729927	      0.88273218	     -0.00067187	     -0.21059940	      0.00052971	     -0.00043333	     36.46249671
      1.43353044	     -0.05483431	     -0.00051558	     -0.19654270	     -0.05729864	      0.88273167	     -0.00067266	     -0.21060774	      0.00053659	     -0.00043712	     36.45755474
      1.43505041	     -0.05487760	     -0.00051628	     -0.19658605	     -0.05729782	      0.88273100	     -0.00067370	     -0.21061872	      0.00054645	     -0.00044300	     36.21483413
      1.43657038	     -0.05491805	     -0.00051882	     -0.19662651	     -0.05729698	      0.88273032	     -0.00067474	     -0.21062979	      0.00055692	     -0.00044985	     36.36339883
      1.43769162	     -0.05494644	     -0.00051834	     -0.19665498	     -0.05729635	      0.88272982	     -0.00067552	     -0.21063800	      0.00056541	     -0.00045531	     36.01172636
      1.43881286	     -0.05497380	     -0.00051961	     -0.19668238	     -0.05729571	      0.88272930	     -0.00067631	     -0.21064623	      0.00057412	     -0.00046111	     36.00132388
      1.44041630	     -0.05501109	     -0.00052042	     -0.19671977	     -0.05729478	      0.88272856	     -0.00067744	     -0.21065804	      0.00058741	     -0.00046975	     35.80723389
      1.44179197	     -0.05504130	     -0.00052233	     -0.19675003	     -0.05729397	      0.88272790	     -0.00067842	     -0.21066818	      0.00059930	     -0.00047736	     35.85714450
      1.44316763	     -0.05506986	     -0.00052246	     -0.19677869	     -0.05729313	      0.88272724	     -0.00067941	     -0.21067832	      0.00061193	     -0.00048492	     35.59975049
      1.44454329	     -0.05509676	     -0.00052487	     -0.19680564	     -0.05729228	      0.88272657	     -0.00068042	     -0.21068843	      0.00062483	     -0.00049239	     35.74473247
      1.44591896	     -0.05512168	     -0.00052424	     -0.19683069	     -0.05729141	      0.88272589	     -0.00068143	     -0.21069851	      0.00063852	     -0.00049952	     35.40356180
      1.44709480	     -0.05514154	     -0.00052646	     -0.19685059	     -0.05729066	      0.88272530	     -0.00068230	     -0.21070707	      0.00065029	     -0.00050539	     35.56008507
      1.44827065	     -0.05516007	     -0.00052672	     -0.19686922	     -0.05728989	      0.88272470	     -0.00068318	     -0.21071557	      0.00066260	     -0.00051088	     35.41219696
      1.44976734	     -0.05518232	     -0.00052842	     -0.19689156	     -0.05728888	      0.88272393	     -0.00068430	     -0.21072630	      0.00067855	     -0.00051730	     35.45207563
      1.45126404	     -0.05520337	     -0.00052841	     -0.19691276	     -0.05728785	      0.88272315	     -0.00068544	     -0.21073694	      0.00069516	     -0.00052296	     35.22650262
      1.45245095	     -0.05521934	     -0.00053061	     -0.19692878	     -0.05728702	      0.88272253	     -0.00068636	     -0.21074531	      0.00070844	     -0.00052695	     35.37555190
      1.45363785	     -0.05523328	     -0.00053094	     -0.19694284	     -0.05728617	      0.88272190	     -0.00068727	     -0.21075362	      0.00072220	     -0.00053037	     35.27211246
      1.45515541	     -0.05524640	     -0.00053242	     -0.19695608	     -0.05728506	      0.88272109	     -0.00068846	     -0.21076407	      0.00074006	     -0.00053387	     35.36416304
      1.45667296	     -0.05525448	     -0.00053161	     -0.19696435	     -0.05728393	      0.88272028	     -0.00068966	     -0.21077423	      0.00075853	     -0.00053611	     35.18005242
      1.45781608	     -0.05525623	     -0.00053322	     -0.19696618	     -0.05728305	      0.88271967	     -0.00069056	     -0.21078163	      0.00077240	     -0.00053690	     35.38825526
      1.45895919	     -0.05525363	     -0.00053293	     -0.19696372	     -0.05728216	      0.88271905	     -0.00069148	     -0.21078874	      0.00078660	     -0.00053664	     35.35822650
      1.46054997	     -0.05524368	     -0.00053341	     -0.19695394	     -0.05728089	      0.88271820	     -0.00069276	     -0.21079809	      0.00080634	     -0.00053435	     35.48364547
      1.46214075	     -0.05522848	     -0.00053190	     -0.19693896	     -0.05727959	      0.88271736	     -0.00069405	     -0.21080675	      0.00082620	     -0.00052952	     35.35934486
      1.46323681	     -0.05521490	     -0.00053329	     -0.19692546	     -0.05727868	      0.88271678	     -0.00069495	     -0.21081232	      0.00083950	     -0.00052465	     35.58942645
      1.46433286	     -0.05519872	     -0.00053294	     -0.19690942	     -0.05727775	      0.88271621	     -0.00069586	     -0.21081758	      0.00085284	     -0.00051836	     35.59917815
      1.46602838	     -0.05516992	     -0.00053325	     -0.19688079	     -0.05727629	      0.88271534	     -0.00069726	     -0.21082508	      0.00087293	     -0.00050584	     35.74065269
      1.46742076	     -0.05514161	     -0.00053233	     -0.19685266	     -0.05727506	      0.88271464	     -0.00069843	     -0.21083069	      0.00088905	     -0.00049297	     35.74554122
      1.46881314	     -0.05511017	     -0.00053314	     -0.19682134	     -0.05727381	      0.88271397	     -0.00069960	     -0.21083578	      0.00090456	     -0.00047781	     35.97355664
      1.47020552	     -0.05507861	     -0.00053188	     -0.19678994	     -0.05727254	      0.88271331	     -0.00070078	     -0.21084043	      0.00091975	     -0.00046036	     35.90027173
      1.47145229	     -0.05505079	     -0.00053328	     -0.19676220	     -0.05727139	      0.88271275	     -0.00070185	     -0.21084431	      0.00093264	     -0.00044306	     36.13685689
      1.47269907	     -0.05502194	     -0.00053249	     -0.19673348	     -0.05727022	      0.88271221	     -0.00070292	     -0.21084797	      0.00094528	     -0.00042423	     36.12853678
      1.47394584	     -0.05499156	     -0.00053295	     -0.19670320	     -0.05726903	      0.88271169	     -0.00070399	     -0.21085140	      0.00095736	     -0.00040407	     36.29604125
      1.47552452	     -0.05495085	     -0.00053201	     -0.19666264	     -0.05726751	      0.88271107	     -0.00070536	     -0.21085542	      0.00097217	     -0.00037669	     36.34752454
      1.47678731	     -0.05491756	     -0.00053291	     -0.19662942	     -0.05726628	      0.88271061	     -0.00070647	     -0.21085836	      0.00098332	     -0.00035351	     36.57574594
      1.47805011	     -0.05488374	     -0.00053180	     -0.19659572	     -0.05726503	      0.88271018	     -0.00070757	     -0.21086110	      0.00099414	     -0.00032933	     36.59033787
      1.47931290	     -0.05484814	     -0.00053173	     -0.19656022	     -0.05726376	      0.88270978	     -0.00070869	     -0.21086362	      0.00100434	     -0.00030440	     36.76792696
      1.48088039	     -0.05480187	     -0.00052995	     -0.19651410	     -0.05726218	      0.88270933	     -0.00071008	     -0.21086640	      0.00101655	     -0.00027255	     36.83916005
      1.48212083	     -0.05476337	     -0.00053042	     -0.19647568	     -0.05726091	      0.88270901	     -0.00071118	     -0.21086830	      0.00102556	     -0.00024681	     37.08939607
      1.48336127	     -0.05472448	     -0.00052944	     -0.19643688	     -0.05725964	      0.88270872	     -0.00071229	     -0.21086994	      0.00103425	     -0.00022057	     37.13950790
      1.48460171	     -0.05468664	     -0.00052952	     -0.19639911	     -0.05725835	      0.88270846	     -0.00071340	     -0.21087135	      0.00104228	     -0.00019408	     37.29540744
      1.48623363	     -0.05463870	     -0.00052803	     -0.19635129	     -0.05725664	      0.88270817	     -0.00071487	     -0.21087296	      0.00105217	     -0.00015924	     37.37105979
      1.48745995	     -0.05460303	     -0.00052855	     -0.19631567	     -0.05725535	      0.88270799	     -0.00071598	     -0.21087400	      0.00105891	     -0.00013340	     37.59343504
      1.48868628	     -0.05456721	     -0.00052745	     -0.19627993	     -0.05725404	      0.88270784	     -0.00071709	     -0.21087490	      0.00106540	     -0.00010792	     37.66732628
      1.49017654	     -0.05452391	     -0.00052754	     -0.19623669	     -0.05725245	      0.88270771	     -0.00071845	     -0.21087581	      0.00107257	     -0.00007764	     37.90598413
      1.49150598	     -0.05448435	     -0.00052548	     -0.19619724	     -0.05725102	      0.88270762	     -0.00071967	     -0.21087642	      0.00107859	     -0.00005123	     37.95207248
      1.49283542	     -0.05444392	     -0.00052538	     -0.19615685	     -0.05724958	      0.88270757	     -0.00072089	     -0.21087680	      0.00108386	     -0.00002563	     38.18422768
      1.49416486	     -0.05440231	     -0.00052280	     -0.19611535	     -0.05724814	      0.88270755	     -0.00072212	     -0.21087691	      0.00108882	     -0.00000089	     38.24018157
      1.49549429	     -0.05435986	     -0.00052265	     -0.19607294	     -0.05724669	      0.88270757	     -0.00072335	     -0.21087674	      0.00109307	      0.00002281	     38.49166685
      1.49682373	     -0.05431475	     -0.00051955	     -0.19602796	     -0.05724523	      0.88270761	     -0.00072458	     -0.21087625	      0.00109705	      0.00004560	     38.56600232
      1.49815317	     -0.05426734	     -0.00051917	     -0.19598058	     -0.05724377	      0.88270769	     -0.00072582	     -0.21087540	      0.00110026	      0.00006745	     38.84393051
      1.49948261	     -0.05421789	     -0.00051581	     -0.19593125	     -0.05724231	      0.88270779	     -0.00072706	     -0.21087414	      0.00110312	      0.00008857	     38.90517226
      1.50081204	     -0.05416613	     -0.00051542	     -0.19587952	     -0.05724084	      0.88270792	     -0.00072831	     -0.21087245	      0.00110503	      0.00010881	     39.18274316
      1.50214148	     -0.05411132	     -0.00051208	     -0.19582481	     -0.05723937	      0.88270808	     -0.00072956	     -0.21087030	      0.00110651	      0.00012847	     39.25677276
      1.50333751	     -0.05405998	     -0.00051216	     -0.19577348	     -0.05723804	      0.88270824	     -0.00073069	     -0.21086798	      0.00110698	      0.00014566	     39.51809910
      1.50453354	     -0.05400609	     -0.00051019	     -0.19571964	     -0.05723672	      0.88270843	     -0.00073183	     -0.21086524	      0.00110700	      0.00016264	     39.65353360
      1.50572957	     -0.05394997	     -0.00050941	     -0.19566353	     -0.05723540	      0.88270863	     -0.00073296	     -0.21086205	      0.00110621	      0.00017946	     39.86854874
      1.50740093	     -0.05386812	     -0.00050720	     -0.19558171	     -0.05723355	      0.88270895	     -0.00073456	     -0.21085681	      0.00110393	      0.00020300	     40.11017696
      1.50863186	     -0.05380500	     -0.00050721	     -0.19551856	     -0.05723219	      0.88270921	     -0.00073574	     -0.21085235	      0.00110110	      0.00022045	     40.38048812
      1.50986278	     -0.05373917	     -0.00050553	     -0.19545274	     -0.05723084	      0.88270950	     -0.00073692	     -0.21084733	      0.00109748	      0.00023821	     40.57010092
      1.51109371	     -0.05367117	     -0.00050515	     -0.19538471	     -0.05722949	      0.88270980	     -0.00073810	     -0.21084176	      0.00109279	      0.00025633	     40.83071459
      1.51271310	     -0.05357956	     -0.00050327	     -0.19529307	     -0.05722773	      0.88271024	     -0.00073966	     -0.21083356	      0.00108514	      0.00028093	     41.10333411
      1.51390510	     -0.05351083	     -0.00050357	     -0.19522426	     -0.05722644	      0.88271058	     -0.00074081	     -0.21082694	      0.00107814	      0.00029953	     41.37399944
      1.51509711	     -0.05344057	     -0.00050189	     -0.19515397	     -0.05722516	      0.88271095	     -0.00074197	     -0.21081981	      0.00107021	      0.00031857	     41.56804214
      1.51658672	     -0.05335128	     -0.00050099	     -0.19506459	     -0.05722357	      0.88271144	     -0.00074341	     -0.21081020	      0.00105870	      0.00034273	     41.88458640
      1.51790192	     -0.05327262	     -0.00049855	     -0.19498589	     -0.05722219	      0.88271191	     -0.00074469	     -0.21080111	      0.00104732	      0.00036434	     42.09726981
      1.51921711	     -0.05319479	     -0.00049845	     -0.19490794	     -0.05722082	      0.88271240	     -0.00074598	     -0.21079152	      0.00103455	      0.00038594	     42.39777215
      1.52053231	     -0.05311774	     -0.00049608	     -0.19483082	     -0.05721947	      0.88271292	     -0.00074726	     -0.21078148	      0.00102077	      0.00040751	     42.61062100
      1.52184751	     -0.05304219	     -0.00049661	     -0.19475510	     -0.05721813	      0.88271347	     -0.00074855	     -0.21077105	      0.00100563	      0.00042877	     42.92204973
      1.52316271	     -0.05296844	     -0.00049447	     -0.19468125	     -0.05721682	      0.88271405	     -0.00074984	     -0.21076029	      0.00098957	      0.00044970	     43.12239644
      1.52447791	     -0.05289638	     -0.00049582	     -0.19460897	     -0.05721553	      0.88271465	     -0.00075113	     -0.21074926	      0.00097214	      0.00046998	     43.44585832
      1.52563870	     -0.05283414	     -0.00049417	     -0.19454661	     -0.05721441	      0.88271521	     -0.00075227	     -0.21073933	      0.00095606	      0.00048736	     43.59671287
      1.52679949	     -0.05277373	     -0.00049464	     -0.19448601	     -0.05721331	      0.88271579	     -0.00075342	     -0.21072926	      0.00093898	      0.00050399	     43.82742999
      1.52822572	     -0.05270096	     -0.00049362	     -0.19441305	     -0.05721199	      0.88271652	     -0.00075482	     -0.21071672	      0.00091698	      0.00052327	     44.05154318
      1.52965195	     -0.05262762	     -0.00049425	     -0.19433945	     -0.05721070	      0.88271728	     -0.00075623	     -0.21070399	      0.00089369	      0.00054104	     44.37484100
      1.53081517	     -0.05256865	     -0.00049249	     -0.19428034	     -0.05720967	      0.88271792	     -0.00075738	     -0.21069345	      0.00087401	      0.00055444	     44.50725924
      1.53197839	     -0.05251204	     -0.00049281	     -0.19422351	     -0.05720866	      0.88271857	     -0.00075854	     -0.21068281	      0.00085345	      0.00056665	     44.72770631
      1.53342035	     -0.05244517	     -0.00049211	     -0.19415640	     -0.05720745	      0.88271939	     -0.00075996	     -0.21066956	      0.00082706	      0.00058011	     44.93026509
      1.53486232	     -0.05238310	     -0.00049414	     -0.19409398	     -0.05720628	      0.88272024	     -0.00076139	     -0.21065634	      0.00079947	      0.00059155	     45.25005608
      1.53597168	     -0.05233788	     -0.00049355	     -0.19404856	     -0.05720540	      0.88272090	     -0.00076249	     -0.21064625	      0.00077771	      0.00059900	     45.33719823
      1.53708104	     -0.05229390	     -0.00049482	     -0.19400431	     -0.05720455	      0.88272157	     -0.00076360	     -0.21063624	      0.00075526	      0.00060515	     45.53926842
      1.53858991	     -0.05223510	     -0.00049521	     -0.19394519	     -0.05720344	      0.88272249	     -0.00076509	     -0.21062273	      0.00072390	      0.00061148	     45.74096987
      1.54009877	     -0.05217924	     -0.00049763	     -0.19388893	     -0.05720237	      0.88272341	     -0.00076659	     -0.21060935	      0.00069140	      0.00061533	     46.06756685
      1.54115496	     -0.05214213	     -0.00049694	     -0.19385160	     -0.05720165	      0.88272406	     -0.00076764	     -0.21060009	      0.00066824	      0.00061658	     46.10443800
      1.54221115	     -0.05210676	     -0.00049803	     -0.19381597	     -0.05720096	      0.88272471	     -0.00076869	     -0.21059093	      0.00064450	      0.00061654	     46.26665335
      1.54381782	     -0.05205895	     -0.00049891	     -0.19376777	     -0.05719995	      0.88272570	     -0.00077029	     -0.21057725	      0.00060763	      0.00061394	     46.41903902
      1.54514546	     -0.05202521	     -0.00050086	     -0.19373365	     -0.05719917	      0.88272652	     -0.00077160	     -0.21056631	      0.00057640	      0.00060926	     46.61048540
      1.54647310	     -0.05199591	     -0.00050102	     -0.19370404	     -0.05719842	      0.88272732	     -0.00077292	     -0.21055575	      0.00054479	      0.00060217	     46.66342546
      1.54780074	     -0.05197002	     -0.00050320	     -0.19367776	     -0.05719772	      0.88272811	     -0.00077424	     -0.21054560	      0.00051263	      0.00059241	     46.87700189
      1.54899469	     -0.05194914	     -0.00050248	     -0.19365662	     -0.05719713	      0.88272881	     -0.00077542	     -0.21053682	      0.00048363	      0.00058139	     46.87360284
      1.55018864	     -0.05193009	     -0.00050370	     -0.19363724	     -0.05719657	      0.88272950	     -0.00077660	     -0.21052835	      0.00045434	      0.00056819	     47.03341254
      1.55138259	     -0.05191340	     -0.00050345	     -0.19362027	     -0.05719604	      0.88273017	     -0.00077779	     -0.21052021	      0.00042503	      0.00055294	     47.07230454
      1.55287802	     -0.05189525	     -0.00050448	     -0.19360172	     -0.05719543	      0.88273098	     -0.00077926	     -0.21051046	      0.00038814	      0.00053089	     47.24515093
      1.55408606	     -0.05188249	     -0.00050340	     -0.19358871	     -0.05719498	      0.88273161	     -0.00078046	     -0.21050291	      0.00035846	      0.00051080	     47.22757431
      1.55529410	     -0.05187129	     -0.00050419	     -0.19357719	     -0.05719457	      0.88273221	     -0.00078165	     -0.21049566	      0.00032871	      0.00048869	     47.36227730
      1.55650215	     -0.05186186	     -0.00050362	     -0.19356749	     -0.05719419	      0.88273279	     -0.00078284	     -0.21048868	      0.00029915	      0.00046475	     47.37710707
      1.55799188	     -0.05185271	     -0.00050458	     -0.19355794	     -0.05719377	      0.88273346	     -0.00078431	     -0.21048045	      0.00026276	      0.00043282	     47.53195299
      1.55918109	     -0.05184716	     -0.00050353	     -0.19355214	     -0.05719347	      0.88273396	     -0.00078548	     -0.21047418	      0.00023398	      0.00040570	     47.48587367
      1.56037030	     -0.05184329	     -0.00050439	     -0.19354795	     -0.05719321	      0.88273442	     -0.00078665	     -0.21046815	      0.00020522	      0.00037721	     47.59203631
      1.56155951	     -0.05184107	     -0.00050408	     -0.19354547	     -0.05719298	      0.88273485	     -0.00078781	     -0.21046237	      0.00017671	      0.00034761	     47.58942935
      1.56310712	     -0.05184055	     -0.00050521	     -0.19354454	     -0.05719274	      0.88273536	     -0.00078933	     -0.21045522	      0.00013975	      0.00030760	     47.71098277
      1.56428745	     -0.05184185	     -0.00050436	     -0.19354559	     -0.05719259	      0.88273571	     -0.00079048	     -0.21045004	      0.00011187	      0.00027624	     47.64000555
      1.56546779	     -0.05184465	     -0.00050529	     -0.19354808	     -0.05719248	      0.88273601	     -0.00079163	     -0.21044509	      0.00008406	      0.00024424	     47.71824500
      1.56688599	     -0.05184987	     -0.00050478	     -0.19355298	     -0.05719238	      0.88273633	     -0.00079301	     -0.21043946	      0.00005099	      0.00020525	     47.67183627
      1.56816083	     -0.05185611	     -0.00050604	     -0.19355889	     -0.05719233	      0.88273657	     -0.00079425	     -0.21043467	      0.00002138	      0.00016983	     47.77816975
      1.56943566	     -0.05186379	     -0.00050509	     -0.19356629	     -0.05719233	      0.88273677	     -0.00079548	     -0.21043013	     -0.00000784	      0.00013437	     47.68585868
      1.57071050	     -0.05187294	     -0.00050647	     -0.19357511	     -0.05719235	      0.88273691	     -0.00079672	     -0.21042585	     -0.00003696	      0.00009893	     47.79547391
      1.57198533	     -0.05188341	     -0.00050545	     -0.19358532	     -0.05719242	      0.88273702	     -0.00079795	     -0.21042181	     -0.00006565	      0.00006378	     47.68909529
      1.57326017	     -0.05189515	     -0.00050692	     -0.19359673	     -0.05719252	      0.88273708	     -0.00079918	     -0.21041800	     -0.00009423	      0.00002898	     47.80354705
      1.57453500	     -0.05190800	     -0.00050575	     -0.19360933	     -0.05719266	      0.88273709	     -0.00080040	     -0.21041442	     -0.00012233	     -0.00000521	     47.68220077
      1.57580984	     -0.05192195	     -0.00050728	     -0.19362296	     -0.05719283	      0.88273706	     -0.00080162	     -0.21041106	     -0.00015030	     -0.00003880	     47.80627986
      1.57708467	     -0.05193702	     -0.00050600	     -0.19363779	     -0.05719304	      0.88273699	     -0.00080284	     -0.21040790	     -0.00017774	     -0.00007151	     47.67032798
      1.57835951	     -0.05195355	     -0.00050767	     -0.19365399	     -0.05719329	      0.88273688	     -0.00080405	     -0.21040496	     -0.00020505	     -0.00010340	     47.79684484
      1.57963434	     -0.05197152	     -0.00050630	     -0.19367173	     -0.05719357	      0.88273673	     -0.00080526	     -0.21040223	     -0.00023182	     -0.00013421	     47.63709871
      1.58090918	     -0.05199081	     -0.00050813	     -0.19369070	     -0.05719388	      0.88273654	     -0.00080647	     -0.21039972	     -0.00025845	     -0.00016401	     47.77251626
      1.58218401	     -0.05201125	     -0.00050671	     -0.19371092	     -0.05719422	      0.88273631	     -0.00080768	     -0.21039741	     -0.00028448	     -0.00019258	     47.59363479
      1.58345885	     -0.05203294	     -0.00050877	     -0.19373229	     -0.05719460	      0.88273605	     -0.00080888	     -0.21039531	     -0.00031038	     -0.00021999	     47.73787802
      1.58473368	     -0.05205577	     -0.00050726	     -0.19375490	     -0.05719501	      0.88273575	     -0.00081007	     -0.21039342	     -0.00033563	     -0.00024601	     47.53503549
      1.58587281	     -0.05207726	     -0.00050890	     -0.19377612	     -0.05719541	      0.88273546	     -0.00081114	     -0.21039189	     -0.00035807	     -0.00026823	     47.62931969
      1.58701194	     -0.05209977	     -0.00050848	     -0.19379841	     -0.05719583	      0.88273514	     -0.00081220	     -0.21039052	     -0.00038002	     -0.00028935	     47.52840088
      1.58841253	     -0.05212894	     -0.00050941	     -0.19382729	     -0.05719638	      0.88273472	     -0.00081351	     -0.21038906	     -0.00040664	     -0.00031394	     47.55064403
      1.58981312	     -0.05215982	     -0.00050854	     -0.19385793	     -0.05719697	      0.88273426	     -0.00081480	     -0.21038785	     -0.00043256	     -0.00033698	     47.39109693
      1.59097916	     -0.05218682	     -0.00051000	     -0.19388467	     -0.05719749	      0.88273386	     -0.00081588	     -0.21038703	     -0.00045385	     -0.00035510	     47.46292657
      1.59214519	     -0.05221501	     -0.00050957	     -0.19391266	     -0.05719803	      0.88273343	     -0.00081695	     -0.21038638	     -0.00047457	     -0.00037220	     47.34185659
      1.59354836	     -0.05225054	     -0.00051063	     -0.19394791	     -0.05719871	      0.88273290	     -0.00081824	     -0.21038583	     -0.00049902	     -0.00039160	     47.35759360
      1.59495153	     -0.05228766	     -0.00050961	     -0.19398482	     -0.05719943	      0.88273234	     -0.00081952	     -0.21038553	     -0.00052263	     -0.00040970	     47.15665758
      1.59607828	     -0.05231866	     -0.00051115	     -0.19401558	     -0.05720003	      0.88273187	     -0.00082055	     -0.21038547	     -0.00054125	     -0.00042346	     47.22108097
      1.59720503	     -0.05235068	     -0.00051083	     -0.19404743	     -0.05720065	      0.88273138	     -0.00082157	     -0.21038557	     -0.00055926	     -0.00043648	     47.09309117
      1.59866065	     -0.05239367	     -0.00051177	     -0.19409016	     -0.05720148	      0.88273074	     -0.00082289	     -0.21038593	     -0.00058190	     -0.00045240	     47.06812186
      1.60011627	     -0.05243840	     -0.00051077	     -0.19413469	     -0.05720234	      0.88273007	     -0.00082420	     -0.21038656	     -0.00060352	     -0.00046734	     46.83450065
      1.60121354	     -0.05247330	     -0.00051236	     -0.19416939	     -0.05720301	      0.88272955	     -0.00082518	     -0.21038720	     -0.00061941	     -0.00047811	     46.88477827
      1.60231082	     -0.05250915	     -0.00051218	     -0.19420508	     -0.05720370	      0.88272902	     -0.00082616	     -0.21038799	     -0.00063464	     -0.00048842	     46.74771948
      1.60382686	     -0.05255968	     -0.00051273	     -0.19425539	     -0.05720468	      0.88272827	     -0.00082751	     -0.21038931	     -0.00065491	     -0.00050210	     46.68677444
      1.60534291	     -0.05261219	     -0.00051127	     -0.19430774	     -0.05720568	      0.88272749	     -0.00082885	     -0.21039093	     -0.00067399	     -0.00051513	     46.40346329
      1.60639531	     -0.05264955	     -0.00051258	     -0.19434493	     -0.05720640	      0.88272695	     -0.00082978	     -0.21039221	     -0.00068682	     -0.00052396	     46.44666264
      1.60744772	     -0.05268773	     -0.00051218	     -0.19438300	     -0.05720713	      0.88272639	     -0.00083071	     -0.21039362	     -0.00069897	     -0.00053257	     46.30679919
      1.60906514	     -0.05274759	     -0.00051246	     -0.19444267	     -0.05720827	      0.88272552	     -0.00083213	     -0.21039603	     -0.00071667	     -0.00054558	     46.20038806
      1.61040480	     -0.05279815	     -0.00051160	     -0.19449310	     -0.05720924	      0.88272478	     -0.00083330	     -0.21039823	     -0.00073026	     -0.00055618	     45.98504965
      1.61174446	     -0.05284957	     -0.00051242	     -0.19454437	     -0.05721023	      0.88272403	     -0.00083446	     -0.21040059	     -0.00074307	     -0.00056673	     45.96656784
      1.61308412	     -0.05290189	     -0.00051089	     -0.19459660	     -0.05721123	      0.88272326	     -0.00083562	     -0.21040312	     -0.00075478	     -0.00057720	     45.67274010
      1.61427482	     -0.05294902	     -0.00051194	     -0.19464360	     -0.05721214	      0.88272257	     -0.00083665	     -0.21040549	     -0.00076462	     -0.00058655	     45.68549091
      1.61546551	     -0.05299671	     -0.00051097	     -0.19469121	     -0.05721305	      0.88272187	     -0.00083768	     -0.21040798	     -0.00077354	     -0.00059586	     45.45901512
      1.61665621	     -0.05304495	     -0.00051123	     -0.19473936	     -0.05721398	      0.88272115	     -0.00083870	     -0.21041057	     -0.00078183	     -0.00060520	     45.37997544
      1.61821209	     -0.05310883	     -0.00051013	     -0.19480316	     -0.05721521	      0.88272020	     -0.00084002	     -0.21041411	     -0.00079142	     -0.00061741	     45.10982957
      1.61943136	     -0.05315942	     -0.00051089	     -0.19485366	     -0.05721617	      0.88271944	     -0.00084106	     -0.21041700	     -0.00079818	     -0.00062707	     45.08840091
      1.62065062	     -0.05321038	     -0.00050981	     -0.19490458	     -0.05721715	      0.88271867	     -0.00084209	     -0.21041999	     -0.00080400	     -0.00063673	     44.85009743
      1.62186989	     -0.05326166	     -0.00050998	     -0.19495579	     -0.05721813	      0.88271789	     -0.00084312	     -0.21042306	     -0.00080913	     -0.00064648	     44.76606904
      1.62340321	     -0.05332663	     -0.00050906	     -0.19502072	     -0.05721938	      0.88271689	     -0.00084440	     -0.21042704	     -0.00081433	     -0.00065871	     44.47635941
      1.62460988	     -0.05337804	     -0.00051004	     -0.19507206	     -0.05722036	      0.88271609	     -0.00084541	     -0.21043025	     -0.00081771	     -0.00066838	     44.44984896
      1.62581654	     -0.05342948	     -0.00050917	     -0.19512349	     -0.05722135	      0.88271528	     -0.00084641	     -0.21043353	     -0.00082014	     -0.00067799	     44.20998111
      1.62702321	     -0.05348079	     -0.00050942	     -0.19517477	     -0.05722234	      0.88271445	     -0.00084741	     -0.21043687	     -0.00082189	     -0.00068759	     44.11689785
      1.62860872	     -0.05354801	     -0.00050827	     -0.19524199	     -0.05722365	      0.88271335	     -0.00084872	     -0.21044132	     -0.00082285	     -0.00070005	     43.82429885
      1.62981150	     -0.05359889	     -0.00050904	     -0.19529283	     -0.05722464	      0.88271250	     -0.00084971	     -0.21044473	     -0.00082283	     -0.00070942	     43.80296469
      1.63101428	     -0.05364968	     -0.00050808	     -0.19534365	     -0.05722563	      0.88271165	     -0.00085070	     -0.21044817	     -0.00082188	     -0.00071862	     43.56942682
      1.63246261	     -0.05371072	     -0.00050850	     -0.19540468	     -0.05722682	      0.88271060	     -0.00085188	     -0.21045235	     -0.00081984	     -0.00072949	     43.49337545
      1.63391094	     -0.05377137	     -0.00050657	     -0.19546540	     -0.05722800	      0.88270953	     -0.00085305	     -0.21045654	     -0.00081647	     -0.00073999	     43.13309629
      1.63500624	     -0.05381702	     -0.00050766	     -0.19551104	     -0.05722889	      0.88270872	     -0.00085394	     -0.21045973	     -0.00081343	     -0.00074775	     43.15798033
      1.63610155	     -0.05386246	     -0.00050695	     -0.19555651	     -0.05722978	      0.88270789	     -0.00085482	     -0.21046291	     -0.00080959	     -0.00075522	     42.96890969
      1.63767239	     -0.05392719	     -0.00050704	     -0.19562129	     -0.05723105	      0.88270670	     -0.00085608	     -0.21046748	     -0.00080312	     -0.00076545	     42.83897159
      1.63903471	     -0.05398291	     -0.00050602	     -0.19567709	     -0.05723214	      0.88270565	     -0.00085717	     -0.21047144	     -0.00079639	     -0.00077373	     42.57625480
      1.64039702	     -0.05403824	     -0.00050693	     -0.19573245	     -0.05723322	      0.88270459	     -0.00085826	     -0.21047538	     -0.00078895	     -0.00078146	     42.55613199
      1.64175934	     -0.05409293	     -0.00050541	     -0.19578724	     -0.05723429	      0.88270352	     -0.00085934	     -0.21047930	     -0.00078037	     -0.00078848	     42.21289290
      1.64294706	     -0.05413988	     -0.00050667	     -0.19583421	     -0.05723521	      0.88270258	     -0.00086028	     -0.21048269	     -0.00077244	     -0.00079407	     42.23771429
      1.64413479	     -0.05418601	     -0.00050605	     -0.19588043	     -0.05723612	      0.88270164	     -0.00086121	     -0.21048605	     -0.00076366	     -0.00079903	     42.00918096
      1.64556488	     -0.05424068	     -0.00050701	     -0.19593517	     -0.05723721	      0.88270049	     -0.00086233	     -0.21049002	     -0.00075239	     -0.00080422	     41.95036584
      1.64699498	     -0.05429420	     -0.00050624	     -0.19598881	     -0.05723827	      0.88269934	     -0.00086345	     -0.21049391	     -0.00074005	     -0.00080842	     41.63667200
      1.64818503	     -0.05433778	     -0.00050798	     -0.19603242	     -0.05723915	      0.88269837	     -0.00086438	     -0.21049709	     -0.00072935	     -0.00081123	     41.68068532
      1.64937508	     -0.05438029	     -0.00050797	     -0.19607503	     -0.05724001	      0.88269741	     -0.00086530	     -0.21050020	     -0.00071789	     -0.00081329	     41.46502976
      1.65082631	     -0.05443067	     -0.00050964	     -0.19612549	     -0.05724104	      0.88269622	     -0.00086643	     -0.21050390	     -0.00070333	     -0.00081483	     41.43007569
      1.65227754	     -0.05447900	     -0.00050949	     -0.19617395	     -0.05724205	      0.88269504	     -0.00086755	     -0.21050747	     -0.00068780	     -0.00081520	     41.10706275
      1.65343781	     -0.05451619	     -0.00051179	     -0.19621119	     -0.05724284	      0.88269410	     -0.00086845	     -0.21051024	     -0.00067511	     -0.00081469	     41.18775768
      1.65459808	     -0.05455219	     -0.00051240	     -0.19624729	     -0.05724362	      0.88269315	     -0.00086934	     -0.21051292	     -0.00066179	     -0.00081336	     40.99680496
      1.65609803	     -0.05459668	     -0.00051462	     -0.19629186	     -0.05724460	      0.88269193	     -0.00087049	     -0.21051626	     -0.00064413	     -0.00081051	     40.97083094
      1.65759798	     -0.05463881	     -0.00051506	     -0.19633415	     -0.05724555	      0.88269072	     -0.00087164	     -0.21051946	     -0.00062562	     -0.00080628	     40.64275040
      1.65872609	     -0.05466893	     -0.00051778	     -0.19636431	     -0.05724625	      0.88268981	     -0.00087250	     -0.21052178	     -0.00061156	     -0.00080228	     40.76393178
      1.65985419	     -0.05469759	     -0.00051884	     -0.19639308	     -0.05724693	      0.88268891	     -0.00087336	     -0.21052402	     -0.00059701	     -0.00079749	     40.60652895
      1.66141841	     -0.05473473	     -0.00052153	     -0.19643032	     -0.05724785	      0.88268767	     -0.00087454	     -0.21052698	     -0.00057648	     -0.00078962	     40.59472924
      1.66298263	     -0.05476894	     -0.00052239	     -0.19646470	     -0.05724873	      0.88268644	     -0.00087573	     -0.21052979	     -0.00055525	     -0.00078025	     40.26395931
      1.66406310	     -0.05479076	     -0.00052535	     -0.19648657	     -0.05724932	      0.88268560	     -0.00087655	     -0.21053163	     -0.00054059	     -0.00077299	     40.42446997
      1.66514356	     -0.05481113	     -0.00052660	     -0.19650704	     -0.05724990	      0.88268477	     -0.00087736	     -0.21053340	     -0.00052557	     -0.00076502	     40.30166637
      1.66681442	     -0.05483971	     -0.00052940	     -0.19653575	     -0.05725076	      0.88268350	     -0.00087862	     -0.21053598	     -0.00050212	     -0.00075146	     40.28798839
      1.66819135	     -0.05486071	     -0.00053070	     -0.19655689	     -0.05725144	      0.88268248	     -0.00087965	     -0.21053797	     -0.00048241	     -0.00073914	     40.09671282
      1.66956828	     -0.05487967	     -0.00053372	     -0.19657595	     -0.05725209	      0.88268147	     -0.00088068	     -0.21053983	     -0.00046267	     -0.00072588	     40.21887546
      1.67094520	     -0.05489670	     -0.00053445	     -0.19659315	     -0.05725271	      0.88268048	     -0.00088170	     -0.21054158	     -0.00044251	     -0.00071167	     39.92626280
      1.67216921	     -0.05491021	     -0.00053746	     -0.19660675	     -0.05725324	      0.88267962	     -0.00088261	     -0.21054304	     -0.00042473	     -0.00069838	     40.10008134
      1.67339322	     -0.05492207	     -0.00053841	     -0.19661874	     -0.05725375	      0.88267877	     -0.00088352	     -0.21054441	     -0.00040663	     -0.00068444	     39.90956602
      1.67461723	     -0.05493243	     -0.00054051	     -0.19662921	     -0.05725424	      0.88267794	     -0.00088443	     -0.21054570	     -0.00038856	     -0.00067003	     39.95187526
      1.67620747	     -0.05494391	     -0.00054166	     -0.19664088	     -0.05725483	      0.88267689	     -0.00088560	     -0.21054726	     -0.00036481	     -0.00065072	     39.74759887
      1.67745651	     -0.05495158	     -0.00054411	     -0.19664866	     -0.05725528	      0.88267609	     -0.00088652	     -0.21054840	     -0.00034621	     -0.00063535	     39.89257643
      1.67870556	     -0.05495825	     -0.00054478	     -0.19665548	     -0.05725570	      0.88267530	     -0.00088744	     -0.21054948	     -0.00032728	     -0.00061991	     39.70403649
      1.67995461	     -0.05496487	     -0.00054680	     -0.19666222	     -0.05725610	      0.88267454	     -0.00088836	     -0.21055051	     -0.00030833	     -0.00060464	     39.75565127
      1.68152424	     -0.05497465	     -0.00054805	     -0.19667219	     -0.05725656	      0.88267360	     -0.00088951	     -0.21055184	     -0.00028409	     -0.00058594	     39.51953945
      1.68275496	     -0.05498387	     -0.00055096	     -0.19668150	     -0.05725690	      0.88267289	     -0.00089042	     -0.21055298	     -0.00026504	     -0.00057202	     39.66939774
      1.68398568	     -0.05499470	     -0.00055234	     -0.19669246	     -0.05725721	      0.88267220	     -0.00089132	     -0.21055427	     -0.00024550	     -0.00055894	     39.46933636
      1.68521640	     -0.05500773	     -0.00055516	     -0.19670558	     -0.05725750	      0.88267152	     -0.00089222	     -0.21055576	     -0.00022574	     -0.00054699	     39.49742268
      1.68685221	     -0.05502814	     -0.00055803	     -0.19672614	     -0.05725785	      0.88267063	     -0.00089342	     -0.21055815	     -0.00019867	     -0.00053308	     39.25671857
      1.68807945	     -0.05504503	     -0.00056216	     -0.19674308	     -0.05725808	      0.88266998	     -0.00089432	     -0.21056029	     -0.00017798	     -0.00052435	     39.41134837
      1.68930670	     -0.05506299	     -0.00056482	     -0.19676114	     -0.05725829	      0.88266935	     -0.00089522	     -0.21056275	     -0.00015659	     -0.00051709	     39.20928616
      1.69079454	     -0.05508659	     -0.00056986	     -0.19678482	     -0.05725850	      0.88266858	     -0.00089631	     -0.21056616	     -0.00013012	     -0.00051046	     39.28968564
      1.69212816	     -0.05510880	     -0.00057283	     -0.19680715	     -0.05725866	      0.88266790	     -0.00089729	     -0.21056965	     -0.00010550	     -0.00050650	     38.98504431
      1.69346179	     -0.05513192	     -0.00057803	     -0.19683033	     -0.05725878	      0.88266723	     -0.00089827	     -0.21057354	     -0.00008045	     -0.00050452	     39.13464358
      1.69479541	     -0.05515694	     -0.00058114	     -0.19685548	     -0.05725887	      0.88266656	     -0.00089925	     -0.21057785	     -0.00005444	     -0.00050444	     38.79238699
      1.69612904	     -0.05518351	     -0.00058671	     -0.19688210	     -0.05725893	      0.88266588	     -0.00090022	     -0.21058260	     -0.00002798	     -0.00050634	     38.95219184
      1.69746267	     -0.05521105	     -0.00058986	     -0.19690977	     -0.05725895	      0.88266521	     -0.00090120	     -0.21058781	     -0.00000048	     -0.00051007	     38.58946998
      1.69879629	     -0.05524007	     -0.00059556	     -0.19693886	     -0.05725893	      0.88266452	     -0.00090218	     -0.21059346	      0.00002750	     -0.00051569	     38.75201551
      1.70012992	     -0.05527034	     -0.00059869	     -0.19696928	     -0.05725887	      0.88266383	     -0.00090316	     -0.21059958	      0.00005658	     -0.00052299	     38.37626056
      1.70146355	     -0.05530144	     -0.00060443	     -0.19700046	     -0.05725878	      0.88266313	     -0.00090413	     -0.21060616	      0.00008616	     -0.00053197	     38.54301168
      1.70279717	     -0.05533378	     -0.00060748	     -0.19703296	     -0.05725864	      0.88266241	     -0.00090511	     -0.21061319	      0.00011687	     -0.00054235	     38.16304019
      1.70413080	     -0.05536734	     -0.00061316	     -0.19706662	     -0.05725846	      0.88266168	     -0.00090608	     -0.21062068	      0.00014809	     -0.00055411	     38.31820370
      1.70546442	     -0.05540182	     -0.00061597	     -0.19710128	     -0.05725825	      0.88266093	     -0.00090705	     -0.21062863	      0.00018045	     -0.00056700	     37.93968517
      1.70679805	     -0.05543721	     -0.00062141	     -0.19713680	     -0.05725798	      0.88266017	     -0.00090802	     -0.21063701	      0.00021333	     -0.00058098	     38.08739075
      1.70813168	     -0.05547311	     -0.00062402	     -0.19717290	     -0.05725768	      0.88265938	     -0.00090899	     -0.21064583	      0.00024738	     -0.00059576	     37.72889862
      1.70946530	     -0.05550925	     -0.00062923	     -0.19720918	     -0.05725732	      0.88265858	     -0.00090996	     -0.21065504	      0.00028199	     -0.00061126	     37.87021795
      1.71079893	     -0.05554550	     -0.00063165	     -0.19724566	     -0.05725692	      0.88265775	     -0.00091093	     -0.21066463	      0.00031773	     -0.00062713	     37.53009030
      1.71213256	     -0.05558254	     -0.00063657	     -0.19728286	     -0.05725648	      0.88265690	     -0.00091189	     -0.21067457	      0.00035399	     -0.00064331	     37.64750638
      1.71346618	     -0.05562028	     -0.00063883	     -0.19732085	     -0.05725598	      0.88265604	     -0.00091285	     -0.21068486	      0.00039132	     -0.00065950	     37.32362103
      1.71479981	     -0.05565849	     -0.00064347	     -0.19735925	     -0.05725543	      0.88265514	     -0.00091381	     -0.21069549	      0.00042917	     -0.00067567	     37.42627185
      1.71613343	     -0.05569692	     -0.00064556	     -0.19739794	     -0.05725483	      0.88265423	     -0.00091477	     -0.21070644	      0.00046808	     -0.00069154	     37.12425408
      1.71746706	     -0.05573611	     -0.00064986	     -0.19743735	     -0.05725418	      0.88265330	     -0.00091573	     -0.21071770	      0.00050751	     -0.00070708	     37.20298142
      1.71880069	     -0.05577644	     -0.00065186	     -0.19747797	     -0.05725348	      0.88265235	     -0.00091669	     -0.21072926	      0.00054796	     -0.00072213	     36.91527874
      1.72013431	     -0.05581812	     -0.00065602	     -0.19751988	     -0.05725272	      0.88265137	     -0.00091764	     -0.21074114	      0.00058896	     -0.00073672	     36.97824501
      1.72146794	     -0.05585998	     -0.00065823	     -0.19756203	     -0.05725191	      0.88265038	     -0.00091859	     -0.21075333	      0.00063104	     -0.00075066	     36.72938454
      1.72280156	     -0.05590131	     -0.00066238	     -0.19760361	     -0.05725104	      0.88264937	     -0.00091955	     -0.21076579	      0.00067377	     -0.00076389	     36.79034080
      1.72413519	     -0.05594186	     -0.00066464	     -0.19764448	     -0.05725011	      0.88264835	     -0.00092050	     -0.21077846	      0.00071752	     -0.00077618	     36.56233455
      1.72546882	     -0.05598269	     -0.00066837	     -0.19768557	     -0.05724912	      0.88264730	     -0.00092145	     -0.21079132	      0.00076185	     -0.00078750	     36.59157823
      1.72680244	     -0.05602415	     -0.00067055	     -0.19772736	     -0.05724808	      0.88264625	     -0.00092240	     -0.21080438	      0.00080710	     -0.00079772	     36.37457595
      1.72813607	     -0.05606588	     -0.00067429	     -0.19776939	     -0.05724697	      0.88264518	     -0.00092334	     -0.21081762	      0.00085297	     -0.00080687	     36.39424594
      1.72946970	     -0.05610757	     -0.00067675	     -0.19781142	     -0.05724580	      0.88264409	     -0.00092429	     -0.21083104	      0.00089976	     -0.00081481	     36.20620778
      1.73080332	     -0.05614950	     -0.00068050	     -0.19785365	     -0.05724457	      0.88264300	     -0.00092524	     -0.21084462	      0.00094716	     -0.00082154	     36.20764492
      1.73213695	     -0.05619207	     -0.00068313	     -0.19789656	     -0.05724328	      0.88264190	     -0.00092619	     -0.21085837	      0.00099543	     -0.00082699	     36.03127873
      1.73376885	     -0.05624467	     -0.00068816	     -0.19794955	     -0.05724160	      0.88264055	     -0.00092735	     -0.21087540	      0.00105529	     -0.00083200	     36.09601912
      1.73495925	     -0.05628271	     -0.00068974	     -0.19798793	     -0.05724032	      0.88263956	     -0.00092819	     -0.21088797	      0.00109986	     -0.00083441	     35.83114782
      1.73614966	     -0.05632012	     -0.00069295	     -0.19802564	     -0.05723898	      0.88263856	     -0.00092903	     -0.21090062	      0.00114482	     -0.00083583	     35.82576906
      1.73775041	     -0.05636889	     -0.00069554	     -0.19807489	     -0.05723710	      0.88263722	     -0.00093017	     -0.21091771	      0.00120631	     -0.00083594	     35.66801606
      1.73918016	     -0.05641061	     -0.00069884	     -0.19811701	     -0.05723534	      0.88263603	     -0.00093118	     -0.21093300	      0.00126186	     -0.00083404	     35.71302746
      1.74060990	     -0.05644916	     -0.00069955	     -0.19815604	     -0.05723349	      0.88263484	     -0.00093219	     -0.21094822	      0.00131833	     -0.00083009	     35.45775466
      1.74185661	     -0.05648086	     -0.00070271	     -0.19818810	     -0.05723182	      0.88263381	     -0.00093308	     -0.21096140	      0.00136783	     -0.00082501	     35.55897214
      1.74310331	     -0.05651124	     -0.00070372	     -0.19821891	     -0.05723008	      0.88263278	     -0.00093396	     -0.21097448	      0.00141801	     -0.00081827	     35.40196547
      1.74435001	     -0.05654104	     -0.00070582	     -0.19824910	     -0.05722828	      0.88263177	     -0.00093484	     -0.21098743	      0.00146849	     -0.00080998	     35.39409139
      1.74605926	     -0.05658092	     -0.00070731	     -0.19828958	     -0.05722571	      0.88263040	     -0.00093605	     -0.21100498	      0.00153853	     -0.00079609	     35.24184211
      1.74733926	     -0.05660910	     -0.00071005	     -0.19831816	     -0.05722371	      0.88262939	     -0.00093695	     -0.21101793	      0.00159131	     -0.00078388	     35.31558251
      1.74861927	     -0.05663397	     -0.00071130	     -0.19834349	     -0.05722164	      0.88262839	     -0.00093785	     -0.21103067	      0.00164468	     -0.00077002	     35.19672617
      1.74989927	     -0.05665688	     -0.00071415	     -0.19836681	     -0.05721950	      0.88262741	     -0.00093875	     -0.21104320	      0.00169825	     -0.00075446	     35.21148953
      1.75157679	     -0.05668592	     -0.00071662	     -0.19839643	     -0.05721659	      0.88262617	     -0.00093994	     -0.21105930	      0.00176910	     -0.00073139	     35.10096952
      1.75282991	     -0.05670615	     -0.00072016	     -0.19841706	     -0.05721434	      0.88262526	     -0.00094082	     -0.21107106	      0.00182217	     -0.00071231	     35.18650625
      1.75408303	     -0.05672407	     -0.00072179	     -0.19843542	     -0.05721203	      0.88262438	     -0.00094170	     -0.21108253	      0.00187567	     -0.00069162	     35.12134542
      1.75562533	     -0.05674233	     -0.00072513	     -0.19845420	     -0.05720908	      0.88262334	     -0.00094278	     -0.21109616	      0.00194164	     -0.00066410	     35.19536872
      1.75700253	     -0.05675495	     -0.00072611	     -0.19846735	     -0.05720637	      0.88262244	     -0.00094375	     -0.21110778	      0.00200095	     -0.00063756	     35.11320144
      1.75837973	     -0.05676507	     -0.00072904	     -0.19847794	     -0.05720357	      0.88262158	     -0.00094472	     -0.21111883	      0.00206013	     -0.00060937	     35.20450092
      1.75975693	     -0.05677320	     -0.00072937	     -0.19848661	     -0.05720069	      0.88262076	     -0.00094569	     -0.21112928	      0.00211962	     -0.00057963	     35.11142228
      1.76113413	     -0.05677989	     -0.00073257	     -0.19849378	     -0.05719773	      0.88261999	     -0.00094665	     -0.21113912	      0.00217892	     -0.00054860	     35.23846705
      1.76251133	     -0.05678511	     -0.00073331	     -0.19849954	     -0.05719469	      0.88261925	     -0.00094762	     -0.21114836	      0.00223859	     -0.00051621	     35.16647199
      1.76388853	     -0.05678933	     -0.00073757	     -0.19850419	     -0.05719157	      0.88261856	     -0.00094859	     -0.21115701	      0.00229790	     -0.00048266	     35.31811580
      1.76526573	     -0.05679223	     -0.00073862	     -0.19850762	     -0.05718836	      0.88261792	     -0.00094955	     -0.21116507	      0.00235741	     -0.00044786	     35.23172852
      1.76648992	     -0.05679267	     -0.00074254	     -0.19850845	     -0.05718544	      0.88261740	     -0.00095041	     -0.21117173	      0.00240985	     -0.00041610	     35.35248147
      1.76771411	     -0.05679020	     -0.00074433	     -0.19850642	     -0.05718246	      0.88261691	     -0.00095127	     -0.21117787	      0.00246231	     -0.00038347	     35.35081552
      1.76921235	     -0.05678285	     -0.00074815	     -0.19849957	     -0.05717872	      0.88261636	     -0.00095233	     -0.21118460	      0.00252604	     -0.00034245	     35.47257245
      1.77071060	     -0.05676914	     -0.00075007	     -0.19848643	     -0.05717489	      0.88261588	     -0.00095338	     -0.21119038	      0.00258950	     -0.00030002	     35.50142657
      1.77194723	     -0.05675275	     -0.00075389	     -0.19847043	     -0.05717166	      0.88261553	     -0.00095425	     -0.21119434	      0.00264119	     -0.00026391	     35.66034258
      1.77318387	     -0.05673153	     -0.00075569	     -0.19844966	     -0.05716836	      0.88261523	     -0.00095512	     -0.21119752	      0.00269254	     -0.00022663	     35.71906464
      1.77469155	     -0.05669885	     -0.00075915	     -0.19841749	     -0.05716425	      0.88261492	     -0.00095619	     -0.21120026	      0.00275411	     -0.00017956	     35.89795858
      1.77619922	     -0.05665796	     -0.00075981	     -0.19837718	     -0.05716005	      0.88261469	     -0.00095725	     -0.21120168	      0.00281470	     -0.00013047	     35.98437379
      1.77737910	     -0.05661920	     -0.00076241	     -0.19833881	     -0.05715671	      0.88261456	     -0.00095808	     -0.21120180	      0.00286095	     -0.00009066	     36.17899218
      1.77855898	     -0.05657416	     -0.00076283	     -0.19829422	     -0.05715330	      0.88261447	     -0.00095891	     -0.21120098	      0.00290648	     -0.00004943	     36.30530298
      1.78013067	     -0.05650506	     -0.00076433	     -0.19822568	     -0.05714869	      0.88261444	     -0.00096001	     -0.21119833	      0.00296543	      0.00000776	     36.55364221
      1.78170236	     -0.05642668	     -0.00076328	     -0.19814792	     -0.05714398	      0.88261450	     -0.00096112	     -0.21119383	      0.00302251	      0.00006775	     36.73806562
      1.78282534	     -0.05636620	     -0.00076475	     -0.19808780	     -0.05714057	      0.88261460	     -0.00096191	     -0.21118948	      0.00306168	      0.00011221	     36.93571295
      1.78394832	     -0.05630204	     -0.00076423	     -0.19802405	     -0.05713711	      0.88261475	     -0.00096269	     -0.21118420	      0.00309977	      0.00015804	     37.09311038
      1.78561063	     -0.05620004	     -0.00076399	     -0.19792263	     -0.05713191	      0.88261507	     -0.00096386	     -0.21117470	      0.00315375	      0.00022810	     37.36671367
      1.78699781	     -0.05610747	     -0.00076203	     -0.19783057	     -0.05712750	      0.88261543	     -0.00096483	     -0.21116520	      0.00319668	      0.00028840	     37.58243730
      1.78838500	     -0.05600897	     -0.00076144	     -0.19773253	     -0.05712304	      0.88261587	     -0.00096580	     -0.21115425	      0.00323741	      0.00035008	     37.84914963
      1.78977218	     -0.05590475	     -0.00075819	     -0.19762881	     -0.05711852	      0.88261640	     -0.00096678	     -0.21114185	      0.00327620	      0.00041297	     38.06562140
      1.79115937	     -0.05579671	     -0.00075773	     -0.19752118	     -0.05711395	      0.88261702	     -0.00096775	     -0.21112803	      0.00331259	      0.00047661	     38.35757433
      1.79232766	     -0.05570416	     -0.00075450	     -0.19742903	     -0.05711007	      0.88261761	     -0.00096857	     -0.21111536	      0.00334177	      0.00053063	     38.50473209
      1.79349595	     -0.05561104	     -0.00075356	     -0.19733623	     -0.05710615	      0.88261826	     -0.00096939	     -0.21110183	      0.00336925	      0.00058464	     38.73300781
      1.79500273	     -0.05548909	     -0.00075131	     -0.19721470	     -0.05710104	      0.88261919	     -0.00097045	     -0.21108321	      0.00340259	      0.00065409	     38.99945903
      1.79650951	     -0.05536327	     -0.00075112	     -0.19708922	     -0.05709589	      0.88262023	     -0.00097151	     -0.21106332	      0.00343324	      0.00072287	     39.36280380
      1.79765833	     -0.05526380	     -0.00074860	     -0.19699006	     -0.05709194	      0.88262109	     -0.00097232	     -0.21104729	      0.00345509	      0.00077478	     39.53392146
      1.79880714	     -0.05516181	     -0.00074788	     -0.19688831	     -0.05708796	      0.88262201	     -0.00097313	     -0.21103051	      0.00347527	      0.00082600	     39.78652291
      1.80035407	     -0.05502250	     -0.00074577	     -0.19674933	     -0.05708256	      0.88262334	     -0.00097423	     -0.21100678	      0.00350008	      0.00089374	     40.07038516
      1.80190099	     -0.05488177	     -0.00074596	     -0.19660883	     -0.05707713	      0.88262477	     -0.00097532	     -0.21098185	      0.00352186	      0.00095959	     40.47515565
      1.80297587	     -0.05478290	     -0.00074367	     -0.19651018	     -0.05707334	      0.88262583	     -0.00097608	     -0.21096388	      0.00353551	      0.00100412	     40.60358915
      1.80405074	     -0.05468228	     -0.00074310	     -0.19640970	     -0.05706953	      0.88262693	     -0.00097685	     -0.21094540	      0.00354765	      0.00104745	     40.84828772
      1.80571544	     -0.05452250	     -0.00074110	     -0.19625016	     -0.05706361	      0.88262873	     -0.00097803	     -0.21091578	      0.00356383	      0.00111209	     41.18881276
      1.80707638	     -0.05439008	     -0.00074037	     -0.19611789	     -0.05705875	      0.88263028	     -0.00097900	     -0.21089068	      0.00357450	      0.00116249	     41.51039778
      1.80843733	     -0.05425719	     -0.00073801	     -0.19598517	     -0.05705388	      0.88263189	     -0.00097998	     -0.21086487	      0.00358301	      0.00121054	     41.73908618
      1.80979827	     -0.05412506	     -0.00073834	     -0.19585311	     -0.05704900	      0.88263357	     -0.00098095	     -0.21083848	      0.00358912	      0.00125598	     42.12365931
      1.81100836	     -0.05400653	     -0.00073619	     -0.19573468	     -0.05704465	      0.88263512	     -0.00098182	     -0.21081458	      0.00359290	      0.00129420	     42.30803587
      1.81221845	     -0.05388684	     -0.00073604	     -0.19561502	     -0.05704030	      0.88263670	     -0.00098268	     -0.21079026	      0.00359481	      0.00133023	     42.63221649
      1.81342854	     -0.05376688	     -0.00073456	     -0.19549512	     -0.05703595	      0.88263833	     -0.00098355	     -0.21076555	      0.00359507	      0.00136409	     42.86820958
      1.81497488	     -0.05361239	     -0.00073417	     -0.19534063	     -0.05703040	      0.88264048	     -0.00098466	     -0.21073345	      0.00359278	      0.00140408	     43.29612903
      1.81618992	     -0.05348885	     -0.00073182	     -0.19521713	     -0.05702603	      0.88264220	     -0.00098554	     -0.21070781	      0.00358913	      0.00143300	     43.50441782
      1.81740496	     -0.05336391	     -0.00073102	     -0.19509216	     -0.05702168	      0.88264396	     -0.00098641	     -0.21068179	      0.00358360	      0.00145964	     43.83690284
      1.81862001	     -0.05323852	     -0.00072873	     -0.19496678	     -0.05701733	      0.88264574	     -0.00098729	     -0.21065541	      0.00357638	      0.00148407	     44.07606346
      1.82016578	     -0.05307961	     -0.00072742	     -0.19480779	     -0.05701181	      0.88264806	     -0.00098840	     -0.21062140	      0.00356454	      0.00151183	     44.50536921
      1.82134971	     -0.05295924	     -0.00072459	     -0.19468740	     -0.05700759	      0.88264986	     -0.00098925	     -0.21059507	      0.00355370	      0.00153063	     44.68848068
      1.82253365	     -0.05284059	     -0.00072359	     -0.19456865	     -0.05700339	      0.88265168	     -0.00099011	     -0.21056857	      0.00354111	      0.00154717	     45.00148543
      1.82396748	     -0.05269772	     -0.00072073	     -0.19442569	     -0.05699833	      0.88265392	     -0.00099114	     -0.21053631	      0.00352387	      0.00156422	     45.28690751
      1.82525096	     -0.05256992	     -0.00071972	     -0.19429773	     -0.05699381	      0.88265593	     -0.00099207	     -0.21050729	      0.00350644	      0.00157668	     45.66172857
      1.82653444	     -0.05244335	     -0.00071641	     -0.19417107	     -0.05698933	      0.88265796	     -0.00099300	     -0.21047815	      0.00348737	      0.00158661	     45.87586139
      1.82781791	     -0.05231861	     -0.00071542	     -0.19404614	     -0.05698486	      0.88266000	     -0.00099393	     -0.21044895	      0.00346642	      0.00159392	     46.25244333
      1.82910139	     -0.05219565	     -0.00071178	     -0.19392305	     -0.05698043	      0.88266205	     -0.00099485	     -0.21041972	      0.00344395	      0.00159873	     46.44528675
      1.83038486	     -0.05207386	     -0.00071112	     -0.19380102	     -0.05697602	      0.88266411	     -0.00099578	     -0.21039052	      0.00341965	      0.00160093	     46.82569076
      1.83166834	     -0.05195522	     -0.00070787	     -0.19368220	     -0.05697165	      0.88266616	     -0.00099671	     -0.21036144	      0.00339390	      0.00160080	     46.98517013
      1.83295181	     -0.05183950	     -0.00070785	     -0.19356619	     -0.05696731	      0.88266821	     -0.00099764	     -0.21033255	      0.00336638	      0.00159815	     47.37703041
      1.83408964	     -0.05173778	     -0.00070496	     -0.19346428	     -0.05696350	      0.88267003	     -0.00099847	     -0.21030712	      0.00334092	      0.00159387	     47.51248070
      1.83522746	     -0.05163785	     -0.00070395	     -0.19336409	     -0.05695971	      0.88267184	     -0.00099929	     -0.21028187	      0.00331420	      0.00158769	     47.79213589
      1.83661824	     -0.05151695	     -0.00070074	     -0.19324292	     -0.05695512	      0.88267404	     -0.00100030	     -0.21025123	      0.00328015	      0.00157768	     48.02711080
      1.83800901	     -0.05139870	     -0.00069852	     -0.19312435	     -0.05695059	      0.88267623	     -0.00100131	     -0.21022083	      0.00324438	      0.00156501	     48.38929174
      1.83915077	     -0.05130407	     -0.00069428	     -0.19302951	     -0.05694690	      0.88267801	     -0.00100213	     -0.21019608	      0.00321400	      0.00155275	     48.50005122
      1.84029252	     -0.05121164	     -0.00069198	     -0.19293680	     -0.05694325	      0.88267977	     -0.00100296	     -0.21017152	      0.00318255	      0.00153871	     48.76721163
      1.84169675	     -0.05110144	     -0.00068768	     -0.19282629	     -0.05693881	      0.88268192	     -0.00100398	     -0.21014163	      0.00314272	      0.00151921	     48.97498479
      1.84310099	     -0.05099611	     -0.00068553	     -0.19272056	     -0.05693442	      0.88268404	     -0.00100500	     -0.21011213	      0.00310143	      0.00149717	     49.33591139
      1.84419194	     -0.05091801	     -0.00068143	     -0.19264221	     -0.05693106	      0.88268566	     -0.00100579	     -0.21008954	      0.00306864	      0.00147840	     49.39299040
      1.84528289	     -0.05084328	     -0.00067907	     -0.19256717	     -0.05692773	      0.88268726	     -0.00100658	     -0.21006726	      0.00303502	      0.00145811	     49.59765918
      1.84674994	     -0.05074729	     -0.00067463	     -0.19247078	     -0.05692331	      0.88268938	     -0.00100765	     -0.21003784	      0.00298886	      0.00142852	     49.77175292
      1.84821699	     -0.05065546	     -0.00067202	     -0.19237850	     -0.05691896	      0.88269145	     -0.00100872	     -0.21000906	      0.00294153	      0.00139630	     50.11540662
      1.84926063	     -0.05059268	     -0.00066765	     -0.19231545	     -0.05691591	      0.88269290	     -0.00100948	     -0.20998897	      0.00290742	      0.00137191	     50.11952055
      1.85030427	     -0.05053252	     -0.00066497	     -0.19225497	     -0.05691289	      0.88269432	     -0.00101023	     -0.20996920	      0.00287276	      0.00134624	     50.27635586
      1.85185872	     -0.05044881	     -0.00066004	     -0.19217080	     -0.05690847	      0.88269638	     -0.00101137	     -0.20994041	      0.00282043	      0.00130577	     50.40999823
      1.85315915	     -0.05038451	     -0.00065717	     -0.19210606	     -0.05690483	      0.88269805	     -0.00101231	     -0.20991698	      0.00277598	      0.00126988	     50.61020042
      1.85445958	     -0.05032540	     -0.00065271	     -0.19204656	     -0.05690125	      0.88269968	     -0.00101326	     -0.20989418	      0.00273119	      0.00123227	     50.64310112
      1.85576001	     -0.05027221	     -0.00065078	     -0.19199289	     -0.05689772	      0.88270126	     -0.00101421	     -0.20987208	      0.00268586	      0.00119294	     50.87032168
      1.85706044	     -0.05022567	     -0.00064616	     -0.19194593	     -0.05689426	      0.88270278	     -0.00101516	     -0.20985072	      0.00264038	      0.00115210	     50.80880007
      1.85815744	     -0.05019154	     -0.00064530	     -0.19191137	     -0.05689139	      0.88270403	     -0.00101597	     -0.20983333	      0.00260164	      0.00111640	     50.98840222
      1.85925444	     -0.05016162	     -0.00064263	     -0.19188106	     -0.05688855	      0.88270523	     -0.00101677	     -0.20981654	      0.00256288	      0.00107972	     50.99122790
      1.86067346	     -0.05012830	     -0.00064062	     -0.19184719	     -0.05688495	      0.88270673	     -0.00101781	     -0.20979571	      0.00251255	      0.00103086	     51.11783246
      1.86209249	     -0.05009995	     -0.00063676	     -0.19181834	     -0.05688142	      0.88270816	     -0.00101885	     -0.20977587	      0.00246226	      0.00098067	     51.06998943
      1.86319166	     -0.05008110	     -0.00063599	     -0.19179904	     -0.05687874	      0.88270921	     -0.00101966	     -0.20976116	      0.00242317	      0.00094097	     51.22180737
      1.86429083	     -0.05006482	     -0.00063341	     -0.19178236	     -0.05687609	      0.88271022	     -0.00102047	     -0.20974700	      0.00238422	      0.00090076	     51.20122871
      1.86573720	     -0.05004733	     -0.00063128	     -0.19176431	     -0.05687268	      0.88271149	     -0.00102153	     -0.20972917	      0.00233299	      0.00084719	     51.29407104
      1.86718357	     -0.05003426	     -0.00062714	     -0.19175073	     -0.05686935	      0.88271267	     -0.00102260	     -0.20971225	      0.00228205	      0.00079320	     51.18533097
      1.86823221	     -0.05002757	     -0.00062656	     -0.19174361	     -0.05686697	      0.88271349	     -0.00102337	     -0.20970052	      0.00224511	      0.00075385	     51.31159696
      1.86928086	     -0.05002299	     -0.00062421	     -0.19173864	     -0.05686464	      0.88271426	     -0.00102415	     -0.20968925	      0.00220843	      0.00071454	     51.27033665
      1.87081384	     -0.05002025	     -0.00062179	     -0.19173532	     -0.05686129	      0.88271531	     -0.00102528	     -0.20967357	      0.00215504	      0.00065724	     51.30675004
      1.87211330	     -0.05002186	     -0.00061862	     -0.19173646	     -0.05685852	      0.88271613	     -0.00102624	     -0.20966100	      0.00211017	      0.00060906	     51.20729203
      1.87341276	     -0.05002724	     -0.00061731	     -0.19174133	     -0.05685581	      0.88271689	     -0.00102720	     -0.20964911	      0.00206551	      0.00056130	     51.28540185
      1.87471223	     -0.05003617	     -0.00061372	     -0.19174981	     -0.05685315	      0.88271759	     -0.00102816	     -0.20963790	      0.00202139	      0.00051421	     51.11071298
      1.87601169	     -0.05004845	     -0.00061319	     -0.19176155	     -0.05685055	      0.88271823	     -0.00102913	     -0.20962734	      0.00197750	      0.00046775	     51.25446519
      1.87710797	     -0.05006115	     -0.00060996	     -0.19177389	     -0.05684841	      0.88271872	     -0.00102994	     -0.20961895	      0.00194104	      0.00042928	     51.04818475
      1.87820426	     -0.05007600	     -0.00060869	     -0.19178832	     -0.05684630	      0.88271917	     -0.00103075	     -0.20961101	      0.00190481	      0.00039142	     51.05621562
      1.87962700	     -0.05009848	     -0.00060580	     -0.19181028	     -0.05684362	      0.88271969	     -0.00103181	     -0.20960136	      0.00185845	      0.00034339	     50.92164898
      1.88104975	     -0.05012416	     -0.00060447	     -0.19183542	     -0.05684101	      0.88272015	     -0.00103287	     -0.20959245	      0.00181266	      0.00029667	     50.98699248
      1.88215479	     -0.05014678	     -0.00060128	     -0.19185768	     -0.05683903	      0.88272045	     -0.00103369	     -0.20958605	      0.00177775	      0.00026144	     50.76043277
      1.88325983	     -0.05017149	     -0.00059990	     -0.19188199	     -0.05683708	      0.88272072	     -0.00103451	     -0.20958008	      0.00174318	      0.00022708	     50.73935304
      1.88470678	     -0.05020694	     -0.00059688	     -0.19191694	     -0.05683459	      0.88272102	     -0.00103559	     -0.20957292	      0.00169872	      0.00018355	     50.56340304
      1.88615373	     -0.05024576	     -0.00059596	     -0.19195522	     -0.05683216	      0.88272126	     -0.00103667	     -0.20956648	      0.00165498	      0.00014163	     50.62469796
      1.88721254	     -0.05027634	     -0.00059303	     -0.19198547	     -0.05683043	      0.88272139	     -0.00103746	     -0.20956221	      0.00162373	      0.00011209	     50.36062956
      1.88827135	     -0.05030879	     -0.00059191	     -0.19201754	     -0.05682873	      0.88272149	     -0.00103825	     -0.20955832	      0.00159286	      0.00008341	     50.30947539
      1.88980079	     -0.05035883	     -0.00058939	     -0.19206707	     -0.05682632	      0.88272159	     -0.00103940	     -0.20955334	      0.00154928	      0.00004365	     50.10915790
      1.89110727	     -0.05040415	     -0.00058846	     -0.19211193	     -0.05682432	      0.88272163	     -0.00104037	     -0.20954967	      0.00151288	      0.00001117	     50.06668061
      1.89241376	     -0.05045149	     -0.00058576	     -0.19215887	     -0.05682237	      0.88272162	     -0.00104135	     -0.20954652	      0.00147746	     -0.00001985	     49.80353160
      1.89372024	     -0.05050084	     -0.00058542	     -0.19220776	     -0.05682046	      0.88272158	     -0.00104233	     -0.20954387	      0.00144273	     -0.00004953	     49.81475378
      1.89502673	     -0.05055225	     -0.00058214	     -0.19225880	     -0.05681860	      0.88272149	     -0.00104331	     -0.20954169	      0.00140912	     -0.00007776	     49.45746187
      1.89613439	     -0.05059743	     -0.00058219	     -0.19230359	     -0.05681705	      0.88272139	     -0.00104414	     -0.20954021	      0.00138110	     -0.00010070	     49.47121132
      1.89724206	     -0.05064414	     -0.00058039	     -0.19234998	     -0.05681554	      0.88272127	     -0.00104498	     -0.20953905	      0.00135391	     -0.00012265	     49.25428596
      1.89867090	     -0.05070660	     -0.00057946	     -0.19241198	     -0.05681363	      0.88272107	     -0.00104605	     -0.20953802	      0.00131977	     -0.00014965	     49.13480012
      1.90009974	     -0.05077140	     -0.00057688	     -0.19247639	     -0.05681177	      0.88272084	     -0.00104713	     -0.20953751	      0.00128695	     -0.00017516	     48.79764507
      1.90122188	     -0.05082388	     -0.00057708	     -0.19252850	     -0.05681034	      0.88272063	     -0.00104797	     -0.20953747	      0.00126184	     -0.00019429	     48.78301028
      1.90234401	     -0.05087760	     -0.00057554	     -0.19258191	     -0.05680894	      0.88272041	     -0.00104882	     -0.20953772	      0.00123764	     -0.00021257	     48.54939320
      1.90379328	     -0.05094872	     -0.00057491	     -0.19265260	     -0.05680716	      0.88272008	     -0.00104991	     -0.20953848	      0.00120742	     -0.00023510	     48.41544293
      1.90524255	     -0.05102142	     -0.00057261	     -0.19272494	     -0.05680544	      0.88271973	     -0.00105100	     -0.20953970	      0.00117869	     -0.00025642	     48.03877626
      1.90632360	     -0.05107685	     -0.00057352	     -0.19278002	     -0.05680417	      0.88271944	     -0.00105182	     -0.20954089	      0.00115791	     -0.00027163	     48.02723534
      1.90740465	     -0.05113324	     -0.00057272	     -0.19283613	     -0.05680293	      0.88271914	     -0.00105264	     -0.20954233	      0.00113802	     -0.00028621	     47.80484260
      1.90892849	     -0.05121407	     -0.00057278	     -0.19291655	     -0.05680122	      0.88271869	     -0.00105379	     -0.20954476	      0.00111121	     -0.00030585	     47.63736622
      1.91024712	     -0.05128509	     -0.00057171	     -0.19298724	     -0.05679977	      0.88271827	     -0.00105479	     -0.20954720	      0.00108934	     -0.00032200	     47.33486936
      1.91156575	     -0.05135689	     -0.00057254	     -0.19305868	     -0.05679834	      0.88271784	     -0.00105579	     -0.20954993	      0.00106848	     -0.00033748	     47.27249701
      1.91288438	     -0.05142921	     -0.00057112	     -0.19313071	     -0.05679695	      0.88271738	     -0.00105679	     -0.20955294	      0.00104898	     -0.00035224	     46.90168948
      1.91420301	     -0.05150188	     -0.00057273	     -0.19320303	     -0.05679558	      0.88271691	     -0.00105780	     -0.20955621	      0.00103039	     -0.00036643	     46.93094463
      1.91533433	     -0.05156424	     -0.00057142	     -0.19326516	     -0.05679442	      0.88271649	     -0.00105866	     -0.20955919	      0.00101559	     -0.00037804	     46.56372267
      1.91646565	     -0.05162654	     -0.00057211	     -0.19332719	     -0.05679328	      0.88271605	     -0.00105952	     -0.20956233	      0.00100145	     -0.00038926	     46.47539009
      1.91789895	     -0.05170526	     -0.00057175	     -0.19340561	     -0.05679186	      0.88271549	     -0.00106061	     -0.20956651	      0.00098485	     -0.00040281	     46.17947757
      1.91933226	     -0.05178379	     -0.00057336	     -0.19348380	     -0.05679046	      0.88271490	     -0.00106170	     -0.20957089	      0.00096939	     -0.00041570	     46.15256138
      1.92048115	     -0.05184653	     -0.00057261	     -0.19354634	     -0.05678935	      0.88271442	     -0.00106258	     -0.20957455	      0.00095809	     -0.00042547	     45.79208432
      1.92163003	     -0.05190904	     -0.00057379	     -0.19360860	     -0.05678825	      0.88271392	     -0.00106346	     -0.20957833	      0.00094741	     -0.00043483	     45.71208043
      1.92307994	     -0.05198730	     -0.00057411	     -0.19368659	     -0.05678689	      0.88271328	     -0.00106457	     -0.20958327	      0.00093514	     -0.00044593	     45.40687303
      1.92452985	     -0.05206467	     -0.00057662	     -0.19376363	     -0.05678554	      0.88271263	     -0.00106568	     -0.20958838	      0.00092385	     -0.00045631	     45.43428909
      1.92564152	     -0.05212306	     -0.00057636	     -0.19382185	     -0.05678452	      0.88271212	     -0.00106653	     -0.20959241	      0.00091618	     -0.00046368	     45.05667563
      1.92675320	     -0.05218053	     -0.00057796	     -0.19387910	     -0.05678350	      0.88271160	     -0.00106739	     -0.20959652	      0.00090899	     -0.00047060	     44.98549138
      1.92826769	     -0.05225713	     -0.00057915	     -0.19395543	     -0.05678213	      0.88271088	     -0.00106855	     -0.20960223	      0.00090029	     -0.00047917	     44.69948944
      1.92978218	     -0.05233191	     -0.00058244	     -0.19402991	     -0.05678078	      0.88271015	     -0.00106972	     -0.20960805	      0.00089249	     -0.00048681	     44.76619757
      1.93085765	     -0.05238384	     -0.00058259	     -0.19408169	     -0.05677982	      0.88270962	     -0.00107055	     -0.20961224	      0.00088781	     -0.00049156	     44.37762819
      1.93193312	     -0.05243477	     -0.00058457	     -0.19413242	     -0.05677887	      0.88270909	     -0.00107138	     -0.20961648	      0.00088346	     -0.00049583	     44.31315727
      1.93353394	     -0.05250854	     -0.00058676	     -0.19420593	     -0.05677746	      0.88270829	     -0.00107262	     -0.20962285	      0.00087800	     -0.00050114	     44.04931052
      1.93487931	     -0.05256847	     -0.00058984	     -0.19426562	     -0.05677628	      0.88270762	     -0.00107367	     -0.20962826	      0.00087408	     -0.00050465	     44.03536887
      1.93622467	     -0.05262650	     -0.00059132	     -0.19432346	     -0.05677511	      0.88270694	     -0.00107471	     -0.20963371	      0.00087100	     -0.00050719	     43.70225628
      1.93757004	     -0.05268256	     -0.00059518	     -0.19437928	     -0.05677394	      0.88270625	     -0.00107576	     -0.20963918	      0.00086832	     -0.00050885	     43.80440658
      1.93878075	     -0.05273118	     -0.00059637	     -0.19442775	     -0.05677289	      0.88270564	     -0.00107670	     -0.20964411	      0.00086666	     -0.00050946	     43.44314155
      1.93999147	     -0.05277817	     -0.00059964	     -0.19447453	     -0.05677184	      0.88270502	     -0.00107764	     -0.20964903	      0.00086523	     -0.00050934	     43.46992664
      1.94120219	     -0.05282353	     -0.00060163	     -0.19451973	     -0.05677079	      0.88270440	     -0.00107859	     -0.20965395	      0.00086434	     -0.00050841	     43.24977487
      1.94273546	     -0.05287934	     -0.00060570	     -0.19457530	     -0.05676947	      0.88270362	     -0.00107978	     -0.20966017	      0.00086360	     -0.00050620	     43.25788474
      1.94397027	     -0.05292404	     -0.00060733	     -0.19461986	     -0.05676840	      0.88270300	     -0.00108075	     -0.20966520	      0.00086357	     -0.00050359	     42.92863578
      1.94520508	     -0.05296928	     -0.00061083	     -0.19466491	     -0.05676733	      0.88270238	     -0.00108172	     -0.20967029	      0.00086369	     -0.00050049	     42.94492692
      1.94643990	     -0.05301480	     -0.00061299	     -0.19471029	     -0.05676627	      0.88270176	     -0.00108268	     -0.20967550	      0.00086429	     -0.00049699	     42.70850010
      1.94795325	     -0.05307100	     -0.00061722	     -0.19476627	     -0.05676496	      0.88270102	     -0.00108387	     -0.20968206	      0.00086541	     -0.00049247	     42.73241707
      1.94917181	     -0.05311724	     -0.00061884	     -0.19481239	     -0.05676390	      0.88270042	     -0.00108483	     -0.20968753	      0.00086694	     -0.00048879	     42.39205036
      1.95039036	     -0.05316437	     -0.00062221	     -0.19485936	     -0.05676284	      0.88269982	     -0.00108579	     -0.20969321	      0.00086871	     -0.00048539	     42.40150097
      1.95160892	     -0.05321262	     -0.00062434	     -0.19490748	     -0.05676178	      0.88269924	     -0.00108674	     -0.20969913	      0.00087106	     -0.00048239	     42.17259811
      1.95318068	     -0.05327618	     -0.00062853	     -0.19497086	     -0.05676041	      0.88269848	     -0.00108798	     -0.20970717	      0.00087469	     -0.00047955	     42.17860229
      1.95439706	     -0.05332619	     -0.00063008	     -0.19502078	     -0.05675935	      0.88269790	     -0.00108894	     -0.20971372	      0.00087834	     -0.00047830	     41.83234222
      1.95561345	     -0.05337713	     -0.00063343	     -0.19507158	     -0.05675828	      0.88269732	     -0.00108990	     -0.20972058	      0.00088243	     -0.00047811	     41.84159828
      1.95682984	     -0.05342882	     -0.00063575	     -0.19512317	     -0.05675720	      0.88269673	     -0.00109086	     -0.20972775	      0.00088729	     -0.00047903	     41.62037767
      1.95843957	     -0.05349771	     -0.00064050	     -0.19519191	     -0.05675576	      0.88269596	     -0.00109213	     -0.20973776	      0.00089459	     -0.00048213	     41.62842347
      1.95964884	     -0.05355032	     -0.00064258	     -0.19524444	     -0.05675468	      0.88269537	     -0.00109309	     -0.20974567	      0.00090103	     -0.00048586	     41.26827910
      1.96085810	     -0.05360382	     -0.00064647	     -0.19529782	     -0.05675359	      0.88269478	     -0.00109405	     -0.20975393	      0.00090798	     -0.00049090	     41.26492096
      1.96232635	     -0.05366930	     -0.00064978	     -0.19536321	     -0.05675225	      0.88269406	     -0.00109521	     -0.20976444	      0.00091749	     -0.00049871	     40.94474607
      1.96364356	     -0.05372788	     -0.00065453	     -0.19542166	     -0.05675103	      0.88269340	     -0.00109626	     -0.20977430	      0.00092670	     -0.00050731	     41.01827412
      1.96496077	     -0.05378671	     -0.00065716	     -0.19548044	     -0.05674980	      0.88269272	     -0.00109730	     -0.20978455	      0.00093694	     -0.00051729	     40.63186510
      1.96627798	     -0.05384571	     -0.00066216	     -0.19553934	     -0.05674856	      0.88269203	     -0.00109835	     -0.20979518	      0.00094776	     -0.00052869	     40.72758922
      1.96759519	     -0.05390408	     -0.00066481	     -0.19559768	     -0.05674731	      0.88269133	     -0.00109940	     -0.20980617	      0.00095961	     -0.00054125	     40.32838308
      1.96891239	     -0.05396178	     -0.00066997	     -0.19565529	     -0.05674603	      0.88269061	     -0.00110045	     -0.20981749	      0.00097199	     -0.00055493	     40.44325573
      1.97022960	     -0.05401824	     -0.00067248	     -0.19571174	     -0.05674475	      0.88268987	     -0.00110150	     -0.20982909	      0.00098539	     -0.00056945	     40.03288553
      1.97154681	     -0.05407418	     -0.00067763	     -0.19576761	     -0.05674344	      0.88268911	     -0.00110255	     -0.20984096	      0.00099922	     -0.00058474	     40.15491507
      1.97286402	     -0.05412922	     -0.00067993	     -0.19582268	     -0.05674211	      0.88268832	     -0.00110360	     -0.20985306	      0.00101402	     -0.00060055	     39.73766137
      1.97418123	     -0.05418352	     -0.00068504	     -0.19587692	     -0.05674077	      0.88268752	     -0.00110466	     -0.20986537	      0.00102920	     -0.00061685	     39.87357715
      1.97549844	     -0.05423693	     -0.00068713	     -0.19593038	     -0.05673940	      0.88268670	     -0.00110571	     -0.20987788	      0.00104533	     -0.00063337	     39.45926300
      1.97681564	     -0.05428932	     -0.00069208	     -0.19598274	     -0.05673801	      0.88268585	     -0.00110677	     -0.20989056	      0.00106182	     -0.00065011	     39.60188761
      1.97813285	     -0.05434079	     -0.00069394	     -0.19603428	     -0.05673660	      0.88268499	     -0.00110782	     -0.20990338	      0.00107928	     -0.00066684	     39.20034646
      1.97945006	     -0.05439178	     -0.00069890	     -0.19608526	     -0.05673517	      0.88268410	     -0.00110888	     -0.20991633	      0.00109708	     -0.00068358	     39.35319005
      1.98076727	     -0.05444233	     -0.00070082	     -0.19613590	     -0.05673371	      0.88268319	     -0.00110994	     -0.20992940	      0.00111585	     -0.00070006	     38.97031401
      1.98208448	     -0.05449254	     -0.00070585	     -0.19618611	     -0.05673223	      0.88268225	     -0.00111101	     -0.20994260	      0.00113493	     -0.00071631	     39.12202647
      1.98340168	     -0.05454176	     -0.00070773	     -0.19623544	     -0.05673072	      0.88268130	     -0.00111207	     -0.20995590	      0.00115497	     -0.00073213	     38.76075065
      1.98471889	     -0.05458941	     -0.00071266	     -0.19628312	     -0.05672919	      0.88268032	     -0.00111313	     -0.20996927	      0.00117533	     -0.00074752	     38.92378733
      1.98603610	     -0.05463497	     -0.00071451	     -0.19632881	     -0.05672763	      0.88267933	     -0.00111420	     -0.20998267	      0.00119666	     -0.00076219	     38.59818474
      1.98735331	     -0.05467939	     -0.00071943	     -0.19637327	     -0.05672603	      0.88267832	     -0.00111527	     -0.20999606	      0.00121827	     -0.00077613	     38.75671944
      1.98867052	     -0.05472292	     -0.00072140	     -0.19641694	     -0.05672442	      0.88267729	     -0.00111634	     -0.21000945	      0.00124073	     -0.00078911	     38.45021307
      1.98998772	     -0.05476580	     -0.00072637	     -0.19645988	     -0.05672277	      0.88267624	     -0.00111741	     -0.21002282	      0.00126339	     -0.00080116	     38.60062705
      1.99130493	     -0.05480744	     -0.00072848	     -0.19650167	     -0.05672109	      0.88267518	     -0.00111849	     -0.21003618	      0.00128682	     -0.00081208	     38.32158519
      1.99262214	     -0.05484790	     -0.00073345	     -0.19654221	     -0.05671938	      0.88267410	     -0.00111956	     -0.21004952	      0.00131043	     -0.00082192	     38.46947110
      1.99393935	     -0.05488657	     -0.00073573	     -0.19658103	     -0.05671763	      0.88267301	     -0.00112064	     -0.21006282	      0.00133474	     -0.00083045	     38.22311915
      1.99525656	     -0.05492345	     -0.00074075	     -0.19661801	     -0.05671586	      0.88267191	     -0.00112172	     -0.21007604	      0.00135921	     -0.00083770	     38.37464010
      1.99657377	     -0.05495919	     -0.00074337	     -0.19665391	     -0.05671405	      0.88267081	     -0.00112281	     -0.21008916	      0.00138429	     -0.00084346	     38.15464315
      1.99789097	     -0.05499390	     -0.00074869	     -0.19668871	     -0.05671221	      0.88266969	     -0.00112389	     -0.21010220	      0.00140944	     -0.00084778	     38.30266244
      1.99920818	     -0.05502692	     -0.00075176	     -0.19672189	     -0.05671034	      0.88266857	     -0.00112498	     -0.21011513	      0.00143512	     -0.00085047	     38.11639103
      2.00052539	     -0.05505816	     -0.00075728	     -0.19675324	     -0.05670843	      0.88266745	     -0.00112608	     -0.21012794	      0.00146081	     -0.00085154	     38.27002086
      2.00184260	     -0.05508717	     -0.00076047	     -0.19678242	     -0.05670649	      0.88266633	     -0.00112717	     -0.21014060	      0.00148688	     -0.00085076	     38.10532995
      2.00315981	     -0.05511239	     -0.00076566	     -0.19680776	     -0.05670452	      0.88266521	     -0.00112827	     -0.21015305	      0.00151283	     -0.00084822	     38.25895670
      2.00447701	     -0.05513225	     -0.00076842	     -0.19682782	     -0.05670251	      0.88266410	     -0.00112937	     -0.21016520	      0.00153906	     -0.00084372	     38.13959507
      2.00579422	     -0.05514652	     -0.00077287	     -0.19684225	     -0.05670046	      0.88266299	     -0.00113048	     -0.21017695	      0.00156508	     -0.00083726	     38.29954790
      2.00711143	     -0.05515597	     -0.00077532	     -0.19685192	     -0.05669838	      0.88266189	     -0.00113158	     -0.21018820	      0.00159121	     -0.00082866	     38.20231655
      2.00842864	     -0.05516151	     -0.00077961	     -0.19685762	     -0.05669627	      0.88266081	     -0.00113270	     -0.21019894	      0.00161698	     -0.00081797	     38.34929616
      2.00974585	     -0.05516281	     -0.00078174	     -0.19685916	     -0.05669412	      0.88265974	     -0.00113381	     -0.21020913	      0.00164270	     -0.00080514	     38.27748871
      2.01106305	     -0.05516007	     -0.00078543	     -0.19685661	     -0.05669194	      0.88265869	     -0.00113494	     -0.21021874	      0.00166801	     -0.00079031	     38.43208151
      2.01238026	     -0.05515447	     -0.00078727	     -0.19685125	     -0.05668973	      0.88265766	     -0.00113606	     -0.21022776	      0.00169322	     -0.00077345	     38.38724450
      2.01369747	     -0.05514685	     -0.00079103	     -0.19684382	     -0.05668748	      0.88265665	     -0.00113719	     -0.21023623	      0.00171796	     -0.00075474	     38.55565273
      2.01501468	     -0.05513595	     -0.00079263	     -0.19683316	     -0.05668520	      0.88265567	     -0.00113832	     -0.21024414	      0.00174253	     -0.00073402	     38.55287509
      2.01633189	     -0.05512086	     -0.00079565	     -0.19681827	     -0.05668289	      0.88265472	     -0.00113946	     -0.21025145	      0.00176653	     -0.00071134	     38.72690768
      2.01764909	     -0.05510205	     -0.00079684	     -0.19679972	     -0.05668055	      0.88265380	     -0.00114061	     -0.21025812	      0.00179021	     -0.00068671	     38.74205042
      2.01896630	     -0.05508011	     -0.00079936	     -0.19677799	     -0.05667818	      0.88265291	     -0.00114176	     -0.21026414	      0.00181323	     -0.00066037	     38.91346815
      2.02028351	     -0.05505474	     -0.00080012	     -0.19675288	     -0.05667577	      0.88265206	     -0.00114291	     -0.21026949	      0.00183587	     -0.00063243	     38.94888856
      2.02160072	     -0.05502822	     -0.00080254	     -0.19672658	     -0.05667334	      0.88265124	     -0.00114407	     -0.21027421	      0.00185782	     -0.00060314	     39.11734975
      2.02291793	     -0.05500073	     -0.00080329	     -0.19669933	     -0.05667088	      0.88265047	     -0.00114523	     -0.21027835	      0.00187936	     -0.00057269	     39.15702158
      2.02423514	     -0.05497121	     -0.00080528	     -0.19667003	     -0.05666839	      0.88264974	     -0.00114640	     -0.21028191	      0.00190023	     -0.00054144	     39.32671572
      2.02555234	     -0.05493954	     -0.00080541	     -0.19663861	     -0.05666587	      0.88264904	     -0.00114758	     -0.21028490	      0.00192074	     -0.00050956	     39.37859274
      2.02686955	     -0.05490624	     -0.00080694	     -0.19660553	     -0.05666333	      0.88264839	     -0.00114876	     -0.21028732	      0.00194065	     -0.00047740	     39.55656543
      2.02818676	     -0.05487179	     -0.00080695	     -0.19657133	     -0.05666076	      0.88264779	     -0.00114995	     -0.21028917	      0.00196025	     -0.00044509	     39.62744639
      2.02950397	     -0.05483677	     -0.00080856	     -0.19653652	     -0.05665816	      0.88264722	     -0.00115114	     -0.21029048	      0.00197926	     -0.00041287	     39.80515673
      2.03082118	     -0.05480078	     -0.00080852	     -0.19650078	     -0.05665555	      0.88264670	     -0.00115234	     -0.21029128	      0.00199793	     -0.00038088	     39.87611283
      2.03213838	     -0.05476260	     -0.00080988	     -0.19646280	     -0.05665290	      0.88264622	     -0.00115355	     -0.21029158	      0.00201603	     -0.00034936	     40.06475011
      2.03345559	     -0.05472022	     -0.00080986	     -0.19642066	     -0.05665023	      0.88264578	     -0.00115476	     -0.21029132	      0.00203380	     -0.00031825	     40.16498704
      2.03477280	     -0.05467475	     -0.00081141	     -0.19637538	     -0.05664754	      0.88264538	     -0.00115598	     -0.21029050	      0.00205096	     -0.00028753	     40.38421337
      2.03609001	     -0.05462510	     -0.00081124	     -0.19632596	     -0.05664483	      0.88264502	     -0.00115721	     -0.21028908	      0.00206769	     -0.00025698	     40.52259795
      2.03740722	     -0.05457119	     -0.00081280	     -0.19627224	     -0.05664210	      0.88264470	     -0.00115844	     -0.21028698	      0.00208366	     -0.00022654	     40.77246019
      2.03872442	     -0.05451224	     -0.00081248	     -0.19621351	     -0.05663934	      0.88264442	     -0.00115968	     -0.21028414	      0.00209899	     -0.00019597	     40.92753199
      2.04004163	     -0.05444753	     -0.00081362	     -0.19614898	     -0.05663657	      0.88264418	     -0.00116092	     -0.21028048	      0.00211331	     -0.00016521	     41.19606839
      2.04135884	     -0.05437667	     -0.00081269	     -0.19607835	     -0.05663378	      0.88264399	     -0.00116218	     -0.21027590	      0.00212680	     -0.00013403	     41.38152590
      2.04267605	     -0.05429975	     -0.00081324	     -0.19600161	     -0.05663097	      0.88264383	     -0.00116344	     -0.21027034	      0.00213907	     -0.00010235	     41.66755139
      2.04399326	     -0.05421689	     -0.00081136	     -0.19591899	     -0.05662814	      0.88264372	     -0.00116470	     -0.21026375	      0.00215028	     -0.00006998	     41.86426292
      2.04531047	     -0.05412902	     -0.00081123	     -0.19583129	     -0.05662530	      0.88264365	     -0.00116598	     -0.21025608	      0.00216004	     -0.00003697	     42.16771324
      2.04662767	     -0.05403713	     -0.00080891	     -0.19573962	     -0.05662245	      0.88264362	     -0.00116726	     -0.21024735	      0.00216861	     -0.00000312	     42.39290019
      2.04794488	     -0.05394231	     -0.00080889	     -0.19564495	     -0.05661959	      0.88264364	     -0.00116855	     -0.21023759	      0.00217558	      0.00003148	     42.71373201
      2.04926209	     -0.05384468	     -0.00080632	     -0.19554751	     -0.05661672	      0.88264370	     -0.00116985	     -0.21022683	      0.00218123	      0.00006692	     42.94768168
      2.05057930	     -0.05374494	     -0.00080616	     -0.19544789	     -0.05661384	      0.88264382	     -0.00117115	     -0.21021513	      0.00218512	      0.00010299	     43.26394087
      2.05189651	     -0.05364391	     -0.00080289	     -0.19534704	     -0.05661096	      0.88264398	     -0.00117246	     -0.21020253	      0.00218763	      0.00013963	     43.48496922
      2.05321371	     -0.05354252	     -0.00080269	     -0.19524573	     -0.05660808	      0.88264418	     -0.00117379	     -0.21018911	      0.00218835	      0.00017644	     43.80971608
      2.05453092	     -0.05344055	     -0.00079918	     -0.19514391	     -0.05660520	      0.88264444	     -0.00117512	     -0.21017495	      0.00218780	      0.00021341	     44.04940430
      2.05568814	     -0.05335014	     -0.00079915	     -0.19505354	     -0.05660267	      0.88264471	     -0.00117629	     -0.21016192	      0.00218590	      0.00024576	     44.34084874
      2.05684537	     -0.05325817	     -0.00079693	     -0.19496166	     -0.05660014	      0.88264501	     -0.00117747	     -0.21014836	      0.00218300	      0.00027805	     44.58195845
      2.05828512	     -0.05314143	     -0.00079529	     -0.19484498	     -0.05659700	      0.88264544	     -0.00117895	     -0.21013074	      0.00217768	      0.00031783	     44.92868121
      2.05972487	     -0.05302419	     -0.00079185	     -0.19472783	     -0.05659387	      0.88264592	     -0.00118044	     -0.21011232	      0.00217071	      0.00035707	     45.22709193
      2.06088672	     -0.05292988	     -0.00079134	     -0.19463351	     -0.05659135	      0.88264636	     -0.00118166	     -0.21009693	      0.00216362	      0.00038809	     45.51623039
      2.06204857	     -0.05283615	     -0.00078895	     -0.19453981	     -0.05658884	      0.88264683	     -0.00118287	     -0.21008112	      0.00215550	      0.00041846	     45.74531461
      2.06350304	     -0.05271995	     -0.00078739	     -0.19442359	     -0.05658572	      0.88264746	     -0.00118441	     -0.21006082	      0.00214363	      0.00045524	     46.09022296
      2.06495751	     -0.05260405	     -0.00078363	     -0.19430772	     -0.05658261	      0.88264815	     -0.00118596	     -0.21004001	      0.00213018	      0.00049049	     46.36802494
      2.06606049	     -0.05251519	     -0.00078337	     -0.19421879	     -0.05658027	      0.88264870	     -0.00118714	     -0.21002392	      0.00211869	      0.00051603	     46.65678981
      2.06716346	     -0.05242725	     -0.00078135	     -0.19413083	     -0.05657794	      0.88264929	     -0.00118832	     -0.21000760	      0.00210634	      0.00054055	     46.87063526
      2.06869199	     -0.05230596	     -0.00077969	     -0.19400944	     -0.05657473	      0.88265014	     -0.00118998	     -0.20998465	      0.00208759	      0.00057255	     47.23652308
      2.07022052	     -0.05218265	     -0.00077579	     -0.19388609	     -0.05657155	      0.88265104	     -0.00119165	     -0.20996130	      0.00206724	      0.00060225	     47.53948255
      2.07126634	     -0.05209796	     -0.00077541	     -0.19380129	     -0.05656940	      0.88265168	     -0.00119280	     -0.20994508	      0.00205215	      0.00062112	     47.81945448
      2.07231217	     -0.05201417	     -0.00077325	     -0.19371744	     -0.05656726	      0.88265234	     -0.00119396	     -0.20992869	      0.00203633	      0.00063884	     48.02167322
      2.07395115	     -0.05188336	     -0.00077064	     -0.19358647	     -0.05656395	      0.88265340	     -0.00119579	     -0.20990271	      0.00200982	      0.00066406	     48.39005686
      2.07528524	     -0.05177783	     -0.00076738	     -0.19348085	     -0.05656128	      0.88265430	     -0.00119728	     -0.20988135	      0.00198687	      0.00068224	     48.62184151
      2.07661933	     -0.05167389	     -0.00076588	     -0.19337674	     -0.05655865	      0.88265522	     -0.00119879	     -0.20985986	      0.00196257	      0.00069815	     48.96192014
      2.07795342	     -0.05157168	     -0.00076203	     -0.19327441	     -0.05655604	      0.88265616	     -0.00120031	     -0.20983827	      0.00193721	      0.00071184	     49.15484931
      2.07913916	     -0.05148262	     -0.00076108	     -0.19318516	     -0.05655376	      0.88265701	     -0.00120167	     -0.20981905	      0.00191356	      0.00072197	     49.46869160
      2.08032490	     -0.05139536	     -0.00075812	     -0.19309776	     -0.05655151	      0.88265788	     -0.00120304	     -0.20979983	      0.00188915	      0.00073028	     49.65340422
      2.08151065	     -0.05130902	     -0.00075635	     -0.19301123	     -0.05654928	      0.88265875	     -0.00120441	     -0.20978063	      0.00186383	      0.00073666	     49.92267965
      2.08303384	     -0.05119891	     -0.00075235	     -0.19290092	     -0.05654647	      0.88265987	     -0.00120619	     -0.20975599	      0.00183022	      0.00074212	     50.17407026
      2.08423229	     -0.05111310	     -0.00075072	     -0.19281489	     -0.05654429	      0.88266076	     -0.00120760	     -0.20973661	      0.00180276	      0.00074420	     50.47372482
      2.08543075	     -0.05102868	     -0.00074710	     -0.19273030	     -0.05654215	      0.88266165	     -0.00120901	     -0.20971724	      0.00177466	      0.00074444	     50.64097730
      2.08662920	     -0.05094643	     -0.00074470	     -0.19264783	     -0.05654004	      0.88266255	     -0.00121044	     -0.20969793	      0.00174573	      0.00074274	     50.88832294
      2.08814500	     -0.05084551	     -0.00073993	     -0.19254668	     -0.05653742	      0.88266367	     -0.00121225	     -0.20967364	      0.00170824	      0.00073785	     51.08844049
      2.08931901	     -0.05077116	     -0.00073806	     -0.19247207	     -0.05653543	      0.88266453	     -0.00121367	     -0.20965497	      0.00167838	      0.00073186	     51.34191882
      2.09049302	     -0.05070096	     -0.00073449	     -0.19240167	     -0.05653348	      0.88266539	     -0.00121509	     -0.20963651	      0.00164804	      0.00072397	     51.46068426
      2.09166703	     -0.05063502	     -0.00073215	     -0.19233547	     -0.05653156	      0.88266623	     -0.00121652	     -0.20961833	      0.00161713	      0.00071407	     51.65183998
      2.09325133	     -0.05055167	     -0.00072777	     -0.19225180	     -0.05652903	      0.88266735	     -0.00121846	     -0.20959429	      0.00157483	      0.00069758	     51.81989694
      2.09441407	     -0.05049437	     -0.00072643	     -0.19219420	     -0.05652722	      0.88266815	     -0.00121990	     -0.20957705	      0.00154328	      0.00068318	     52.05047801
      2.09557681	     -0.05043968	     -0.00072345	     -0.19213925	     -0.05652544	      0.88266894	     -0.00122134	     -0.20956016	      0.00151153	      0.00066703	     52.15551158
      2.09700976	     -0.05037601	     -0.00072123	     -0.19207522	     -0.05652331	      0.88266988	     -0.00122313	     -0.20953982	      0.00147193	      0.00064470	     52.38136625
      2.09827652	     -0.05032449	     -0.00071760	     -0.19202342	     -0.05652146	      0.88267068	     -0.00122472	     -0.20952231	      0.00143670	      0.00062288	     52.42989965
      2.09954327	     -0.05027870	     -0.00071626	     -0.19197727	     -0.05651967	      0.88267145	     -0.00122632	     -0.20950529	      0.00140110	      0.00059905	     52.62454932
      2.10081003	     -0.05023859	     -0.00071251	     -0.19193687	     -0.05651791	      0.88267220	     -0.00122793	     -0.20948882	      0.00136543	      0.00057338	     52.62636391
      2.10207679	     -0.05020372	     -0.00071124	     -0.19190163	     -0.05651621	      0.88267291	     -0.00122954	     -0.20947297	      0.00132951	      0.00054578	     52.80931625
      2.10334355	     -0.05017305	     -0.00070757	     -0.19187066	     -0.05651455	      0.88267358	     -0.00123117	     -0.20945773	      0.00129373	      0.00051645	     52.79062335
      2.10461031	     -0.05014591	     -0.00070662	     -0.19184314	     -0.05651293	      0.88267421	     -0.00123281	     -0.20944311	      0.00125786	      0.00048540	     52.98573090
      2.10587707	     -0.05012161	     -0.00070297	     -0.19181854	     -0.05651136	      0.88267481	     -0.00123445	     -0.20942906	      0.00122227	      0.00045295	     52.94633780
      2.10714382	     -0.05010010	     -0.00070232	     -0.19179664	     -0.05650983	      0.88267536	     -0.00123610	     -0.20941557	      0.00118665	      0.00041918	     53.14601526
      2.10841058	     -0.05008102	     -0.00069866	     -0.19177725	     -0.05650835	      0.88267587	     -0.00123776	     -0.20940261	      0.00115137	      0.00038448	     53.07752407
      2.10967734	     -0.05006435	     -0.00069821	     -0.19176020	     -0.05650692	      0.88267634	     -0.00123944	     -0.20939014	      0.00111605	      0.00034895	     53.28096613
      2.11094410	     -0.05004968	     -0.00069437	     -0.19174522	     -0.05650553	      0.88267675	     -0.00124111	     -0.20937816	      0.00108110	      0.00031298	     53.17913526
      2.11208233	     -0.05003835	     -0.00069388	     -0.19173354	     -0.05650431	      0.88267709	     -0.00124263	     -0.20936777	      0.00104965	      0.00028035	     53.33026304
      2.11322056	     -0.05002865	     -0.00069135	     -0.19172355	     -0.05650314	      0.88267739	     -0.00124415	     -0.20935773	      0.00101845	      0.00024771	     53.29832478
      2.11459698	     -0.05001924	     -0.00068987	     -0.19171374	     -0.05650176	      0.88267771	     -0.00124600	     -0.20934606	      0.00098081	      0.00020834	     53.39645320
      2.11597340	     -0.05001225	     -0.00068655	     -0.19170640	     -0.05650044	      0.88267797	     -0.00124786	     -0.20933487	      0.00094347	      0.00016940	     53.31976002
      2.11713117	     -0.05000844	     -0.00068602	     -0.19170224	     -0.05649936	      0.88267814	     -0.00124943	     -0.20932584	      0.00091208	      0.00013705	     53.44197871
      2.11828895	     -0.05000643	     -0.00068357	     -0.19169992	     -0.05649832	      0.88267828	     -0.00125101	     -0.20931714	      0.00088097	      0.00010529	     53.38138043
      2.11944673	     -0.05000621	     -0.00068226	     -0.19169937	     -0.05649732	      0.88267839	     -0.00125259	     -0.20930878	      0.00084994	      0.00007414	     53.42476671
      2.12102421	     -0.05000872	     -0.00067915	     -0.19170146	     -0.05649601	      0.88267847	     -0.00125476	     -0.20929792	      0.00080803	      0.00003294	     53.35192686
      2.12219813	     -0.05001268	     -0.00067848	     -0.19170508	     -0.05649508	      0.88267849	     -0.00125638	     -0.20929024	      0.00077697	      0.00000324	     53.43977668
      2.12337205	     -0.05001842	     -0.00067608	     -0.19171051	     -0.05649419	      0.88267848	     -0.00125800	     -0.20928289	      0.00074623	     -0.00002547	     53.35655542
      2.12478200	     -0.05002797	     -0.00067479	     -0.19171965	     -0.05649316	      0.88267842	     -0.00125996	     -0.20927449	      0.00070950	     -0.00005864	     53.41363375
      2.12603478	     -0.05003882	     -0.00067190	     -0.19173019	     -0.05649229	      0.88267833	     -0.00126171	     -0.20926745	      0.00067727	     -0.00008676	     53.27139535
      2.12728756	     -0.05005227	     -0.00067126	     -0.19174327	     -0.05649147	      0.88267820	     -0.00126346	     -0.20926078	      0.00064521	     -0.00011368	     53.33851022
      2.12854035	     -0.05006831	     -0.00066867	     -0.19175899	     -0.05649068	      0.88267805	     -0.00126522	     -0.20925452	      0.00061361	     -0.00013926	     53.18078971
      2.12979313	     -0.05008690	     -0.00066831	     -0.19177721	     -0.05648993	      0.88267786	     -0.00126699	     -0.20924865	      0.00058223	     -0.00016360	     53.23540376
      2.13104591	     -0.05010783	     -0.00066594	     -0.19179781	     -0.05648922	      0.88267764	     -0.00126876	     -0.20924318	      0.00055138	     -0.00018660	     53.06296819
      2.13229870	     -0.05013123	     -0.00066572	     -0.19182083	     -0.05648855	      0.88267739	     -0.00127054	     -0.20923812	      0.00052080	     -0.00020841	     53.10069356
      2.13355148	     -0.05015679	     -0.00066352	     -0.19184608	     -0.05648791	      0.88267711	     -0.00127233	     -0.20923345	      0.00049081	     -0.00022894	     52.91274584
      2.13480426	     -0.05018454	     -0.00066339	     -0.19187346	     -0.05648732	      0.88267682	     -0.00127411	     -0.20922918	      0.00046116	     -0.00024835	     52.93472786
      2.13605704	     -0.05021413	     -0.00066133	     -0.19190274	     -0.05648676	      0.88267649	     -0.00127591	     -0.20922530	      0.00043216	     -0.00026658	     52.73478630
      2.13730983	     -0.05024568	     -0.00066130	     -0.19193393	     -0.05648623	      0.88267615	     -0.00127771	     -0.20922178	      0.00040356	     -0.00028373	     52.74312198
      2.13856261	     -0.05027905	     -0.00065936	     -0.19196698	     -0.05648575	      0.88267578	     -0.00127951	     -0.20921863	      0.00037564	     -0.00029976	     52.53019868
      2.13981539	     -0.05031451	     -0.00065913	     -0.19200210	     -0.05648529	      0.88267540	     -0.00128132	     -0.20921586	      0.00034816	     -0.00031479	     52.51771657
      2.14106818	     -0.05035223	     -0.00065718	     -0.19203952	     -0.05648487	      0.88267499	     -0.00128314	     -0.20921346	      0.00032139	     -0.00032880	     52.29227824
      2.14232096	     -0.05039198	     -0.00065707	     -0.19207893	     -0.05648449	      0.88267457	     -0.00128496	     -0.20921143	      0.00029514	     -0.00034198	     52.26689961
      2.14357374	     -0.05043353	     -0.00065531	     -0.19212018	     -0.05648413	      0.88267414	     -0.00128678	     -0.20920977	      0.00026967	     -0.00035430	     52.03707434
      2.14482653	     -0.05047682	     -0.00065528	     -0.19216314	     -0.05648381	      0.88267369	     -0.00128861	     -0.20920846	      0.00024477	     -0.00036593	     51.99788371
      2.14607931	     -0.05052179	     -0.00065369	     -0.19220782	     -0.05648352	      0.88267322	     -0.00129044	     -0.20920748	      0.00022070	     -0.00037686	     51.76157374
      2.14733209	     -0.05056856	     -0.00065375	     -0.19225427	     -0.05648326	      0.88267274	     -0.00129228	     -0.20920684	      0.00019726	     -0.00038722	     51.70403171
      2.14858487	     -0.05061706	     -0.00065238	     -0.19230249	     -0.05648303	      0.88267225	     -0.00129412	     -0.20920652	      0.00017467	     -0.00039701	     51.45950380
      2.14983766	     -0.05066726	     -0.00065254	     -0.19235238	     -0.05648282	      0.88267175	     -0.00129596	     -0.20920652	      0.00015274	     -0.00040635	     51.38266189
      2.15109044	     -0.05071888	     -0.00065140	     -0.19240373	     -0.05648264	      0.88267123	     -0.00129781	     -0.20920683	      0.00013169	     -0.00041523	     51.13473163
      2.15234322	     -0.05077186	     -0.00065166	     -0.19245641	     -0.05648249	      0.88267071	     -0.00129966	     -0.20920743	      0.00011133	     -0.00042374	     51.04228375
      2.15359601	     -0.05082615	     -0.00065075	     -0.19251044	     -0.05648236	      0.88267017	     -0.00130151	     -0.20920831	      0.00009188	     -0.00043186	     50.79121802
      2.15484879	     -0.05088173	     -0.00065108	     -0.19256573	     -0.05648226	      0.88266963	     -0.00130337	     -0.20920947	      0.00007313	     -0.00043968	     50.68066903
      2.15636242	     -0.05095051	     -0.00064976	     -0.19263422	     -0.05648217	      0.88266895	     -0.00130562	     -0.20921122	      0.00005172	     -0.00044870	     50.32618056
      2.15747458	     -0.05100221	     -0.00065087	     -0.19268565	     -0.05648212	      0.88266845	     -0.00130727	     -0.20921275	      0.00003660	     -0.00045515	     50.29734603
      2.15858675	     -0.05105480	     -0.00065035	     -0.19273803	     -0.05648208	      0.88266794	     -0.00130893	     -0.20921447	      0.00002228	     -0.00046139	     50.06127546
      2.16008226	     -0.05112706	     -0.00065097	     -0.19280998	     -0.05648206	      0.88266724	     -0.00131116	     -0.20921709	      0.00000397	     -0.00046957	     49.89833442
      2.16142340	     -0.05119329	     -0.00065011	     -0.19287597	     -0.05648207	      0.88266661	     -0.00131316	     -0.20921973	     -0.00001128	     -0.00047668	     49.55957874
      2.16276454	     -0.05126088	     -0.00065169	     -0.19294328	     -0.05648209	      0.88266597	     -0.00131517	     -0.20922264	     -0.00002573	     -0.00048373	     49.52644159
      2.16392304	     -0.05132011	     -0.00065064	     -0.19300233	     -0.05648213	      0.88266540	     -0.00131690	     -0.20922537	     -0.00003719	     -0.00048969	     49.16622934
      2.16508154	     -0.05138012	     -0.00065158	     -0.19306212	     -0.05648218	      0.88266483	     -0.00131864	     -0.20922829	     -0.00004803	     -0.00049564	     49.06301863
      2.16648186	     -0.05145355	     -0.00065126	     -0.19313533	     -0.05648226	      0.88266413	     -0.00132074	     -0.20923205	     -0.00005997	     -0.00050274	     48.74735967
      2.16788219	     -0.05152795	     -0.00065297	     -0.19320946	     -0.05648235	      0.88266342	     -0.00132284	     -0.20923606	     -0.00007092	     -0.00050983	     48.68869233
      2.16903802	     -0.05158970	     -0.00065218	     -0.19327107	     -0.05648243	      0.88266283	     -0.00132457	     -0.20923955	     -0.00007889	     -0.00051558	     48.33237964
      2.17019385	     -0.05165188	     -0.00065361	     -0.19333305	     -0.05648253	      0.88266223	     -0.00132631	     -0.20924318	     -0.00008624	     -0.00052130	     48.22922573
      2.17161790	     -0.05172894	     -0.00065414	     -0.19340990	     -0.05648266	      0.88266148	     -0.00132845	     -0.20924784	     -0.00009411	     -0.00052814	     47.90865509
      2.17304195	     -0.05180657	     -0.00065682	     -0.19348729	     -0.05648280	      0.88266073	     -0.00133060	     -0.20925269	     -0.00010100	     -0.00053482	     47.86409777
      2.17417180	     -0.05186843	     -0.00065676	     -0.19354901	     -0.05648291	      0.88266012	     -0.00133230	     -0.20925667	     -0.00010544	     -0.00053989	     47.50094310
      2.17530166	     -0.05193056	     -0.00065866	     -0.19361096	     -0.05648304	      0.88265951	     -0.00133400	     -0.20926075	     -0.00010931	     -0.00054482	     47.39255414
      2.17677394	     -0.05201146	     -0.00066005	     -0.19369168	     -0.05648320	      0.88265870	     -0.00133622	     -0.20926622	     -0.00011317	     -0.00055094	     47.08384720
      2.17824622	     -0.05209191	     -0.00066360	     -0.19377189	     -0.05648337	      0.88265789	     -0.00133844	     -0.20927184	     -0.00011599	     -0.00055670	     47.06457778
      2.17934464	     -0.05215137	     -0.00066409	     -0.19383125	     -0.05648350	      0.88265727	     -0.00134009	     -0.20927610	     -0.00011711	     -0.00056065	     46.69986313
      2.18044305	     -0.05221043	     -0.00066650	     -0.19389015	     -0.05648363	      0.88265665	     -0.00134175	     -0.20928041	     -0.00011775	     -0.00056435	     46.60142877
      2.18198164	     -0.05229212	     -0.00066903	     -0.19397166	     -0.05648381	      0.88265578	     -0.00134407	     -0.20928652	     -0.00011748	     -0.00056895	     46.30997458
      2.18352022	     -0.05237224	     -0.00067380	     -0.19405155	     -0.05648399	      0.88265490	     -0.00134640	     -0.20929269	     -0.00011621	     -0.00057286	     46.34351487
      2.18457231	     -0.05242581	     -0.00067486	     -0.19410503	     -0.05648411	      0.88265430	     -0.00134799	     -0.20929692	     -0.00011446	     -0.00057501	     45.96850327
      2.18562441	     -0.05247836	     -0.00067776	     -0.19415745	     -0.05648423	      0.88265369	     -0.00134958	     -0.20930115	     -0.00011237	     -0.00057677	     45.88377051
      2.18727324	     -0.05255833	     -0.00068165	     -0.19423724	     -0.05648441	      0.88265274	     -0.00135207	     -0.20930775	     -0.00010805	     -0.00057856	     45.61787270
      2.18862512	     -0.05262174	     -0.00068605	     -0.19430049	     -0.05648455	      0.88265196	     -0.00135411	     -0.20931313	     -0.00010378	     -0.00057911	     45.57533570
      2.18997701	     -0.05268305	     -0.00068897	     -0.19436167	     -0.05648469	      0.88265118	     -0.00135616	     -0.20931846	     -0.00009866	     -0.00057872	     45.25608776
      2.19132890	     -0.05274220	     -0.00069438	     -0.19442065	     -0.05648482	      0.88265039	     -0.00135820	     -0.20932373	     -0.00009312	     -0.00057741	     45.34451752
      2.19252238	     -0.05279226	     -0.00069689	     -0.19447061	     -0.05648493	      0.88264971	     -0.00136001	     -0.20932832	     -0.00008750	     -0.00057534	     44.99528831
      2.19371586	     -0.05284057	     -0.00070150	     -0.19451878	     -0.05648503	      0.88264902	     -0.00136181	     -0.20933285	     -0.00008166	     -0.00057248	     45.00551802
      2.19490934	     -0.05288706	     -0.00070498	     -0.19456517	     -0.05648512	      0.88264834	     -0.00136361	     -0.20933732	     -0.00007533	     -0.00056874	     44.80418000
      2.19649000	     -0.05294572	     -0.00071107	     -0.19462367	     -0.05648523	      0.88264745	     -0.00136600	     -0.20934314	     -0.00006654	     -0.00056248	     44.80558274
      2.19770965	     -0.05298856	     -0.00071421	     -0.19466642	     -0.05648531	      0.88264676	     -0.00136784	     -0.20934754	     -0.00005922	     -0.00055657	     44.50357809
      2.19892930	     -0.05302932	     -0.00071915	     -0.19470705	     -0.05648538	      0.88264609	     -0.00136969	     -0.20935185	     -0.00005179	     -0.00054977	     44.53370173
      2.20014895	     -0.05306788	     -0.00072290	     -0.19474552	     -0.05648544	      0.88264542	     -0.00137153	     -0.20935607	     -0.00004397	     -0.00054203	     44.34202061
      2.20170726	     -0.05311412	     -0.00072922	     -0.19479161	     -0.05648550	      0.88264459	     -0.00137387	     -0.20936133	     -0.00003380	     -0.00053086	     44.39699273
      2.20290578	     -0.05314734	     -0.00073237	     -0.19482477	     -0.05648553	      0.88264396	     -0.00137568	     -0.20936526	     -0.00002558	     -0.00052126	     44.10618441
      2.20410430	     -0.05317876	     -0.00073726	     -0.19485607	     -0.05648556	      0.88264334	     -0.00137748	     -0.20936909	     -0.00001737	     -0.00051087	     44.14930214
      2.20554792	     -0.05321434	     -0.00074165	     -0.19489157	     -0.05648558	      0.88264261	     -0.00137965	     -0.20937358	     -0.00000714	     -0.00049728	     43.91835420
      2.20699153	     -0.05324747	     -0.00074837	     -0.19492455	     -0.05648558	      0.88264190	     -0.00138182	     -0.20937793	      0.00000304	     -0.00048267	     44.14247560
      2.20808589	     -0.05327081	     -0.00075097	     -0.19494785	     -0.05648557	      0.88264138	     -0.00138346	     -0.20938115	      0.00001111	     -0.00047085	     43.81170674
      2.20918024	     -0.05329286	     -0.00075537	     -0.19496981	     -0.05648555	      0.88264087	     -0.00138510	     -0.20938429	      0.00001906	     -0.00045854	     43.83873306
      2.21073900	     -0.05332261	     -0.00076065	     -0.19499946	     -0.05648552	      0.88264017	     -0.00138743	     -0.20938864	      0.00003058	     -0.00044011	     43.68338347
      2.21208786	     -0.05334684	     -0.00076644	     -0.19502358	     -0.05648547	      0.88263959	     -0.00138944	     -0.20939231	      0.00004048	     -0.00042348	     43.77625296
      2.21343672	     -0.05337022	     -0.00077045	     -0.19504689	     -0.05648541	      0.88263903	     -0.00139145	     -0.20939592	      0.00005060	     -0.00040625	     43.52898743
      2.21478558	     -0.05339370	     -0.00077692	     -0.19507024	     -0.05648533	      0.88263849	     -0.00139346	     -0.20939951	      0.00006047	     -0.00038866	     43.73162820
      2.21597454	     -0.05341496	     -0.00078020	     -0.19509146	     -0.05648525	      0.88263804	     -0.00139522	     -0.20940270	      0.00006943	     -0.00037292	     43.44095588
      2.21716351	     -0.05343632	     -0.00078533	     -0.19511272	     -0.05648517	      0.88263761	     -0.00139698	     -0.20940596	      0.00007820	     -0.00035721	     43.51831607
      2.21835247	     -0.05345793	     -0.00078915	     -0.19513427	     -0.05648507	      0.88263719	     -0.00139874	     -0.20940930	      0.00008711	     -0.00034164	     43.38117000
      2.21995970	     -0.05348893	     -0.00079553	     -0.19516516	     -0.05648492	      0.88263666	     -0.00140111	     -0.20941401	      0.00009911	     -0.00032123	     43.44738890
      2.22117703	     -0.05351375	     -0.00079874	     -0.19518994	     -0.05648479	      0.88263628	     -0.00140290	     -0.20941778	      0.00010848	     -0.00030648	     43.19855022
      2.22239435	     -0.05353920	     -0.00080357	     -0.19521531	     -0.05648465	      0.88263591	     -0.00140469	     -0.20942176	      0.00011786	     -0.00029261	     43.27413945
      2.22361168	     -0.05356523	     -0.00080714	     -0.19524130	     -0.05648451	      0.88263556	     -0.00140648	     -0.20942597	      0.00012756	     -0.00027971	     43.12669504
      2.22519243	     -0.05359936	     -0.00081309	     -0.19527534	     -0.05648429	      0.88263513	     -0.00140879	     -0.20943178	      0.00014036	     -0.00026473	     43.22650467
      2.22638673	     -0.05362571	     -0.00081586	     -0.19530168	     -0.05648412	      0.88263482	     -0.00141053	     -0.20943645	      0.00015049	     -0.00025481	     42.95567383
      2.22758104	     -0.05365279	     -0.00082029	     -0.19532871	     -0.05648393	      0.88263452	     -0.00141226	     -0.20944138	      0.00016073	     -0.00024626	     43.01661428
      2.22903934	     -0.05368575	     -0.00082404	     -0.19536165	     -0.05648369	      0.88263417	     -0.00141438	     -0.20944775	      0.00017379	     -0.00023772	     42.79770320
      2.23034860	     -0.05371471	     -0.00082893	     -0.19539056	     -0.05648346	      0.88263386	     -0.00141627	     -0.20945378	      0.00018576	     -0.00023197	     42.93720401
      2.23165785	     -0.05374374	     -0.00083168	     -0.19541960	     -0.05648320	      0.88263356	     -0.00141816	     -0.20946009	      0.00019836	     -0.00022796	     42.63873370
      2.23296710	     -0.05377323	     -0.00083686	     -0.19544904	     -0.05648294	      0.88263327	     -0.00142005	     -0.20946669	      0.00021116	     -0.00022580	     42.81284098
      2.23427636	     -0.05380267	     -0.00083959	     -0.19547851	     -0.05648265	      0.88263297	     -0.00142193	     -0.20947357	      0.00022464	     -0.00022533	     42.47546124
      2.23558561	     -0.05383178	     -0.00084504	     -0.19550757	     -0.05648235	      0.88263268	     -0.00142380	     -0.20948073	      0.00023830	     -0.00022659	     42.68489847
      2.23689486	     -0.05386118	     -0.00084763	     -0.19553700	     -0.05648203	      0.88263238	     -0.00142567	     -0.20948816	      0.00025268	     -0.00022940	     42.30157888
      2.23820412	     -0.05389081	     -0.00085335	     -0.19556660	     -0.05648169	      0.88263207	     -0.00142754	     -0.20949587	      0.00026719	     -0.00023381	     42.54149365
      2.23951337	     -0.05392034	     -0.00085575	     -0.19559617	     -0.05648133	      0.88263176	     -0.00142940	     -0.20950385	      0.00028245	     -0.00023960	     42.12076020
      2.24068606	     -0.05394586	     -0.00086068	     -0.19562167	     -0.05648099	      0.88263148	     -0.00143107	     -0.20951120	      0.00029623	     -0.00024597	     42.30187672
      2.24185874	     -0.05397042	     -0.00086354	     -0.19564627	     -0.05648063	      0.88263119	     -0.00143273	     -0.20951871	      0.00031057	     -0.00025326	     42.09792677
      2.24328544	     -0.05399960	     -0.00086846	     -0.19567546	     -0.05648018	      0.88263082	     -0.00143474	     -0.20952805	      0.00032836	     -0.00026331	     42.13868584
      2.24471213	     -0.05402808	     -0.00087155	     -0.19570402	     -0.05647969	      0.88263043	     -0.00143675	     -0.20953759	      0.00034683	     -0.00027440	     41.84319850
      2.24591268	     -0.05405107	     -0.00087623	     -0.19572701	     -0.05647927	      0.88263010	     -0.00143844	     -0.20954575	      0.00036255	     -0.00028449	     41.98978602
      2.24711324	     -0.05407361	     -0.00087900	     -0.19574962	     -0.05647882	      0.88262975	     -0.00144012	     -0.20955401	      0.00037880	     -0.00029506	     41.78817025
      2.24831379	     -0.05409617	     -0.00088291	     -0.19577221	     -0.05647836	      0.88262939	     -0.00144180	     -0.20956238	      0.00039528	     -0.00030609	     41.79271449
      2.24994391	     -0.05412615	     -0.00088694	     -0.19580228	     -0.05647770	      0.88262888	     -0.00144408	     -0.20957391	      0.00041834	     -0.00032154	     41.57928174
      2.25116453	     -0.05414813	     -0.00089158	     -0.19582429	     -0.05647717	      0.88262848	     -0.00144577	     -0.20958265	      0.00043588	     -0.00033336	     41.69027094
      2.25238516	     -0.05417000	     -0.00089456	     -0.19584624	     -0.05647663	      0.88262807	     -0.00144747	     -0.20959148	      0.00045392	     -0.00034520	     41.51250418
      2.25360578	     -0.05419168	     -0.00089862	     -0.19586797	     -0.05647607	      0.88262764	     -0.00144916	     -0.20960041	      0.00047219	     -0.00035703	     41.52203085
      2.25522925	     -0.05421888	     -0.00090241	     -0.19589529	     -0.05647528	      0.88262704	     -0.00145140	     -0.20961240	      0.00049715	     -0.00037251	     41.31697649
      2.25643233	     -0.05423636	     -0.00090675	     -0.19591282	     -0.05647467	      0.88262659	     -0.00145306	     -0.20962131	      0.00051588	     -0.00038369	     41.44873045
      2.25763540	     -0.05425243	     -0.00090933	     -0.19592900	     -0.05647404	      0.88262612	     -0.00145471	     -0.20963021	      0.00053509	     -0.00039439	     41.30335378
      2.25911721	     -0.05427082	     -0.00091404	     -0.19594748	     -0.05647323	      0.88262553	     -0.00145675	     -0.20964112	      0.00055901	     -0.00040683	     41.38062453
      2.26043797	     -0.05428372	     -0.00091654	     -0.19596051	     -0.05647247	      0.88262498	     -0.00145855	     -0.20965077	      0.00058086	     -0.00041694	     41.20787547
      2.26175872	     -0.05429258	     -0.00092096	     -0.19596945	     -0.05647169	      0.88262443	     -0.00146035	     -0.20966027	      0.00060279	     -0.00042595	     41.36384240
      2.26307947	     -0.05429852	     -0.00092294	     -0.19597555	     -0.05647088	      0.88262386	     -0.00146215	     -0.20966955	      0.00062514	     -0.00043357	     41.17373115
      2.26440023	     -0.05430191	     -0.00092734	     -0.19597902	     -0.05647004	      0.88262328	     -0.00146394	     -0.20967861	      0.00064739	     -0.00043974	     41.35627368
      2.26572098	     -0.05430205	     -0.00092910	     -0.19597932	     -0.05646917	      0.88262270	     -0.00146573	     -0.20968742	      0.00066999	     -0.00044420	     41.16297990
      2.26704174	     -0.05429813	     -0.00093385	     -0.19597548	     -0.05646827	      0.88262211	     -0.00146751	     -0.20969594	      0.00069235	     -0.00044685	     41.38638556
      2.26836249	     -0.05429117	     -0.00093531	     -0.19596870	     -0.05646734	      0.88262152	     -0.00146929	     -0.20970413	      0.00071495	     -0.00044743	     41.17661670
      2.26968324	     -0.05428267	     -0.00093994	     -0.19596028	     -0.05646638	      0.88262093	     -0.00147107	     -0.20971200	      0.00073715	     -0.00044601	     41.42223631
      2.27100400	     -0.05427221	     -0.00094091	     -0.19595000	     -0.05646540	      0.88262034	     -0.00147284	     -0.20971958	      0.00075951	     -0.00044239	     41.21013634
      2.27217704	     -0.05426107	     -0.00094450	     -0.19593895	     -0.05646449	      0.88261983	     -0.00147440	     -0.20972606	      0.00077897	     -0.00043747	     41.39629652
      2.27335009	     -0.05424845	     -0.00094583	     -0.19592647	     -0.05646357	      0.88261932	     -0.00147597	     -0.20973231	      0.00079846	     -0.00043087	     41.33425294
      2.27479977	     -0.05423188	     -0.00094869	     -0.19591005	     -0.05646239	      0.88261870	     -0.00147789	     -0.20973971	      0.00082219	     -0.00042058	     41.43975416
      2.27624945	     -0.05421432	     -0.00094939	     -0.19589268	     -0.05646118	      0.88261810	     -0.00147981	     -0.20974680	      0.00084583	     -0.00040800	     41.34216252
      2.27744597	     -0.05419949	     -0.00095197	     -0.19587797	     -0.05646016	      0.88261762	     -0.00148139	     -0.20975243	      0.00086498	     -0.00039614	     41.49791138
      2.27864249	     -0.05418366	     -0.00095247	     -0.19586230	     -0.05645911	      0.88261715	     -0.00148297	     -0.20975787	      0.00088418	     -0.00038299	     41.46603650
      2.28009801	     -0.05416272	     -0.00095444	     -0.19584152	     -0.05645781	      0.88261661	     -0.00148488	     -0.20976420	      0.00090730	     -0.00036547	     41.60767916
      2.28155353	     -0.05414006	     -0.00095412	     -0.19581907	     -0.05645647	      0.88261609	     -0.00148678	     -0.20977018	      0.00093048	     -0.00034632	     41.55396015
      2.28270643	     -0.05412167	     -0.00095570	     -0.19580080	     -0.05645539	      0.88261570	     -0.00148828	     -0.20977467	      0.00094850	     -0.00033017	     41.71963114
      2.28385933	     -0.05410203	     -0.00095502	     -0.19578134	     -0.05645429	      0.88261533	     -0.00148978	     -0.20977894	      0.00096656	     -0.00031310	     41.71809525
      2.28537142	     -0.05407442	     -0.00095512	     -0.19575393	     -0.05645281	      0.88261487	     -0.00149174	     -0.20978415	      0.00098997	     -0.00028964	     41.85144665
      2.28688352	     -0.05404550	     -0.00095311	     -0.19572528	     -0.05645129	      0.88261445	     -0.00149369	     -0.20978891	      0.00101338	     -0.00026512	     41.84166512
      2.28800056	     -0.05402300	     -0.00095388	     -0.19570291	     -0.05645015	      0.88261417	     -0.00149513	     -0.20979213	      0.00103038	     -0.00024652	     42.00620046
      2.28911760	     -0.05399919	     -0.00095275	     -0.19567927	     -0.05644899	      0.88261390	     -0.00149656	     -0.20979507	      0.00104744	     -0.00022751	     42.04536861
      2.29069986	     -0.05396395	     -0.00095214	     -0.19564424	     -0.05644731	      0.88261356	     -0.00149858	     -0.20979874	      0.00107136	     -0.00020008	     42.18724161
      2.29205674	     -0.05393365	     -0.00095033	     -0.19561417	     -0.05644585	      0.88261331	     -0.00150031	     -0.20980144	      0.00109176	     -0.00017622	     42.20993609
      2.29341362	     -0.05390470	     -0.00095042	     -0.19558537	     -0.05644435	      0.88261308	     -0.00150203	     -0.20980377	      0.00111180	     -0.00015232	     42.35580841
      2.29477049	     -0.05387722	     -0.00094825	     -0.19555811	     -0.05644283	      0.88261289	     -0.00150375	     -0.20980581	      0.00113184	     -0.00012852	     42.33859602
      2.29612737	     -0.05385053	     -0.00094898	     -0.19553155	     -0.05644128	      0.88261273	     -0.00150546	     -0.20980759	      0.00115148	     -0.00010516	     42.52331156
      2.29730058	     -0.05382678	     -0.00094669	     -0.19550800	     -0.05643992	      0.88261262	     -0.00150693	     -0.20980891	      0.00116859	     -0.00008532	     42.49010555
      2.29847379	     -0.05380239	     -0.00094626	     -0.19548375	     -0.05643854	      0.88261253	     -0.00150840	     -0.20981001	      0.00118544	     -0.00006601	     42.59508797
      2.29993368	     -0.05377073	     -0.00094407	     -0.19545230	     -0.05643679	      0.88261246	     -0.00151023	     -0.20981104	      0.00120641	     -0.00004270	     42.64202030
      2.30139357	     -0.05373629	     -0.00094357	     -0.19541802	     -0.05643502	      0.88261241	     -0.00151205	     -0.20981163	      0.00122709	     -0.00002032	     42.82711990
      2.30257099	     -0.05370548	     -0.00094075	     -0.19538740	     -0.05643356	      0.88261240	     -0.00151351	     -0.20981174	      0.00124382	     -0.00000276	     42.83429803
      2.30374840	     -0.05367178	     -0.00093963	     -0.19535385	     -0.05643209	      0.88261240	     -0.00151497	     -0.20981144	      0.00126026	      0.00001437	     42.96126245
      2.30522961	     -0.05362499	     -0.00093640	     -0.19530730	     -0.05643020	      0.88261244	     -0.00151680	     -0.20981045	      0.00128072	      0.00003552	     43.03894890
      2.30671081	     -0.05357221	     -0.00093482	     -0.19525469	     -0.05642829	      0.88261251	     -0.00151862	     -0.20980866	      0.00130057	      0.00005633	     43.26466608
      2.30784118	     -0.05352735	     -0.00093093	     -0.19521003	     -0.05642681	      0.88261258	     -0.00152001	     -0.20980670	      0.00131556	      0.00007223	     43.28745097
      2.30897154	     -0.05347912	     -0.00092851	     -0.19516196	     -0.05642532	      0.88261267	     -0.00152139	     -0.20980418	      0.00133003	      0.00008822	     43.42657790
      2.31052134	     -0.05341036	     -0.00092417	     -0.19509343	     -0.05642324	      0.88261283	     -0.00152329	     -0.20979985	      0.00134920	      0.00011056	     43.56196774
      2.31207115	     -0.05333856	     -0.00092203	     -0.19502179	     -0.05642114	      0.88261301	     -0.00152517	     -0.20979454	      0.00136723	      0.00013350	     43.82342176
      2.31315093	     -0.05328614	     -0.00091806	     -0.19496954	     -0.05641965	      0.88261317	     -0.00152648	     -0.20979027	      0.00137933	      0.00015004	     43.86211802
      2.31423071	     -0.05323175	     -0.00091580	     -0.19491526	     -0.05641816	      0.88261334	     -0.00152779	     -0.20978553	      0.00139072	      0.00016699	     44.00728406
      2.31588148	     -0.05314441	     -0.00091137	     -0.19482811	     -0.05641585	      0.88261364	     -0.00152979	     -0.20977735	      0.00140702	      0.00019397	     44.21133857
      2.31724300	     -0.05306814	     -0.00090887	     -0.19475195	     -0.05641393	      0.88261392	     -0.00153143	     -0.20976973	      0.00141924	      0.00021730	     44.44424401
      2.31860452	     -0.05298938	     -0.00090470	     -0.19467333	     -0.05641199	      0.88261423	     -0.00153307	     -0.20976130	      0.00143043	      0.00024185	     44.60176557
      2.31996605	     -0.05290945	     -0.00090305	     -0.19459346	     -0.05641003	      0.88261457	     -0.00153471	     -0.20975211	      0.00144018	      0.00026754	     44.85158289
      2.32118321	     -0.05283649	     -0.00089921	     -0.19452060	     -0.05640827	      0.88261492	     -0.00153616	     -0.20974329	      0.00144796	      0.00029158	     44.98606264
      2.32240038	     -0.05276149	     -0.00089742	     -0.19444563	     -0.05640651	      0.88261529	     -0.00153762	     -0.20973390	      0.00145450	      0.00031653	     45.19938664
      2.32361754	     -0.05268477	     -0.00089424	     -0.19436897	     -0.05640473	      0.88261569	     -0.00153907	     -0.20972395	      0.00146000	      0.00034245	     45.37037387
      2.32516221	     -0.05258710	     -0.00089178	     -0.19427132	     -0.05640247	      0.88261624	     -0.00154092	     -0.20971055	      0.00146518	      0.00037653	     45.62671846
      2.32638953	     -0.05251027	     -0.00088812	     -0.19419453	     -0.05640067	      0.88261672	     -0.00154238	     -0.20969938	      0.00146802	      0.00040444	     45.75988501
      2.32761686	     -0.05243444	     -0.00088639	     -0.19411867	     -0.05639887	      0.88261723	     -0.00154384	     -0.20968780	      0.00146952	      0.00043277	     45.95665188
      2.32884418	     -0.05235919	     -0.00088338	     -0.19404342	     -0.05639707	      0.88261778	     -0.00154530	     -0.20967587	      0.00146994	      0.00046140	     46.11203048
      2.33038280	     -0.05226559	     -0.00088131	     -0.19394976	     -0.05639481	      0.88261852	     -0.00154713	     -0.20966048	      0.00146873	      0.00049736	     46.37900219
      2.33158281	     -0.05219271	     -0.00087792	     -0.19387686	     -0.05639304	      0.88261913	     -0.00154855	     -0.20964816	      0.00146671	      0.00052533	     46.51277209
      2.33278282	     -0.05211930	     -0.00087637	     -0.19380338	     -0.05639129	      0.88261978	     -0.00154997	     -0.20963557	      0.00146354	      0.00055301	     46.73045518
      2.33398283	     -0.05204504	     -0.00087365	     -0.19372907	     -0.05638953	      0.88262046	     -0.00155140	     -0.20962271	      0.00145941	      0.00058038	     46.90133138
      2.33558997	     -0.05194531	     -0.00087155	     -0.19362921	     -0.05638719	      0.88262142	     -0.00155330	     -0.20960506	      0.00145213	      0.00061630	     47.20603076
      2.33677305	     -0.05187196	     -0.00086837	     -0.19355579	     -0.05638548	      0.88262217	     -0.00155471	     -0.20959177	      0.00144568	      0.00064214	     47.33105806
      2.33795612	     -0.05179943	     -0.00086712	     -0.19348314	     -0.05638377	      0.88262294	     -0.00155611	     -0.20957826	      0.00143808	      0.00066727	     47.55004231
      2.33941467	     -0.05170958	     -0.00086401	     -0.19339316	     -0.05638168	      0.88262394	     -0.00155784	     -0.20956134	      0.00142741	      0.00069725	     47.74043632
      2.34070048	     -0.05162981	     -0.00086291	     -0.19331322	     -0.05637985	      0.88262485	     -0.00155937	     -0.20954617	      0.00141659	      0.00072256	     48.00538867
      2.34198629	     -0.05155084	     -0.00085966	     -0.19323412	     -0.05637804	      0.88262579	     -0.00156090	     -0.20953077	      0.00140470	      0.00074679	     48.12707960
      2.34327210	     -0.05147455	     -0.00085895	     -0.19315762	     -0.05637624	      0.88262677	     -0.00156243	     -0.20951522	      0.00139145	      0.00076964	     48.38552700
      2.34455791	     -0.05140099	     -0.00085627	     -0.19308390	     -0.05637446	      0.88262777	     -0.00156396	     -0.20949960	      0.00137721	      0.00079108	     48.49635063
      2.34584372	     -0.05132987	     -0.00085653	     -0.19301251	     -0.05637270	      0.88262880	     -0.00156550	     -0.20948397	      0.00136170	      0.00081089	     48.77983845
      2.34712953	     -0.05126035	     -0.00085425	     -0.19294280	     -0.05637096	      0.88262986	     -0.00156704	     -0.20946836	      0.00134529	      0.00082913	     48.87415704
      2.34841534	     -0.05119220	     -0.00085495	     -0.19287435	     -0.05636924	      0.88263094	     -0.00156858	     -0.20945278	      0.00132765	      0.00084558	     49.16591834
      2.34970115	     -0.05112628	     -0.00085253	     -0.19280822	     -0.05636755	      0.88263203	     -0.00157012	     -0.20943725	      0.00130916	      0.00086029	     49.21913271
      2.35098696	     -0.05106287	     -0.00085358	     -0.19274448	     -0.05636588	      0.88263315	     -0.00157167	     -0.20942181	      0.00128947	      0.00087295	     49.51942978
      2.35212876	     -0.05100888	     -0.00085162	     -0.19269028	     -0.05636441	      0.88263415	     -0.00157305	     -0.20940819	      0.00127138	      0.00088253	     49.54504337
      2.35327055	     -0.05095814	     -0.00085186	     -0.19263926	     -0.05636297	      0.88263516	     -0.00157443	     -0.20939471	      0.00125245	      0.00089032	     49.72223812
      2.35466779	     -0.05090027	     -0.00085083	     -0.19258107	     -0.05636124	      0.88263641	     -0.00157612	     -0.20937846	      0.00122849	      0.00089735	     49.82612148
      2.35606504	     -0.05084638	     -0.00085189	     -0.19252680	     -0.05635954	      0.88263767	     -0.00157782	     -0.20936253	      0.00120354	      0.00090141	     50.08296673
      2.35721436	     -0.05080461	     -0.00085067	     -0.19248476	     -0.05635817	      0.88263870	     -0.00157922	     -0.20934967	      0.00118259	      0.00090259	     50.10504107
      2.35836368	     -0.05076490	     -0.00085152	     -0.19244473	     -0.05635682	      0.88263974	     -0.00158063	     -0.20933705	      0.00116103	      0.00090172	     50.28143275
      2.35977268	     -0.05071885	     -0.00085122	     -0.19239831	     -0.05635520	      0.88264101	     -0.00158235	     -0.20932189	      0.00113408	      0.00089804	     50.37884448
      2.36118168	     -0.05067717	     -0.00085332	     -0.19235619	     -0.05635363	      0.88264227	     -0.00158409	     -0.20930708	      0.00110633	      0.00089143	     50.63235175
      2.36228058	     -0.05064766	     -0.00085270	     -0.19232639	     -0.05635242	      0.88264325	     -0.00158544	     -0.20929582	      0.00108440	      0.00088437	     50.61091307
      2.36337949	     -0.05062030	     -0.00085404	     -0.19229869	     -0.05635124	      0.88264421	     -0.00158680	     -0.20928481	      0.00106201	      0.00087557	     50.74772142
      2.36484993	     -0.05058613	     -0.00085459	     -0.19226409	     -0.05634970	      0.88264549	     -0.00158863	     -0.20927048	      0.00103164	      0.00086126	     50.82676541
      2.36632036	     -0.05055520	     -0.00085715	     -0.19223266	     -0.05634821	      0.88264675	     -0.00159046	     -0.20925657	      0.00100061	      0.00084409	     51.07240663
      2.36737168	     -0.05053520	     -0.00085660	     -0.19221239	     -0.05634717	      0.88264763	     -0.00159177	     -0.20924689	      0.00097828	      0.00083022	     51.01420352
      2.36842300	     -0.05051695	     -0.00085786	     -0.19219380	     -0.05634615	      0.88264849	     -0.00159309	     -0.20923744	      0.00095562	      0.00081498	     51.11506390
      2.36997876	     -0.05049298	     -0.00085819	     -0.19216937	     -0.05634469	      0.88264974	     -0.00159505	     -0.20922387	      0.00092174	      0.00079019	     51.17228984
      2.37128234	     -0.05047563	     -0.00085920	     -0.19215161	     -0.05634351	      0.88265075	     -0.00159670	     -0.20921288	      0.00089295	      0.00076746	     51.28008217
      2.37258591	     -0.05046058	     -0.00085837	     -0.19213620	     -0.05634236	      0.88265174	     -0.00159835	     -0.20920224	      0.00086403	      0.00074302	     51.25363031
      2.37388949	     -0.05044775	     -0.00085991	     -0.19212295	     -0.05634126	      0.88265269	     -0.00160001	     -0.20919194	      0.00083483	      0.00071688	     51.42984858
      2.37519306	     -0.05043689	     -0.00085854	     -0.19211174	     -0.05634019	      0.88265361	     -0.00160168	     -0.20918198	      0.00080571	      0.00068935	     51.34582688
      2.37629849	     -0.05042908	     -0.00086026	     -0.19210356	     -0.05633931	      0.88265436	     -0.00160310	     -0.20917379	      0.00078080	      0.00066493	     51.50428688
      2.37740392	     -0.05042236	     -0.00086004	     -0.19209653	     -0.05633846	      0.88265508	     -0.00160452	     -0.20916583	      0.00075598	      0.00063978	     51.49227254
      2.37882038	     -0.05041545	     -0.00086128	     -0.19208916	     -0.05633741	      0.88265596	     -0.00160635	     -0.20915595	      0.00072404	      0.00060658	     51.60777252
      2.38023683	     -0.05041046	     -0.00086080	     -0.19208377	     -0.05633641	      0.88265680	     -0.00160819	     -0.20914642	      0.00069217	      0.00057266	     51.54942775
      2.38134114	     -0.05040800	     -0.00086254	     -0.19208093	     -0.05633566	      0.88265741	     -0.00160963	     -0.20913924	      0.00066713	      0.00054578	     51.68282045
      2.38244545	     -0.05040685	     -0.00086230	     -0.19207947	     -0.05633494	      0.88265800	     -0.00161107	     -0.20913226	      0.00064216	      0.00051869	     51.63954880
      2.38388896	     -0.05040733	     -0.00086323	     -0.19207949	     -0.05633403	      0.88265872	     -0.00161297	     -0.20912347	      0.00060941	      0.00048295	     51.71985330
      2.38533247	     -0.05040958	     -0.00086220	     -0.19208134	     -0.05633318	      0.88265940	     -0.00161487	     -0.20911505	      0.00057685	      0.00044710	     51.62095125
      2.38638463	     -0.05041235	     -0.00086382	     -0.19208376	     -0.05633258	      0.88265985	     -0.00161627	     -0.20910914	      0.00055301	      0.00042094	     51.74899745
      2.38743678	     -0.05041615	     -0.00086363	     -0.19208726	     -0.05633201	      0.88266028	     -0.00161767	     -0.20910341	      0.00052931	      0.00039491	     51.71170697
      2.38896498	     -0.05042365	     -0.00086433	     -0.19209429	     -0.05633123	      0.88266086	     -0.00161971	     -0.20909542	      0.00049492	      0.00035733	     51.76205069
      2.39026230	     -0.05043213	     -0.00086378	     -0.19210241	     -0.05633061	      0.88266130	     -0.00162145	     -0.20908897	      0.00046594	      0.00032579	     51.68088754
      2.39155963	     -0.05044262	     -0.00086509	     -0.19211248	     -0.05633002	      0.88266170	     -0.00162319	     -0.20908282	      0.00043700	      0.00029459	     51.78298940
      2.39285695	     -0.05045489	     -0.00086410	     -0.19212439	     -0.05632947	      0.88266206	     -0.00162495	     -0.20907698	      0.00040840	      0.00026392	     51.64283038
      2.39415427	     -0.05046889	     -0.00086600	     -0.19213797	     -0.05632896	      0.88266239	     -0.00162671	     -0.20907145	      0.00037983	      0.00023379	     51.81532082
      2.39525312	     -0.05048236	     -0.00086488	     -0.19215116	     -0.05632856	      0.88266263	     -0.00162820	     -0.20906703	      0.00035600	      0.00020888	     51.64183173
      2.39635197	     -0.05049723	     -0.00086576	     -0.19216569	     -0.05632818	      0.88266285	     -0.00162971	     -0.20906285	      0.00033223	      0.00018447	     51.68346710
      2.39776657	     -0.05051833	     -0.00086562	     -0.19218639	     -0.05632773	      0.88266308	     -0.00163165	     -0.20905781	      0.00030204	      0.00015391	     51.59824367
      2.39918117	     -0.05054161	     -0.00086735	     -0.19220922	     -0.05632733	      0.88266328	     -0.00163360	     -0.20905315	      0.00027209	      0.00012433	     51.70991895
      2.40028406	     -0.05056132	     -0.00086650	     -0.19222865	     -0.05632704	      0.88266341	     -0.00163512	     -0.20904979	      0.00024916	      0.00010204	     51.53260452
      2.40138695	     -0.05058239	     -0.00086745	     -0.19224939	     -0.05632678	      0.88266351	     -0.00163665	     -0.20904667	      0.00022637	      0.00008037	     51.55262932
      2.40282668	     -0.05061195	     -0.00086739	     -0.19227856	     -0.05632647	      0.88266360	     -0.00163866	     -0.20904294	      0.00019711	      0.00005309	     51.43540203
      2.40426641	     -0.05064365	     -0.00086933	     -0.19230981	     -0.05632621	      0.88266366	     -0.00164067	     -0.20903960	      0.00016823	      0.00002685	     51.54768907
      2.40532004	     -0.05066831	     -0.00086839	     -0.19233423	     -0.05632604	      0.88266368	     -0.00164215	     -0.20903740	      0.00014760	      0.00000839	     51.33308231
      2.40637368	     -0.05069433	     -0.00086922	     -0.19235994	     -0.05632590	      0.88266368	     -0.00164364	     -0.20903542	      0.00012716	     -0.00000956	     51.32423693
      2.40789609	     -0.05073397	     -0.00086938	     -0.19239918	     -0.05632573	      0.88266364	     -0.00164579	     -0.20903292	      0.00009830	     -0.00003454	     51.19347280
      2.40919381	     -0.05076938	     -0.00087068	     -0.19243422	     -0.05632561	      0.88266359	     -0.00164763	     -0.20903112	      0.00007420	     -0.00005502	     51.20936573
      2.41049153	     -0.05080605	     -0.00087016	     -0.19247058	     -0.05632553	      0.88266350	     -0.00164948	     -0.20902962	      0.00005080	     -0.00007470	     51.01702613
      2.41178924	     -0.05084406	     -0.00087198	     -0.19250823	     -0.05632548	      0.88266339	     -0.00165134	     -0.20902841	      0.00002782	     -0.00009370	     51.08691936
      2.41308696	     -0.05088349	     -0.00087082	     -0.19254738	     -0.05632546	      0.88266326	     -0.00165320	     -0.20902746	      0.00000566	     -0.00011191	     50.80707651
      2.41418828	     -0.05091801	     -0.00087260	     -0.19258158	     -0.05632546	      0.88266313	     -0.00165479	     -0.20902687	     -0.00001289	     -0.00012689	     50.86958616
      2.41528960	     -0.05095338	     -0.00087241	     -0.19261671	     -0.05632549	      0.88266298	     -0.00165638	     -0.20902647	     -0.00003084	     -0.00014137	     50.71385943
      2.41670529	     -0.05100015	     -0.00087351	     -0.19266313	     -0.05632555	      0.88266277	     -0.00165844	     -0.20902622	     -0.00005333	     -0.00015936	     50.67247758
      2.41812097	     -0.05104829	     -0.00087284	     -0.19271097	     -0.05632564	      0.88266253	     -0.00166050	     -0.20902627	     -0.00007489	     -0.00017662	     50.42373389
      2.41923117	     -0.05108692	     -0.00087452	     -0.19274932	     -0.05632573	      0.88266233	     -0.00166212	     -0.20902650	     -0.00009141	     -0.00018974	     50.46843097
      2.42034137	     -0.05112623	     -0.00087439	     -0.19278839	     -0.05632584	      0.88266211	     -0.00166375	     -0.20902690	     -0.00010731	     -0.00020241	     50.30519769
      2.42177952	     -0.05117841	     -0.00087552	     -0.19284024	     -0.05632601	      0.88266181	     -0.00166586	     -0.20902765	     -0.00012727	     -0.00021831	     50.25233544
      2.42321767	     -0.05123201	     -0.00087465	     -0.19289358	     -0.05632621	      0.88266148	     -0.00166799	     -0.20902867	     -0.00014623	     -0.00023359	     49.96827457
      2.42428302	     -0.05127263	     -0.00087635	     -0.19293394	     -0.05632637	      0.88266123	     -0.00166957	     -0.20902960	     -0.00015989	     -0.00024465	     50.01456891
      2.42534836	     -0.05131391	     -0.00087630	     -0.19297502	     -0.05632655	      0.88266096	     -0.00167115	     -0.20903067	     -0.00017294	     -0.00025541	     49.86236261
      2.42686357	     -0.05137356	     -0.00087729	     -0.19303437	     -0.05632682	      0.88266056	     -0.00167341	     -0.20903242	     -0.00019075	     -0.00027033	     49.78127639
      2.42816661	     -0.05142543	     -0.00087690	     -0.19308601	     -0.05632708	      0.88266020	     -0.00167536	     -0.20903414	     -0.00020517	     -0.00028277	     49.56348307
      2.42946964	     -0.05147763	     -0.00087827	     -0.19313795	     -0.05632736	      0.88265982	     -0.00167731	     -0.20903602	     -0.00021899	     -0.00029493	     49.57167124
      2.43077268	     -0.05153016	     -0.00087728	     -0.19319029	     -0.05632765	      0.88265943	     -0.00167927	     -0.20903806	     -0.00023189	     -0.00030672	     49.29050954
      2.43207571	     -0.05158303	     -0.00087921	     -0.19324291	     -0.05632796	      0.88265902	     -0.00168124	     -0.20904024	     -0.00024427	     -0.00031827	     49.37986726
      2.43318939	     -0.05162844	     -0.00087808	     -0.19328817	     -0.05632824	      0.88265866	     -0.00168293	     -0.20904221	     -0.00025404	     -0.00032783	     49.09056823
      2.43430308	     -0.05167409	     -0.00087890	     -0.19333363	     -0.05632853	      0.88265829	     -0.00168462	     -0.20904426	     -0.00026342	     -0.00033722	     49.05580413
      2.43572018	     -0.05173263	     -0.00087866	     -0.19339198	     -0.05632891	      0.88265781	     -0.00168678	     -0.20904700	     -0.00027444	     -0.00034881	     48.84555558
      2.43713729	     -0.05179156	     -0.00088031	     -0.19345066	     -0.05632930	      0.88265731	     -0.00168895	     -0.20904987	     -0.00028470	     -0.00036009	     48.87583146
      2.43826356	     -0.05183837	     -0.00087952	     -0.19349734	     -0.05632963	      0.88265690	     -0.00169067	     -0.20905223	     -0.00029201	     -0.00036875	     48.60055036
      2.43938983	     -0.05188510	     -0.00088063	     -0.19354390	     -0.05632996	      0.88265648	     -0.00169240	     -0.20905466	     -0.00029890	     -0.00037720	     48.56906994
      2.44082615	     -0.05194457	     -0.00088090	     -0.19360319	     -0.05633040	      0.88265593	     -0.00169462	     -0.20905784	     -0.00030674	     -0.00038756	     48.35556904
      2.44226247	     -0.05200365	     -0.00088337	     -0.19366204	     -0.05633084	      0.88265536	     -0.00169684	     -0.20906109	     -0.00031385	     -0.00039752	     48.42720020
      2.44334770	     -0.05204790	     -0.00088307	     -0.19370619	     -0.05633119	      0.88265493	     -0.00169852	     -0.20906358	     -0.00031843	     -0.00040466	     48.13370030
      2.44443293	     -0.05209175	     -0.00088468	     -0.19374988	     -0.05633153	      0.88265448	     -0.00170021	     -0.20906609	     -0.00032266	     -0.00041156	     48.10050736
      2.44593869	     -0.05215166	     -0.00088617	     -0.19380961	     -0.05633202	      0.88265386	     -0.00170256	     -0.20906959	     -0.00032764	     -0.00042057	     47.89910632
      2.44744446	     -0.05221000	     -0.00089024	     -0.19386770	     -0.05633252	      0.88265322	     -0.00170492	     -0.20907310	     -0.00033191	     -0.00042890	     48.00377329
      2.44848773	     -0.05224967	     -0.00089087	     -0.19390726	     -0.05633287	      0.88265277	     -0.00170656	     -0.20907552	     -0.00033415	     -0.00043418	     47.68845736
      2.44953100	     -0.05228862	     -0.00089336	     -0.19394607	     -0.05633322	      0.88265231	     -0.00170820	     -0.20907793	     -0.00033615	     -0.00043911	     47.65539893
      2.45113622	     -0.05234704	     -0.00089655	     -0.19400428	     -0.05633376	      0.88265160	     -0.00171074	     -0.20908159	     -0.00033840	     -0.00044590	     47.46959075
      2.45246372	     -0.05239405	     -0.00090050	     -0.19405109	     -0.05633421	      0.88265101	     -0.00171285	     -0.20908459	     -0.00033972	     -0.00045081	     47.48832622
      2.45379121	     -0.05243951	     -0.00090300	     -0.19409640	     -0.05633466	      0.88265040	     -0.00171496	     -0.20908754	     -0.00034033	     -0.00045497	     47.23575786
      2.45511871	     -0.05248328	     -0.00090800	     -0.19413995	     -0.05633511	      0.88264980	     -0.00171707	     -0.20909043	     -0.00034064	     -0.00045843	     47.37230294
      2.45629948	     -0.05252057	     -0.00091020	     -0.19417712	     -0.05633551	      0.88264926	     -0.00171896	     -0.20909296	     -0.00034029	     -0.00046078	     47.08150746
      2.45748026	     -0.05255621	     -0.00091449	     -0.19421259	     -0.05633592	      0.88264871	     -0.00172086	     -0.20909542	     -0.00033976	     -0.00046254	     47.14064047
      2.45866104	     -0.05259021	     -0.00091762	     -0.19424644	     -0.05633632	      0.88264816	     -0.00172275	     -0.20909781	     -0.00033878	     -0.00046358	     46.98655485
      2.46019712	     -0.05263214	     -0.00092323	     -0.19428816	     -0.05633684	      0.88264745	     -0.00172523	     -0.20910082	     -0.00033718	     -0.00046394	     47.04750262
      2.46140270	     -0.05266310	     -0.00092604	     -0.19431900	     -0.05633724	      0.88264689	     -0.00172718	     -0.20910311	     -0.00033543	     -0.00046336	     46.79468699
      2.46260828	     -0.05269228	     -0.00093064	     -0.19434801	     -0.05633765	      0.88264633	     -0.00172913	     -0.20910531	     -0.00033359	     -0.00046207	     46.86522137
      2.46381386	     -0.05271974	     -0.00093398	     -0.19437533	     -0.05633805	      0.88264578	     -0.00173108	     -0.20910744	     -0.00033139	     -0.00046003	     46.70909778
      2.46533020	     -0.05275184	     -0.00093973	     -0.19440724	     -0.05633855	      0.88264508	     -0.00173355	     -0.20911001	     -0.00032843	     -0.00045647	     46.80828496
      2.46651680	     -0.05277490	     -0.00094247	     -0.19443020	     -0.05633893	      0.88264454	     -0.00173548	     -0.20911193	     -0.00032571	     -0.00045285	     46.55739566
      2.46770339	     -0.05279612	     -0.00094693	     -0.19445126	     -0.05633932	      0.88264401	     -0.00173741	     -0.20911378	     -0.00032296	     -0.00044857	     46.63693707
      2.46888999	     -0.05281550	     -0.00095023	     -0.19447053	     -0.05633970	      0.88264348	     -0.00173935	     -0.20911555	     -0.00031996	     -0.00044358	     46.51328993
      2.47047076	     -0.05283862	     -0.00095592	     -0.19449346	     -0.05634020	      0.88264278	     -0.00174193	     -0.20911777	     -0.00031590	     -0.00043591	     46.61772823
      2.47165072	     -0.05285386	     -0.00095846	     -0.19450862	     -0.05634057	      0.88264227	     -0.00174387	     -0.20911934	     -0.00031261	     -0.00042939	     46.38520172
      2.47283069	     -0.05286751	     -0.00096261	     -0.19452213	     -0.05634094	      0.88264177	     -0.00174580	     -0.20912082	     -0.00030940	     -0.00042230	     46.46771112
      2.47426692	     -0.05288203	     -0.00096606	     -0.19453655	     -0.05634138	      0.88264117	     -0.00174815	     -0.20912252	     -0.00030528	     -0.00041283	     46.29684469
      2.47554848	     -0.05289322	     -0.00097075	     -0.19454759	     -0.05634177	      0.88264065	     -0.00175026	     -0.20912395	     -0.00030174	     -0.00040373	     46.45893120
      2.47683005	     -0.05290266	     -0.00097322	     -0.19455694	     -0.05634216	      0.88264014	     -0.00175236	     -0.20912530	     -0.00029799	     -0.00039399	     46.23195534
      2.47811161	     -0.05291011	     -0.00097779	     -0.19456425	     -0.05634254	      0.88263964	     -0.00175447	     -0.20912656	     -0.00029446	     -0.00038376	     46.41959960
      2.47939318	     -0.05291550	     -0.00097992	     -0.19456957	     -0.05634291	      0.88263915	     -0.00175658	     -0.20912773	     -0.00029071	     -0.00037297	     46.18513315
      2.48067474	     -0.05291903	     -0.00098431	     -0.19457297	     -0.05634328	      0.88263868	     -0.00175868	     -0.20912880	     -0.00028724	     -0.00036179	     46.39059708
      2.48195631	     -0.05292060	     -0.00098592	     -0.19457449	     -0.05634365	      0.88263823	     -0.00176079	     -0.20912977	     -0.00028361	     -0.00035020	     46.13129009
      2.48323788	     -0.05292044	     -0.00098991	     -0.19457420	     -0.05634401	      0.88263779	     -0.00176290	     -0.20913063	     -0.00028030	     -0.00033845	     46.34771415
      2.48451944	     -0.05291860	     -0.00099087	     -0.19457232	     -0.05634436	      0.88263736	     -0.00176501	     -0.20913140	     -0.00027678	     -0.00032660	     46.05666473
      2.48580101	     -0.05291524	     -0.00099457	     -0.19456884	     -0.05634472	      0.88263695	     -0.00176712	     -0.20913206	     -0.00027356	     -0.00031495	     46.29983480
      2.48708257	     -0.05291059	     -0.00099522	     -0.19456416	     -0.05634507	      0.88263655	     -0.00176923	     -0.20913263	     -0.00027004	     -0.00030353	     45.98519492
      2.48836414	     -0.05290504	     -0.00099899	     -0.19455849	     -0.05634541	      0.88263617	     -0.00177134	     -0.20913312	     -0.00026678	     -0.00029264	     46.25122630
      2.48964571	     -0.05289920	     -0.00099962	     -0.19455261	     -0.05634575	      0.88263580	     -0.00177345	     -0.20913356	     -0.00026317	     -0.00028231	     45.89847819
      2.49092727	     -0.05289373	     -0.00100376	     -0.19454700	     -0.05634608	      0.88263545	     -0.00177556	     -0.20913398	     -0.00025978	     -0.00027287	     46.18580972
      2.49220884	     -0.05288851	     -0.00100471	     -0.19454174	     -0.05634641	      0.88263510	     -0.00177768	     -0.20913443	     -0.00025593	     -0.00026434	     45.80550009
      2.49349040	     -0.05288404	     -0.00100946	     -0.19453711	     -0.05634674	      0.88263477	     -0.00177979	     -0.20913494	     -0.00025224	     -0.00025700	     46.11332373
      2.49464074	     -0.05288105	     -0.00101106	     -0.19453405	     -0.05634703	      0.88263448	     -0.00178169	     -0.20913549	     -0.00024850	     -0.00025139	     45.78810982
      2.49579107	     -0.05287931	     -0.00101487	     -0.19453218	     -0.05634731	      0.88263419	     -0.00178359	     -0.20913616	     -0.00024477	     -0.00024694	     45.86528872
      2.49720031	     -0.05287888	     -0.00101831	     -0.19453161	     -0.05634765	      0.88263384	     -0.00178591	     -0.20913720	     -0.00023979	     -0.00024315	     45.66670526
      2.49860955	     -0.05287983	     -0.00102380	     -0.19453238	     -0.05634799	      0.88263350	     -0.00178824	     -0.20913853	     -0.00023457	     -0.00024142	     45.83860240
      2.49979358	     -0.05288173	     -0.00102651	     -0.19453418	     -0.05634826	      0.88263322	     -0.00179020	     -0.20913989	     -0.00022965	     -0.00024154	     45.52767924
      2.50097762	     -0.05288533	     -0.00103134	     -0.19453762	     -0.05634853	      0.88263293	     -0.00179215	     -0.20914150	     -0.00022456	     -0.00024321	     45.60133774
      2.50216165	     -0.05289082	     -0.00103525	     -0.19454297	     -0.05634879	      0.88263264	     -0.00179411	     -0.20914339	     -0.00021902	     -0.00024641	     45.44076107
      2.50376963	     -0.05290063	     -0.00104210	     -0.19455255	     -0.05634914	      0.88263224	     -0.00179676	     -0.20914647	     -0.00021099	     -0.00025330	     45.50270864
      2.50497645	     -0.05290889	     -0.00104573	     -0.19456069	     -0.05634939	      0.88263193	     -0.00179875	     -0.20914918	     -0.00020429	     -0.00026033	     45.21351052
      2.50618327	     -0.05291770	     -0.00105103	     -0.19456933	     -0.05634963	      0.88263161	     -0.00180074	     -0.20915222	     -0.00019728	     -0.00026897	     45.27153923
      2.50739009	     -0.05292729	     -0.00105521	     -0.19457879	     -0.05634987	      0.88263128	     -0.00180273	     -0.20915559	     -0.00018968	     -0.00027910	     45.09805295
      2.50898739	     -0.05294092	     -0.00106207	     -0.19459220	     -0.05635016	      0.88263082	     -0.00180536	     -0.20916056	     -0.00017894	     -0.00029482	     45.16672244
      2.51017942	     -0.05295129	     -0.00106542	     -0.19460247	     -0.05635037	      0.88263046	     -0.00180732	     -0.20916462	     -0.00017014	     -0.00030812	     44.87376692
      2.51137146	     -0.05296208	     -0.00107037	     -0.19461312	     -0.05635057	      0.88263009	     -0.00180927	     -0.20916899	     -0.00016093	     -0.00032274	     44.91841673
      2.51283205	     -0.05297639	     -0.00107488	     -0.19462730	     -0.05635079	      0.88262960	     -0.00181167	     -0.20917474	     -0.00014874	     -0.00034224	     44.68152278
      2.51413977	     -0.05299009	     -0.00108051	     -0.19464085	     -0.05635098	      0.88262914	     -0.00181380	     -0.20918028	     -0.00013726	     -0.00036114	     44.79450795
      2.51544748	     -0.05300412	     -0.00108390	     -0.19465479	     -0.05635115	      0.88262866	     -0.00181594	     -0.20918618	     -0.00012484	     -0.00038118	     44.50033572
      2.51675520	     -0.05301822	     -0.00108954	     -0.19466874	     -0.05635131	      0.88262814	     -0.00181806	     -0.20919240	     -0.00011189	     -0.00040228	     44.64225772
      2.51806291	     -0.05303231	     -0.00109279	     -0.19468276	     -0.05635144	      0.88262760	     -0.00182018	     -0.20919896	     -0.00009795	     -0.00042413	     44.32856412
      2.51937062	     -0.05304752	     -0.00109866	     -0.19469782	     -0.05635156	      0.88262703	     -0.00182230	     -0.20920585	     -0.00008353	     -0.00044666	     44.48811835
      2.52067834	     -0.05306329	     -0.00110168	     -0.19471353	     -0.05635166	      0.88262643	     -0.00182440	     -0.20921307	     -0.00006811	     -0.00046958	     44.15997046
      2.52198605	     -0.05307982	     -0.00110755	     -0.19472993	     -0.05635174	      0.88262581	     -0.00182650	     -0.20922061	     -0.00005219	     -0.00049286	     44.33923144
      2.52329377	     -0.05309742	     -0.00111037	     -0.19474748	     -0.05635180	      0.88262515	     -0.00182860	     -0.20922847	     -0.00003524	     -0.00051622	     44.00070827
      2.52460148	     -0.05311590	     -0.00111657	     -0.19476582	     -0.05635183	      0.88262446	     -0.00183068	     -0.20923665	     -0.00001783	     -0.00053965	     44.18782618
      2.52590919	     -0.05313443	     -0.00111927	     -0.19478432	     -0.05635184	      0.88262373	     -0.00183275	     -0.20924512	      0.00000066	     -0.00056289	     43.85005936
      2.52721691	     -0.05315217	     -0.00112512	     -0.19480194	     -0.05635183	      0.88262298	     -0.00183482	     -0.20925384	      0.00001965	     -0.00058595	     44.05880496
      2.52852462	     -0.05316990	     -0.00112738	     -0.19481965	     -0.05635179	      0.88262220	     -0.00183687	     -0.20926277	      0.00003978	     -0.00060849	     43.73121718
      2.52983234	     -0.05318910	     -0.00113314	     -0.19483875	     -0.05635173	      0.88262139	     -0.00183892	     -0.20927192	      0.00006036	     -0.00063054	     43.93229551
      2.53114005	     -0.05320979	     -0.00113502	     -0.19485945	     -0.05635163	      0.88262055	     -0.00184095	     -0.20928132	      0.00008202	     -0.00065185	     43.60399405
      2.53244776	     -0.05323035	     -0.00114019	     -0.19487993	     -0.05635151	      0.88261969	     -0.00184298	     -0.20929095	      0.00010412	     -0.00067247	     43.80426316
      2.53362416	     -0.05324850	     -0.00114161	     -0.19489809	     -0.05635138	      0.88261889	     -0.00184479	     -0.20929978	      0.00012494	     -0.00069018	     43.55612135
      2.53480056	     -0.05326719	     -0.00114495	     -0.19491675	     -0.05635122	      0.88261806	     -0.00184659	     -0.20930877	      0.00014619	     -0.00070711	     43.59738843
      2.53624161	     -0.05328945	     -0.00114727	     -0.19493903	     -0.05635099	      0.88261703	     -0.00184878	     -0.20931996	      0.00017318	     -0.00072657	     43.47075659
      2.53768265	     -0.05331010	     -0.00115101	     -0.19495966	     -0.05635072	      0.88261597	     -0.00185096	     -0.20933130	      0.00020092	     -0.00074449	     43.58785222
      2.53889619	     -0.05332637	     -0.00115170	     -0.19497599	     -0.05635046	      0.88261506	     -0.00185278	     -0.20934091	      0.00022513	     -0.00075812	     43.40815230
      2.54010972	     -0.05334236	     -0.00115408	     -0.19499199	     -0.05635017	      0.88261413	     -0.00185459	     -0.20935054	      0.00024972	     -0.00077041	     43.46410548
      2.54132326	     -0.05335826	     -0.00115455	     -0.19500797	     -0.05634985	      0.88261319	     -0.00185639	     -0.20936021	      0.00027490	     -0.00078109	     43.38886192
      2.54294771	     -0.05337964	     -0.00115578	     -0.19502943	     -0.05634938	      0.88261191	     -0.00185877	     -0.20937319	      0.00030915	     -0.00079271	     43.42324948
      2.54419058	     -0.05339665	     -0.00115485	     -0.19504655	     -0.05634898	      0.88261092	     -0.00186058	     -0.20938316	      0.00033600	     -0.00079949	     43.28695592
      2.54543346	     -0.05341365	     -0.00115551	     -0.19506363	     -0.05634854	      0.88260992	     -0.00186238	     -0.20939315	      0.00036314	     -0.00080450	     43.34409095
      2.54667633	     -0.05342981	     -0.00115468	     -0.19507991	     -0.05634808	      0.88260892	     -0.00186416	     -0.20940316	      0.00039087	     -0.00080764	     43.28963607
      2.54826422	     -0.05344767	     -0.00115474	     -0.19509789	     -0.05634743	      0.88260764	     -0.00186642	     -0.20941586	      0.00042681	     -0.00080895	     43.38722514
      2.54948341	     -0.05345939	     -0.00115269	     -0.19510977	     -0.05634689	      0.88260665	     -0.00186813	     -0.20942547	      0.00045501	     -0.00080773	     43.29153145
      2.55070260	     -0.05346947	     -0.00115208	     -0.19511998	     -0.05634632	      0.88260567	     -0.00186983	     -0.20943493	      0.00048340	     -0.00080464	     43.35619441
      2.55217458	     -0.05347902	     -0.00114928	     -0.19512973	     -0.05634558	      0.88260449	     -0.00187187	     -0.20944607	      0.00051823	     -0.00079834	     43.30955061
      2.55364656	     -0.05348688	     -0.00114849	     -0.19513775	     -0.05634479	      0.88260332	     -0.00187388	     -0.20945686	      0.00055323	     -0.00078941	     43.46091785
      2.55475954	     -0.05349131	     -0.00114506	     -0.19514237	     -0.05634416	      0.88260245	     -0.00187539	     -0.20946477	      0.00058014	     -0.00078086	     43.34592224
      2.55587252	     -0.05349445	     -0.00114330	     -0.19514566	     -0.05634350	      0.88260158	     -0.00187689	     -0.20947244	      0.00060706	     -0.00077092	     43.39090598
      2.55746298	     -0.05349669	     -0.00113945	     -0.19514815	     -0.05634250	      0.88260037	     -0.00187901	     -0.20948295	      0.00064590	     -0.00075434	     43.37787379
      2.55883712	     -0.05349715	     -0.00113718	     -0.19514880	     -0.05634159	      0.88259934	     -0.00188083	     -0.20949157	      0.00067956	     -0.00073795	     43.45267022
      2.56021125	     -0.05349668	     -0.00113296	     -0.19514857	     -0.05634064	      0.88259834	     -0.00188262	     -0.20949977	      0.00071354	     -0.00071973	     43.38817957
      2.56158539	     -0.05349547	     -0.00113123	     -0.19514754	     -0.05633963	      0.88259737	     -0.00188440	     -0.20950755	      0.00074745	     -0.00069999	     43.50429651
      2.56279682	     -0.05349360	     -0.00112713	     -0.19514589	     -0.05633871	      0.88259653	     -0.00188595	     -0.20951406	      0.00077766	     -0.00068135	     43.41191922
      2.56400826	     -0.05349088	     -0.00112508	     -0.19514333	     -0.05633775	      0.88259572	     -0.00188750	     -0.20952025	      0.00080779	     -0.00066180	     43.47351847
      2.56521969	     -0.05348728	     -0.00112185	     -0.19513993	     -0.05633675	      0.88259493	     -0.00188902	     -0.20952610	      0.00083811	     -0.00064139	     43.45097922
      2.56685526	     -0.05348175	     -0.00111904	     -0.19513462	     -0.05633535	      0.88259390	     -0.00189107	     -0.20953347	      0.00087907	     -0.00061279	     43.52724692
      2.56809527	     -0.05347721	     -0.00111540	     -0.19513028	     -0.05633424	      0.88259315	     -0.00189260	     -0.20953866	      0.00091035	     -0.00059039	     43.46042618
      2.56933528	     -0.05347226	     -0.00111362	     -0.19512549	     -0.05633309	      0.88259244	     -0.00189412	     -0.20954352	      0.00094153	     -0.00056760	     43.52388852
      2.57057528	     -0.05346632	     -0.00111069	     -0.19511973	     -0.05633190	      0.88259175	     -0.00189563	     -0.20954805	      0.00097285	     -0.00054442	     43.50792607
      2.57218303	     -0.05345705	     -0.00110872	     -0.19511065	     -0.05633030	      0.88259090	     -0.00189756	     -0.20955340	      0.00101336	     -0.00051395	     43.61974437
      2.57339727	     -0.05344929	     -0.00110561	     -0.19510307	     -0.05632906	      0.88259029	     -0.00189901	     -0.20955704	      0.00104407	     -0.00049057	     43.56346873
      2.57461151	     -0.05344124	     -0.00110446	     -0.19509515	     -0.05632777	      0.88258971	     -0.00190044	     -0.20956036	      0.00107455	     -0.00046700	     43.64109230
      2.57609444	     -0.05343083	     -0.00110181	     -0.19508493	     -0.05632615	      0.88258903	     -0.00190217	     -0.20956397	      0.00111174	     -0.00043786	     43.64691272
      2.57742264	     -0.05342087	     -0.00110156	     -0.19507508	     -0.05632465	      0.88258847	     -0.00190371	     -0.20956681	      0.00114470	     -0.00041146	     43.78093294
      2.57875084	     -0.05340995	     -0.00109931	     -0.19506433	     -0.05632311	      0.88258794	     -0.00190522	     -0.20956927	      0.00117758	     -0.00038460	     43.77803685
      2.58007904	     -0.05339796	     -0.00109981	     -0.19505242	     -0.05632152	      0.88258745	     -0.00190673	     -0.20957135	      0.00120992	     -0.00035729	     43.94452750
      2.58140724	     -0.05338384	     -0.00109787	     -0.19503845	     -0.05631989	      0.88258699	     -0.00190822	     -0.20957301	      0.00124205	     -0.00032925	     43.97187637
      2.58273544	     -0.05336758	     -0.00109908	     -0.19502224	     -0.05631822	      0.88258657	     -0.00190969	     -0.20957422	      0.00127340	     -0.00030045	     44.17915275
      2.58406363	     -0.05334917	     -0.00109715	     -0.19500399	     -0.05631651	      0.88258620	     -0.00191114	     -0.20957495	      0.00130434	     -0.00027056	     44.21346793
      2.58525875	     -0.05332990	     -0.00109803	     -0.19498477	     -0.05631494	      0.88258589	     -0.00191244	     -0.20957517	      0.00133126	     -0.00024283	     44.38036879
      2.58645386	     -0.05330603	     -0.00109672	     -0.19496102	     -0.05631333	      0.88258562	     -0.00191372	     -0.20957493	      0.00135763	     -0.00021411	     44.45942371
      2.58764897	     -0.05327937	     -0.00109635	     -0.19493445	     -0.05631169	      0.88258538	     -0.00191499	     -0.20957419	      0.00138313	     -0.00018446	     44.60257343
      2.58928998	     -0.05323715	     -0.00109382	     -0.19489240	     -0.05630939	      0.88258511	     -0.00191671	     -0.20957229	      0.00141692	     -0.00014215	     44.76159537
      2.59051289	     -0.05320147	     -0.00109320	     -0.19485680	     -0.05630765	      0.88258495	     -0.00191798	     -0.20957016	      0.00144092	     -0.00010953	     44.95789308
      2.59173580	     -0.05316165	     -0.00109074	     -0.19481712	     -0.05630587	      0.88258484	     -0.00191923	     -0.20956737	      0.00146412	     -0.00007591	     45.10454738
      2.59295871	     -0.05311788	     -0.00108953	     -0.19477343	     -0.05630407	      0.88258477	     -0.00192047	     -0.20956386	      0.00148627	     -0.00004131	     45.31833576
      2.59455992	     -0.05305690	     -0.00108662	     -0.19471259	     -0.05630166	      0.88258474	     -0.00192208	     -0.20955818	      0.00151377	      0.00000556	     45.52613274
      2.59574445	     -0.05301137	     -0.00108645	     -0.19466711	     -0.05629986	      0.88258477	     -0.00192326	     -0.20955322	      0.00153268	      0.00004115	     45.73551362
      2.59692899	     -0.05296518	     -0.00108480	     -0.19462099	     -0.05629803	      0.88258484	     -0.00192442	     -0.20954770	      0.00155059	      0.00007744	     45.87532327
      2.59840431	     -0.05290444	     -0.00108437	     -0.19456028	     -0.05629573	      0.88258499	     -0.00192586	     -0.20954003	      0.00157124	      0.00012332	     46.15100623
      2.59970636	     -0.05284727	     -0.00108228	     -0.19450318	     -0.05629367	      0.88258517	     -0.00192711	     -0.20953252	      0.00158816	      0.00016440	     46.30854181
      2.60100842	     -0.05278738	     -0.00108245	     -0.19444329	     -0.05629160	      0.88258541	     -0.00192835	     -0.20952427	      0.00160354	      0.00020579	     46.59167464
      2.60231047	     -0.05272577	     -0.00108043	     -0.19438172	     -0.05628950	      0.88258571	     -0.00192958	     -0.20951533	      0.00161770	      0.00024745	     46.74096229
      2.60361252	     -0.05266268	     -0.00108133	     -0.19431859	     -0.05628738	      0.88258606	     -0.00193080	     -0.20950572	      0.00163024	      0.00028906	     47.05717912
      2.60491458	     -0.05259734	     -0.00107947	     -0.19425327	     -0.05628525	      0.88258646	     -0.00193201	     -0.20949546	      0.00164157	      0.00033064	     47.19651822
      2.60621663	     -0.05253022	     -0.00108105	     -0.19418606	     -0.05628311	      0.88258692	     -0.00193320	     -0.20948457	      0.00165121	      0.00037188	     47.55307786
      2.60736827	     -0.05247003	     -0.00107974	     -0.19412585	     -0.05628120	      0.88258737	     -0.00193425	     -0.20947443	      0.00165872	      0.00040809	     47.65771959
      2.60851992	     -0.05240913	     -0.00108077	     -0.19406487	     -0.05627929	      0.88258786	     -0.00193529	     -0.20946387	      0.00166491	      0.00044379	     47.92272647
      2.60992631	     -0.05233334	     -0.00108080	     -0.19398899	     -0.05627694	      0.88258851	     -0.00193655	     -0.20945042	      0.00167101	      0.00048671	     48.14931242
      2.61133271	     -0.05225659	     -0.00108294	     -0.19391208	     -0.05627459	      0.88258923	     -0.00193780	     -0.20943640	      0.00167521	      0.00052859	     48.52573337
      2.61248045	     -0.05219232	     -0.00108247	     -0.19384774	     -0.05627267	      0.88258985	     -0.00193881	     -0.20942456	      0.00167749	      0.00056196	     48.64476458
      2.61362820	     -0.05212682	     -0.00108412	     -0.19378210	     -0.05627074	      0.88259052	     -0.00193981	     -0.20941238	      0.00167846	      0.00059445	     48.92399277
      2.61505154	     -0.05204475	     -0.00108497	     -0.19369987	     -0.05626835	      0.88259139	     -0.00194104	     -0.20939684	      0.00167812	      0.00063352	     49.17469723
      2.61647488	     -0.05196238	     -0.00108812	     -0.19361725	     -0.05626596	      0.88259232	     -0.00194226	     -0.20938084	      0.00167584	      0.00067103	     49.59646848
      2.61756520	     -0.05189925	     -0.00108817	     -0.19355400	     -0.05626414	      0.88259307	     -0.00194318	     -0.20936832	      0.00167300	      0.00069868	     49.69959334
      2.61865551	     -0.05183615	     -0.00109012	     -0.19349072	     -0.05626232	      0.88259384	     -0.00194410	     -0.20935559	      0.00166898	      0.00072521	     49.96747455
      2.62014629	     -0.05175001	     -0.00109166	     -0.19340434	     -0.05625983	      0.88259495	     -0.00194534	     -0.20933788	      0.00166186	      0.00075965	     50.24092978
      2.62163707	     -0.05166281	     -0.00109512	     -0.19331683	     -0.05625736	      0.88259611	     -0.00194657	     -0.20931983	      0.00165266	      0.00079176	     50.70689330
      2.62266875	     -0.05160291	     -0.00109507	     -0.19325677	     -0.05625566	      0.88259694	     -0.00194742	     -0.20930715	      0.00164532	      0.00081266	     50.77563003
      2.62370042	     -0.05154399	     -0.00109680	     -0.19319765	     -0.05625397	      0.88259778	     -0.00194825	     -0.20929435	      0.00163692	      0.00083228	     51.00919580
      2.62529513	     -0.05145437	     -0.00109844	     -0.19310772	     -0.05625137	      0.88259913	     -0.00194953	     -0.20927440	      0.00162223	      0.00086008	     51.28834254
      2.62659933	     -0.05138210	     -0.00110081	     -0.19303516	     -0.05624926	      0.88260027	     -0.00195057	     -0.20925796	      0.00160861	      0.00088032	     51.61769488
      2.62790354	     -0.05131074	     -0.00110143	     -0.19296354	     -0.05624717	      0.88260143	     -0.00195160	     -0.20924144	      0.00159378	      0.00089833	     51.79474091
      2.62920774	     -0.05124076	     -0.00110423	     -0.19289323	     -0.05624510	      0.88260261	     -0.00195262	     -0.20922487	      0.00157750	      0.00091393	     52.15678390
      2.63037612	     -0.05117915	     -0.00110413	     -0.19283139	     -0.05624327	      0.88260369	     -0.00195352	     -0.20921000	      0.00156199	      0.00092588	     52.25888082
      2.63154450	     -0.05111842	     -0.00110599	     -0.19277037	     -0.05624146	      0.88260477	     -0.00195442	     -0.20919512	      0.00154537	      0.00093575	     52.54245005
      2.63271288	     -0.05105919	     -0.00110644	     -0.19271089	     -0.05623966	      0.88260587	     -0.00195531	     -0.20918026	      0.00152791	      0.00094359	     52.70154912
      2.63418075	     -0.05098837	     -0.00110873	     -0.19263968	     -0.05623743	      0.88260726	     -0.00195642	     -0.20916166	      0.00150458	      0.00095046	     53.03371545
      2.63535703	     -0.05093456	     -0.00110892	     -0.19258559	     -0.05623568	      0.88260838	     -0.00195730	     -0.20914688	      0.00148500	      0.00095362	     53.12981684
      2.63653331	     -0.05088334	     -0.00111100	     -0.19253405	     -0.05623394	      0.88260950	     -0.00195818	     -0.20913225	      0.00146444	      0.00095461	     53.37482513
      2.63770960	     -0.05083505	     -0.00111171	     -0.19248546	     -0.05623223	      0.88261063	     -0.00195904	     -0.20911780	      0.00144313	      0.00095348	     53.48710522
      2.63917626	     -0.05077952	     -0.00111379	     -0.19242951	     -0.05623013	      0.88261202	     -0.00196012	     -0.20910011	      0.00141532	      0.00094908	     53.77195800
      2.64033018	     -0.05073972	     -0.00111359	     -0.19238943	     -0.05622851	      0.88261311	     -0.00196096	     -0.20908650	      0.00139274	      0.00094342	     53.79819347
      2.64148410	     -0.05070354	     -0.00111532	     -0.19235291	     -0.05622692	      0.88261420	     -0.00196179	     -0.20907319	      0.00136937	      0.00093570	     53.99053854
      2.64263802	     -0.05067058	     -0.00111601	     -0.19231963	     -0.05622535	      0.88261527	     -0.00196262	     -0.20906022	      0.00134547	      0.00092598	     54.08056658
      2.64416321	     -0.05063135	     -0.00111855	     -0.19227993	     -0.05622333	      0.88261667	     -0.00196371	     -0.20904361	      0.00131298	      0.00091009	     54.33580956
      2.64530369	     -0.05060543	     -0.00111888	     -0.19225370	     -0.05622184	      0.88261770	     -0.00196452	     -0.20903160	      0.00128821	      0.00089608	     54.34903063
      2.64644417	     -0.05058332	     -0.00112109	     -0.19223123	     -0.05622039	      0.88261872	     -0.00196532	     -0.20901997	      0.00126289	      0.00088024	     54.50977428
      2.64783472	     -0.05056110	     -0.00112235	     -0.19220860	     -0.05621865	      0.88261993	     -0.00196630	     -0.20900635	      0.00123154	      0.00085857	     54.55335773
      2.64907175	     -0.05054401	     -0.00112518	     -0.19219110	     -0.05621715	      0.88262098	     -0.00196716	     -0.20899474	      0.00120311	      0.00083714	     54.75877593
      2.65030878	     -0.05052870	     -0.00112587	     -0.19217544	     -0.05621568	      0.88262200	     -0.00196802	     -0.20898358	      0.00117445	      0.00081393	     54.75822995
      2.65154581	     -0.05051574	     -0.00112884	     -0.19216208	     -0.05621424	      0.88262299	     -0.00196888	     -0.20897285	      0.00114530	      0.00078905	     54.96397215
      2.65278284	     -0.05050538	     -0.00112921	     -0.19215138	     -0.05621284	      0.88262395	     -0.00196973	     -0.20896253	      0.00111594	      0.00076277	     54.91502925
      2.65401987	     -0.05049803	     -0.00113199	     -0.19214362	     -0.05621148	      0.88262488	     -0.00197058	     -0.20895265	      0.00108610	      0.00073508	     55.10877694
      2.65525690	     -0.05049337	     -0.00113209	     -0.19213862	     -0.05621016	      0.88262577	     -0.00197142	     -0.20894322	      0.00105615	      0.00070622	     55.03418854
      2.65649393	     -0.05049091	     -0.00113485	     -0.19213576	     -0.05620887	      0.88262662	     -0.00197226	     -0.20893422	      0.00102581	      0.00067618	     55.23136415
      2.65773096	     -0.05049032	     -0.00113450	     -0.19213486	     -0.05620762	      0.88262744	     -0.00197310	     -0.20892564	      0.00099548	      0.00064522	     55.12313266
      2.65896799	     -0.05049138	     -0.00113711	     -0.19213552	     -0.05620641	      0.88262822	     -0.00197394	     -0.20891746	      0.00096482	      0.00061331	     55.32944764
      2.66020502	     -0.05049387	     -0.00113627	     -0.19213772	     -0.05620523	      0.88262896	     -0.00197477	     -0.20890966	      0.00093427	      0.00058078	     55.19169651
      2.66144205	     -0.05049774	     -0.00113883	     -0.19214120	     -0.05620410	      0.88262965	     -0.00197561	     -0.20890222	      0.00090344	      0.00054760	     55.41336781
      2.66253959	     -0.05050237	     -0.00113805	     -0.19214557	     -0.05620312	      0.88263024	     -0.00197634	     -0.20889590	      0.00087623	      0.00051793	     55.28059407
      2.66363712	     -0.05050820	     -0.00113924	     -0.19215108	     -0.05620217	      0.88263079	     -0.00197708	     -0.20888984	      0.00084888	      0.00048803	     55.36473243
      2.66499594	     -0.05051706	     -0.00113920	     -0.19215961	     -0.05620104	      0.88263143	     -0.00197799	     -0.20888269	      0.00081509	      0.00045098	     55.31500694
      2.66635476	     -0.05052786	     -0.00114094	     -0.19217003	     -0.05619996	      0.88263202	     -0.00197890	     -0.20887593	      0.00078120	      0.00041400	     55.45596357
      2.66747330	     -0.05053804	     -0.00114016	     -0.19217995	     -0.05619910	      0.88263246	     -0.00197964	     -0.20887064	      0.00075347	      0.00038386	     55.31976035
      2.66859183	     -0.05054936	     -0.00114118	     -0.19219097	     -0.05619827	      0.88263288	     -0.00198039	     -0.20886560	      0.00072568	      0.00035401	     55.38316566
      2.66995654	     -0.05056493	     -0.00114085	     -0.19220623	     -0.05619730	      0.88263333	     -0.00198130	     -0.20885978	      0.00069194	      0.00031822	     55.29568110
      2.67132125	     -0.05058244	     -0.00114248	     -0.19222336	     -0.05619638	      0.88263374	     -0.00198221	     -0.20885432	      0.00065819	      0.00028314	     55.43162371
      2.67239786	     -0.05059755	     -0.00114133	     -0.19223825	     -0.05619569	      0.88263403	     -0.00198293	     -0.20885028	      0.00063183	      0.00025613	     55.25595476
      2.67347447	     -0.05061380	     -0.00114194	     -0.19225423	     -0.05619502	      0.88263430	     -0.00198364	     -0.20884645	      0.00060547	      0.00022967	     55.28319714
      2.67489535	     -0.05063697	     -0.00114138	     -0.19227709	     -0.05619419	      0.88263460	     -0.00198459	     -0.20884175	      0.00057098	      0.00019576	     55.17714568
      2.67631623	     -0.05066223	     -0.00114263	     -0.19230198	     -0.05619340	      0.88263485	     -0.00198554	     -0.20883743	      0.00053665	      0.00016299	     55.28589876
      2.67735854	     -0.05068207	     -0.00114114	     -0.19232164	     -0.05619285	      0.88263501	     -0.00198624	     -0.20883450	      0.00051183	      0.00013978	     55.07406877
      2.67840085	     -0.05070303	     -0.00114132	     -0.19234236	     -0.05619233	      0.88263514	     -0.00198694	     -0.20883179	      0.00048708	      0.00011721	     55.06435350
      2.67989098	     -0.05073482	     -0.00114040	     -0.19237385	     -0.05619163	      0.88263530	     -0.00198794	     -0.20882826	      0.00045217	      0.00008618	     54.92714369
      2.68116517	     -0.05076365	     -0.00114069	     -0.19240240	     -0.05619108	      0.88263539	     -0.00198880	     -0.20882558	      0.00042263	      0.00006077	     54.93412615
      2.68243936	     -0.05079413	     -0.00113905	     -0.19243266	     -0.05619056	      0.88263545	     -0.00198966	     -0.20882320	      0.00039360	      0.00003645	     54.72830982
      2.68371355	     -0.05082621	     -0.00113959	     -0.19246446	     -0.05619007	      0.88263548	     -0.00199053	     -0.20882112	      0.00036485	      0.00001312	     54.77493883
      2.68498774	     -0.05085976	     -0.00113711	     -0.19249782	     -0.05618963	      0.88263549	     -0.00199139	     -0.20881934	      0.00033675	     -0.00000913	     54.48803547
      2.68608587	     -0.05088990	     -0.00113763	     -0.19252773	     -0.05618927	      0.88263547	     -0.00199214	     -0.20881803	      0.00031276	     -0.00002758	     54.52886175
      2.68718400	     -0.05092114	     -0.00113612	     -0.19255880	     -0.05618894	      0.88263543	     -0.00199289	     -0.20881694	      0.00028930	     -0.00004526	     54.35038112
      2.68855979	     -0.05096175	     -0.00113552	     -0.19259916	     -0.05618856	      0.88263535	     -0.00199384	     -0.20881587	      0.00026040	     -0.00006645	     54.28448239
      2.68993558	     -0.05100391	     -0.00113298	     -0.19264114	     -0.05618822	      0.88263524	     -0.00199479	     -0.20881513	      0.00023231	     -0.00008653	     54.00489012
      2.69104435	     -0.05103887	     -0.00113302	     -0.19267590	     -0.05618798	      0.88263514	     -0.00199556	     -0.20881475	      0.00021004	     -0.00010202	     54.01114096
      2.69215312	     -0.05107458	     -0.00113113	     -0.19271147	     -0.05618776	      0.88263502	     -0.00199634	     -0.20881457	      0.00018837	     -0.00011682	     53.80734285
      2.69354674	     -0.05112062	     -0.00113004	     -0.19275731	     -0.05618751	      0.88263484	     -0.00199732	     -0.20881460	      0.00016172	     -0.00013457	     53.70942683
      2.69494036	     -0.05116834	     -0.00112683	     -0.19280489	     -0.05618730	      0.88263464	     -0.00199830	     -0.20881492	      0.00013600	     -0.00015132	     53.37384296
      2.69601250	     -0.05120621	     -0.00112662	     -0.19284259	     -0.05618717	      0.88263447	     -0.00199906	     -0.20881537	      0.00011659	     -0.00016367	     53.36125380
      2.69708464	     -0.05124499	     -0.00112456	     -0.19288126	     -0.05618705	      0.88263429	     -0.00199983	     -0.20881598	      0.00009780	     -0.00017551	     53.14458121
      2.69853917	     -0.05129892	     -0.00112283	     -0.19293502	     -0.05618693	      0.88263402	     -0.00200087	     -0.20881709	      0.00007306	     -0.00019089	     52.99080332
      2.69999370	     -0.05135398	     -0.00111906	     -0.19298998	     -0.05618684	      0.88263374	     -0.00200192	     -0.20881850	      0.00004944	     -0.00020549	     52.61617920
      2.70103135	     -0.05139378	     -0.00111865	     -0.19302965	     -0.05618680	      0.88263352	     -0.00200268	     -0.20881968	      0.00003304	     -0.00021554	     52.59535175
      2.70206900	     -0.05143425	     -0.00111654	     -0.19307003	     -0.05618677	      0.88263329	     -0.00200344	     -0.20882100	      0.00001729	     -0.00022520	     52.37746877
      2.70360454	     -0.05149535	     -0.00111434	     -0.19313101	     -0.05618676	      0.88263293	     -0.00200457	     -0.20882321	     -0.00000512	     -0.00023895	     52.17401379
      2.70490006	     -0.05154780	     -0.00111132	     -0.19318338	     -0.05618678	      0.88263262	     -0.00200554	     -0.20882531	     -0.00002300	     -0.00025003	     51.86279386
      2.70619559	     -0.05160097	     -0.00111005	     -0.19323644	     -0.05618682	      0.88263229	     -0.00200651	     -0.20882761	     -0.00004014	     -0.00026073	     51.76809745
      2.70749112	     -0.05165487	     -0.00110651	     -0.19329029	     -0.05618688	      0.88263194	     -0.00200749	     -0.20883009	     -0.00005622	     -0.00027099	     51.38221302
      2.70878664	     -0.05170949	     -0.00110601	     -0.19334479	     -0.05618697	      0.88263158	     -0.00200848	     -0.20883274	     -0.00007163	     -0.00028095	     51.37830997
      2.70988107	     -0.05175613	     -0.00110287	     -0.19339141	     -0.05618705	      0.88263127	     -0.00200933	     -0.20883512	     -0.00008373	     -0.00028904	     50.99323745
      2.71097549	     -0.05180307	     -0.00110172	     -0.19343828	     -0.05618715	      0.88263095	     -0.00201017	     -0.20883760	     -0.00009534	     -0.00029695	     50.87007874
      2.71239479	     -0.05186418	     -0.00109907	     -0.19349934	     -0.05618730	      0.88263052	     -0.00201129	     -0.20884098	     -0.00010931	     -0.00030686	     50.54428566
      2.71381409	     -0.05192560	     -0.00109840	     -0.19356067	     -0.05618746	      0.88263008	     -0.00201241	     -0.20884451	     -0.00012231	     -0.00031646	     50.47215479
      2.71492366	     -0.05197376	     -0.00109590	     -0.19360882	     -0.05618760	      0.88262972	     -0.00201329	     -0.20884737	     -0.00013151	     -0.00032367	     50.09560693
      2.71603323	     -0.05202187	     -0.00109532	     -0.19365687	     -0.05618775	      0.88262936	     -0.00201419	     -0.20885031	     -0.00014016	     -0.00033070	     49.97811173
      2.71747365	     -0.05208391	     -0.00109351	     -0.19371887	     -0.05618796	      0.88262888	     -0.00201536	     -0.20885422	     -0.00015026	     -0.00033946	     49.64724345
      2.71891407	     -0.05214516	     -0.00109391	     -0.19378004	     -0.05618818	      0.88262838	     -0.00201655	     -0.20885823	     -0.00015937	     -0.00034784	     49.62685435
      2.71998284	     -0.05218990	     -0.00109204	     -0.19382477	     -0.05618836	      0.88262801	     -0.00201743	     -0.20886126	     -0.00016523	     -0.00035371	     49.23362374
      2.72105160	     -0.05223392	     -0.00109204	     -0.19386876	     -0.05618854	      0.88262763	     -0.00201833	     -0.20886430	     -0.00017063	     -0.00035933	     49.12515096
      2.72256768	     -0.05229513	     -0.00109125	     -0.19392993	     -0.05618880	      0.88262708	     -0.00201961	     -0.20886866	     -0.00017720	     -0.00036675	     48.81011505
      2.72387483	     -0.05234660	     -0.00109212	     -0.19398133	     -0.05618904	      0.88262659	     -0.00202073	     -0.20887242	     -0.00018205	     -0.00037261	     48.73792885
      2.72518199	     -0.05239669	     -0.00109160	     -0.19403141	     -0.05618928	      0.88262610	     -0.00202186	     -0.20887619	     -0.00018593	     -0.00037784	     48.36617504
      2.72648915	     -0.05244514	     -0.00109350	     -0.19407978	     -0.05618952	      0.88262561	     -0.00202301	     -0.20887995	     -0.00018923	     -0.00038249	     48.39478988
      2.72779631	     -0.05249183	     -0.00109259	     -0.19412648	     -0.05618977	      0.88262510	     -0.00202416	     -0.20888368	     -0.00019152	     -0.00038641	     47.92388137
      2.72891509	     -0.05253031	     -0.00109464	     -0.19416490	     -0.05618999	      0.88262467	     -0.00202516	     -0.20888685	     -0.00019315	     -0.00038927	     47.98938793
      2.73003387	     -0.05256727	     -0.00109483	     -0.19420185	     -0.05619020	      0.88262423	     -0.00202617	     -0.20888998	     -0.00019409	     -0.00039155	     47.72793499
      2.73145526	     -0.05261200	     -0.00109649	     -0.19424653	     -0.05619048	      0.88262367	     -0.00202746	     -0.20889390	     -0.00019470	     -0.00039364	     47.64701182
      2.73287665	     -0.05265415	     -0.00109644	     -0.19428869	     -0.05619076	      0.88262311	     -0.00202876	     -0.20889774	     -0.00019439	     -0.00039474	     47.25442639
      2.73400976	     -0.05268584	     -0.00109857	     -0.19432033	     -0.05619098	      0.88262267	     -0.00202981	     -0.20890074	     -0.00019382	     -0.00039496	     47.32774910
      2.73514288	     -0.05271580	     -0.00109892	     -0.19435029	     -0.05619120	      0.88262222	     -0.00203087	     -0.20890367	     -0.00019264	     -0.00039451	     47.08204221
      2.73658225	     -0.05275126	     -0.00110069	     -0.19438573	     -0.05619147	      0.88262165	     -0.00203223	     -0.20890730	     -0.00019068	     -0.00039302	     47.03341575
      2.73802163	     -0.05278372	     -0.00110045	     -0.19441822	     -0.05619174	      0.88262109	     -0.00203360	     -0.20891080	     -0.00018792	     -0.00039040	     46.63360335
      2.73911462	     -0.05280635	     -0.00110251	     -0.19444083	     -0.05619195	      0.88262066	     -0.00203465	     -0.20891337	     -0.00018566	     -0.00038772	     46.74179140
      2.74020762	     -0.05282725	     -0.00110269	     -0.19446174	     -0.05619215	      0.88262024	     -0.00203570	     -0.20891586	     -0.00018295	     -0.00038438	     46.53100729
      2.74171442	     -0.05285336	     -0.00110383	     -0.19448786	     -0.05619242	      0.88261967	     -0.00203717	     -0.20891915	     -0.00017887	     -0.00037888	     46.45994242
      2.74322123	     -0.05287663	     -0.00110287	     -0.19451120	     -0.05619269	      0.88261910	     -0.00203865	     -0.20892229	     -0.00017411	     -0.00037241	     46.04755917
      2.74427436	     -0.05289130	     -0.00110441	     -0.19452586	     -0.05619287	      0.88261871	     -0.00203969	     -0.20892439	     -0.00017069	     -0.00036747	     46.17320904
      2.74532749	     -0.05290463	     -0.00110418	     -0.19453923	     -0.05619305	      0.88261833	     -0.00204074	     -0.20892642	     -0.00016688	     -0.00036220	     45.99356987
      2.74692861	     -0.05292242	     -0.00110461	     -0.19455706	     -0.05619331	      0.88261775	     -0.00204235	     -0.20892936	     -0.00016069	     -0.00035381	     45.90492211
      2.74826240	     -0.05293461	     -0.00110377	     -0.19456931	     -0.05619352	      0.88261729	     -0.00204370	     -0.20893168	     -0.00015499	     -0.00034662	     45.62521724
      2.74959618	     -0.05294450	     -0.00110458	     -0.19457923	     -0.05619372	      0.88261683	     -0.00204506	     -0.20893387	     -0.00014903	     -0.00033952	     45.68927338
      2.75092997	     -0.05295206	     -0.00110319	     -0.19458687	     -0.05619392	      0.88261638	     -0.00204643	     -0.20893593	     -0.00014238	     -0.00033257	     45.30055816
      2.75211944	     -0.05295711	     -0.00110450	     -0.19459192	     -0.05619408	      0.88261599	     -0.00204766	     -0.20893764	     -0.00013626	     -0.00032670	     45.43449657
      2.75330891	     -0.05296075	     -0.00110402	     -0.19459562	     -0.05619424	      0.88261560	     -0.00204890	     -0.20893925	     -0.00012955	     -0.00032114	     45.16090632
      2.75449838	     -0.05296325	     -0.00110503	     -0.19459813	     -0.05619439	      0.88261522	     -0.00205015	     -0.20894075	     -0.00012256	     -0.00031606	     45.15187186
      2.75604484	     -0.05296572	     -0.00110542	     -0.19460063	     -0.05619457	      0.88261474	     -0.00205179	     -0.20894259	     -0.00011272	     -0.00031025	     44.84537812
      2.75726562	     -0.05296815	     -0.00110788	     -0.19460302	     -0.05619471	      0.88261436	     -0.00205309	     -0.20894399	     -0.00010461	     -0.00030647	     44.94946088
      2.75848640	     -0.05297133	     -0.00110906	     -0.19460620	     -0.05619483	      0.88261399	     -0.00205440	     -0.20894541	     -0.00009586	     -0.00030345	     44.67037970
      2.75970718	     -0.05297584	     -0.00111205	     -0.19461066	     -0.05619494	      0.88261362	     -0.00205572	     -0.20894689	     -0.00008674	     -0.00030137	     44.67398120
      2.76122862	     -0.05298386	     -0.00111496	     -0.19461864	     -0.05619506	      0.88261316	     -0.00205738	     -0.20894892	     -0.00007447	     -0.00030018	     44.34831929
      2.76243606	     -0.05299190	     -0.00111950	     -0.19462658	     -0.05619515	      0.88261280	     -0.00205871	     -0.20895072	     -0.00006426	     -0.00030054	     44.47193837
      2.76364350	     -0.05300140	     -0.00112262	     -0.19463602	     -0.05619522	      0.88261244	     -0.00206005	     -0.20895275	     -0.00005327	     -0.00030209	     44.20951911
      2.76485094	     -0.05301200	     -0.00112720	     -0.19464652	     -0.05619528	      0.88261207	     -0.00206139	     -0.20895502	     -0.00004174	     -0.00030497	     44.21102985
      2.76643343	     -0.05302669	     -0.00113214	     -0.19466111	     -0.05619533	      0.88261159	     -0.00206316	     -0.20895837	     -0.00002544	     -0.00031072	     43.91956189
      2.76764174	     -0.05303851	     -0.00113783	     -0.19467281	     -0.05619535	      0.88261121	     -0.00206452	     -0.20896123	     -0.00001233	     -0.00031666	     44.05650287
      2.76885005	     -0.05305058	     -0.00114197	     -0.19468480	     -0.05619536	      0.88261082	     -0.00206588	     -0.20896434	      0.00000169	     -0.00032382	     43.83146209
      2.77005836	     -0.05306275	     -0.00114728	     -0.19469687	     -0.05619535	      0.88261042	     -0.00206725	     -0.20896769	      0.00001634	     -0.00033218	     43.84351132
      2.77167863	     -0.05307937	     -0.00115305	     -0.19471339	     -0.05619530	      0.88260987	     -0.00206909	     -0.20897257	      0.00003728	     -0.00034510	     43.58177107
      2.77288225	     -0.05309172	     -0.00115892	     -0.19472562	     -0.05619525	      0.88260945	     -0.00207046	     -0.20897648	      0.00005352	     -0.00035590	     43.71790529
      2.77408586	     -0.05310436	     -0.00116300	     -0.19473819	     -0.05619517	      0.88260902	     -0.00207183	     -0.20898061	      0.00007065	     -0.00036755	     43.51614334
      2.77555581	     -0.05312032	     -0.00116927	     -0.19475405	     -0.05619505	      0.88260847	     -0.00207351	     -0.20898598	      0.00009238	     -0.00038296	     43.57381875
      2.77686960	     -0.05313550	     -0.00117294	     -0.19476919	     -0.05619492	      0.88260795	     -0.00207501	     -0.20899109	      0.00011289	     -0.00039766	     43.29489401
      2.77818339	     -0.05315189	     -0.00117859	     -0.19478548	     -0.05619476	      0.88260742	     -0.00207651	     -0.20899650	      0.00013405	     -0.00041327	     43.42244683
      2.77949719	     -0.05316855	     -0.00118176	     -0.19480213	     -0.05619457	      0.88260687	     -0.00207801	     -0.20900224	      0.00015633	     -0.00042958	     43.14457175
      2.78081098	     -0.05318498	     -0.00118701	     -0.19481849	     -0.05619435	      0.88260629	     -0.00207951	     -0.20900827	      0.00017931	     -0.00044659	     43.29428530
      2.78212477	     -0.05319991	     -0.00118944	     -0.19483343	     -0.05619410	      0.88260569	     -0.00208100	     -0.20901455	      0.00020345	     -0.00046405	     43.01784827
      2.78343856	     -0.05321296	     -0.00119432	     -0.19484642	     -0.05619381	      0.88260507	     -0.00208249	     -0.20902103	      0.00022824	     -0.00048185	     43.18662745
      2.78475235	     -0.05322532	     -0.00119635	     -0.19485882	     -0.05619350	      0.88260443	     -0.00208397	     -0.20902769	      0.00025417	     -0.00049970	     42.90807375
      2.78606614	     -0.05323730	     -0.00120115	     -0.19487076	     -0.05619314	      0.88260376	     -0.00208545	     -0.20903451	      0.00028071	     -0.00051758	     43.08756503
      2.78737993	     -0.05324922	     -0.00120339	     -0.19488270	     -0.05619276	      0.88260307	     -0.00208692	     -0.20904147	      0.00030835	     -0.00053516	     42.81673953
      2.78869373	     -0.05326070	     -0.00120808	     -0.19489414	     -0.05619233	      0.88260235	     -0.00208839	     -0.20904858	      0.00033653	     -0.00055243	     42.99573722
      2.79000752	     -0.05327227	     -0.00120981	     -0.19490576	     -0.05619187	      0.88260162	     -0.00208985	     -0.20905581	      0.00036578	     -0.00056915	     42.73103781
      2.79132131	     -0.05328446	     -0.00121437	     -0.19491792	     -0.05619137	      0.88260086	     -0.00209130	     -0.20906317	      0.00039552	     -0.00058541	     42.90743440
      2.79263510	     -0.05329655	     -0.00121602	     -0.19493007	     -0.05619083	      0.88260008	     -0.00209275	     -0.20907066	      0.00042631	     -0.00060097	     42.66021836
      2.79394889	     -0.05330820	     -0.00122046	     -0.19494170	     -0.05619025	      0.88259928	     -0.00209419	     -0.20907827	      0.00045760	     -0.00061589	     42.84018592
      2.79526268	     -0.05331880	     -0.00122194	     -0.19495236	     -0.05618963	      0.88259846	     -0.00209561	     -0.20908597	      0.00048993	     -0.00062993	     42.61203309
      2.79657647	     -0.05332667	     -0.00122597	     -0.19496022	     -0.05618896	      0.88259762	     -0.00209703	     -0.20909369	      0.00052272	     -0.00064310	     42.80322650
      2.79789027	     -0.05333188	     -0.00122702	     -0.19496551	     -0.05618826	      0.88259677	     -0.00209844	     -0.20910136	      0.00055648	     -0.00065510	     42.60602609
      2.79920406	     -0.05333550	     -0.00123072	     -0.19496913	     -0.05618750	      0.88259590	     -0.00209984	     -0.20910894	      0.00059061	     -0.00066590	     42.79498150
      2.80051785	     -0.05333740	     -0.00123093	     -0.19497115	     -0.05618670	      0.88259502	     -0.00210123	     -0.20911641	      0.00062550	     -0.00067509	     42.61671944
      2.80183164	     -0.05333721	     -0.00123333	     -0.19497099	     -0.05618586	      0.88259413	     -0.00210260	     -0.20912375	      0.00066056	     -0.00068260	     42.77712952
      2.80314543	     -0.05333464	     -0.00123305	     -0.19496855	     -0.05618497	      0.88259323	     -0.00210396	     -0.20913093	      0.00069623	     -0.00068824	     42.62007143
      2.80445922	     -0.05333006	     -0.00123511	     -0.19496402	     -0.05618403	      0.88259232	     -0.00210531	     -0.20913791	      0.00073201	     -0.00069203	     42.79407035
      2.80577301	     -0.05332349	     -0.00123459	     -0.19495758	     -0.05618304	      0.88259141	     -0.00210665	     -0.20914468	      0.00076834	     -0.00069378	     42.66965977
      2.80708681	     -0.05331587	     -0.00123647	     -0.19495001	     -0.05618201	      0.88259050	     -0.00210797	     -0.20915123	      0.00080470	     -0.00069356	     42.84619825
      2.80840060	     -0.05330787	     -0.00123633	     -0.19494212	     -0.05618093	      0.88258959	     -0.00210927	     -0.20915759	      0.00084149	     -0.00069118	     42.76580634
      2.80971439	     -0.05329864	     -0.00123858	     -0.19493293	     -0.05617980	      0.88258869	     -0.00211056	     -0.20916377	      0.00087824	     -0.00068668	     42.95826026
      2.81102818	     -0.05328701	     -0.00123865	     -0.19492140	     -0.05617862	      0.88258779	     -0.00211184	     -0.20916974	      0.00091527	     -0.00067982	     42.91687729
      2.81234197	     -0.05327259	     -0.00124060	     -0.19490703	     -0.05617739	      0.88258690	     -0.00211310	     -0.20917544	      0.00095210	     -0.00067063	     43.10707742
      2.81365576	     -0.05325576	     -0.00124030	     -0.19489030	     -0.05617612	      0.88258603	     -0.00211434	     -0.20918084	      0.00098901	     -0.00065897	     43.08674357
      2.81496955	     -0.05323883	     -0.00124200	     -0.19487342	     -0.05617480	      0.88258517	     -0.00211556	     -0.20918594	      0.00102553	     -0.00064500	     43.26271598
      2.81628335	     -0.05322160	     -0.00124168	     -0.19485629	     -0.05617343	      0.88258433	     -0.00211676	     -0.20919077	      0.00106198	     -0.00062871	     43.25347426
      2.81759714	     -0.05320361	     -0.00124308	     -0.19483835	     -0.05617201	      0.88258352	     -0.00211795	     -0.20919535	      0.00109798	     -0.00061036	     43.42579133
      2.81891093	     -0.05318511	     -0.00124242	     -0.19481994	     -0.05617054	      0.88258273	     -0.00211911	     -0.20919967	      0.00113383	     -0.00059004	     43.42464590
      2.82022472	     -0.05316547	     -0.00124331	     -0.19480036	     -0.05616903	      0.88258197	     -0.00212026	     -0.20920374	      0.00116922	     -0.00056804	     43.59612481
      2.82153851	     -0.05314315	     -0.00124193	     -0.19477815	     -0.05616747	      0.88258124	     -0.00212138	     -0.20920749	      0.00120449	     -0.00054448	     43.62044442
[truncated: 313,974 more chars]
