# Supplementary material for: A Neural Controller Model Considering the Vestibulospinal Tract in Human Postural Control
Source: Front Comput Neurosci. 2022 Feb 25;16:785099. doi: 10.3389/fncom.2022.785099 (PMC8913724; doi:10.3389/fncom.2022.785099)
Supplement: Supplementary file 8 [file Data_Sheet_3.zip › SimulationResults/VST+/2.476/opt_9/jiang_CoPpositon_pos.sto]

CoP
version=1
nRows=3825
nColumns=11
inDegrees=no

This file contains CoP trajectory (of origin) and orientations.

Units are S.I. units (seconds, meters, Newtons, ...)
Angles are in degrees.

endheader
time	cop-x	cop-z	cop-x-calcn-r	com-x	com-y	com-z	com-x-calcn-r	com-x-vel	com-y-vel	s_torques
      0.00044642	     -0.05991306	     -0.00034167	     -0.20160720	     -0.06018847	      0.88291525	     -0.00012903	     -0.21425400	      0.00001035	     -0.00002526	    106.00532636
      0.00098902	     -0.05941364	     -0.00035482	     -0.20110787	     -0.06018846	      0.88291523	     -0.00012902	     -0.21424125	      0.00003150	     -0.00003802	    108.13393058
      0.00165897	     -0.05901841	     -0.00036440	     -0.20071276	     -0.06018843	      0.88291520	     -0.00012900	     -0.21421858	      0.00005020	     -0.00003514	     76.74520786
      0.00253456	     -0.05876692	     -0.00037036	     -0.20046132	     -0.06018839	      0.88291518	     -0.00012894	     -0.21418461	      0.00005498	     -0.00001290	     47.11353227
      0.00376574	     -0.05872078	     -0.00037190	     -0.20041511	     -0.06018833	      0.88291519	     -0.00012884	     -0.21413897	      0.00003672	      0.00003232	     29.21819199
      0.00589812	     -0.05896583	     -0.00036860	     -0.20066007	     -0.06018830	      0.88291534	     -0.00012860	     -0.21408109	     -0.00000623	      0.00010072	     20.48272694
      0.00717278	     -0.05913049	     -0.00036694	     -0.20082480	     -0.06018832	      0.88291548	     -0.00012843	     -0.21405909	     -0.00002004	      0.00012353	     19.69258785
      0.00844744	     -0.05925940	     -0.00036619	     -0.20095390	     -0.06018834	      0.88291565	     -0.00012824	     -0.21404349	     -0.00002182	      0.00013255	     19.89314870
      0.01027489	     -0.05937860	     -0.00036660	     -0.20107353	     -0.06018837	      0.88291589	     -0.00012794	     -0.21402767	     -0.00000658	      0.00012655	     20.99743029
      0.01160882	     -0.05942581	     -0.00036694	     -0.20112116	     -0.06018837	      0.88291605	     -0.00012772	     -0.21401873	      0.00001344	      0.00011234	     22.32250438
      0.01294274	     -0.05945379	     -0.00036717	     -0.20114959	     -0.06018833	      0.88291619	     -0.00012748	     -0.21401086	      0.00003878	      0.00009273	     23.13838279
      0.01427667	     -0.05946222	     -0.00036719	     -0.20115851	     -0.06018826	      0.88291629	     -0.00012723	     -0.21400359	      0.00006695	      0.00006953	     24.25143961
      0.01604825	     -0.05945779	     -0.00036692	     -0.20115475	     -0.06018811	      0.88291639	     -0.00012688	     -0.21399448	      0.00010722	      0.00003590	     24.74989178
      0.01734778	     -0.05943958	     -0.00036639	     -0.20113705	     -0.06018795	      0.88291642	     -0.00012662	     -0.21398817	      0.00013698	      0.00001055	     25.75193641
      0.01864732	     -0.05941820	     -0.00036576	     -0.20111617	     -0.06018775	      0.88291642	     -0.00012635	     -0.21398212	      0.00016700	     -0.00001432	     25.65489550
      0.02027091	     -0.05937954	     -0.00036468	     -0.20107814	     -0.06018745	      0.88291637	     -0.00012600	     -0.21397504	      0.00020333	     -0.00004385	     26.08165956
      0.02170718	     -0.05934341	     -0.00036368	     -0.20104255	     -0.06018714	      0.88291629	     -0.00012568	     -0.21396916	      0.00023471	     -0.00006769	     25.35674611
      0.02314345	     -0.05929784	     -0.00036248	     -0.20099751	     -0.06018678	      0.88291617	     -0.00012535	     -0.21396373	      0.00026423	     -0.00008900	     25.66408986
      0.02457972	     -0.05925563	     -0.00036143	     -0.20095582	     -0.06018638	      0.88291603	     -0.00012500	     -0.21395864	      0.00029289	     -0.00010731	     24.71534749
      0.02601599	     -0.05920586	     -0.00036021	     -0.20090655	     -0.06018594	      0.88291587	     -0.00012465	     -0.21395397	      0.00031945	     -0.00012260	     24.98402283
      0.02745227	     -0.05916362	     -0.00035929	     -0.20086481	     -0.06018546	      0.88291568	     -0.00012429	     -0.21394960	      0.00034528	     -0.00013463	     24.05311772
      0.02888854	     -0.05911484	     -0.00035820	     -0.20081651	     -0.06018495	      0.88291548	     -0.00012392	     -0.21394560	      0.00036899	     -0.00014369	     24.41789339
      0.03015479	     -0.05908102	     -0.00035760	     -0.20078311	     -0.06018447	      0.88291530	     -0.00012359	     -0.21394226	      0.00038957	     -0.00014916	     23.81784873
      0.03142103	     -0.05904475	     -0.00035692	     -0.20074724	     -0.06018396	      0.88291511	     -0.00012326	     -0.21393915	      0.00040882	     -0.00015259	     23.90753610
      0.03298365	     -0.05900773	     -0.00035640	     -0.20071072	     -0.06018331	      0.88291487	     -0.00012283	     -0.21393552	      0.00043192	     -0.00015418	     23.72887089
      0.03454627	     -0.05897113	     -0.00035581	     -0.20067461	     -0.06018261	      0.88291462	     -0.00012240	     -0.21393214	      0.00045367	     -0.00015338	     23.99423653
      0.03582096	     -0.05895079	     -0.00035572	     -0.20065465	     -0.06018202	      0.88291443	     -0.00012204	     -0.21392948	      0.00047140	     -0.00015117	     23.84840300
      0.03709564	     -0.05892934	     -0.00035553	     -0.20063360	     -0.06018141	      0.88291424	     -0.00012168	     -0.21392694	      0.00048832	     -0.00014799	     24.01205317
      0.03867448	     -0.05891129	     -0.00035564	     -0.20061601	     -0.06018062	      0.88291401	     -0.00012122	     -0.21392387	      0.00050924	     -0.00014299	     24.04734263
      0.04025331	     -0.05889304	     -0.00035562	     -0.20059824	     -0.06017980	      0.88291379	     -0.00012075	     -0.21392091	      0.00052943	     -0.00013739	     24.27945591
      0.04147606	     -0.05888807	     -0.00035601	     -0.20059363	     -0.06017915	      0.88291362	     -0.00012039	     -0.21391862	      0.00054551	     -0.00013282	     24.21959198
      0.04269881	     -0.05888106	     -0.00035622	     -0.20058698	     -0.06017847	      0.88291346	     -0.00012002	     -0.21391638	      0.00056113	     -0.00012839	     24.30042119
      0.04434789	     -0.05887854	     -0.00035685	     -0.20058495	     -0.06017753	      0.88291326	     -0.00011952	     -0.21391336	      0.00058245	     -0.00012289	     24.29314298
      0.04599698	     -0.05887534	     -0.00035736	     -0.20058223	     -0.06017655	      0.88291306	     -0.00011901	     -0.21391044	      0.00060337	     -0.00011848	     24.42982796
      0.04717439	     -0.05888116	     -0.00035815	     -0.20058839	     -0.06017583	      0.88291292	     -0.00011864	     -0.21390836	      0.00061893	     -0.00011610	     24.28912653
      0.04835181	     -0.05888321	     -0.00035867	     -0.20059078	     -0.06017509	      0.88291278	     -0.00011827	     -0.21390634	      0.00063417	     -0.00011459	     24.31107772
      0.05009115	     -0.05888913	     -0.00035964	     -0.20059721	     -0.06017397	      0.88291259	     -0.00011772	     -0.21390337	      0.00065707	     -0.00011391	     24.24182323
      0.05155774	     -0.05889113	     -0.00036032	     -0.20059963	     -0.06017299	      0.88291242	     -0.00011725	     -0.21390089	      0.00067623	     -0.00011488	     24.31792333
      0.05302433	     -0.05889710	     -0.00036125	     -0.20060603	     -0.06017199	      0.88291225	     -0.00011677	     -0.21389835	      0.00069584	     -0.00011717	     24.15871624
      0.05449093	     -0.05889458	     -0.00036155	     -0.20060395	     -0.06017095	      0.88291207	     -0.00011629	     -0.21389581	      0.00071488	     -0.00012081	     24.34740550
      0.05580522	     -0.05889638	     -0.00036208	     -0.20060613	     -0.06017000	      0.88291191	     -0.00011585	     -0.21389340	      0.00073245	     -0.00012497	     24.12624949
      0.05711951	     -0.05889189	     -0.00036214	     -0.20060202	     -0.06016903	      0.88291174	     -0.00011541	     -0.21389093	      0.00074941	     -0.00012998	     24.24073343
      0.05843380	     -0.05889088	     -0.00036245	     -0.20060139	     -0.06016803	      0.88291157	     -0.00011497	     -0.21388839	      0.00076648	     -0.00013568	     24.12034945
      0.06011343	     -0.05888571	     -0.00036257	     -0.20059670	     -0.06016673	      0.88291134	     -0.00011439	     -0.21388516	      0.00078763	     -0.00014396	     24.25261542
      0.06145038	     -0.05888588	     -0.00036300	     -0.20059725	     -0.06016566	      0.88291114	     -0.00011393	     -0.21388260	      0.00080458	     -0.00015117	     24.01324525
      0.06278733	     -0.05888070	     -0.00036294	     -0.20059245	     -0.06016457	      0.88291093	     -0.00011346	     -0.21388012	      0.00082085	     -0.00015897	     24.14432978
      0.06412428	     -0.05887803	     -0.00036313	     -0.20059015	     -0.06016347	      0.88291071	     -0.00011299	     -0.21387767	      0.00083718	     -0.00016716	     24.00785266
      0.06578502	     -0.05886778	     -0.00036292	     -0.20058037	     -0.06016206	      0.88291043	     -0.00011240	     -0.21387468	      0.00085676	     -0.00017783	     24.18404377
      0.06709865	     -0.05886350	     -0.00036323	     -0.20057645	     -0.06016092	      0.88291019	     -0.00011193	     -0.21387228	      0.00087238	     -0.00018643	     23.93168662
      0.06841227	     -0.05885432	     -0.00036315	     -0.20056763	     -0.06015977	      0.88290994	     -0.00011145	     -0.21386992	      0.00088730	     -0.00019520	     24.05961008
      0.06972589	     -0.05884865	     -0.00036345	     -0.20056231	     -0.06015859	      0.88290967	     -0.00011097	     -0.21386757	      0.00090223	     -0.00020398	     23.94465399
      0.07145661	     -0.05883779	     -0.00036353	     -0.20055191	     -0.06015701	      0.88290931	     -0.00011033	     -0.21386457	      0.00092117	     -0.00021555	     24.09596349
      0.07276062	     -0.05883431	     -0.00036404	     -0.20054877	     -0.06015580	      0.88290902	     -0.00010984	     -0.21386236	      0.00093555	     -0.00022409	     23.86462260
      0.07406463	     -0.05882623	     -0.00036406	     -0.20054102	     -0.06015457	      0.88290873	     -0.00010935	     -0.21386022	      0.00094931	     -0.00023249	     23.97447723
      0.07564326	     -0.05882135	     -0.00036450	     -0.20053655	     -0.06015306	      0.88290835	     -0.00010875	     -0.21385769	      0.00096602	     -0.00024228	     23.81114710
      0.07705580	     -0.05881181	     -0.00036423	     -0.20052738	     -0.06015169	      0.88290800	     -0.00010821	     -0.21385551	      0.00098031	     -0.00025072	     23.99668140
      0.07846833	     -0.05880715	     -0.00036443	     -0.20052308	     -0.06015029	      0.88290764	     -0.00010767	     -0.21385330	      0.00099489	     -0.00025869	     23.79229703
      0.07988086	     -0.05879690	     -0.00036385	     -0.20051321	     -0.06014888	      0.88290727	     -0.00010712	     -0.21385113	      0.00100874	     -0.00026624	     23.99571101
      0.08129340	     -0.05880423	     -0.00036395	     -0.20052088	     -0.06014744	      0.88290689	     -0.00010657	     -0.21384906	      0.00102273	     -0.00027355	     23.71714824
      0.08270593	     -0.05885296	     -0.00036296	     -0.20056996	     -0.06014599	      0.88290650	     -0.00010601	     -0.21384810	      0.00103508	     -0.00028278	     23.60293778
      0.08411846	     -0.05899406	     -0.00036263	     -0.20071136	     -0.06014452	      0.88290609	     -0.00010545	     -0.21385039	      0.00104694	     -0.00029914	     22.83582723
      0.08553100	     -0.05921367	     -0.00036158	     -0.20093126	     -0.06014303	      0.88290565	     -0.00010489	     -0.21385843	      0.00105951	     -0.00032957	     23.19699530
      0.08694353	     -0.05950251	     -0.00036209	     -0.20122040	     -0.06014152	      0.88290515	     -0.00010432	     -0.21387361	      0.00107762	     -0.00037942	     23.00723760
      0.08835607	     -0.05981390	     -0.00036249	     -0.20153214	     -0.06013998	      0.88290457	     -0.00010376	     -0.21389632	      0.00110286	     -0.00045170	     24.60253600
      0.08976860	     -0.06013926	     -0.00036485	     -0.20185790	     -0.06013840	      0.88290386	     -0.00010320	     -0.21392582	      0.00113797	     -0.00054665	     24.95456775
      0.09118113	     -0.06044639	     -0.00036695	     -0.20216551	     -0.06013677	      0.88290301	     -0.00010264	     -0.21396115	      0.00118191	     -0.00066278	     26.90682528
      0.09259367	     -0.06073871	     -0.00037038	     -0.20245837	     -0.06013506	      0.88290198	     -0.00010209	     -0.21400104	      0.00123505	     -0.00079715	     27.16275160
      0.09400620	     -0.06099964	     -0.00037322	     -0.20271993	     -0.06013327	      0.88290075	     -0.00010154	     -0.21404450	      0.00129537	     -0.00094621	     28.39528401
      0.09541873	     -0.06123872	     -0.00037668	     -0.20295968	     -0.06013140	      0.88289930	     -0.00010100	     -0.21409058	      0.00136251	     -0.00110617	     27.95603827
      0.09683127	     -0.06144605	     -0.00037926	     -0.20316776	     -0.06012942	      0.88289762	     -0.00010046	     -0.21413852	      0.00143491	     -0.00127311	     27.91644689
      0.09865694	     -0.06167187	     -0.00038167	     -0.20339463	     -0.06012671	      0.88289510	     -0.00009977	     -0.21420209	      0.00153511	     -0.00149254	     25.84206325
      0.10000430	     -0.06180191	     -0.00038224	     -0.20352551	     -0.06012459	      0.88289298	     -0.00009926	     -0.21424973	      0.00161226	     -0.00165145	     25.22160552
      0.10135165	     -0.06191465	     -0.00038360	     -0.20363910	     -0.06012237	      0.88289065	     -0.00009876	     -0.21429747	      0.00169152	     -0.00180487	     23.16448447
      0.10305475	     -0.06201682	     -0.00038402	     -0.20374243	     -0.06011940	      0.88288742	     -0.00009813	     -0.21435724	      0.00179429	     -0.00198563	     21.47186018
      0.10436189	     -0.06207520	     -0.00038471	     -0.20380169	     -0.06011700	      0.88288474	     -0.00009765	     -0.21440201	      0.00187369	     -0.00211224	     19.79091747
      0.10566902	     -0.06211362	     -0.00038454	     -0.20384103	     -0.06011450	      0.88288191	     -0.00009718	     -0.21444552	      0.00195436	     -0.00222467	     18.78723125
      0.10697616	     -0.06214353	     -0.00038441	     -0.20387186	     -0.06011189	      0.88287893	     -0.00009671	     -0.21448750	      0.00203405	     -0.00232314	     18.13207244
      0.10828329	     -0.06216616	     -0.00038368	     -0.20389543	     -0.06010918	      0.88287584	     -0.00009624	     -0.21452792	      0.00211441	     -0.00240480	     17.68910216
      0.10959043	     -0.06218710	     -0.00038305	     -0.20391730	     -0.06010636	      0.88287265	     -0.00009578	     -0.21456667	      0.00219333	     -0.00247060	     17.87401464
      0.11089756	     -0.06220111	     -0.00038201	     -0.20393225	     -0.06010345	      0.88286939	     -0.00009532	     -0.21460382	      0.00227267	     -0.00251815	     17.96355187
      0.11220470	     -0.06222029	     -0.00038137	     -0.20395235	     -0.06010042	      0.88286608	     -0.00009488	     -0.21463944	      0.00235028	     -0.00254913	     18.64637403
      0.11351183	     -0.06224152	     -0.00038072	     -0.20397450	     -0.06009730	      0.88286273	     -0.00009443	     -0.21467365	      0.00242847	     -0.00256252	     18.91876621
      0.11481897	     -0.06226738	     -0.00038025	     -0.20400128	     -0.06009408	      0.88285938	     -0.00009399	     -0.21470640	      0.00250538	     -0.00256089	     19.78087977
      0.11612610	     -0.06229428	     -0.00037978	     -0.20402909	     -0.06009075	      0.88285605	     -0.00009356	     -0.21473770	      0.00258333	     -0.00254347	     19.94569790
      0.11743323	     -0.06232687	     -0.00037937	     -0.20406260	     -0.06008732	      0.88285274	     -0.00009314	     -0.21476750	      0.00266038	     -0.00251303	     20.62315090
      0.11874037	     -0.06236089	     -0.00037901	     -0.20409753	     -0.06008380	      0.88284948	     -0.00009273	     -0.21479587	      0.00273880	     -0.00246904	     20.46872061
      0.12004750	     -0.06239946	     -0.00037906	     -0.20413700	     -0.06008016	      0.88284629	     -0.00009232	     -0.21482277	      0.00281658	     -0.00241437	     20.82371566
      0.12135464	     -0.06243963	     -0.00037920	     -0.20417808	     -0.06007643	      0.88284317	     -0.00009192	     -0.21484830	      0.00289596	     -0.00234872	     20.34230267
      0.12266177	     -0.06248313	     -0.00037943	     -0.20422248	     -0.06007259	      0.88284015	     -0.00009153	     -0.21487245	      0.00297494	     -0.00227515	     20.40862315
      0.12396891	     -0.06252517	     -0.00037974	     -0.20426544	     -0.06006865	      0.88283723	     -0.00009115	     -0.21489532	      0.00305565	     -0.00219322	     19.72003224
      0.12527604	     -0.06257018	     -0.00038028	     -0.20431134	     -0.06006461	      0.88283442	     -0.00009078	     -0.21491696	      0.00313600	     -0.00210593	     19.61527205
      0.12658318	     -0.06261369	     -0.00038082	     -0.20435576	     -0.06006045	      0.88283173	     -0.00009041	     -0.21493747	      0.00321819	     -0.00201288	     18.89977742
      0.12789031	     -0.06265735	     -0.00038150	     -0.20440032	     -0.06005619	      0.88282916	     -0.00009006	     -0.21495685	      0.00330008	     -0.00191692	     18.77888785
      0.12919745	     -0.06269749	     -0.00038212	     -0.20444139	     -0.06005183	      0.88282672	     -0.00008971	     -0.21497518	      0.00338377	     -0.00181743	     18.16536037
      0.13050458	     -0.06273644	     -0.00038281	     -0.20448125	     -0.06004735	      0.88282441	     -0.00008938	     -0.21499248	      0.00346705	     -0.00171709	     18.10721506
      0.13181172	     -0.06277139	     -0.00038339	     -0.20451712	     -0.06004276	      0.88282223	     -0.00008905	     -0.21500886	      0.00355196	     -0.00161515	     17.64496573
      0.13311885	     -0.06280545	     -0.00038400	     -0.20455209	     -0.06003806	      0.88282019	     -0.00008873	     -0.21502435	      0.00363628	     -0.00151415	     17.66225484
      0.13442599	     -0.06283556	     -0.00038449	     -0.20458314	     -0.06003325	      0.88281827	     -0.00008842	     -0.21503910	      0.00372207	     -0.00141323	     17.34769736
      0.13573312	     -0.06286451	     -0.00038499	     -0.20461300	     -0.06002833	      0.88281649	     -0.00008812	     -0.21505316	      0.00380712	     -0.00131481	     17.42802102
      0.13704025	     -0.06288950	     -0.00038526	     -0.20463892	     -0.06002330	      0.88281483	     -0.00008782	     -0.21506665	      0.00389352	     -0.00121787	     17.21392935
      0.13834739	     -0.06291321	     -0.00038524	     -0.20466356	     -0.06001815	      0.88281330	     -0.00008754	     -0.21507963	      0.00397906	     -0.00112467	     17.31070562
      0.13965452	     -0.06293299	     -0.00038532	     -0.20468427	     -0.06001290	      0.88281189	     -0.00008727	     -0.21509221	      0.00406583	     -0.00103404	     17.14426257
      0.14096166	     -0.06295118	     -0.00038546	     -0.20470339	     -0.06000753	      0.88281060	     -0.00008700	     -0.21510440	      0.00415168	     -0.00094805	     17.22259159
      0.14226879	     -0.06296444	     -0.00038500	     -0.20471759	     -0.06000204	      0.88280941	     -0.00008674	     -0.21511626	      0.00423868	     -0.00086530	     17.05277773
      0.14357593	     -0.06297529	     -0.00038489	     -0.20472936	     -0.05999645	      0.88280833	     -0.00008649	     -0.21512779	      0.00432463	     -0.00078766	     17.08606502
      0.14488306	     -0.06298198	     -0.00038458	     -0.20473698	     -0.05999074	      0.88280735	     -0.00008625	     -0.21513907	      0.00441162	     -0.00071366	     16.88755942
      0.14619020	     -0.06298703	     -0.00038425	     -0.20474296	     -0.05998491	      0.88280647	     -0.00008602	     -0.21515003	      0.00449754	     -0.00064516	     16.89325525
      0.14749733	     -0.06298733	     -0.00038374	     -0.20474420	     -0.05997898	      0.88280566	     -0.00008580	     -0.21516067	      0.00458450	     -0.00058056	     16.67280844
      0.14880447	     -0.06298624	     -0.00038317	     -0.20474404	     -0.05997293	      0.88280495	     -0.00008558	     -0.21517093	      0.00467038	     -0.00052154	     16.66806555
      0.15011160	     -0.06298093	     -0.00038244	     -0.20473966	     -0.05996677	      0.88280430	     -0.00008538	     -0.21518079	      0.00475722	     -0.00046635	     16.43382476
      0.15141874	     -0.06297520	     -0.00038173	     -0.20473486	     -0.05996049	      0.88280372	     -0.00008518	     -0.21519018	      0.00484292	     -0.00041656	     16.44425474
      0.15272587	     -0.06296614	     -0.00038093	     -0.20472673	     -0.05995411	      0.88280321	     -0.00008499	     -0.21519912	      0.00492955	     -0.00037034	     16.21289541
      0.15403301	     -0.06295768	     -0.00038025	     -0.20471919	     -0.05994761	      0.88280275	     -0.00008482	     -0.21520755	      0.00501503	     -0.00032930	     16.25985535
      0.15534014	     -0.06294775	     -0.00037954	     -0.20471018	     -0.05994100	      0.88280235	     -0.00008465	     -0.21521552	      0.00510144	     -0.00029169	     16.04091895
      0.15664727	     -0.06294010	     -0.00037898	     -0.20470344	     -0.05993427	      0.88280199	     -0.00008449	     -0.21522303	      0.00518675	     -0.00025917	     16.12902753
      0.15795441	     -0.06293159	     -0.00037831	     -0.20469585	     -0.05992744	      0.88280167	     -0.00008434	     -0.21523013	      0.00527305	     -0.00022999	     15.92561389
      0.15926154	     -0.06292567	     -0.00037773	     -0.20469083	     -0.05992049	      0.88280138	     -0.00008421	     -0.21523680	      0.00535833	     -0.00020581	     16.05303209
      0.16056868	     -0.06291945	     -0.00037703	     -0.20468553	     -0.05991343	      0.88280113	     -0.00008408	     -0.21524310	      0.00544471	     -0.00018489	     15.85942072
      0.16187581	     -0.06291630	     -0.00037648	     -0.20468327	     -0.05990625	      0.88280090	     -0.00008396	     -0.21524901	      0.00553016	     -0.00016883	     16.01392507
      0.16318295	     -0.06291273	     -0.00037583	     -0.20468062	     -0.05989897	      0.88280069	     -0.00008385	     -0.21525459	      0.00561682	     -0.00015584	     15.82812255
      0.16449008	     -0.06291104	     -0.00037529	     -0.20467983	     -0.05989157	      0.88280049	     -0.00008375	     -0.21525979	      0.00570268	     -0.00014745	     16.00588305
      0.16579722	     -0.06290706	     -0.00037460	     -0.20467676	     -0.05988406	      0.88280030	     -0.00008367	     -0.21526462	      0.00578983	     -0.00014170	     15.83931408
      0.16710435	     -0.06290220	     -0.00037404	     -0.20467280	     -0.05987643	      0.88280012	     -0.00008359	     -0.21526896	      0.00587625	     -0.00013989	     16.05752314
      0.16841149	     -0.06288863	     -0.00037351	     -0.20466015	     -0.05986870	      0.88279993	     -0.00008352	     -0.21527271	      0.00596396	     -0.00013987	     15.96923237
      0.16971862	     -0.06285462	     -0.00037352	     -0.20462704	     -0.05986084	      0.88279975	     -0.00008347	     -0.21527541	      0.00605103	     -0.00014223	     16.40742228
      0.17102576	     -0.06277543	     -0.00037335	     -0.20454877	     -0.05985288	      0.88279956	     -0.00008342	     -0.21527613	      0.00613939	     -0.00014310	     16.64827507
      0.17233289	     -0.06264046	     -0.00037301	     -0.20441474	     -0.05984479	      0.88279938	     -0.00008338	     -0.21527345	      0.00622624	     -0.00014101	     17.41475442
      0.17364003	     -0.06244379	     -0.00037211	     -0.20421902	     -0.05983660	      0.88279920	     -0.00008336	     -0.21526608	      0.00631218	     -0.00013063	     17.83738731
      0.17494716	     -0.06219486	     -0.00037102	     -0.20397101	     -0.05982830	      0.88279904	     -0.00008334	     -0.21525300	      0.00639339	     -0.00011025	     18.68796461
      0.17625429	     -0.06189993	     -0.00036949	     -0.20367697	     -0.05981989	      0.88279892	     -0.00008333	     -0.21523377	      0.00647016	     -0.00007540	     19.06925194
      0.17756143	     -0.06157287	     -0.00036764	     -0.20335074	     -0.05981138	      0.88279885	     -0.00008334	     -0.21520828	      0.00653900	     -0.00002583	     19.90361523
      0.17886856	     -0.06122165	     -0.00036531	     -0.20300029	     -0.05980280	      0.88279886	     -0.00008335	     -0.21517687	      0.00660098	      0.00004114	     20.21759977
      0.18017570	     -0.06085819	     -0.00036279	     -0.20263751	     -0.05979413	      0.88279896	     -0.00008337	     -0.21514003	      0.00665346	      0.00012392	     21.07792125
      0.18148283	     -0.06048640	     -0.00036003	     -0.20226632	     -0.05978541	      0.88279919	     -0.00008340	     -0.21509848	      0.00669844	      0.00022358	     21.40054444
      0.18278997	     -0.06011513	     -0.00035738	     -0.20189555	     -0.05977663	      0.88279955	     -0.00008344	     -0.21505287	      0.00673400	      0.00033724	     22.33328439
      0.18409710	     -0.05974630	     -0.00035474	     -0.20152716	     -0.05976780	      0.88280008	     -0.00008349	     -0.21500395	      0.00676267	      0.00046495	     22.68203655
      0.18540424	     -0.05938591	     -0.00035247	     -0.20116710	     -0.05975895	      0.88280077	     -0.00008354	     -0.21495234	      0.00678283	      0.00060302	     23.67876063
      0.18671137	     -0.05903397	     -0.00035029	     -0.20081543	     -0.05975007	      0.88280166	     -0.00008361	     -0.21489870	      0.00679728	      0.00075099	     24.05162864
      0.18801851	     -0.05869491	     -0.00034834	     -0.20047655	     -0.05974118	      0.88280274	     -0.00008368	     -0.21484354	      0.00680446	      0.00090475	     25.07670041
      0.18932564	     -0.05836826	     -0.00034640	     -0.20015003	     -0.05973229	      0.88280403	     -0.00008376	     -0.21478737	      0.00680722	      0.00106360	     25.45609616
      0.19063278	     -0.05805775	     -0.00034443	     -0.19983958	     -0.05972339	      0.88280552	     -0.00008385	     -0.21473065	      0.00680399	      0.00122334	     26.48506489
      0.19193991	     -0.05776193	     -0.00034307	     -0.19954378	     -0.05971450	      0.88280722	     -0.00008394	     -0.21467383	      0.00679757	      0.00138338	     26.86195965
      0.19324705	     -0.05748093	     -0.00034167	     -0.19926273	     -0.05970562	      0.88280913	     -0.00008405	     -0.21461719	      0.00678633	      0.00153976	     27.89976394
      0.19455418	     -0.05721202	     -0.00033958	     -0.19899378	     -0.05969676	      0.88281125	     -0.00008415	     -0.21456095	      0.00677308	      0.00169228	     28.29590864
      0.19586131	     -0.05695498	     -0.00033842	     -0.19873663	     -0.05968792	      0.88281356	     -0.00008427	     -0.21450525	      0.00675595	      0.00183770	     29.33779004
      0.19716845	     -0.05670919	     -0.00033696	     -0.19849072	     -0.05967910	      0.88281605	     -0.00008439	     -0.21445022	      0.00673756	      0.00197627	     29.70576139
      0.19847558	     -0.05647563	     -0.00033567	     -0.19825699	     -0.05967031	      0.88281872	     -0.00008452	     -0.21439591	      0.00671594	      0.00210476	     30.71916320
      0.19978272	     -0.05625271	     -0.00033452	     -0.19803390	     -0.05966154	      0.88282155	     -0.00008466	     -0.21434240	      0.00669370	      0.00222381	     31.06627629
      0.20108985	     -0.05604247	     -0.00033377	     -0.19782343	     -0.05965281	      0.88282453	     -0.00008480	     -0.21428973	      0.00666872	      0.00233060	     32.03061250
      0.20239699	     -0.05584185	     -0.00033311	     -0.19762258	     -0.05964411	      0.88282764	     -0.00008495	     -0.21423799	      0.00664351	      0.00242613	     32.32822031
      0.20370412	     -0.05564981	     -0.00033255	     -0.19743028	     -0.05963544	      0.88283086	     -0.00008510	     -0.21418713	      0.00661587	      0.00250800	     33.24688049
      0.20501126	     -0.05546444	     -0.00033182	     -0.19724465	     -0.05962681	      0.88283419	     -0.00008526	     -0.21413716	      0.00658827	      0.00257756	     33.49108745
      0.20631839	     -0.05528560	     -0.00033100	     -0.19706553	     -0.05961822	      0.88283759	     -0.00008543	     -0.21408801	      0.00655839	      0.00263280	     34.35578336
      0.20762553	     -0.05511248	     -0.00033003	     -0.19689214	     -0.05960967	      0.88284106	     -0.00008560	     -0.21403968	      0.00652856	      0.00267553	     34.52819297
      0.20893266	     -0.05494704	     -0.00032948	     -0.19672637	     -0.05960115	      0.88284458	     -0.00008577	     -0.21399220	      0.00649640	      0.00270403	     35.31659936
      0.21023980	     -0.05478758	     -0.00032873	     -0.19656660	     -0.05959268	      0.88284813	     -0.00008595	     -0.21394561	      0.00646431	      0.00272018	     35.42236192
      0.21154693	     -0.05463295	     -0.00032800	     -0.19641163	     -0.05958425	      0.88285169	     -0.00008614	     -0.21389983	      0.00642995	      0.00272246	     36.18199430
      0.21285407	     -0.05448225	     -0.00032701	     -0.19626060	     -0.05957587	      0.88285524	     -0.00008633	     -0.21385484	      0.00639572	      0.00271312	     36.24353529
      0.21416120	     -0.05433576	     -0.00032614	     -0.19611374	     -0.05956754	      0.88285877	     -0.00008653	     -0.21381058	      0.00635917	      0.00269090	     36.96565722
      0.21546833	     -0.05419312	     -0.00032519	     -0.19597074	     -0.05955925	      0.88286227	     -0.00008673	     -0.21376703	      0.00632267	      0.00265834	     36.98184662
      0.21677547	     -0.05405251	     -0.00032470	     -0.19582973	     -0.05955101	      0.88286572	     -0.00008693	     -0.21372419	      0.00628371	      0.00261449	     37.68519802
      0.21808260	     -0.05391474	     -0.00032399	     -0.19569157	     -0.05954282	      0.88286910	     -0.00008715	     -0.21368202	      0.00624460	      0.00256216	     37.66185865
      0.21938974	     -0.05377556	     -0.00032318	     -0.19555197	     -0.05953468	      0.88287241	     -0.00008736	     -0.21364047	      0.00620279	      0.00250054	     38.34974351
      0.22069687	     -0.05363913	     -0.00032217	     -0.19541511	     -0.05952660	      0.88287564	     -0.00008758	     -0.21359948	      0.00616067	      0.00243249	     38.30496548
      0.22200401	     -0.05350422	     -0.00032150	     -0.19527974	     -0.05951858	      0.88287877	     -0.00008780	     -0.21355904	      0.00611566	      0.00235718	     38.99569284
      0.22331114	     -0.05337224	     -0.00032082	     -0.19514730	     -0.05951062	      0.88288180	     -0.00008803	     -0.21351915	      0.00607019	      0.00227745	     38.93643314
      0.22461828	     -0.05323923	     -0.00032040	     -0.19501379	     -0.05950271	      0.88288472	     -0.00008826	     -0.21347975	      0.00602170	      0.00219253	     39.64856776
      0.22592541	     -0.05310680	     -0.00031985	     -0.19488086	     -0.05949487	      0.88288753	     -0.00008850	     -0.21344073	      0.00597265	      0.00210545	     39.60123022
      0.22723255	     -0.05297225	     -0.00031942	     -0.19474578	     -0.05948710	      0.88289022	     -0.00008874	     -0.21340203	      0.00592039	      0.00201554	     40.33779530
      0.22853968	     -0.05284013	     -0.00031872	     -0.19461312	     -0.05947940	      0.88289280	     -0.00008898	     -0.21336363	      0.00586734	      0.00192568	     40.26820753
      0.22984682	     -0.05270717	     -0.00031806	     -0.19447959	     -0.05947176	      0.88289526	     -0.00008923	     -0.21332554	      0.00581085	      0.00183491	     41.01554260
      0.23115395	     -0.05257726	     -0.00031708	     -0.19434911	     -0.05946421	      0.88289760	     -0.00008948	     -0.21328777	      0.00575349	      0.00174588	     40.92842715
      0.23246108	     -0.05244522	     -0.00031608	     -0.19421647	     -0.05945672	      0.88289982	     -0.00008973	     -0.21325033	      0.00569259	      0.00165738	     41.70781396
      0.23376822	     -0.05231837	     -0.00031488	     -0.19408901	     -0.05944932	      0.88290193	     -0.00008999	     -0.21321323	      0.00563085	      0.00157193	     41.59806489
      0.23507535	     -0.05218996	     -0.00031386	     -0.19395996	     -0.05944201	      0.88290393	     -0.00009025	     -0.21317651	      0.00556554	      0.00148810	     42.41756812
      0.23622128	     -0.05208227	     -0.00031272	     -0.19385171	     -0.05943566	      0.88290560	     -0.00009048	     -0.21314465	      0.00550762	      0.00141793	     42.39153080
      0.23736721	     -0.05197542	     -0.00031165	     -0.19374427	     -0.05942938	      0.88290718	     -0.00009072	     -0.21311313	      0.00544738	      0.00134982	     42.85620415
      0.23884764	     -0.05184129	     -0.00030942	     -0.19360938	     -0.05942138	      0.88290912	     -0.00009102	     -0.21307294	      0.00536756	      0.00126661	     43.12810540
      0.24032807	     -0.05170675	     -0.00030815	     -0.19347403	     -0.05941349	      0.88291093	     -0.00009133	     -0.21303345	      0.00528459	      0.00118858	     43.75267254
      0.24143931	     -0.05161337	     -0.00030714	     -0.19338003	     -0.05940766	      0.88291222	     -0.00009157	     -0.21300432	      0.00522104	      0.00113398	     43.83100640
      0.24255055	     -0.05151835	     -0.00030641	     -0.19328437	     -0.05940189	      0.88291345	     -0.00009180	     -0.21297565	      0.00515583	      0.00108241	     44.21590135
      0.24407522	     -0.05139185	     -0.00030541	     -0.19315696	     -0.05939410	      0.88291505	     -0.00009213	     -0.21293699	      0.00506441	      0.00101718	     44.60594232
      0.24543579	     -0.05127841	     -0.00030475	     -0.19304270	     -0.05938726	      0.88291640	     -0.00009242	     -0.21290312	      0.00498066	      0.00096435	     45.11913909
      0.24679636	     -0.05117216	     -0.00030367	     -0.19293561	     -0.05938055	      0.88291768	     -0.00009272	     -0.21286979	      0.00489523	      0.00091677	     45.33821864
      0.24792973	     -0.05108078	     -0.00030297	     -0.19284353	     -0.05937504	      0.88291870	     -0.00009297	     -0.21284246	      0.00482243	      0.00088084	     45.79254227
      0.24906310	     -0.05099447	     -0.00030203	     -0.19275650	     -0.05936962	      0.88291968	     -0.00009322	     -0.21281549	      0.00474856	      0.00084840	     46.04069165
      0.25049742	     -0.05088679	     -0.00030118	     -0.19264788	     -0.05936287	      0.88292087	     -0.00009354	     -0.21278189	      0.00465328	      0.00081201	     46.49612148
      0.25193174	     -0.05079062	     -0.00030010	     -0.19255077	     -0.05935627	      0.88292201	     -0.00009386	     -0.21274895	      0.00455628	      0.00078056	     46.67845411
      0.25303017	     -0.05072097	     -0.00029967	     -0.19248037	     -0.05935130	      0.88292286	     -0.00009411	     -0.21272433	      0.00448060	      0.00075916	     47.02632928
      0.25412859	     -0.05066262	     -0.00029905	     -0.19242127	     -0.05934642	      0.88292368	     -0.00009436	     -0.21270034	      0.00440415	      0.00073972	     47.14856016
      0.25561420	     -0.05059451	     -0.00029851	     -0.19235212	     -0.05933996	      0.88292476	     -0.00009470	     -0.21266910	      0.00429948	      0.00071549	     47.43281912
      0.25709981	     -0.05054485	     -0.00029779	     -0.19230142	     -0.05933365	      0.88292581	     -0.00009504	     -0.21263942	      0.00419404	      0.00069264	     47.44006552
      0.25813925	     -0.05051463	     -0.00029769	     -0.19227046	     -0.05932933	      0.88292652	     -0.00009528	     -0.21261969	      0.00411977	      0.00067671	     47.69324104
      0.25917868	     -0.05049506	     -0.00029738	     -0.19225015	     -0.05932509	      0.88292721	     -0.00009552	     -0.21260084	      0.00404555	      0.00066053	     47.71359187
      0.26076879	     -0.05047800	     -0.00029710	     -0.19223195	     -0.05931874	      0.88292824	     -0.00009589	     -0.21257384	      0.00393211	      0.00063428	     47.81933556
      0.26208479	     -0.05047907	     -0.00029674	     -0.19223208	     -0.05931363	      0.88292906	     -0.00009619	     -0.21255324	      0.00383876	      0.00061049	     47.71012763
      0.26340080	     -0.05048896	     -0.00029687	     -0.19224103	     -0.05930864	      0.88292985	     -0.00009650	     -0.21253429	      0.00374595	      0.00058405	     47.79756352
      0.26471681	     -0.05051473	     -0.00029676	     -0.19226587	     -0.05930377	      0.88293060	     -0.00009680	     -0.21251701	      0.00365425	      0.00055460	     47.50470366
      0.26589233	     -0.05054265	     -0.00029688	     -0.19229296	     -0.05929952	      0.88293123	     -0.00009708	     -0.21250305	      0.00357308	      0.00052521	     47.55070842
      0.26706785	     -0.05058306	     -0.00029668	     -0.19233257	     -0.05929537	      0.88293183	     -0.00009735	     -0.21249045	      0.00349311	      0.00049283	     47.26277233
      0.26824337	     -0.05062917	     -0.00029670	     -0.19237787	     -0.05929131	      0.88293239	     -0.00009763	     -0.21247925	      0.00341418	      0.00045714	     47.14377488
      0.26975804	     -0.05070128	     -0.00029657	     -0.19244897	     -0.05928621	      0.88293304	     -0.00009798	     -0.21246679	      0.00331449	      0.00040626	     46.74517371
      0.27096184	     -0.05076191	     -0.00029673	     -0.19250881	     -0.05928227	      0.88293351	     -0.00009826	     -0.21245844	      0.00323674	      0.00036184	     46.66409684
      0.27216564	     -0.05083032	     -0.00029666	     -0.19257645	     -0.05927842	      0.88293391	     -0.00009854	     -0.21245133	      0.00316064	      0.00031418	     46.28644755
      0.27336944	     -0.05089985	     -0.00029679	     -0.19264521	     -0.05927466	      0.88293426	     -0.00009882	     -0.21244540	      0.00308593	      0.00026342	     46.10271313
      0.27486496	     -0.05099317	     -0.00029660	     -0.19273761	     -0.05927011	      0.88293461	     -0.00009917	     -0.21243950	      0.00299532	      0.00019665	     45.61426471
      0.27605734	     -0.05106692	     -0.00029660	     -0.19281065	     -0.05926658	      0.88293481	     -0.00009945	     -0.21243587	      0.00292452	      0.00014084	     45.48628963
      0.27724972	     -0.05114609	     -0.00029636	     -0.19288911	     -0.05926314	      0.88293494	     -0.00009973	     -0.21243310	      0.00285526	      0.00008328	     45.06437148
      0.27844210	     -0.05122486	     -0.00029620	     -0.19296720	     -0.05925978	      0.88293501	     -0.00010000	     -0.21243113	      0.00278720	      0.00002425	     44.82527607
      0.27999363	     -0.05133311	     -0.00029578	     -0.19307458	     -0.05925552	      0.88293498	     -0.00010036	     -0.21242965	      0.00270065	     -0.00005392	     44.28205925
      0.28118668	     -0.05141494	     -0.00029573	     -0.19315575	     -0.05925234	      0.88293488	     -0.00010064	     -0.21242929	      0.00263534	     -0.00011466	     44.12157953
      0.28237973	     -0.05150124	     -0.00029544	     -0.19324141	     -0.05924923	      0.88293471	     -0.00010091	     -0.21242952	      0.00257137	     -0.00017542	     43.69017191
      0.28357278	     -0.05158653	     -0.00029527	     -0.19332607	     -0.05924620	      0.88293446	     -0.00010119	     -0.21243034	      0.00250844	     -0.00023595	     43.43906555
      0.28516231	     -0.05170410	     -0.00029489	     -0.19344282	     -0.05924228	      0.88293403	     -0.00010155	     -0.21243225	      0.00242648	     -0.00031556	     42.89453207
      0.28635075	     -0.05178945	     -0.00029501	     -0.19352756	     -0.05923943	      0.88293362	     -0.00010183	     -0.21243427	      0.00236630	     -0.00037397	     42.74697965
      0.28753918	     -0.05187905	     -0.00029497	     -0.19361657	     -0.05923665	      0.88293314	     -0.00010210	     -0.21243676	      0.00230734	     -0.00043098	     42.33948562
      0.28898535	     -0.05198596	     -0.00029512	     -0.19372277	     -0.05923337	      0.88293247	     -0.00010243	     -0.21244041	      0.00223685	     -0.00049827	     42.10481594
      0.29028317	     -0.05208538	     -0.00029506	     -0.19382157	     -0.05923050	      0.88293178	     -0.00010272	     -0.21244420	      0.00217510	     -0.00055627	     41.62861442
      0.29158099	     -0.05218099	     -0.00029529	     -0.19391657	     -0.05922772	      0.88293102	     -0.00010301	     -0.21244846	      0.00211437	     -0.00061189	     41.50813246
      0.29287880	     -0.05228098	     -0.00029521	     -0.19401597	     -0.05922502	      0.88293019	     -0.00010330	     -0.21245312	      0.00205513	     -0.00066474	     41.02950900
      0.29417662	     -0.05237631	     -0.00029543	     -0.19411072	     -0.05922239	      0.88292930	     -0.00010359	     -0.21245817	      0.00199688	     -0.00071480	     40.94825213
      0.29547443	     -0.05247619	     -0.00029518	     -0.19421004	     -0.05921983	      0.88292834	     -0.00010388	     -0.21246354	      0.00194017	     -0.00076173	     40.46771209
      0.29677225	     -0.05257076	     -0.00029514	     -0.19430407	     -0.05921735	      0.88292732	     -0.00010417	     -0.21246923	      0.00188442	     -0.00080552	     40.41866446
      0.29807007	     -0.05267000	     -0.00029473	     -0.19440279	     -0.05921494	      0.88292625	     -0.00010446	     -0.21247517	      0.00183023	     -0.00084587	     39.93703384
      0.29936788	     -0.05276381	     -0.00029492	     -0.19449607	     -0.05921260	      0.88292513	     -0.00010474	     -0.21248138	      0.00177698	     -0.00088289	     39.91333892
      0.30066570	     -0.05286228	     -0.00029474	     -0.19459404	     -0.05921033	      0.88292396	     -0.00010502	     -0.21248776	      0.00172529	     -0.00091628	     39.43420557
      0.30196352	     -0.05295454	     -0.00029493	     -0.19468580	     -0.05920812	      0.88292275	     -0.00010531	     -0.21249434	      0.00167451	     -0.00094624	     39.42851166
      0.30326133	     -0.05305134	     -0.00029469	     -0.19478213	     -0.05920598	      0.88292151	     -0.00010559	     -0.21250105	      0.00162530	     -0.00097259	     38.95484820
      0.30455915	     -0.05314178	     -0.00029484	     -0.19487210	     -0.05920390	      0.88292023	     -0.00010586	     -0.21250789	      0.00157696	     -0.00099557	     38.95896782
      0.30585697	     -0.05323662	     -0.00029456	     -0.19496649	     -0.05920189	      0.88291892	     -0.00010614	     -0.21251479	      0.00153018	     -0.00101505	     38.49539479
      0.30715478	     -0.05332512	     -0.00029468	     -0.19505456	     -0.05919993	      0.88291759	     -0.00010641	     -0.21252178	      0.00148425	     -0.00103133	     38.50135090
      0.30845260	     -0.05341775	     -0.00029436	     -0.19514677	     -0.05919803	      0.88291625	     -0.00010668	     -0.21252879	      0.00143984	     -0.00104431	     38.05162411
      0.30975041	     -0.05350422	     -0.00029446	     -0.19523282	     -0.05919619	      0.88291489	     -0.00010695	     -0.21253585	      0.00139627	     -0.00105431	     38.05203947
      0.31104823	     -0.05359442	     -0.00029414	     -0.19532264	     -0.05919441	      0.88291351	     -0.00010722	     -0.21254288	      0.00135417	     -0.00106126	     37.61984273
      0.31234605	     -0.05367870	     -0.00029422	     -0.19540653	     -0.05919268	      0.88291213	     -0.00010749	     -0.21254991	      0.00131289	     -0.00106551	     37.61009817
      0.31364386	     -0.05376626	     -0.00029391	     -0.19549372	     -0.05919100	      0.88291075	     -0.00010775	     -0.21255688	      0.00127304	     -0.00106703	     37.20023710
      0.31494168	     -0.05384829	     -0.00029399	     -0.19557539	     -0.05918937	      0.88290936	     -0.00010801	     -0.21256382	      0.00123400	     -0.00106617	     37.17689296
      0.31623950	     -0.05393311	     -0.00029368	     -0.19565987	     -0.05918779	      0.88290798	     -0.00010827	     -0.21257067	      0.00119634	     -0.00106294	     36.79162425
      0.31753731	     -0.05401288	     -0.00029375	     -0.19573930	     -0.05918627	      0.88290661	     -0.00010853	     -0.21257746	      0.00115948	     -0.00105769	     36.75180208
      0.31883513	     -0.05409492	     -0.00029375	     -0.19582102	     -0.05918478	      0.88290524	     -0.00010879	     -0.21258413	      0.00112394	     -0.00105045	     36.39371728
      0.32013295	     -0.05417242	     -0.00029422	     -0.19589819	     -0.05918335	      0.88290388	     -0.00010904	     -0.21259071	      0.00108919	     -0.00104150	     36.33174440
      0.32143076	     -0.05425128	     -0.00029413	     -0.19597675	     -0.05918196	      0.88290253	     -0.00010930	     -0.21259717	      0.00105569	     -0.00103093	     35.99811590
      0.32272858	     -0.05432612	     -0.00029408	     -0.19605130	     -0.05918061	      0.88290120	     -0.00010955	     -0.21260353	      0.00102299	     -0.00101899	     35.92042332
      0.32402639	     -0.05440241	     -0.00029376	     -0.19612732	     -0.05917930	      0.88289989	     -0.00010979	     -0.21260977	      0.00099147	     -0.00100578	     35.61274697
      0.32532421	     -0.05447499	     -0.00029367	     -0.19619963	     -0.05917803	      0.88289859	     -0.00011004	     -0.21261590	      0.00096076	     -0.00099158	     35.52332497
      0.32662203	     -0.05454804	     -0.00029330	     -0.19627243	     -0.05917681	      0.88289732	     -0.00011029	     -0.21262191	      0.00093118	     -0.00097649	     35.24294095
      0.32821579	     -0.05463231	     -0.00029313	     -0.19635639	     -0.05917535	      0.88289578	     -0.00011058	     -0.21262911	      0.00089592	     -0.00095708	     35.21374919
      0.32938279	     -0.05469584	     -0.00029251	     -0.19641973	     -0.05917432	      0.88289467	     -0.00011080	     -0.21263423	      0.00087125	     -0.00094230	     34.83620724
      0.33054979	     -0.05475497	     -0.00029222	     -0.19647865	     -0.05917332	      0.88289358	     -0.00011101	     -0.21263924	      0.00084708	     -0.00092726	     34.76395433
      0.33210807	     -0.05483376	     -0.00029146	     -0.19655720	     -0.05917202	      0.88289215	     -0.00011130	     -0.21264573	      0.00081607	     -0.00090682	     34.45343646
      0.33350367	     -0.05489934	     -0.00029107	     -0.19662257	     -0.05917090	      0.88289089	     -0.00011155	     -0.21265138	      0.00078911	     -0.00088843	     34.45916209
      0.33489926	     -0.05496675	     -0.00029003	     -0.19668979	     -0.05916982	      0.88288967	     -0.00011180	     -0.21265683	      0.00076343	     -0.00086995	     34.02675663
      0.33612279	     -0.05501965	     -0.00028968	     -0.19674251	     -0.05916890	      0.88288861	     -0.00011201	     -0.21266149	      0.00074130	     -0.00085394	     34.11226471
      0.33734631	     -0.05507406	     -0.00028878	     -0.19679678	     -0.05916800	      0.88288758	     -0.00011223	     -0.21266600	      0.00072012	     -0.00083803	     33.81977755
      0.33856983	     -0.05512455	     -0.00028812	     -0.19684711	     -0.05916714	      0.88288656	     -0.00011244	     -0.21267040	      0.00069941	     -0.00082240	     33.76258635
      0.34023098	     -0.05519251	     -0.00028682	     -0.19691488	     -0.05916600	      0.88288521	     -0.00011273	     -0.21267616	      0.00067246	     -0.00080160	     33.42439901
      0.34148946	     -0.05523921	     -0.00028623	     -0.19696144	     -0.05916516	      0.88288421	     -0.00011294	     -0.21268040	      0.00065250	     -0.00078632	     33.49999295
      0.34274795	     -0.05528709	     -0.00028515	     -0.19700920	     -0.05916435	      0.88288323	     -0.00011315	     -0.21268453	      0.00063337	     -0.00077142	     33.21690565
      0.34400644	     -0.05533113	     -0.00028437	     -0.19705311	     -0.05916357	      0.88288227	     -0.00011337	     -0.21268857	      0.00061460	     -0.00075703	     33.19466301
      0.34563374	     -0.05538811	     -0.00028288	     -0.19710994	     -0.05916259	      0.88288106	     -0.00011364	     -0.21269368	      0.00059131	     -0.00073910	     32.85000198
      0.34687134	     -0.05542681	     -0.00028220	     -0.19714853	     -0.05916187	      0.88288015	     -0.00011384	     -0.21269752	      0.00057385	     -0.00072612	     32.96961213
      0.34810893	     -0.05546658	     -0.00028096	     -0.19718820	     -0.05916117	      0.88287926	     -0.00011404	     -0.21270130	      0.00055711	     -0.00071363	     32.71292133
      0.34961153	     -0.05551007	     -0.00027984	     -0.19723158	     -0.05916034	      0.88287820	     -0.00011429	     -0.21270585	      0.00053710	     -0.00069927	     32.76147734
      0.35111413	     -0.05555498	     -0.00027794	     -0.19727639	     -0.05915955	      0.88287716	     -0.00011453	     -0.21271032	      0.00051803	     -0.00068567	     32.30055904
      0.35224492	     -0.05558295	     -0.00027724	     -0.19730427	     -0.05915897	      0.88287639	     -0.00011471	     -0.21271367	      0.00050364	     -0.00067609	     32.51647534
      0.35337570	     -0.05561246	     -0.00027593	     -0.19733371	     -0.05915841	      0.88287563	     -0.00011489	     -0.21271699	      0.00048983	     -0.00066692	     32.33608007
      0.35500252	     -0.05565144	     -0.00027435	     -0.19737260	     -0.05915763	      0.88287455	     -0.00011514	     -0.21272173	      0.00047026	     -0.00065463	     32.32694617
      0.35640746	     -0.05568581	     -0.00027259	     -0.19740689	     -0.05915698	      0.88287364	     -0.00011536	     -0.21272581	      0.00045395	     -0.00064483	     32.05411628
      0.35781240	     -0.05571568	     -0.00027137	     -0.19743668	     -0.05915636	      0.88287274	     -0.00011558	     -0.21272994	      0.00043774	     -0.00063589	     32.21806901
      0.35921735	     -0.05574803	     -0.00026928	     -0.19746898	     -0.05915575	      0.88287185	     -0.00011579	     -0.21273407	      0.00042229	     -0.00062768	     31.81701661
      0.36044628	     -0.05577206	     -0.00026836	     -0.19749295	     -0.05915524	      0.88287108	     -0.00011598	     -0.21273774	      0.00040867	     -0.00062126	     32.03386723
      0.36167521	     -0.05579974	     -0.00026683	     -0.19752057	     -0.05915475	      0.88287033	     -0.00011617	     -0.21274148	      0.00039562	     -0.00061545	     31.80168749
      0.36290415	     -0.05582641	     -0.00026575	     -0.19754719	     -0.05915427	      0.88286957	     -0.00011636	     -0.21274534	      0.00038265	     -0.00061041	     31.82763400
      0.36460462	     -0.05586648	     -0.00026384	     -0.19758719	     -0.05915363	      0.88286854	     -0.00011661	     -0.21275095	      0.00036539	     -0.00060469	     31.58106455
      0.36586926	     -0.05589427	     -0.00026297	     -0.19761492	     -0.05915318	      0.88286778	     -0.00011681	     -0.21275537	      0.00035269	     -0.00060154	     31.74963575
      0.36713391	     -0.05592489	     -0.00026138	     -0.19764551	     -0.05915274	      0.88286702	     -0.00011700	     -0.21275999	      0.00034060	     -0.00059929	     31.53964884
      0.36839855	     -0.05595421	     -0.00026017	     -0.19767478	     -0.05915232	      0.88286626	     -0.00011719	     -0.21276485	      0.00032871	     -0.00059808	     31.58886690
      0.37006048	     -0.05599518	     -0.00025779	     -0.19771573	     -0.05915178	      0.88286527	     -0.00011744	     -0.21277158	      0.00031388	     -0.00059801	     31.33367944
      0.37129997	     -0.05602405	     -0.00025664	     -0.19774457	     -0.05915140	      0.88286452	     -0.00011762	     -0.21277688	      0.00030301	     -0.00059925	     31.51251270
      0.37253946	     -0.05605578	     -0.00025467	     -0.19777630	     -0.05915103	      0.88286378	     -0.00011781	     -0.21278243	      0.00029281	     -0.00060153	     31.31967237
      0.37406673	     -0.05609293	     -0.00025283	     -0.19781343	     -0.05915059	      0.88286286	     -0.00011804	     -0.21278962	      0.00028063	     -0.00060593	     31.42651371
      0.37543291	     -0.05612852	     -0.00025031	     -0.19784905	     -0.05915022	      0.88286203	     -0.00011825	     -0.21279636	      0.00027059	     -0.00061125	     31.13848314
      0.37679910	     -0.05616254	     -0.00024882	     -0.19788306	     -0.05914986	      0.88286119	     -0.00011846	     -0.21280341	      0.00026079	     -0.00061801	     31.33061266
      0.37816529	     -0.05620121	     -0.00024619	     -0.19792177	     -0.05914951	      0.88286034	     -0.00011867	     -0.21281080	      0.00025194	     -0.00062611	     30.98908269
      0.37953148	     -0.05623813	     -0.00024492	     -0.19795869	     -0.05914917	      0.88285948	     -0.00011888	     -0.21281859	      0.00024331	     -0.00063571	     31.22443727
      0.38089766	     -0.05627925	     -0.00024223	     -0.19799986	     -0.05914884	      0.88285860	     -0.00011910	     -0.21282675	      0.00023581	     -0.00064664	     30.83938486
      0.38226385	     -0.05631731	     -0.00024127	     -0.19803793	     -0.05914852	      0.88285771	     -0.00011932	     -0.21283530	      0.00022856	     -0.00065899	     31.12827451
      0.38363004	     -0.05635977	     -0.00023861	     -0.19808045	     -0.05914821	      0.88285680	     -0.00011954	     -0.21284421	      0.00022254	     -0.00067244	     30.69561488
      0.38485417	     -0.05639506	     -0.00023788	     -0.19811576	     -0.05914795	      0.88285597	     -0.00011974	     -0.21285251	      0.00021732	     -0.00068550	     30.91581075
      0.38607830	     -0.05643315	     -0.00023601	     -0.19815391	     -0.05914768	      0.88285512	     -0.00011995	     -0.21286109	      0.00021298	     -0.00069928	     30.70136660
      0.38756258	     -0.05647891	     -0.00023468	     -0.19819973	     -0.05914737	      0.88285407	     -0.00012020	     -0.21287189	      0.00020827	     -0.00071694	     30.76145394
      0.38904686	     -0.05652750	     -0.00023232	     -0.19824841	     -0.05914706	      0.88285299	     -0.00012047	     -0.21288311	      0.00020469	     -0.00073542	     30.43818246
      0.39029910	     -0.05656769	     -0.00023180	     -0.19828864	     -0.05914681	      0.88285206	     -0.00012069	     -0.21289296	      0.00020201	     -0.00075166	     30.60310155
      0.39155133	     -0.05661119	     -0.00023012	     -0.19833222	     -0.05914656	      0.88285111	     -0.00012092	     -0.21290316	      0.00020025	     -0.00076833	     30.37761712
      0.39280357	     -0.05665449	     -0.00022920	     -0.19837558	     -0.05914631	      0.88285014	     -0.00012116	     -0.21291372	      0.00019901	     -0.00078546	     30.38764983
      0.39449845	     -0.05671471	     -0.00022707	     -0.19843593	     -0.05914597	      0.88284879	     -0.00012148	     -0.21292854	      0.00019867	     -0.00080910	     30.14199673
      0.39577381	     -0.05675961	     -0.00022666	     -0.19848090	     -0.05914572	      0.88284774	     -0.00012174	     -0.21294010	      0.00019907	     -0.00082716	     30.26542150
      0.39704918	     -0.05680751	     -0.00022521	     -0.19852891	     -0.05914546	      0.88284668	     -0.00012200	     -0.21295198	      0.00020049	     -0.00084526	     30.05204631
      0.39832455	     -0.05685624	     -0.00022467	     -0.19857774	     -0.05914521	      0.88284559	     -0.00012226	     -0.21296424	      0.00020254	     -0.00086342	     30.05578840
      0.40000915	     -0.05692332	     -0.00022297	     -0.19864498	     -0.05914486	      0.88284411	     -0.00012262	     -0.21298099	      0.00020671	     -0.00088729	     29.79926793
      0.40126742	     -0.05697325	     -0.00022299	     -0.19869500	     -0.05914460	      0.88284298	     -0.00012290	     -0.21299392	      0.00021057	     -0.00090503	     29.91583926
      0.40252569	     -0.05702607	     -0.00022184	     -0.19874796	     -0.05914433	      0.88284183	     -0.00012318	     -0.21300719	      0.00021555	     -0.00092252	     29.71795894
      0.40406818	     -0.05709033	     -0.00022197	     -0.19881236	     -0.05914399	      0.88284039	     -0.00012354	     -0.21302399	      0.00022260	     -0.00094360	     29.76378545
      0.40544961	     -0.05715178	     -0.00022113	     -0.19887397	     -0.05914368	      0.88283908	     -0.00012387	     -0.21303958	      0.00023031	     -0.00096190	     29.47055230
      0.40683105	     -0.05721328	     -0.00022208	     -0.19893559	     -0.05914336	      0.88283774	     -0.00012421	     -0.21305571	      0.00023882	     -0.00097975	     29.58818735
      0.40821248	     -0.05727705	     -0.00022115	     -0.19899955	     -0.05914302	      0.88283637	     -0.00012456	     -0.21307233	      0.00024886	     -0.00099699	     29.29268955
      0.40959392	     -0.05733998	     -0.00022223	     -0.19906263	     -0.05914267	      0.88283498	     -0.00012491	     -0.21308942	      0.00025979	     -0.00101371	     29.43534489
      0.41097535	     -0.05740451	     -0.00022107	     -0.19912738	     -0.05914230	      0.88283357	     -0.00012528	     -0.21310691	      0.00027235	     -0.00102972	     29.11837181
      0.41235678	     -0.05746760	     -0.00022229	     -0.19919064	     -0.05914192	      0.88283214	     -0.00012565	     -0.21312477	      0.00028580	     -0.00104507	     29.28807656
      0.41373822	     -0.05753174	     -0.00022098	     -0.19925503	     -0.05914151	      0.88283068	     -0.00012604	     -0.21314293	      0.00030096	     -0.00105951	     28.95236046
      0.41511965	     -0.05759429	     -0.00022241	     -0.19931778	     -0.05914108	      0.88282921	     -0.00012643	     -0.21316137	      0.00031698	     -0.00107312	     29.13924896
      0.41650108	     -0.05765826	     -0.00022064	     -0.19938205	     -0.05914063	      0.88282772	     -0.00012683	     -0.21318004	      0.00033471	     -0.00108559	     28.79219135
      0.41788252	     -0.05772089	     -0.00022162	     -0.19944490	     -0.05914016	      0.88282621	     -0.00012725	     -0.21319892	      0.00035321	     -0.00109689	     28.97561351
      0.41926395	     -0.05778493	     -0.00021959	     -0.19950927	     -0.05913966	      0.88282469	     -0.00012767	     -0.21321798	      0.00037340	     -0.00110684	     28.61677715
      0.42050452	     -0.05784148	     -0.00022048	     -0.19956605	     -0.05913918	      0.88282331	     -0.00012806	     -0.21323524	      0.00039223	     -0.00111477	     28.74222260
      0.42174510	     -0.05789809	     -0.00021958	     -0.19962295	     -0.05913868	      0.88282192	     -0.00012846	     -0.21325261	      0.00041235	     -0.00112161	     28.57250894
      0.42326170	     -0.05796550	     -0.00021990	     -0.19969070	     -0.05913804	      0.88282022	     -0.00012896	     -0.21327393	      0.00043819	     -0.00112856	     28.59283399
      0.42477831	     -0.05803159	     -0.00021866	     -0.19975717	     -0.05913735	      0.88281850	     -0.00012947	     -0.21329525	      0.00046582	     -0.00113377	     28.36899519
      0.42605700	     -0.05808456	     -0.00021960	     -0.19981044	     -0.05913674	      0.88281705	     -0.00012991	     -0.21331318	      0.00049002	     -0.00113684	     28.47375249
      0.42733569	     -0.05813545	     -0.00021876	     -0.19986167	     -0.05913610	      0.88281560	     -0.00013036	     -0.21333096	      0.00051552	     -0.00113851	     28.32877206
      0.42861439	     -0.05818339	     -0.00021901	     -0.19990995	     -0.05913542	      0.88281414	     -0.00013082	     -0.21334855	      0.00054189	     -0.00113876	     28.34097742
      0.43033876	     -0.05824449	     -0.00021818	     -0.19997153	     -0.05913446	      0.88281218	     -0.00013146	     -0.21337183	      0.00057916	     -0.00113662	     28.20398776
      0.43163992	     -0.05828731	     -0.00021911	     -0.20001470	     -0.05913368	      0.88281070	     -0.00013195	     -0.21338899	      0.00060818	     -0.00113303	     28.29249514
      0.43294107	     -0.05832747	     -0.00021850	     -0.20005524	     -0.05913287	      0.88280923	     -0.00013245	     -0.21340573	      0.00063828	     -0.00112752	     28.18848739
      0.43424223	     -0.05836418	     -0.00021886	     -0.20009233	     -0.05913202	      0.88280777	     -0.00013296	     -0.21342201	      0.00066905	     -0.00112009	     28.21359360
      0.43596048	     -0.05840949	     -0.00021794	     -0.20013818	     -0.05913084	      0.88280585	     -0.00013366	     -0.21344275	      0.00071096	     -0.00110715	     28.10238012
      0.43724559	     -0.05844101	     -0.00021912	     -0.20017007	     -0.05912990	      0.88280444	     -0.00013419	     -0.21345769	      0.00074284	     -0.00109525	     28.18577376
      0.43853070	     -0.05847115	     -0.00021888	     -0.20020061	     -0.05912893	      0.88280304	     -0.00013473	     -0.21347211	      0.00077555	     -0.00108139	     28.11351172
      0.44010079	     -0.05850524	     -0.00022047	     -0.20023515	     -0.05912768	      0.88280136	     -0.00013540	     -0.21348904	      0.00081609	     -0.00106195	     28.16868771
      0.44150582	     -0.05853382	     -0.00022083	     -0.20026417	     -0.05912651	      0.88279988	     -0.00013602	     -0.21350356	      0.00085320	     -0.00104216	     28.06941435
      0.44291085	     -0.05856194	     -0.00022369	     -0.20029266	     -0.05912528	      0.88279843	     -0.00013664	     -0.21351755	      0.00089059	     -0.00102035	     28.14398454
      0.44431589	     -0.05858918	     -0.00022434	     -0.20032035	     -0.05912400	      0.88279701	     -0.00013728	     -0.21353099	      0.00092882	     -0.00099656	     28.04614332
      0.44572092	     -0.05861468	     -0.00022777	     -0.20034622	     -0.05912267	      0.88279563	     -0.00013793	     -0.21354387	      0.00096727	     -0.00097110	     28.13554279
      0.44712595	     -0.05863870	     -0.00022858	     -0.20037069	     -0.05912128	      0.88279428	     -0.00013860	     -0.21355616	      0.00100658	     -0.00094400	     28.03407008
      0.44853099	     -0.05866084	     -0.00023215	     -0.20039321	     -0.05911984	      0.88279298	     -0.00013927	     -0.21356784	      0.00104605	     -0.00091564	     28.13141677
      0.44993602	     -0.05868153	     -0.00023274	     -0.20041436	     -0.05911834	      0.88279171	     -0.00013996	     -0.21357890	      0.00108640	     -0.00088608	     28.02883812
      0.45134105	     -0.05870037	     -0.00023645	     -0.20043358	     -0.05911679	      0.88279049	     -0.00014066	     -0.21358932	      0.00112685	     -0.00085568	     28.13494597
      0.45274609	     -0.05871767	     -0.00023683	     -0.20045136	     -0.05911518	      0.88278931	     -0.00014137	     -0.21359908	      0.00116819	     -0.00082447	     28.02713778
      0.45415112	     -0.05873310	     -0.00024073	     -0.20046718	     -0.05911351	      0.88278817	     -0.00014209	     -0.21360818	      0.00120956	     -0.00079281	     28.14612079
      0.45540928	     -0.05874558	     -0.00024127	     -0.20048008	     -0.05911196	      0.88278719	     -0.00014274	     -0.21361576	      0.00124734	     -0.00076406	     28.05337240
      0.45666744	     -0.05875663	     -0.00024387	     -0.20049151	     -0.05911037	      0.88278625	     -0.00014341	     -0.21362280	      0.00128521	     -0.00073518	     28.09927494
      0.45820429	     -0.05876815	     -0.00024533	     -0.20050353	     -0.05910836	      0.88278515	     -0.00014423	     -0.21363065	      0.00133206	     -0.00069973	     28.07173506
      0.45974114	     -0.05877702	     -0.00024842	     -0.20051286	     -0.05910627	      0.88278410	     -0.00014507	     -0.21363765	      0.00137910	     -0.00066425	     28.15200487
      0.46102841	     -0.05878243	     -0.00024876	     -0.20051873	     -0.05910447	      0.88278326	     -0.00014578	     -0.21364284	      0.00141904	     -0.00063455	     28.08184163
      0.46231568	     -0.05878589	     -0.00025106	     -0.20052259	     -0.05910262	      0.88278246	     -0.00014650	     -0.21364741	      0.00145899	     -0.00060503	     28.13532581
      0.46360295	     -0.05878733	     -0.00025225	     -0.20052446	     -0.05910072	      0.88278170	     -0.00014723	     -0.21365135	      0.00149931	     -0.00057567	     28.12711019
      0.46536529	     -0.05878579	     -0.00025528	     -0.20052348	     -0.05909803	      0.88278072	     -0.00014824	     -0.21365569	      0.00155465	     -0.00053587	     28.20792054
      0.46667256	     -0.05878206	     -0.00025591	     -0.20052020	     -0.05909597	      0.88278004	     -0.00014900	     -0.21365811	      0.00159609	     -0.00050659	     28.17138472
      0.46797983	     -0.05877620	     -0.00025837	     -0.20051474	     -0.05909385	      0.88277940	     -0.00014977	     -0.21365983	      0.00163744	     -0.00047761	     28.23931835
      0.46955176	     -0.05876657	     -0.00025977	     -0.20050564	     -0.05909124	      0.88277868	     -0.00015071	     -0.21366098	      0.00168747	     -0.00044306	     28.24140268
      0.47094670	     -0.05875571	     -0.00026290	     -0.20049520	     -0.05908885	      0.88277808	     -0.00015156	     -0.21366116	      0.00173167	     -0.00041275	     28.33899023
      0.47234164	     -0.05874251	     -0.00026375	     -0.20048248	     -0.05908641	      0.88277752	     -0.00015241	     -0.21366056	      0.00177612	     -0.00038266	     28.32465088
      0.47373658	     -0.05872737	     -0.00026688	     -0.20046774	     -0.05908390	      0.88277701	     -0.00015327	     -0.21365918	      0.00182025	     -0.00035290	     28.42852503
      0.47513152	     -0.05871069	     -0.00026794	     -0.20045152	     -0.05908133	      0.88277654	     -0.00015414	     -0.21365704	      0.00186454	     -0.00032337	     28.42761077
      0.47652646	     -0.05869263	     -0.00027141	     -0.20043386	     -0.05907870	      0.88277611	     -0.00015502	     -0.21365418	      0.00190845	     -0.00029417	     28.54460169
      0.47792140	     -0.05867156	     -0.00027286	     -0.20041324	     -0.05907601	      0.88277572	     -0.00015590	     -0.21365060	      0.00195244	     -0.00026514	     28.57290158
      0.47931634	     -0.05864626	     -0.00027651	     -0.20038834	     -0.05907325	      0.88277537	     -0.00015680	     -0.21364625	      0.00199595	     -0.00023622	     28.72310844
      0.48071128	     -0.05861543	     -0.00027813	     -0.20035794	     -0.05907044	      0.88277506	     -0.00015769	     -0.21364106	      0.00203938	     -0.00020706	     28.78456003
      0.48210621	     -0.05857915	     -0.00028174	     -0.20032205	     -0.05906756	      0.88277479	     -0.00015860	     -0.21363496	      0.00208206	     -0.00017752	     28.94935558
      0.48350115	     -0.05853730	     -0.00028293	     -0.20028063	     -0.05906463	      0.88277457	     -0.00015951	     -0.21362789	      0.00212430	     -0.00014732	     29.00871608
      0.48489609	     -0.05848755	     -0.00028586	     -0.20023128	     -0.05906164	      0.88277438	     -0.00016043	     -0.21361979	      0.00216552	     -0.00011640	     29.20787779
      0.48629103	     -0.05842920	     -0.00028601	     -0.20017339	     -0.05905859	      0.88277424	     -0.00016135	     -0.21361054	      0.00220609	     -0.00008441	     29.29217169
      0.48768597	     -0.05836419	     -0.00028805	     -0.20010878	     -0.05905548	      0.88277415	     -0.00016228	     -0.21360007	      0.00224533	     -0.00005133	     29.50769243
      0.48908091	     -0.05829081	     -0.00028742	     -0.20003586	     -0.05905232	      0.88277410	     -0.00016321	     -0.21358836	      0.00228365	     -0.00001692	     29.61935134
      0.49047585	     -0.05820976	     -0.00028901	     -0.19995519	     -0.05904911	      0.88277410	     -0.00016414	     -0.21357534	      0.00232043	      0.00001890	     29.88453886
      0.49187079	     -0.05812372	     -0.00028808	     -0.19986959	     -0.05904585	      0.88277415	     -0.00016508	     -0.21356104	      0.00235602	      0.00005636	     29.99224875
      0.49326573	     -0.05803438	     -0.00028974	     -0.19978061	     -0.05904254	      0.88277426	     -0.00016602	     -0.21354555	      0.00238971	      0.00009523	     30.26441091
      0.49466067	     -0.05794145	     -0.00028846	     -0.19968809	     -0.05903918	      0.88277442	     -0.00016697	     -0.21352897	      0.00242204	      0.00013551	     30.37175717
      0.49605560	     -0.05784600	     -0.00029021	     -0.19959296	     -0.05903578	      0.88277464	     -0.00016792	     -0.21351136	      0.00245237	      0.00017685	     30.68815933
      0.49745054	     -0.05774798	     -0.00028863	     -0.19949531	     -0.05903234	      0.88277491	     -0.00016886	     -0.21349282	      0.00248137	      0.00021925	     30.79818744
      0.49870116	     -0.05765766	     -0.00028982	     -0.19940525	     -0.05902922	      0.88277521	     -0.00016972	     -0.21347543	      0.00250559	      0.00025790	     31.09398243
      0.49995177	     -0.05756511	     -0.00028874	     -0.19931300	     -0.05902608	      0.88277556	     -0.00017057	     -0.21345736	      0.00252863	      0.00029715	     31.24944855
      0.50120239	     -0.05747041	     -0.00028876	     -0.19921857	     -0.05902290	      0.88277595	     -0.00017143	     -0.21343862	      0.00255013	      0.00033672	     31.50010253
      0.50294142	     -0.05733494	     -0.00028751	     -0.19908346	     -0.05901844	      0.88277659	     -0.00017262	     -0.21341149	      0.00257784	      0.00039213	     31.78275890
      0.50422153	     -0.05723399	     -0.00028836	     -0.19898272	     -0.05901513	      0.88277712	     -0.00017350	     -0.21339077	      0.00259633	      0.00043295	     32.09472240
      0.50550164	     -0.05713341	     -0.00028763	     -0.19888237	     -0.05901179	      0.88277770	     -0.00017437	     -0.21336949	      0.00261347	      0.00047364	     32.27871657
      0.50678175	     -0.05703311	     -0.00028803	     -0.19878226	     -0.05900844	      0.88277833	     -0.00017525	     -0.21334772	      0.00262897	      0.00051385	     32.54868542
      0.50847198	     -0.05690040	     -0.00028683	     -0.19864981	     -0.05900398	      0.88277924	     -0.00017641	     -0.21331834	      0.00264733	      0.00056583	     32.80284756
      0.50970919	     -0.05680256	     -0.00028799	     -0.19855208	     -0.05900070	      0.88277996	     -0.00017726	     -0.21329641	      0.00265900	      0.00060269	     33.11621592
      0.51094639	     -0.05670750	     -0.00028792	     -0.19845716	     -0.05899740	      0.88278073	     -0.00017811	     -0.21327424	      0.00266953	      0.00063841	     33.29100935
      0.51249884	     -0.05659068	     -0.00028950	     -0.19834045	     -0.05899325	      0.88278176	     -0.00017917	     -0.21324620	      0.00268082	      0.00068111	     33.64559830
      0.51386474	     -0.05648967	     -0.00028921	     -0.19823956	     -0.05898958	      0.88278271	     -0.00018010	     -0.21322137	      0.00268936	      0.00071649	     33.81771631
      0.51523064	     -0.05639184	     -0.00029131	     -0.19814176	     -0.05898590	      0.88278371	     -0.00018103	     -0.21319644	      0.00269629	      0.00074938	     34.16177994
      0.51659654	     -0.05629817	     -0.00029108	     -0.19804818	     -0.05898221	      0.88278476	     -0.00018196	     -0.21317150	      0.00270210	      0.00077957	     34.29446541
      0.51796243	     -0.05620903	     -0.00029357	     -0.19795904	     -0.05897852	      0.88278584	     -0.00018289	     -0.21314666	      0.00270639	      0.00080656	     34.63680349
      0.51932833	     -0.05612425	     -0.00029315	     -0.19787433	     -0.05897482	      0.88278696	     -0.00018381	     -0.21312198	      0.00270980	      0.00083018	     34.72565145
      0.52069423	     -0.05604305	     -0.00029583	     -0.19779309	     -0.05897112	      0.88278811	     -0.00018473	     -0.21309751	      0.00271185	      0.00085001	     35.08956937
      0.52189418	     -0.05597408	     -0.00029506	     -0.19772417	     -0.05896786	      0.88278914	     -0.00018554	     -0.21307620	      0.00271316	      0.00086433	     35.14894664
      0.52309413	     -0.05590786	     -0.00029634	     -0.19765793	     -0.05896461	      0.88279018	     -0.00018634	     -0.21305506	      0.00271364	      0.00087555	     35.37914632
      0.52458092	     -0.05582889	     -0.00029627	     -0.19757898	     -0.05896057	      0.88279149	     -0.00018733	     -0.21302913	      0.00271351	      0.00088517	     35.53538389
      0.52606770	     -0.05575327	     -0.00029798	     -0.19750331	     -0.05895654	      0.88279281	     -0.00018832	     -0.21300352	      0.00271236	      0.00088990	     35.85307416
      0.52727235	     -0.05569500	     -0.00029706	     -0.19744506	     -0.05895327	      0.88279388	     -0.00018911	     -0.21298300	      0.00271107	      0.00089023	     35.88517611
      0.52847700	     -0.05563949	     -0.00029804	     -0.19738951	     -0.05895001	      0.88279495	     -0.00018990	     -0.21296274	      0.00270915	      0.00088734	     36.08703692
      0.52998019	     -0.05557424	     -0.00029788	     -0.19732425	     -0.05894594	      0.88279628	     -0.00019089	     -0.21293782	      0.00270630	      0.00087941	     36.20321776
      0.53148338	     -0.05551418	     -0.00030005	     -0.19726409	     -0.05894187	      0.88279759	     -0.00019186	     -0.21291337	      0.00270268	      0.00086668	     36.51448910
      0.53263355	     -0.05547105	     -0.00029926	     -0.19722095	     -0.05893876	      0.88279858	     -0.00019260	     -0.21289501	      0.00269979	      0.00085389	     36.49554242
      0.53378372	     -0.05543008	     -0.00030016	     -0.19717993	     -0.05893566	      0.88279956	     -0.00019334	     -0.21287695	      0.00269645	      0.00083843	     36.64949838
      0.53535822	     -0.05537829	     -0.00030010	     -0.19712809	     -0.05893142	      0.88280086	     -0.00019434	     -0.21285274	      0.00269159	      0.00081319	     36.73946751
      0.53693272	     -0.05533228	     -0.00030207	     -0.19708197	     -0.05892719	      0.88280212	     -0.00019533	     -0.21282916	      0.00268615	      0.00078336	     37.02074702
      0.53803140	     -0.05530286	     -0.00030087	     -0.19705254	     -0.05892424	      0.88280296	     -0.00019602	     -0.21281311	      0.00268240	      0.00076003	     36.94265731
      0.53913008	     -0.05527563	     -0.00030137	     -0.19702525	     -0.05892129	      0.88280378	     -0.00019670	     -0.21279739	      0.00267837	      0.00073467	     37.05095869
      0.54080650	     -0.05523788	     -0.00030121	     -0.19698743	     -0.05891681	      0.88280498	     -0.00019774	     -0.21277405	      0.00267218	      0.00069246	     37.12265381
      0.54219214	     -0.05520904	     -0.00030214	     -0.19695851	     -0.05891311	      0.88280592	     -0.00019858	     -0.21275532	      0.00266689	      0.00065470	     37.28926467
      0.54357777	     -0.05518280	     -0.00030099	     -0.19693223	     -0.05890942	      0.88280680	     -0.00019941	     -0.21273708	      0.00266168	      0.00061485	     37.26606725
      0.54496341	     -0.05515927	     -0.00030175	     -0.19690861	     -0.05890573	      0.88280762	     -0.00020024	     -0.21271934	      0.00265612	      0.00057322	     37.45565882
      0.54620591	     -0.05514011	     -0.00029990	     -0.19688944	     -0.05890243	      0.88280831	     -0.00020098	     -0.21270383	      0.00265129	      0.00053470	     37.37165099
      0.54744841	     -0.05512285	     -0.00030013	     -0.19687212	     -0.05889914	      0.88280895	     -0.00020170	     -0.21268871	      0.00264625	      0.00049517	     37.50581906
      0.54869091	     -0.05510735	     -0.00029901	     -0.19685658	     -0.05889586	      0.88280954	     -0.00020242	     -0.21267397	      0.00264134	      0.00045495	     37.49731681
      0.55026215	     -0.05509011	     -0.00029918	     -0.19683926	     -0.05889171	      0.88281021	     -0.00020332	     -0.21265586	      0.00263504	      0.00040337	     37.65302153
      0.55152118	     -0.05507826	     -0.00029760	     -0.19682738	     -0.05888840	      0.88281069	     -0.00020403	     -0.21264176	      0.00263019	      0.00036185	     37.57699027
      0.55278021	     -0.05506818	     -0.00029786	     -0.19681723	     -0.05888509	      0.88281112	     -0.00020473	     -0.21262805	      0.00262521	      0.00032033	     37.69905998
      0.55403924	     -0.05505966	     -0.00029681	     -0.19680867	     -0.05888179	      0.88281150	     -0.00020543	     -0.21261471	      0.00262039	      0.00027917	     37.67092542
      0.55560277	     -0.05505201	     -0.00029723	     -0.19680093	     -0.05887770	      0.88281190	     -0.00020628	     -0.21259868	      0.00261430	      0.00022877	     37.80799179
      0.55683959	     -0.05504792	     -0.00029572	     -0.19679681	     -0.05887446	      0.88281216	     -0.00020694	     -0.21258642	      0.00260971	      0.00018973	     37.70572344
      0.55807640	     -0.05504548	     -0.00029597	     -0.19679430	     -0.05887124	      0.88281237	     -0.00020760	     -0.21257453	      0.00260502	      0.00015151	     37.80406996
      0.55931321	     -0.05504456	     -0.00029493	     -0.19679334	     -0.05886802	      0.88281253	     -0.00020824	     -0.21256300	      0.00260054	      0.00011432	     37.76728061
      0.56094107	     -0.05504554	     -0.00029500	     -0.19679423	     -0.05886379	      0.88281268	     -0.00020908	     -0.21254835	      0.00259468	      0.00006705	     37.88835918
      0.56216786	     -0.05504662	     -0.00029346	     -0.19679529	     -0.05886061	      0.88281274	     -0.00020970	     -0.21253769	      0.00259060	      0.00003289	     37.77586803
      0.56339465	     -0.05504940	     -0.00029389	     -0.19679799	     -0.05885744	      0.88281276	     -0.00021031	     -0.21252737	      0.00258648	      0.00000011	     37.84956884
      0.56488040	     -0.05505539	     -0.00029285	     -0.19680394	     -0.05885360	      0.88281273	     -0.00021103	     -0.21251536	      0.00258183	     -0.00003762	     37.76118469
      0.56620929	     -0.05506281	     -0.00029367	     -0.19681127	     -0.05885017	      0.88281266	     -0.00021167	     -0.21250506	      0.00257773	     -0.00006959	     37.87972511
      0.56753817	     -0.05507199	     -0.00029229	     -0.19682042	     -0.05884675	      0.88281255	     -0.00021230	     -0.21249517	      0.00257411	     -0.00009975	     37.74021254
      0.56886706	     -0.05508322	     -0.00029322	     -0.19683156	     -0.05884333	      0.88281240	     -0.00021291	     -0.21248566	      0.00257055	     -0.00012819	     37.86057197
      0.57019594	     -0.05509659	     -0.00029179	     -0.19684491	     -0.05883991	      0.88281221	     -0.00021351	     -0.21247655	      0.00256756	     -0.00015483	     37.69179833
      0.57152482	     -0.05511235	     -0.00029287	     -0.19686058	     -0.05883650	      0.88281198	     -0.00021410	     -0.21246783	      0.00256466	     -0.00017983	     37.81033530
      0.57285371	     -0.05513030	     -0.00029142	     -0.19687852	     -0.05883310	      0.88281173	     -0.00021468	     -0.21245951	      0.00256241	     -0.00020313	     37.60955477
      0.57418259	     -0.05515097	     -0.00029279	     -0.19689910	     -0.05882969	      0.88281145	     -0.00021525	     -0.21245161	      0.00256029	     -0.00022495	     37.72527784
      0.57551148	     -0.05517431	     -0.00029139	     -0.19692242	     -0.05882629	      0.88281113	     -0.00021580	     -0.21244414	      0.00255894	     -0.00024525	     37.49216363
      0.57684036	     -0.05520002	     -0.00029295	     -0.19694804	     -0.05882289	      0.88281079	     -0.00021634	     -0.21243710	      0.00255780	     -0.00026427	     37.61263644
      0.57816924	     -0.05522778	     -0.00029146	     -0.19697580	     -0.05881949	      0.88281043	     -0.00021687	     -0.21243048	      0.00255754	     -0.00028196	     37.34941317
      0.57949813	     -0.05525764	     -0.00029313	     -0.19700557	     -0.05881609	      0.88281005	     -0.00021738	     -0.21242427	      0.00255755	     -0.00029856	     37.46978007
      0.58082701	     -0.05528938	     -0.00029152	     -0.19703733	     -0.05881270	      0.88280964	     -0.00021788	     -0.21241845	      0.00255852	     -0.00031400	     37.17216346
      0.58215590	     -0.05532293	     -0.00029326	     -0.19707081	     -0.05880929	      0.88280921	     -0.00021837	     -0.21241300	      0.00255979	     -0.00032853	     37.29390653
      0.58348478	     -0.05535774	     -0.00029149	     -0.19710565	     -0.05880589	      0.88280877	     -0.00021885	     -0.21240791	      0.00256212	     -0.00034207	     36.96812313
      0.58481366	     -0.05539350	     -0.00029320	     -0.19714134	     -0.05880248	      0.88280830	     -0.00021931	     -0.21240314	      0.00256476	     -0.00035485	     37.09321561
      0.58600430	     -0.05542595	     -0.00029164	     -0.19717384	     -0.05879943	      0.88280787	     -0.00021971	     -0.21239912	      0.00256806	     -0.00036556	     36.80500575
      0.58719494	     -0.05545866	     -0.00029203	     -0.19720654	     -0.05879637	      0.88280743	     -0.00022010	     -0.21239529	      0.00257171	     -0.00037572	     36.78458374
      0.58865684	     -0.05549892	     -0.00029094	     -0.19724683	     -0.05879261	      0.88280687	     -0.00022057	     -0.21239085	      0.00257713	     -0.00038733	     36.57218117
      0.59011873	     -0.05553925	     -0.00029158	     -0.19728716	     -0.05878883	      0.88280630	     -0.00022102	     -0.21238663	      0.00258322	     -0.00039810	     36.59396104
      0.59134323	     -0.05557285	     -0.00028990	     -0.19732082	     -0.05878567	      0.88280581	     -0.00022138	     -0.21238324	      0.00258921	     -0.00040636	     36.31535755
      0.59256773	     -0.05560628	     -0.00029009	     -0.19735427	     -0.05878249	      0.88280531	     -0.00022173	     -0.21237997	      0.00259555	     -0.00041401	     36.28666495
      0.59379223	     -0.05563936	     -0.00028913	     -0.19738740	     -0.05877931	      0.88280479	     -0.00022207	     -0.21237678	      0.00260256	     -0.00042095	     36.11133961
      0.59546329	     -0.05568389	     -0.00028911	     -0.19743198	     -0.05877495	      0.88280408	     -0.00022252	     -0.21237256	      0.00261283	     -0.00042930	     36.05426362
      0.59670952	     -0.05571646	     -0.00028746	     -0.19746463	     -0.05877169	      0.88280354	     -0.00022284	     -0.21236949	      0.00262127	     -0.00043459	     35.79015473
      0.59795576	     -0.05574852	     -0.00028748	     -0.19749674	     -0.05876842	      0.88280300	     -0.00022314	     -0.21236646	      0.00263001	     -0.00043915	     35.75558478
      0.59920199	     -0.05577992	     -0.00028638	     -0.19752821	     -0.05876514	      0.88280245	     -0.00022343	     -0.21236348	      0.00263934	     -0.00044288	     35.57301256
      0.60086312	     -0.05582071	     -0.00028631	     -0.19756908	     -0.05876074	      0.88280171	     -0.00022380	     -0.21235955	      0.00265230	     -0.00044665	     35.53757651
      0.60209040	     -0.05584989	     -0.00028453	     -0.19759836	     -0.05875748	      0.88280116	     -0.00022406	     -0.21235668	      0.00266254	     -0.00044849	     35.26588519
      0.60331769	     -0.05587830	     -0.00028438	     -0.19762684	     -0.05875421	      0.88280061	     -0.00022431	     -0.21235383	      0.00267297	     -0.00044961	     35.23813765
      0.60483433	     -0.05591210	     -0.00028265	     -0.19766076	     -0.05875014	      0.88279993	     -0.00022459	     -0.21235033	      0.00268651	     -0.00044993	     34.99621845
      0.60618551	     -0.05594092	     -0.00028275	     -0.19768965	     -0.05874650	      0.88279932	     -0.00022483	     -0.21234724	      0.00269880	     -0.00044930	     35.03490696
      0.60753669	     -0.05596832	     -0.00028061	     -0.19771718	     -0.05874285	      0.88279872	     -0.00022505	     -0.21234415	      0.00271170	     -0.00044776	     34.74679565
      0.60888787	     -0.05599459	     -0.00028079	     -0.19774353	     -0.05873918	      0.88279811	     -0.00022526	     -0.21234108	      0.00272464	     -0.00044542	     34.82379023
      0.61023906	     -0.05601993	     -0.00027841	     -0.19776901	     -0.05873549	      0.88279751	     -0.00022545	     -0.21233802	      0.00273817	     -0.00044223	     34.50193711
      0.61159024	     -0.05604587	     -0.00027881	     -0.19779503	     -0.05873178	      0.88279692	     -0.00022563	     -0.21233502	      0.00275160	     -0.00043837	     34.61154399
      0.61294142	     -0.05607364	     -0.00027639	     -0.19782295	     -0.05872805	      0.88279633	     -0.00022579	     -0.21233216	      0.00276562	     -0.00043387	     34.23706871
      0.61429260	     -0.05610438	     -0.00027709	     -0.19785374	     -0.05872430	      0.88279574	     -0.00022593	     -0.21232953	      0.00277946	     -0.00042913	     34.37175964
      0.61564378	     -0.05613838	     -0.00027440	     -0.19788791	     -0.05872054	      0.88279517	     -0.00022606	     -0.21232725	      0.00279397	     -0.00042433	     33.93410291
      0.61685528	     -0.05617119	     -0.00027476	     -0.19792079	     -0.05871714	      0.88279466	     -0.00022616	     -0.21232557	      0.00280692	     -0.00042041	     34.03654321
      0.61806678	     -0.05620559	     -0.00027297	     -0.19795531	     -0.05871374	      0.88279415	     -0.00022624	     -0.21232427	      0.00282050	     -0.00041699	     33.78723975
      0.61953773	     -0.05624992	     -0.00027217	     -0.19799977	     -0.05870957	      0.88279354	     -0.00022633	     -0.21232324	      0.00283737	     -0.00041389	     33.76098747
      0.62100868	     -0.05629687	     -0.00026949	     -0.19804690	     -0.05870539	      0.88279293	     -0.00022640	     -0.21232286	      0.00285520	     -0.00041218	     33.39426853
      0.62225186	     -0.05633850	     -0.00026935	     -0.19808864	     -0.05870183	      0.88279242	     -0.00022644	     -0.21232308	      0.00287062	     -0.00041210	     33.49247512
      0.62349504	     -0.05638180	     -0.00026723	     -0.19813210	     -0.05869825	      0.88279191	     -0.00022647	     -0.21232380	      0.00288692	     -0.00041333	     33.20932300
      0.62473822	     -0.05642679	     -0.00026619	     -0.19817724	     -0.05869465	      0.88279139	     -0.00022648	     -0.21232504	      0.00290372	     -0.00041607	     33.15625968
      0.62641496	     -0.05648908	     -0.00026339	     -0.19823976	     -0.05868976	      0.88279069	     -0.00022647	     -0.21232756	      0.00292770	     -0.00042222	     32.81009890
      0.62768018	     -0.05653672	     -0.00026284	     -0.19828755	     -0.05868605	      0.88279015	     -0.00022645	     -0.21233006	      0.00294649	     -0.00042882	     32.87599851
      0.62894540	     -0.05658508	     -0.00026059	     -0.19833611	     -0.05868231	      0.88278960	     -0.00022642	     -0.21233308	      0.00296631	     -0.00043702	     32.57280497
      0.63021062	     -0.05663428	     -0.00025947	     -0.19838548	     -0.05867854	      0.88278904	     -0.00022637	     -0.21233659	      0.00298678	     -0.00044687	     32.50714169
      0.63188285	     -0.05670053	     -0.00025662	     -0.19845202	     -0.05867352	      0.88278828	     -0.00022628	     -0.21234198	      0.00301529	     -0.00046229	     32.10993652
      0.63313488	     -0.05675163	     -0.00025630	     -0.19850328	     -0.05866973	      0.88278770	     -0.00022620	     -0.21234658	      0.00303737	     -0.00047560	     32.16533887
      0.63438691	     -0.05680392	     -0.00025443	     -0.19855580	     -0.05866592	      0.88278709	     -0.00022610	     -0.21235166	      0.00306050	     -0.00049025	     31.84993110
      0.63591673	     -0.05686867	     -0.00025373	     -0.19862078	     -0.05866121	      0.88278633	     -0.00022597	     -0.21235853	      0.00308970	     -0.00050992	     31.79859751
      0.63729056	     -0.05692769	     -0.00025149	     -0.19868008	     -0.05865695	      0.88278561	     -0.00022583	     -0.21236528	      0.00311724	     -0.00052899	     31.37581375
      0.63866439	     -0.05698777	     -0.00025156	     -0.19874037	     -0.05865265	      0.88278487	     -0.00022568	     -0.21237257	      0.00314552	     -0.00054929	     31.42018444
      0.64003822	     -0.05704876	     -0.00024943	     -0.19880164	     -0.05864830	      0.88278410	     -0.00022551	     -0.21238038	      0.00317516	     -0.00057053	     30.96911258
      0.64141204	     -0.05711062	     -0.00024991	     -0.19886373	     -0.05864392	      0.88278330	     -0.00022532	     -0.21238870	      0.00320552	     -0.00059262	     31.04169536
      0.64278587	     -0.05717328	     -0.00024778	     -0.19892670	     -0.05863950	      0.88278248	     -0.00022512	     -0.21239752	      0.00323729	     -0.00061527	     30.56738805
      0.64415970	     -0.05723654	     -0.00024843	     -0.19899020	     -0.05863503	      0.88278161	     -0.00022490	     -0.21240680	      0.00326974	     -0.00063843	     30.66077209
      0.64553353	     -0.05729981	     -0.00024609	     -0.19905380	     -0.05863051	      0.88278072	     -0.00022467	     -0.21241652	      0.00330368	     -0.00066181	     30.17738118
      0.64690736	     -0.05736270	     -0.00024682	     -0.19911695	     -0.05862595	      0.88277980	     -0.00022443	     -0.21242663	      0.00333830	     -0.00068536	     30.29799918
      0.64828119	     -0.05742504	     -0.00024437	     -0.19917966	     -0.05862134	      0.88277884	     -0.00022416	     -0.21243708	      0.00337446	     -0.00070871	     29.81569839
      0.64965501	     -0.05748737	     -0.00024526	     -0.19924227	     -0.05861668	      0.88277785	     -0.00022389	     -0.21244784	      0.00341126	     -0.00073181	     29.94748002
      0.65102884	     -0.05755010	     -0.00024295	     -0.19930538	     -0.05861196	      0.88277683	     -0.00022360	     -0.21245889	      0.00344959	     -0.00075431	     29.47195144
      0.65240267	     -0.05761359	     -0.00024419	     -0.19936916	     -0.05860720	      0.88277578	     -0.00022329	     -0.21247024	      0.00348853	     -0.00077619	     29.60836075
      0.65377650	     -0.05767600	     -0.00024210	     -0.19943198	     -0.05860238	      0.88277470	     -0.00022297	     -0.21248188	      0.00352898	     -0.00079714	     29.14733763
      0.65515033	     -0.05773811	     -0.00024354	     -0.19949439	     -0.05859750	      0.88277359	     -0.00022264	     -0.21249377	      0.00357000	     -0.00081713	     29.28233339
      0.65652416	     -0.05779964	     -0.00024162	     -0.19955634	     -0.05859257	      0.88277245	     -0.00022229	     -0.21250589	      0.00361251	     -0.00083584	     28.84370713
      0.65789798	     -0.05786040	     -0.00024307	     -0.19961742	     -0.05858758	      0.88277129	     -0.00022193	     -0.21251821	      0.00365556	     -0.00085328	     28.97241441
      0.65927181	     -0.05791998	     -0.00024110	     -0.19967745	     -0.05858252	      0.88277011	     -0.00022156	     -0.21253068	      0.00370003	     -0.00086918	     28.55657759
      0.66064564	     -0.05797840	     -0.00024234	     -0.19973623	     -0.05857741	      0.88276890	     -0.00022117	     -0.21254327	      0.00374502	     -0.00088360	     28.67337763
      0.66201947	     -0.05803540	     -0.00024019	     -0.19979370	     -0.05857223	      0.88276768	     -0.00022077	     -0.21255592	      0.00379138	     -0.00089627	     28.28616687
      0.66339330	     -0.05809124	     -0.00024111	     -0.19984992	     -0.05856699	      0.88276644	     -0.00022036	     -0.21256863	      0.00383823	     -0.00090726	     28.38808453
      0.66476713	     -0.05814426	     -0.00023927	     -0.19990342	     -0.05856169	      0.88276519	     -0.00021993	     -0.21258135	      0.00388638	     -0.00091635	     28.03403853
      0.66614095	     -0.05819601	     -0.00024084	     -0.19995556	     -0.05855631	      0.88276392	     -0.00021950	     -0.21259410	      0.00393495	     -0.00092345	     28.11824514
      0.66751478	     -0.05824754	     -0.00023991	     -0.20000756	     -0.05855087	      0.88276265	     -0.00021905	     -0.21260692	      0.00398469	     -0.00092844	     27.79387800
      0.66888861	     -0.05829812	     -0.00024167	     -0.20005854	     -0.05854536	      0.88276137	     -0.00021859	     -0.21261979	      0.00403488	     -0.00093145	     27.86706472
      0.67026244	     -0.05834745	     -0.00024104	     -0.20010835	     -0.05853979	      0.88276009	     -0.00021812	     -0.21263268	      0.00408617	     -0.00093239	     27.57801394
      0.67163627	     -0.05839547	     -0.00024271	     -0.20015678	     -0.05853414	      0.88275881	     -0.00021763	     -0.21264555	      0.00413790	     -0.00093140	     27.63194963
      0.67301010	     -0.05844199	     -0.00024227	     -0.20020380	     -0.05852842	      0.88275753	     -0.00021714	     -0.21265837	      0.00419065	     -0.00092841	     27.37650508
      0.67438392	     -0.05848709	     -0.00024386	     -0.20024933	     -0.05852262	      0.88275626	     -0.00021664	     -0.21267112	      0.00424384	     -0.00092358	     27.41428171
      0.67575775	     -0.05852991	     -0.00024358	     -0.20029266	     -0.05851675	      0.88275500	     -0.00021613	     -0.21268376	      0.00429795	     -0.00091686	     27.19129288
      0.67713158	     -0.05857025	     -0.00024474	     -0.20033347	     -0.05851081	      0.88275374	     -0.00021560	     -0.21269624	      0.00435248	     -0.00090835	     27.21521891
      0.67850541	     -0.05860856	     -0.00024388	     -0.20037231	     -0.05850480	      0.88275250	     -0.00021507	     -0.21270852	      0.00440776	     -0.00089785	     27.01819867
      0.67987924	     -0.05864574	     -0.00024453	     -0.20040999	     -0.05849870	      0.88275128	     -0.00021453	     -0.21272059	      0.00446337	     -0.00088552	     27.02267667
      0.68125307	     -0.05868167	     -0.00024403	     -0.20044646	     -0.05849253	      0.88275007	     -0.00021398	     -0.21273247	      0.00451965	     -0.00087141	     26.85763144
      0.68290509	     -0.05872300	     -0.00024540	     -0.20048839	     -0.05848501	      0.88274865	     -0.00021331	     -0.21274649	      0.00458772	     -0.00085233	     26.92702809
      0.68415346	     -0.05875251	     -0.00024441	     -0.20051841	     -0.05847925	      0.88274759	     -0.00021279	     -0.21275688	      0.00463987	     -0.00083641	     26.69183827
      0.68540184	     -0.05878071	     -0.00024523	     -0.20054708	     -0.05847342	      0.88274656	     -0.00021227	     -0.21276707	      0.00469214	     -0.00081939	     26.70476489
      0.68701847	     -0.05881515	     -0.00024488	     -0.20058217	     -0.05846578	      0.88274525	     -0.00021159	     -0.21277997	      0.00476049	     -0.00079577	     26.54279261
      0.68863511	     -0.05884735	     -0.00024674	     -0.20061497	     -0.05845803	      0.88274399	     -0.00021089	     -0.21279249	      0.00482905	     -0.00077069	     26.68894655
      0.68980314	     -0.05886868	     -0.00024554	     -0.20063681	     -0.05845236	      0.88274310	     -0.00021038	     -0.21280129	      0.00487924	     -0.00075167	     26.44371347
      0.69097117	     -0.05888856	     -0.00024634	     -0.20065715	     -0.05844663	      0.88274223	     -0.00020987	     -0.21280986	      0.00492943	     -0.00073204	     26.45077782
      0.69270676	     -0.05891464	     -0.00024663	     -0.20068394	     -0.05843801	      0.88274099	     -0.00020910	     -0.21282211	      0.00500455	     -0.00070168	     26.35047403
      0.69417507	     -0.05893190	     -0.00024810	     -0.20070177	     -0.05843062	      0.88273998	     -0.00020845	     -0.21283194	      0.00506829	     -0.00067495	     26.41945895
      0.69564338	     -0.05894083	     -0.00024749	     -0.20071134	     -0.05842313	      0.88273901	     -0.00020778	     -0.21284113	      0.00513250	     -0.00064703	     26.30719258
      0.69711169	     -0.05893987	     -0.00024905	     -0.20071097	     -0.05841555	      0.88273808	     -0.00020712	     -0.21284941	      0.00519651	     -0.00061771	     26.49113376
      0.69840314	     -0.05893082	     -0.00024778	     -0.20070252	     -0.05840880	      0.88273730	     -0.00020653	     -0.21285578	      0.00525304	     -0.00059035	     26.37426262
      0.69969460	     -0.05891535	     -0.00024875	     -0.20068758	     -0.05840198	      0.88273655	     -0.00020593	     -0.21286121	      0.00530904	     -0.00056143	     26.48926181
      0.70098605	     -0.05889300	     -0.00024859	     -0.20066579	     -0.05839509	      0.88273585	     -0.00020534	     -0.21286562	      0.00536476	     -0.00053064	     26.49302433
      0.70272584	     -0.05885366	     -0.00025008	     -0.20062716	     -0.05838569	      0.88273496	     -0.00020453	     -0.21286990	      0.00543870	     -0.00048605	     26.64777945
      0.70404338	     -0.05881397	     -0.00024968	     -0.20058804	     -0.05837849	      0.88273435	     -0.00020392	     -0.21287182	      0.00549397	     -0.00044963	     26.63407399
      0.70536092	     -0.05876605	     -0.00025116	     -0.20054063	     -0.05837121	      0.88273378	     -0.00020331	     -0.21287252	      0.00554807	     -0.00041079	     26.78657239
      0.70667847	     -0.05870929	     -0.00025124	     -0.20048442	     -0.05836387	      0.88273326	     -0.00020270	     -0.21287192	      0.00560121	     -0.00036933	     26.86385766
      0.70838850	     -0.05861989	     -0.00025212	     -0.20039569	     -0.05835423	      0.88273268	     -0.00020190	     -0.21286905	      0.00566814	     -0.00031140	     27.13899403
      0.70967120	     -0.05854429	     -0.00025114	     -0.20032063	     -0.05834693	      0.88273231	     -0.00020130	     -0.21286526	      0.00571698	     -0.00026459	     27.20195440
      0.71095391	     -0.05846234	     -0.00025252	     -0.20023914	     -0.05833956	      0.88273200	     -0.00020071	     -0.21286006	      0.00576405	     -0.00021494	     27.42046358
      0.71252990	     -0.05835279	     -0.00025324	     -0.20013016	     -0.05833044	      0.88273172	     -0.00019998	     -0.21285174	      0.00581974	     -0.00014982	     27.61106245
      0.71392965	     -0.05824771	     -0.00025596	     -0.20002550	     -0.05832226	      0.88273155	     -0.00019933	     -0.21284257	      0.00586667	     -0.00008826	     27.91088849
      0.71532941	     -0.05813323	     -0.00025649	     -0.19991149	     -0.05831401	      0.88273147	     -0.00019869	     -0.21283168	      0.00591153	     -0.00002312	     28.11786158
      0.71672916	     -0.05800824	     -0.00025926	     -0.19978690	     -0.05830571	      0.88273149	     -0.00019805	     -0.21281898	      0.00595364	      0.00004549	     28.47122410
      0.71812892	     -0.05787487	     -0.00025920	     -0.19965397	     -0.05829735	      0.88273160	     -0.00019741	     -0.21280440	      0.00599336	      0.00011762	     28.70153352
      0.71952867	     -0.05773489	     -0.00026197	     -0.19951433	     -0.05828893	      0.88273182	     -0.00019678	     -0.21278798	      0.00602990	      0.00019288	     29.07525026
      0.72092843	     -0.05758799	     -0.00026139	     -0.19936784	     -0.05828047	      0.88273214	     -0.00019615	     -0.21276975	      0.00606389	      0.00027113	     29.34316827
      0.72216734	     -0.05745274	     -0.00026370	     -0.19923285	     -0.05827294	      0.88273252	     -0.00019560	     -0.21275212	      0.00609118	      0.00034250	     29.68658291
      0.72340624	     -0.05731386	     -0.00026391	     -0.19909427	     -0.05826538	      0.88273299	     -0.00019505	     -0.21273312	      0.00611631	      0.00041569	     29.97213694
      0.72491166	     -0.05714162	     -0.00026581	     -0.19892232	     -0.05825615	      0.88273368	     -0.00019439	     -0.21270831	      0.00614342	      0.00050650	     30.38110104
      0.72641708	     -0.05696322	     -0.00026568	     -0.19874422	     -0.05824688	      0.88273452	     -0.00019374	     -0.21268167	      0.00616717	      0.00059895	     30.78157574
      0.72764192	     -0.05681390	     -0.00026791	     -0.19859507	     -0.05823932	      0.88273530	     -0.00019322	     -0.21265867	      0.00618363	      0.00067501	     31.15441028
      0.72886675	     -0.05666173	     -0.00026818	     -0.19844308	     -0.05823173	      0.88273617	     -0.00019270	     -0.21263451	      0.00619785	      0.00075161	     31.49035006
      0.73039263	     -0.05647066	     -0.00027008	     -0.19825217	     -0.05822226	      0.88273739	     -0.00019206	     -0.21260291	      0.00621196	      0.00084722	     31.93991997
      0.73191850	     -0.05627907	     -0.00027013	     -0.19806076	     -0.05821278	      0.88273875	     -0.00019142	     -0.21256980	      0.00622243	      0.00094244	     32.36928208
      0.73307138	     -0.05613183	     -0.00027297	     -0.19791354	     -0.05820560	      0.88273988	     -0.00019095	     -0.21254388	      0.00622760	      0.00101367	     32.73288388
      0.73422426	     -0.05598344	     -0.00027394	     -0.19776521	     -0.05819842	      0.88274109	     -0.00019049	     -0.21251724	      0.00623075	      0.00108415	     33.06404948
      0.73582900	     -0.05577593	     -0.00027628	     -0.19755772	     -0.05818842	      0.88274291	     -0.00018985	     -0.21247903	      0.00623139	      0.00118031	     33.55462638
      0.73726675	     -0.05558974	     -0.00027690	     -0.19737156	     -0.05817946	      0.88274467	     -0.00018928	     -0.21244378	      0.00622853	      0.00126402	     33.97078935
      0.73870449	     -0.05540283	     -0.00028007	     -0.19718456	     -0.05817051	      0.88274654	     -0.00018873	     -0.21240766	      0.00622217	      0.00134479	     34.47485185
      0.73986238	     -0.05525156	     -0.00027973	     -0.19703329	     -0.05816331	      0.88274814	     -0.00018829	     -0.21237798	      0.00621490	      0.00140751	     34.77302516
      0.74102026	     -0.05510051	     -0.00028135	     -0.19688217	     -0.05815612	      0.88274980	     -0.00018786	     -0.21234782	      0.00620537	      0.00146778	     35.15123184
      0.74255949	     -0.05489989	     -0.00028228	     -0.19668144	     -0.05814658	      0.88275212	     -0.00018729	     -0.21230704	      0.00618961	      0.00154390	     35.61737818
      0.74409872	     -0.05469911	     -0.00028525	     -0.19648046	     -0.05813707	      0.88275455	     -0.00018674	     -0.21226557	      0.00617005	      0.00161507	     36.18731843
      0.74521002	     -0.05455419	     -0.00028504	     -0.19633544	     -0.05813022	      0.88275637	     -0.00018635	     -0.21223524	      0.00615386	      0.00166333	     36.46447341
      0.74632133	     -0.05440901	     -0.00028658	     -0.19619009	     -0.05812339	      0.88275825	     -0.00018597	     -0.21220461	      0.00613562	      0.00170878	     36.83688201
      0.74793492	     -0.05420022	     -0.00028789	     -0.19598105	     -0.05811351	      0.88276105	     -0.00018542	     -0.21215971	      0.00610583	      0.00176980	     37.32400482
      0.74928534	     -0.05402733	     -0.00029031	     -0.19580788	     -0.05810529	      0.88276348	     -0.00018498	     -0.21212183	      0.00607774	      0.00181620	     37.79616009
      0.75063576	     -0.05385572	     -0.00029083	     -0.19563602	     -0.05809710	      0.88276596	     -0.00018454	     -0.21208372	      0.00604704	      0.00185830	     38.16720663
      0.75198619	     -0.05368532	     -0.00029363	     -0.19546528	     -0.05808896	      0.88276849	     -0.00018412	     -0.21204544	      0.00601345	      0.00189589	     38.67307239
      0.75333661	     -0.05351523	     -0.00029358	     -0.19529490	     -0.05808086	      0.88277108	     -0.00018371	     -0.21200701	      0.00597743	      0.00192908	     39.02616781
      0.75450687	     -0.05336821	     -0.00029626	     -0.19514754	     -0.05807388	      0.88277335	     -0.00018336	     -0.21197358	      0.00594389	      0.00195422	     39.47549208
      0.75567712	     -0.05322224	     -0.00029691	     -0.19500125	     -0.05806695	      0.88277565	     -0.00018303	     -0.21194006	      0.00590849	      0.00197616	     39.80479535
      0.75711205	     -0.05304532	     -0.00029916	     -0.19482389	     -0.05805850	      0.88277850	     -0.00018263	     -0.21189889	      0.00586226	      0.00199860	     40.29529972
      0.75854698	     -0.05286974	     -0.00029915	     -0.19464790	     -0.05805013	      0.88278138	     -0.00018224	     -0.21185768	      0.00581321	      0.00201622	     40.67168597
      0.75969342	     -0.05273014	     -0.00030137	     -0.19450788	     -0.05804348	      0.88278370	     -0.00018194	     -0.21182474	      0.00577178	      0.00202681	     41.10557414
      0.76083986	     -0.05259105	     -0.00030171	     -0.19436842	     -0.05803689	      0.88278603	     -0.00018166	     -0.21179179	      0.00572868	      0.00203450	     41.43662508
      0.76230679	     -0.05241562	     -0.00030375	     -0.19419244	     -0.05802853	      0.88278902	     -0.00018130	     -0.21174964	      0.00567081	      0.00204022	     41.93832593
      0.76377371	     -0.05224358	     -0.00030395	     -0.19401987	     -0.05802026	      0.88279201	     -0.00018097	     -0.21170759	      0.00561012	      0.00204164	     42.32275601
      0.76485700	     -0.05211875	     -0.00030660	     -0.19389456	     -0.05801420	      0.88279422	     -0.00018073	     -0.21167664	      0.00556327	      0.00203997	     42.72381622
      0.76594029	     -0.05199519	     -0.00030742	     -0.19377055	     -0.05800820	      0.88279643	     -0.00018050	     -0.21164580	      0.00551497	      0.00203618	     43.03068953
      0.76748828	     -0.05182109	     -0.00030947	     -0.19359576	     -0.05799972	      0.88279958	     -0.00018019	     -0.21160194	      0.00544320	      0.00202717	     43.52569976
      0.76880038	     -0.05167556	     -0.00030929	     -0.19344968	     -0.05799262	      0.88280223	     -0.00017994	     -0.21156497	      0.00537996	      0.00201648	     43.87568388
      0.77011249	     -0.05153209	     -0.00031045	     -0.19330560	     -0.05798560	      0.88280487	     -0.00017971	     -0.21152822	      0.00531443	      0.00200318	     44.31990208
      0.77142460	     -0.05139082	     -0.00030919	     -0.19316377	     -0.05797868	      0.88280749	     -0.00017949	     -0.21149169	      0.00524692	      0.00198751	     44.63452950
      0.77273671	     -0.05125211	     -0.00031076	     -0.19302439	     -0.05797184	      0.88281008	     -0.00017929	     -0.21145542	      0.00517718	      0.00196952	     45.13096260
      0.77386996	     -0.05113417	     -0.00030939	     -0.19290594	     -0.05796600	      0.88281230	     -0.00017912	     -0.21142431	      0.00511551	      0.00195237	     45.36681477
      0.77500321	     -0.05101890	     -0.00031075	     -0.19279007	     -0.05796024	      0.88281451	     -0.00017897	     -0.21139350	      0.00505222	      0.00193384	     45.72604508
      0.77640498	     -0.05088297	     -0.00031134	     -0.19265339	     -0.05795322	      0.88281720	     -0.00017879	     -0.21135590	      0.00497197	      0.00190920	     46.07093324
      0.77780675	     -0.05075254	     -0.00031413	     -0.19252213	     -0.05794630	      0.88281986	     -0.00017864	     -0.21131899	      0.00488944	      0.00188261	     46.53935908
      0.77892267	     -0.05065377	     -0.00031402	     -0.19242275	     -0.05794089	      0.88282195	     -0.00017853	     -0.21129014	      0.00482238	      0.00186011	     46.71676940
      0.78003858	     -0.05055928	     -0.00031559	     -0.19232759	     -0.05793554	      0.88282401	     -0.00017843	     -0.21126182	      0.00475396	      0.00183625	     47.02080447
      0.78147039	     -0.05044427	     -0.00031607	     -0.19221175	     -0.05792880	      0.88282661	     -0.00017832	     -0.21122629	      0.00466461	      0.00180360	     47.31480485
      0.78290220	     -0.05033743	     -0.00031862	     -0.19210400	     -0.05792219	      0.88282917	     -0.00017823	     -0.21119171	      0.00457347	      0.00176847	     47.74922397
      0.78396227	     -0.05026425	     -0.00031820	     -0.19203019	     -0.05791737	      0.88283103	     -0.00017817	     -0.21116679	      0.00450514	      0.00174090	     47.85902407
      0.78502235	     -0.05019645	     -0.00031962	     -0.19196171	     -0.05791263	      0.88283286	     -0.00017813	     -0.21114247	      0.00443596	      0.00171185	     48.09408739
      0.78653226	     -0.05010943	     -0.00032056	     -0.19187373	     -0.05790601	      0.88283541	     -0.00017808	     -0.21110899	      0.00433633	      0.00166786	     48.32438996
      0.78782159	     -0.05004445	     -0.00032269	     -0.19180789	     -0.05790048	      0.88283754	     -0.00017806	     -0.21108153	      0.00425027	      0.00162769	     48.59343979
      0.78911093	     -0.04998735	     -0.00032302	     -0.19174997	     -0.05789505	      0.88283961	     -0.00017805	     -0.21105517	      0.00416367	      0.00158510	     48.70463768
      0.79040026	     -0.04993729	     -0.00032566	     -0.19169902	     -0.05788974	      0.88284163	     -0.00017806	     -0.21102994	      0.00407642	      0.00153997	     48.98661939
      0.79168960	     -0.04989330	     -0.00032530	     -0.19165421	     -0.05788454	      0.88284358	     -0.00017809	     -0.21100581	      0.00398898	      0.00149247	     49.02290931
      0.79279603	     -0.04986014	     -0.00032774	     -0.19162028	     -0.05788017	      0.88284521	     -0.00017813	     -0.21098598	      0.00391358	      0.00144978	     49.25018400
      0.79390246	     -0.04983069	     -0.00032817	     -0.19159010	     -0.05787588	      0.88284679	     -0.00017817	     -0.21096692	      0.00383816	      0.00140556	     49.31355183
      0.79529414	     -0.04979871	     -0.00033006	     -0.19155718	     -0.05787060	      0.88284870	     -0.00017825	     -0.21094403	      0.00374310	      0.00134784	     49.49760994
      0.79668582	     -0.04977215	     -0.00033001	     -0.19152973	     -0.05786546	      0.88285054	     -0.00017835	     -0.21092229	      0.00364808	      0.00128814	     49.50851754
      0.79779258	     -0.04975507	     -0.00033219	     -0.19151187	     -0.05786147	      0.88285194	     -0.00017843	     -0.21090580	      0.00357238	      0.00123938	     49.67649477
      0.79889935	     -0.04974138	     -0.00033252	     -0.19149746	     -0.05785755	      0.88285328	     -0.00017854	     -0.21089000	      0.00349680	      0.00118974	     49.68125061
      0.80031454	     -0.04972889	     -0.00033428	     -0.19148401	     -0.05785267	      0.88285492	     -0.00017868	     -0.21087081	      0.00340017	      0.00112513	     49.79363015
      0.80172974	     -0.04972206	     -0.00033398	     -0.19147629	     -0.05784793	      0.88285647	     -0.00017885	     -0.21085273	      0.00330380	      0.00105964	     49.71395342
      0.80279020	     -0.04972095	     -0.00033613	     -0.19147443	     -0.05784446	      0.88285756	     -0.00017898	     -0.21083990	      0.00323158	      0.00101007	     49.82645043
      0.80385066	     -0.04972315	     -0.00033650	     -0.19147595	     -0.05784108	      0.88285861	     -0.00017913	     -0.21082770	      0.00315960	      0.00096031	     49.78148917
      0.80533775	     -0.04973176	     -0.00033815	     -0.19148357	     -0.05783645	      0.88285998	     -0.00017935	     -0.21081163	      0.00305891	      0.00089029	     49.81030672
      0.80682484	     -0.04974638	     -0.00033783	     -0.19149725	     -0.05783198	      0.88286126	     -0.00017960	     -0.21079677	      0.00295880	      0.00082034	     49.65963906
      0.80783815	     -0.04975978	     -0.00034000	     -0.19150994	     -0.05782901	      0.88286206	     -0.00017978	     -0.21078733	      0.00289076	      0.00077280	     49.73364048
      0.80885145	     -0.04977576	     -0.00034042	     -0.19152528	     -0.05782612	      0.88286282	     -0.00017996	     -0.21077844	      0.00282308	      0.00072554	     49.65837657
      0.81044578	     -0.04980632	     -0.00034195	     -0.19155479	     -0.05782170	      0.88286392	     -0.00018028	     -0.21076555	      0.00271713	      0.00065185	     49.60909802
      0.81174805	     -0.04983611	     -0.00034218	     -0.19158377	     -0.05781822	      0.88286473	     -0.00018055	     -0.21075600	      0.00263125	      0.00059249	     49.45740755
      0.81305032	     -0.04987028	     -0.00034408	     -0.19161709	     -0.05781485	      0.88286546	     -0.00018084	     -0.21074733	      0.00254588	      0.00053397	     49.45500079
      0.81435259	     -0.04990827	     -0.00034361	     -0.19165430	     -0.05781159	      0.88286612	     -0.00018114	     -0.21073953	      0.00246131	      0.00047650	     49.21953475
      0.81550561	     -0.04994515	     -0.00034558	     -0.19169042	     -0.05780879	      0.88286664	     -0.00018142	     -0.21073332	      0.00238689	      0.00042649	     49.22754570
      0.81665862	     -0.04998499	     -0.00034552	     -0.19172957	     -0.05780608	      0.88286711	     -0.00018171	     -0.21072775	      0.00231319	      0.00037749	     49.03169201
      0.81781163	     -0.05002796	     -0.00034679	     -0.19177182	     -0.05780346	      0.88286751	     -0.00018201	     -0.21072283	      0.00224003	      0.00032950	     48.95384845
      0.81932440	     -0.05008879	     -0.00034701	     -0.19183175	     -0.05780014	      0.88286797	     -0.00018243	     -0.21071732	      0.00214516	      0.00026830	     48.70621123
      0.82050235	     -0.05013957	     -0.00034885	     -0.19188179	     -0.05779766	      0.88286825	     -0.00018276	     -0.21071376	      0.00207204	      0.00022206	     48.66594333
      0.82168030	     -0.05019317	     -0.00034894	     -0.19193471	     -0.05779526	      0.88286849	     -0.00018311	     -0.21071084	      0.00199980	      0.00017719	     48.43519691
      0.82285825	     -0.05024955	     -0.00035027	     -0.19199038	     -0.05779295	      0.88286867	     -0.00018347	     -0.21070854	      0.00192827	      0.00013366	     48.32710259
      0.82435357	     -0.05032442	     -0.00035040	     -0.19206441	     -0.05779013	      0.88286883	     -0.00018394	     -0.21070648	      0.00183877	      0.00008044	     48.02983532
      0.82551536	     -0.05038499	     -0.00035223	     -0.19212429	     -0.05778804	      0.88286890	     -0.00018431	     -0.21070552	      0.00177009	      0.00004064	     47.96859540
      0.82667716	     -0.05044752	     -0.00035226	     -0.19218619	     -0.05778602	      0.88286893	     -0.00018470	     -0.21070509	      0.00170239	      0.00000228	     47.71553864
      0.82783895	     -0.05051207	     -0.00035337	     -0.19225008	     -0.05778408	      0.88286891	     -0.00018510	     -0.21070519	      0.00163550	     -0.00003469	     47.57628660
      0.82939788	     -0.05060163	     -0.00035343	     -0.19233883	     -0.05778160	      0.88286882	     -0.00018565	     -0.21070611	      0.00154731	     -0.00008206	     47.23768401
      0.83055711	     -0.05067048	     -0.00035511	     -0.19240702	     -0.05777984	      0.88286870	     -0.00018607	     -0.21070736	      0.00148273	     -0.00011569	     47.15214723
      0.83171634	     -0.05074095	     -0.00035509	     -0.19247691	     -0.05777816	      0.88286855	     -0.00018650	     -0.21070907	      0.00141925	     -0.00014790	     46.87879281
      0.83312923	     -0.05082899	     -0.00035655	     -0.19256420	     -0.05777621	      0.88286831	     -0.00018703	     -0.21071176	      0.00134312	     -0.00018536	     46.71535233
      0.83439237	     -0.05090938	     -0.00035609	     -0.19264399	     -0.05777455	      0.88286806	     -0.00018752	     -0.21071470	      0.00127646	     -0.00021713	     46.37045186
      0.83565551	     -0.05099131	     -0.00035774	     -0.19272526	     -0.05777298	      0.88286777	     -0.00018802	     -0.21071812	      0.00121088	     -0.00024739	     46.26429861
      0.83691864	     -0.05107446	     -0.00035707	     -0.19280785	     -0.05777150	      0.88286743	     -0.00018853	     -0.21072200	      0.00114672	     -0.00027609	     45.89948599
      0.83818178	     -0.05115853	     -0.00035868	     -0.19289128	     -0.05777009	      0.88286707	     -0.00018905	     -0.21072630	      0.00108366	     -0.00030332	     45.79794319
      0.83944492	     -0.05124451	     -0.00035784	     -0.19297672	     -0.05776876	      0.88286667	     -0.00018958	     -0.21073104	      0.00102205	     -0.00032903	     45.40775675
      0.84070806	     -0.05133214	     -0.00035952	     -0.19306375	     -0.05776750	      0.88286624	     -0.00019013	     -0.21073620	      0.00096155	     -0.00035343	     45.31105819
      0.84197120	     -0.05142093	     -0.00035862	     -0.19315202	     -0.05776633	      0.88286578	     -0.00019067	     -0.21074176	      0.00090263	     -0.00037649	     44.92037294
      0.84323433	     -0.05151086	     -0.00036035	     -0.19324138	     -0.05776522	      0.88286529	     -0.00019123	     -0.21074770	      0.00084489	     -0.00039842	     44.83180382
      0.84449747	     -0.05160166	     -0.00035942	     -0.19333169	     -0.05776419	      0.88286477	     -0.00019180	     -0.21075399	      0.00078878	     -0.00041917	     44.43712345
      0.84576061	     -0.05169336	     -0.00036110	     -0.19342285	     -0.05776323	      0.88286423	     -0.00019238	     -0.21076060	      0.00073389	     -0.00043894	     44.34843402
      0.84702375	     -0.05178583	     -0.00036013	     -0.19351486	     -0.05776234	      0.88286366	     -0.00019296	     -0.21076752	      0.00068069	     -0.00045772	     43.95243409
      0.84828689	     -0.05187902	     -0.00036170	     -0.19360753	     -0.05776151	      0.88286307	     -0.00019356	     -0.21077472	      0.00062876	     -0.00047570	     43.85865364
      0.84955002	     -0.05197247	     -0.00036070	     -0.19370055	     -0.05776075	      0.88286246	     -0.00019416	     -0.21078218	      0.00057853	     -0.00049285	     43.46935821
      0.85081316	     -0.05206594	     -0.00036210	     -0.19379354	     -0.05776005	      0.88286183	     -0.00019477	     -0.21078987	      0.00052962	     -0.00050935	     43.37255044
      0.85207630	     -0.05215897	     -0.00036106	     -0.19388618	     -0.05775941	      0.88286117	     -0.00019539	     -0.21079774	      0.00048245	     -0.00052512	     42.99799011
      0.85333944	     -0.05225146	     -0.00036224	     -0.19397821	     -0.05775883	      0.88286050	     -0.00019601	     -0.21080577	      0.00043662	     -0.00054028	     42.89394646
      0.85460258	     -0.05234301	     -0.00036118	     -0.19406941	     -0.05775831	      0.88285981	     -0.00019664	     -0.21081393	      0.00039250	     -0.00055474	     42.53456681
      0.85586572	     -0.05243353	     -0.00036205	     -0.19415952	     -0.05775784	      0.88285910	     -0.00019728	     -0.21082217	      0.00034971	     -0.00056857	     42.41873848
      0.85712885	     -0.05252271	     -0.00036091	     -0.19424836	     -0.05775742	      0.88285837	     -0.00019793	     -0.21083046	      0.00030856	     -0.00058166	     42.07542837
      0.85839199	     -0.05261052	     -0.00036141	     -0.19433581	     -0.05775706	      0.88285763	     -0.00019858	     -0.21083879	      0.00026868	     -0.00059407	     41.94691759
      0.85965513	     -0.05269673	     -0.00036015	     -0.19442172	     -0.05775674	      0.88285687	     -0.00019924	     -0.21084712	      0.00023034	     -0.00060570	     41.62128506
      0.86091827	     -0.05278130	     -0.00036023	     -0.19450596	     -0.05775647	      0.88285610	     -0.00019991	     -0.21085544	      0.00019323	     -0.00061658	     41.48141415
      0.86218141	     -0.05286405	     -0.00035881	     -0.19458844	     -0.05775625	      0.88285532	     -0.00020058	     -0.21086373	      0.00015756	     -0.00062664	     41.17493437
      0.86344454	     -0.05294500	     -0.00035848	     -0.19466909	     -0.05775608	      0.88285452	     -0.00020126	     -0.21087198	      0.00012305	     -0.00063592	     41.02653754
      0.86497340	     -0.05304031	     -0.00035612	     -0.19476413	     -0.05775592	      0.88285354	     -0.00020208	     -0.21088188	      0.00008308	     -0.00064600	     40.63040255
      0.86612536	     -0.05311021	     -0.00035616	     -0.19483378	     -0.05775584	      0.88285279	     -0.00020271	     -0.21088928	      0.00005391	     -0.00065282	     40.58191363
      0.86727732	     -0.05317834	     -0.00035439	     -0.19490172	     -0.05775579	      0.88285203	     -0.00020334	     -0.21089663	      0.00002584	     -0.00065890	     40.31113118
      0.86876978	     -0.05326394	     -0.00035322	     -0.19498705	     -0.05775578	      0.88285105	     -0.00020416	     -0.21090606	     -0.00000933	     -0.00066574	     40.15453434
      0.87026224	     -0.05334628	     -0.00034978	     -0.19506919	     -0.05775582	      0.88285005	     -0.00020499	     -0.21091537	     -0.00004286	     -0.00067134	     39.71651835
      0.87134558	     -0.05340409	     -0.00034959	     -0.19512682	     -0.05775588	      0.88284932	     -0.00020560	     -0.21092206	     -0.00006657	     -0.00067471	     39.73095859
      0.87242892	     -0.05346018	     -0.00034757	     -0.19518277	     -0.05775596	      0.88284859	     -0.00020621	     -0.21092869	     -0.00008943	     -0.00067742	     39.50581488
      0.87402995	     -0.05354023	     -0.00034547	     -0.19526260	     -0.05775613	      0.88284750	     -0.00020711	     -0.21093838	     -0.00012209	     -0.00068035	     39.33355314
      0.87539123	     -0.05360584	     -0.00034250	     -0.19532807	     -0.05775632	      0.88284657	     -0.00020789	     -0.21094652	     -0.00014868	     -0.00068183	     39.01886904
      0.87675252	     -0.05367028	     -0.00034132	     -0.19539232	     -0.05775654	      0.88284564	     -0.00020867	     -0.21095460	     -0.00017450	     -0.00068251	     38.99115985
      0.87811380	     -0.05373440	     -0.00033784	     -0.19545634	     -0.05775679	      0.88284471	     -0.00020945	     -0.21096269	     -0.00019918	     -0.00068241	     38.57563991
      0.87931267	     -0.05379119	     -0.00033730	     -0.19551297	     -0.05775704	      0.88284390	     -0.00021014	     -0.21096986	     -0.00022044	     -0.00068190	     38.60778329
      0.88051153	     -0.05384803	     -0.00033483	     -0.19556970	     -0.05775732	      0.88284308	     -0.00021084	     -0.21097714	     -0.00024083	     -0.00068100	     38.31794472
      0.88171040	     -0.05390515	     -0.00033352	     -0.19562669	     -0.05775762	      0.88284226	     -0.00021154	     -0.21098455	     -0.00026067	     -0.00067989	     38.22658102
      0.88333386	     -0.05398354	     -0.00033045	     -0.19570495	     -0.05775807	      0.88284116	     -0.00021248	     -0.21099486	     -0.00028634	     -0.00067818	     37.88184067
      0.88456758	     -0.05404380	     -0.00032962	     -0.19576507	     -0.05775843	      0.88284033	     -0.00021321	     -0.21100296	     -0.00030519	     -0.00067695	     37.89045676
      0.88580131	     -0.05410464	     -0.00032694	     -0.19582583	     -0.05775882	      0.88283949	     -0.00021393	     -0.21101133	     -0.00032315	     -0.00067589	     37.59811143
      0.88703503	     -0.05416613	     -0.00032526	     -0.19588723	     -0.05775923	      0.88283866	     -0.00021465	     -0.21101998	     -0.00034050	     -0.00067521	     37.51659781
      0.88862295	     -0.05424590	     -0.00032132	     -0.19596694	     -0.05775979	      0.88283759	     -0.00021559	     -0.21103158	     -0.00036156	     -0.00067510	     37.15722779
      0.88983690	     -0.05430733	     -0.00031976	     -0.19602828	     -0.05776023	      0.88283677	     -0.00021631	     -0.21104080	     -0.00037696	     -0.00067584	     37.18205833
      0.89105084	     -0.05436901	     -0.00031625	     -0.19608996	     -0.05776070	      0.88283594	     -0.00021702	     -0.21105034	     -0.00039139	     -0.00067740	     36.89923401
      0.89252037	     -0.05444384	     -0.00031329	     -0.19616475	     -0.05776129	      0.88283495	     -0.00021789	     -0.21106232	     -0.00040792	     -0.00068064	     36.84966773
      0.89398991	     -0.05451890	     -0.00030785	     -0.19623985	     -0.05776190	      0.88283394	     -0.00021876	     -0.21107477	     -0.00042294	     -0.00068542	     36.38437507
      0.89510432	     -0.05457644	     -0.00030614	     -0.19629736	     -0.05776238	      0.88283318	     -0.00021942	     -0.21108454	     -0.00043376	     -0.00069026	     36.47342600
      0.89621874	     -0.05463410	     -0.00030256	     -0.19635505	     -0.05776287	      0.88283240	     -0.00022008	     -0.21109458	     -0.00044364	     -0.00069613	     36.24063084
      0.89780494	     -0.05471529	     -0.00029846	     -0.19643626	     -0.05776358	      0.88283129	     -0.00022102	     -0.21110935	     -0.00045648	     -0.00070639	     36.12740406
      0.89918460	     -0.05478455	     -0.00029371	     -0.19650560	     -0.05776422	      0.88283031	     -0.00022184	     -0.21112259	     -0.00046621	     -0.00071703	     35.80478949
      0.90056427	     -0.05485299	     -0.00029088	     -0.19657406	     -0.05776487	      0.88282931	     -0.00022266	     -0.21113615	     -0.00047495	     -0.00072923	     35.84133816
      0.90194393	     -0.05492026	     -0.00028559	     -0.19664145	     -0.05776553	      0.88282830	     -0.00022348	     -0.21115003	     -0.00048227	     -0.00074279	     35.39778595
      0.90315333	     -0.05497839	     -0.00028353	     -0.19669961	     -0.05776611	      0.88282739	     -0.00022420	     -0.21116242	     -0.00048803	     -0.00075581	     35.48805940
      0.90436274	     -0.05503516	     -0.00027955	     -0.19675648	     -0.05776671	      0.88282647	     -0.00022492	     -0.21117499	     -0.00049271	     -0.00076969	     35.20276421
      0.90557215	     -0.05509049	     -0.00027667	     -0.19681188	     -0.05776730	      0.88282553	     -0.00022564	     -0.21118773	     -0.00049666	     -0.00078440	     35.13242935
      0.90724541	     -0.05516535	     -0.00027151	     -0.19688690	     -0.05776814	      0.88282420	     -0.00022664	     -0.21120559	     -0.00050064	     -0.00080587	     34.79878209
      0.90849288	     -0.05522034	     -0.00026943	     -0.19694197	     -0.05776876	      0.88282318	     -0.00022739	     -0.21121907	     -0.00050276	     -0.00082264	     34.84498880
      0.90974035	     -0.05527438	     -0.00026585	     -0.19699613	     -0.05776939	      0.88282215	     -0.00022813	     -0.21123268	     -0.00050385	     -0.00083988	     34.57851598
      0.91098782	     -0.05532728	     -0.00026355	     -0.19704912	     -0.05777002	      0.88282109	     -0.00022888	     -0.21124640	     -0.00050421	     -0.00085753	     34.53458455
      0.91262338	     -0.05539432	     -0.00025929	     -0.19711634	     -0.05777085	      0.88281967	     -0.00022986	     -0.21126453	     -0.00050327	     -0.00088100	     34.22400953
      0.91385112	     -0.05544279	     -0.00025799	     -0.19716489	     -0.05777146	      0.88281857	     -0.00023060	     -0.21127819	     -0.00050183	     -0.00089873	     34.30468033
      0.91507886	     -0.05548919	     -0.00025509	     -0.19721142	     -0.05777208	      0.88281746	     -0.00023134	     -0.21129187	     -0.00049944	     -0.00091631	     34.08411817
      0.91658037	     -0.05554360	     -0.00025318	     -0.19726597	     -0.05777282	      0.88281607	     -0.00023224	     -0.21130859	     -0.00049570	     -0.00093746	     34.09388006
      0.91792837	     -0.05559088	     -0.00024988	     -0.19731343	     -0.05777349	      0.88281479	     -0.00023305	     -0.21132355	     -0.00049130	     -0.00095589	     33.80521284
      0.91927637	     -0.05563699	     -0.00024890	     -0.19735966	     -0.05777415	      0.88281349	     -0.00023386	     -0.21133849	     -0.00048637	     -0.00097373	     33.89950489
      0.92062438	     -0.05568158	     -0.00024566	     -0.19740443	     -0.05777480	      0.88281217	     -0.00023467	     -0.21135338	     -0.00048041	     -0.00099080	     33.60219264
      0.92197238	     -0.05572454	     -0.00024507	     -0.19744752	     -0.05777544	      0.88281082	     -0.00023548	     -0.21136822	     -0.00047399	     -0.00100708	     33.73851049
      0.92332039	     -0.05576561	     -0.00024180	     -0.19748880	     -0.05777608	      0.88280945	     -0.00023628	     -0.21138299	     -0.00046655	     -0.00102236	     33.43318284
      0.92466839	     -0.05580523	     -0.00024157	     -0.19752854	     -0.05777670	      0.88280806	     -0.00023709	     -0.21139768	     -0.00045874	     -0.00103668	     33.60824518
      0.92601639	     -0.05584374	     -0.00023829	     -0.19756728	     -0.05777731	      0.88280666	     -0.00023789	     -0.21141229	     -0.00044991	     -0.00104983	     33.28562751
      0.92736440	     -0.05588201	     -0.00023847	     -0.19760567	     -0.05777791	      0.88280523	     -0.00023870	     -0.21142683	     -0.00044084	     -0.00106194	     33.49031386
      0.92856977	     -0.05591547	     -0.00023577	     -0.19763933	     -0.05777844	      0.88280395	     -0.00023941	     -0.21143981	     -0.00043188	     -0.00107177	     33.22207782
      0.92977514	     -0.05594784	     -0.00023509	     -0.19767186	     -0.05777896	      0.88280265	     -0.00024013	     -0.21145275	     -0.00042264	     -0.00108077	     33.27876277
      0.93124612	     -0.05598559	     -0.00023277	     -0.19770984	     -0.05777957	      0.88280105	     -0.00024100	     -0.21146848	     -0.00041053	     -0.00109049	     33.13936888
      0.93271710	     -0.05602209	     -0.00023228	     -0.19774653	     -0.05778016	      0.88279944	     -0.00024187	     -0.21148413	     -0.00039791	     -0.00109892	     33.27732847
      0.93394942	     -0.05605185	     -0.00022969	     -0.19777651	     -0.05778065	      0.88279809	     -0.00024259	     -0.21149718	     -0.00038657	     -0.00110492	     33.06248516
      0.93518173	     -0.05608101	     -0.00022897	     -0.19780585	     -0.05778112	      0.88279672	     -0.00024331	     -0.21151020	     -0.00037498	     -0.00111008	     33.13197006
      0.93641405	     -0.05610937	     -0.00022709	     -0.19783442	     -0.05778157	      0.88279535	     -0.00024402	     -0.21152318	     -0.00036282	     -0.00111438	     33.04494031
      0.93810378	     -0.05614527	     -0.00022568	     -0.19787060	     -0.05778217	      0.88279346	     -0.00024500	     -0.21154090	     -0.00034554	     -0.00111900	     33.14412879
      0.93935652	     -0.05616904	     -0.00022294	     -0.19789462	     -0.05778259	      0.88279206	     -0.00024572	     -0.21155393	     -0.00033202	     -0.00112138	     32.97799217
      0.94060927	     -0.05619184	     -0.00022214	     -0.19791764	     -0.05778300	      0.88279065	     -0.00024643	     -0.21156686	     -0.00031829	     -0.00112291	     33.05821050
      0.94211605	     -0.05621849	     -0.00021992	     -0.19794457	     -0.05778347	      0.88278896	     -0.00024729	     -0.21158232	     -0.00030111	     -0.00112352	     32.94655697
      0.94345504	     -0.05623911	     -0.00021988	     -0.19796540	     -0.05778386	      0.88278746	     -0.00024804	     -0.21159595	     -0.00028560	     -0.00112293	     33.11786060
      0.94479403	     -0.05625769	     -0.00021795	     -0.19798424	     -0.05778423	      0.88278595	     -0.00024879	     -0.21160943	     -0.00026952	     -0.00112103	     32.98279950
      0.94613302	     -0.05627575	     -0.00021837	     -0.19800251	     -0.05778458	      0.88278445	     -0.00024954	     -0.21162277	     -0.00025344	     -0.00111789	     33.14065816
      0.94747201	     -0.05629243	     -0.00021667	     -0.19801945	     -0.05778491	      0.88278296	     -0.00025027	     -0.21163598	     -0.00023697	     -0.00111344	     33.00417262
      0.94881100	     -0.05630690	     -0.00021701	     -0.19803413	     -0.05778522	      0.88278147	     -0.00025101	     -0.21164904	     -0.00022056	     -0.00110781	     33.16952175
      0.95014999	     -0.05631744	     -0.00021539	     -0.19804495	     -0.05778550	      0.88277999	     -0.00025174	     -0.21166191	     -0.00020380	     -0.00110092	     33.04686364
      0.95148898	     -0.05632845	     -0.00021628	     -0.19805615	     -0.05778576	      0.88277853	     -0.00025246	     -0.21167465	     -0.00018720	     -0.00109283	     33.19124162
      0.95282797	     -0.05633900	     -0.00021506	     -0.19806697	     -0.05778600	      0.88277707	     -0.00025317	     -0.21168730	     -0.00017029	     -0.00108366	     33.07115551
      0.95416696	     -0.05634630	     -0.00021576	     -0.19807448	     -0.05778622	      0.88277562	     -0.00025389	     -0.21169982	     -0.00015342	     -0.00107364	     33.25655733
      0.95550595	     -0.05634907	     -0.00021418	     -0.19807753	     -0.05778641	      0.88277419	     -0.00025459	     -0.21171207	     -0.00013612	     -0.00106263	     33.18222248
      0.95684494	     -0.05634857	     -0.00021481	     -0.19807726	     -0.05778658	      0.88277278	     -0.00025529	     -0.21172397	     -0.00011887	     -0.00105067	     33.38249897
      0.95818393	     -0.05634581	     -0.00021351	     -0.19807477	     -0.05778673	      0.88277138	     -0.00025599	     -0.21173547	     -0.00010131	     -0.00103764	     33.32128661
      0.95952291	     -0.05634070	     -0.00021431	     -0.19806988	     -0.05778686	      0.88277000	     -0.00025668	     -0.21174656	     -0.00008393	     -0.00102366	     33.51402844
      0.96086190	     -0.05633318	     -0.00021313	     -0.19806264	     -0.05778696	      0.88276864	     -0.00025736	     -0.21175721	     -0.00006632	     -0.00100869	     33.47410057
      0.96220089	     -0.05632321	     -0.00021404	     -0.19805289	     -0.05778703	      0.88276730	     -0.00025804	     -0.21176738	     -0.00004891	     -0.00099286	     33.67313040
      0.96353988	     -0.05631055	     -0.00021287	     -0.19804051	     -0.05778709	      0.88276598	     -0.00025871	     -0.21177706	     -0.00003131	     -0.00097611	     33.65446728
      0.96487887	     -0.05629538	     -0.00021369	     -0.19802556	     -0.05778712	      0.88276469	     -0.00025938	     -0.21178619	     -0.00001394	     -0.00095863	     33.85351034
      0.96621786	     -0.05627725	     -0.00021222	     -0.19800772	     -0.05778712	      0.88276341	     -0.00026003	     -0.21179477	      0.00000360	     -0.00094040	     33.85174268
      0.96755685	     -0.05625477	     -0.00021223	     -0.19798548	     -0.05778711	      0.88276217	     -0.00026069	     -0.21180275	      0.00002091	     -0.00092158	     34.06815004
      0.96889584	     -0.05622728	     -0.00021002	     -0.19795830	     -0.05778707	      0.88276095	     -0.00026134	     -0.21181006	      0.00003843	     -0.00090205	     34.11014788
      0.97023483	     -0.05619487	     -0.00020969	     -0.19792614	     -0.05778700	      0.88275975	     -0.00026198	     -0.21181661	      0.00005572	     -0.00088184	     34.34805975
      0.97157382	     -0.05615745	     -0.00020696	     -0.19788905	     -0.05778692	      0.88275859	     -0.00026261	     -0.21182233	      0.00007308	     -0.00086067	     34.41953145
      0.97291281	     -0.05611582	     -0.00020675	     -0.19784767	     -0.05778681	      0.88275745	     -0.00026324	     -0.21182718	      0.00009003	     -0.00083852	     34.67108362
      0.97425180	     -0.05606947	     -0.00020448	     -0.19780162	     -0.05778668	      0.88275634	     -0.00026386	     -0.21183113	      0.00010689	     -0.00081523	     34.75431442
      0.97559078	     -0.05601756	     -0.00020422	     -0.19774995	     -0.05778652	      0.88275527	     -0.00026448	     -0.21183414	      0.00012321	     -0.00079088	     35.02228198
      0.97692977	     -0.05595963	     -0.00020181	     -0.19769232	     -0.05778635	      0.88275422	     -0.00026509	     -0.21183613	      0.00013935	     -0.00076530	     35.14831182
      0.97826876	     -0.05589642	     -0.00020174	     -0.19762933	     -0.05778615	      0.88275322	     -0.00026569	     -0.21183706	      0.00015482	     -0.00073847	     35.43965422
      0.97960775	     -0.05582978	     -0.00019977	     -0.19756296	     -0.05778593	      0.88275225	     -0.00026629	     -0.21183693	      0.00016992	     -0.00071021	     35.57405860
      0.98094674	     -0.05576122	     -0.00020052	     -0.19749458	     -0.05778570	      0.88275132	     -0.00026688	     -0.21183579	      0.00018413	     -0.00068064	     35.86366121
      0.98228573	     -0.05569093	     -0.00019949	     -0.19742450	     -0.05778544	      0.88275042	     -0.00026746	     -0.21183372	      0.00019782	     -0.00064969	     36.01601232
      0.98362472	     -0.05561838	     -0.00020122	     -0.19735208	     -0.05778517	      0.88274958	     -0.00026804	     -0.21183075	      0.00021054	     -0.00061753	     36.32387230
      0.98496371	     -0.05554254	     -0.00020073	     -0.19727643	     -0.05778488	      0.88274877	     -0.00026861	     -0.21182689	      0.00022268	     -0.00058408	     36.49977286
      0.98630270	     -0.05546326	     -0.00020294	     -0.19719725	     -0.05778457	      0.88274801	     -0.00026918	     -0.21182212	      0.00023377	     -0.00054952	     36.83126770
      0.98764169	     -0.05538030	     -0.00020273	     -0.19711444	     -0.05778425	      0.88274730	     -0.00026974	     -0.21181641	      0.00024420	     -0.00051376	     37.03155680
      0.98898068	     -0.05529501	     -0.00020540	     -0.19702921	     -0.05778392	      0.88274664	     -0.00027029	     -0.21180977	      0.00025345	     -0.00047699	     37.36923208
      0.99031967	     -0.05520880	     -0.00020571	     -0.19694311	     -0.05778357	      0.88274602	     -0.00027084	     -0.21180224	      0.00026193	     -0.00043918	     37.57793053
      0.99165866	     -0.05512194	     -0.00020928	     -0.19685627	     -0.05778322	      0.88274546	     -0.00027138	     -0.21179390	      0.00026912	     -0.00040058	     37.92277148
      0.99299764	     -0.05503415	     -0.00020971	     -0.19676856	     -0.05778285	      0.88274495	     -0.00027191	     -0.21178478	      0.00027548	     -0.00036122	     38.12033236
      0.99433663	     -0.05494687	     -0.00021342	     -0.19668126	     -0.05778248	      0.88274449	     -0.00027244	     -0.21177496	      0.00028042	     -0.00032151	     38.44772622
      0.99567562	     -0.05486011	     -0.00021369	     -0.19659457	     -0.05778210	      0.88274409	     -0.00027296	     -0.21176450	      0.00028457	     -0.00028157	     38.64694080
      0.99685844	     -0.05478396	     -0.00021704	     -0.19651838	     -0.05778176	      0.88274378	     -0.00027341	     -0.21175479	      0.00028712	     -0.00024642	     38.92766406
      0.99804126	     -0.05470800	     -0.00021819	     -0.19644243	     -0.05778142	      0.88274351	     -0.00027386	     -0.21174468	      0.00028902	     -0.00021143	     39.12811384
      0.99951100	     -0.05461492	     -0.00022091	     -0.19634932	     -0.05778100	      0.88274323	     -0.00027440	     -0.21173161	      0.00029010	     -0.00016860	     39.42964643
      1.00098074	     -0.05452294	     -0.00022160	     -0.19625734	     -0.05778057	      0.88274301	     -0.00027494	     -0.21171807	      0.00029013	     -0.00012674	     39.67066758
      1.00217475	     -0.05444890	     -0.00022432	     -0.19618324	     -0.05778022	      0.88274288	     -0.00027537	     -0.21170675	      0.00028913	     -0.00009374	     39.93891429
      1.00336876	     -0.05437455	     -0.00022487	     -0.19610888	     -0.05777988	      0.88274279	     -0.00027579	     -0.21169515	      0.00028755	     -0.00006172	     40.13745317
      1.00485012	     -0.05428299	     -0.00022681	     -0.19601726	     -0.05777946	      0.88274272	     -0.00027631	     -0.21168039	      0.00028448	     -0.00002364	     40.44318861
      1.00633149	     -0.05419422	     -0.00022670	     -0.19592848	     -0.05777904	      0.88274272	     -0.00027682	     -0.21166530	      0.00028050	      0.00001243	     40.65674851
      1.00746949	     -0.05412762	     -0.00022898	     -0.19586178	     -0.05777872	      0.88274274	     -0.00027720	     -0.21165355	      0.00027653	      0.00003851	     40.90221305
      1.00860748	     -0.05406119	     -0.00022911	     -0.19579532	     -0.05777841	      0.88274280	     -0.00027758	     -0.21164166	      0.00027213	      0.00006314	     41.07169024
      1.01016000	     -0.05397025	     -0.00023002	     -0.19570430	     -0.05777799	      0.88274293	     -0.00027808	     -0.21162523	      0.00026513	      0.00009413	     41.36905487
      1.01171252	     -0.05388110	     -0.00022891	     -0.19561511	     -0.05777759	      0.88274309	     -0.00027858	     -0.21160856	      0.00025731	      0.00012207	     41.57037978
      1.01279971	     -0.05382121	     -0.00023073	     -0.19555512	     -0.05777731	      0.88274324	     -0.00027892	     -0.21159680	      0.00025107	      0.00013966	     41.80200938
      1.01388691	     -0.05376259	     -0.00023078	     -0.19549644	     -0.05777704	      0.88274340	     -0.00027926	     -0.21158501	      0.00024451	      0.00015566	     41.95394767
      1.01553783	     -0.05367459	     -0.00023165	     -0.19540831	     -0.05777664	      0.88274367	     -0.00027977	     -0.21156708	      0.00023364	      0.00017680	     42.24280100
      1.01690477	     -0.05360193	     -0.00023101	     -0.19533557	     -0.05777633	      0.88274392	     -0.00028018	     -0.21155218	      0.00022399	      0.00019148	     42.41186323
      1.01827171	     -0.05353044	     -0.00023207	     -0.19526393	     -0.05777603	      0.88274419	     -0.00028058	     -0.21153723	      0.00021356	      0.00020359	     42.68628465
      1.01963865	     -0.05346089	     -0.00023087	     -0.19519430	     -0.05777575	      0.88274448	     -0.00028098	     -0.21152227	      0.00020264	      0.00021328	     42.80348187
      1.02086550	     -0.05340078	     -0.00023240	     -0.19513403	     -0.05777551	      0.88274475	     -0.00028134	     -0.21150887	      0.00019212	      0.00021988	     43.05745342
      1.02209236	     -0.05334225	     -0.00023191	     -0.19507540	     -0.05777528	      0.88274502	     -0.00028169	     -0.21149552	      0.00018126	      0.00022466	     43.17487267
      1.02331921	     -0.05328483	     -0.00023286	     -0.19501783	     -0.05777506	      0.88274530	     -0.00028203	     -0.21148224	      0.00016983	      0.00022760	     43.39103381
      1.02486575	     -0.05321314	     -0.00023234	     -0.19494598	     -0.05777481	      0.88274565	     -0.00028246	     -0.21146558	      0.00015486	      0.00022897	     43.55425190
      1.02610628	     -0.05315647	     -0.00023354	     -0.19488914	     -0.05777463	      0.88274593	     -0.00028281	     -0.21145227	      0.00014217	      0.00022823	     43.79516301
      1.02734680	     -0.05310084	     -0.00023266	     -0.19483338	     -0.05777446	      0.88274621	     -0.00028314	     -0.21143900	      0.00012915	      0.00022603	     43.89271427
      1.02858733	     -0.05304716	     -0.00023304	     -0.19477954	     -0.05777431	      0.88274649	     -0.00028348	     -0.21142580	      0.00011556	      0.00022232	     44.08151461
      1.03012757	     -0.05298138	     -0.00023148	     -0.19471361	     -0.05777414	      0.88274683	     -0.00028389	     -0.21140953	      0.00009823	      0.00021575	     44.20715908
      1.03134643	     -0.05292913	     -0.00023181	     -0.19466118	     -0.05777403	      0.88274709	     -0.00028422	     -0.21139670	      0.00008401	      0.00020903	     44.44409286
      1.03256529	     -0.05287713	     -0.00023020	     -0.19460906	     -0.05777394	      0.88274734	     -0.00028454	     -0.21138390	      0.00006964	      0.00020119	     44.54359327
      1.03378415	     -0.05282710	     -0.00022987	     -0.19455886	     -0.05777386	      0.88274758	     -0.00028486	     -0.21137113	      0.00005488	      0.00019226	     44.72369414
      1.03538789	     -0.05276476	     -0.00022807	     -0.19449634	     -0.05777379	      0.88274788	     -0.00028528	     -0.21135447	      0.00003514	      0.00017907	     44.84708660
      1.03659655	     -0.05272176	     -0.00022870	     -0.19445312	     -0.05777376	      0.88274809	     -0.00028560	     -0.21134208	      0.00001984	      0.00016804	     45.04830362
      1.03780522	     -0.05268152	     -0.00022763	     -0.19441273	     -0.05777374	      0.88274828	     -0.00028591	     -0.21132988	      0.00000444	      0.00015619	     45.11720054
      1.03926907	     -0.05263648	     -0.00022810	     -0.19436743	     -0.05777375	      0.88274850	     -0.00028630	     -0.21131542	     -0.00001454	      0.00014073	     45.32362002
      1.04057785	     -0.05259893	     -0.00022661	     -0.19432970	     -0.05777378	      0.88274868	     -0.00028663	     -0.21130280	     -0.00003154	      0.00012606	     45.35985897
      1.04188664	     -0.05256387	     -0.00022776	     -0.19429438	     -0.05777383	      0.88274883	     -0.00028697	     -0.21129051	     -0.00004886	      0.00011071	     45.55253649
      1.04319543	     -0.05253345	     -0.00022676	     -0.19426377	     -0.05777391	      0.88274897	     -0.00028731	     -0.21127862	     -0.00006615	      0.00009488	     45.55350121
      1.04450422	     -0.05250829	     -0.00022858	     -0.19423832	     -0.05777400	      0.88274908	     -0.00028765	     -0.21126718	     -0.00008367	      0.00007845	     45.73932709
      1.04581300	     -0.05248706	     -0.00022801	     -0.19421687	     -0.05777412	      0.88274917	     -0.00028799	     -0.21125624	     -0.00010099	      0.00006155	     45.72668868
      1.04712179	     -0.05246999	     -0.00023038	     -0.19419949	     -0.05777427	      0.88274924	     -0.00028833	     -0.21124581	     -0.00011843	      0.00004411	     45.91654975
      1.04843058	     -0.05245526	     -0.00022992	     -0.19418454	     -0.05777443	      0.88274929	     -0.00028867	     -0.21123587	     -0.00013558	      0.00002635	     45.88416227
      1.04973937	     -0.05244319	     -0.00023262	     -0.19417216	     -0.05777462	      0.88274931	     -0.00028901	     -0.21122640	     -0.00015281	      0.00000825	     46.07397957
      1.05104815	     -0.05243286	     -0.00023220	     -0.19416160	     -0.05777483	      0.88274931	     -0.00028935	     -0.21121738	     -0.00016970	     -0.00000990	     46.00936457
      1.05235694	     -0.05242564	     -0.00023521	     -0.19415406	     -0.05777507	      0.88274928	     -0.00028970	     -0.21120879	     -0.00018671	     -0.00002812	     46.19064309
      1.05366573	     -0.05241966	     -0.00023468	     -0.19414786	     -0.05777532	      0.88274923	     -0.00029004	     -0.21120062	     -0.00020337	     -0.00004613	     46.09815934
      1.05497452	     -0.05241679	     -0.00023791	     -0.19414467	     -0.05777560	      0.88274916	     -0.00029039	     -0.21119283	     -0.00022015	     -0.00006396	     46.27609309
      1.05614843	     -0.05241511	     -0.00023754	     -0.19414279	     -0.05777587	      0.88274908	     -0.00029071	     -0.21118618	     -0.00023490	     -0.00007957	     46.17738034
      1.05732235	     -0.05241591	     -0.00023949	     -0.19414333	     -0.05777615	      0.88274897	     -0.00029102	     -0.21117981	     -0.00024970	     -0.00009486	     46.24644161
      1.05874959	     -0.05241895	     -0.00024025	     -0.19414609	     -0.05777652	      0.88274883	     -0.00029141	     -0.21117247	     -0.00026746	     -0.00011282	     46.20529962
      1.06017683	     -0.05242575	     -0.00024320	     -0.19415256	     -0.05777691	      0.88274865	     -0.00029180	     -0.21116558	     -0.00028518	     -0.00013009	     46.30779131
      1.06137295	     -0.05243285	     -0.00024324	     -0.19415945	     -0.05777726	      0.88274849	     -0.00029213	     -0.21116015	     -0.00029975	     -0.00014391	     46.19715627
      1.06256906	     -0.05244297	     -0.00024554	     -0.19416930	     -0.05777763	      0.88274831	     -0.00029246	     -0.21115503	     -0.00031431	     -0.00015718	     46.23685234
      1.06376517	     -0.05245468	     -0.00024660	     -0.19418077	     -0.05777802	      0.88274811	     -0.00029280	     -0.21115024	     -0.00032865	     -0.00016982	     46.18197728
      1.06540415	     -0.05247465	     -0.00024967	     -0.19420038	     -0.05777857	      0.88274782	     -0.00029327	     -0.21114419	     -0.00034809	     -0.00018615	     46.21004717
      1.06661751	     -0.05249104	     -0.00025006	     -0.19421656	     -0.05777900	      0.88274759	     -0.00029361	     -0.21114010	     -0.00036214	     -0.00019747	     46.08770536
      1.06783087	     -0.05251063	     -0.00025249	     -0.19423588	     -0.05777945	      0.88274734	     -0.00029397	     -0.21113633	     -0.00037608	     -0.00020822	     46.09158377
      1.06929251	     -0.05253618	     -0.00025355	     -0.19426116	     -0.05778001	      0.88274703	     -0.00029439	     -0.21113224	     -0.00039243	     -0.00022037	     45.97166747
      1.07058883	     -0.05256263	     -0.00025668	     -0.19428731	     -0.05778053	      0.88274674	     -0.00029478	     -0.21112901	     -0.00040669	     -0.00023051	     45.98598383
      1.07188514	     -0.05258978	     -0.00025723	     -0.19431425	     -0.05778107	      0.88274643	     -0.00029517	     -0.21112616	     -0.00042047	     -0.00024001	     45.83578100
      1.07318145	     -0.05262071	     -0.00026041	     -0.19434489	     -0.05778162	      0.88274611	     -0.00029556	     -0.21112367	     -0.00043398	     -0.00024898	     45.83246139
      1.07447776	     -0.05265216	     -0.00026101	     -0.19437613	     -0.05778219	      0.88274579	     -0.00029596	     -0.21112155	     -0.00044694	     -0.00025740	     45.67242375
      1.07577408	     -0.05268763	     -0.00026420	     -0.19441132	     -0.05778278	      0.88274545	     -0.00029636	     -0.21111979	     -0.00045959	     -0.00026538	     45.64543618
      1.07707039	     -0.05272327	     -0.00026481	     -0.19444676	     -0.05778338	      0.88274510	     -0.00029677	     -0.21111838	     -0.00047166	     -0.00027291	     45.47497961
      1.07836670	     -0.05276281	     -0.00026795	     -0.19448603	     -0.05778400	      0.88274474	     -0.00029718	     -0.21111731	     -0.00048333	     -0.00028010	     45.42757267
      1.07966301	     -0.05280204	     -0.00026852	     -0.19452508	     -0.05778463	      0.88274437	     -0.00029760	     -0.21111658	     -0.00049436	     -0.00028694	     45.25104541
      1.08095932	     -0.05284513	     -0.00027179	     -0.19456790	     -0.05778528	      0.88274400	     -0.00029803	     -0.21111617	     -0.00050494	     -0.00029354	     45.18513675
      1.08225564	     -0.05288785	     -0.00027268	     -0.19461044	     -0.05778594	      0.88274361	     -0.00029845	     -0.21111608	     -0.00051486	     -0.00029984	     44.99962545
      1.08355195	     -0.05293446	     -0.00027604	     -0.19465680	     -0.05778662	      0.88274322	     -0.00029889	     -0.21111628	     -0.00052426	     -0.00030595	     44.91574832
      1.08484826	     -0.05298027	     -0.00027700	     -0.19470244	     -0.05778730	      0.88274282	     -0.00029933	     -0.21111679	     -0.00053295	     -0.00031185	     44.73182644
      1.08614457	     -0.05302953	     -0.00028014	     -0.19475146	     -0.05778800	      0.88274241	     -0.00029977	     -0.21111757	     -0.00054108	     -0.00031760	     44.62839008
      1.08744088	     -0.05307790	     -0.00028080	     -0.19479969	     -0.05778870	      0.88274200	     -0.00030023	     -0.21111865	     -0.00054850	     -0.00032314	     44.43783718
      1.08873720	     -0.05313020	     -0.00028378	     -0.19485177	     -0.05778942	      0.88274157	     -0.00030068	     -0.21112001	     -0.00055532	     -0.00032853	     44.31640421
      1.09003351	     -0.05318135	     -0.00028455	     -0.19490278	     -0.05779014	      0.88274114	     -0.00030115	     -0.21112164	     -0.00056140	     -0.00033377	     44.12630142
      1.09132982	     -0.05323608	     -0.00028752	     -0.19495731	     -0.05779088	      0.88274071	     -0.00030161	     -0.21112353	     -0.00056685	     -0.00033888	     43.98955353
      1.09262613	     -0.05328950	     -0.00028839	     -0.19501060	     -0.05779161	      0.88274027	     -0.00030209	     -0.21112567	     -0.00057155	     -0.00034384	     43.79545539
      1.09392245	     -0.05334658	     -0.00029131	     -0.19506750	     -0.05779236	      0.88273982	     -0.00030257	     -0.21112803	     -0.00057560	     -0.00034869	     43.63988553
      1.09521876	     -0.05340238	     -0.00029227	     -0.19512318	     -0.05779311	      0.88273936	     -0.00030305	     -0.21113063	     -0.00057889	     -0.00035343	     43.44389325
      1.09651507	     -0.05346166	     -0.00029514	     -0.19518230	     -0.05779386	      0.88273890	     -0.00030354	     -0.21113344	     -0.00058150	     -0.00035809	     43.27523154
      1.09781138	     -0.05351960	     -0.00029626	     -0.19524013	     -0.05779461	      0.88273843	     -0.00030404	     -0.21113648	     -0.00058334	     -0.00036265	     43.07985403
      1.09910769	     -0.05358076	     -0.00029917	     -0.19530114	     -0.05779537	      0.88273796	     -0.00030455	     -0.21113971	     -0.00058446	     -0.00036711	     42.90327990
      1.10040401	     -0.05364065	     -0.00030053	     -0.19536093	     -0.05779613	      0.88273748	     -0.00030506	     -0.21114314	     -0.00058481	     -0.00037145	     42.70923619
      1.10198013	     -0.05371819	     -0.00030481	     -0.19543828	     -0.05779705	      0.88273689	     -0.00030568	     -0.21114756	     -0.00058425	     -0.00037655	     42.49839718
      1.10312554	     -0.05377105	     -0.00030509	     -0.19549110	     -0.05779772	      0.88273646	     -0.00030614	     -0.21115095	     -0.00058312	     -0.00038011	     42.31203796
      1.10427094	     -0.05382784	     -0.00030776	     -0.19554778	     -0.05779838	      0.88273602	     -0.00030661	     -0.21115446	     -0.00058142	     -0.00038354	     42.14002527
      1.10582866	     -0.05390353	     -0.00030974	     -0.19562338	     -0.05779929	      0.88273542	     -0.00030725	     -0.21115944	     -0.00057816	     -0.00038797	     41.90737164
      1.10721957	     -0.05397523	     -0.00031360	     -0.19569494	     -0.05780009	      0.88273488	     -0.00030783	     -0.21116407	     -0.00057431	     -0.00039172	     41.69335234
      1.10861047	     -0.05404227	     -0.00031409	     -0.19576197	     -0.05780089	      0.88273433	     -0.00030842	     -0.21116889	     -0.00056957	     -0.00039528	     41.49993823
      1.10980479	     -0.05410560	     -0.00031800	     -0.19582518	     -0.05780156	      0.88273386	     -0.00030893	     -0.21117314	     -0.00056476	     -0.00039818	     41.29885638
      1.11099910	     -0.05416457	     -0.00031914	     -0.19588413	     -0.05780223	      0.88273338	     -0.00030944	     -0.21117750	     -0.00055927	     -0.00040094	     41.12745660
      1.11245425	     -0.05423961	     -0.00032259	     -0.19595909	     -0.05780304	      0.88273279	     -0.00031008	     -0.21118292	     -0.00055164	     -0.00040406	     40.90413759
      1.11390940	     -0.05430975	     -0.00032330	     -0.19602924	     -0.05780384	      0.88273220	     -0.00031072	     -0.21118846	     -0.00054302	     -0.00040690	     40.72486079
      1.11510083	     -0.05437202	     -0.00032702	     -0.19609143	     -0.05780448	      0.88273172	     -0.00031125	     -0.21119302	     -0.00053519	     -0.00040895	     40.51821262
      1.11629226	     -0.05442931	     -0.00032807	     -0.19614874	     -0.05780511	      0.88273123	     -0.00031178	     -0.21119763	     -0.00052673	     -0.00041073	     40.35848332
      1.11777498	     -0.05450303	     -0.00033131	     -0.19622243	     -0.05780589	      0.88273062	     -0.00031246	     -0.21120336	     -0.00051528	     -0.00041249	     40.13219696
      1.11925770	     -0.05457065	     -0.00033169	     -0.19629011	     -0.05780664	      0.88273001	     -0.00031314	     -0.21120912	     -0.00050291	     -0.00041369	     39.97401034
      1.12041870	     -0.05462831	     -0.00033516	     -0.19634772	     -0.05780722	      0.88272953	     -0.00031368	     -0.21121358	     -0.00049252	     -0.00041419	     39.76320794
      1.12157970	     -0.05468064	     -0.00033606	     -0.19640010	     -0.05780779	      0.88272904	     -0.00031422	     -0.21121803	     -0.00048161	     -0.00041429	     39.62185627
      1.12311738	     -0.05475149	     -0.00033891	     -0.19647097	     -0.05780851	      0.88272841	     -0.00031494	     -0.21122386	     -0.00046629	     -0.00041374	     39.40025210
      1.12465506	     -0.05481553	     -0.00033901	     -0.19653513	     -0.05780922	      0.88272777	     -0.00031567	     -0.21122964	     -0.00045010	     -0.00041236	     39.27307357
      1.12578143	     -0.05486695	     -0.00034225	     -0.19658654	     -0.05780972	      0.88272731	     -0.00031621	     -0.21123379	     -0.00043762	     -0.00041077	     39.06389020
      1.12690781	     -0.05491278	     -0.00034304	     -0.19663244	     -0.05781020	      0.88272685	     -0.00031676	     -0.21123791	     -0.00042474	     -0.00040868	     38.94343518
      1.12852117	     -0.05497894	     -0.00034553	     -0.19669868	     -0.05781087	      0.88272619	     -0.00031754	     -0.21124370	     -0.00040554	     -0.00040477	     38.73144226
      1.12990350	     -0.05503046	     -0.00034599	     -0.19675031	     -0.05781142	      0.88272563	     -0.00031822	     -0.21124857	     -0.00038848	     -0.00040056	     38.61536952
      1.13128582	     -0.05508458	     -0.00034889	     -0.19680448	     -0.05781195	      0.88272508	     -0.00031891	     -0.21125333	     -0.00037081	     -0.00039550	     38.41125320
      1.13266815	     -0.05513054	     -0.00034853	     -0.19685060	     -0.05781245	      0.88272454	     -0.00031960	     -0.21125802	     -0.00035270	     -0.00038962	     38.34099061
      1.13405047	     -0.05518194	     -0.00035217	     -0.19690204	     -0.05781292	      0.88272401	     -0.00032029	     -0.21126257	     -0.00033400	     -0.00038287	     38.11007407
      1.13522875	     -0.05521670	     -0.00035139	     -0.19693695	     -0.05781331	      0.88272356	     -0.00032089	     -0.21126641	     -0.00031782	     -0.00037646	     38.05923776
      1.13640703	     -0.05525532	     -0.00035324	     -0.19697566	     -0.05781367	      0.88272312	     -0.00032149	     -0.21127017	     -0.00030129	     -0.00036942	     37.90397821
      1.13791233	     -0.05529988	     -0.00035379	     -0.19702037	     -0.05781411	      0.88272257	     -0.00032226	     -0.21127492	     -0.00027981	     -0.00035963	     37.79835722
      1.13941762	     -0.05534833	     -0.00035681	     -0.19706891	     -0.05781451	      0.88272204	     -0.00032304	     -0.21127961	     -0.00025786	     -0.00034899	     37.58500106
      1.14060692	     -0.05538103	     -0.00035625	     -0.19710178	     -0.05781481	      0.88272163	     -0.00032366	     -0.21128336	     -0.00024033	     -0.00034012	     37.54751670
      1.14179622	     -0.05541929	     -0.00035821	     -0.19714012	     -0.05781509	      0.88272123	     -0.00032428	     -0.21128716	     -0.00022249	     -0.00033091	     37.39445226
      1.14332418	     -0.05546685	     -0.00035900	     -0.19718786	     -0.05781541	      0.88272073	     -0.00032509	     -0.21129224	     -0.00019928	     -0.00031877	     37.29831466
      1.14485213	     -0.05552252	     -0.00036250	     -0.19724361	     -0.05781569	      0.88272026	     -0.00032590	     -0.21129762	     -0.00017557	     -0.00030654	     37.05720581
      1.14599670	     -0.05555977	     -0.00036186	     -0.19728103	     -0.05781588	      0.88271991	     -0.00032650	     -0.21130195	     -0.00015762	     -0.00029754	     37.03575975
      1.14714126	     -0.05560330	     -0.00036344	     -0.19732468	     -0.05781605	      0.88271957	     -0.00032711	     -0.21130655	     -0.00013932	     -0.00028882	     36.88172204
      1.14874714	     -0.05566354	     -0.00036376	     -0.19738512	     -0.05781626	      0.88271912	     -0.00032797	     -0.21131354	     -0.00011317	     -0.00027742	     36.75849230
      1.15013997	     -0.05572079	     -0.00036526	     -0.19744253	     -0.05781640	      0.88271874	     -0.00032872	     -0.21132011	     -0.00008985	     -0.00026862	     36.54662614
      1.15153281	     -0.05577430	     -0.00036385	     -0.19749630	     -0.05781651	      0.88271837	     -0.00032946	     -0.21132722	     -0.00006598	     -0.00026117	     36.49109738
      1.15292564	     -0.05583505	     -0.00036532	     -0.19755721	     -0.05781658	      0.88271801	     -0.00033022	     -0.21133480	     -0.00004132	     -0.00025525	     36.23922712
      1.15431847	     -0.05588888	     -0.00036241	     -0.19761136	     -0.05781662	      0.88271766	     -0.00033097	     -0.21134294	     -0.00001602	     -0.00025108	     36.22807683
      1.15550810	     -0.05594285	     -0.00036352	     -0.19766549	     -0.05781663	      0.88271736	     -0.00033161	     -0.21135026	      0.00000634	     -0.00024899	     35.97787036
      1.15669774	     -0.05599214	     -0.00036185	     -0.19771503	     -0.05781661	      0.88271707	     -0.00033226	     -0.21135798	      0.00002924	     -0.00024837	     35.88657795
      1.15821673	     -0.05605895	     -0.00036137	     -0.19778213	     -0.05781654	      0.88271669	     -0.00033309	     -0.21136834	      0.00005946	     -0.00024973	     35.67461310
      1.15973572	     -0.05612114	     -0.00035824	     -0.19784470	     -0.05781643	      0.88271631	     -0.00033392	     -0.21137928	      0.00009071	     -0.00025357	     35.57851421
      1.16094383	     -0.05617600	     -0.00035865	     -0.19789978	     -0.05781630	      0.88271600	     -0.00033458	     -0.21138832	      0.00011642	     -0.00025839	     35.35042665
      1.16215194	     -0.05622662	     -0.00035659	     -0.19795070	     -0.05781614	      0.88271568	     -0.00033524	     -0.21139770	      0.00014280	     -0.00026478	     35.22744291
      1.16368948	     -0.05629513	     -0.00035603	     -0.19801955	     -0.05781590	      0.88271527	     -0.00033609	     -0.21141008	      0.00017748	     -0.00027509	     35.01025633
      1.16522702	     -0.05635863	     -0.00035289	     -0.19808348	     -0.05781560	      0.88271483	     -0.00033694	     -0.21142297	      0.00021334	     -0.00028772	     34.88004284
      1.16639459	     -0.05641255	     -0.00035395	     -0.19813762	     -0.05781533	      0.88271449	     -0.00033759	     -0.21143304	      0.00024144	     -0.00029871	     34.67730977
      1.16756217	     -0.05646282	     -0.00035275	     -0.19818819	     -0.05781503	      0.88271414	     -0.00033825	     -0.21144338	      0.00027021	     -0.00031080	     34.53633890
      1.16917139	     -0.05653594	     -0.00035301	     -0.19826168	     -0.05781457	      0.88271362	     -0.00033915	     -0.21145805	      0.00031099	     -0.00032906	     34.32042153
      1.17078062	     -0.05660506	     -0.00035077	     -0.19833126	     -0.05781403	      0.88271308	     -0.00034006	     -0.21147324	      0.00035302	     -0.00034897	     34.13989964
      1.17190905	     -0.05665821	     -0.00035252	     -0.19838464	     -0.05781362	      0.88271267	     -0.00034070	     -0.21148413	      0.00038327	     -0.00036375	     33.97132667
      1.17303749	     -0.05670701	     -0.00035189	     -0.19843374	     -0.05781317	      0.88271225	     -0.00034134	     -0.21149522	      0.00041415	     -0.00037908	     33.82575045
      1.17474375	     -0.05678312	     -0.00035247	     -0.19851030	     -0.05781242	      0.88271159	     -0.00034231	     -0.21151230	      0.00046206	     -0.00040311	     33.61625177
      1.17616795	     -0.05684380	     -0.00035163	     -0.19857138	     -0.05781173	      0.88271100	     -0.00034313	     -0.21152685	      0.00050317	     -0.00042367	     33.43799825
      1.17759215	     -0.05690715	     -0.00035335	     -0.19863508	     -0.05781099	      0.88271038	     -0.00034395	     -0.21154160	      0.00054528	     -0.00044444	     33.30261947
      1.17901636	     -0.05696486	     -0.00035186	     -0.19869325	     -0.05781018	      0.88270973	     -0.00034477	     -0.21155654	      0.00058841	     -0.00046513	     33.10868877
      1.18028987	     -0.05702083	     -0.00035394	     -0.19874954	     -0.05780940	      0.88270913	     -0.00034551	     -0.21157000	      0.00062774	     -0.00048342	     33.00244717
      1.18156339	     -0.05707222	     -0.00035314	     -0.19880133	     -0.05780858	      0.88270850	     -0.00034625	     -0.21158359	      0.00066786	     -0.00050135	     32.83410755
      1.18283691	     -0.05712512	     -0.00035410	     -0.19885461	     -0.05780770	      0.88270785	     -0.00034699	     -0.21159726	      0.00070870	     -0.00051882	     32.72446703
      1.18447699	     -0.05718941	     -0.00035323	     -0.19891944	     -0.05780650	      0.88270698	     -0.00034795	     -0.21161498	      0.00076242	     -0.00054041	     32.52624407
      1.18577660	     -0.05724210	     -0.00035474	     -0.19897251	     -0.05780548	      0.88270627	     -0.00034871	     -0.21162906	      0.00080578	     -0.00055669	     32.45247609
      1.18707622	     -0.05729106	     -0.00035361	     -0.19902193	     -0.05780440	      0.88270554	     -0.00034947	     -0.21164319	      0.00084994	     -0.00057214	     32.27892565
      1.18837583	     -0.05734126	     -0.00035417	     -0.19907255	     -0.05780327	      0.88270478	     -0.00035023	     -0.21165734	      0.00089478	     -0.00058674	     32.19208100
      1.18999718	     -0.05740031	     -0.00035268	     -0.19913220	     -0.05780177	      0.88270382	     -0.00035118	     -0.21167502	      0.00095185	     -0.00060368	     31.99544529
      1.19128004	     -0.05744806	     -0.00035397	     -0.19918037	     -0.05780052	      0.88270304	     -0.00035193	     -0.21168901	      0.00099773	     -0.00061601	     31.96539733
      1.19256289	     -0.05749189	     -0.00035297	     -0.19922468	     -0.05779921	      0.88270224	     -0.00035268	     -0.21170301	      0.00104441	     -0.00062724	     31.80731659
      1.19384575	     -0.05753668	     -0.00035351	     -0.19926992	     -0.05779784	      0.88270143	     -0.00035344	     -0.21171699	      0.00109169	     -0.00063736	     31.73692379
      1.19553078	     -0.05759308	     -0.00035229	     -0.19932697	     -0.05779595	      0.88270034	     -0.00035442	     -0.21173537	      0.00115485	     -0.00064892	     31.53701344
      1.19680879	     -0.05763683	     -0.00035343	     -0.19937116	     -0.05779444	      0.88269951	     -0.00035517	     -0.21174930	      0.00120337	     -0.00065640	     31.52646006
      1.19808681	     -0.05767760	     -0.00035216	     -0.19941245	     -0.05779287	      0.88269867	     -0.00035592	     -0.21176322	      0.00125263	     -0.00066270	     31.36880563
      1.19962464	     -0.05772752	     -0.00035259	     -0.19946294	     -0.05779090	      0.88269764	     -0.00035682	     -0.21177993	      0.00131257	     -0.00066879	     31.33002181
      1.20116248	     -0.05777432	     -0.00034996	     -0.19951042	     -0.05778884	      0.88269661	     -0.00035772	     -0.21179661	      0.00137355	     -0.00067325	     31.07930179
      1.20232451	     -0.05781101	     -0.00035113	     -0.19954753	     -0.05778721	      0.88269583	     -0.00035840	     -0.21180918	      0.00141999	     -0.00067564	     31.12036315
      1.20348654	     -0.05784319	     -0.00035023	     -0.19958020	     -0.05778553	      0.88269504	     -0.00035908	     -0.21182172	      0.00146705	     -0.00067712	     31.00118229
      1.20515553	     -0.05788951	     -0.00035063	     -0.19962718	     -0.05778303	      0.88269391	     -0.00036005	     -0.21183969	      0.00153529	     -0.00067752	     30.92764739
      1.20659869	     -0.05792723	     -0.00034948	     -0.19966552	     -0.05778077	      0.88269293	     -0.00036088	     -0.21185522	      0.00159510	     -0.00067633	     30.75566574
      1.20804185	     -0.05796454	     -0.00035067	     -0.19970339	     -0.05777843	      0.88269196	     -0.00036172	     -0.21187067	      0.00165543	     -0.00067381	     30.79789354
      1.20948502	     -0.05799822	     -0.00034883	     -0.19973773	     -0.05777599	      0.88269099	     -0.00036255	     -0.21188603	      0.00171667	     -0.00066986	     30.57381810
      1.21074699	     -0.05802750	     -0.00034961	     -0.19976751	     -0.05777379	      0.88269015	     -0.00036328	     -0.21189931	      0.00177044	     -0.00066522	     30.63801977
      1.21200896	     -0.05805366	     -0.00034773	     -0.19979427	     -0.05777152	      0.88268931	     -0.00036400	     -0.21191245	      0.00182474	     -0.00065937	     30.48547775
      1.21327093	     -0.05807886	     -0.00034709	     -0.19982003	     -0.05776919	      0.88268848	     -0.00036472	     -0.21192539	      0.00187929	     -0.00065245	     30.46712104
      1.21501781	     -0.05810940	     -0.00034443	     -0.19985140	     -0.05776584	      0.88268735	     -0.00036571	     -0.21194293	      0.00195550	     -0.00064116	     30.31308655
      1.21631650	     -0.05812965	     -0.00034404	     -0.19987223	     -0.05776326	      0.88268652	     -0.00036645	     -0.21195562	      0.00201244	     -0.00063162	     30.36696723
      1.21761519	     -0.05814502	     -0.00034138	     -0.19988825	     -0.05776061	      0.88268571	     -0.00036718	     -0.21196795	      0.00206991	     -0.00062109	     30.25028621
      1.21891388	     -0.05815615	     -0.00033991	     -0.19990000	     -0.05775788	      0.88268491	     -0.00036791	     -0.21197981	      0.00212762	     -0.00060961	     30.27933754
      1.22062318	     -0.05816440	     -0.00033657	     -0.19990911	     -0.05775418	      0.88268388	     -0.00036887	     -0.21199458	      0.00220423	     -0.00059281	     30.17912217
      1.22189475	     -0.05816710	     -0.00033618	     -0.19991238	     -0.05775134	      0.88268314	     -0.00036958	     -0.21200491	      0.00226126	     -0.00057899	     30.28383105
      1.22316632	     -0.05816674	     -0.00033404	     -0.19991266	     -0.05774843	      0.88268241	     -0.00037029	     -0.21201465	      0.00231859	     -0.00056390	     30.21367821
      1.22473663	     -0.05816183	     -0.00033288	     -0.19990849	     -0.05774473	      0.88268154	     -0.00037116	     -0.21202583	      0.00238924	     -0.00054356	     30.28429653
      1.22613834	     -0.05815224	     -0.00032978	     -0.19989961	     -0.05774134	      0.88268079	     -0.00037194	     -0.21203497	      0.00245244	     -0.00052378	     30.19531828
      1.22754005	     -0.05813740	     -0.00032876	     -0.19988543	     -0.05773786	      0.88268007	     -0.00037271	     -0.21204324	      0.00251531	     -0.00050259	     30.31973301
      1.22894176	     -0.05811381	     -0.00032450	     -0.19986259	     -0.05773429	      0.88267939	     -0.00037348	     -0.21205051	      0.00257830	     -0.00047985	     30.25362421
      1.23034347	     -0.05808379	     -0.00032291	     -0.19983325	     -0.05773063	      0.88267873	     -0.00037424	     -0.21205665	      0.00264081	     -0.00045563	     30.42282628
      1.23174518	     -0.05804597	     -0.00031796	     -0.19979618	     -0.05772689	      0.88267811	     -0.00037500	     -0.21206160	      0.00270331	     -0.00042963	     30.37933714
      1.23314690	     -0.05800154	     -0.00031638	     -0.19975242	     -0.05772305	      0.88267753	     -0.00037576	     -0.21206526	      0.00276507	     -0.00040186	     30.59369075
      1.23454861	     -0.05794821	     -0.00031092	     -0.19969985	     -0.05771913	      0.88267698	     -0.00037652	     -0.21206758	      0.00282667	     -0.00037206	     30.57055139
      1.23578127	     -0.05789548	     -0.00030949	     -0.19964769	     -0.05771562	      0.88267654	     -0.00037718	     -0.21206847	      0.00287996	     -0.00034412	     30.76618695
      1.23701394	     -0.05783739	     -0.00030614	     -0.19959022	     -0.05771203	      0.88267614	     -0.00037784	     -0.21206828	      0.00293280	     -0.00031429	     30.83105744
      1.23855305	     -0.05775813	     -0.00030369	     -0.19951166	     -0.05770747	      0.88267568	     -0.00037866	     -0.21206650	      0.00299755	     -0.00027443	     31.02516115
      1.24009216	     -0.05766896	     -0.00029929	     -0.19942323	     -0.05770281	      0.88267529	     -0.00037948	     -0.21206299	      0.00306112	     -0.00023153	     31.14036274
      1.24134085	     -0.05758966	     -0.00029823	     -0.19934445	     -0.05769895	      0.88267503	     -0.00038014	     -0.21205878	      0.00311138	     -0.00019450	     31.37547964
      1.24258954	     -0.05750431	     -0.00029532	     -0.19925966	     -0.05769504	      0.88267481	     -0.00038079	     -0.21205332	      0.00316073	     -0.00015533	     31.50978491
      1.24413801	     -0.05739144	     -0.00029351	     -0.19914742	     -0.05769010	      0.88267461	     -0.00038160	     -0.21204483	      0.00322004	     -0.00010389	     31.77979273
      1.24568648	     -0.05726985	     -0.00028948	     -0.19902650	     -0.05768507	      0.88267449	     -0.00038241	     -0.21203442	      0.00327752	     -0.00004927	     31.96209164
      1.24687232	     -0.05717244	     -0.00028931	     -0.19892950	     -0.05768116	      0.88267446	     -0.00038302	     -0.21202514	      0.00331981	     -0.00000546	     32.22377673
      1.24805816	     -0.05707145	     -0.00028753	     -0.19882894	     -0.05767719	      0.88267448	     -0.00038364	     -0.21201477	      0.00336092	      0.00004010	     32.41421878
      1.24968215	     -0.05692827	     -0.00028678	     -0.19868629	     -0.05767169	      0.88267459	     -0.00038447	     -0.21199884	      0.00341479	      0.00010506	     32.74756519
      1.25130614	     -0.05677849	     -0.00028412	     -0.19853707	     -0.05766610	      0.88267482	     -0.00038530	     -0.21198098	      0.00346605	      0.00017280	     33.03092730
      1.25242978	     -0.05667221	     -0.00028520	     -0.19843107	     -0.05766219	      0.88267504	     -0.00038587	     -0.21196752	      0.00349957	      0.00022104	     33.30956310
      1.25355341	     -0.05656297	     -0.00028458	     -0.19832215	     -0.05765824	      0.88267532	     -0.00038644	     -0.21195318	      0.00353186	      0.00027040	     33.54865360
      1.25528712	     -0.05638993	     -0.00028476	     -0.19814952	     -0.05765208	      0.88267585	     -0.00038732	     -0.21192936	      0.00357867	      0.00034838	     33.95446138
      1.25670545	     -0.05624599	     -0.00028393	     -0.19800593	     -0.05764697	      0.88267639	     -0.00038803	     -0.21190842	      0.00361435	      0.00041348	     34.25532789
      1.25812378	     -0.05610129	     -0.00028505	     -0.19786149	     -0.05764182	      0.88267703	     -0.00038873	     -0.21188629	      0.00364736	      0.00047926	     34.60826678
      1.25954211	     -0.05595465	     -0.00028359	     -0.19771516	     -0.05763663	      0.88267775	     -0.00038943	     -0.21186305	      0.00367809	      0.00054536	     34.90675036
      1.26080519	     -0.05582338	     -0.00028482	     -0.19758407	     -0.05763197	      0.88267848	     -0.00039005	     -0.21184148	      0.00370314	      0.00060403	     35.23177720
      1.26206828	     -0.05568978	     -0.00028360	     -0.19745070	     -0.05762728	      0.88267928	     -0.00039067	     -0.21181912	      0.00372644	      0.00066230	     35.51681094
      1.26333137	     -0.05555500	     -0.00028377	     -0.19731610	     -0.05762255	      0.88268015	     -0.00039128	     -0.21179599	      0.00374769	      0.00071983	     35.84445039
      1.26493608	     -0.05538354	     -0.00028226	     -0.19714488	     -0.05761652	      0.88268136	     -0.00039204	     -0.21176557	      0.00377199	      0.00079148	     36.20745428
      1.26620027	     -0.05524911	     -0.00028291	     -0.19701056	     -0.05761174	      0.88268240	     -0.00039264	     -0.21174089	      0.00378872	      0.00084634	     36.54607907
      1.26746445	     -0.05511374	     -0.00028148	     -0.19687534	     -0.05760694	      0.88268350	     -0.00039324	     -0.21171564	      0.00380369	      0.00089956	     36.83782103
      1.26872864	     -0.05497874	     -0.00028135	     -0.19674043	     -0.05760213	      0.88268467	     -0.00039383	     -0.21168984	      0.00381664	      0.00095086	     37.17045668
      1.27033919	     -0.05480664	     -0.00027931	     -0.19656847	     -0.05759597	      0.88268625	     -0.00039457	     -0.21165628	      0.00383050	      0.00101318	     37.54781821
      1.27156993	     -0.05467563	     -0.00027961	     -0.19643750	     -0.05759125	      0.88268753	     -0.00039513	     -0.21163013	      0.00383887	      0.00105819	     37.89482668
      1.27280066	     -0.05454474	     -0.00027802	     -0.19630668	     -0.05758652	      0.88268886	     -0.00039568	     -0.21160360	      0.00384560	      0.00110084	     38.17846781
      1.27429330	     -0.05438535	     -0.00027775	     -0.19614730	     -0.05758077	      0.88269054	     -0.00039635	     -0.21157098	      0.00385126	      0.00114913	     38.61053056
      1.27562600	     -0.05424223	     -0.00027548	     -0.19600423	     -0.05757564	      0.88269210	     -0.00039694	     -0.21154145	      0.00385427	      0.00118905	     38.89987046
      1.27695870	     -0.05409934	     -0.00027547	     -0.19586130	     -0.05757050	      0.88269371	     -0.00039753	     -0.21151155	      0.00385502	      0.00122572	     39.30122243
      1.27829139	     -0.05395599	     -0.00027290	     -0.19571796	     -0.05756536	      0.88269536	     -0.00039811	     -0.21148133	      0.00385387	      0.00125919	     39.58661609
      1.27962409	     -0.05381231	     -0.00027302	     -0.19557419	     -0.05756023	      0.88269706	     -0.00039868	     -0.21145079	      0.00385049	      0.00128932	     40.01890547
      1.28095678	     -0.05366665	     -0.00027019	     -0.19542851	     -0.05755510	      0.88269880	     -0.00039925	     -0.21141991	      0.00384526	      0.00131631	     40.30471591
      1.28228948	     -0.05352150	     -0.00027061	     -0.19528322	     -0.05754998	      0.88270057	     -0.00039981	     -0.21138870	      0.00383774	      0.00134011	     40.75508270
      1.28362218	     -0.05337664	     -0.00026736	     -0.19513830	     -0.05754487	      0.88270237	     -0.00040036	     -0.21135722	      0.00382835	      0.00136085	     40.99619029
      1.28479223	     -0.05325096	     -0.00026766	     -0.19501247	     -0.05754040	      0.88270397	     -0.00040085	     -0.21132939	      0.00381817	      0.00137636	     41.37650031
      1.28596228	     -0.05312497	     -0.00026575	     -0.19488636	     -0.05753594	      0.88270559	     -0.00040133	     -0.21130141	      0.00380657	      0.00138948	     41.64724238
      1.28741289	     -0.05297026	     -0.00026514	     -0.19473144	     -0.05753043	      0.88270761	     -0.00040192	     -0.21126654	      0.00378993	      0.00140238	     42.08158221
      1.28886351	     -0.05281632	     -0.00026275	     -0.19457731	     -0.05752494	      0.88270965	     -0.00040251	     -0.21123152	      0.00377107	      0.00141178	     42.41020004
      1.29002914	     -0.05269411	     -0.00026341	     -0.19445486	     -0.05752056	      0.88271130	     -0.00040297	     -0.21120330	      0.00375404	      0.00141684	     42.79813896
      1.29119477	     -0.05257275	     -0.00026208	     -0.19433329	     -0.05751619	      0.88271296	     -0.00040344	     -0.21117503	      0.00373560	      0.00141982	     43.06112752
      1.29266469	     -0.05242310	     -0.00026227	     -0.19418331	     -0.05751072	      0.88271504	     -0.00040402	     -0.21113937	      0.00371008	      0.00142063	     43.49357757
      1.29413461	     -0.05227511	     -0.00026015	     -0.19403503	     -0.05750529	      0.88271713	     -0.00040459	     -0.21110377	      0.00368234	      0.00141833	     43.78822276
      1.29523449	     -0.05216629	     -0.00026118	     -0.19392590	     -0.05750125	      0.88271869	     -0.00040502	     -0.21107718	      0.00365989	      0.00141455	     44.15058324
      1.29633436	     -0.05205797	     -0.00026026	     -0.19381730	     -0.05749724	      0.88272024	     -0.00040544	     -0.21105065	      0.00363630	      0.00140917	     44.40750358
      1.29788541	     -0.05190758	     -0.00026027	     -0.19366648	     -0.05749162	      0.88272242	     -0.00040603	     -0.21101334	      0.00360084	      0.00139894	     44.84502459
      1.29921296	     -0.05178089	     -0.00025899	     -0.19353943	     -0.05748687	      0.88272427	     -0.00040654	     -0.21098154	      0.00356861	      0.00138795	     45.13092963
      1.30054052	     -0.05165821	     -0.00025983	     -0.19341631	     -0.05748215	      0.88272610	     -0.00040704	     -0.21094991	      0.00353445	      0.00137494	     45.52357121
      1.30186807	     -0.05153952	     -0.00025830	     -0.19329723	     -0.05747748	      0.88272792	     -0.00040753	     -0.21091853	      0.00349867	      0.00136006	     45.75334958
      1.30319562	     -0.05142687	     -0.00025964	     -0.19318408	     -0.05747286	      0.88272972	     -0.00040802	     -0.21088750	      0.00346096	      0.00134332	     46.17515775
      1.30433337	     -0.05133155	     -0.00025833	     -0.19308839	     -0.05746894	      0.88273123	     -0.00040844	     -0.21086125	      0.00342745	      0.00132775	     46.31661877
      1.30547112	     -0.05124114	     -0.00025928	     -0.19299755	     -0.05746506	      0.88273274	     -0.00040886	     -0.21083538	      0.00339260	      0.00131096	     46.59865408
      1.30690001	     -0.05113159	     -0.00025913	     -0.19288746	     -0.05746025	      0.88273459	     -0.00040937	     -0.21080350	      0.00334730	      0.00128820	     46.86018765
      1.30832890	     -0.05103048	     -0.00026157	     -0.19278572	     -0.05745550	      0.88273642	     -0.00040989	     -0.21077236	      0.00330024	      0.00126347	     47.24924292
      1.30945366	     -0.05095580	     -0.00026119	     -0.19271060	     -0.05745181	      0.88273783	     -0.00041029	     -0.21074844	      0.00326225	      0.00124266	     47.36897189
      1.31057842	     -0.05088636	     -0.00026279	     -0.19264065	     -0.05744816	      0.88273921	     -0.00041068	     -0.21072508	      0.00322325	      0.00122058	     47.61062458
      1.31203834	     -0.05080382	     -0.00026363	     -0.19255747	     -0.05744349	      0.88274097	     -0.00041120	     -0.21069564	      0.00317146	      0.00119002	     47.81374366
      1.31349827	     -0.05073045	     -0.00026711	     -0.19248337	     -0.05743890	      0.88274268	     -0.00041171	     -0.21066727	      0.00311829	      0.00115716	     48.18442761
      1.31456328	     -0.05068135	     -0.00026723	     -0.19243381	     -0.05743560	      0.88274390	     -0.00041207	     -0.21064728	      0.00307896	      0.00113187	     48.22874682
      1.31562829	     -0.05063729	     -0.00026936	     -0.19238921	     -0.05743234	      0.88274510	     -0.00041244	     -0.21062789	      0.00303897	      0.00110537	     48.40535352
      1.31717516	     -0.05058069	     -0.00027125	     -0.19233187	     -0.05742769	      0.88274677	     -0.00041297	     -0.21060083	      0.00298002	      0.00106480	     48.55397253
      1.31848394	     -0.05053936	     -0.00027389	     -0.19228987	     -0.05742382	      0.88274814	     -0.00041341	     -0.21057898	      0.00292935	      0.00102844	     48.75314863
      1.31979271	     -0.05050276	     -0.00027439	     -0.19225266	     -0.05742002	      0.88274947	     -0.00041385	     -0.21055805	      0.00287825	      0.00099026	     48.79091610
      1.32110149	     -0.05047156	     -0.00027723	     -0.19222079	     -0.05741629	      0.88275074	     -0.00041428	     -0.21053803	      0.00282658	      0.00095019	     49.01171935
      1.32241027	     -0.05044418	     -0.00027677	     -0.19219282	     -0.05741262	      0.88275195	     -0.00041472	     -0.21051889	      0.00277478	      0.00090845	     48.96764126
      1.32352259	     -0.05042494	     -0.00027931	     -0.19217300	     -0.05740956	      0.88275294	     -0.00041508	     -0.21050330	      0.00273039	      0.00087163	     49.14368255
      1.32463491	     -0.05040818	     -0.00027972	     -0.19215572	     -0.05740655	      0.88275389	     -0.00041544	     -0.21048832	      0.00268600	      0.00083378	     49.14976468
      1.32605565	     -0.05039150	     -0.00028173	     -0.19213833	     -0.05740277	      0.88275504	     -0.00041591	     -0.21047003	      0.00262910	      0.00078400	     49.26848906
      1.32747639	     -0.05037941	     -0.00028184	     -0.19212559	     -0.05739908	      0.88275612	     -0.00041636	     -0.21045269	      0.00257223	      0.00073296	     49.21052370
      1.32858841	     -0.05037384	     -0.00028436	     -0.19211944	     -0.05739624	      0.88275691	     -0.00041672	     -0.21043977	      0.00252756	      0.00069221	     49.34055565
      1.32970044	     -0.05037096	     -0.00028501	     -0.19211603	     -0.05739345	      0.88275766	     -0.00041707	     -0.21042741	      0.00248301	      0.00065099	     49.30044607
      1.33114766	     -0.05037220	     -0.00028733	     -0.19211654	     -0.05738990	      0.88275856	     -0.00041753	     -0.21041218	      0.00242499	      0.00059678	     49.35973888
      1.33259489	     -0.05037822	     -0.00028759	     -0.19212189	     -0.05738644	      0.88275938	     -0.00041798	     -0.21039791	      0.00236720	      0.00054221	     49.22553201
      1.33365623	     -0.05038625	     -0.00029036	     -0.19212936	     -0.05738395	      0.88275994	     -0.00041831	     -0.21038804	      0.00232477	      0.00050205	     49.31794631
      1.33471757	     -0.05039652	     -0.00029130	     -0.19213912	     -0.05738150	      0.88276045	     -0.00041864	     -0.21037868	      0.00228256	      0.00046196	     49.24825406
      1.33624690	     -0.05041603	     -0.00029384	     -0.19215787	     -0.05737806	      0.88276111	     -0.00041911	     -0.21036607	      0.00222191	      0.00040443	     49.23990878
      1.33755080	     -0.05043668	     -0.00029481	     -0.19217791	     -0.05737519	      0.88276161	     -0.00041951	     -0.21035614	      0.00217054	      0.00035583	     49.10288775
      1.33885471	     -0.05046153	     -0.00029773	     -0.19220209	     -0.05737240	      0.88276204	     -0.00041990	     -0.21034694	      0.00211933	      0.00030774	     49.13410525
      1.34015861	     -0.05048970	     -0.00029827	     -0.19222966	     -0.05736967	      0.88276241	     -0.00042030	     -0.21033849	      0.00206860	      0.00026038	     48.92425350
      1.34146251	     -0.05052167	     -0.00030198	     -0.19226096	     -0.05736700	      0.88276272	     -0.00042069	     -0.21033075	      0.00201805	      0.00021379	     49.01309257
      1.34257146	     -0.05055102	     -0.00030227	     -0.19228982	     -0.05736479	      0.88276294	     -0.00042102	     -0.21032473	      0.00197557	      0.00017499	     48.77696398
      1.34368040	     -0.05058330	     -0.00030473	     -0.19232154	     -0.05736262	      0.88276311	     -0.00042135	     -0.21031921	      0.00193326	      0.00013695	     48.74487166
      1.34509966	     -0.05062797	     -0.00030653	     -0.19236555	     -0.05735991	      0.88276327	     -0.00042177	     -0.21031287	      0.00187971	      0.00008956	     48.55949510
      1.34651892	     -0.05067651	     -0.00031019	     -0.19241339	     -0.05735728	      0.88276336	     -0.00042219	     -0.21030732	      0.00182664	      0.00004366	     48.56306208
      1.34763505	     -0.05071681	     -0.00031076	     -0.19245321	     -0.05735527	      0.88276339	     -0.00042252	     -0.21030351	      0.00178552	      0.00000874	     48.30729208
      1.34875117	     -0.05075939	     -0.00031317	     -0.19249526	     -0.05735330	      0.88276338	     -0.00042284	     -0.21030017	      0.00174472	     -0.00002518	     48.24541326
      1.35019345	     -0.05081712	     -0.00031490	     -0.19255236	     -0.05735082	      0.88276332	     -0.00042326	     -0.21029653	      0.00169277	     -0.00006739	     48.02123138
      1.35163574	     -0.05087808	     -0.00031868	     -0.19261263	     -0.05734841	      0.88276319	     -0.00042368	     -0.21029362	      0.00164150	     -0.00010778	     48.01909444
      1.35270690	     -0.05092505	     -0.00031905	     -0.19265916	     -0.05734668	      0.88276306	     -0.00042398	     -0.21029192	      0.00160416	     -0.00013647	     47.72697852
      1.35377805	     -0.05097384	     -0.00032122	     -0.19270748	     -0.05734498	      0.88276290	     -0.00042429	     -0.21029061	      0.00156718	     -0.00016412	     47.63560121
      1.35529677	     -0.05104549	     -0.00032313	     -0.19277850	     -0.05734264	      0.88276262	     -0.00042472	     -0.21028939	      0.00151572	     -0.00020143	     47.38290979
      1.35660455	     -0.05110942	     -0.00032594	     -0.19284186	     -0.05734068	      0.88276234	     -0.00042509	     -0.21028891	      0.00147218	     -0.00023183	     47.29427220
      1.35791232	     -0.05117464	     -0.00032656	     -0.19290658	     -0.05733879	      0.88276201	     -0.00042546	     -0.21028894	      0.00142962	     -0.00026054	     46.99826595
      1.35922009	     -0.05124241	     -0.00032949	     -0.19297379	     -0.05733694	      0.88276166	     -0.00042583	     -0.21028948	      0.00138775	     -0.00028766	     46.95494900
      1.36052787	     -0.05131203	     -0.00032942	     -0.19304296	     -0.05733516	      0.88276126	     -0.00042619	     -0.21029052	      0.00134699	     -0.00031309	     46.57645141
      1.36164823	     -0.05137343	     -0.00033243	     -0.19310389	     -0.05733367	      0.88276090	     -0.00042651	     -0.21029179	      0.00131260	     -0.00033367	     46.54778503
      1.36276860	     -0.05143585	     -0.00033350	     -0.19316589	     -0.05733221	      0.88276052	     -0.00042682	     -0.21029341	      0.00127907	     -0.00035306	     46.29778517
      1.36418862	     -0.05151647	     -0.00033617	     -0.19324597	     -0.05733043	      0.88276000	     -0.00042721	     -0.21029591	      0.00123749	     -0.00037604	     46.14285194
      1.36560865	     -0.05159849	     -0.00033696	     -0.19332752	     -0.05732870	      0.88275945	     -0.00042761	     -0.21029890	      0.00119725	     -0.00039725	     45.78198441
      1.36674413	     -0.05166550	     -0.00033982	     -0.19339409	     -0.05732736	      0.88275899	     -0.00042792	     -0.21030161	      0.00116578	     -0.00041305	     45.72926181
      1.36787960	     -0.05173346	     -0.00034086	     -0.19346168	     -0.05732605	      0.88275851	     -0.00042823	     -0.21030461	      0.00113525	     -0.00042779	     45.46903883
      1.36931705	     -0.05182113	     -0.00034358	     -0.19354885	     -0.05732445	      0.88275788	     -0.00042863	     -0.21030880	      0.00109768	     -0.00044506	     45.30169905
      1.37075450	     -0.05191048	     -0.00034429	     -0.19363777	     -0.05732290	      0.88275723	     -0.00042903	     -0.21031341	      0.00106160	     -0.00046080	     44.90350830
      1.37185212	     -0.05197985	     -0.00034719	     -0.19370675	     -0.05732174	      0.88275672	     -0.00042933	     -0.21031720	      0.00103477	     -0.00047194	     44.85132841
      1.37294974	     -0.05204980	     -0.00034828	     -0.19377638	     -0.05732062	      0.88275620	     -0.00042963	     -0.21032123	      0.00100891	     -0.00048227	     44.59918768
      1.37445278	     -0.05214643	     -0.00035089	     -0.19387254	     -0.05731913	      0.88275546	     -0.00043005	     -0.21032707	      0.00097473	     -0.00049527	     44.39262991
      1.37595582	     -0.05224412	     -0.00035152	     -0.19396984	     -0.05731769	      0.88275471	     -0.00043046	     -0.21033329	      0.00094227	     -0.00050696	     43.96465867
      1.37701840	     -0.05231399	     -0.00035431	     -0.19403938	     -0.05731670	      0.88275417	     -0.00043075	     -0.21033789	      0.00092008	     -0.00051456	     43.91155364
      1.37808097	     -0.05238417	     -0.00035536	     -0.19410928	     -0.05731574	      0.88275361	     -0.00043105	     -0.21034266	      0.00089884	     -0.00052159	     43.66806225
      1.37967099	     -0.05248958	     -0.00035787	     -0.19421428	     -0.05731433	      0.88275278	     -0.00043149	     -0.21035008	      0.00086848	     -0.00053116	     43.42570884
      1.38100643	     -0.05257819	     -0.00035888	     -0.19430258	     -0.05731319	      0.88275206	     -0.00043186	     -0.21035654	      0.00084449	     -0.00053833	     43.08957683
      1.38234187	     -0.05266659	     -0.00036163	     -0.19439064	     -0.05731208	      0.88275134	     -0.00043223	     -0.21036319	      0.00082163	     -0.00054480	     42.97220855
      1.38367731	     -0.05275419	     -0.00036200	     -0.19447798	     -0.05731099	      0.88275061	     -0.00043260	     -0.21037000	      0.00080025	     -0.00055047	     42.56471405
      1.38487406	     -0.05283190	     -0.00036465	     -0.19455541	     -0.05731005	      0.88274995	     -0.00043294	     -0.21037620	      0.00078192	     -0.00055499	     42.49884865
      1.38607082	     -0.05290850	     -0.00036519	     -0.19463179	     -0.05730912	      0.88274928	     -0.00043327	     -0.21038248	      0.00076477	     -0.00055889	     42.17692853
      1.38726757	     -0.05298396	     -0.00036697	     -0.19470701	     -0.05730822	      0.88274861	     -0.00043361	     -0.21038880	      0.00074846	     -0.00056225	     42.03071667
      1.38880565	     -0.05307891	     -0.00036772	     -0.19480171	     -0.05730708	      0.88274774	     -0.00043405	     -0.21039698	      0.00072901	     -0.00056567	     41.65627765
      1.39003104	     -0.05315282	     -0.00036992	     -0.19487538	     -0.05730620	      0.88274705	     -0.00043440	     -0.21040351	      0.00071443	     -0.00056773	     41.58992685
      1.39125642	     -0.05322495	     -0.00037026	     -0.19494734	     -0.05730533	      0.88274635	     -0.00043475	     -0.21041003	      0.00070095	     -0.00056909	     41.27277537
      1.39248181	     -0.05329532	     -0.00037189	     -0.19501752	     -0.05730448	      0.88274565	     -0.00043510	     -0.21041653	      0.00068825	     -0.00056981	     41.15262766
      1.39399946	     -0.05337982	     -0.00037225	     -0.19510184	     -0.05730344	      0.88274479	     -0.00043555	     -0.21042454	      0.00067385	     -0.00056971	     40.78146119
      1.39521100	     -0.05344520	     -0.00037424	     -0.19516703	     -0.05730263	      0.88274410	     -0.00043590	     -0.21043088	      0.00066308	     -0.00056888	     40.75318320
      1.39642254	     -0.05350858	     -0.00037436	     -0.19523029	     -0.05730184	      0.88274341	     -0.00043626	     -0.21043718	      0.00065326	     -0.00056733	     40.45302185
      1.39763409	     -0.05356997	     -0.00037561	     -0.19529153	     -0.05730105	      0.88274272	     -0.00043662	     -0.21044342	      0.00064407	     -0.00056511	     40.34816244
      1.39920978	     -0.05364671	     -0.00037572	     -0.19536814	     -0.05730004	      0.88274184	     -0.00043709	     -0.21045145	      0.00063335	     -0.00056117	     39.99385795
      1.40041915	     -0.05370324	     -0.00037741	     -0.19542452	     -0.05729928	      0.88274116	     -0.00043745	     -0.21045754	      0.00062576	     -0.00055738	     39.99675404
      1.40162851	     -0.05375764	     -0.00037734	     -0.19547884	     -0.05729853	      0.88274049	     -0.00043782	     -0.21046355	      0.00061899	     -0.00055287	     39.71982409
      1.40283788	     -0.05380994	     -0.00037834	     -0.19553102	     -0.05729779	      0.88273982	     -0.00043819	     -0.21046949	      0.00061273	     -0.00054771	     39.63710268
      1.40445326	     -0.05387657	     -0.00037828	     -0.19559756	     -0.05729680	      0.88273894	     -0.00043869	     -0.21047731	      0.00060542	     -0.00053972	     39.30388038
      1.40565460	     -0.05392403	     -0.00037991	     -0.19564491	     -0.05729608	      0.88273830	     -0.00043906	     -0.21048304	      0.00060046	     -0.00053304	     39.33750166
      1.40685594	     -0.05396981	     -0.00037991	     -0.19569063	     -0.05729536	      0.88273766	     -0.00043944	     -0.21048870	      0.00059618	     -0.00052566	     39.08718127
      1.40832437	     -0.05402356	     -0.00038142	     -0.19574427	     -0.05729449	      0.88273690	     -0.00043991	     -0.21049554	      0.00059144	     -0.00051582	     39.05734398
      1.40963575	     -0.05406932	     -0.00038107	     -0.19578999	     -0.05729371	      0.88273623	     -0.00044033	     -0.21050157	      0.00058795	     -0.00050624	     38.73470046
      1.41094713	     -0.05411374	     -0.00038289	     -0.19583431	     -0.05729295	      0.88273557	     -0.00044076	     -0.21050755	      0.00058472	     -0.00049604	     38.79234355
      1.41225851	     -0.05415765	     -0.00038245	     -0.19587819	     -0.05729218	      0.88273493	     -0.00044119	     -0.21051351	      0.00058217	     -0.00048525	     38.44386293
      1.41356989	     -0.05420117	     -0.00038431	     -0.19592162	     -0.05729142	      0.88273430	     -0.00044162	     -0.21051949	      0.00057980	     -0.00047411	     38.52248346
      1.41488126	     -0.05424441	     -0.00038356	     -0.19596485	     -0.05729066	      0.88273368	     -0.00044206	     -0.21052553	      0.00057813	     -0.00046274	     38.15156614
      1.41619264	     -0.05428758	     -0.00038533	     -0.19600794	     -0.05728990	      0.88273309	     -0.00044250	     -0.21053167	      0.00057665	     -0.00045145	     38.25754711
      1.41750402	     -0.05433132	     -0.00038435	     -0.19605169	     -0.05728915	      0.88273250	     -0.00044295	     -0.21053794	      0.00057596	     -0.00044033	     37.86586054
      1.41881540	     -0.05437601	     -0.00038615	     -0.19609631	     -0.05728839	      0.88273193	     -0.00044340	     -0.21054439	      0.00057551	     -0.00042974	     37.99394295
      1.42012678	     -0.05442169	     -0.00038498	     -0.19614201	     -0.05728764	      0.88273137	     -0.00044386	     -0.21055108	      0.00057593	     -0.00041979	     37.57854271
      1.42143816	     -0.05446796	     -0.00038679	     -0.19618823	     -0.05728688	      0.88273083	     -0.00044432	     -0.21055804	      0.00057668	     -0.00041080	     37.73525523
      1.42274954	     -0.05451377	     -0.00038539	     -0.19623408	     -0.05728612	      0.88273030	     -0.00044479	     -0.21056527	      0.00057842	     -0.00040280	     37.30960361
      1.42406092	     -0.05455892	     -0.00038704	     -0.19627919	     -0.05728536	      0.88272977	     -0.00044526	     -0.21057277	      0.00058052	     -0.00039602	     37.49154277
      1.42537230	     -0.05460286	     -0.00038535	     -0.19632320	     -0.05728460	      0.88272926	     -0.00044574	     -0.21058051	      0.00058367	     -0.00039036	     37.05576061
      1.42668368	     -0.05464558	     -0.00038674	     -0.19636590	     -0.05728383	      0.88272875	     -0.00044622	     -0.21058846	      0.00058717	     -0.00038600	     37.24768904
      1.42799506	     -0.05468709	     -0.00038482	     -0.19640751	     -0.05728306	      0.88272824	     -0.00044671	     -0.21059662	      0.00059171	     -0.00038278	     36.80485525
      1.42930644	     -0.05472768	     -0.00038609	     -0.19644810	     -0.05728228	      0.88272774	     -0.00044720	     -0.21060496	      0.00059657	     -0.00038082	     36.99773428
      1.43061782	     -0.05476641	     -0.00038398	     -0.19648694	     -0.05728149	      0.88272724	     -0.00044770	     -0.21061347	      0.00060244	     -0.00037995	     36.55774597
      1.43192920	     -0.05480385	     -0.00038504	     -0.19652440	     -0.05728070	      0.88272675	     -0.00044820	     -0.21062212	      0.00060861	     -0.00038026	     36.74986805
      1.43324058	     -0.05483989	     -0.00038298	     -0.19656056	     -0.05727990	      0.88272625	     -0.00044871	     -0.21063090	      0.00061573	     -0.00038151	     36.32655069
      1.43455195	     -0.05487444	     -0.00038402	     -0.19659514	     -0.05727909	      0.88272575	     -0.00044923	     -0.21063980	      0.00062311	     -0.00038372	     36.50942655
      1.43586333	     -0.05490740	     -0.00038199	     -0.19662824	     -0.05727826	      0.88272524	     -0.00044975	     -0.21064878	      0.00063138	     -0.00038666	     36.10598354
      1.43717471	     -0.05493916	     -0.00038295	     -0.19666005	     -0.05727743	      0.88272473	     -0.00045028	     -0.21065785	      0.00063987	     -0.00039037	     36.27267737
      1.43848609	     -0.05496991	     -0.00038108	     -0.19669093	     -0.05727658	      0.88272422	     -0.00045082	     -0.21066700	      0.00064919	     -0.00039460	     35.90008850
      1.43979747	     -0.05499951	     -0.00038207	     -0.19672059	     -0.05727573	      0.88272370	     -0.00045136	     -0.21067622	      0.00065872	     -0.00039938	     36.05395646
      1.44110885	     -0.05502757	     -0.00038044	     -0.19674880	     -0.05727486	      0.88272317	     -0.00045191	     -0.21068551	      0.00066905	     -0.00040444	     35.72396708
      1.44242023	     -0.05505441	     -0.00038138	     -0.19677570	     -0.05727397	      0.88272263	     -0.00045247	     -0.21069483	      0.00067957	     -0.00040977	     35.85846482
      1.44373161	     -0.05507975	     -0.00037988	     -0.19680119	     -0.05727307	      0.88272209	     -0.00045304	     -0.21070418	      0.00069080	     -0.00041515	     35.56984839
      1.44504299	     -0.05510359	     -0.00038074	     -0.19682510	     -0.05727216	      0.88272155	     -0.00045361	     -0.21071354	      0.00070223	     -0.00042055	     35.69483136
      1.44635437	     -0.05512596	     -0.00037947	     -0.19684763	     -0.05727123	      0.88272099	     -0.00045418	     -0.21072288	      0.00071430	     -0.00042575	     35.45351125
      1.44766575	     -0.05514730	     -0.00038032	     -0.19686906	     -0.05727029	      0.88272043	     -0.00045477	     -0.21073219	      0.00072653	     -0.00043071	     35.56330687
      1.44897713	     -0.05516680	     -0.00037914	     -0.19688871	     -0.05726933	      0.88271986	     -0.00045536	     -0.21074148	      0.00073932	     -0.00043525	     35.36249384
      1.45028851	     -0.05518436	     -0.00037976	     -0.19690637	     -0.05726835	      0.88271929	     -0.00045596	     -0.21075069	      0.00075225	     -0.00043936	     35.46362954
      1.45159989	     -0.05519919	     -0.00037851	     -0.19692137	     -0.05726735	      0.88271871	     -0.00045657	     -0.21075980	      0.00076569	     -0.00044284	     35.30717666
      1.45291126	     -0.05521062	     -0.00037870	     -0.19693293	     -0.05726634	      0.88271813	     -0.00045718	     -0.21076876	      0.00077924	     -0.00044564	     35.40963959
      1.45422264	     -0.05521824	     -0.00037713	     -0.19694073	     -0.05726531	      0.88271754	     -0.00045780	     -0.21077750	      0.00079320	     -0.00044755	     35.29448877
      1.45553402	     -0.05522080	     -0.00037654	     -0.19694344	     -0.05726426	      0.88271695	     -0.00045843	     -0.21078595	      0.00080721	     -0.00044852	     35.39948138
      1.45684540	     -0.05521721	     -0.00037415	     -0.19694006	     -0.05726319	      0.88271636	     -0.00045906	     -0.21079402	      0.00082151	     -0.00044832	     35.32685070
      1.45815678	     -0.05520765	     -0.00037262	     -0.19693069	     -0.05726210	      0.88271578	     -0.00045970	     -0.21080161	      0.00083579	     -0.00044686	     35.44327753
      1.45973839	     -0.05518977	     -0.00036881	     -0.19691309	     -0.05726077	      0.88271507	     -0.00046048	     -0.21081006	      0.00085321	     -0.00044308	     35.34692755
      1.46091506	     -0.05517449	     -0.00036812	     -0.19689796	     -0.05725976	      0.88271455	     -0.00046107	     -0.21081587	      0.00086587	     -0.00043880	     35.54014155
      1.46209174	     -0.05515762	     -0.00036595	     -0.19688127	     -0.05725873	      0.88271404	     -0.00046167	     -0.21082132	      0.00087860	     -0.00043317	     35.51480056
      1.46364649	     -0.05513212	     -0.00036469	     -0.19685595	     -0.05725735	      0.88271338	     -0.00046246	     -0.21082803	      0.00089508	     -0.00042359	     35.68216525
      1.46504202	     -0.05510584	     -0.00036229	     -0.19682988	     -0.05725609	      0.88271279	     -0.00046318	     -0.21083357	      0.00090974	     -0.00041275	     35.63330023
      1.46643754	     -0.05507830	     -0.00036255	     -0.19680246	     -0.05725481	      0.88271222	     -0.00046391	     -0.21083870	      0.00092377	     -0.00039981	     35.90183365
      1.46766569	     -0.05505202	     -0.00036033	     -0.19677635	     -0.05725367	      0.88271174	     -0.00046456	     -0.21084292	      0.00093598	     -0.00038665	     35.80353098
      1.46889384	     -0.05502345	     -0.00036006	     -0.19674790	     -0.05725251	      0.88271128	     -0.00046521	     -0.21084685	      0.00094762	     -0.00037196	     35.98583333
      1.47012199	     -0.05499264	     -0.00035862	     -0.19671723	     -0.05725134	      0.88271083	     -0.00046587	     -0.21085049	      0.00095898	     -0.00035573	     36.02019731
      1.47176339	     -0.05494934	     -0.00035835	     -0.19667406	     -0.05724976	      0.88271026	     -0.00046676	     -0.21085490	      0.00097335	     -0.00033176	     36.26448113
      1.47301775	     -0.05491587	     -0.00035684	     -0.19664072	     -0.05724853	      0.88270986	     -0.00046745	     -0.21085798	      0.00098392	     -0.00031173	     36.22962353
      1.47427211	     -0.05488283	     -0.00035729	     -0.19660775	     -0.05724729	      0.88270948	     -0.00046814	     -0.21086085	      0.00099379	     -0.00029042	     36.42110811
      1.47552647	     -0.05484923	     -0.00035649	     -0.19657425	     -0.05724604	      0.88270913	     -0.00046884	     -0.21086355	      0.00100326	     -0.00026795	     36.45969557
      1.47713684	     -0.05480355	     -0.00035671	     -0.19652866	     -0.05724441	      0.88270872	     -0.00046975	     -0.21086675	      0.00101453	     -0.00023777	     36.72146773
      1.47836334	     -0.05476778	     -0.00035514	     -0.19649301	     -0.05724316	      0.88270845	     -0.00047044	     -0.21086897	      0.00102275	     -0.00021387	     36.69899329
      1.47958984	     -0.05473223	     -0.00035543	     -0.19645752	     -0.05724190	      0.88270820	     -0.00047115	     -0.21087101	      0.00103033	     -0.00018940	     36.89383301
      1.48108020	     -0.05468839	     -0.00035426	     -0.19641378	     -0.05724036	      0.88270794	     -0.00047200	     -0.21087329	      0.00103906	     -0.00015895	     36.96606872
      1.48241921	     -0.05464842	     -0.00035506	     -0.19637385	     -0.05723897	      0.88270775	     -0.00047278	     -0.21087512	      0.00104614	     -0.00013114	     37.22654940
      1.48375823	     -0.05460720	     -0.00035349	     -0.19633273	     -0.05723756	      0.88270759	     -0.00047357	     -0.21087674	      0.00105283	     -0.00010295	     37.24899615
      1.48509725	     -0.05456501	     -0.00035419	     -0.19629057	     -0.05723615	      0.88270747	     -0.00047436	     -0.21087813	      0.00105868	     -0.00007467	     37.50831421
      1.48643627	     -0.05452296	     -0.00035232	     -0.19624862	     -0.05723473	      0.88270739	     -0.00047515	     -0.21087929	      0.00106415	     -0.00004641	     37.52835756
      1.48777529	     -0.05448163	     -0.00035391	     -0.19620729	     -0.05723330	      0.88270735	     -0.00047595	     -0.21088025	      0.00106878	     -0.00001843	     37.81703519
      1.48911431	     -0.05443891	     -0.00035225	     -0.19616466	     -0.05723186	      0.88270734	     -0.00047676	     -0.21088099	      0.00107309	      0.00000928	     37.82556364
      1.49031859	     -0.05439834	     -0.00035322	     -0.19612409	     -0.05723057	      0.88270737	     -0.00047749	     -0.21088142	      0.00107619	      0.00003373	     38.07295487
      1.49152287	     -0.05435586	     -0.00035153	     -0.19608169	     -0.05722927	      0.88270742	     -0.00047822	     -0.21088157	      0.00107898	      0.00005776	     38.15120148
      1.49272715	     -0.05431264	     -0.00035088	     -0.19603851	     -0.05722797	      0.88270750	     -0.00047896	     -0.21088145	      0.00108118	      0.00008122	     38.32854076
      1.49439457	     -0.05425204	     -0.00034850	     -0.19597800	     -0.05722617	      0.88270767	     -0.00047999	     -0.21088082	      0.00108351	      0.00011266	     38.46071715
      1.49563377	     -0.05420768	     -0.00034841	     -0.19593364	     -0.05722482	      0.88270782	     -0.00048076	     -0.21088002	      0.00108446	      0.00013500	     38.68157189
      1.49687296	     -0.05416359	     -0.00034674	     -0.19588960	     -0.05722348	      0.88270800	     -0.00048154	     -0.21087898	      0.00108505	      0.00015641	     38.76845010
      1.49811216	     -0.05411907	     -0.00034662	     -0.19584509	     -0.05722213	      0.88270821	     -0.00048232	     -0.21087772	      0.00108501	      0.00017680	     38.94324583
      1.49973348	     -0.05405915	     -0.00034464	     -0.19578522	     -0.05722037	      0.88270851	     -0.00048335	     -0.21087575	      0.00108429	      0.00020201	     39.09967296
      1.50094053	     -0.05401157	     -0.00034465	     -0.19573762	     -0.05721907	      0.88270877	     -0.00048412	     -0.21087396	      0.00108305	      0.00021973	     39.32565580
      1.50214758	     -0.05396188	     -0.00034300	     -0.19568796	     -0.05721776	      0.88270904	     -0.00048489	     -0.21087183	      0.00108144	      0.00023670	     39.45083109
      1.50364083	     -0.05389800	     -0.00034266	     -0.19562406	     -0.05721615	      0.88270941	     -0.00048585	     -0.21086868	      0.00107856	      0.00025669	     39.72240941
      1.50496865	     -0.05383794	     -0.00034078	     -0.19556403	     -0.05721472	      0.88270977	     -0.00048672	     -0.21086535	      0.00107537	      0.00027376	     39.86488702
      1.50629647	     -0.05377487	     -0.00034133	     -0.19550089	     -0.05721329	      0.88271014	     -0.00048758	     -0.21086147	      0.00107121	      0.00029031	     40.15627048
      1.50762429	     -0.05370910	     -0.00033966	     -0.19543513	     -0.05721187	      0.88271054	     -0.00048845	     -0.21085701	      0.00106633	      0.00030667	     40.30268440
      1.50895211	     -0.05364124	     -0.00034087	     -0.19536717	     -0.05721046	      0.88271095	     -0.00048933	     -0.21085195	      0.00106025	      0.00032290	     40.60994683
      1.51027994	     -0.05357146	     -0.00033925	     -0.19529737	     -0.05720906	      0.88271139	     -0.00049021	     -0.21084630	      0.00105330	      0.00033927	     40.74878248
      1.51160776	     -0.05350084	     -0.00034107	     -0.19522661	     -0.05720766	      0.88271186	     -0.00049110	     -0.21084007	      0.00104495	      0.00035570	     41.07082190
      1.51278712	     -0.05343676	     -0.00033995	     -0.19516248	     -0.05720644	      0.88271228	     -0.00049189	     -0.21083406	      0.00103677	      0.00037054	     41.20546288
      1.51396647	     -0.05337150	     -0.00034103	     -0.19509710	     -0.05720522	      0.88271273	     -0.00049269	     -0.21082761	      0.00102749	      0.00038556	     41.45886361
      1.51540089	     -0.05329072	     -0.00034086	     -0.19501620	     -0.05720375	      0.88271330	     -0.00049366	     -0.21081918	      0.00101500	      0.00040423	     41.69876940
      1.51683531	     -0.05321067	     -0.00034278	     -0.19493597	     -0.05720231	      0.88271389	     -0.00049463	     -0.21081013	      0.00100085	      0.00042321	     42.01852499
      1.51801573	     -0.05314623	     -0.00034218	     -0.19487142	     -0.05720113	      0.88271440	     -0.00049544	     -0.21080230	      0.00098823	      0.00043904	     42.16361504
      1.51919616	     -0.05308270	     -0.00034351	     -0.19480771	     -0.05719998	      0.88271493	     -0.00049625	     -0.21079418	      0.00097447	      0.00045481	     42.39958280
      1.52064571	     -0.05300449	     -0.00034364	     -0.19472932	     -0.05719858	      0.88271560	     -0.00049725	     -0.21078381	      0.00095640	      0.00047409	     42.64970454
      1.52209526	     -0.05292621	     -0.00034598	     -0.19465079	     -0.05719720	      0.88271630	     -0.00049825	     -0.21077302	      0.00093679	      0.00049310	     42.99669179
      1.52322145	     -0.05286553	     -0.00034538	     -0.19458997	     -0.05719616	      0.88271686	     -0.00049903	     -0.21076436	      0.00092077	      0.00050773	     43.14550326
      1.52434764	     -0.05280556	     -0.00034668	     -0.19452979	     -0.05719513	      0.88271744	     -0.00049981	     -0.21075546	      0.00090377	      0.00052208	     43.37376810
      1.52586114	     -0.05272672	     -0.00034728	     -0.19445070	     -0.05719378	      0.88271825	     -0.00050087	     -0.21074319	      0.00087971	      0.00054086	     43.62890733
      1.52737464	     -0.05265091	     -0.00035000	     -0.19437456	     -0.05719247	      0.88271908	     -0.00050193	     -0.21073065	      0.00085400	      0.00055873	     43.96785332
      1.52844729	     -0.05259893	     -0.00034963	     -0.19432241	     -0.05719156	      0.88271969	     -0.00050268	     -0.21072164	      0.00083508	      0.00057079	     44.07593640
      1.52951995	     -0.05254843	     -0.00035108	     -0.19427168	     -0.05719068	      0.88272030	     -0.00050343	     -0.21071256	      0.00081536	      0.00058216	     44.27397037
      1.53112612	     -0.05247489	     -0.00035224	     -0.19419780	     -0.05718939	      0.88272125	     -0.00050456	     -0.21069888	      0.00078468	      0.00059781	     44.52526047
      1.53246228	     -0.05241528	     -0.00035418	     -0.19413788	     -0.05718836	      0.88272206	     -0.00050551	     -0.21068744	      0.00075801	      0.00060936	     44.77834501
      1.53379844	     -0.05235802	     -0.00035436	     -0.19408034	     -0.05718737	      0.88272288	     -0.00050645	     -0.21067596	      0.00073053	      0.00061947	     44.93516707
      1.53513460	     -0.05230391	     -0.00035698	     -0.19402588	     -0.05718641	      0.88272371	     -0.00050740	     -0.21066452	      0.00070200	      0.00062789	     45.20679070
      1.53647076	     -0.05225263	     -0.00035664	     -0.19397433	     -0.05718549	      0.88272456	     -0.00050835	     -0.21065315	      0.00067285	      0.00063461	     45.30893134
      1.53759571	     -0.05221170	     -0.00035928	     -0.19393308	     -0.05718475	      0.88272527	     -0.00050915	     -0.21064367	      0.00064752	      0.00063874	     45.53513327
      1.53872066	     -0.05217293	     -0.00036001	     -0.19389403	     -0.05718403	      0.88272599	     -0.00050995	     -0.21063429	      0.00062182	      0.00064150	     45.65039138
      1.54017608	     -0.05212682	     -0.00036247	     -0.19384752	     -0.05718315	      0.88272693	     -0.00051099	     -0.21062237	      0.00058778	      0.00064281	     45.87709282
      1.54163151	     -0.05208543	     -0.00036331	     -0.19380577	     -0.05718232	      0.88272786	     -0.00051203	     -0.21061074	      0.00055317	      0.00064154	     45.98771146
      1.54275059	     -0.05205701	     -0.00036621	     -0.19377700	     -0.05718172	      0.88272858	     -0.00051283	     -0.21060203	      0.00052597	      0.00063870	     46.19068674
      1.54386968	     -0.05203176	     -0.00036752	     -0.19375145	     -0.05718115	      0.88272929	     -0.00051363	     -0.21059357	      0.00049854	      0.00063428	     46.27983276
      1.54535685	     -0.05200276	     -0.00037079	     -0.19372199	     -0.05718043	      0.88273023	     -0.00051469	     -0.21058275	      0.00046154	      0.00062583	     46.48593022
      1.54684402	     -0.05197811	     -0.00037205	     -0.19369694	     -0.05717977	      0.88273115	     -0.00051576	     -0.21057242	      0.00042422	      0.00061447	     46.54188613
      1.54790362	     -0.05196287	     -0.00037529	     -0.19368135	     -0.05717934	      0.88273180	     -0.00051652	     -0.21056537	      0.00039724	      0.00060448	     46.71965328
      1.54896321	     -0.05194923	     -0.00037655	     -0.19366741	     -0.05717893	      0.88273243	     -0.00051728	     -0.21055857	      0.00037020	      0.00059298	     46.77204231
      1.55054892	     -0.05193154	     -0.00037925	     -0.19364925	     -0.05717838	      0.88273336	     -0.00051842	     -0.21054882	      0.00032947	      0.00057280	     46.93388326
      1.55187330	     -0.05191929	     -0.00038020	     -0.19363665	     -0.05717796	      0.88273410	     -0.00051937	     -0.21054107	      0.00029544	      0.00055333	     46.96164984
      1.55319768	     -0.05190931	     -0.00038275	     -0.19362627	     -0.05717759	      0.88273482	     -0.00052032	     -0.21053365	      0.00026124	      0.00053144	     47.12544490
      1.55452206	     -0.05190127	     -0.00038287	     -0.19361791	     -0.05717727	      0.88273551	     -0.00052127	     -0.21052656	      0.00022723	      0.00050731	     47.10104585
      1.55584644	     -0.05189516	     -0.00038592	     -0.19361140	     -0.05717699	      0.88273617	     -0.00052223	     -0.21051977	      0.00019309	      0.00048095	     47.31805494
      1.55696033	     -0.05189150	     -0.00038558	     -0.19360748	     -0.05717679	      0.88273669	     -0.00052303	     -0.21051430	      0.00016466	      0.00045727	     47.24158392
      1.55807423	     -0.05188935	     -0.00038719	     -0.19360502	     -0.05717663	      0.88273718	     -0.00052383	     -0.21050903	      0.00013621	      0.00043221	     47.33381136
      1.55952235	     -0.05188831	     -0.00038793	     -0.19360360	     -0.05717646	      0.88273778	     -0.00052487	     -0.21050249	      0.00009948	      0.00039784	     47.34390029
      1.56097047	     -0.05188941	     -0.00039062	     -0.19360429	     -0.05717634	      0.88273833	     -0.00052592	     -0.21049631	      0.00006286	      0.00036167	     47.50693238
      1.56208681	     -0.05189183	     -0.00039046	     -0.19360645	     -0.05717628	      0.88273872	     -0.00052672	     -0.21049178	      0.00003495	      0.00033281	     47.41931297
      1.56320316	     -0.05189559	     -0.00039211	     -0.19360990	     -0.05717626	      0.88273908	     -0.00052752	     -0.21048747	      0.00000709	      0.00030313	     47.49012139
      1.56467987	     -0.05190235	     -0.00039308	     -0.19361629	     -0.05717628	      0.88273950	     -0.00052858	     -0.21048209	     -0.00002942	      0.00026295	     47.47252513
      1.56615658	     -0.05191147	     -0.00039608	     -0.19362498	     -0.05717635	      0.88273985	     -0.00052964	     -0.21047706	     -0.00006573	      0.00022188	     47.63462341
      1.56721986	     -0.05191915	     -0.00039579	     -0.19363242	     -0.05717643	      0.88274007	     -0.00053040	     -0.21047367	     -0.00009150	      0.00019200	     47.51315744
      1.56828313	     -0.05192773	     -0.00039725	     -0.19364072	     -0.05717654	      0.88274026	     -0.00053117	     -0.21047044	     -0.00011719	      0.00016188	     47.55823581
      1.56985177	     -0.05194203	     -0.00039835	     -0.19365464	     -0.05717675	      0.88274048	     -0.00053229	     -0.21046600	     -0.00015464	      0.00011734	     47.53448439
      1.57117512	     -0.05195575	     -0.00040042	     -0.19366801	     -0.05717698	      0.88274061	     -0.00053323	     -0.21046252	     -0.00018595	      0.00007980	     47.60990541
      1.57249848	     -0.05197100	     -0.00040067	     -0.19368296	     -0.05717725	      0.88274069	     -0.00053418	     -0.21045929	     -0.00021679	      0.00004257	     47.52229918
      1.57382183	     -0.05198786	     -0.00040325	     -0.19369946	     -0.05717755	      0.88274072	     -0.00053512	     -0.21045631	     -0.00024744	      0.00000568	     47.63976224
      1.57500992	     -0.05200423	     -0.00040309	     -0.19371557	     -0.05717786	      0.88274071	     -0.00053597	     -0.21045384	     -0.00027447	     -0.00002692	     47.51368548
      1.57619800	     -0.05202186	     -0.00040499	     -0.19373291	     -0.05717821	      0.88274066	     -0.00053681	     -0.21045157	     -0.00030133	     -0.00005903	     47.57299263
      1.57738609	     -0.05204073	     -0.00040555	     -0.19375151	     -0.05717858	      0.88274057	     -0.00053765	     -0.21044951	     -0.00032778	     -0.00009048	     47.50922434
      1.57889805	     -0.05206641	     -0.00040776	     -0.19377681	     -0.05717910	      0.88274041	     -0.00053873	     -0.21044716	     -0.00036106	     -0.00012948	     47.56884822
      1.58010662	     -0.05208814	     -0.00040778	     -0.19379830	     -0.05717955	      0.88274023	     -0.00053958	     -0.21044551	     -0.00038715	     -0.00015966	     47.44449842
      1.58131520	     -0.05211085	     -0.00040960	     -0.19382072	     -0.05718004	      0.88274002	     -0.00054043	     -0.21044405	     -0.00041302	     -0.00018896	     47.49011355
      1.58252377	     -0.05213457	     -0.00041008	     -0.19384419	     -0.05718055	      0.88273977	     -0.00054128	     -0.21044278	     -0.00043842	     -0.00021725	     47.40754692
      1.58402161	     -0.05216552	     -0.00041234	     -0.19387479	     -0.05718123	      0.88273942	     -0.00054233	     -0.21044146	     -0.00046949	     -0.00025087	     47.46103678
      1.58521170	     -0.05219117	     -0.00041229	     -0.19390022	     -0.05718180	      0.88273911	     -0.00054316	     -0.21044060	     -0.00049361	     -0.00027635	     47.31737573
      1.58640178	     -0.05221791	     -0.00041405	     -0.19392669	     -0.05718241	      0.88273877	     -0.00054400	     -0.21043991	     -0.00051747	     -0.00030080	     47.34818370
      1.58759186	     -0.05224574	     -0.00041460	     -0.19395429	     -0.05718304	      0.88273839	     -0.00054482	     -0.21043940	     -0.00054082	     -0.00032413	     47.26013893
      1.58915023	     -0.05228376	     -0.00041672	     -0.19399197	     -0.05718390	      0.88273787	     -0.00054591	     -0.21043897	     -0.00057086	     -0.00035311	     47.29190074
      1.59033368	     -0.05231366	     -0.00041657	     -0.19402168	     -0.05718459	      0.88273744	     -0.00054673	     -0.21043884	     -0.00059303	     -0.00037388	     47.13330065
      1.59151713	     -0.05234447	     -0.00041812	     -0.19405225	     -0.05718530	      0.88273698	     -0.00054754	     -0.21043887	     -0.00061487	     -0.00039368	     47.14853286
      1.59294191	     -0.05238288	     -0.00041838	     -0.19409042	     -0.05718620	      0.88273640	     -0.00054852	     -0.21043911	     -0.00064039	     -0.00041619	     47.00677346
      1.59422241	     -0.05241876	     -0.00042039	     -0.19412604	     -0.05718703	      0.88273586	     -0.00054940	     -0.21043951	     -0.00066285	     -0.00043530	     47.05361591
      1.59550292	     -0.05245599	     -0.00042020	     -0.19416308	     -0.05718790	      0.88273529	     -0.00055028	     -0.21044010	     -0.00068455	     -0.00045332	     46.86670102
      1.59678342	     -0.05249470	     -0.00042230	     -0.19420153	     -0.05718879	      0.88273470	     -0.00055115	     -0.21044088	     -0.00070579	     -0.00047043	     46.91460864
      1.59806393	     -0.05253486	     -0.00042203	     -0.19424152	     -0.05718970	      0.88273409	     -0.00055202	     -0.21044185	     -0.00072621	     -0.00048659	     46.70442807
      1.59934443	     -0.05257650	     -0.00042422	     -0.19428292	     -0.05719065	      0.88273345	     -0.00055289	     -0.21044302	     -0.00074613	     -0.00050202	     46.75468365
      1.60062494	     -0.05261934	     -0.00042383	     -0.19432560	     -0.05719161	      0.88273280	     -0.00055375	     -0.21044438	     -0.00076514	     -0.00051669	     46.52590325
      1.60190544	     -0.05266335	     -0.00042606	     -0.19436938	     -0.05719261	      0.88273213	     -0.00055462	     -0.21044593	     -0.00078363	     -0.00053080	     46.58026601
      1.60318595	     -0.05270854	     -0.00042557	     -0.19441443	     -0.05719362	      0.88273144	     -0.00055547	     -0.21044766	     -0.00080114	     -0.00054430	     46.33109341
      1.60446645	     -0.05275494	     -0.00042785	     -0.19446061	     -0.05719466	      0.88273074	     -0.00055633	     -0.21044957	     -0.00081809	     -0.00055740	     46.38542620
      1.60574696	     -0.05280242	     -0.00042725	     -0.19450797	     -0.05719572	      0.88273001	     -0.00055719	     -0.21045166	     -0.00083402	     -0.00057003	     46.11563685
      1.60702746	     -0.05285094	     -0.00042952	     -0.19455629	     -0.05719679	      0.88272928	     -0.00055804	     -0.21045392	     -0.00084938	     -0.00058242	     46.16851222
      1.60830797	     -0.05289987	     -0.00042847	     -0.19460513	     -0.05719789	      0.88272852	     -0.00055889	     -0.21045635	     -0.00086367	     -0.00059447	     45.88273562
      1.60958847	     -0.05295007	     -0.00043038	     -0.19465516	     -0.05719900	      0.88272775	     -0.00055973	     -0.21045894	     -0.00087737	     -0.00060635	     45.92967494
      1.61086897	     -0.05300124	     -0.00042925	     -0.19470626	     -0.05720014	      0.88272697	     -0.00056057	     -0.21046171	     -0.00088997	     -0.00061800	     45.62819859
      1.61214948	     -0.05305339	     -0.00043113	     -0.19475825	     -0.05720128	      0.88272617	     -0.00056141	     -0.21046463	     -0.00090195	     -0.00062960	     45.67271938
      1.61342998	     -0.05310619	     -0.00042992	     -0.19481100	     -0.05720245	      0.88272536	     -0.00056225	     -0.21046770	     -0.00091280	     -0.00064107	     45.36176171
      1.61471049	     -0.05315964	     -0.00043172	     -0.19486431	     -0.05720362	      0.88272453	     -0.00056308	     -0.21047091	     -0.00092300	     -0.00065259	     45.40222028
      1.61599099	     -0.05321361	     -0.00043046	     -0.19491824	     -0.05720481	      0.88272369	     -0.00056392	     -0.21047425	     -0.00093203	     -0.00066403	     45.08604694
      1.61727150	     -0.05326817	     -0.00043215	     -0.19497269	     -0.05720601	      0.88272283	     -0.00056474	     -0.21047770	     -0.00094040	     -0.00067555	     45.11711074
      1.61855200	     -0.05332317	     -0.00043108	     -0.19502766	     -0.05720722	      0.88272196	     -0.00056557	     -0.21048125	     -0.00094760	     -0.00068702	     44.79905873
      1.61983251	     -0.05337851	     -0.00043299	     -0.19508290	     -0.05720843	      0.88272107	     -0.00056639	     -0.21048491	     -0.00095413	     -0.00069853	     44.81885168
      1.62111301	     -0.05343392	     -0.00043202	     -0.19513830	     -0.05720966	      0.88272017	     -0.00056721	     -0.21048865	     -0.00095950	     -0.00070997	     44.50498274
      1.62239352	     -0.05348952	     -0.00043371	     -0.19519383	     -0.05721089	      0.88271925	     -0.00056803	     -0.21049246	     -0.00096418	     -0.00072144	     44.51533087
      1.62367402	     -0.05354509	     -0.00043273	     -0.19524941	     -0.05721213	      0.88271832	     -0.00056885	     -0.21049634	     -0.00096770	     -0.00073282	     44.21076413
      1.62495453	     -0.05360063	     -0.00043419	     -0.19530489	     -0.05721337	      0.88271737	     -0.00056966	     -0.21050026	     -0.00097052	     -0.00074418	     44.20828121
      1.62623503	     -0.05365613	     -0.00043319	     -0.19536042	     -0.05721461	      0.88271641	     -0.00057047	     -0.21050423	     -0.00097220	     -0.00075538	     43.91226767
      1.62751553	     -0.05371167	     -0.00043439	     -0.19541593	     -0.05721586	      0.88271544	     -0.00057127	     -0.21050823	     -0.00097318	     -0.00076651	     43.89357288
      1.62879604	     -0.05376697	     -0.00043335	     -0.19547127	     -0.05721711	      0.88271445	     -0.00057208	     -0.21051226	     -0.00097304	     -0.00077745	     43.61235654
      1.63007654	     -0.05382192	     -0.00043425	     -0.19552622	     -0.05721835	      0.88271345	     -0.00057288	     -0.21051631	     -0.00097217	     -0.00078827	     43.58139955
      1.63135705	     -0.05387647	     -0.00043317	     -0.19558083	     -0.05721959	      0.88271243	     -0.00057367	     -0.21052036	     -0.00097021	     -0.00079883	     43.31522541
      1.63263755	     -0.05393065	     -0.00043376	     -0.19563504	     -0.05722084	      0.88271140	     -0.00057447	     -0.21052441	     -0.00096751	     -0.00080918	     43.26915739
      1.63391806	     -0.05398427	     -0.00043263	     -0.19568874	     -0.05722207	      0.88271036	     -0.00057526	     -0.21052845	     -0.00096376	     -0.00081922	     43.02004569
      1.63519856	     -0.05403738	     -0.00043293	     -0.19574189	     -0.05722330	      0.88270930	     -0.00057605	     -0.21053246	     -0.00095926	     -0.00082896	     42.96072025
      1.63647907	     -0.05409004	     -0.00043181	     -0.19579465	     -0.05722453	      0.88270824	     -0.00057683	     -0.21053645	     -0.00095375	     -0.00083831	     42.72737530
      1.63775957	     -0.05414233	     -0.00043193	     -0.19584701	     -0.05722575	      0.88270716	     -0.00057762	     -0.21054040	     -0.00094749	     -0.00084727	     42.65453028
      1.63904008	     -0.05419405	     -0.00043088	     -0.19589884	     -0.05722695	      0.88270607	     -0.00057840	     -0.21054431	     -0.00094027	     -0.00085572	     42.43772433
      1.64060890	     -0.05425648	     -0.00043133	     -0.19596137	     -0.05722842	      0.88270472	     -0.00057935	     -0.21054904	     -0.00093044	     -0.00086541	     42.41192314
      1.64175806	     -0.05430142	     -0.00042968	     -0.19600644	     -0.05722949	      0.88270372	     -0.00058004	     -0.21055245	     -0.00092226	     -0.00087191	     42.12436183
      1.64290721	     -0.05434571	     -0.00042970	     -0.19605083	     -0.05723054	      0.88270271	     -0.00058074	     -0.21055582	     -0.00091358	     -0.00087794	     42.06327134
      1.64444306	     -0.05440386	     -0.00042851	     -0.19610914	     -0.05723193	      0.88270136	     -0.00058166	     -0.21056022	     -0.00090086	     -0.00088515	     41.82958597
      1.64581781	     -0.05445498	     -0.00042901	     -0.19616037	     -0.05723316	      0.88270014	     -0.00058248	     -0.21056407	     -0.00088868	     -0.00089077	     41.82359048
      1.64719257	     -0.05450495	     -0.00042721	     -0.19621052	     -0.05723438	      0.88269891	     -0.00058330	     -0.21056784	     -0.00087540	     -0.00089548	     41.50662233
      1.64839685	     -0.05454771	     -0.00042811	     -0.19625339	     -0.05723542	      0.88269783	     -0.00058401	     -0.21057107	     -0.00086332	     -0.00089892	     41.55521146
      1.64960114	     -0.05458940	     -0.00042708	     -0.19629523	     -0.05723646	      0.88269675	     -0.00058473	     -0.21057422	     -0.00085042	     -0.00090160	     41.33661570
      1.65080542	     -0.05463001	     -0.00042724	     -0.19633598	     -0.05723747	      0.88269566	     -0.00058544	     -0.21057730	     -0.00083704	     -0.00090356	     41.28592138
      1.65244219	     -0.05468311	     -0.00042621	     -0.19638930	     -0.05723883	      0.88269418	     -0.00058640	     -0.21058136	     -0.00081781	     -0.00090496	     41.03780754
      1.65367947	     -0.05472151	     -0.00042705	     -0.19642782	     -0.05723983	      0.88269306	     -0.00058713	     -0.21058433	     -0.00080278	     -0.00090507	     41.08517763
      1.65491674	     -0.05475823	     -0.00042623	     -0.19646472	     -0.05724081	      0.88269194	     -0.00058785	     -0.21058720	     -0.00078703	     -0.00090426	     40.87915840
      1.65615402	     -0.05479347	     -0.00042663	     -0.19650012	     -0.05724178	      0.88269082	     -0.00058857	     -0.21058998	     -0.00077091	     -0.00090259	     40.85826630
      1.65775920	     -0.05483695	     -0.00042573	     -0.19654384	     -0.05724300	      0.88268938	     -0.00058951	     -0.21059345	     -0.00074915	     -0.00089903	     40.60760251
      1.65897531	     -0.05486794	     -0.00042679	     -0.19657497	     -0.05724390	      0.88268828	     -0.00059021	     -0.21059598	     -0.00073237	     -0.00089533	     40.69483560
      1.66019142	     -0.05489696	     -0.00042616	     -0.19660417	     -0.05724478	      0.88268720	     -0.00059092	     -0.21059842	     -0.00071501	     -0.00089069	     40.50910037
      1.66167146	     -0.05492981	     -0.00042692	     -0.19663722	     -0.05724582	      0.88268588	     -0.00059177	     -0.21060127	     -0.00069358	     -0.00088384	     40.54922898
      1.66300296	     -0.05495746	     -0.00042589	     -0.19666509	     -0.05724673	      0.88268471	     -0.00059253	     -0.21060372	     -0.00067372	     -0.00087649	     40.28709273
      1.66433446	     -0.05498314	     -0.00042702	     -0.19669094	     -0.05724761	      0.88268355	     -0.00059330	     -0.21060608	     -0.00065376	     -0.00086811	     40.41312693
      1.66566596	     -0.05500664	     -0.00042575	     -0.19671468	     -0.05724847	      0.88268240	     -0.00059406	     -0.21060834	     -0.00063321	     -0.00085865	     40.12902476
      1.66699746	     -0.05502790	     -0.00042700	     -0.19673611	     -0.05724930	      0.88268126	     -0.00059482	     -0.21061050	     -0.00061265	     -0.00084823	     40.30602695
      1.66832895	     -0.05504694	     -0.00042550	     -0.19675540	     -0.05725010	      0.88268014	     -0.00059558	     -0.21061255	     -0.00059151	     -0.00083677	     39.99648408
      1.66966045	     -0.05506397	     -0.00042694	     -0.19677260	     -0.05725088	      0.88267904	     -0.00059633	     -0.21061449	     -0.00057045	     -0.00082442	     40.22599392
      1.67099195	     -0.05507884	     -0.00042524	     -0.19678774	     -0.05725162	      0.88267795	     -0.00059709	     -0.21061632	     -0.00054881	     -0.00081109	     39.88761405
      1.67232345	     -0.05509185	     -0.00042688	     -0.19680091	     -0.05725234	      0.88267688	     -0.00059784	     -0.21061805	     -0.00052735	     -0.00079697	     40.16857991
      1.67350894	     -0.05510200	     -0.00042542	     -0.19681129	     -0.05725295	      0.88267594	     -0.00059851	     -0.21061949	     -0.00050778	     -0.00078365	     39.87406618
      1.67469444	     -0.05511101	     -0.00042585	     -0.19682049	     -0.05725354	      0.88267502	     -0.00059917	     -0.21062087	     -0.00048832	     -0.00076985	     39.95425729
      1.67615135	     -0.05512068	     -0.00042481	     -0.19683043	     -0.05725424	      0.88267391	     -0.00059999	     -0.21062247	     -0.00046410	     -0.00075227	     39.79093741
      1.67760825	     -0.05512969	     -0.00042546	     -0.19683965	     -0.05725489	      0.88267283	     -0.00060081	     -0.21062399	     -0.00043990	     -0.00073437	     39.96507316
      1.67881926	     -0.05513740	     -0.00042387	     -0.19684761	     -0.05725541	      0.88267195	     -0.00060149	     -0.21062525	     -0.00041936	     -0.00071940	     39.69124891
      1.68003027	     -0.05514613	     -0.00042425	     -0.19685653	     -0.05725591	      0.88267109	     -0.00060216	     -0.21062655	     -0.00039884	     -0.00070463	     39.77296324
      1.68149188	     -0.05515861	     -0.00042339	     -0.19686927	     -0.05725647	      0.88267007	     -0.00060298	     -0.21062825	     -0.00037358	     -0.00068729	     39.58325061
      1.68295349	     -0.05517366	     -0.00042484	     -0.19688452	     -0.05725700	      0.88266908	     -0.00060379	     -0.21063018	     -0.00034812	     -0.00067089	     39.79681478
      1.68412611	     -0.05518828	     -0.00042394	     -0.19689936	     -0.05725740	      0.88266830	     -0.00060444	     -0.21063197	     -0.00032707	     -0.00065859	     39.48618738
      1.68529873	     -0.05520544	     -0.00042507	     -0.19691668	     -0.05725777	      0.88266753	     -0.00060510	     -0.21063404	     -0.00030587	     -0.00064732	     39.54266105
      1.68681451	     -0.05523090	     -0.00042548	     -0.19694239	     -0.05725821	      0.88266656	     -0.00060594	     -0.21063720	     -0.00027769	     -0.00063448	     39.35427829
      1.68833030	     -0.05525917	     -0.00042789	     -0.19697085	     -0.05725861	      0.88266561	     -0.00060678	     -0.21064096	     -0.00024895	     -0.00062396	     39.56188420
      1.68947481	     -0.05528159	     -0.00042740	     -0.19699348	     -0.05725888	      0.88266490	     -0.00060742	     -0.21064420	     -0.00022639	     -0.00061764	     39.22116403
      1.69061933	     -0.05530484	     -0.00042868	     -0.19701690	     -0.05725913	      0.88266419	     -0.00060806	     -0.21064779	     -0.00020348	     -0.00061289	     39.25402311
      1.69219759	     -0.05533796	     -0.00042940	     -0.19705029	     -0.05725942	      0.88266323	     -0.00060894	     -0.21065330	     -0.00017079	     -0.00060887	     39.06108039
      1.69377586	     -0.05537240	     -0.00043213	     -0.19708495	     -0.05725967	      0.88266227	     -0.00060981	     -0.21065944	     -0.00013718	     -0.00060786	     39.28383054
      1.69487582	     -0.05539735	     -0.00043179	     -0.19711013	     -0.05725981	      0.88266160	     -0.00061042	     -0.21066409	     -0.00011280	     -0.00060881	     38.90508351
      1.69597577	     -0.05542314	     -0.00043326	     -0.19713610	     -0.05725992	      0.88266093	     -0.00061104	     -0.21066906	     -0.00008805	     -0.00061115	     38.90434886
      1.69765915	     -0.05546458	     -0.00043476	     -0.19717783	     -0.05726003	      0.88265989	     -0.00061197	     -0.21067728	     -0.00004895	     -0.00061717	     38.69742273
      1.69905737	     -0.05550161	     -0.00043720	     -0.19721509	     -0.05726008	      0.88265903	     -0.00061275	     -0.21068471	     -0.00001562	     -0.00062431	     38.73526646
      1.70045559	     -0.05553962	     -0.00043787	     -0.19725338	     -0.05726007	      0.88265815	     -0.00061352	     -0.21069270	      0.00001883	     -0.00063319	     38.42000360
      1.70185380	     -0.05557824	     -0.00044073	     -0.19729223	     -0.05726002	      0.88265726	     -0.00061430	     -0.21070122	      0.00005394	     -0.00064374	     38.57166785
      1.70309447	     -0.05561295	     -0.00044066	     -0.19732722	     -0.05725994	      0.88265645	     -0.00061498	     -0.21070921	      0.00008613	     -0.00065426	     38.20307926
      1.70433514	     -0.05564774	     -0.00044244	     -0.19736226	     -0.05725981	      0.88265563	     -0.00061567	     -0.21071757	      0.00011885	     -0.00066586	     38.24217235
      1.70557581	     -0.05568218	     -0.00044289	     -0.19739699	     -0.05725964	      0.88265480	     -0.00061635	     -0.21072627	      0.00015249	     -0.00067834	     38.04497401
      1.70720909	     -0.05572752	     -0.00044484	     -0.19744267	     -0.05725936	      0.88265368	     -0.00061725	     -0.21073819	      0.00019780	     -0.00069588	     38.06442224
      1.70848231	     -0.05576395	     -0.00044476	     -0.19747943	     -0.05725908	      0.88265278	     -0.00061795	     -0.21074784	      0.00023424	     -0.00071018	     37.75547929
      1.70975553	     -0.05580202	     -0.00044658	     -0.19751777	     -0.05725876	      0.88265187	     -0.00061865	     -0.21075783	      0.00027126	     -0.00072496	     37.78191565
      1.71102874	     -0.05584083	     -0.00044719	     -0.19755690	     -0.05725839	      0.88265093	     -0.00061935	     -0.21076816	      0.00030924	     -0.00073999	     37.58208291
      1.71263119	     -0.05589027	     -0.00044953	     -0.19760671	     -0.05725785	      0.88264973	     -0.00062023	     -0.21078162	      0.00035802	     -0.00075910	     37.61599222
      1.71388693	     -0.05592879	     -0.00044952	     -0.19764558	     -0.05725738	      0.88264877	     -0.00062092	     -0.21079249	      0.00039733	     -0.00077396	     37.32452931
      1.71514266	     -0.05596752	     -0.00045128	     -0.19768462	     -0.05725686	      0.88264779	     -0.00062160	     -0.21080362	      0.00043721	     -0.00078863	     37.34732972
      1.71639840	     -0.05600675	     -0.00045198	     -0.19772419	     -0.05725628	      0.88264679	     -0.00062229	     -0.21081500	      0.00047799	     -0.00080293	     37.17736110
      1.71806756	     -0.05606058	     -0.00045445	     -0.19777844	     -0.05725544	      0.88264543	     -0.00062320	     -0.21083050	      0.00053319	     -0.00082119	     37.18990240
      1.71932042	     -0.05610222	     -0.00045465	     -0.19782046	     -0.05725474	      0.88264440	     -0.00062389	     -0.21084244	      0.00057565	     -0.00083419	     36.91107756
      1.72057327	     -0.05614494	     -0.00045651	     -0.19786351	     -0.05725400	      0.88264334	     -0.00062457	     -0.21085464	      0.00061864	     -0.00084659	     36.91229542
      1.72209049	     -0.05619725	     -0.00045717	     -0.19791628	     -0.05725302	      0.88264205	     -0.00062539	     -0.21086976	      0.00067190	     -0.00086069	     36.67317707
      1.72345089	     -0.05624398	     -0.00045952	     -0.19796338	     -0.05725207	      0.88264087	     -0.00062613	     -0.21088360	      0.00072045	     -0.00087246	     36.75010337
      1.72481130	     -0.05629050	     -0.00045975	     -0.19801034	     -0.05725106	      0.88263968	     -0.00062687	     -0.21089768	      0.00077019	     -0.00088323	     36.47853287
      1.72617170	     -0.05633728	     -0.00046239	     -0.19805751	     -0.05724997	      0.88263847	     -0.00062761	     -0.21091197	      0.00082059	     -0.00089297	     36.57125075
      1.72753211	     -0.05638450	     -0.00046275	     -0.19810518	     -0.05724882	      0.88263725	     -0.00062834	     -0.21092646	      0.00087216	     -0.00090151	     36.28306635
      1.72889251	     -0.05643224	     -0.00046556	     -0.19815332	     -0.05724760	      0.88263602	     -0.00062908	     -0.21094115	      0.00092431	     -0.00090889	     36.38239034
      1.73025292	     -0.05647974	     -0.00046569	     -0.19820129	     -0.05724631	      0.88263478	     -0.00062981	     -0.21095603	      0.00097760	     -0.00091493	     36.08111926
      1.73161332	     -0.05652682	     -0.00046847	     -0.19824878	     -0.05724494	      0.88263353	     -0.00063055	     -0.21097106	      0.00103146	     -0.00091973	     36.19640391
      1.73297373	     -0.05657286	     -0.00046860	     -0.19829532	     -0.05724350	      0.88263227	     -0.00063128	     -0.21098622	      0.00108649	     -0.00092310	     35.90169036
      1.73433413	     -0.05661759	     -0.00047178	     -0.19834048	     -0.05724198	      0.88263102	     -0.00063202	     -0.21100146	      0.00114204	     -0.00092507	     36.02897715
      1.73569454	     -0.05666240	     -0.00047231	     -0.19838579	     -0.05724039	      0.88262976	     -0.00063275	     -0.21101679	      0.00119870	     -0.00092545	     35.72504256
      1.73705494	     -0.05670678	     -0.00047573	     -0.19843060	     -0.05723872	      0.88262850	     -0.00063348	     -0.21103221	      0.00125579	     -0.00092437	     35.85086522
      1.73841535	     -0.05674969	     -0.00047620	     -0.19847404	     -0.05723698	      0.88262724	     -0.00063421	     -0.21104766	      0.00131396	     -0.00092168	     35.55931708
      1.73977575	     -0.05679071	     -0.00047949	     -0.19851551	     -0.05723515	      0.88262599	     -0.00063494	     -0.21106309	      0.00137254	     -0.00091748	     35.69081237
      1.74113615	     -0.05682988	     -0.00047966	     -0.19855522	     -0.05723324	      0.88262475	     -0.00063567	     -0.21107842	      0.00143216	     -0.00091155	     35.41510996
      1.74249656	     -0.05686648	     -0.00048274	     -0.19859230	     -0.05723125	      0.88262351	     -0.00063640	     -0.21109367	      0.00149201	     -0.00090376	     35.53783740
      1.74385696	     -0.05690403	     -0.00048336	     -0.19863040	     -0.05722918	      0.88262229	     -0.00063713	     -0.21110887	      0.00155271	     -0.00089387	     35.24788721
      1.74521737	     -0.05694102	     -0.00048699	     -0.19866785	     -0.05722703	      0.88262108	     -0.00063786	     -0.21112405	      0.00161359	     -0.00088215	     35.37106262
      1.74657777	     -0.05697541	     -0.00048778	     -0.19870281	     -0.05722479	      0.88261989	     -0.00063859	     -0.21113915	      0.00167538	     -0.00086850	     35.15281519
      1.74793818	     -0.05700678	     -0.00049150	     -0.19873466	     -0.05722247	      0.88261872	     -0.00063931	     -0.21115403	      0.00173742	     -0.00085299	     35.29678657
      1.74929858	     -0.05703487	     -0.00049231	     -0.19876332	     -0.05722006	      0.88261757	     -0.00064004	     -0.21116862	      0.00180026	     -0.00083541	     35.10760223
      1.75065899	     -0.05706033	     -0.00049586	     -0.19878928	     -0.05721757	      0.88261645	     -0.00064076	     -0.21118284	      0.00186319	     -0.00081591	     35.23652552
      1.75201939	     -0.05708298	     -0.00049648	     -0.19881253	     -0.05721499	      0.88261535	     -0.00064149	     -0.21119662	      0.00192677	     -0.00079437	     35.06503516
      1.75337980	     -0.05710273	     -0.00049966	     -0.19883280	     -0.05721233	      0.88261429	     -0.00064221	     -0.21120991	      0.00199032	     -0.00077099	     35.18368225
      1.75474020	     -0.05711924	     -0.00050023	     -0.19884991	     -0.05720958	      0.88261325	     -0.00064293	     -0.21122266	      0.00205439	     -0.00074570	     35.03815609
      1.75610061	     -0.05713307	     -0.00050366	     -0.19886427	     -0.05720674	      0.88261226	     -0.00064365	     -0.21123482	      0.00211836	     -0.00071866	     35.15033517
      1.75746101	     -0.05714435	     -0.00050449	     -0.19887614	     -0.05720381	      0.88261130	     -0.00064437	     -0.21124635	      0.00218276	     -0.00068978	     35.03169285
      1.75882142	     -0.05715380	     -0.00050795	     -0.19888612	     -0.05720080	      0.88261038	     -0.00064509	     -0.21125725	      0.00224699	     -0.00065931	     35.13853611
      1.76018182	     -0.05716171	     -0.00050891	     -0.19889463	     -0.05719770	      0.88260951	     -0.00064581	     -0.21126751	      0.00231157	     -0.00062731	     35.03700416
      1.76154223	     -0.05716854	     -0.00051279	     -0.19890197	     -0.05719451	      0.88260868	     -0.00064653	     -0.21127715	      0.00237594	     -0.00059403	     35.15597899
      1.76290263	     -0.05717403	     -0.00051452	     -0.19890804	     -0.05719123	      0.88260789	     -0.00064724	     -0.21128618	      0.00244060	     -0.00055942	     35.08363546
      1.76426304	     -0.05717794	     -0.00051900	     -0.19891245	     -0.05718787	      0.88260715	     -0.00064796	     -0.21129460	      0.00250496	     -0.00052369	     35.20289894
      1.76562344	     -0.05717889	     -0.00052116	     -0.19891397	     -0.05718442	      0.88260647	     -0.00064868	     -0.21130237	      0.00256948	     -0.00048677	     35.15363335
      1.76698385	     -0.05717637	     -0.00052574	     -0.19891195	     -0.05718088	      0.88260583	     -0.00064939	     -0.21130945	      0.00263358	     -0.00044879	     35.28782565
      1.76834425	     -0.05717026	     -0.00052788	     -0.19890640	     -0.05717725	      0.88260525	     -0.00065011	     -0.21131581	      0.00269766	     -0.00040958	     35.26249401
      1.76970466	     -0.05715918	     -0.00053247	     -0.19889582	     -0.05717354	      0.88260472	     -0.00065082	     -0.21132139	      0.00276117	     -0.00036923	     35.41713767
      1.77106506	     -0.05714020	     -0.00053435	     -0.19887741	     -0.05716974	      0.88260424	     -0.00065153	     -0.21132606	      0.00282447	     -0.00032751	     35.43667113
      1.77242547	     -0.05711240	     -0.00053831	     -0.19885013	     -0.05716586	      0.88260383	     -0.00065225	     -0.21132964	      0.00288695	     -0.00028436	     35.62276399
      1.77378587	     -0.05707637	     -0.00053949	     -0.19881469	     -0.05716189	      0.88260347	     -0.00065296	     -0.21133201	      0.00294891	     -0.00023951	     35.66750917
      1.77514628	     -0.05703264	     -0.00054301	     -0.19877148	     -0.05715783	      0.88260318	     -0.00065367	     -0.21133308	      0.00300968	     -0.00019293	     35.87359124
      1.77650668	     -0.05698198	     -0.00054380	     -0.19872140	     -0.05715370	      0.88260295	     -0.00065438	     -0.21133281	      0.00306961	     -0.00014439	     35.93908435
      1.77786709	     -0.05692547	     -0.00054718	     -0.19866540	     -0.05714948	      0.88260278	     -0.00065509	     -0.21133118	      0.00312802	     -0.00009399	     36.15956230
      1.77922749	     -0.05686226	     -0.00054767	     -0.19860276	     -0.05714519	      0.88260269	     -0.00065580	     -0.21132819	      0.00318531	     -0.00004156	     36.26049648
      1.78058790	     -0.05679223	     -0.00055089	     -0.19853322	     -0.05714082	      0.88260267	     -0.00065650	     -0.21132381	      0.00324085	      0.00001279	     36.51589268
      1.78194830	     -0.05671648	     -0.00055091	     -0.19845803	     -0.05713637	      0.88260273	     -0.00065721	     -0.21131803	      0.00329503	      0.00006921	     36.63574084
      1.78330871	     -0.05663651	     -0.00055408	     -0.19837851	     -0.05713185	      0.88260286	     -0.00065791	     -0.21131089	      0.00334714	      0.00012741	     36.89531316
      1.78466911	     -0.05655044	     -0.00055351	     -0.19829299	     -0.05712726	      0.88260307	     -0.00065861	     -0.21130239	      0.00339776	      0.00018744	     37.04588190
      1.78587548	     -0.05646817	     -0.00055573	     -0.19821111	     -0.05712314	      0.88260333	     -0.00065924	     -0.21129370	      0.00344082	      0.00024195	     37.29084491
      1.78708185	     -0.05637970	     -0.00055550	     -0.19812309	     -0.05711896	      0.88260366	     -0.00065986	     -0.21128387	      0.00348254	      0.00029775	     37.48327049
      1.78856187	     -0.05626474	     -0.00055649	     -0.19800862	     -0.05711377	      0.88260415	     -0.00066062	     -0.21127020	      0.00353136	      0.00036771	     37.77285688
      1.79004188	     -0.05614649	     -0.00055555	     -0.19789089	     -0.05710851	      0.88260475	     -0.00066137	     -0.21125485	      0.00357777	      0.00043913	     37.99533796
      1.79124718	     -0.05604775	     -0.00055702	     -0.19779249	     -0.05710418	      0.88260531	     -0.00066199	     -0.21124120	      0.00361342	      0.00049796	     38.23757435
      1.79245248	     -0.05594686	     -0.00055658	     -0.19769198	     -0.05709980	      0.88260595	     -0.00066261	     -0.21122657	      0.00364749	      0.00055724	     38.43631163
      1.79394754	     -0.05581879	     -0.00055761	     -0.19756430	     -0.05709432	      0.88260684	     -0.00066337	     -0.21120712	      0.00368721	      0.00063095	     38.74487267
      1.79544260	     -0.05568864	     -0.00055661	     -0.19743458	     -0.05708878	      0.88260783	     -0.00066413	     -0.21118632	      0.00372443	      0.00070453	     38.99307799
      1.79658299	     -0.05558713	     -0.00055831	     -0.19733331	     -0.05708451	      0.88260867	     -0.00066471	     -0.21116960	      0.00375078	      0.00076020	     39.25176030
      1.79772338	     -0.05548362	     -0.00055799	     -0.19723007	     -0.05708022	      0.88260957	     -0.00066529	     -0.21115215	      0.00377571	      0.00081538	     39.45438393
      1.79929271	     -0.05533733	     -0.00055861	     -0.19708410	     -0.05707427	      0.88261091	     -0.00066609	     -0.21112697	      0.00380734	      0.00089006	     39.80008884
      1.80086204	     -0.05518625	     -0.00055705	     -0.19693339	     -0.05706827	      0.88261236	     -0.00066688	     -0.21110045	      0.00383613	      0.00096310	     40.08858091
      1.80193789	     -0.05507991	     -0.00055835	     -0.19682720	     -0.05706414	      0.88261342	     -0.00066743	     -0.21108151	      0.00385391	      0.00101199	     40.36225497
      1.80301375	     -0.05497255	     -0.00055782	     -0.19672004	     -0.05705998	      0.88261454	     -0.00066797	     -0.21106196	      0.00387035	      0.00105987	     40.56779342
      1.80469711	     -0.05480370	     -0.00055789	     -0.19655144	     -0.05705345	      0.88261638	     -0.00066882	     -0.21103028	      0.00389302	      0.00113231	     40.93705968
      1.80606317	     -0.05466555	     -0.00055682	     -0.19641350	     -0.05704812	      0.88261797	     -0.00066951	     -0.21100368	      0.00390886	      0.00118859	     41.18793025
      1.80742924	     -0.05452701	     -0.00055744	     -0.19627509	     -0.05704277	      0.88261963	     -0.00067020	     -0.21097637	      0.00392224	      0.00124227	     41.53449403
      1.80879531	     -0.05438765	     -0.00055578	     -0.19613590	     -0.05703740	      0.88262136	     -0.00067089	     -0.21094842	      0.00393351	      0.00129324	     41.76243185
      1.81001565	     -0.05426179	     -0.00055673	     -0.19601010	     -0.05703260	      0.88262297	     -0.00067151	     -0.21092297	      0.00394149	      0.00133627	     42.11225270
      1.81123600	     -0.05413440	     -0.00055554	     -0.19588282	     -0.05702778	      0.88262462	     -0.00067212	     -0.21089705	      0.00394784	      0.00137701	     42.34294086
      1.81245634	     -0.05400633	     -0.00055579	     -0.19575479	     -0.05702296	      0.88262633	     -0.00067273	     -0.21087070	      0.00395225	      0.00141537	     42.66231249
      1.81399125	     -0.05384321	     -0.00055444	     -0.19559175	     -0.05701689	      0.88262853	     -0.00067350	     -0.21083697	      0.00395533	      0.00146030	     42.98170566
      1.81521363	     -0.05371095	     -0.00055509	     -0.19545948	     -0.05701206	      0.88263034	     -0.00067411	     -0.21080961	      0.00395557	      0.00149344	     43.35154839
      1.81643601	     -0.05357762	     -0.00055376	     -0.19532617	     -0.05700722	      0.88263218	     -0.00067472	     -0.21078183	      0.00395406	      0.00152438	     43.59393054
      1.81765839	     -0.05344472	     -0.00055369	     -0.19519325	     -0.05700239	      0.88263407	     -0.00067533	     -0.21075367	      0.00395054	      0.00155303	     43.91320791
      1.81919744	     -0.05327892	     -0.00055189	     -0.19502743	     -0.05699632	      0.88263648	     -0.00067610	     -0.21071777	      0.00394349	      0.00158583	     44.20888113
      1.82038944	     -0.05315205	     -0.00055232	     -0.19490046	     -0.05699162	      0.88263839	     -0.00067669	     -0.21068971	      0.00393586	      0.00160856	     44.55524897
      1.82158145	     -0.05302605	     -0.00055095	     -0.19477441	     -0.05698694	      0.88264032	     -0.00067729	     -0.21066148	      0.00392663	      0.00162899	     44.79124335
      1.82301310	     -0.05287409	     -0.00055066	     -0.19462232	     -0.05698132	      0.88264266	     -0.00067800	     -0.21062736	      0.00391322	      0.00165039	     45.19749747
      1.82430006	     -0.05273643	     -0.00054825	     -0.19448458	     -0.05697630	      0.88264480	     -0.00067863	     -0.21059647	      0.00389926	      0.00166686	     45.44163218
      1.82558703	     -0.05259878	     -0.00054783	     -0.19434677	     -0.05697129	      0.88264695	     -0.00067927	     -0.21056538	      0.00388325	      0.00168063	     45.82879588
      1.82687400	     -0.05246153	     -0.00054486	     -0.19420941	     -0.05696630	      0.88264912	     -0.00067990	     -0.21053410	      0.00386549	      0.00169187	     46.05846473
      1.82816096	     -0.05232495	     -0.00054429	     -0.19407264	     -0.05696134	      0.88265131	     -0.00068054	     -0.21050267	      0.00384571	      0.00170048	     46.45750222
      1.82944793	     -0.05218940	     -0.00054089	     -0.19393696	     -0.05695640	      0.88265350	     -0.00068117	     -0.21047111	      0.00382426	      0.00170667	     46.67142265
      1.83073490	     -0.05205620	     -0.00054055	     -0.19380351	     -0.05695150	      0.88265570	     -0.00068180	     -0.21043949	      0.00380080	      0.00171033	     47.08045149
      1.83202186	     -0.05192647	     -0.00053710	     -0.19367360	     -0.05694662	      0.88265790	     -0.00068244	     -0.21040787	      0.00377576	      0.00171168	     47.25611786
      1.83316535	     -0.05181383	     -0.00053677	     -0.19356071	     -0.05694232	      0.88265986	     -0.00068300	     -0.21037985	      0.00375186	      0.00171075	     47.58361620
      1.83430883	     -0.05170230	     -0.00053431	     -0.19344897	     -0.05693804	      0.88266181	     -0.00068356	     -0.21035194	      0.00372676	      0.00170793	     47.77586540
      1.83570073	     -0.05156970	     -0.00053275	     -0.19331605	     -0.05693288	      0.88266418	     -0.00068424	     -0.21031819	      0.00369430	      0.00170208	     48.10837433
      1.83709263	     -0.05144194	     -0.00052927	     -0.19318801	     -0.05692776	      0.88266655	     -0.00068491	     -0.21028480	      0.00366012	      0.00169365	     48.30062062
      1.83823641	     -0.05134023	     -0.00052891	     -0.19308598	     -0.05692359	      0.88266848	     -0.00068547	     -0.21025767	      0.00363059	      0.00168466	     48.60774525
      1.83938019	     -0.05124283	     -0.00052669	     -0.19298830	     -0.05691945	      0.88267040	     -0.00068603	     -0.21023089	      0.00360006	      0.00167387	     48.77046452
      1.84078728	     -0.05112872	     -0.00052545	     -0.19287378	     -0.05691441	      0.88267275	     -0.00068671	     -0.21019847	      0.00356099	      0.00165790	     49.07606787
      1.84219438	     -0.05102027	     -0.00052202	     -0.19276496	     -0.05690943	      0.88267507	     -0.00068740	     -0.21016669	      0.00352062	      0.00163896	     49.23963412
      1.84328750	     -0.05093862	     -0.00052159	     -0.19268296	     -0.05690560	      0.88267685	     -0.00068793	     -0.21014244	      0.00348824	      0.00162213	     49.51750928
      1.84438062	     -0.05085907	     -0.00051919	     -0.19260309	     -0.05690181	      0.88267861	     -0.00068846	     -0.21011856	      0.00345524	      0.00160359	     49.66245752
      1.84584999	     -0.05075674	     -0.00051711	     -0.19250030	     -0.05689676	      0.88268095	     -0.00068917	     -0.21008704	      0.00340972	      0.00157590	     49.93955057
      1.84731936	     -0.05065968	     -0.00051301	     -0.19240281	     -0.05689179	      0.88268324	     -0.00068988	     -0.21005622	      0.00336316	      0.00154520	     50.06631922
      1.84836483	     -0.05059333	     -0.00051242	     -0.19233609	     -0.05688829	      0.88268484	     -0.00069039	     -0.21003471	      0.00332923	      0.00152150	     50.31157536
      1.84941029	     -0.05052935	     -0.00051000	     -0.19227178	     -0.05688483	      0.88268642	     -0.00069089	     -0.21001356	      0.00329490	      0.00149642	     50.41983755
      1.85096672	     -0.05044009	     -0.00050732	     -0.19218199	     -0.05687974	      0.88268872	     -0.00069165	     -0.20998276	      0.00324282	      0.00145650	     50.63956561
      1.85226831	     -0.05037145	     -0.00050399	     -0.19211292	     -0.05687555	      0.88269059	     -0.00069228	     -0.20995768	      0.00319858	      0.00142082	     50.71509085
      1.85356990	     -0.05030808	     -0.00050247	     -0.19204907	     -0.05687141	      0.88269242	     -0.00069291	     -0.20993329	      0.00315368	      0.00138303	     50.93385950
      1.85487149	     -0.05024996	     -0.00049876	     -0.19199051	     -0.05686734	      0.88269419	     -0.00069354	     -0.20990960	      0.00310845	      0.00134335	     50.94632606
      1.85617308	     -0.05019825	     -0.00049830	     -0.19193827	     -0.05686332	      0.88269591	     -0.00069417	     -0.20988665	      0.00306265	      0.00130174	     51.20861170
      1.85727279	     -0.05015973	     -0.00049534	     -0.19189936	     -0.05685997	      0.88269733	     -0.00069470	     -0.20986789	      0.00302386	      0.00126528	     51.15449890
      1.85837251	     -0.05012572	     -0.00049452	     -0.19186491	     -0.05685667	      0.88269870	     -0.00069523	     -0.20984974	      0.00298475	      0.00122761	     51.27911397
      1.85979076	     -0.05008769	     -0.00049232	     -0.19182633	     -0.05685247	      0.88270040	     -0.00069592	     -0.20982724	      0.00293420	      0.00117746	     51.31728872
      1.86120901	     -0.05005532	     -0.00049204	     -0.19179335	     -0.05684835	      0.88270204	     -0.00069660	     -0.20980577	      0.00288341	      0.00112569	     51.52503669
      1.86231005	     -0.05003367	     -0.00048958	     -0.19177128	     -0.05684519	      0.88270325	     -0.00069713	     -0.20978978	      0.00284409	      0.00108462	     51.45112486
      1.86341109	     -0.05001499	     -0.00048888	     -0.19175214	     -0.05684208	      0.88270442	     -0.00069767	     -0.20977439	      0.00280467	      0.00104284	     51.54620207
      1.86485669	     -0.04999471	     -0.00048665	     -0.19173130	     -0.05683807	      0.88270589	     -0.00069837	     -0.20975504	      0.00275308	      0.00098721	     51.54405532
      1.86630229	     -0.04997913	     -0.00048640	     -0.19171509	     -0.05683412	      0.88270728	     -0.00069907	     -0.20973665	      0.00270150	      0.00093087	     51.73827841
      1.86735220	     -0.04997051	     -0.00048378	     -0.19170609	     -0.05683131	      0.88270823	     -0.00069957	     -0.20972387	      0.00266431	      0.00088976	     51.60991555
      1.86840211	     -0.04996426	     -0.00048286	     -0.19169940	     -0.05682853	      0.88270915	     -0.00070008	     -0.20971157	      0.00262714	      0.00084849	     51.66091648
      1.86993391	     -0.04995931	     -0.00048046	     -0.19169386	     -0.05682455	      0.88271040	     -0.00070082	     -0.20969447	      0.00257323	      0.00078829	     51.62786647
      1.87123329	     -0.04995918	     -0.00047957	     -0.19169319	     -0.05682123	      0.88271139	     -0.00070145	     -0.20968073	      0.00252773	      0.00073738	     51.70357828
      1.87253268	     -0.04996268	     -0.00047694	     -0.19169620	     -0.05681798	      0.88271232	     -0.00070208	     -0.20966769	      0.00248267	      0.00068685	     51.59083660
      1.87383206	     -0.04996997	     -0.00047670	     -0.19170294	     -0.05681478	      0.88271318	     -0.00070270	     -0.20965535	      0.00243781	      0.00063674	     51.70680308
      1.87513145	     -0.04998101	     -0.00047358	     -0.19171351	     -0.05681164	      0.88271397	     -0.00070333	     -0.20964371	      0.00239356	      0.00058735	     51.50377516
      1.87622862	     -0.04999300	     -0.00047376	     -0.19172503	     -0.05680904	      0.88271459	     -0.00070386	     -0.20963441	      0.00235634	      0.00054618	     51.59860123
      1.87732579	     -0.05000727	     -0.00047203	     -0.19173887	     -0.05680647	      0.88271517	     -0.00070439	     -0.20962559	      0.00231961	      0.00050570	     51.49457902
      1.87874741	     -0.05002904	     -0.00047110	     -0.19176007	     -0.05680321	      0.88271585	     -0.00070507	     -0.20961486	      0.00227245	      0.00045427	     51.49351049
      1.88016903	     -0.05005431	     -0.00046843	     -0.19178483	     -0.05680001	      0.88271646	     -0.00070576	     -0.20960490	      0.00222607	      0.00040421	     51.29680706
      1.88127435	     -0.05007641	     -0.00046858	     -0.19180647	     -0.05679757	      0.88271689	     -0.00070629	     -0.20959768	      0.00219033	      0.00036625	     51.35658864
      1.88237967	     -0.05010065	     -0.00046699	     -0.19183030	     -0.05679517	      0.88271727	     -0.00070682	     -0.20959091	      0.00215515	      0.00032926	     51.22313723
      1.88382547	     -0.05013581	     -0.00046628	     -0.19186490	     -0.05679208	      0.88271771	     -0.00070752	     -0.20958272	      0.00210972	      0.00028233	     51.18560662
      1.88527126	     -0.05017470	     -0.00046368	     -0.19190328	     -0.05678907	      0.88271809	     -0.00070821	     -0.20957528	      0.00206522	      0.00023718	     50.92932025
      1.88633016	     -0.05020545	     -0.00046419	     -0.19193359	     -0.05678690	      0.88271832	     -0.00070872	     -0.20957030	      0.00203299	      0.00020518	     50.97700656
      1.88738906	     -0.05023792	     -0.00046302	     -0.19196568	     -0.05678476	      0.88271852	     -0.00070923	     -0.20956571	      0.00200134	      0.00017419	     50.83760465
      1.88891680	     -0.05028721	     -0.00046209	     -0.19201440	     -0.05678174	      0.88271876	     -0.00070996	     -0.20955976	      0.00195645	      0.00013121	     50.75590506
      1.89022224	     -0.05033229	     -0.00046012	     -0.19205905	     -0.05677921	      0.88271891	     -0.00071059	     -0.20955529	      0.00191901	      0.00009618	     50.53515763
      1.89152769	     -0.05037960	     -0.00045998	     -0.19210587	     -0.05677673	      0.88271901	     -0.00071121	     -0.20955138	      0.00188222	      0.00006263	     50.53028148
      1.89283314	     -0.05042913	     -0.00045761	     -0.19215499	     -0.05677429	      0.88271907	     -0.00071184	     -0.20954800	      0.00184644	      0.00003064	     50.24414006
      1.89413859	     -0.05048082	     -0.00045828	     -0.19220619	     -0.05677191	      0.88271909	     -0.00071247	     -0.20954513	      0.00181131	      0.00000006	     50.31668766
      1.89524632	     -0.05052645	     -0.00045617	     -0.19225148	     -0.05676991	      0.88271908	     -0.00071300	     -0.20954309	      0.00178241	     -0.00002469	     50.01759963
      1.89635405	     -0.05057358	     -0.00045603	     -0.19229823	     -0.05676796	      0.88271904	     -0.00071353	     -0.20954139	      0.00175401	     -0.00004846	     49.96227154
      1.89778064	     -0.05063651	     -0.00045467	     -0.19236071	     -0.05676548	      0.88271895	     -0.00071421	     -0.20953970	      0.00171852	     -0.00007758	     49.73047462
      1.89920723	     -0.05070169	     -0.00045514	     -0.19242539	     -0.05676305	      0.88271881	     -0.00071489	     -0.20953856	      0.00168404	     -0.00010517	     49.72099520
      1.90032873	     -0.05075445	     -0.00045339	     -0.19247784	     -0.05676118	      0.88271869	     -0.00071543	     -0.20953802	      0.00165793	     -0.00012576	     49.42009881
      1.90145023	     -0.05080848	     -0.00045347	     -0.19253150	     -0.05675933	      0.88271853	     -0.00071596	     -0.20953779	      0.00163241	     -0.00014549	     49.34639480
      1.90289751	     -0.05088007	     -0.00045276	     -0.19260267	     -0.05675699	      0.88271830	     -0.00071666	     -0.20953794	      0.00160070	     -0.00016966	     49.08568724
      1.90434479	     -0.05095333	     -0.00045395	     -0.19267544	     -0.05675470	      0.88271804	     -0.00071735	     -0.20953855	      0.00157011	     -0.00019253	     49.07843765
      1.90542882	     -0.05100920	     -0.00045256	     -0.19273104	     -0.05675301	      0.88271783	     -0.00071787	     -0.20953931	      0.00154828	     -0.00020880	     48.75596896
      1.90651286	     -0.05106604	     -0.00045293	     -0.19278755	     -0.05675134	      0.88271759	     -0.00071839	     -0.20954030	      0.00152706	     -0.00022447	     48.66490097
      1.90802851	     -0.05114725	     -0.00045240	     -0.19286836	     -0.05674905	      0.88271723	     -0.00071911	     -0.20954208	      0.00149880	     -0.00024535	     48.39588501
      1.90954417	     -0.05123005	     -0.00045379	     -0.19295071	     -0.05674680	      0.88271685	     -0.00071984	     -0.20954429	      0.00147190	     -0.00026522	     48.38615518
      1.91058796	     -0.05128791	     -0.00045244	     -0.19300833	     -0.05674527	      0.88271656	     -0.00072033	     -0.20954606	      0.00145447	     -0.00027828	     48.04225373
      1.91163176	     -0.05134632	     -0.00045278	     -0.19306647	     -0.05674376	      0.88271627	     -0.00072083	     -0.20954801	      0.00143761	     -0.00029093	     47.93493551
      1.91324938	     -0.05143773	     -0.00045244	     -0.19315749	     -0.05674146	      0.88271578	     -0.00072160	     -0.20955140	      0.00141301	     -0.00030971	     47.65116024
      1.91458494	     -0.05151383	     -0.00045317	     -0.19323325	     -0.05673958	      0.88271536	     -0.00072224	     -0.20955450	      0.00139394	     -0.00032452	     47.55099211
      1.91592049	     -0.05159022	     -0.00045220	     -0.19330938	     -0.05673773	      0.88271491	     -0.00072288	     -0.20955786	      0.00137621	     -0.00033869	     47.22121162
      1.91725604	     -0.05166686	     -0.00045348	     -0.19338568	     -0.05673591	      0.88271445	     -0.00072351	     -0.20956147	      0.00135946	     -0.00035236	     47.20749118
      1.91844100	     -0.05173484	     -0.00045222	     -0.19345345	     -0.05673430	      0.88271403	     -0.00072408	     -0.20956486	      0.00134582	     -0.00036398	     46.85228096
      1.91962597	     -0.05180237	     -0.00045293	     -0.19352073	     -0.05673272	      0.88271359	     -0.00072464	     -0.20956841	      0.00133291	     -0.00037523	     46.78423478
      1.92081094	     -0.05186925	     -0.00045243	     -0.19358740	     -0.05673114	      0.88271314	     -0.00072520	     -0.20957212	      0.00132101	     -0.00038602	     46.54254069
      1.92236845	     -0.05195613	     -0.00045314	     -0.19367398	     -0.05672910	      0.88271253	     -0.00072594	     -0.20957720	      0.00130657	     -0.00039955	     46.44049140
      1.92358444	     -0.05202294	     -0.00045210	     -0.19374061	     -0.05672752	      0.88271203	     -0.00072652	     -0.20958131	      0.00129646	     -0.00040949	     46.10813244
      1.92480043	     -0.05208880	     -0.00045283	     -0.19380625	     -0.05672594	      0.88271153	     -0.00072709	     -0.20958553	      0.00128703	     -0.00041894	     46.05030108
      1.92601641	     -0.05215367	     -0.00045233	     -0.19387094	     -0.05672439	      0.88271102	     -0.00072767	     -0.20958984	      0.00127852	     -0.00042780	     45.79568054
      1.92754769	     -0.05223377	     -0.00045326	     -0.19395079	     -0.05672243	      0.88271035	     -0.00072839	     -0.20959541	      0.00126876	     -0.00043817	     45.73658114
      1.92874734	     -0.05229518	     -0.00045232	     -0.19401206	     -0.05672092	      0.88270982	     -0.00072896	     -0.20959986	      0.00126211	     -0.00044558	     45.39179929
      1.92994699	     -0.05235513	     -0.00045314	     -0.19407182	     -0.05671941	      0.88270928	     -0.00072953	     -0.20960438	      0.00125599	     -0.00045242	     45.35045342
      1.93114663	     -0.05241351	     -0.00045288	     -0.19413006	     -0.05671790	      0.88270874	     -0.00073010	     -0.20960895	      0.00125064	     -0.00045859	     45.11937376
      1.93274222	     -0.05248901	     -0.00045401	     -0.19420534	     -0.05671591	      0.88270800	     -0.00073085	     -0.20961509	      0.00124437	     -0.00046579	     45.06921601
      1.93393888	     -0.05254394	     -0.00045332	     -0.19426016	     -0.05671443	      0.88270744	     -0.00073141	     -0.20961974	      0.00124052	     -0.00047036	     44.73195806
      1.93513554	     -0.05259735	     -0.00045436	     -0.19431341	     -0.05671294	      0.88270687	     -0.00073198	     -0.20962441	      0.00123706	     -0.00047427	     44.70465477
      1.93658606	     -0.05266011	     -0.00045423	     -0.19437603	     -0.05671115	      0.88270618	     -0.00073267	     -0.20963010	      0.00123371	     -0.00047801	     44.40064703
      1.93788522	     -0.05271445	     -0.00045595	     -0.19443020	     -0.05670955	      0.88270556	     -0.00073328	     -0.20963521	      0.00123116	     -0.00048050	     44.45207426
      1.93918437	     -0.05276691	     -0.00045563	     -0.19448255	     -0.05670795	      0.88270494	     -0.00073389	     -0.20964033	      0.00122937	     -0.00048207	     44.10717504
      1.94048353	     -0.05281770	     -0.00045761	     -0.19453318	     -0.05670636	      0.88270431	     -0.00073451	     -0.20964545	      0.00122785	     -0.00048283	     44.18460860
      1.94178268	     -0.05286687	     -0.00045736	     -0.19458226	     -0.05670476	      0.88270368	     -0.00073512	     -0.20965056	      0.00122705	     -0.00048270	     43.82919245
      1.94308183	     -0.05291447	     -0.00045960	     -0.19462970	     -0.05670317	      0.88270306	     -0.00073574	     -0.20965567	      0.00122645	     -0.00048180	     43.93403486
      1.94438099	     -0.05296149	     -0.00045947	     -0.19467664	     -0.05670157	      0.88270243	     -0.00073636	     -0.20966080	      0.00122653	     -0.00048008	     43.56521208
      1.94568014	     -0.05300908	     -0.00046211	     -0.19472407	     -0.05669998	      0.88270181	     -0.00073697	     -0.20966598	      0.00122673	     -0.00047775	     43.68172991
      1.94697930	     -0.05305815	     -0.00046223	     -0.19477306	     -0.05669839	      0.88270119	     -0.00073759	     -0.20967129	      0.00122756	     -0.00047488	     43.28935979
      1.94827845	     -0.05310930	     -0.00046515	     -0.19482406	     -0.05669679	      0.88270057	     -0.00073821	     -0.20967681	      0.00122849	     -0.00047181	     43.41141301
      1.94957761	     -0.05316168	     -0.00046517	     -0.19487636	     -0.05669519	      0.88269996	     -0.00073882	     -0.20968261	      0.00123012	     -0.00046869	     43.00208479
      1.95087676	     -0.05321506	     -0.00046793	     -0.19492961	     -0.05669360	      0.88269936	     -0.00073944	     -0.20968870	      0.00123190	     -0.00046590	     43.14313942
      1.95217592	     -0.05326906	     -0.00046770	     -0.19498356	     -0.05669199	      0.88269875	     -0.00074005	     -0.20969512	      0.00123449	     -0.00046356	     42.72953270
      1.95347507	     -0.05332385	     -0.00047041	     -0.19503824	     -0.05669039	      0.88269815	     -0.00074067	     -0.20970188	      0.00123735	     -0.00046194	     42.89503066
      1.95477423	     -0.05337926	     -0.00047004	     -0.19509362	     -0.05668878	      0.88269755	     -0.00074129	     -0.20970899	      0.00124109	     -0.00046107	     42.46656995
      1.95607338	     -0.05343526	     -0.00047257	     -0.19514952	     -0.05668716	      0.88269695	     -0.00074190	     -0.20971645	      0.00124510	     -0.00046123	     42.63628379
      1.95737254	     -0.05349172	     -0.00047195	     -0.19520598	     -0.05668554	      0.88269635	     -0.00074252	     -0.20972428	      0.00125006	     -0.00046244	     42.19404822
      1.95867169	     -0.05354858	     -0.00047427	     -0.19526277	     -0.05668391	      0.88269575	     -0.00074313	     -0.20973248	      0.00125536	     -0.00046495	     42.36621859
      1.95997085	     -0.05360540	     -0.00047343	     -0.19531961	     -0.05668228	      0.88269514	     -0.00074375	     -0.20974105	      0.00126165	     -0.00046871	     41.91609311
      1.96127000	     -0.05366254	     -0.00047558	     -0.19537670	     -0.05668064	      0.88269453	     -0.00074436	     -0.20974997	      0.00126830	     -0.00047392	     42.08619387
      1.96256916	     -0.05372039	     -0.00047483	     -0.19543459	     -0.05667898	      0.88269391	     -0.00074498	     -0.20975926	      0.00127595	     -0.00048048	     41.63455451
      1.96386831	     -0.05377893	     -0.00047713	     -0.19549310	     -0.05667732	      0.88269328	     -0.00074559	     -0.20976893	      0.00128402	     -0.00048854	     41.79766762
      1.96516747	     -0.05383707	     -0.00047656	     -0.19555129	     -0.05667565	      0.88269264	     -0.00074621	     -0.20977897	      0.00129312	     -0.00049792	     41.35735785
      1.96646662	     -0.05389435	     -0.00047879	     -0.19560855	     -0.05667396	      0.88269199	     -0.00074682	     -0.20978935	      0.00130269	     -0.00050869	     41.50858255
      1.96776578	     -0.05395046	     -0.00047826	     -0.19566474	     -0.05667226	      0.88269132	     -0.00074744	     -0.20980002	      0.00131327	     -0.00052064	     41.08752556
      1.96906493	     -0.05400604	     -0.00048047	     -0.19572033	     -0.05667055	      0.88269064	     -0.00074806	     -0.20981096	      0.00132429	     -0.00053374	     41.21976591
      1.97036409	     -0.05406121	     -0.00048015	     -0.19577558	     -0.05666882	      0.88268993	     -0.00074868	     -0.20982215	      0.00133626	     -0.00054780	     40.81729121
      1.97166324	     -0.05411585	     -0.00048231	     -0.19583025	     -0.05666708	      0.88268921	     -0.00074930	     -0.20983358	      0.00134865	     -0.00056282	     40.92208645
      1.97296240	     -0.05417001	     -0.00048211	     -0.19588451	     -0.05666532	      0.88268847	     -0.00074992	     -0.20984523	      0.00136196	     -0.00057862	     40.54642721
      1.97426155	     -0.05422389	     -0.00048427	     -0.19593844	     -0.05666354	      0.88268771	     -0.00075055	     -0.20985710	      0.00137573	     -0.00059522	     40.63131672
      1.97556070	     -0.05427697	     -0.00048442	     -0.19599163	     -0.05666174	      0.88268692	     -0.00075117	     -0.20986918	      0.00139044	     -0.00061239	     40.30057755
      1.97685986	     -0.05432857	     -0.00048664	     -0.19604329	     -0.05665992	      0.88268612	     -0.00075180	     -0.20988142	      0.00140564	     -0.00063004	     40.37175985
      1.97815901	     -0.05437860	     -0.00048698	     -0.19609345	     -0.05665809	      0.88268529	     -0.00075243	     -0.20989377	      0.00142171	     -0.00064791	     40.07796244
      1.97945817	     -0.05442804	     -0.00048922	     -0.19614297	     -0.05665623	      0.88268443	     -0.00075307	     -0.20990623	      0.00143823	     -0.00066592	     40.12486807
      1.98075732	     -0.05447680	     -0.00048991	     -0.19619187	     -0.05665435	      0.88268356	     -0.00075370	     -0.20991879	      0.00145554	     -0.00068386	     39.86904815
      1.98205648	     -0.05452467	     -0.00049226	     -0.19623984	     -0.05665245	      0.88268266	     -0.00075434	     -0.20993142	      0.00147328	     -0.00070165	     39.90289653
      1.98335563	     -0.05457140	     -0.00049320	     -0.19628671	     -0.05665052	      0.88268173	     -0.00075498	     -0.20994412	      0.00149176	     -0.00071908	     39.68552415
      1.98465479	     -0.05461720	     -0.00049550	     -0.19633263	     -0.05664857	      0.88268079	     -0.00075563	     -0.20995687	      0.00151067	     -0.00073609	     39.70361167
      1.98595394	     -0.05466215	     -0.00049657	     -0.19637773	     -0.05664660	      0.88267982	     -0.00075627	     -0.20996964	      0.00153025	     -0.00075252	     39.51742079
      1.98725310	     -0.05470656	     -0.00049881	     -0.19642227	     -0.05664460	      0.88267883	     -0.00075692	     -0.20998244	      0.00155024	     -0.00076832	     39.52434385
      1.98884414	     -0.05475969	     -0.00049975	     -0.19647563	     -0.05664211	      0.88267760	     -0.00075772	     -0.20999815	      0.00157561	     -0.00078665	     39.26824286
      1.99000154	     -0.05479779	     -0.00050237	     -0.19651385	     -0.05664027	      0.88267668	     -0.00075830	     -0.21000959	      0.00159434	     -0.00079929	     39.38079950
      1.99115895	     -0.05483592	     -0.00050338	     -0.19655215	     -0.05663842	      0.88267575	     -0.00075889	     -0.21002105	      0.00161364	     -0.00081122	     39.24099502
      1.99272107	     -0.05488731	     -0.00050607	     -0.19660373	     -0.05663588	      0.88267447	     -0.00075968	     -0.21003656	      0.00164017	     -0.00082628	     39.25655141
      1.99411324	     -0.05493132	     -0.00050700	     -0.19664797	     -0.05663358	      0.88267331	     -0.00076040	     -0.21005042	      0.00166458	     -0.00083853	     39.06173664
      1.99550541	     -0.05497282	     -0.00051026	     -0.19668964	     -0.05663124	      0.88267213	     -0.00076111	     -0.21006427	      0.00168930	     -0.00084964	     39.23426478
      1.99671765	     -0.05500719	     -0.00051076	     -0.19672423	     -0.05662918	      0.88267110	     -0.00076174	     -0.21007627	      0.00171150	     -0.00085818	     39.01385993
      1.99792990	     -0.05504039	     -0.00051334	     -0.19675761	     -0.05662709	      0.88267005	     -0.00076237	     -0.21008819	      0.00173384	     -0.00086565	     39.09177792
      1.99914214	     -0.05507207	     -0.00051485	     -0.19678949	     -0.05662498	      0.88266900	     -0.00076300	     -0.21010004	      0.00175659	     -0.00087193	     39.00865968
      2.00080863	     -0.05511263	     -0.00051815	     -0.19683032	     -0.05662202	      0.88266754	     -0.00076387	     -0.21011615	      0.00178813	     -0.00087863	     39.09662684
      2.00205129	     -0.05513930	     -0.00051901	     -0.19685723	     -0.05661979	      0.88266645	     -0.00076453	     -0.21012799	      0.00181209	     -0.00088203	     38.94956081
      2.00329395	     -0.05516278	     -0.00052163	     -0.19688092	     -0.05661752	      0.88266535	     -0.00076519	     -0.21013961	      0.00183609	     -0.00088401	     39.05636315
      2.00453662	     -0.05518212	     -0.00052310	     -0.19690050	     -0.05661522	      0.88266425	     -0.00076586	     -0.21015096	      0.00186035	     -0.00088436	     39.01056416
      2.00617178	     -0.05520183	     -0.00052627	     -0.19692050	     -0.05661216	      0.88266280	     -0.00076674	     -0.21016537	      0.00189221	     -0.00088226	     39.15347519
      2.00738877	     -0.05521231	     -0.00052675	     -0.19693125	     -0.05660984	      0.88266173	     -0.00076740	     -0.21017566	      0.00191605	     -0.00087870	     39.02243394
      2.00860575	     -0.05521829	     -0.00052884	     -0.19693747	     -0.05660749	      0.88266067	     -0.00076806	     -0.21018552	      0.00193968	     -0.00087347	     39.14537773
      2.01010646	     -0.05521852	     -0.00052978	     -0.19693804	     -0.05660456	      0.88265936	     -0.00076889	     -0.21019701	      0.00196885	     -0.00086447	     39.11985618
      2.01144374	     -0.05521312	     -0.00053212	     -0.19693290	     -0.05660191	      0.88265821	     -0.00076964	     -0.21020652	      0.00199445	     -0.00085402	     39.31465582
      2.01278102	     -0.05520309	     -0.00053207	     -0.19692319	     -0.05659922	      0.88265708	     -0.00077039	     -0.21021531	      0.00201991	     -0.00084117	     39.22901368
      2.01411830	     -0.05518790	     -0.00053437	     -0.19690826	     -0.05659651	      0.88265596	     -0.00077114	     -0.21022338	      0.00204474	     -0.00082607	     39.44966877
      2.01545558	     -0.05516956	     -0.00053471	     -0.19689023	     -0.05659376	      0.88265487	     -0.00077191	     -0.21023071	      0.00206938	     -0.00080864	     39.36708862
      2.01679286	     -0.05514866	     -0.00053800	     -0.19686956	     -0.05659097	      0.88265380	     -0.00077268	     -0.21023733	      0.00209329	     -0.00078910	     39.61716366
      2.01813014	     -0.05512521	     -0.00053830	     -0.19684641	     -0.05658816	      0.88265276	     -0.00077346	     -0.21024327	      0.00211699	     -0.00076746	     39.54048797
      2.01946742	     -0.05510028	     -0.00054200	     -0.19682169	     -0.05658531	      0.88265175	     -0.00077425	     -0.21024854	      0.00213987	     -0.00074404	     39.81182873
      2.02065031	     -0.05507786	     -0.00054239	     -0.19679953	     -0.05658277	      0.88265088	     -0.00077495	     -0.21025269	      0.00215993	     -0.00072193	     39.74288463
      2.02183320	     -0.05505546	     -0.00054482	     -0.19677732	     -0.05658020	      0.88265004	     -0.00077566	     -0.21025641	      0.00217940	     -0.00069885	     39.87958353
      2.02329380	     -0.05502767	     -0.00054640	     -0.19674982	     -0.05657700	      0.88264904	     -0.00077654	     -0.21026046	      0.00220305	     -0.00066923	     39.92677027
      2.02475439	     -0.05499802	     -0.00054970	     -0.19672039	     -0.05657377	      0.88264809	     -0.00077743	     -0.21026394	      0.00222605	     -0.00063878	     40.14097773
      2.02595386	     -0.05497126	     -0.00054987	     -0.19669389	     -0.05657108	      0.88264734	     -0.00077817	     -0.21026638	      0.00224470	     -0.00061309	     40.12779458
      2.02715333	     -0.05494093	     -0.00055147	     -0.19666376	     -0.05656838	      0.88264662	     -0.00077892	     -0.21026840	      0.00226287	     -0.00058702	     40.29269036
      2.02862360	     -0.05489967	     -0.00055146	     -0.19662282	     -0.05656504	      0.88264578	     -0.00077984	     -0.21027023	      0.00228483	     -0.00055451	     40.38889186
      2.03009387	     -0.05485563	     -0.00055352	     -0.19657903	     -0.05656166	      0.88264499	     -0.00078078	     -0.21027130	      0.00230605	     -0.00052161	     40.65163361
      2.03124514	     -0.05481871	     -0.00055250	     -0.19654237	     -0.05655900	      0.88264440	     -0.00078151	     -0.21027161	      0.00232244	     -0.00049559	     40.65335781
      2.03239641	     -0.05477977	     -0.00055314	     -0.19650365	     -0.05655632	      0.88264385	     -0.00078226	     -0.21027144	      0.00233827	     -0.00046954	     40.80544601
      2.03392900	     -0.05472389	     -0.00055258	     -0.19644809	     -0.05655272	      0.88264315	     -0.00078325	     -0.21027042	      0.00235883	     -0.00043483	     40.94400494
      2.03546158	     -0.05466313	     -0.00055398	     -0.19638758	     -0.05654909	      0.88264251	     -0.00078426	     -0.21026844	      0.00237851	     -0.00040016	     41.24897016
      2.03656937	     -0.05461528	     -0.00055252	     -0.19633998	     -0.05654644	      0.88264208	     -0.00078500	     -0.21026638	      0.00239244	     -0.00037501	     41.29634303
      2.03767717	     -0.05456365	     -0.00055272	     -0.19628855	     -0.05654379	      0.88264168	     -0.00078574	     -0.21026374	      0.00240575	     -0.00034979	     41.48289568
      2.03929134	     -0.05448012	     -0.00055151	     -0.19620534	     -0.05653989	      0.88264115	     -0.00078683	     -0.21025875	      0.00242429	     -0.00031272	     41.70560199
      2.04065410	     -0.05440307	     -0.00055136	     -0.19612853	     -0.05653657	      0.88264074	     -0.00078776	     -0.21025339	      0.00243884	     -0.00028101	     41.96736274
      2.04201686	     -0.05432124	     -0.00054923	     -0.19604698	     -0.05653324	      0.88264038	     -0.00078870	     -0.21024696	      0.00245250	     -0.00024881	     42.12638751
      2.04337962	     -0.05423527	     -0.00054944	     -0.19596121	     -0.05652989	      0.88264007	     -0.00078965	     -0.21023946	      0.00246485	     -0.00021617	     42.43627632
      2.04474238	     -0.05414556	     -0.00054677	     -0.19587177	     -0.05652652	      0.88263979	     -0.00079061	     -0.21023090	      0.00247628	     -0.00018292	     42.59712813
      2.04590322	     -0.05406773	     -0.00054759	     -0.19579407	     -0.05652364	      0.88263960	     -0.00079144	     -0.21022281	      0.00248481	     -0.00015421	     42.86834016
      2.04706405	     -0.05398869	     -0.00054663	     -0.19571521	     -0.05652075	      0.88263944	     -0.00079227	     -0.21021404	      0.00249256	     -0.00012505	     43.05485345
      2.04853896	     -0.05388512	     -0.00054692	     -0.19561179	     -0.05651707	      0.88263928	     -0.00079334	     -0.21020193	      0.00250090	     -0.00008746	     43.38391219
      2.05001386	     -0.05377724	     -0.00054526	     -0.19550410	     -0.05651338	      0.88263918	     -0.00079442	     -0.21018873	      0.00250778	     -0.00004916	     43.64860709
      2.05116739	     -0.05369019	     -0.00054619	     -0.19541713	     -0.05651048	      0.88263914	     -0.00079527	     -0.21017764	      0.00251183	     -0.00001881	     43.94092643
      2.05232092	     -0.05360122	     -0.00054521	     -0.19532827	     -0.05650758	      0.88263913	     -0.00079613	     -0.21016588	      0.00251495	      0.00001195	     44.16558976
      2.05382489	     -0.05348334	     -0.00054523	     -0.19521049	     -0.05650380	      0.88263918	     -0.00079726	     -0.21014957	      0.00251728	      0.00005244	     44.51969515
      2.05532886	     -0.05336447	     -0.00054331	     -0.19509176	     -0.05650001	      0.88263929	     -0.00079841	     -0.21013223	      0.00251791	      0.00009331	     44.81978320
      2.05642061	     -0.05327921	     -0.00054452	     -0.19500651	     -0.05649726	      0.88263941	     -0.00079925	     -0.21011907	      0.00251700	      0.00012298	     45.07936537
      2.05751235	     -0.05319436	     -0.00054392	     -0.19492170	     -0.05649452	      0.88263956	     -0.00080009	     -0.21010550	      0.00251521	      0.00015260	     45.29902886
      2.05910755	     -0.05306905	     -0.00054395	     -0.19479642	     -0.05649051	      0.88263984	     -0.00080134	     -0.21008495	      0.00251080	      0.00019544	     45.67891219
      2.06045191	     -0.05296157	     -0.00054266	     -0.19468898	     -0.05648714	      0.88264013	     -0.00080240	     -0.21006697	      0.00250560	      0.00023108	     45.96985996
      2.06179626	     -0.05285377	     -0.00054311	     -0.19458115	     -0.05648377	      0.88264046	     -0.00080348	     -0.21004841	      0.00249884	      0.00026607	     46.31313903
      2.06314062	     -0.05274696	     -0.00054114	     -0.19447437	     -0.05648042	      0.88264084	     -0.00080456	     -0.21002931	      0.00249077	      0.00030031	     46.56278515
      2.06448498	     -0.05264141	     -0.00054200	     -0.19436875	     -0.05647708	      0.88264127	     -0.00080565	     -0.21000977	      0.00248103	      0.00033339	     46.91515459
      2.06561962	     -0.05255218	     -0.00053965	     -0.19427954	     -0.05647427	      0.88264166	     -0.00080658	     -0.20999297	      0.00247192	      0.00036033	     47.09875862
      2.06675425	     -0.05246260	     -0.00053915	     -0.19418991	     -0.05647147	      0.88264208	     -0.00080752	     -0.20997589	      0.00246174	      0.00038615	     47.37608269
      2.06821731	     -0.05234707	     -0.00053704	     -0.19407434	     -0.05646787	      0.88264267	     -0.00080873	     -0.20995347	      0.00244734	      0.00041778	     47.67969827
      2.06968037	     -0.05223159	     -0.00053672	     -0.19395876	     -0.05646431	      0.88264331	     -0.00080997	     -0.20993063	      0.00243130	      0.00044731	     48.08403253
      2.07080547	     -0.05214311	     -0.00053423	     -0.19387025	     -0.05646158	      0.88264382	     -0.00081092	     -0.20991281	      0.00241810	      0.00046862	     48.26781082
      2.07193057	     -0.05205534	     -0.00053365	     -0.19378238	     -0.05645887	      0.88264436	     -0.00081188	     -0.20989480	      0.00240390	      0.00048861	     48.55000527
      2.07342713	     -0.05193862	     -0.00053185	     -0.19366555	     -0.05645528	      0.88264511	     -0.00081317	     -0.20987058	      0.00238372	      0.00051325	     48.86187265
      2.07492370	     -0.05182352	     -0.00053242	     -0.19355025	     -0.05645173	      0.88264589	     -0.00081448	     -0.20984616	      0.00236178	      0.00053565	     49.28722555
      2.07598439	     -0.05174209	     -0.00053027	     -0.19346875	     -0.05644923	      0.88264647	     -0.00081541	     -0.20982876	      0.00234541	      0.00055021	     49.42353384
      2.07704509	     -0.05166064	     -0.00052982	     -0.19338715	     -0.05644676	      0.88264706	     -0.00081634	     -0.20981128	      0.00232816	      0.00056359	     49.68007448
      2.07864414	     -0.05153921	     -0.00052807	     -0.19326553	     -0.05644305	      0.88264798	     -0.00081777	     -0.20978477	      0.00230073	      0.00058160	     49.99833032
      2.07997266	     -0.05143898	     -0.00052767	     -0.19316510	     -0.05644001	      0.88264876	     -0.00081897	     -0.20976265	      0.00227655	      0.00059446	     50.33377652
      2.08130118	     -0.05133950	     -0.00052536	     -0.19306545	     -0.05643701	      0.88264956	     -0.00082017	     -0.20974047	      0.00225132	      0.00060544	     50.54514064
      2.08262970	     -0.05124106	     -0.00052507	     -0.19296678	     -0.05643403	      0.88265037	     -0.00082139	     -0.20971825	      0.00222480	      0.00061436	     50.90357844
      2.08381906	     -0.05115375	     -0.00052210	     -0.19287932	     -0.05643140	      0.88265110	     -0.00082249	     -0.20969834	      0.00220029	      0.00062065	     51.04658949
      2.08500841	     -0.05106860	     -0.00052113	     -0.19279395	     -0.05642880	      0.88265184	     -0.00082359	     -0.20967842	      0.00217483	      0.00062514	     51.32255945
      2.08619777	     -0.05098693	     -0.00051887	     -0.19271209	     -0.05642623	      0.88265259	     -0.00082471	     -0.20965858	      0.00214867	      0.00062782	     51.49433015
      2.08770603	     -0.05088891	     -0.00051788	     -0.19261376	     -0.05642301	      0.88265353	     -0.00082613	     -0.20963362	      0.00211439	      0.00062840	     51.83008240
      2.08890750	     -0.05081432	     -0.00051546	     -0.19253896	     -0.05642049	      0.88265429	     -0.00082728	     -0.20961398	      0.00208646	      0.00062664	     51.95481402
      2.09010898	     -0.05074263	     -0.00051493	     -0.19246699	     -0.05641800	      0.88265504	     -0.00082843	     -0.20959458	      0.00205781	      0.00062282	     52.20804357
      2.09131045	     -0.05067348	     -0.00051297	     -0.19239760	     -0.05641554	      0.88265578	     -0.00082959	     -0.20957544	      0.00202869	      0.00061704	     52.35675243
      2.09281422	     -0.05059040	     -0.00051172	     -0.19231417	     -0.05641252	      0.88265671	     -0.00083106	     -0.20955184	      0.00199139	      0.00060709	     52.65803342
      2.09399192	     -0.05052855	     -0.00050888	     -0.19225209	     -0.05641019	      0.88265742	     -0.00083221	     -0.20953366	      0.00196177	      0.00059729	     52.72763983
      2.09516962	     -0.05047068	     -0.00050790	     -0.19219393	     -0.05640790	      0.88265811	     -0.00083338	     -0.20951579	      0.00193160	      0.00058563	     52.92382463
      2.09634733	     -0.05041737	     -0.00050596	     -0.19214035	     -0.05640564	      0.88265879	     -0.00083455	     -0.20949826	      0.00190115	      0.00057212	     53.02631178
      2.09791767	     -0.05035425	     -0.00050526	     -0.19207680	     -0.05640269	      0.88265968	     -0.00083613	     -0.20947554	      0.00186001	      0.00055116	     53.26877599
      2.09908467	     -0.05031331	     -0.00050336	     -0.19203558	     -0.05640054	      0.88266031	     -0.00083731	     -0.20945922	      0.00182930	      0.00053347	     53.29372468
      2.10025166	     -0.05027726	     -0.00050336	     -0.19199919	     -0.05639842	      0.88266092	     -0.00083850	     -0.20944341	      0.00179835	      0.00051392	     53.44901689
      2.10167764	     -0.05023845	     -0.00050191	     -0.19196000	     -0.05639588	      0.88266163	     -0.00083996	     -0.20942482	      0.00176054	      0.00048769	     53.51633376
      2.10294590	     -0.05020810	     -0.00050252	     -0.19192926	     -0.05639367	      0.88266224	     -0.00084127	     -0.20940896	      0.00172679	      0.00046224	     53.71265028
      2.10421416	     -0.05018074	     -0.00050094	     -0.19190157	     -0.05639150	      0.88266281	     -0.00084259	     -0.20939371	      0.00169323	      0.00043505	     53.72281638
      2.10548243	     -0.05015645	     -0.00050171	     -0.19187688	     -0.05638938	      0.88266334	     -0.00084392	     -0.20937902	      0.00165960	      0.00040621	     53.91617938
      2.10675069	     -0.05013454	     -0.00049996	     -0.19185465	     -0.05638729	      0.88266384	     -0.00084525	     -0.20936487	      0.00162621	      0.00037601	     53.89730552
      2.10801895	     -0.05011516	     -0.00050077	     -0.19183487	     -0.05638525	      0.88266429	     -0.00084660	     -0.20935124	      0.00159279	      0.00034453	     54.08835276
      2.10928722	     -0.05009760	     -0.00049884	     -0.19181699	     -0.05638325	      0.88266471	     -0.00084795	     -0.20933809	      0.00155967	      0.00031214	     54.04869497
      2.11055548	     -0.05008232	     -0.00049981	     -0.19180131	     -0.05638130	      0.88266508	     -0.00084931	     -0.20932539	      0.00152652	      0.00027895	     54.24546435
      2.11182374	     -0.05006889	     -0.00049775	     -0.19178756	     -0.05637938	      0.88266542	     -0.00085068	     -0.20931313	      0.00149369	      0.00024532	     54.17466688
      2.11309201	     -0.05005789	     -0.00049886	     -0.19177616	     -0.05637751	      0.88266571	     -0.00085206	     -0.20930129	      0.00146081	      0.00021134	     54.36852653
      2.11436027	     -0.05004860	     -0.00049653	     -0.19176656	     -0.05637568	      0.88266595	     -0.00085345	     -0.20928986	      0.00142827	      0.00017736	     54.26043920
      2.11562853	     -0.05004168	     -0.00049778	     -0.19175923	     -0.05637389	      0.88266616	     -0.00085484	     -0.20927883	      0.00139566	      0.00014339	     54.46014973
      2.11675470	     -0.05003688	     -0.00049581	     -0.19175416	     -0.05637233	      0.88266630	     -0.00085608	     -0.20926937	      0.00136701	      0.00011355	     54.34856427
      2.11788086	     -0.05003398	     -0.00049595	     -0.19175092	     -0.05637081	      0.88266641	     -0.00085733	     -0.20926022	      0.00133836	      0.00008403	     54.42555986
      2.11927327	     -0.05003272	     -0.00049468	     -0.19174929	     -0.05636897	      0.88266650	     -0.00085888	     -0.20924933	      0.00130322	      0.00004822	     54.38539164
      2.12066567	     -0.05003445	     -0.00049528	     -0.19175060	     -0.05636718	      0.88266655	     -0.00086044	     -0.20923891	      0.00126818	      0.00001328	     54.51369739
      2.12181292	     -0.05003778	     -0.00049353	     -0.19175364	     -0.05636574	      0.88266655	     -0.00086173	     -0.20923068	      0.00123963	     -0.00001462	     54.39065651
      2.12296017	     -0.05004339	     -0.00049379	     -0.19175891	     -0.05636433	      0.88266651	     -0.00086303	     -0.20922279	      0.00121114	     -0.00004175	     54.44653652
      2.12435821	     -0.05005269	     -0.00049262	     -0.19176784	     -0.05636266	      0.88266643	     -0.00086461	     -0.20921362	      0.00117678	     -0.00007358	     54.36763792
      2.12575625	     -0.05006504	     -0.00049367	     -0.19177976	     -0.05636104	      0.88266631	     -0.00086621	     -0.20920495	      0.00114260	     -0.00010407	     54.49347815
      2.12685932	     -0.05007634	     -0.00049209	     -0.19179079	     -0.05635980	      0.88266618	     -0.00086747	     -0.20919845	      0.00111604	     -0.00012703	     54.33038187
      2.12796240	     -0.05008954	     -0.00049245	     -0.19180367	     -0.05635858	      0.88266603	     -0.00086873	     -0.20919226	      0.00108958	     -0.00014909	     54.35422308
      2.12941814	     -0.05010948	     -0.00049167	     -0.19182322	     -0.05635702	      0.88266579	     -0.00087041	     -0.20918454	      0.00105513	     -0.00017672	     54.25270707
      2.13087388	     -0.05013259	     -0.00049302	     -0.19184589	     -0.05635551	      0.88266552	     -0.00087210	     -0.20917736	      0.00102100	     -0.00020272	     54.35665283
      2.13194035	     -0.05015122	     -0.00049168	     -0.19186426	     -0.05635443	      0.88266529	     -0.00087334	     -0.20917242	      0.00099646	     -0.00022062	     54.15262875
      2.13300682	     -0.05017172	     -0.00049219	     -0.19188445	     -0.05635338	      0.88266505	     -0.00087458	     -0.20916776	      0.00097206	     -0.00023764	     54.13902551
      2.13453419	     -0.05020381	     -0.00049189	     -0.19191613	     -0.05635192	      0.88266466	     -0.00087637	     -0.20916158	      0.00093770	     -0.00026043	     54.00116837
      2.13583828	     -0.05023407	     -0.00049296	     -0.19194601	     -0.05635072	      0.88266431	     -0.00087790	     -0.20915675	      0.00090879	     -0.00027849	     54.00054117
      2.13714238	     -0.05026647	     -0.00049224	     -0.19197808	     -0.05634955	      0.88266394	     -0.00087943	     -0.20915234	      0.00088049	     -0.00029524	     53.79894253
      2.13844647	     -0.05030146	     -0.00049400	     -0.19201268	     -0.05634842	      0.88266354	     -0.00088097	     -0.20914834	      0.00085256	     -0.00031083	     53.84219489
      2.13975057	     -0.05033831	     -0.00049281	     -0.19204923	     -0.05634733	      0.88266313	     -0.00088252	     -0.20914474	      0.00082540	     -0.00032520	     53.56104095
      2.14087283	     -0.05037219	     -0.00049472	     -0.19208277	     -0.05634642	      0.88266276	     -0.00088385	     -0.20914197	      0.00080231	     -0.00033676	     53.60168892
      2.14199509	     -0.05040736	     -0.00049465	     -0.19211766	     -0.05634553	      0.88266237	     -0.00088518	     -0.20913949	      0.00077982	     -0.00034752	     53.42789215
      2.14340340	     -0.05045366	     -0.00049603	     -0.19216357	     -0.05634445	      0.88266187	     -0.00088686	     -0.20913677	      0.00075217	     -0.00036006	     53.36448026
      2.14481171	     -0.05050182	     -0.00049553	     -0.19221141	     -0.05634341	      0.88266136	     -0.00088855	     -0.20913449	      0.00072545	     -0.00037156	     53.09234038
      2.14594245	     -0.05054232	     -0.00049745	     -0.19225159	     -0.05634260	      0.88266093	     -0.00088990	     -0.20913296	      0.00070443	     -0.00038018	     53.10360415
      2.14707318	     -0.05058340	     -0.00049716	     -0.19229241	     -0.05634182	      0.88266050	     -0.00089126	     -0.20913169	      0.00068408	     -0.00038822	     52.90853949
      2.14850101	     -0.05063758	     -0.00049833	     -0.19234624	     -0.05634086	      0.88265994	     -0.00089298	     -0.20913047	      0.00065909	     -0.00039767	     52.81922656
      2.14992883	     -0.05069347	     -0.00049747	     -0.19240184	     -0.05633993	      0.88265936	     -0.00089470	     -0.20912966	      0.00063514	     -0.00040635	     52.50025659
      2.15101970	     -0.05073780	     -0.00049928	     -0.19244589	     -0.05633925	      0.88265892	     -0.00089601	     -0.20912930	      0.00061730	     -0.00041259	     52.49986044
      2.15211056	     -0.05078297	     -0.00049926	     -0.19249082	     -0.05633859	      0.88265846	     -0.00089733	     -0.20912917	      0.00060014	     -0.00041846	     52.29799935
      2.15360326	     -0.05084667	     -0.00050048	     -0.19255419	     -0.05633771	      0.88265783	     -0.00089914	     -0.20912935	      0.00057749	     -0.00042604	     52.15596545
      2.15509595	     -0.05091188	     -0.00049974	     -0.19261912	     -0.05633686	      0.88265719	     -0.00090094	     -0.20912991	      0.00055605	     -0.00043312	     51.79433226
      2.15614792	     -0.05095910	     -0.00050169	     -0.19266609	     -0.05633629	      0.88265673	     -0.00090222	     -0.20913053	      0.00054143	     -0.00043791	     51.78406685
      2.15719989	     -0.05100688	     -0.00050188	     -0.19271367	     -0.05633572	      0.88265627	     -0.00090350	     -0.20913133	      0.00052748	     -0.00044249	     51.58141210
      2.15878177	     -0.05108023	     -0.00050322	     -0.19278670	     -0.05633490	      0.88265557	     -0.00090542	     -0.20913285	      0.00050747	     -0.00044908	     51.39047006
      2.16010486	     -0.05114257	     -0.00050326	     -0.19284881	     -0.05633424	      0.88265497	     -0.00090703	     -0.20913441	      0.00049178	     -0.00045433	     51.09549703
      2.16142795	     -0.05120612	     -0.00050514	     -0.19291209	     -0.05633360	      0.88265436	     -0.00090864	     -0.20913621	      0.00047685	     -0.00045943	     51.01044086
      2.16275105	     -0.05127032	     -0.00050468	     -0.19297610	     -0.05633298	      0.88265375	     -0.00091025	     -0.20913824	      0.00046300	     -0.00046430	     50.63920499
      2.16393732	     -0.05132900	     -0.00050677	     -0.19303453	     -0.05633244	      0.88265320	     -0.00091170	     -0.20914026	      0.00045115	     -0.00046861	     50.59190362
      2.16512360	     -0.05138820	     -0.00050713	     -0.19309355	     -0.05633191	      0.88265264	     -0.00091314	     -0.20914246	      0.00044020	     -0.00047276	     50.29321455
      2.16630987	     -0.05144836	     -0.00050889	     -0.19315349	     -0.05633139	      0.88265208	     -0.00091459	     -0.20914482	      0.00042986	     -0.00047682	     50.15430858
      2.16782872	     -0.05152653	     -0.00050973	     -0.19323144	     -0.05633075	      0.88265135	     -0.00091644	     -0.20914810	      0.00041784	     -0.00048185	     49.79996299
      2.16903916	     -0.05158988	     -0.00051221	     -0.19329457	     -0.05633025	      0.88265076	     -0.00091792	     -0.20915092	      0.00040899	     -0.00048581	     49.72509303
      2.17024959	     -0.05165360	     -0.00051289	     -0.19335813	     -0.05632976	      0.88265017	     -0.00091940	     -0.20915390	      0.00040108	     -0.00048964	     49.42154820
      2.17146002	     -0.05171785	     -0.00051497	     -0.19342219	     -0.05632928	      0.88264958	     -0.00092087	     -0.20915705	      0.00039386	     -0.00049342	     49.28789202
      2.17296325	     -0.05179769	     -0.00051599	     -0.19350184	     -0.05632869	      0.88264883	     -0.00092271	     -0.20916116	      0.00038612	     -0.00049793	     48.92817574
      2.17415863	     -0.05186131	     -0.00051870	     -0.19356528	     -0.05632824	      0.88264824	     -0.00092416	     -0.20916456	      0.00038069	     -0.00050139	     48.86659753
      2.17535401	     -0.05192463	     -0.00051961	     -0.19362846	     -0.05632778	      0.88264764	     -0.00092562	     -0.20916808	      0.00037617	     -0.00050463	     48.57466733
      2.17654939	     -0.05198786	     -0.00052179	     -0.19369153	     -0.05632734	      0.88264703	     -0.00092708	     -0.20917169	      0.00037231	     -0.00050769	     48.44247140
      2.17811171	     -0.05206989	     -0.00052328	     -0.19377341	     -0.05632676	      0.88264623	     -0.00092898	     -0.20917653	      0.00036852	     -0.00051130	     48.08916478
      2.17930379	     -0.05213209	     -0.00052620	     -0.19383544	     -0.05632632	      0.88264562	     -0.00093043	     -0.20918030	      0.00036632	     -0.00051378	     48.04502777
      2.18049587	     -0.05219343	     -0.00052744	     -0.19389668	     -0.05632588	      0.88264501	     -0.00093188	     -0.20918414	      0.00036501	     -0.00051591	     47.77219658
      2.18168795	     -0.05225396	     -0.00052987	     -0.19395707	     -0.05632545	      0.88264439	     -0.00093333	     -0.20918801	      0.00036430	     -0.00051770	     47.65873469
      2.18329000	     -0.05233352	     -0.00053183	     -0.19403650	     -0.05632487	      0.88264356	     -0.00093528	     -0.20919326	      0.00036453	     -0.00051943	     47.31848863
      2.18447301	     -0.05239093	     -0.00053498	     -0.19409378	     -0.05632443	      0.88264295	     -0.00093671	     -0.20919715	      0.00036530	     -0.00052020	     47.30592099
      2.18565602	     -0.05244681	     -0.00053645	     -0.19414959	     -0.05632400	      0.88264233	     -0.00093815	     -0.20920104	      0.00036682	     -0.00052042	     47.05142114
      2.18710953	     -0.05251331	     -0.00053975	     -0.19421596	     -0.05632347	      0.88264158	     -0.00093991	     -0.20920579	      0.00036933	     -0.00051998	     46.98219283
      2.18840352	     -0.05257028	     -0.00054096	     -0.19427287	     -0.05632299	      0.88264090	     -0.00094147	     -0.20920999	      0.00037241	     -0.00051878	     46.65462547
      2.18969751	     -0.05262541	     -0.00054436	     -0.19432789	     -0.05632250	      0.88264023	     -0.00094304	     -0.20921413	      0.00037588	     -0.00051687	     46.67796629
      2.19099150	     -0.05267838	     -0.00054545	     -0.19438081	     -0.05632201	      0.88263957	     -0.00094460	     -0.20921822	      0.00038013	     -0.00051411	     46.33373615
      2.19228549	     -0.05272929	     -0.00054895	     -0.19443162	     -0.05632152	      0.88263890	     -0.00094616	     -0.20922225	      0.00038466	     -0.00051057	     46.39746629
      2.19357948	     -0.05277774	     -0.00054990	     -0.19448005	     -0.05632102	      0.88263825	     -0.00094772	     -0.20922621	      0.00038993	     -0.00050611	     46.03806147
      2.19487348	     -0.05282400	     -0.00055351	     -0.19452622	     -0.05632051	      0.88263759	     -0.00094927	     -0.20923009	      0.00039537	     -0.00050082	     46.14244206
      2.19616747	     -0.05286774	     -0.00055430	     -0.19456995	     -0.05631999	      0.88263695	     -0.00095082	     -0.20923389	      0.00040148	     -0.00049454	     45.76458570
      2.19746146	     -0.05290921	     -0.00055803	     -0.19461134	     -0.05631947	      0.88263631	     -0.00095237	     -0.20923759	      0.00040766	     -0.00048738	     45.91235238
      2.19875545	     -0.05294813	     -0.00055868	     -0.19465026	     -0.05631894	      0.88263569	     -0.00095391	     -0.20924119	      0.00041444	     -0.00047919	     45.51632162
      2.20004944	     -0.05298494	     -0.00056252	     -0.19468700	     -0.05631840	      0.88263507	     -0.00095546	     -0.20924469	      0.00042117	     -0.00047012	     45.70374953
      2.20134343	     -0.05301941	     -0.00056303	     -0.19472149	     -0.05631785	      0.88263447	     -0.00095699	     -0.20924810	      0.00042846	     -0.00046005	     45.28933430
      2.20263742	     -0.05305179	     -0.00056700	     -0.19475378	     -0.05631729	      0.88263388	     -0.00095853	     -0.20925139	      0.00043561	     -0.00044914	     45.51857678
      2.20379479	     -0.05307882	     -0.00056764	     -0.19478084	     -0.05631678	      0.88263337	     -0.00095990	     -0.20925426	      0.00044243	     -0.00043857	     45.17584959
      2.20495215	     -0.05310431	     -0.00057030	     -0.19480629	     -0.05631626	      0.88263287	     -0.00096127	     -0.20925704	      0.00044917	     -0.00042737	     45.21826220
      2.20637156	     -0.05313323	     -0.00057213	     -0.19483520	     -0.05631562	      0.88263227	     -0.00096294	     -0.20926035	      0.00045770	     -0.00041270	     45.01409671
      2.20779097	     -0.05315965	     -0.00057575	     -0.19486158	     -0.05631497	      0.88263170	     -0.00096461	     -0.20926353	      0.00046616	     -0.00039713	     45.15610959
      2.20897447	     -0.05317964	     -0.00057663	     -0.19488158	     -0.05631441	      0.88263124	     -0.00096600	     -0.20926608	      0.00047349	     -0.00038341	     44.86758027
      2.21015797	     -0.05319783	     -0.00057936	     -0.19489974	     -0.05631384	      0.88263079	     -0.00096738	     -0.20926854	      0.00048068	     -0.00036915	     44.93443360
      2.21157966	     -0.05321731	     -0.00058109	     -0.19491923	     -0.05631315	      0.88263028	     -0.00096904	     -0.20927135	      0.00048948	     -0.00035125	     44.74292888
      2.21300136	     -0.05323483	     -0.00058488	     -0.19493671	     -0.05631245	      0.88262979	     -0.00097069	     -0.20927403	      0.00049806	     -0.00033269	     44.94010213
      2.21414228	     -0.05324783	     -0.00058565	     -0.19494973	     -0.05631188	      0.88262942	     -0.00097202	     -0.20927608	      0.00050516	     -0.00031729	     44.65606796
      2.21528320	     -0.05326048	     -0.00058828	     -0.19496235	     -0.05631130	      0.88262907	     -0.00097333	     -0.20927808	      0.00051203	     -0.00030161	     44.71374437
      2.21675861	     -0.05327676	     -0.00059047	     -0.19497863	     -0.05631054	      0.88262864	     -0.00097503	     -0.20928063	      0.00052097	     -0.00028096	     44.55975332
      2.21823401	     -0.05329304	     -0.00059462	     -0.19499486	     -0.05630976	      0.88262824	     -0.00097673	     -0.20928318	      0.00052964	     -0.00026016	     44.77102330
      2.21933971	     -0.05330523	     -0.00059545	     -0.19500707	     -0.05630917	      0.88262796	     -0.00097799	     -0.20928514	      0.00053632	     -0.00024450	     44.49431434
      2.22044541	     -0.05331818	     -0.00059800	     -0.19501999	     -0.05630858	      0.88262770	     -0.00097926	     -0.20928715	      0.00054278	     -0.00022898	     44.53753922
      2.22198517	     -0.05333840	     -0.00060037	     -0.19504021	     -0.05630773	      0.88262736	     -0.00098101	     -0.20929013	      0.00055180	     -0.00020775	     44.39371370
      2.22352493	     -0.05336043	     -0.00060443	     -0.19506220	     -0.05630688	      0.88262706	     -0.00098275	     -0.20929342	      0.00056059	     -0.00018742	     44.62013568
      2.22457926	     -0.05337613	     -0.00060466	     -0.19507794	     -0.05630628	      0.88262687	     -0.00098393	     -0.20929587	      0.00056687	     -0.00017415	     44.31406324
      2.22563360	     -0.05339241	     -0.00060641	     -0.19509422	     -0.05630568	      0.88262669	     -0.00098512	     -0.20929849	      0.00057303	     -0.00016162	     44.33282127
      2.22728450	     -0.05341897	     -0.00060798	     -0.19512081	     -0.05630473	      0.88262644	     -0.00098696	     -0.20930298	      0.00058291	     -0.00014367	     44.20339221
      2.22863576	     -0.05344170	     -0.00060999	     -0.19514356	     -0.05630394	      0.88262625	     -0.00098846	     -0.20930702	      0.00059109	     -0.00013075	     44.27698191
      2.22998702	     -0.05346477	     -0.00061008	     -0.19516669	     -0.05630313	      0.88262609	     -0.00098996	     -0.20931140	      0.00059963	     -0.00011957	     44.04034552
      2.23133828	     -0.05348765	     -0.00061223	     -0.19518959	     -0.05630231	      0.88262593	     -0.00099145	     -0.20931611	      0.00060822	     -0.00011032	     44.23932984
      2.23253706	     -0.05350690	     -0.00061159	     -0.19520893	     -0.05630158	      0.88262580	     -0.00099276	     -0.20932055	      0.00061632	     -0.00010367	     43.94995142
      2.23373584	     -0.05352573	     -0.00061279	     -0.19522781	     -0.05630084	      0.88262568	     -0.00099407	     -0.20932520	      0.00062446	     -0.00009858	     44.04023430
      2.23493463	     -0.05354489	     -0.00061275	     -0.19524704	     -0.05630008	      0.88262557	     -0.00099537	     -0.20933006	      0.00063295	     -0.00009500	     43.88722325
      2.23649776	     -0.05357065	     -0.00061419	     -0.19527287	     -0.05629909	      0.88262542	     -0.00099707	     -0.20933676	      0.00064425	     -0.00009265	     43.96860956
      2.23772180	     -0.05359100	     -0.00061373	     -0.19529331	     -0.05629829	      0.88262531	     -0.00099839	     -0.20934229	      0.00065358	     -0.00009256	     43.69801326
      2.23894585	     -0.05361120	     -0.00061502	     -0.19531357	     -0.05629749	      0.88262519	     -0.00099970	     -0.20934806	      0.00066300	     -0.00009402	     43.77429314
      2.24016990	     -0.05363114	     -0.00061507	     -0.19533360	     -0.05629667	      0.88262507	     -0.00100101	     -0.20935407	      0.00067282	     -0.00009690	     43.60232421
      2.24171121	     -0.05365600	     -0.00061670	     -0.19535853	     -0.05629562	      0.88262492	     -0.00100265	     -0.20936194	      0.00068545	     -0.00010250	     43.69120011
      2.24291551	     -0.05367506	     -0.00061630	     -0.19537770	     -0.05629479	      0.88262479	     -0.00100393	     -0.20936833	      0.00069580	     -0.00010823	     43.41184105
      2.24411981	     -0.05369381	     -0.00061770	     -0.19539652	     -0.05629395	      0.88262466	     -0.00100521	     -0.20937490	      0.00070627	     -0.00011511	     43.47699884
      2.24532411	     -0.05371205	     -0.00061807	     -0.19541485	     -0.05629309	      0.88262452	     -0.00100648	     -0.20938164	      0.00071714	     -0.00012297	     43.33150485
      2.24693419	     -0.05373505	     -0.00061997	     -0.19543795	     -0.05629192	      0.88262431	     -0.00100817	     -0.20939089	      0.00073199	     -0.00013486	     43.41150251
      2.24813372	     -0.05375197	     -0.00061984	     -0.19545499	     -0.05629104	      0.88262414	     -0.00100942	     -0.20939793	      0.00074351	     -0.00014452	     43.15137538
      2.24933326	     -0.05376879	     -0.00062142	     -0.19547189	     -0.05629014	      0.88262396	     -0.00101067	     -0.20940511	      0.00075513	     -0.00015482	     43.20488726
      2.25079373	     -0.05378684	     -0.00062170	     -0.19549007	     -0.05628902	      0.88262373	     -0.00101219	     -0.20941398	      0.00076978	     -0.00016797	     43.01655272
      2.25209685	     -0.05380060	     -0.00062357	     -0.19550392	     -0.05628801	      0.88262350	     -0.00101354	     -0.20942196	      0.00078300	     -0.00018008	     43.15349368
      2.25339997	     -0.05381260	     -0.00062336	     -0.19551606	     -0.05628698	      0.88262326	     -0.00101488	     -0.20942996	      0.00079668	     -0.00019222	     42.92506637
      2.25470309	     -0.05382259	     -0.00062544	     -0.19552615	     -0.05628594	      0.88262300	     -0.00101622	     -0.20943794	      0.00081037	     -0.00020423	     43.08746138
      2.25600621	     -0.05382999	     -0.00062513	     -0.19553369	     -0.05628487	      0.88262273	     -0.00101756	     -0.20944586	      0.00082444	     -0.00021579	     42.86206558
      2.25730934	     -0.05383499	     -0.00062719	     -0.19553879	     -0.05628379	      0.88262244	     -0.00101889	     -0.20945369	      0.00083841	     -0.00022679	     43.04212204
      2.25861246	     -0.05383698	     -0.00062645	     -0.19554095	     -0.05628269	      0.88262213	     -0.00102021	     -0.20946139	      0.00085268	     -0.00023694	     42.80876747
      2.25991558	     -0.05383566	     -0.00062794	     -0.19553974	     -0.05628157	      0.88262182	     -0.00102153	     -0.20946891	      0.00086673	     -0.00024627	     42.99652989
      2.26121870	     -0.05383284	     -0.00062670	     -0.19553711	     -0.05628043	      0.88262149	     -0.00102285	     -0.20947624	      0.00088106	     -0.00025457	     42.76395826
      2.26252182	     -0.05382947	     -0.00062842	     -0.19553384	     -0.05627927	      0.88262116	     -0.00102416	     -0.20948340	      0.00089514	     -0.00026189	     42.97253335
      2.26382494	     -0.05382507	     -0.00062729	     -0.19552962	     -0.05627809	      0.88262081	     -0.00102547	     -0.20949043	      0.00090951	     -0.00026803	     42.74260254
      2.26512806	     -0.05381947	     -0.00062923	     -0.19552411	     -0.05627690	      0.88262046	     -0.00102677	     -0.20949733	      0.00092360	     -0.00027307	     42.97392907
      2.26643118	     -0.05381190	     -0.00062810	     -0.19551673	     -0.05627569	      0.88262010	     -0.00102807	     -0.20950410	      0.00093798	     -0.00027679	     42.75835497
      2.26773431	     -0.05380285	     -0.00063018	     -0.19550776	     -0.05627445	      0.88261974	     -0.00102936	     -0.20951072	      0.00095204	     -0.00027923	     43.00489063
      2.26903743	     -0.05379288	     -0.00062903	     -0.19549798	     -0.05627320	      0.88261937	     -0.00103065	     -0.20951719	      0.00096633	     -0.00028022	     42.78408587
      2.27034055	     -0.05378147	     -0.00063126	     -0.19548665	     -0.05627194	      0.88261901	     -0.00103194	     -0.20952351	      0.00098023	     -0.00027990	     43.04726546
      2.27164367	     -0.05376889	     -0.00063026	     -0.19547423	     -0.05627065	      0.88261864	     -0.00103322	     -0.20952968	      0.00099435	     -0.00027802	     42.85236287
      2.27294679	     -0.05375491	     -0.00063286	     -0.19546033	     -0.05626935	      0.88261828	     -0.00103449	     -0.20953569	      0.00100803	     -0.00027465	     43.12776390
      2.27411563	     -0.05374085	     -0.00063218	     -0.19544640	     -0.05626816	      0.88261797	     -0.00103563	     -0.20954093	      0.00102040	     -0.00027019	     42.97685197
      2.27528447	     -0.05372593	     -0.00063381	     -0.19543157	     -0.05626696	      0.88261765	     -0.00103677	     -0.20954602	      0.00103239	     -0.00026447	     43.09092705
      2.27671300	     -0.05370734	     -0.00063416	     -0.19541311	     -0.05626547	      0.88261728	     -0.00103815	     -0.20955203	      0.00104689	     -0.00025573	     43.04876609
      2.27814153	     -0.05368797	     -0.00063594	     -0.19539384	     -0.05626397	      0.88261692	     -0.00103953	     -0.20955784	      0.00106092	     -0.00024534	     43.21887620
      2.27933812	     -0.05366965	     -0.00063500	     -0.19537567	     -0.05626269	      0.88261664	     -0.00104067	     -0.20956251	      0.00107266	     -0.00023543	     43.12985789
      2.28053472	     -0.05364886	     -0.00063582	     -0.19535497	     -0.05626140	      0.88261636	     -0.00104182	     -0.20956696	      0.00108410	     -0.00022451	     43.26731059
      2.28173131	     -0.05362623	     -0.00063546	     -0.19533247	     -0.05626010	      0.88261610	     -0.00104296	     -0.20957114	      0.00109548	     -0.00021251	     43.28808105
      2.28336723	     -0.05359426	     -0.00063624	     -0.19530064	     -0.05625829	      0.88261577	     -0.00104451	     -0.20957642	      0.00111060	     -0.00019449	     43.44443734
      2.28458110	     -0.05357001	     -0.00063520	     -0.19527652	     -0.05625694	      0.88261554	     -0.00104566	     -0.20958002	      0.00112167	     -0.00017996	     43.40775393
      2.28579497	     -0.05354569	     -0.00063584	     -0.19525229	     -0.05625557	      0.88261533	     -0.00104680	     -0.20958336	      0.00113236	     -0.00016461	     43.53350726
      2.28725506	     -0.05351639	     -0.00063519	     -0.19522314	     -0.05625391	      0.88261510	     -0.00104817	     -0.20958707	      0.00114502	     -0.00014500	     43.55781738
      2.28854872	     -0.05349031	     -0.00063651	     -0.19519713	     -0.05625242	      0.88261493	     -0.00104938	     -0.20959007	      0.00115579	     -0.00012676	     43.72538150
      2.28984237	     -0.05346290	     -0.00063544	     -0.19516984	     -0.05625092	      0.88261478	     -0.00105059	     -0.20959279	      0.00116640	     -0.00010771	     43.71408456
      2.29113602	     -0.05343543	     -0.00063620	     -0.19514245	     -0.05624940	      0.88261465	     -0.00105179	     -0.20959523	      0.00117648	     -0.00008814	     43.85127722
      2.29242967	     -0.05340773	     -0.00063472	     -0.19511489	     -0.05624787	      0.88261455	     -0.00105299	     -0.20959739	      0.00118640	     -0.00006817	     43.84058076
      2.29372333	     -0.05337975	     -0.00063516	     -0.19508698	     -0.05624633	      0.88261447	     -0.00105418	     -0.20959927	      0.00119587	     -0.00004807	     43.98217173
      2.29501698	     -0.05335133	     -0.00063349	     -0.19505869	     -0.05624478	      0.88261442	     -0.00105537	     -0.20960087	      0.00120524	     -0.00002789	     43.98121463
      2.29631063	     -0.05332256	     -0.00063344	     -0.19503001	     -0.05624321	      0.88261440	     -0.00105656	     -0.20960220	      0.00121418	     -0.00000786	     44.11467518
      2.29760428	     -0.05329420	     -0.00063133	     -0.19500178	     -0.05624164	      0.88261440	     -0.00105774	     -0.20960328	      0.00122301	      0.00001202	     44.10928107
      2.29889794	     -0.05326510	     -0.00063095	     -0.19497277	     -0.05624005	      0.88261443	     -0.00105892	     -0.20960411	      0.00123144	      0.00003152	     44.24283563
      2.30019159	     -0.05323477	     -0.00062832	     -0.19494258	     -0.05623845	      0.88261448	     -0.00106009	     -0.20960466	      0.00123976	      0.00005077	     44.25732889
      2.30148524	     -0.05320459	     -0.00062762	     -0.19491248	     -0.05623684	      0.88261456	     -0.00106126	     -0.20960493	      0.00124766	      0.00006965	     44.38242264
      2.30277890	     -0.05317487	     -0.00062519	     -0.19488289	     -0.05623522	      0.88261466	     -0.00106243	     -0.20960492	      0.00125541	      0.00008813	     44.38737424
      2.30407255	     -0.05314293	     -0.00062434	     -0.19485103	     -0.05623360	      0.88261479	     -0.00106360	     -0.20960464	      0.00126275	      0.00010604	     44.52503554
      2.30536620	     -0.05310761	     -0.00062144	     -0.19481585	     -0.05623196	      0.88261494	     -0.00106476	     -0.20960398	      0.00126998	      0.00012348	     44.55415039
      2.30665985	     -0.05306955	     -0.00062010	     -0.19477787	     -0.05623031	      0.88261511	     -0.00106593	     -0.20960289	      0.00127678	      0.00014039	     44.69548920
      2.30795351	     -0.05302910	     -0.00061698	     -0.19473755	     -0.05622865	      0.88261530	     -0.00106709	     -0.20960133	      0.00128337	      0.00015690	     44.73147099
      2.30924716	     -0.05298642	     -0.00061565	     -0.19469495	     -0.05622699	      0.88261551	     -0.00106824	     -0.20959928	      0.00128947	      0.00017297	     44.88419383
      2.31054081	     -0.05294023	     -0.00061269	     -0.19464887	     -0.05622532	      0.88261575	     -0.00106940	     -0.20959670	      0.00129531	      0.00018884	     44.95183762
      2.31183446	     -0.05288915	     -0.00061135	     -0.19459787	     -0.05622364	      0.88261600	     -0.00107055	     -0.20959352	      0.00130058	      0.00020461	     45.13367996
      2.31312812	     -0.05283312	     -0.00060827	     -0.19454194	     -0.05622195	      0.88261628	     -0.00107171	     -0.20958966	      0.00130542	      0.00022059	     45.22110245
      2.31442177	     -0.05277308	     -0.00060683	     -0.19448195	     -0.05622026	      0.88261657	     -0.00107286	     -0.20958508	      0.00130950	      0.00023689	     45.40965056
      2.31571542	     -0.05271060	     -0.00060407	     -0.19441955	     -0.05621857	      0.88261689	     -0.00107401	     -0.20957977	      0.00131296	      0.00025377	     45.51621719
      2.31700907	     -0.05264718	     -0.00060329	     -0.19435615	     -0.05621686	      0.88261723	     -0.00107516	     -0.20957376	      0.00131548	      0.00027127	     45.70520507
      2.31830273	     -0.05258385	     -0.00060126	     -0.19429286	     -0.05621516	      0.88261759	     -0.00107631	     -0.20956714	      0.00131722	      0.00028952	     45.81008742
      2.31959638	     -0.05252051	     -0.00060124	     -0.19422948	     -0.05621346	      0.88261798	     -0.00107747	     -0.20955996	      0.00131791	      0.00030846	     46.00890127
      2.32089003	     -0.05245723	     -0.00059995	     -0.19416619	     -0.05621175	      0.88261839	     -0.00107861	     -0.20955229	      0.00131777	      0.00032820	     46.13438427
      2.32218368	     -0.05239440	     -0.00060053	     -0.19410329	     -0.05621005	      0.88261883	     -0.00107976	     -0.20954416	      0.00131652	      0.00034862	     46.32891033
      2.32347734	     -0.05233060	     -0.00059941	     -0.19403945	     -0.05620835	      0.88261929	     -0.00108091	     -0.20953561	      0.00131439	      0.00036974	     46.46403418
      2.32477099	     -0.05226457	     -0.00059982	     -0.19397333	     -0.05620665	      0.88261979	     -0.00108206	     -0.20952660	      0.00131115	      0.00039143	     46.67840529
      2.32606464	     -0.05219660	     -0.00059842	     -0.19390532	     -0.05620495	      0.88262031	     -0.00108321	     -0.20951712	      0.00130702	      0.00041376	     46.82632569
      2.32735829	     -0.05212781	     -0.00059882	     -0.19383642	     -0.05620327	      0.88262086	     -0.00108436	     -0.20950716	      0.00130172	      0.00043659	     47.04550196
      2.32865195	     -0.05205920	     -0.00059746	     -0.19376775	     -0.05620159	      0.88262144	     -0.00108551	     -0.20949676	      0.00129550	      0.00045990	     47.18636553
      2.32994560	     -0.05199068	     -0.00059798	     -0.19369909	     -0.05619992	      0.88262205	     -0.00108666	     -0.20948597	      0.00128807	      0.00048348	     47.40079242
      2.33123925	     -0.05192174	     -0.00059638	     -0.19363006	     -0.05619825	      0.88262269	     -0.00108781	     -0.20947481	      0.00127973	      0.00050725	     47.53758057
      2.33253291	     -0.05185214	     -0.00059678	     -0.19356031	     -0.05619661	      0.88262336	     -0.00108897	     -0.20946329	      0.00127018	      0.00053097	     47.76515070
      2.33382656	     -0.05178195	     -0.00059486	     -0.19349002	     -0.05619497	      0.88262406	     -0.00109012	     -0.20945143	      0.00125975	      0.00055463	     47.89523917
      2.33512021	     -0.05171100	     -0.00059541	     -0.19341889	     -0.05619335	      0.88262479	     -0.00109127	     -0.20943922	      0.00124812	      0.00057802	     48.15270122
      2.33641386	     -0.05164051	     -0.00059365	     -0.19334826	     -0.05619174	      0.88262556	     -0.00109243	     -0.20942670	      0.00123563	      0.00060121	     48.28113688
      2.33770752	     -0.05157168	     -0.00059499	     -0.19327922	     -0.05619015	      0.88262635	     -0.00109358	     -0.20941392	      0.00122188	      0.00062396	     48.54413628
      2.33900117	     -0.05150519	     -0.00059352	     -0.19321256	     -0.05618858	      0.88262717	     -0.00109474	     -0.20940095	      0.00120724	      0.00064625	     48.63148046
      2.34029482	     -0.05144062	     -0.00059537	     -0.19314773	     -0.05618703	      0.88262802	     -0.00109590	     -0.20938788	      0.00119131	      0.00066770	     48.89830436
      2.34144884	     -0.05138393	     -0.00059419	     -0.19309087	     -0.05618566	      0.88262880	     -0.00109694	     -0.20937614	      0.00117644	      0.00068611	     48.96953145
      2.34260287	     -0.05132842	     -0.00059523	     -0.19303513	     -0.05618431	      0.88262960	     -0.00109798	     -0.20936436	      0.00116066	      0.00070360	     49.16952138
      2.34400094	     -0.05126330	     -0.00059520	     -0.19296975	     -0.05618270	      0.88263060	     -0.00109924	     -0.20935005	      0.00114067	      0.00072356	     49.32023546
      2.34539901	     -0.05120156	     -0.00059753	     -0.19290767	     -0.05618112	      0.88263163	     -0.00110050	     -0.20933576	      0.00111948	      0.00074192	     49.59642915
      2.34655827	     -0.05115298	     -0.00059745	     -0.19285885	     -0.05617984	      0.88263250	     -0.00110155	     -0.20932397	      0.00110126	      0.00075593	     49.65552941
      2.34771752	     -0.05110610	     -0.00059940	     -0.19281168	     -0.05617857	      0.88263338	     -0.00110261	     -0.20931228	      0.00108221	      0.00076862	     49.84808043
      2.34912732	     -0.05105061	     -0.00060029	     -0.19275587	     -0.05617706	      0.88263447	     -0.00110389	     -0.20929818	      0.00105823	      0.00078231	     49.98303799
      2.35053712	     -0.05099586	     -0.00060329	     -0.19270073	     -0.05617559	      0.88263558	     -0.00110518	     -0.20928419	      0.00103316	      0.00079390	     50.28432944
      2.35164633	     -0.05095358	     -0.00060314	     -0.19265821	     -0.05617445	      0.88263647	     -0.00110620	     -0.20927323	      0.00101295	      0.00080163	     50.30877602
      2.35275554	     -0.05091295	     -0.00060478	     -0.19261728	     -0.05617334	      0.88263736	     -0.00110722	     -0.20926234	      0.00099202	      0.00080794	     50.46748882
      2.35422360	     -0.05086200	     -0.00060566	     -0.19256597	     -0.05617190	      0.88263855	     -0.00110857	     -0.20924804	      0.00096357	      0.00081409	     50.58281827
      2.35569167	     -0.05081399	     -0.00060817	     -0.19251753	     -0.05617051	      0.88263975	     -0.00110993	     -0.20923393	      0.00093412	      0.00081753	     50.85630106
      2.35675509	     -0.05078002	     -0.00060726	     -0.19248334	     -0.05616953	      0.88264062	     -0.00111092	     -0.20922382	      0.00091245	      0.00081840	     50.83164209
      2.35781852	     -0.05074650	     -0.00060797	     -0.19244953	     -0.05616857	      0.88264149	     -0.00111191	     -0.20921380	      0.00089027	      0.00081778	     50.96406386
      2.35936521	     -0.05069979	     -0.00060802	     -0.19240244	     -0.05616722	      0.88264275	     -0.00111336	     -0.20919935	      0.00085747	      0.00081429	     51.08009635
      2.36067225	     -0.05066287	     -0.00060945	     -0.19236515	     -0.05616612	      0.88264381	     -0.00111459	     -0.20918730	      0.00082914	      0.00080894	     51.26745749
      2.36197928	     -0.05062847	     -0.00060938	     -0.19233042	     -0.05616505	      0.88264487	     -0.00111583	     -0.20917542	      0.00080049	      0.00080151	     51.31309009
      2.36328631	     -0.05059669	     -0.00061188	     -0.19229823	     -0.05616402	      0.88264591	     -0.00111707	     -0.20916374	      0.00077128	      0.00079200	     51.53868334
      2.36459335	     -0.05056848	     -0.00061166	     -0.19226968	     -0.05616304	      0.88264694	     -0.00111831	     -0.20915230	      0.00074185	      0.00078060	     51.50729972
      2.36570787	     -0.05054782	     -0.00061441	     -0.19224865	     -0.05616222	      0.88264780	     -0.00111938	     -0.20914277	      0.00071624	      0.00076927	     51.67812842
      2.36682239	     -0.05053000	     -0.00061531	     -0.19223051	     -0.05616144	      0.88264865	     -0.00112045	     -0.20913349	      0.00069051	      0.00075655	     51.69454530
      2.36823713	     -0.05051093	     -0.00061783	     -0.19221098	     -0.05616049	      0.88264971	     -0.00112182	     -0.20912210	      0.00065743	      0.00073838	     51.82763710
      2.36965187	     -0.05049500	     -0.00061840	     -0.19219466	     -0.05615958	      0.88265074	     -0.00112319	     -0.20911114	      0.00062419	      0.00071805	     51.80097499
      2.37076324	     -0.05048437	     -0.00062103	     -0.19218365	     -0.05615890	      0.88265153	     -0.00112427	     -0.20910284	      0.00059777	      0.00070053	     51.94957346
      2.37187461	     -0.05047512	     -0.00062179	     -0.19217407	     -0.05615825	      0.88265230	     -0.00112536	     -0.20909479	      0.00057136	      0.00068180	     51.95043125
      2.37331627	     -0.05046494	     -0.00062393	     -0.19216345	     -0.05615745	      0.88265326	     -0.00112677	     -0.20908470	      0.00053690	      0.00065570	     52.06076520
      2.37475793	     -0.05045631	     -0.00062378	     -0.19215443	     -0.05615670	      0.88265419	     -0.00112820	     -0.20907498	      0.00050249	      0.00062775	     52.00322709
      2.37581797	     -0.05045130	     -0.00062604	     -0.19214907	     -0.05615618	      0.88265484	     -0.00112925	     -0.20906805	      0.00047702	      0.00060604	     52.14021232
      2.37687801	     -0.05044743	     -0.00062654	     -0.19214490	     -0.05615569	      0.88265547	     -0.00113031	     -0.20906131	      0.00045169	      0.00058352	     52.13715228
      2.37840055	     -0.05044371	     -0.00062839	     -0.19214071	     -0.05615503	      0.88265633	     -0.00113183	     -0.20905195	      0.00041532	      0.00054984	     52.23134770
      2.37969894	     -0.05044208	     -0.00062874	     -0.19213872	     -0.05615451	      0.88265703	     -0.00113314	     -0.20904425	      0.00038446	      0.00052013	     52.19394294
      2.38099733	     -0.05044182	     -0.00063091	     -0.19213805	     -0.05615403	      0.88265768	     -0.00113445	     -0.20903682	      0.00035357	      0.00048961	     52.32534222
      2.38229571	     -0.05044298	     -0.00063076	     -0.19213887	     -0.05615359	      0.88265830	     -0.00113577	     -0.20902964	      0.00032293	      0.00045857	     52.23522642
      2.38359410	     -0.05044566	     -0.00063347	     -0.19214113	     -0.05615319	      0.88265887	     -0.00113710	     -0.20902271	      0.00029218	      0.00042703	     52.41443566
      2.38470098	     -0.05044897	     -0.00063292	     -0.19214415	     -0.05615289	      0.88265933	     -0.00113823	     -0.20901701	      0.00026623	      0.00039997	     52.28663598
      2.38580785	     -0.05045316	     -0.00063434	     -0.19214801	     -0.05615261	      0.88265976	     -0.00113937	     -0.20901148	      0.00024025	      0.00037273	     52.35723486
      2.38721717	     -0.05045977	     -0.00063479	     -0.19215422	     -0.05615229	      0.88266026	     -0.00114083	     -0.20900470	      0.00020745	      0.00033805	     52.31898959
      2.38862649	     -0.05046802	     -0.00063716	     -0.19216204	     -0.05615202	      0.88266071	     -0.00114230	     -0.20899820	      0.00017474	      0.00030349	     52.46692544
      2.38973589	     -0.05047566	     -0.00063692	     -0.19216939	     -0.05615184	      0.88266103	     -0.00114346	     -0.20899328	      0.00014931	      0.00027659	     52.34741761
      2.39084529	     -0.05048438	     -0.00063857	     -0.19217778	     -0.05615169	      0.88266133	     -0.00114462	     -0.20898855	      0.00012391	      0.00024997	     52.41028108
      2.39227874	     -0.05049730	     -0.00063936	     -0.19219030	     -0.05615153	      0.88266166	     -0.00114614	     -0.20898270	      0.00009139	      0.00021623	     52.35126211
      2.39371219	     -0.05051225	     -0.00064215	     -0.19220480	     -0.05615143	      0.88266195	     -0.00114766	     -0.20897716	      0.00005896	      0.00018322	     52.50318190
      2.39477252	     -0.05052472	     -0.00064191	     -0.19221700	     -0.05615138	      0.88266213	     -0.00114879	     -0.20897326	      0.00003531	      0.00015941	     52.34116380
      2.39583284	     -0.05053831	     -0.00064342	     -0.19223028	     -0.05615135	      0.88266228	     -0.00114993	     -0.20896955	      0.00001169	      0.00013608	     52.37280539
      2.39734438	     -0.05055965	     -0.00064453	     -0.19225120	     -0.05615136	      0.88266247	     -0.00115155	     -0.20896457	     -0.00002158	      0.00010377	     52.30759333
      2.39863969	     -0.05057978	     -0.00064671	     -0.19227094	     -0.05615141	      0.88266258	     -0.00115296	     -0.20896060	     -0.00004983	      0.00007693	     52.37422292
      2.39993501	     -0.05060158	     -0.00064709	     -0.19229240	     -0.05615149	      0.88266267	     -0.00115437	     -0.20895691	     -0.00007761	      0.00005099	     52.24415344
      2.40123032	     -0.05062504	     -0.00064982	     -0.19231547	     -0.05615161	      0.88266271	     -0.00115578	     -0.20895349	     -0.00010518	      0.00002583	     52.36012781
      2.40252563	     -0.05065016	     -0.00064961	     -0.19234028	     -0.05615176	      0.88266273	     -0.00115721	     -0.20895036	     -0.00013215	      0.00000160	     52.15339762
      2.40363209	     -0.05067262	     -0.00065209	     -0.19236240	     -0.05615192	      0.88266272	     -0.00115843	     -0.20894791	     -0.00015505	     -0.00001850	     52.25676569
      2.40473855	     -0.05069597	     -0.00065242	     -0.19238548	     -0.05615210	      0.88266269	     -0.00115965	     -0.20894567	     -0.00017749	     -0.00003792	     52.15103789
      2.40614460	     -0.05072728	     -0.00065419	     -0.19241641	     -0.05615237	      0.88266262	     -0.00116122	     -0.20894311	     -0.00020563	     -0.00006175	     52.16656614
      2.40755066	     -0.05076036	     -0.00065415	     -0.19244917	     -0.05615268	      0.88266252	     -0.00116279	     -0.20894088	     -0.00023307	     -0.00008458	     51.98216926
      2.40866334	     -0.05078780	     -0.00065632	     -0.19247629	     -0.05615295	      0.88266241	     -0.00116405	     -0.20893934	     -0.00025452	     -0.00010204	     52.06099349
      2.40977602	     -0.05081622	     -0.00065670	     -0.19250446	     -0.05615325	      0.88266229	     -0.00116530	     -0.20893800	     -0.00027544	     -0.00011890	     51.94179294
      2.41120407	     -0.05085412	     -0.00065851	     -0.19254199	     -0.05615366	      0.88266211	     -0.00116692	     -0.20893656	     -0.00030179	     -0.00013978	     51.93953245
      2.41263211	     -0.05089352	     -0.00065831	     -0.19258109	     -0.05615411	      0.88266189	     -0.00116855	     -0.20893543	     -0.00032731	     -0.00015975	     51.71190999
      2.41369994	     -0.05092406	     -0.00066046	     -0.19261135	     -0.05615447	      0.88266171	     -0.00116978	     -0.20893478	     -0.00034611	     -0.00017422	     51.77907967
      2.41476777	     -0.05095540	     -0.00066084	     -0.19264246	     -0.05615485	      0.88266152	     -0.00117100	     -0.20893429	     -0.00036438	     -0.00018824	     51.65421500
      2.41626891	     -0.05100087	     -0.00066244	     -0.19268759	     -0.05615541	      0.88266122	     -0.00117274	     -0.20893387	     -0.00038945	     -0.00020731	     51.60540209
      2.41756549	     -0.05104150	     -0.00066260	     -0.19272796	     -0.05615593	      0.88266095	     -0.00117424	     -0.20893376	     -0.00041036	     -0.00022317	     51.41414493
      2.41886206	     -0.05108337	     -0.00066458	     -0.19276952	     -0.05615648	      0.88266065	     -0.00117575	     -0.20893388	     -0.00043077	     -0.00023858	     51.43333792
      2.42015864	     -0.05112623	     -0.00066422	     -0.19281215	     -0.05615705	      0.88266033	     -0.00117727	     -0.20893422	     -0.00045035	     -0.00025349	     51.17561443
      2.42145521	     -0.05117005	     -0.00066673	     -0.19285567	     -0.05615765	      0.88265999	     -0.00117880	     -0.20893477	     -0.00046946	     -0.00026805	     51.26187033
      2.42257093	     -0.05120841	     -0.00066610	     -0.19289385	     -0.05615818	      0.88265968	     -0.00118011	     -0.20893541	     -0.00048516	     -0.00028022	     50.98803735
      2.42368665	     -0.05124735	     -0.00066738	     -0.19293257	     -0.05615873	      0.88265936	     -0.00118143	     -0.20893619	     -0.00050050	     -0.00029218	     50.95509914
      2.42508968	     -0.05129704	     -0.00066757	     -0.19298202	     -0.05615944	      0.88265894	     -0.00118310	     -0.20893736	     -0.00051894	     -0.00030686	     50.74950335
      2.42649271	     -0.05134758	     -0.00066952	     -0.19303228	     -0.05616018	      0.88265850	     -0.00118478	     -0.20893873	     -0.00053668	     -0.00032127	     50.76595315
      2.42761911	     -0.05138867	     -0.00066885	     -0.19307321	     -0.05616080	      0.88265813	     -0.00118613	     -0.20893997	     -0.00055013	     -0.00033257	     50.49149810
      2.42874551	     -0.05143016	     -0.00066995	     -0.19311451	     -0.05616142	      0.88265775	     -0.00118748	     -0.20894133	     -0.00056316	     -0.00034374	     50.44340903
      2.43016709	     -0.05148299	     -0.00066992	     -0.19316713	     -0.05616224	      0.88265725	     -0.00118919	     -0.20894320	     -0.00057869	     -0.00035757	     50.21471009
      2.43158868	     -0.05153626	     -0.00067183	     -0.19322016	     -0.05616307	      0.88265674	     -0.00119092	     -0.20894523	     -0.00059349	     -0.00037120	     50.24138796
      2.43267578	     -0.05157720	     -0.00067092	     -0.19326097	     -0.05616372	      0.88265633	     -0.00119224	     -0.20894689	     -0.00060402	     -0.00038139	     49.94271708
      2.43376288	     -0.05161833	     -0.00067174	     -0.19330195	     -0.05616438	      0.88265591	     -0.00119356	     -0.20894863	     -0.00061416	     -0.00039148	     49.87570727
      2.43524906	     -0.05167476	     -0.00067167	     -0.19335820	     -0.05616530	      0.88265532	     -0.00119538	     -0.20895112	     -0.00062706	     -0.00040502	     49.64175459
      2.43673525	     -0.05173139	     -0.00067362	     -0.19341460	     -0.05616624	      0.88265470	     -0.00119721	     -0.20895375	     -0.00063912	     -0.00041833	     49.66651194
      2.43778495	     -0.05177148	     -0.00067294	     -0.19345460	     -0.05616692	      0.88265426	     -0.00119850	     -0.20895568	     -0.00064686	     -0.00042748	     49.35166960
      2.43883466	     -0.05181168	     -0.00067398	     -0.19349466	     -0.05616760	      0.88265381	     -0.00119980	     -0.20895766	     -0.00065426	     -0.00043649	     49.27424652
      2.44040768	     -0.05187190	     -0.00067467	     -0.19355470	     -0.05616864	      0.88265311	     -0.00120174	     -0.20896073	     -0.00066437	     -0.00044961	     49.03845904
      2.44172517	     -0.05192222	     -0.00067643	     -0.19360485	     -0.05616952	      0.88265251	     -0.00120338	     -0.20896338	     -0.00067210	     -0.00046026	     48.98789974
      2.44304266	     -0.05197209	     -0.00067656	     -0.19365460	     -0.05617041	      0.88265190	     -0.00120503	     -0.20896610	     -0.00067896	     -0.00047050	     48.70822796
      2.44436015	     -0.05202116	     -0.00067904	     -0.19370349	     -0.05617131	      0.88265127	     -0.00120668	     -0.20896886	     -0.00068528	     -0.00048038	     48.74751492
      2.44554322	     -0.05206441	     -0.00067896	     -0.19374665	     -0.05617212	      0.88265070	     -0.00120816	     -0.20897136	     -0.00069016	     -0.00048880	     48.44243121
      2.44672629	     -0.05210677	     -0.00068094	     -0.19378887	     -0.05617294	      0.88265011	     -0.00120965	     -0.20897387	     -0.00069466	     -0.00049686	     48.42991623
      2.44790936	     -0.05214808	     -0.00068166	     -0.19383008	     -0.05617377	      0.88264952	     -0.00121115	     -0.20897638	     -0.00069850	     -0.00050445	     48.23255047
      2.44941543	     -0.05219921	     -0.00068413	     -0.19388105	     -0.05617482	      0.88264875	     -0.00121306	     -0.20897954	     -0.00070278	     -0.00051345	     48.20984660
      2.45062223	     -0.05223898	     -0.00068450	     -0.19392073	     -0.05617567	      0.88264813	     -0.00121459	     -0.20898205	     -0.00070551	     -0.00052003	     47.93262442
      2.45182904	     -0.05227775	     -0.00068675	     -0.19395937	     -0.05617652	      0.88264750	     -0.00121613	     -0.20898454	     -0.00070793	     -0.00052610	     47.93984955
      2.45303585	     -0.05231537	     -0.00068777	     -0.19399691	     -0.05617738	      0.88264686	     -0.00121767	     -0.20898701	     -0.00070977	     -0.00053156	     47.74517625
      2.45452527	     -0.05235990	     -0.00069074	     -0.19404128	     -0.05617844	      0.88264607	     -0.00121958	     -0.20899001	     -0.00071160	     -0.00053750	     47.77406416
      2.45571587	     -0.05239404	     -0.00069145	     -0.19407535	     -0.05617929	      0.88264542	     -0.00122111	     -0.20899238	     -0.00071249	     -0.00054149	     47.50010556
      2.45690648	     -0.05242681	     -0.00069401	     -0.19410800	     -0.05618013	      0.88264478	     -0.00122265	     -0.20899473	     -0.00071318	     -0.00054488	     47.53255608
      2.45809708	     -0.05245808	     -0.00069543	     -0.19413919	     -0.05618098	      0.88264413	     -0.00122418	     -0.20899705	     -0.00071343	     -0.00054757	     47.37189375
      2.45964414	     -0.05249627	     -0.00069878	     -0.19417723	     -0.05618209	      0.88264328	     -0.00122619	     -0.20900001	     -0.00071342	     -0.00055004	     47.42860082
      2.46082936	     -0.05252365	     -0.00069971	     -0.19420455	     -0.05618293	      0.88264262	     -0.00122772	     -0.20900224	     -0.00071293	     -0.00055106	     47.17204542
      2.46201459	     -0.05254934	     -0.00070233	     -0.19423014	     -0.05618378	      0.88264197	     -0.00122926	     -0.20900441	     -0.00071236	     -0.00055135	     47.22426466
      2.46319981	     -0.05257323	     -0.00070386	     -0.19425395	     -0.05618462	      0.88264132	     -0.00123081	     -0.20900653	     -0.00071148	     -0.00055085	     47.08770518
      2.46478769	     -0.05260281	     -0.00070727	     -0.19428340	     -0.05618575	      0.88264044	     -0.00123288	     -0.20900929	     -0.00071013	     -0.00054900	     47.16622823
      2.46596229	     -0.05262300	     -0.00070816	     -0.19430353	     -0.05618658	      0.88263980	     -0.00123442	     -0.20901127	     -0.00070877	     -0.00054671	     46.92116848
      2.46713689	     -0.05264169	     -0.00071067	     -0.19432213	     -0.05618742	      0.88263916	     -0.00123596	     -0.20901321	     -0.00070742	     -0.00054371	     46.98518454
      2.46857899	     -0.05266231	     -0.00071221	     -0.19434269	     -0.05618843	      0.88263838	     -0.00123785	     -0.20901551	     -0.00070544	     -0.00053901	     46.80255938
      2.46986186	     -0.05267859	     -0.00071518	     -0.19435887	     -0.05618934	      0.88263769	     -0.00123954	     -0.20901750	     -0.00070368	     -0.00053395	     46.95339158
      2.47114472	     -0.05269302	     -0.00071598	     -0.19437325	     -0.05619024	      0.88263701	     -0.00124122	     -0.20901942	     -0.00070158	     -0.00052802	     46.71499361
      2.47242758	     -0.05270563	     -0.00071894	     -0.19438576	     -0.05619114	      0.88263634	     -0.00124292	     -0.20902127	     -0.00069958	     -0.00052134	     46.89634360
      2.47371044	     -0.05271635	     -0.00071946	     -0.19439645	     -0.05619203	      0.88263567	     -0.00124461	     -0.20902304	     -0.00069726	     -0.00051385	     46.64454706
      2.47499330	     -0.05272538	     -0.00072241	     -0.19440537	     -0.05619293	      0.88263502	     -0.00124630	     -0.20902475	     -0.00069511	     -0.00050569	     46.85640087
      2.47627616	     -0.05273285	     -0.00072270	     -0.19441282	     -0.05619382	      0.88263438	     -0.00124800	     -0.20902639	     -0.00069264	     -0.00049678	     46.58783076
      2.47755903	     -0.05273887	     -0.00072570	     -0.19441874	     -0.05619470	      0.88263374	     -0.00124970	     -0.20902797	     -0.00069040	     -0.00048729	     46.82943897
      2.47884189	     -0.05274338	     -0.00072573	     -0.19442324	     -0.05619559	      0.88263313	     -0.00125139	     -0.20902949	     -0.00068784	     -0.00047714	     46.54131927
      2.48012475	     -0.05274662	     -0.00072875	     -0.19442637	     -0.05619647	      0.88263252	     -0.00125309	     -0.20903095	     -0.00068558	     -0.00046652	     46.81245340
      2.48140761	     -0.05274844	     -0.00072851	     -0.19442819	     -0.05619735	      0.88263193	     -0.00125479	     -0.20903236	     -0.00068303	     -0.00045535	     46.50467397
      2.48269047	     -0.05274874	     -0.00073151	     -0.19442839	     -0.05619822	      0.88263135	     -0.00125649	     -0.20903371	     -0.00068082	     -0.00044385	     46.80823984
      2.48383925	     -0.05274758	     -0.00073119	     -0.19442722	     -0.05619900	      0.88263085	     -0.00125802	     -0.20903488	     -0.00067860	     -0.00043321	     46.54778904
      2.48498803	     -0.05274520	     -0.00073270	     -0.19442478	     -0.05619978	      0.88263036	     -0.00125954	     -0.20903599	     -0.00067659	     -0.00042244	     46.65094705
      2.48639024	     -0.05274080	     -0.00073289	     -0.19442036	     -0.05620073	      0.88262977	     -0.00126140	     -0.20903728	     -0.00067404	     -0.00040918	     46.51874658
      2.48779246	     -0.05273494	     -0.00073469	     -0.19441443	     -0.05620167	      0.88262921	     -0.00126327	     -0.20903849	     -0.00067168	     -0.00039607	     46.71474171
      2.48896651	     -0.05272897	     -0.00073394	     -0.19440846	     -0.05620246	      0.88262875	     -0.00126483	     -0.20903946	     -0.00066950	     -0.00038527	     46.46755948
      2.49014057	     -0.05272229	     -0.00073495	     -0.19440173	     -0.05620324	      0.88262830	     -0.00126639	     -0.20904038	     -0.00066748	     -0.00037488	     46.56500501
      2.49131463	     -0.05271549	     -0.00073493	     -0.19439491	     -0.05620403	      0.88262787	     -0.00126795	     -0.20904127	     -0.00066531	     -0.00036497	     46.45903275
      2.49292522	     -0.05270758	     -0.00073648	     -0.19438693	     -0.05620510	      0.88262729	     -0.00127009	     -0.20904253	     -0.00066234	     -0.00035252	     46.56216227
      2.49411959	     -0.05270384	     -0.00073641	     -0.19438316	     -0.05620589	      0.88262688	     -0.00127168	     -0.20904356	     -0.00065985	     -0.00034429	     46.32063419
      2.49531396	     -0.05270258	     -0.00073831	     -0.19438182	     -0.05620667	      0.88262647	     -0.00127328	     -0.20904475	     -0.00065737	     -0.00033717	     46.39632318
      2.49675010	     -0.05270415	     -0.00073941	     -0.19438332	     -0.05620761	      0.88262599	     -0.00127519	     -0.20904648	     -0.00065397	     -0.00033024	     46.17862167
      2.49802745	     -0.05270804	     -0.00074247	     -0.19438709	     -0.05620845	      0.88262557	     -0.00127690	     -0.20904837	     -0.00065080	     -0.00032584	     46.33623988
      2.49930479	     -0.05271371	     -0.00074372	     -0.19439270	     -0.05620928	      0.88262516	     -0.00127861	     -0.20905061	     -0.00064707	     -0.00032311	     46.06472472
      2.50058214	     -0.05272112	     -0.00074724	     -0.19439998	     -0.05621010	      0.88262475	     -0.00128031	     -0.20905322	     -0.00064315	     -0.00032222	     46.21328745
      2.50185948	     -0.05273011	     -0.00074887	     -0.19440888	     -0.05621092	      0.88262433	     -0.00128202	     -0.20905624	     -0.00063862	     -0.00032311	     45.93437352
      2.50313683	     -0.05274023	     -0.00075256	     -0.19441888	     -0.05621173	      0.88262392	     -0.00128373	     -0.20905966	     -0.00063383	     -0.00032589	     46.06562565
      2.50441417	     -0.05275102	     -0.00075429	     -0.19442960	     -0.05621254	      0.88262350	     -0.00128544	     -0.20906349	     -0.00062838	     -0.00033043	     45.78624672
      2.50569152	     -0.05276259	     -0.00075786	     -0.19444105	     -0.05621334	      0.88262307	     -0.00128715	     -0.20906770	     -0.00062259	     -0.00033679	     45.89364175
      2.50696887	     -0.05277530	     -0.00075955	     -0.19445370	     -0.05621413	      0.88262264	     -0.00128886	     -0.20907231	     -0.00061610	     -0.00034485	     45.61290362
      2.50824621	     -0.05278933	     -0.00076297	     -0.19446761	     -0.05621491	      0.88262219	     -0.00129057	     -0.20907733	     -0.00060924	     -0.00035464	     45.69225490
      2.50952356	     -0.05280434	     -0.00076463	     -0.19448257	     -0.05621568	      0.88262173	     -0.00129228	     -0.20908277	     -0.00060163	     -0.00036601	     45.42322674
      2.51080090	     -0.05282050	     -0.00076787	     -0.19449863	     -0.05621645	      0.88262126	     -0.00129399	     -0.20908862	     -0.00059357	     -0.00037892	     45.47992173
      2.51207825	     -0.05283747	     -0.00076963	     -0.19451555	     -0.05621720	      0.88262076	     -0.00129569	     -0.20909491	     -0.00058474	     -0.00039318	     45.22140892
      2.51335559	     -0.05285625	     -0.00077286	     -0.19453424	     -0.05621794	      0.88262025	     -0.00129739	     -0.20910165	     -0.00057542	     -0.00040872	     45.24900750
      2.51463294	     -0.05287583	     -0.00077466	     -0.19455378	     -0.05621867	      0.88261972	     -0.00129909	     -0.20910885	     -0.00056532	     -0.00042535	     45.01670537
      2.51591028	     -0.05289571	     -0.00077766	     -0.19457359	     -0.05621938	      0.88261916	     -0.00130079	     -0.20911649	     -0.00055466	     -0.00044292	     45.03409190
      2.51718763	     -0.05291524	     -0.00077930	     -0.19459309	     -0.05622009	      0.88261859	     -0.00130249	     -0.20912452	     -0.00054323	     -0.00046116	     44.82809351
      2.51872417	     -0.05293832	     -0.00078282	     -0.19461610	     -0.05622091	      0.88261786	     -0.00130452	     -0.20913465	     -0.00052878	     -0.00048376	     44.91509769
      2.51987392	     -0.05295615	     -0.00078337	     -0.19463395	     -0.05622151	      0.88261730	     -0.00130604	     -0.20914253	     -0.00051719	     -0.00050088	     44.60236194
      2.52102367	     -0.05297534	     -0.00078556	     -0.19465310	     -0.05622210	      0.88261671	     -0.00130756	     -0.20915068	     -0.00050527	     -0.00051816	     44.59536601
      2.52253416	     -0.05300282	     -0.00078720	     -0.19468058	     -0.05622285	      0.88261591	     -0.00130954	     -0.20916184	     -0.00048873	     -0.00054090	     44.37472365
      2.52404465	     -0.05303228	     -0.00079090	     -0.19470999	     -0.05622358	      0.88261508	     -0.00131153	     -0.20917352	     -0.00047147	     -0.00056361	     44.52541897
      2.52512399	     -0.05305430	     -0.00079113	     -0.19473203	     -0.05622408	      0.88261446	     -0.00131294	     -0.20918218	     -0.00045832	     -0.00057962	     44.20126633
      2.52620332	     -0.05307716	     -0.00079308	     -0.19475488	     -0.05622456	      0.88261382	     -0.00131435	     -0.20919111	     -0.00044484	     -0.00059545	     44.18105592
      2.52782897	     -0.05311318	     -0.00079503	     -0.19479092	     -0.05622527	      0.88261284	     -0.00131647	     -0.20920503	     -0.00042353	     -0.00061871	     44.00167490
      2.52919717	     -0.05314412	     -0.00079769	     -0.19482185	     -0.05622584	      0.88261198	     -0.00131825	     -0.20921718	     -0.00040482	     -0.00063762	     44.03048080
      2.53056536	     -0.05317494	     -0.00079847	     -0.19485273	     -0.05622638	      0.88261109	     -0.00132002	     -0.20922967	     -0.00038514	     -0.00065567	     43.79207812
      2.53193356	     -0.05320592	     -0.00080156	     -0.19488371	     -0.05622689	      0.88261018	     -0.00132179	     -0.20924247	     -0.00036491	     -0.00067276	     43.91617681
      2.53313309	     -0.05323242	     -0.00080167	     -0.19491029	     -0.05622732	      0.88260937	     -0.00132333	     -0.20925390	     -0.00034633	     -0.00068673	     43.65521006
      2.53433261	     -0.05325856	     -0.00080368	     -0.19493646	     -0.05622772	      0.88260854	     -0.00132487	     -0.20926550	     -0.00032735	     -0.00069974	     43.69114827
      2.53553214	     -0.05328431	     -0.00080492	     -0.19496227	     -0.05622810	      0.88260769	     -0.00132641	     -0.20927724	     -0.00030772	     -0.00071158	     43.57180743
      2.53717423	     -0.05331874	     -0.00080773	     -0.19499675	     -0.05622859	      0.88260651	     -0.00132850	     -0.20929349	     -0.00028009	     -0.00072579	     43.59956145
      2.53840745	     -0.05334304	     -0.00080805	     -0.19502115	     -0.05622892	      0.88260561	     -0.00133007	     -0.20930578	     -0.00025855	     -0.00073477	     43.41388587
      2.53964068	     -0.05336623	     -0.00080996	     -0.19504440	     -0.05622922	      0.88260470	     -0.00133163	     -0.20931810	     -0.00023663	     -0.00074226	     43.46189579
      2.54087390	     -0.05338899	     -0.00081053	     -0.19506725	     -0.05622950	      0.88260378	     -0.00133319	     -0.20933042	     -0.00021410	     -0.00074806	     43.36093719
      2.54247969	     -0.05341803	     -0.00081268	     -0.19509639	     -0.05622982	      0.88260257	     -0.00133521	     -0.20934645	     -0.00018418	     -0.00075311	     43.42344263
      2.54368997	     -0.05343844	     -0.00081248	     -0.19511692	     -0.05623003	      0.88260166	     -0.00133672	     -0.20935848	     -0.00016095	     -0.00075492	     43.27540798
      2.54490026	     -0.05345766	     -0.00081392	     -0.19513624	     -0.05623021	      0.88260075	     -0.00133823	     -0.20937043	     -0.00013741	     -0.00075505	     43.33348913
      2.54637975	     -0.05347890	     -0.00081397	     -0.19515764	     -0.05623039	      0.88259963	     -0.00134007	     -0.20938487	     -0.00010796	     -0.00075276	     43.24932810
      2.54770690	     -0.05349621	     -0.00081562	     -0.19517505	     -0.05623052	      0.88259863	     -0.00134170	     -0.20939761	     -0.00008122	     -0.00074846	     43.35768555
      2.54903406	     -0.05351208	     -0.00081493	     -0.19519109	     -0.05623061	      0.88259765	     -0.00134333	     -0.20941014	     -0.00005388	     -0.00074193	     43.24562735
      2.55036121	     -0.05352613	     -0.00081649	     -0.19520525	     -0.05623066	      0.88259667	     -0.00134496	     -0.20942240	     -0.00002640	     -0.00073330	     43.37468663
      2.55168836	     -0.05353797	     -0.00081463	     -0.19521730	     -0.05623068	      0.88259570	     -0.00134657	     -0.20943435	      0.00000158	     -0.00072233	     43.26174563
      2.55301551	     -0.05354795	     -0.00081530	     -0.19522743	     -0.05623066	      0.88259475	     -0.00134818	     -0.20944596	      0.00002954	     -0.00070916	     43.39291704
      2.55434266	     -0.05355602	     -0.00081280	     -0.19523572	     -0.05623060	      0.88259382	     -0.00134978	     -0.20945719	      0.00005796	     -0.00069376	     43.27446603
      2.55566982	     -0.05356277	     -0.00081355	     -0.19524261	     -0.05623050	      0.88259291	     -0.00135137	     -0.20946803	      0.00008630	     -0.00067642	     43.43360358
      2.55686139	     -0.05356777	     -0.00081132	     -0.19524782	     -0.05623038	      0.88259211	     -0.00135279	     -0.20947743	      0.00011216	     -0.00065918	     43.33187282
      2.55805296	     -0.05357210	     -0.00081120	     -0.19525231	     -0.05623024	      0.88259134	     -0.00135420	     -0.20948649	      0.00013798	     -0.00064060	     43.40373346
      2.55948863	     -0.05357652	     -0.00080956	     -0.19525695	     -0.05623001	      0.88259044	     -0.00135590	     -0.20949699	      0.00016939	     -0.00061650	     43.37551259
      2.56092431	     -0.05358015	     -0.00080985	     -0.19526075	     -0.05622975	      0.88258957	     -0.00135759	     -0.20950703	      0.00020079	     -0.00059084	     43.49468791
      2.56213573	     -0.05358233	     -0.00080784	     -0.19526313	     -0.05622949	      0.88258887	     -0.00135900	     -0.20951515	      0.00022759	     -0.00056805	     43.41268218
      2.56334715	     -0.05358384	     -0.00080776	     -0.19526479	     -0.05622920	      0.88258819	     -0.00136041	     -0.20952293	      0.00025430	     -0.00054447	     43.47746848
      2.56455857	     -0.05358471	     -0.00080660	     -0.19526584	     -0.05622887	      0.88258755	     -0.00136182	     -0.20953038	      0.00028119	     -0.00052015	     43.45698859
      2.56620414	     -0.05358514	     -0.00080649	     -0.19526647	     -0.05622838	      0.88258672	     -0.00136371	     -0.20953998	      0.00031771	     -0.00048622	     43.53856080
      2.56743201	     -0.05358478	     -0.00080481	     -0.19526631	     -0.05622797	      0.88258614	     -0.00136512	     -0.20954676	      0.00034515	     -0.00046033	     43.46993147
      2.56865988	     -0.05358396	     -0.00080491	     -0.19526564	     -0.05622753	      0.88258559	     -0.00136652	     -0.20955320	      0.00037248	     -0.00043416	     43.52615038
      2.56988776	     -0.05358260	     -0.00080389	     -0.19526446	     -0.05622706	      0.88258507	     -0.00136791	     -0.20955933	      0.00039992	     -0.00040777	     43.50039110
      2.57153076	     -0.05358000	     -0.00080396	     -0.19526205	     -0.05622637	      0.88258443	     -0.00136977	     -0.20956702	      0.00043650	     -0.00037237	     43.57629791
      2.57273772	     -0.05357733	     -0.00080208	     -0.19525957	     -0.05622583	      0.88258400	     -0.00137113	     -0.20957233	      0.00046347	     -0.00034632	     43.50153690
      2.57394467	     -0.05357462	     -0.00080210	     -0.19525701	     -0.05622525	      0.88258360	     -0.00137248	     -0.20957734	      0.00049024	     -0.00032039	     43.55567481
      2.57544167	     -0.05357036	     -0.00080093	     -0.19525295	     -0.05622449	      0.88258314	     -0.00137414	     -0.20958318	      0.00052348	     -0.00028829	     43.53049645
      2.57676827	     -0.05356638	     -0.00080202	     -0.19524910	     -0.05622378	      0.88258278	     -0.00137561	     -0.20958800	      0.00055267	     -0.00026000	     43.63068212
      2.57809487	     -0.05356152	     -0.00080126	     -0.19524441	     -0.05622303	      0.88258245	     -0.00137707	     -0.20959249	      0.00058191	     -0.00023169	     43.60596230
      2.57942147	     -0.05355558	     -0.00080328	     -0.19523857	     -0.05622224	      0.88258216	     -0.00137852	     -0.20959663	      0.00061073	     -0.00020337	     43.74311622
      2.58074807	     -0.05354733	     -0.00080321	     -0.19523048	     -0.05622141	      0.88258191	     -0.00137997	     -0.20960039	      0.00063944	     -0.00017474	     43.73536469
      2.58207467	     -0.05353824	     -0.00080634	     -0.19522145	     -0.05622054	      0.88258170	     -0.00138140	     -0.20960378	      0.00066746	     -0.00014574	     43.88495702
      2.58340127	     -0.05352601	     -0.00080634	     -0.19520937	     -0.05621964	      0.88258152	     -0.00138283	     -0.20960677	      0.00069518	     -0.00011611	     43.88843016
      2.58472787	     -0.05350973	     -0.00080944	     -0.19519315	     -0.05621870	      0.88258139	     -0.00138425	     -0.20960925	      0.00072204	     -0.00008589	     44.08065243
      2.58591349	     -0.05349160	     -0.00080923	     -0.19517516	     -0.05621783	      0.88258131	     -0.00138551	     -0.20961097	      0.00074569	     -0.00005811	     44.11305504
      2.58709911	     -0.05347013	     -0.00081109	     -0.19515377	     -0.05621693	      0.88258125	     -0.00138677	     -0.20961216	      0.00076856	     -0.00002960	     44.26337357
      2.58853106	     -0.05343947	     -0.00081164	     -0.19512325	     -0.05621581	      0.88258124	     -0.00138828	     -0.20961282	      0.00079536	      0.00000603	     44.39065970
      2.58996301	     -0.05340430	     -0.00081410	     -0.19508816	     -0.05621465	      0.88258127	     -0.00138978	     -0.20961259	      0.00082084	      0.00004299	     44.61647411
      2.59115132	     -0.05337193	     -0.00081370	     -0.19505591	     -0.05621366	      0.88258134	     -0.00139102	     -0.20961168	      0.00084118	      0.00007481	     44.68994197
      2.59233964	     -0.05333716	     -0.00081511	     -0.19502122	     -0.05621265	      0.88258145	     -0.00139225	     -0.20961012	      0.00086040	      0.00010752	     44.85170064
      2.59378412	     -0.05329111	     -0.00081514	     -0.19497529	     -0.05621139	      0.88258163	     -0.00139374	     -0.20960735	      0.00088257	      0.00014848	     45.00670346
      2.59522861	     -0.05324001	     -0.00081717	     -0.19492426	     -0.05621010	      0.88258188	     -0.00139523	     -0.20960359	      0.00090312	      0.00019059	     45.27773968
      2.59636186	     -0.05319650	     -0.00081621	     -0.19488086	     -0.05620907	      0.88258211	     -0.00139638	     -0.20959991	      0.00091834	      0.00022449	     45.36864709
      2.59749511	     -0.05315053	     -0.00081709	     -0.19483495	     -0.05620802	      0.88258239	     -0.00139754	     -0.20959559	      0.00093244	      0.00025898	     45.55387410
      2.59900081	     -0.05308539	     -0.00081702	     -0.19476990	     -0.05620661	      0.88258281	     -0.00139906	     -0.20958887	      0.00094967	      0.00030572	     45.76394136
      2.60050652	     -0.05301490	     -0.00081887	     -0.19469944	     -0.05620516	      0.88258331	     -0.00140058	     -0.20958101	      0.00096487	      0.00035332	     46.09044431
      2.60158555	     -0.05296132	     -0.00081763	     -0.19464594	     -0.05620412	      0.88258371	     -0.00140167	     -0.20957467	      0.00097474	      0.00038794	     46.17458259
      2.60266458	     -0.05290596	     -0.00081817	     -0.19459060	     -0.05620306	      0.88258415	     -0.00140275	     -0.20956775	      0.00098344	      0.00042279	     46.36661171
      2.60425760	     -0.05282149	     -0.00081811	     -0.19450617	     -0.05620148	      0.88258486	     -0.00140434	     -0.20955653	      0.00099447	      0.00047456	     46.61081500
      2.60558934	     -0.05274785	     -0.00081933	     -0.19443252	     -0.05620016	      0.88258552	     -0.00140567	     -0.20954626	      0.00100186	      0.00051791	     46.89394308
      2.60692108	     -0.05267155	     -0.00081873	     -0.19435623	     -0.05619882	      0.88258624	     -0.00140699	     -0.20953522	      0.00100775	      0.00056124	     47.06661554
      2.60825282	     -0.05259393	     -0.00082040	     -0.19427856	     -0.05619747	      0.88258702	     -0.00140831	     -0.20952344	      0.00101179	      0.00060421	     47.37714111
      2.60958456	     -0.05251600	     -0.00081915	     -0.19420063	     -0.05619612	      0.88258785	     -0.00140962	     -0.20951100	      0.00101434	      0.00064667	     47.49362868
      2.61071249	     -0.05244917	     -0.00082098	     -0.19413372	     -0.05619498	      0.88258860	     -0.00141073	     -0.20949999	      0.00101502	      0.00068192	     47.77814102
      2.61184043	     -0.05238108	     -0.00082081	     -0.19406559	     -0.05619383	      0.88258939	     -0.00141183	     -0.20948858	      0.00101468	      0.00071650	     47.93968793
      2.61328283	     -0.05229271	     -0.00082185	     -0.19397712	     -0.05619237	      0.88259045	     -0.00141324	     -0.20947341	      0.00101248	      0.00075943	     48.24793794
      2.61472523	     -0.05220194	     -0.00082118	     -0.19388628	     -0.05619091	      0.88259158	     -0.00141465	     -0.20945762	      0.00100855	      0.00080077	     48.44093477
      2.61584078	     -0.05213179	     -0.00082328	     -0.19381599	     -0.05618979	      0.88259249	     -0.00141573	     -0.20944505	      0.00100408	      0.00083150	     48.73656806
      2.61695633	     -0.05206138	     -0.00082370	     -0.19374548	     -0.05618867	      0.88259343	     -0.00141682	     -0.20943220	      0.00099863	      0.00086113	     48.91008277
      2.61843172	     -0.05196712	     -0.00082564	     -0.19365103	     -0.05618721	      0.88259473	     -0.00141824	     -0.20941482	      0.00098969	      0.00089838	     49.25570571
      2.61990712	     -0.05187212	     -0.00082561	     -0.19355587	     -0.05618575	      0.88259608	     -0.00141967	     -0.20939701	      0.00097904	      0.00093341	     49.45497836
      2.62095900	     -0.05180472	     -0.00082816	     -0.19348829	     -0.05618473	      0.88259708	     -0.00142068	     -0.20938407	      0.00097016	      0.00095686	     49.75819112
      2.62201089	     -0.05173917	     -0.00082904	     -0.19342258	     -0.05618371	      0.88259809	     -0.00142169	     -0.20937098	      0.00096044	      0.00097905	     49.92149091
      2.62358416	     -0.05164525	     -0.00083158	     -0.19332839	     -0.05618221	      0.88259966	     -0.00142320	     -0.20935124	      0.00094412	      0.00100945	     50.24359720
      2.62489511	     -0.05156950	     -0.00083263	     -0.19325241	     -0.05618099	      0.88260100	     -0.00142445	     -0.20933473	      0.00092913	      0.00103206	     50.42652072
      2.62620606	     -0.05149449	     -0.00083537	     -0.19317712	     -0.05617978	      0.88260236	     -0.00142570	     -0.20931819	      0.00091280	      0.00105195	     50.76420532
      2.62751701	     -0.05141930	     -0.00083560	     -0.19310173	     -0.05617859	      0.88260375	     -0.00142694	     -0.20930160	      0.00089545	      0.00106918	     50.91709680
      2.62869540	     -0.05135259	     -0.00083813	     -0.19303475	     -0.05617755	      0.88260502	     -0.00142806	     -0.20928664	      0.00087873	      0.00108224	     51.23218705
      2.62987379	     -0.05128662	     -0.00083838	     -0.19296856	     -0.05617652	      0.88260630	     -0.00142917	     -0.20927165	      0.00086123	      0.00109305	     51.37105391
      2.63105218	     -0.05122255	     -0.00083987	     -0.19290423	     -0.05617552	      0.88260760	     -0.00143029	     -0.20925664	      0.00084275	      0.00110146	     51.60735179
      2.63252880	     -0.05114704	     -0.00084007	     -0.19282844	     -0.05617429	      0.88260923	     -0.00143168	     -0.20923790	      0.00081847	      0.00110852	     51.76223874
      2.63371751	     -0.05109079	     -0.00084164	     -0.19277190	     -0.05617333	      0.88261055	     -0.00143280	     -0.20922296	      0.00079789	      0.00111125	     52.00494290
      2.63490623	     -0.05103808	     -0.00084136	     -0.19271896	     -0.05617240	      0.88261187	     -0.00143391	     -0.20920824	      0.00077669	      0.00111129	     52.10087770
      2.63609494	     -0.05098843	     -0.00084259	     -0.19266903	     -0.05617149	      0.88261319	     -0.00143503	     -0.20919375	      0.00075480	      0.00110854	     52.31806133
      2.63756728	     -0.05093123	     -0.00084274	     -0.19261150	     -0.05617039	      0.88261482	     -0.00143640	     -0.20917618	      0.00072703	      0.00110135	     52.45326211
      2.63873381	     -0.05088974	     -0.00084483	     -0.19256969	     -0.05616956	      0.88261610	     -0.00143750	     -0.20916258	      0.00070437	      0.00109264	     52.68951402
      2.63990033	     -0.05085108	     -0.00084512	     -0.19253076	     -0.05616875	      0.88261737	     -0.00143858	     -0.20914929	      0.00068138	      0.00108137	     52.76680849
      2.64106685	     -0.05081494	     -0.00084661	     -0.19249432	     -0.05616797	      0.88261862	     -0.00143967	     -0.20913633	      0.00065792	      0.00106752	     52.94272967
      2.64259970	     -0.05077160	     -0.00084720	     -0.19245061	     -0.05616699	      0.88262024	     -0.00144110	     -0.20911978	      0.00062661	      0.00104565	     53.04238967
      2.64375419	     -0.05074165	     -0.00084928	     -0.19242032	     -0.05616628	      0.88262144	     -0.00144218	     -0.20910770	      0.00060254	      0.00102647	     53.24753825
      2.64490869	     -0.05071335	     -0.00084943	     -0.19239175	     -0.05616559	      0.88262261	     -0.00144325	     -0.20909594	      0.00057828	      0.00100519	     53.29789924
      2.64630881	     -0.05068142	     -0.00085115	     -0.19235944	     -0.05616481	      0.88262400	     -0.00144455	     -0.20908207	      0.00054840	      0.00097667	     53.50111971
      2.64755897	     -0.05065665	     -0.00085109	     -0.19233437	     -0.05616414	      0.88262520	     -0.00144572	     -0.20907007	      0.00052151	      0.00094896	     53.50755386
      2.64880912	     -0.05063617	     -0.00085333	     -0.19231352	     -0.05616350	      0.88262637	     -0.00144688	     -0.20905849	      0.00049420	      0.00091916	     53.69584448
      2.65005928	     -0.05061931	     -0.00085323	     -0.19229637	     -0.05616290	      0.88262750	     -0.00144805	     -0.20904736	      0.00046678	      0.00088748	     53.66362134
      2.65130943	     -0.05060518	     -0.00085534	     -0.19228187	     -0.05616234	      0.88262859	     -0.00144921	     -0.20903669	      0.00043904	      0.00085388	     53.84823767
      2.65255959	     -0.05059359	     -0.00085485	     -0.19227000	     -0.05616180	      0.88262963	     -0.00145038	     -0.20902646	      0.00041137	      0.00081863	     53.79822177
      2.65380975	     -0.05058452	     -0.00085691	     -0.19226056	     -0.05616131	      0.88263063	     -0.00145154	     -0.20901667	      0.00038351	      0.00078175	     53.99023176
      2.65505990	     -0.05057759	     -0.00085613	     -0.19225335	     -0.05616084	      0.88263159	     -0.00145271	     -0.20900732	      0.00035582	      0.00074358	     53.91853838
      2.65631006	     -0.05057249	     -0.00085821	     -0.19224790	     -0.05616042	      0.88263249	     -0.00145388	     -0.20899837	      0.00032800	      0.00070416	     54.12602304
      2.65756021	     -0.05056901	     -0.00085719	     -0.19224414	     -0.05616002	      0.88263335	     -0.00145505	     -0.20898981	      0.00030046	      0.00066387	     54.03350961
      2.65881037	     -0.05056709	     -0.00085932	     -0.19224187	     -0.05615967	      0.88263415	     -0.00145623	     -0.20898163	      0.00027283	      0.00062280	     54.24925255
      2.66006053	     -0.05056666	     -0.00085801	     -0.19224119	     -0.05615934	      0.88263490	     -0.00145740	     -0.20897379	      0.00024551	      0.00058134	     54.12562290
      2.66118073	     -0.05056775	     -0.00085977	     -0.19224197	     -0.05615908	      0.88263553	     -0.00145846	     -0.20896706	      0.00022093	      0.00054392	     54.28664744
      2.66230094	     -0.05057003	     -0.00085940	     -0.19224400	     -0.05615885	      0.88263612	     -0.00145952	     -0.20896060	      0.00019657	      0.00050654	     54.24804503
      2.66366280	     -0.05057435	     -0.00086035	     -0.19224797	     -0.05615860	      0.88263678	     -0.00146080	     -0.20895309	      0.00016698	      0.00046124	     54.34979597
      2.66502466	     -0.05058020	     -0.00085934	     -0.19225355	     -0.05615839	      0.88263738	     -0.00146210	     -0.20894595	      0.00013765	      0.00041642	     54.26322473
      2.66616539	     -0.05058624	     -0.00086060	     -0.19225929	     -0.05615825	      0.88263783	     -0.00146319	     -0.20894024	      0.00011309	      0.00037932	     54.39793467
      2.66730611	     -0.05059347	     -0.00085988	     -0.19226628	     -0.05615813	      0.88263824	     -0.00146427	     -0.20893478	      0.00008880	      0.00034284	     54.33594420
      2.66844683	     -0.05060165	     -0.00085993	     -0.19227420	     -0.05615805	      0.88263862	     -0.00146537	     -0.20892957	      0.00006460	      0.00030701	     54.38415983
      2.67001250	     -0.05061522	     -0.00085856	     -0.19228746	     -0.05615797	      0.88263906	     -0.00146688	     -0.20892282	      0.00003175	      0.00025912	     54.30877305
      2.67117036	     -0.05062661	     -0.00085903	     -0.19229858	     -0.05615795	      0.88263934	     -0.00146799	     -0.20891814	      0.00000760	      0.00022468	     54.41072354
      2.67232822	     -0.05063916	     -0.00085774	     -0.19231092	     -0.05615795	      0.88263958	     -0.00146912	     -0.20891371	     -0.00001620	      0.00019122	     54.32971714
      2.67372344	     -0.05065605	     -0.00085767	     -0.19232751	     -0.05615800	      0.88263982	     -0.00147048	     -0.20890869	     -0.00004462	      0.00015216	     54.39931154
      2.67496084	     -0.05067279	     -0.00085577	     -0.19234404	     -0.05615807	      0.88263999	     -0.00147169	     -0.20890454	     -0.00006937	      0.00011879	     54.25642548
      2.67619823	     -0.05069126	     -0.00085592	     -0.19236225	     -0.05615817	      0.88264011	     -0.00147291	     -0.20890068	     -0.00009392	      0.00008654	     54.33855276
      2.67743563	     -0.05071151	     -0.00085396	     -0.19238229	     -0.05615830	      0.88264020	     -0.00147413	     -0.20889710	     -0.00011796	      0.00005551	     54.18276328
      2.67867302	     -0.05073340	     -0.00085401	     -0.19240393	     -0.05615846	      0.88264025	     -0.00147536	     -0.20889382	     -0.00014171	      0.00002560	     54.24931071
      2.67991042	     -0.05075691	     -0.00085197	     -0.19242725	     -0.05615865	      0.88264026	     -0.00147660	     -0.20889082	     -0.00016489	     -0.00000309	     54.07999735
      2.68114781	     -0.05078207	     -0.00085188	     -0.19245216	     -0.05615887	      0.88264024	     -0.00147784	     -0.20888812	     -0.00018774	     -0.00003068	     54.12894127
      2.68238521	     -0.05080907	     -0.00084980	     -0.19247898	     -0.05615911	      0.88264019	     -0.00147909	     -0.20888570	     -0.00020997	     -0.00005712	     53.94367968
      2.68362260	     -0.05083790	     -0.00084959	     -0.19250758	     -0.05615939	      0.88264010	     -0.00148035	     -0.20888357	     -0.00023182	     -0.00008255	     53.97152118
      2.68486000	     -0.05086840	     -0.00084747	     -0.19253790	     -0.05615969	      0.88263999	     -0.00148162	     -0.20888174	     -0.00025297	     -0.00010693	     53.77512786
      2.68609739	     -0.05090036	     -0.00084714	     -0.19256965	     -0.05616001	      0.88263984	     -0.00148289	     -0.20888019	     -0.00027366	     -0.00013040	     53.78610242
      2.68733479	     -0.05093372	     -0.00084498	     -0.19260285	     -0.05616036	      0.88263966	     -0.00148417	     -0.20887892	     -0.00029359	     -0.00015290	     53.58063813
      2.68857219	     -0.05096855	     -0.00084450	     -0.19263748	     -0.05616074	      0.88263946	     -0.00148546	     -0.20887792	     -0.00031301	     -0.00017456	     53.56987536
      2.68980958	     -0.05100487	     -0.00084231	     -0.19267365	     -0.05616114	      0.88263923	     -0.00148676	     -0.20887720	     -0.00033165	     -0.00019536	     53.35305682
      2.69104698	     -0.05104273	     -0.00084169	     -0.19271132	     -0.05616156	      0.88263898	     -0.00148807	     -0.20887673	     -0.00034973	     -0.00021543	     53.31938581
      2.69228437	     -0.05108210	     -0.00083949	     -0.19275055	     -0.05616200	      0.88263870	     -0.00148938	     -0.20887653	     -0.00036701	     -0.00023474	     53.09355074
      2.69352177	     -0.05112296	     -0.00083874	     -0.19279124	     -0.05616247	      0.88263840	     -0.00149071	     -0.20887659	     -0.00038367	     -0.00025344	     53.03917297
      2.69475916	     -0.05116531	     -0.00083657	     -0.19283346	     -0.05616295	      0.88263807	     -0.00149204	     -0.20887691	     -0.00039948	     -0.00027150	     52.80850328
      2.69599656	     -0.05120909	     -0.00083570	     -0.19287709	     -0.05616346	      0.88263772	     -0.00149338	     -0.20887748	     -0.00041463	     -0.00028904	     52.73409134
      2.69723395	     -0.05125426	     -0.00083356	     -0.19292215	     -0.05616398	      0.88263736	     -0.00149473	     -0.20887831	     -0.00042891	     -0.00030607	     52.50039698
      2.69847135	     -0.05130085	     -0.00083258	     -0.19296859	     -0.05616452	      0.88263697	     -0.00149610	     -0.20887938	     -0.00044248	     -0.00032268	     52.40603836
      2.69996546	     -0.05135889	     -0.00082959	     -0.19302653	     -0.05616519	      0.88263647	     -0.00149775	     -0.20888101	     -0.00045763	     -0.00034218	     52.07476230
      2.70106944	     -0.05140287	     -0.00082933	     -0.19307039	     -0.05616570	      0.88263608	     -0.00149899	     -0.20888243	     -0.00046819	     -0.00035631	     52.05379457
      2.70217342	     -0.05144766	     -0.00082736	     -0.19311510	     -0.05616622	      0.88263568	     -0.00150023	     -0.20888403	     -0.00047795	     -0.00037016	     51.82778967
      2.70364694	     -0.05150857	     -0.00082588	     -0.19317589	     -0.05616694	      0.88263512	     -0.00150190	     -0.20888644	     -0.00049000	     -0.00038835	     51.68050191
      2.70497177	     -0.05156449	     -0.00082305	     -0.19323175	     -0.05616759	      0.88263460	     -0.00150341	     -0.20888886	     -0.00049965	     -0.00040437	     51.35576273
      2.70629661	     -0.05162148	     -0.00082258	     -0.19328863	     -0.05616826	      0.88263405	     -0.00150494	     -0.20889149	     -0.00050848	     -0.00042020	     51.33025086
      2.70744758	     -0.05167160	     -0.00081976	     -0.19333873	     -0.05616885	      0.88263356	     -0.00150628	     -0.20889396	     -0.00051513	     -0.00043371	     50.98002433
      2.70859856	     -0.05172226	     -0.00081893	     -0.19338932	     -0.05616945	      0.88263306	     -0.00150762	     -0.20889658	     -0.00052116	     -0.00044709	     50.88406372
      2.70974953	     -0.05177323	     -0.00081713	     -0.19344025	     -0.05617005	      0.88263253	     -0.00150898	     -0.20889934	     -0.00052633	     -0.00046028	     50.64741795
      2.71135159	     -0.05184498	     -0.00081607	     -0.19351191	     -0.05617090	      0.88263178	     -0.00151088	     -0.20890341	     -0.00053235	     -0.00047835	     50.49025701
      2.71254175	     -0.05189865	     -0.00081429	     -0.19356556	     -0.05617153	      0.88263120	     -0.00151231	     -0.20890659	     -0.00053572	     -0.00049149	     50.15791995
      2.71373191	     -0.05195252	     -0.00081429	     -0.19361936	     -0.05617217	      0.88263061	     -0.00151375	     -0.20890990	     -0.00053843	     -0.00050442	     50.05903597
      2.71492208	     -0.05200635	     -0.00081331	     -0.19367316	     -0.05617281	      0.88263000	     -0.00151520	     -0.20891332	     -0.00054023	     -0.00051706	     49.80804175
      2.71647864	     -0.05207643	     -0.00081374	     -0.19374316	     -0.05617366	      0.88262919	     -0.00151711	     -0.20891793	     -0.00054152	     -0.00053320	     49.70549687
      2.71764855	     -0.05212855	     -0.00081255	     -0.19379527	     -0.05617429	      0.88262856	     -0.00151856	     -0.20892150	     -0.00054146	     -0.00054492	     49.37276003
      2.71881845	     -0.05218012	     -0.00081317	     -0.19384679	     -0.05617492	      0.88262791	     -0.00152002	     -0.20892512	     -0.00054081	     -0.00055633	     49.29784801
      2.72025093	     -0.05224239	     -0.00081264	     -0.19390903	     -0.05617570	      0.88262710	     -0.00152183	     -0.20892962	     -0.00053890	     -0.00056973	     48.98978903
      2.72153840	     -0.05229741	     -0.00081407	     -0.19396399	     -0.05617639	      0.88262636	     -0.00152346	     -0.20893371	     -0.00053644	     -0.00058127	     48.98828182
      2.72282588	     -0.05235140	     -0.00081354	     -0.19401798	     -0.05617708	      0.88262561	     -0.00152511	     -0.20893784	     -0.00053298	     -0.00059218	     48.64354214
      2.72411336	     -0.05240415	     -0.00081556	     -0.19407066	     -0.05617776	      0.88262484	     -0.00152678	     -0.20894200	     -0.00052895	     -0.00060249	     48.69791907
      2.72540083	     -0.05245547	     -0.00081516	     -0.19412200	     -0.05617844	      0.88262406	     -0.00152846	     -0.20894616	     -0.00052395	     -0.00061203	     48.32775596
      2.72668831	     -0.05250522	     -0.00081763	     -0.19417169	     -0.05617911	      0.88262326	     -0.00153016	     -0.20895033	     -0.00051850	     -0.00062089	     48.43997872
      2.72797579	     -0.05255340	     -0.00081724	     -0.19421988	     -0.05617977	      0.88262246	     -0.00153186	     -0.20895448	     -0.00051210	     -0.00062887	     48.04120054
      2.72926327	     -0.05259990	     -0.00082011	     -0.19426632	     -0.05618043	      0.88262164	     -0.00153359	     -0.20895862	     -0.00050536	     -0.00063608	     48.21477109
      2.73055074	     -0.05264459	     -0.00081970	     -0.19431104	     -0.05618107	      0.88262082	     -0.00153532	     -0.20896273	     -0.00049766	     -0.00064234	     47.79016047
      2.73169963	     -0.05268299	     -0.00082229	     -0.19434939	     -0.05618164	      0.88262008	     -0.00153689	     -0.20896638	     -0.00049057	     -0.00064720	     47.92964546
      2.73284851	     -0.05271992	     -0.00082293	     -0.19438634	     -0.05618220	      0.88261933	     -0.00153846	     -0.20896999	     -0.00048284	     -0.00065126	     47.71738982
      2.73425858	     -0.05276299	     -0.00082517	     -0.19442939	     -0.05618287	      0.88261841	     -0.00154041	     -0.20897437	     -0.00047290	     -0.00065520	     47.73696965
      2.73566864	     -0.05280336	     -0.00082565	     -0.19446979	     -0.05618353	      0.88261749	     -0.00154237	     -0.20897869	     -0.00046217	     -0.00065789	     47.43943942
      2.73684751	     -0.05283512	     -0.00082814	     -0.19450153	     -0.05618407	      0.88261671	     -0.00154402	     -0.20898223	     -0.00045296	     -0.00065924	     47.58382317
      2.73802638	     -0.05286517	     -0.00082875	     -0.19453161	     -0.05618460	      0.88261593	     -0.00154568	     -0.20898571	     -0.00044319	     -0.00065970	     47.38325152
      2.73920525	     -0.05289359	     -0.00083035	     -0.19456003	     -0.05618512	      0.88261516	     -0.00154736	     -0.20898911	     -0.00043317	     -0.00065936	     47.38886620
      2.74082416	     -0.05292990	     -0.00083105	     -0.19459639	     -0.05618581	      0.88261409	     -0.00154968	     -0.20899368	     -0.00041872	     -0.00065767	     47.15309759
      2.74202459	     -0.05295491	     -0.00083304	     -0.19462141	     -0.05618630	      0.88261330	     -0.00155141	     -0.20899699	     -0.00040774	     -0.00065568	     47.27640666
      2.74322502	     -0.05297824	     -0.00083335	     -0.19464479	     -0.05618679	      0.88261252	     -0.00155315	     -0.20900021	     -0.00039622	     -0.00065312	     47.08281025
      2.74466739	     -0.05300388	     -0.00083525	     -0.19467046	     -0.05618735	      0.88261158	     -0.00155526	     -0.20900399	     -0.00038201	     -0.00064952	     47.16475885
      2.74595127	     -0.05302449	     -0.00083518	     -0.19469114	     -0.05618783	      0.88261074	     -0.00155715	     -0.20900723	     -0.00036872	     -0.00064591	     46.88210055
      2.74723516	     -0.05304332	     -0.00083730	     -0.19470998	     -0.05618829	      0.88260992	     -0.00155905	     -0.20901038	     -0.00035517	     -0.00064217	     47.02927725
      2.74851905	     -0.05306063	     -0.00083754	     -0.19472736	     -0.05618874	      0.88260910	     -0.00156097	     -0.20901341	     -0.00034091	     -0.00063835	     46.74389664
      2.74980293	     -0.05307699	     -0.00084007	     -0.19474372	     -0.05618917	      0.88260828	     -0.00156290	     -0.20901636	     -0.00032634	     -0.00063470	     46.88688640
      2.75108682	     -0.05309366	     -0.00084107	     -0.19476044	     -0.05618958	      0.88260747	     -0.00156484	     -0.20901926	     -0.00031103	     -0.00063130	     46.59792786
      2.75237070	     -0.05311189	     -0.00084460	     -0.19477865	     -0.05618997	      0.88260666	     -0.00156680	     -0.20902217	     -0.00029534	     -0.00062842	     46.72642494
      2.75365459	     -0.05313252	     -0.00084690	     -0.19479930	     -0.05619034	      0.88260585	     -0.00156877	     -0.20902519	     -0.00027884	     -0.00062617	     46.43547632
      2.75493847	     -0.05315577	     -0.00085162	     -0.19482249	     -0.05619068	      0.88260505	     -0.00157075	     -0.20902840	     -0.00026184	     -0.00062484	     46.54428116
      2.75622236	     -0.05318117	     -0.00085514	     -0.19484788	     -0.05619101	      0.88260425	     -0.00157275	     -0.20903187	     -0.00024392	     -0.00062455	     46.26589890
      2.75750624	     -0.05320879	     -0.00086074	     -0.19487543	     -0.05619131	      0.88260344	     -0.00157476	     -0.20903565	     -0.00022535	     -0.00062556	     46.35125586
      2.75879013	     -0.05323897	     -0.00086525	     -0.19490557	     -0.05619159	      0.88260264	     -0.00157678	     -0.20903978	     -0.00020576	     -0.00062797	     46.08416838
      2.76007402	     -0.05327129	     -0.00087156	     -0.19493781	     -0.05619184	      0.88260183	     -0.00157882	     -0.20904431	     -0.00018539	     -0.00063200	     46.14877996
      2.76135790	     -0.05330511	     -0.00087680	     -0.19497159	     -0.05619206	      0.88260102	     -0.00158086	     -0.20904925	     -0.00016388	     -0.00063770	     45.90686069
      2.76264179	     -0.05334040	     -0.00088349	     -0.19500681	     -0.05619226	      0.88260019	     -0.00158291	     -0.20905460	     -0.00014147	     -0.00064517	     45.94598551
      2.76392567	     -0.05337661	     -0.00088922	     -0.19504297	     -0.05619243	      0.88259936	     -0.00158497	     -0.20906038	     -0.00011790	     -0.00065438	     45.73165527
      2.76550324	     -0.05342099	     -0.00089809	     -0.19508725	     -0.05619259	      0.88259832	     -0.00158752	     -0.20906802	     -0.00008763	     -0.00066804	     45.87685081
      2.76665298	     -0.05345334	     -0.00090261	     -0.19511960	     -0.05619268	      0.88259754	     -0.00158938	     -0.20907394	     -0.00006434	     -0.00067943	     45.52269040
      2.76780272	     -0.05348639	     -0.00090877	     -0.19515261	     -0.05619274	      0.88259675	     -0.00159124	     -0.20908014	     -0.00004040	     -0.00069203	     45.53800902
      2.76934759	     -0.05353184	     -0.00091573	     -0.19519804	     -0.05619277	      0.88259567	     -0.00159375	     -0.20908893	     -0.00000679	     -0.00071068	     45.29863821
      2.77073057	     -0.05357315	     -0.00092335	     -0.19523931	     -0.05619276	      0.88259467	     -0.00159601	     -0.20909725	      0.00002444	     -0.00072896	     45.39417923
      2.77211355	     -0.05361451	     -0.00092851	     -0.19528071	     -0.05619270	      0.88259365	     -0.00159826	     -0.20910602	      0.00005713	     -0.00074849	     45.00708396
      2.77331838	     -0.05365108	     -0.00093528	     -0.19531725	     -0.05619262	      0.88259274	     -0.00160023	     -0.20911400	      0.00008634	     -0.00076650	     45.15542007
      2.77452321	     -0.05368784	     -0.00093993	     -0.19535405	     -0.05619250	      0.88259181	     -0.00160220	     -0.20912229	      0.00011668	     -0.00078520	     44.91881613
      2.77572804	     -0.05372453	     -0.00094553	     -0.19539076	     -0.05619234	      0.88259085	     -0.00160417	     -0.20913088	      0.00014784	     -0.00080455	     44.90785812
      2.77739268	     -0.05377462	     -0.00095168	     -0.19544093	     -0.05619205	      0.88258949	     -0.00160688	     -0.20914320	      0.00019255	     -0.00083195	     44.65818281
      2.77863559	     -0.05381182	     -0.00095764	     -0.19547816	     -0.05619179	      0.88258844	     -0.00160891	     -0.20915269	      0.00022689	     -0.00085275	     44.75683912
      2.77987850	     -0.05384882	     -0.00096170	     -0.19551525	     -0.05619149	      0.88258737	     -0.00161094	     -0.20916242	      0.00026236	     -0.00087360	     44.54761227
      2.78112141	     -0.05388573	     -0.00096676	     -0.19555223	     -0.05619114	      0.88258627	     -0.00161296	     -0.20917237	      0.00029863	     -0.00089440	     44.55062962
      2.78274688	     -0.05393415	     -0.00097172	     -0.19560080	     -0.05619061	      0.88258479	     -0.00161560	     -0.20918569	      0.00034761	     -0.00092119	     44.31191614
      2.78396878	     -0.05397009	     -0.00097691	     -0.19563681	     -0.05619017	      0.88258365	     -0.00161758	     -0.20919592	      0.00038526	     -0.00094092	     44.41580682
      2.78519068	     -0.05400511	     -0.00098019	     -0.19567197	     -0.05618967	      0.88258249	     -0.00161956	     -0.20920630	      0.00042395	     -0.00096006	     44.24272685
      2.78668683	     -0.05404704	     -0.00098554	     -0.19571403	     -0.05618900	      0.88258104	     -0.00162197	     -0.20921917	      0.00047230	     -0.00098257	     44.29166024
      2.78802993	     -0.05408322	     -0.00098829	     -0.19575039	     -0.05618834	      0.88257971	     -0.00162413	     -0.20923083	      0.00051692	     -0.00100159	     44.06653614
      2.78937302	     -0.05411815	     -0.00099291	     -0.19578546	     -0.05618761	      0.88257835	     -0.00162628	     -0.20924256	      0.00056222	     -0.00101935	     44.17726682
      2.79071611	     -0.05415260	     -0.00099501	     -0.19582013	     -0.05618683	      0.88257697	     -0.00162843	     -0.20925433	      0.00060865	     -0.00103564	     43.92264967
      2.79205920	     -0.05418731	     -0.00099966	     -0.19585499	     -0.05618598	      0.88257557	     -0.00163056	     -0.20926614	      0.00065566	     -0.00105052	     44.06403896
      2.79340229	     -0.05422178	     -0.00100144	     -0.19588969	     -0.05618507	      0.88257415	     -0.00163269	     -0.20927801	      0.00070383	     -0.00106384	     43.79038514
      2.79474539	     -0.05425591	     -0.00100620	     -0.19592398	     -0.05618409	      0.88257271	     -0.00163481	     -0.20928994	      0.00075257	     -0.00107572	     43.97584029
      2.79608848	     -0.05428918	     -0.00100823	     -0.19595749	     -0.05618304	      0.88257126	     -0.00163692	     -0.20930189	      0.00080251	     -0.00108596	     43.68979083
      2.79743157	     -0.05432184	     -0.00101368	     -0.19599030	     -0.05618193	      0.88256979	     -0.00163902	     -0.20931384	      0.00085295	     -0.00109469	     43.91637404
      2.79863519	     -0.05435023	     -0.00101569	     -0.19601891	     -0.05618088	      0.88256847	     -0.00164089	     -0.20932455	      0.00089918	     -0.00110104	     43.68335531
      2.79983881	     -0.05437782	     -0.00101948	     -0.19604668	     -0.05617977	      0.88256714	     -0.00164276	     -0.20933523	      0.00094585	     -0.00110604	     43.76413211
      2.80130050	     -0.05440966	     -0.00102190	     -0.19607880	     -0.05617834	      0.88256553	     -0.00164501	     -0.20934814	      0.00100341	     -0.00110995	     43.63278490
      2.80276219	     -0.05443927	     -0.00102591	     -0.19610865	     -0.05617683	      0.88256390	     -0.00164725	     -0.20936093	      0.00106158	     -0.00111162	     43.78042460
      2.80399844	     -0.05446279	     -0.00102699	     -0.19613244	     -0.05617549	      0.88256253	     -0.00164913	     -0.20937162	      0.00111161	     -0.00111123	     43.58845992
      2.80523470	     -0.05448535	     -0.00103006	     -0.19615523	     -0.05617409	      0.88256115	     -0.00165100	     -0.20938218	      0.00116199	     -0.00110929	     43.67842940
      2.80647096	     -0.05450698	     -0.00103195	     -0.19617712	     -0.05617262	      0.88255978	     -0.00165285	     -0.20939262	      0.00121301	     -0.00110571	     43.60812111
      2.80812472	     -0.05453497	     -0.00103594	     -0.19620542	     -0.05617055	      0.88255796	     -0.00165532	     -0.20940636	      0.00128190	     -0.00109848	     43.72295190
      2.80938047	     -0.05455516	     -0.00103734	     -0.19622590	     -0.05616891	      0.88255659	     -0.00165718	     -0.20941663	      0.00133495	     -0.00109106	     43.58792900
      2.81063622	     -0.05457422	     -0.00104056	     -0.19624519	     -0.05616720	      0.88255522	     -0.00165902	     -0.20942675	      0.00138826	     -0.00108203	     43.69491941
      2.81189196	     -0.05459165	     -0.00104258	     -0.19626290	     -0.05616542	      0.88255387	     -0.00166085	     -0.20943668	      0.00144210	     -0.00107127	     43.65835962
      2.81353094	     -0.05461132	     -0.00104652	     -0.19628291	     -0.05616300	      0.88255213	     -0.00166322	     -0.20944931	      0.00151274	     -0.00105467	     43.80420693
[truncated: 315,657 more chars]
