# Supplementary material for: A Neural Controller Model Considering the Vestibulospinal Tract in Human Postural Control
Source: Front Comput Neurosci. 2022 Feb 25;16:785099. doi: 10.3389/fncom.2022.785099 (PMC8913724; doi:10.3389/fncom.2022.785099)
Supplement: Supplementary file 8 [file Data_Sheet_3.zip › SimulationResults/VST+/3.009/opt_0/jiang_CoPpositon_pos.sto]

CoP
version=1
nRows=3300
nColumns=11
inDegrees=no

This file contains CoP trajectory (of origin) and orientations.

Units are S.I. units (seconds, meters, Newtons, ...)
Angles are in degrees.

endheader
time	cop-x	cop-z	cop-x-calcn-r	com-x	com-y	com-z	com-x-calcn-r	com-x-vel	com-y-vel	s_torques
      0.00060646	     -0.06864276	     -0.00013744	     -0.20959672	     -0.06727901	      0.88302924	     -0.00004736	     -0.22221000	      0.00000664	      0.00006548	    162.47312109
      0.00121291	     -0.06834632	     -0.00014220	     -0.20930047	     -0.06727900	      0.88302930	     -0.00004735	     -0.22219912	      0.00002013	      0.00013888	    166.83959835
      0.00214523	     -0.06808791	     -0.00014612	     -0.20904235	     -0.06727897	      0.88302948	     -0.00004732	     -0.22217624	      0.00003644	      0.00026086	    157.87604562
      0.00329097	     -0.06799680	     -0.00014789	     -0.20895148	     -0.06727892	      0.88302987	     -0.00004727	     -0.22214633	      0.00004564	      0.00041627	    148.64720840
      0.00513760	     -0.06810190	     -0.00014784	     -0.20905691	     -0.06727883	      0.88303087	     -0.00004714	     -0.22210693	      0.00005122	      0.00065712	    142.90251072
      0.00787912	     -0.06835994	     -0.00014598	     -0.20931561	     -0.06727866	      0.88303310	     -0.00004687	     -0.22207256	      0.00008122	      0.00095564	    140.54796386
      0.00917788	     -0.06842938	     -0.00014644	     -0.20938544	     -0.06727855	      0.88303441	     -0.00004673	     -0.22206222	      0.00010429	      0.00106725	    145.00312244
      0.01074080	     -0.06848819	     -0.00014641	     -0.20944483	     -0.06727835	      0.88303617	     -0.00004654	     -0.22205111	      0.00014544	      0.00117808	    146.20621630
      0.01291563	     -0.06851840	     -0.00014719	     -0.20947591	     -0.06727796	      0.88303886	     -0.00004625	     -0.22203566	      0.00021300	      0.00129272	    149.57597394
      0.01429387	     -0.06852686	     -0.00014721	     -0.20948496	     -0.06727764	      0.88304068	     -0.00004605	     -0.22202506	      0.00026224	      0.00134430	    148.67044682
      0.01567210	     -0.06852066	     -0.00014757	     -0.20947934	     -0.06727724	      0.88304256	     -0.00004585	     -0.22201388	      0.00031167	      0.00138059	    149.85053597
      0.01738693	     -0.06850741	     -0.00014776	     -0.20946685	     -0.06727665	      0.88304496	     -0.00004558	     -0.22199924	      0.00037614	      0.00140742	    148.74604365
      0.01910176	     -0.06847793	     -0.00014798	     -0.20943808	     -0.06727595	      0.88304738	     -0.00004530	     -0.22198410	      0.00043869	      0.00141550	    150.24267738
      0.02081659	     -0.06844973	     -0.00014808	     -0.20941060	     -0.06727515	      0.88304980	     -0.00004501	     -0.22196857	      0.00050294	      0.00140759	    148.64273954
      0.02253142	     -0.06840631	     -0.00014808	     -0.20936787	     -0.06727423	      0.88305220	     -0.00004471	     -0.22195307	      0.00056399	      0.00138575	    150.10372940
      0.02398511	     -0.06837258	     -0.00014792	     -0.20933473	     -0.06727337	      0.88305419	     -0.00004445	     -0.22193989	      0.00061634	      0.00135835	    148.97967120
      0.02543881	     -0.06833187	     -0.00014778	     -0.20929458	     -0.06727244	      0.88305614	     -0.00004417	     -0.22192694	      0.00066656	      0.00132364	    149.54770541
      0.02755506	     -0.06827511	     -0.00014750	     -0.20923864	     -0.06727095	      0.88305888	     -0.00004376	     -0.22190851	      0.00073885	      0.00126278	    148.58609802
      0.02892713	     -0.06823394	     -0.00014744	     -0.20919798	     -0.06726991	      0.88306059	     -0.00004348	     -0.22189695	      0.00078364	      0.00121926	    148.78383524
      0.03029920	     -0.06819413	     -0.00014728	     -0.20915868	     -0.06726880	      0.88306223	     -0.00004319	     -0.22188572	      0.00082815	      0.00117317	    148.35636780
      0.03191196	     -0.06815031	     -0.00014700	     -0.20911545	     -0.06726743	      0.88306407	     -0.00004285	     -0.22187302	      0.00087850	      0.00111532	    148.95619357
      0.03352473	     -0.06811064	     -0.00014682	     -0.20907638	     -0.06726597	      0.88306583	     -0.00004249	     -0.22186092	      0.00092950	      0.00105694	    147.39249808
      0.03513749	     -0.06806907	     -0.00014667	     -0.20903536	     -0.06726443	      0.88306748	     -0.00004213	     -0.22184945	      0.00097697	      0.00099705	    149.04336362
      0.03675026	     -0.06803730	     -0.00014659	     -0.20900418	     -0.06726282	      0.88306904	     -0.00004176	     -0.22183854	      0.00102590	      0.00093760	    147.93736423
      0.03836302	     -0.06800296	     -0.00014641	     -0.20897041	     -0.06726112	      0.88307051	     -0.00004138	     -0.22182829	      0.00107273	      0.00087939	    148.67576728
      0.04047916	     -0.06797500	     -0.00014671	     -0.20894320	     -0.06725879	      0.88307229	     -0.00004087	     -0.22181562	      0.00113470	      0.00080451	    148.25120542
      0.04186753	     -0.06795100	     -0.00014633	     -0.20891970	     -0.06725719	      0.88307337	     -0.00004052	     -0.22180797	      0.00117453	      0.00075760	    148.77971565
      0.04325590	     -0.06793577	     -0.00014645	     -0.20890497	     -0.06725553	      0.88307439	     -0.00004018	     -0.22180064	      0.00121436	      0.00071205	    149.09896188
      0.04540366	     -0.06791740	     -0.00014643	     -0.20888738	     -0.06725285	      0.88307585	     -0.00003962	     -0.22179008	      0.00127701	      0.00064569	    148.24347116
      0.04704417	     -0.06790358	     -0.00014680	     -0.20887413	     -0.06725072	      0.88307687	     -0.00003920	     -0.22178255	      0.00132315	      0.00059826	    149.67832609
      0.04868469	     -0.06789692	     -0.00014674	     -0.20886807	     -0.06724851	      0.88307781	     -0.00003876	     -0.22177541	      0.00137074	      0.00055365	    149.80573399
      0.05032520	     -0.06789284	     -0.00014724	     -0.20886459	     -0.06724622	      0.88307869	     -0.00003831	     -0.22176873	      0.00141871	      0.00051246	    149.68363450
      0.05230428	     -0.06788442	     -0.00014679	     -0.20885689	     -0.06724336	      0.88307966	     -0.00003777	     -0.22176124	      0.00147624	      0.00046659	    150.42032430
      0.05372568	     -0.06788840	     -0.00014786	     -0.20886140	     -0.06724123	      0.88308030	     -0.00003737	     -0.22175605	      0.00151859	      0.00043693	    149.93989940
      0.05514708	     -0.06788571	     -0.00014770	     -0.20885924	     -0.06723904	      0.88308090	     -0.00003696	     -0.22175117	      0.00156020	      0.00040923	    150.75554188
      0.05722381	     -0.06789083	     -0.00014826	     -0.20886513	     -0.06723574	      0.88308171	     -0.00003636	     -0.22174433	      0.00162326	      0.00037342	    149.44854160
      0.05868026	     -0.06788540	     -0.00014785	     -0.20886023	     -0.06723334	      0.88308224	     -0.00003594	     -0.22173980	      0.00166533	      0.00035095	    151.46060259
      0.06013671	     -0.06788823	     -0.00014820	     -0.20886361	     -0.06723088	      0.88308273	     -0.00003550	     -0.22173532	      0.00170981	      0.00033149	    150.60526820
      0.06189233	     -0.06788465	     -0.00014813	     -0.20886068	     -0.06722784	      0.88308330	     -0.00003498	     -0.22173013	      0.00176208	      0.00031116	    151.39257791
      0.06375862	     -0.06788844	     -0.00014885	     -0.20886517	     -0.06722450	      0.88308386	     -0.00003441	     -0.22172463	      0.00181859	      0.00029333	    150.95135027
      0.06537365	     -0.06788127	     -0.00014817	     -0.20885860	     -0.06722152	      0.88308432	     -0.00003391	     -0.22172004	      0.00186693	      0.00028178	    151.23098680
      0.06698869	     -0.06788160	     -0.00014890	     -0.20885953	     -0.06721847	      0.88308477	     -0.00003340	     -0.22171538	      0.00191496	      0.00027254	    151.56438183
      0.06860372	     -0.06787656	     -0.00014838	     -0.20885510	     -0.06721533	      0.88308521	     -0.00003289	     -0.22171080	      0.00196364	      0.00026690	    151.04786764
      0.07021875	     -0.06787356	     -0.00014901	     -0.20885268	     -0.06721212	      0.88308564	     -0.00003237	     -0.22170618	      0.00201083	      0.00026329	    151.93723864
      0.07183379	     -0.06786962	     -0.00014842	     -0.20884935	     -0.06720884	      0.88308606	     -0.00003184	     -0.22170158	      0.00205949	      0.00026300	    150.77384903
      0.07344882	     -0.06786260	     -0.00014884	     -0.20884292	     -0.06720547	      0.88308649	     -0.00003131	     -0.22169694	      0.00210596	      0.00026468	    151.95528348
      0.07503005	     -0.06785861	     -0.00014820	     -0.20883951	     -0.06720211	      0.88308691	     -0.00003079	     -0.22169230	      0.00215235	      0.00026813	    151.80868223
      0.07661128	     -0.06785248	     -0.00014843	     -0.20883395	     -0.06719867	      0.88308734	     -0.00003025	     -0.22168762	      0.00219878	      0.00027422	    151.30457789
      0.07801975	     -0.06784629	     -0.00014802	     -0.20882828	     -0.06719554	      0.88308773	     -0.00002978	     -0.22168341	      0.00223900	      0.00028015	    152.09121251
      0.07942822	     -0.06784176	     -0.00014803	     -0.20882426	     -0.06719236	      0.88308813	     -0.00002930	     -0.22167915	      0.00228033	      0.00028800	    151.52900418
      0.08083669	     -0.06783316	     -0.00014797	     -0.20881616	     -0.06718912	      0.88308854	     -0.00002881	     -0.22167480	      0.00231965	      0.00029631	    153.12773131
      0.08263363	     -0.06782645	     -0.00014783	     -0.20881004	     -0.06718491	      0.88308908	     -0.00002818	     -0.22166902	      0.00236581	      0.00030804	    154.29810763
      0.08443056	     -0.06785660	     -0.00014711	     -0.20884064	     -0.06718063	      0.88308964	     -0.00002755	     -0.22166422	      0.00239941	      0.00031622	    158.38549547
      0.08594843	     -0.06795419	     -0.00014686	     -0.20893856	     -0.06717696	      0.88309012	     -0.00002701	     -0.22166303	      0.00242550	      0.00031794	    157.42006321
      0.08746630	     -0.06809696	     -0.00014660	     -0.20908161	     -0.06717327	      0.88309060	     -0.00002647	     -0.22166672	      0.00244912	      0.00030768	    160.57699966
      0.08931321	     -0.06832665	     -0.00014671	     -0.20931169	     -0.06716871	      0.88309114	     -0.00002581	     -0.22167889	      0.00248723	      0.00027513	    161.26244116
      0.09091096	     -0.06851955	     -0.00014710	     -0.20950499	     -0.06716470	      0.88309155	     -0.00002524	     -0.22169625	      0.00252720	      0.00023031	    164.30634061
      0.09250871	     -0.06871227	     -0.00014772	     -0.20969816	     -0.06716063	      0.88309187	     -0.00002466	     -0.22171873	      0.00257677	      0.00016907	    165.48146606
      0.09410646	     -0.06888567	     -0.00014841	     -0.20987207	     -0.06715647	      0.88309208	     -0.00002408	     -0.22174552	      0.00263295	      0.00009324	    168.38918701
      0.09570422	     -0.06904180	     -0.00014884	     -0.21002878	     -0.06715221	      0.88309216	     -0.00002351	     -0.22177565	      0.00269773	      0.00000702	    167.48507922
      0.09730197	     -0.06916971	     -0.00014903	     -0.21015728	     -0.06714785	      0.88309210	     -0.00002293	     -0.22180847	      0.00276517	     -0.00008811	    169.79685255
      0.09889972	     -0.06928301	     -0.00014900	     -0.21027124	     -0.06714337	      0.88309188	     -0.00002235	     -0.22184332	      0.00283922	     -0.00018814	    167.70011311
      0.10049747	     -0.06936527	     -0.00014860	     -0.21035417	     -0.06713877	      0.88309150	     -0.00002178	     -0.22187995	      0.00291468	     -0.00028986	    167.82730128
      0.10209523	     -0.06943532	     -0.00014825	     -0.21042493	     -0.06713405	      0.88309095	     -0.00002120	     -0.22191792	      0.00299318	     -0.00039033	    166.26717996
      0.10404152	     -0.06949379	     -0.00014728	     -0.21048429	     -0.06712813	      0.88309008	     -0.00002050	     -0.22196558	      0.00309045	     -0.00050800	    165.87867286
      0.10572271	     -0.06952742	     -0.00014613	     -0.21051876	     -0.06712286	      0.88308915	     -0.00001990	     -0.22200733	      0.00317913	     -0.00059981	    161.40507046
      0.10740390	     -0.06953615	     -0.00014471	     -0.21052832	     -0.06711745	      0.88308807	     -0.00001929	     -0.22204938	      0.00326492	     -0.00068209	    163.00999327
      0.10908508	     -0.06954534	     -0.00014343	     -0.21053840	     -0.06711188	      0.88308686	     -0.00001869	     -0.22209102	      0.00335594	     -0.00075074	    158.94455308
      0.11076627	     -0.06952887	     -0.00014142	     -0.21052283	     -0.06710617	      0.88308555	     -0.00001809	     -0.22213211	      0.00344334	     -0.00080696	    161.93696952
      0.11244746	     -0.06952506	     -0.00013987	     -0.21051999	     -0.06710030	      0.88308416	     -0.00001749	     -0.22217185	      0.00353684	     -0.00084792	    158.06972456
      0.11379533	     -0.06950743	     -0.00013755	     -0.21050312	     -0.06709548	      0.88308300	     -0.00001702	     -0.22220289	      0.00360824	     -0.00087138	    160.67563855
      0.11514319	     -0.06949604	     -0.00013615	     -0.21049252	     -0.06709057	      0.88308181	     -0.00001654	     -0.22223291	      0.00368264	     -0.00088489	    160.05391914
      0.11649106	     -0.06948624	     -0.00013487	     -0.21048352	     -0.06708556	      0.88308062	     -0.00001607	     -0.22226216	      0.00375611	     -0.00088963	    160.82536608
      0.11852743	     -0.06949127	     -0.00013250	     -0.21048980	     -0.06707780	      0.88307881	     -0.00001536	     -0.22230511	      0.00386952	     -0.00088103	    159.43445563
      0.12011920	     -0.06949563	     -0.00013082	     -0.21049513	     -0.06707157	      0.88307742	     -0.00001481	     -0.22233758	      0.00395639	     -0.00086358	    161.85074939
      0.12171096	     -0.06951522	     -0.00012940	     -0.21051572	     -0.06706520	      0.88307606	     -0.00001426	     -0.22236880	      0.00404682	     -0.00083849	    161.52992280
      0.12330272	     -0.06953774	     -0.00012775	     -0.21053925	     -0.06705868	      0.88307475	     -0.00001372	     -0.22239884	      0.00413733	     -0.00080828	    162.83028431
      0.12489449	     -0.06957123	     -0.00012650	     -0.21057379	     -0.06705203	      0.88307349	     -0.00001319	     -0.22242756	      0.00423128	     -0.00077358	    161.43943209
      0.12648625	     -0.06960371	     -0.00012552	     -0.21060732	     -0.06704522	      0.88307229	     -0.00001266	     -0.22245498	      0.00432466	     -0.00073699	    162.56002052
      0.12857154	     -0.06966144	     -0.00012365	     -0.21066646	     -0.06703607	      0.88307080	     -0.00001197	     -0.22248881	      0.00445180	     -0.00068840	    160.68909874
      0.13023481	     -0.06970109	     -0.00012237	     -0.21070722	     -0.06702858	      0.88306969	     -0.00001143	     -0.22251441	      0.00455240	     -0.00065025	    161.70971234
      0.13189808	     -0.06975953	     -0.00012176	     -0.21076680	     -0.06702092	      0.88306864	     -0.00001090	     -0.22253869	      0.00465649	     -0.00061523	    160.35278826
      0.13356135	     -0.06981353	     -0.00012101	     -0.21082195	     -0.06701309	      0.88306764	     -0.00001037	     -0.22256210	      0.00476127	     -0.00058383	    159.54356478
      0.13522461	     -0.06987605	     -0.00012099	     -0.21088560	     -0.06700508	      0.88306669	     -0.00000985	     -0.22258453	      0.00486703	     -0.00055790	    159.29639005
      0.13688788	     -0.06993287	     -0.00012033	     -0.21094358	     -0.06699690	      0.88306578	     -0.00000934	     -0.22260620	      0.00497485	     -0.00053673	    157.82893123
      0.13855115	     -0.06999124	     -0.00011986	     -0.21100312	     -0.06698853	      0.88306490	     -0.00000883	     -0.22262717	      0.00508312	     -0.00052230	    157.42282933
      0.14021442	     -0.07004671	     -0.00011900	     -0.21105975	     -0.06697999	      0.88306404	     -0.00000834	     -0.22264748	      0.00519246	     -0.00051453	    157.03271182
      0.14183659	     -0.07009955	     -0.00011828	     -0.21111374	     -0.06697148	      0.88306321	     -0.00000786	     -0.22266669	      0.00530071	     -0.00051265	    155.60978403
      0.14345877	     -0.07014626	     -0.00011762	     -0.21116160	     -0.06696279	      0.88306238	     -0.00000739	     -0.22268542	      0.00540837	     -0.00051681	    155.90266348
      0.14505925	     -0.07019387	     -0.00011701	     -0.21121034	     -0.06695405	      0.88306154	     -0.00000693	     -0.22270344	      0.00551580	     -0.00052662	    155.29763289
      0.14665973	     -0.07023586	     -0.00011632	     -0.21125347	     -0.06694514	      0.88306069	     -0.00000648	     -0.22272113	      0.00562447	     -0.00054032	    153.60464837
      0.14826022	     -0.07027435	     -0.00011575	     -0.21129309	     -0.06693605	      0.88305981	     -0.00000604	     -0.22273851	      0.00573167	     -0.00055920	    154.27837118
      0.14986070	     -0.07031062	     -0.00011514	     -0.21133051	     -0.06692679	      0.88305890	     -0.00000560	     -0.22275557	      0.00584097	     -0.00058089	    152.68056576
      0.15152457	     -0.07034064	     -0.00011431	     -0.21136170	     -0.06691697	      0.88305791	     -0.00000516	     -0.22277304	      0.00595333	     -0.00060764	    153.19958807
      0.15318843	     -0.07037310	     -0.00011367	     -0.21139535	     -0.06690697	      0.88305688	     -0.00000472	     -0.22279005	      0.00606745	     -0.00063644	    151.73632158
      0.15485230	     -0.07039546	     -0.00011291	     -0.21141891	     -0.06689678	      0.88305579	     -0.00000429	     -0.22280676	      0.00618103	     -0.00066678	    151.36342343
      0.15648020	     -0.07041736	     -0.00011206	     -0.21144197	     -0.06688663	      0.88305468	     -0.00000388	     -0.22282272	      0.00629223	     -0.00069845	    151.29947777
      0.15810809	     -0.07044168	     -0.00011149	     -0.21146746	     -0.06687630	      0.88305352	     -0.00000348	     -0.22283834	      0.00640426	     -0.00073025	    150.43604471
      0.15973599	     -0.07046147	     -0.00011067	     -0.21148842	     -0.06686578	      0.88305230	     -0.00000308	     -0.22285373	      0.00651663	     -0.00076178	    149.55309481
      0.16172085	     -0.07048309	     -0.00010919	     -0.21151148	     -0.06685271	      0.88305075	     -0.00000261	     -0.22287216	      0.00665323	     -0.00080038	    149.64736863
      0.16370572	     -0.07050854	     -0.00010598	     -0.21153841	     -0.06683937	      0.88304913	     -0.00000215	     -0.22289006	      0.00679177	     -0.00083775	    147.99105551
      0.16535735	     -0.07051839	     -0.00010282	     -0.21154947	     -0.06682806	      0.88304772	     -0.00000178	     -0.22290474	      0.00690587	     -0.00086667	    148.62999733
      0.16700898	     -0.07053665	     -0.00010192	     -0.21156895	     -0.06681656	      0.88304627	     -0.00000141	     -0.22291906	      0.00702148	     -0.00089384	    148.26122348
      0.16866061	     -0.07054895	     -0.00010045	     -0.21158247	     -0.06680486	      0.88304477	     -0.00000106	     -0.22293298	      0.00713698	     -0.00091939	    149.07339426
      0.17031224	     -0.07055718	     -0.00009930	     -0.21159194	     -0.06679298	      0.88304323	     -0.00000071	     -0.22294616	      0.00725508	     -0.00094131	    147.58313756
      0.17238613	     -0.07054002	     -0.00009798	     -0.21157633	     -0.06677778	      0.88304125	     -0.00000029	     -0.22296138	      0.00740105	     -0.00096553	    150.10116398
      0.17402680	     -0.07051309	     -0.00009787	     -0.21155065	     -0.06676554	      0.88303966	      0.00000003	     -0.22297121	      0.00752084	     -0.00097726	    147.95436612
      0.17566747	     -0.07043629	     -0.00009660	     -0.21147510	     -0.06675310	      0.88303805	      0.00000034	     -0.22297829	      0.00763767	     -0.00098384	    151.27268632
      0.17730815	     -0.07031736	     -0.00009598	     -0.21135744	     -0.06674048	      0.88303644	      0.00000065	     -0.22298082	      0.00775784	     -0.00098043	    150.90432599
      0.17894882	     -0.07014210	     -0.00009423	     -0.21118344	     -0.06672765	      0.88303484	      0.00000094	     -0.22297776	      0.00787374	     -0.00096520	    154.20917669
      0.18037789	     -0.06996597	     -0.00009309	     -0.21100839	     -0.06671633	      0.88303347	      0.00000119	     -0.22296980	      0.00797382	     -0.00094041	    155.23305296
      0.18180695	     -0.06975980	     -0.00009134	     -0.21080329	     -0.06670486	      0.88303216	      0.00000143	     -0.22295683	      0.00807071	     -0.00090264	    155.96816160
      0.18323602	     -0.06953203	     -0.00008952	     -0.21057652	     -0.06669326	      0.88303090	      0.00000166	     -0.22293878	      0.00816258	     -0.00085264	    157.98274800
      0.18500058	     -0.06923269	     -0.00008729	     -0.21027839	     -0.06667876	      0.88302946	      0.00000194	     -0.22290983	      0.00827095	     -0.00077257	    158.42386026
      0.18676514	     -0.06890864	     -0.00008514	     -0.20995544	     -0.06666408	      0.88302819	      0.00000221	     -0.22287406	      0.00836922	     -0.00067345	    161.51555594
      0.18852971	     -0.06857978	     -0.00008279	     -0.20962760	     -0.06664923	      0.88302710	      0.00000247	     -0.22283200	      0.00846126	     -0.00055634	    161.84000226
      0.19029427	     -0.06823460	     -0.00007884	     -0.20928336	     -0.06663423	      0.88302623	      0.00000271	     -0.22278449	      0.00854271	     -0.00042249	    164.03529996
      0.19205883	     -0.06788531	     -0.00007536	     -0.20893493	     -0.06661909	      0.88302561	      0.00000295	     -0.22273202	      0.00861599	     -0.00027432	    165.22236779
      0.19382339	     -0.06753332	     -0.00007286	     -0.20858368	     -0.06660383	      0.88302527	      0.00000317	     -0.22267567	      0.00867892	     -0.00011531	    168.01680218
      0.19531185	     -0.06724658	     -0.00007122	     -0.20829749	     -0.06659087	      0.88302520	      0.00000336	     -0.22262553	      0.00872709	      0.00002653	    167.96553227
      0.19680030	     -0.06695894	     -0.00006968	     -0.20801034	     -0.06657785	      0.88302535	      0.00000353	     -0.22257352	      0.00876793	      0.00017120	    169.94798222
      0.19828875	     -0.06668056	     -0.00006805	     -0.20773239	     -0.06656477	      0.88302571	      0.00000370	     -0.22251984	      0.00880379	      0.00031721	    171.24494000
      0.20026220	     -0.06631787	     -0.00006545	     -0.20737020	     -0.06654736	      0.88302653	      0.00000391	     -0.22244661	      0.00884366	      0.00050937	    172.02095667
      0.20193728	     -0.06600755	     -0.00006299	     -0.20706020	     -0.06653252	      0.88302752	      0.00000408	     -0.22238275	      0.00886908	      0.00067077	    173.62986896
      0.20338363	     -0.06575269	     -0.00006178	     -0.20680557	     -0.06651968	      0.88302859	      0.00000422	     -0.22232651	      0.00888626	      0.00080415	    175.54256435
      0.20482998	     -0.06550161	     -0.00006015	     -0.20655468	     -0.06650682	      0.88302984	      0.00000436	     -0.22226957	      0.00890038	      0.00093193	    175.80638745
      0.20627633	     -0.06525392	     -0.00005893	     -0.20630713	     -0.06649394	      0.88303128	      0.00000449	     -0.22221197	      0.00890907	      0.00105202	    177.58096156
      0.20804804	     -0.06496255	     -0.00005782	     -0.20601586	     -0.06647815	      0.88303327	      0.00000464	     -0.22214072	      0.00891578	      0.00118882	    177.07340953
      0.20981974	     -0.06466550	     -0.00005649	     -0.20571883	     -0.06646236	      0.88303548	      0.00000478	     -0.22206898	      0.00891302	      0.00131138	    180.81771356
      0.21126144	     -0.06444069	     -0.00005604	     -0.20549400	     -0.06644951	      0.88303744	      0.00000489	     -0.22201007	      0.00890944	      0.00140210	    179.41072648
      0.21270313	     -0.06421126	     -0.00005534	     -0.20526451	     -0.06643667	      0.88303952	      0.00000500	     -0.22195106	      0.00889984	      0.00148196	    181.34713339
      0.21447277	     -0.06394018	     -0.00005452	     -0.20499329	     -0.06642093	      0.88304222	      0.00000512	     -0.22187839	      0.00888398	      0.00156551	    182.37967437
      0.21603032	     -0.06369982	     -0.00005372	     -0.20475277	     -0.06640711	      0.88304471	      0.00000522	     -0.22181432	      0.00886556	      0.00162720	    182.91562309
      0.21758787	     -0.06346725	     -0.00005334	     -0.20451998	     -0.06639332	      0.88304728	      0.00000532	     -0.22175013	      0.00884295	      0.00167710	    183.24321219
      0.21914542	     -0.06322946	     -0.00005254	     -0.20428193	     -0.06637957	      0.88304993	      0.00000541	     -0.22168590	      0.00881514	      0.00171555	    185.02919018
      0.22070297	     -0.06300115	     -0.00005202	     -0.20405332	     -0.06636586	      0.88305262	      0.00000549	     -0.22162156	      0.00878422	      0.00174350	    185.08777645
      0.22226052	     -0.06276420	     -0.00005108	     -0.20381603	     -0.06635221	      0.88305535	      0.00000557	     -0.22155722	      0.00874836	      0.00176192	    186.28097012
      0.22381808	     -0.06253618	     -0.00005067	     -0.20358761	     -0.06633861	      0.88305810	      0.00000565	     -0.22149271	      0.00870826	      0.00177064	    187.48272369
      0.22537563	     -0.06229887	     -0.00004971	     -0.20334988	     -0.06632508	      0.88306086	      0.00000572	     -0.22142817	      0.00866495	      0.00177235	    187.53073133
      0.22693318	     -0.06206755	     -0.00004915	     -0.20311808	     -0.06631162	      0.88306362	      0.00000578	     -0.22136342	      0.00861602	      0.00176630	    189.35478805
      0.22849073	     -0.06182689	     -0.00004782	     -0.20287691	     -0.06629824	      0.88306636	      0.00000584	     -0.22129852	      0.00856426	      0.00175536	    189.61582756
      0.22983848	     -0.06162429	     -0.00004733	     -0.20267382	     -0.06628673	      0.88306872	      0.00000589	     -0.22124215	      0.00851507	      0.00174149	    190.92095943
      0.23118622	     -0.06141783	     -0.00004657	     -0.20246686	     -0.06627529	      0.88307106	      0.00000594	     -0.22118570	      0.00846346	      0.00172540	    191.29158173
      0.23253397	     -0.06121268	     -0.00004616	     -0.20226115	     -0.06626392	      0.88307337	      0.00000598	     -0.22112916	      0.00840792	      0.00170678	    192.57199968
      0.23453276	     -0.06090818	     -0.00004520	     -0.20195578	     -0.06624720	      0.88307675	      0.00000604	     -0.22104521	      0.00832114	      0.00167698	    192.31265143
      0.23595767	     -0.06068472	     -0.00004485	     -0.20173164	     -0.06623539	      0.88307913	      0.00000608	     -0.22098521	      0.00825285	      0.00165482	    194.79101156
      0.23738258	     -0.06046273	     -0.00004403	     -0.20150895	     -0.06622368	      0.88308147	      0.00000612	     -0.22092506	      0.00818206	      0.00163245	    196.07024558
      0.23917320	     -0.06018887	     -0.00004394	     -0.20123415	     -0.06620912	      0.88308437	      0.00000616	     -0.22084936	      0.00808877	      0.00160561	    196.29550037
      0.24052320	     -0.05997334	     -0.00004293	     -0.20101787	     -0.06619825	      0.88308652	      0.00000618	     -0.22079227	      0.00801313	      0.00158628	    198.55852172
      0.24187320	     -0.05976691	     -0.00004280	     -0.20081066	     -0.06618748	      0.88308865	      0.00000621	     -0.22073511	      0.00793530	      0.00156864	    199.17270446
      0.24351257	     -0.05951122	     -0.00004187	     -0.20055398	     -0.06617455	      0.88309121	      0.00000624	     -0.22066577	      0.00783592	      0.00154939	    200.55724937
      0.24490486	     -0.05929811	     -0.00004170	     -0.20033999	     -0.06616370	      0.88309335	      0.00000626	     -0.22060689	      0.00774789	      0.00153569	    201.30862486
      0.24629715	     -0.05908317	     -0.00004101	     -0.20012413	     -0.06615298	      0.88309548	      0.00000628	     -0.22054811	      0.00765578	      0.00152378	    203.11295607
      0.24768944	     -0.05887315	     -0.00004099	     -0.19991316	     -0.06614239	      0.88309760	      0.00000630	     -0.22048945	      0.00756112	      0.00151471	    203.58379299
      0.24908172	     -0.05865839	     -0.00004027	     -0.19969742	     -0.06613193	      0.88309970	      0.00000631	     -0.22043092	      0.00746220	      0.00150778	    205.36330772
      0.25047401	     -0.05844796	     -0.00003991	     -0.19948598	     -0.06612161	      0.88310180	      0.00000632	     -0.22037246	      0.00736068	      0.00150387	    205.90191671
      0.25186630	     -0.05823511	     -0.00003910	     -0.19927208	     -0.06611143	      0.88310389	      0.00000633	     -0.22031411	      0.00725494	      0.00150222	    207.64693581
      0.25354582	     -0.05798664	     -0.00003858	     -0.19902230	     -0.06609936	      0.88310641	      0.00000635	     -0.22024391	      0.00712421	      0.00150417	    207.59317755
      0.25493176	     -0.05777531	     -0.00003746	     -0.19880985	     -0.06608956	      0.88310850	      0.00000635	     -0.22018627	      0.00701089	      0.00150812	    210.05398054
      0.25631769	     -0.05758080	     -0.00003759	     -0.19861418	     -0.06607993	      0.88311060	      0.00000636	     -0.22012889	      0.00689546	      0.00151438	    210.55639672
      0.25770362	     -0.05738848	     -0.00003584	     -0.19842068	     -0.06607045	      0.88311270	      0.00000637	     -0.22007213	      0.00677624	      0.00152225	    211.83471805
      0.25908955	     -0.05720840	     -0.00003559	     -0.19823938	     -0.06606115	      0.88311482	      0.00000637	     -0.22001620	      0.00665383	      0.00153185	    212.15164559
      0.26047549	     -0.05704473	     -0.00003515	     -0.19807445	     -0.06605201	      0.88311695	      0.00000637	     -0.21996173	      0.00652780	      0.00154184	    212.80547942
      0.26186142	     -0.05690368	     -0.00003550	     -0.19793210	     -0.06604305	      0.88311909	      0.00000637	     -0.21990900	      0.00639900	      0.00155080	    213.17122683
      0.26324735	     -0.05677467	     -0.00003530	     -0.19780177	     -0.06603427	      0.88312124	      0.00000637	     -0.21985825	      0.00626772	      0.00155732	    213.95798838
      0.26463329	     -0.05666503	     -0.00003574	     -0.19769079	     -0.06602568	      0.88312340	      0.00000637	     -0.21980950	      0.00613496	      0.00156087	    214.05224550
      0.26601922	     -0.05656247	     -0.00003526	     -0.19758689	     -0.06601727	      0.88312557	      0.00000637	     -0.21976282	      0.00600048	      0.00156072	    214.65680897
      0.26740515	     -0.05647572	     -0.00003540	     -0.19749877	     -0.06600905	      0.88312773	      0.00000637	     -0.21971813	      0.00586492	      0.00155630	    214.94838024
      0.26879108	     -0.05639646	     -0.00003484	     -0.19741815	     -0.06600101	      0.88312988	      0.00000637	     -0.21967545	      0.00572839	      0.00154708	    215.45700904
      0.27017702	     -0.05633267	     -0.00003526	     -0.19735297	     -0.06599317	      0.88313201	      0.00000636	     -0.21963470	      0.00559136	      0.00153295	    215.41231061
      0.27156295	     -0.05627569	     -0.00003472	     -0.19729462	     -0.06598552	      0.88313413	      0.00000636	     -0.21959593	      0.00545363	      0.00151375	    215.72575904
      0.27294888	     -0.05623318	     -0.00003494	     -0.19725072	     -0.06597805	      0.88313621	      0.00000636	     -0.21955905	      0.00531562	      0.00148942	    215.72451998
      0.27433482	     -0.05619707	     -0.00003439	     -0.19721322	     -0.06597078	      0.88313825	      0.00000635	     -0.21952411	      0.00517731	      0.00145977	    216.07132449
      0.27572075	     -0.05617557	     -0.00003471	     -0.19719033	     -0.06596370	      0.88314025	      0.00000635	     -0.21949102	      0.00503930	      0.00142516	    215.69802320
      0.27710668	     -0.05615813	     -0.00003418	     -0.19717151	     -0.06595681	      0.88314220	      0.00000635	     -0.21945984	      0.00490118	      0.00138557	    215.86389282
      0.27849261	     -0.05615433	     -0.00003464	     -0.19716631	     -0.06595012	      0.88314409	      0.00000634	     -0.21943046	      0.00476344	      0.00134128	    215.68600003
      0.27987855	     -0.05615456	     -0.00003408	     -0.19716517	     -0.06594361	      0.88314592	      0.00000634	     -0.21940293	      0.00462605	      0.00129269	    215.79933946
      0.28126448	     -0.05616869	     -0.00003453	     -0.19717791	     -0.06593729	      0.88314767	      0.00000634	     -0.21937717	      0.00448945	      0.00124034	    215.33581815
      0.28265041	     -0.05618565	     -0.00003377	     -0.19719352	     -0.06593117	      0.88314935	      0.00000633	     -0.21935321	      0.00435335	      0.00118462	    215.32611317
      0.28403635	     -0.05621461	     -0.00003401	     -0.19722112	     -0.06592523	      0.88315095	      0.00000633	     -0.21933096	      0.00421819	      0.00112593	    215.00691857
      0.28542228	     -0.05624633	     -0.00003340	     -0.19725150	     -0.06591947	      0.88315247	      0.00000633	     -0.21931044	      0.00408387	      0.00106450	    215.13050186
      0.28680821	     -0.05629013	     -0.00003445	     -0.19729395	     -0.06591391	      0.88315390	      0.00000632	     -0.21929154	      0.00395099	      0.00100114	    214.49024954
      0.28819414	     -0.05633466	     -0.00003439	     -0.19733715	     -0.06590852	      0.88315525	      0.00000632	     -0.21927430	      0.00381904	      0.00093610	    214.46157824
      0.28958008	     -0.05638952	     -0.00003564	     -0.19739068	     -0.06590332	      0.88315650	      0.00000632	     -0.21925860	      0.00368846	      0.00086991	    214.13644866
      0.29096601	     -0.05644656	     -0.00003599	     -0.19744642	     -0.06589830	      0.88315766	      0.00000632	     -0.21924451	      0.00355920	      0.00080310	    214.07370547
      0.29235194	     -0.05651328	     -0.00003673	     -0.19751185	     -0.06589345	      0.88315872	      0.00000631	     -0.21923191	      0.00343162	      0.00073623	    213.50902527
      0.29373788	     -0.05658040	     -0.00003613	     -0.19757772	     -0.06588878	      0.88315970	      0.00000631	     -0.21922087	      0.00330545	      0.00066976	    213.34779644
      0.29512381	     -0.05665632	     -0.00003654	     -0.19765238	     -0.06588429	      0.88316058	      0.00000631	     -0.21921126	      0.00318097	      0.00060398	    213.00221718
      0.29650974	     -0.05673284	     -0.00003603	     -0.19772768	     -0.06587997	      0.88316137	      0.00000631	     -0.21920307	      0.00305810	      0.00053904	    213.08997494
      0.29789567	     -0.05681795	     -0.00003689	     -0.19781158	     -0.06587581	      0.88316208	      0.00000631	     -0.21919619	      0.00293750	      0.00047574	    212.33140682
      0.29928161	     -0.05690176	     -0.00003678	     -0.19789420	     -0.06587182	      0.88316269	      0.00000631	     -0.21919060	      0.00281834	      0.00041405	    212.34422449
      0.30096376	     -0.05701558	     -0.00003774	     -0.19800660	     -0.06586720	      0.88316333	      0.00000631	     -0.21918538	      0.00267634	      0.00034151	    212.11204882
      0.30217954	     -0.05709299	     -0.00003675	     -0.19808302	     -0.06586401	      0.88316371	      0.00000631	     -0.21918276	      0.00257570	      0.00029153	    211.82701253
      0.30339532	     -0.05717975	     -0.00003723	     -0.19816879	     -0.06586094	      0.88316404	      0.00000631	     -0.21918096	      0.00247670	      0.00024324	    211.33559781
      0.30493263	     -0.05729015	     -0.00003710	     -0.19827797	     -0.06585723	      0.88316437	      0.00000632	     -0.21917993	      0.00235325	      0.00018445	    211.61593662
      0.30646994	     -0.05740964	     -0.00003781	     -0.19839627	     -0.06585370	      0.88316461	      0.00000632	     -0.21918017	      0.00223384	      0.00012970	    209.48291359
      0.30800725	     -0.05751948	     -0.00003705	     -0.19850495	     -0.06585036	      0.88316477	      0.00000632	     -0.21918170	      0.00211482	      0.00007793	    210.80274448
      0.30924838	     -0.05762207	     -0.00003780	     -0.19860661	     -0.06584779	      0.88316484	      0.00000633	     -0.21918366	      0.00202177	      0.00003868	    210.00948427
      0.31048951	     -0.05772033	     -0.00003724	     -0.19870397	     -0.06584534	      0.88316486	      0.00000633	     -0.21918640	      0.00193028	      0.00000183	    209.71141540
      0.31209761	     -0.05785345	     -0.00003719	     -0.19883596	     -0.06584233	      0.88316483	      0.00000634	     -0.21919096	      0.00181407	     -0.00004282	    209.48131954
      0.31370571	     -0.05798556	     -0.00003601	     -0.19896698	     -0.06583950	      0.88316473	      0.00000635	     -0.21919665	      0.00170177	     -0.00008283	    208.05538357
      0.31507313	     -0.05810428	     -0.00003704	     -0.19908477	     -0.06583724	      0.88316459	      0.00000636	     -0.21920231	      0.00160735	     -0.00011424	    208.39506176
      0.31644055	     -0.05822108	     -0.00003633	     -0.19920069	     -0.06583511	      0.88316442	      0.00000637	     -0.21920878	      0.00151604	     -0.00014275	    207.78234623
      0.31780797	     -0.05834434	     -0.00003709	     -0.19932307	     -0.06583309	      0.88316420	      0.00000638	     -0.21921595	      0.00142669	     -0.00016882	    207.35936653
      0.31946507	     -0.05849230	     -0.00003676	     -0.19947002	     -0.06583082	      0.88316390	      0.00000640	     -0.21922563	      0.00132176	     -0.00019710	    206.55825955
      0.32072018	     -0.05860880	     -0.00003800	     -0.19958575	     -0.06582921	      0.88316364	      0.00000642	     -0.21923354	      0.00124437	     -0.00021589	    205.93191347
      0.32197530	     -0.05872436	     -0.00003803	     -0.19970058	     -0.06582769	      0.88316336	      0.00000643	     -0.21924199	      0.00116868	     -0.00023341	    205.95162415
      0.32352621	     -0.05887314	     -0.00003885	     -0.19984848	     -0.06582595	      0.88316298	      0.00000646	     -0.21925313	      0.00107889	     -0.00025238	    204.32625587
      0.32507712	     -0.05901622	     -0.00003877	     -0.19999072	     -0.06582435	      0.88316258	      0.00000648	     -0.21926501	      0.00099061	     -0.00026964	    205.03067242
      0.32662803	     -0.05917409	     -0.00004001	     -0.20014777	     -0.06582288	      0.88316215	      0.00000651	     -0.21927747	      0.00090718	     -0.00028481	    202.90388811
      0.32795263	     -0.05929610	     -0.00003971	     -0.20026911	     -0.06582172	      0.88316176	      0.00000654	     -0.21928872	      0.00083720	     -0.00029614	    203.04478761
      0.32927723	     -0.05942790	     -0.00004054	     -0.20040026	     -0.06582066	      0.88316136	      0.00000657	     -0.21930029	      0.00076983	     -0.00030711	    202.54882009
      0.33060182	     -0.05955632	     -0.00004066	     -0.20052807	     -0.06581968	      0.88316095	      0.00000660	     -0.21931227	      0.00070527	     -0.00031668	    201.39254384
      0.33192642	     -0.05968465	     -0.00004118	     -0.20065579	     -0.06581879	      0.88316052	      0.00000663	     -0.21932453	      0.00064217	     -0.00032579	    201.22681554
      0.33362798	     -0.05985012	     -0.00004144	     -0.20082053	     -0.06581776	      0.88315996	      0.00000668	     -0.21934066	      0.00056552	     -0.00033592	    199.20875235
      0.33532954	     -0.06000830	     -0.00004235	     -0.20097799	     -0.06581686	      0.88315938	      0.00000673	     -0.21935712	      0.00049039	     -0.00034500	    199.96159194
      0.33672790	     -0.06014243	     -0.00004193	     -0.20111158	     -0.06581622	      0.88315889	      0.00000678	     -0.21937076	      0.00043252	     -0.00035183	    198.77618161
      0.33812626	     -0.06027337	     -0.00004259	     -0.20124199	     -0.06581565	      0.88315840	      0.00000683	     -0.21938457	      0.00037713	     -0.00035718	    197.20339284
      0.33952462	     -0.06039865	     -0.00004222	     -0.20136677	     -0.06581516	      0.88315789	      0.00000688	     -0.21939846	      0.00032281	     -0.00036223	    197.28869254
      0.34118468	     -0.06054852	     -0.00004256	     -0.20151606	     -0.06581468	      0.88315729	      0.00000694	     -0.21941495	      0.00026169	     -0.00036747	    196.56988758
      0.34284474	     -0.06069132	     -0.00004094	     -0.20165833	     -0.06581429	      0.88315668	      0.00000701	     -0.21943144	      0.00020404	     -0.00037092	    194.96989152
      0.34421971	     -0.06080810	     -0.00004179	     -0.20177467	     -0.06581405	      0.88315616	      0.00000707	     -0.21944502	      0.00015743	     -0.00037339	    194.97842798
      0.34559469	     -0.06091963	     -0.00004022	     -0.20188581	     -0.06581386	      0.88315565	      0.00000713	     -0.21945852	      0.00011330	     -0.00037482	    194.04441691
      0.34696967	     -0.06102893	     -0.00004010	     -0.20199471	     -0.06581373	      0.88315513	      0.00000720	     -0.21947191	      0.00007069	     -0.00037535	    193.38702127
      0.34834464	     -0.06113224	     -0.00003920	     -0.20209765	     -0.06581366	      0.88315462	      0.00000727	     -0.21948518	      0.00002940	     -0.00037513	    193.10494829
      0.35061548	     -0.06130532	     -0.00003934	     -0.20227012	     -0.06581367	      0.88315377	      0.00000739	     -0.21950672	     -0.00003419	     -0.00037283	    190.52991409
      0.35173403	     -0.06137248	     -0.00003662	     -0.20233703	     -0.06581373	      0.88315335	      0.00000746	     -0.21951732	     -0.00006576	     -0.00036986	    191.35249226
      0.35285258	     -0.06144663	     -0.00003557	     -0.20241092	     -0.06581382	      0.88315294	      0.00000752	     -0.21952773	     -0.00009543	     -0.00036688	    191.18169891
      0.35452750	     -0.06155434	     -0.00003357	     -0.20251824	     -0.06581401	      0.88315233	      0.00000763	     -0.21954321	     -0.00013820	     -0.00036170	    190.86528122
      0.35620242	     -0.06165495	     -0.00003169	     -0.20261849	     -0.06581428	      0.88315173	      0.00000773	     -0.21955852	     -0.00017890	     -0.00035532	    190.03131832
      0.35787734	     -0.06174440	     -0.00002896	     -0.20270759	     -0.06581461	      0.88315114	      0.00000784	     -0.21957361	     -0.00021807	     -0.00034620	    188.83647709
      0.35944147	     -0.06183051	     -0.00002754	     -0.20279338	     -0.06581498	      0.88315061	      0.00000795	     -0.21958747	     -0.00025417	     -0.00033790	    189.45196720
      0.36100560	     -0.06190463	     -0.00002452	     -0.20286722	     -0.06581541	      0.88315009	      0.00000806	     -0.21960121	     -0.00028771	     -0.00032806	    188.26505867
      0.36262473	     -0.06197973	     -0.00002293	     -0.20294200	     -0.06581590	      0.88314956	      0.00000818	     -0.21961525	     -0.00032186	     -0.00031737	    187.70881627
      0.36406509	     -0.06204106	     -0.00002002	     -0.20300307	     -0.06581639	      0.88314911	      0.00000828	     -0.21962757	     -0.00035187	     -0.00030740	    187.84002383
      0.36550545	     -0.06209977	     -0.00001861	     -0.20306152	     -0.06581691	      0.88314868	      0.00000839	     -0.21963976	     -0.00038054	     -0.00029635	    187.01123618
      0.36694581	     -0.06215356	     -0.00001588	     -0.20311507	     -0.06581748	      0.88314826	      0.00000850	     -0.21965181	     -0.00040893	     -0.00028509	    186.70306505
      0.36838617	     -0.06220615	     -0.00001429	     -0.20316740	     -0.06581809	      0.88314786	      0.00000862	     -0.21966374	     -0.00043646	     -0.00027306	    185.95460514
      0.36982653	     -0.06225153	     -0.00001178	     -0.20321254	     -0.06581874	      0.88314747	      0.00000873	     -0.21967556	     -0.00046425	     -0.00026125	    186.35675509
      0.37158539	     -0.06231453	     -0.00000970	     -0.20327524	     -0.06581959	      0.88314703	      0.00000887	     -0.21968977	     -0.00049635	     -0.00024677	    185.11476242
      0.37308676	     -0.06235141	     -0.00000699	     -0.20331188	     -0.06582035	      0.88314667	      0.00000900	     -0.21970193	     -0.00052408	     -0.00023300	    184.76034350
      0.37458813	     -0.06239209	     -0.00000551	     -0.20335231	     -0.06582116	      0.88314633	      0.00000912	     -0.21971383	     -0.00055118	     -0.00022009	    184.81598912
      0.37593757	     -0.06242863	     -0.00000337	     -0.20338864	     -0.06582192	      0.88314604	      0.00000924	     -0.21972447	     -0.00057521	     -0.00020972	    185.20446064
      0.37728700	     -0.06246358	     -0.00000189	     -0.20342338	     -0.06582271	      0.88314576	      0.00000935	     -0.21973508	     -0.00059779	     -0.00019887	    183.95426512
      0.37863644	     -0.06249403	     -0.00000015	     -0.20345362	     -0.06582353	      0.88314550	      0.00000947	     -0.21974562	     -0.00062134	     -0.00018908	    184.42397999
      0.38034232	     -0.06253477	      0.00000171	     -0.20349411	     -0.06582462	      0.88314519	      0.00000962	     -0.21975883	     -0.00064944	     -0.00017705	    182.97651281
      0.38204819	     -0.06256494	      0.00000391	     -0.20352401	     -0.06582575	      0.88314490	      0.00000977	     -0.21977198	     -0.00067918	     -0.00016649	    184.13880377
      0.38341242	     -0.06259479	      0.00000504	     -0.20355366	     -0.06582669	      0.88314467	      0.00000989	     -0.21978229	     -0.00070116	     -0.00015785	    182.73468131
      0.38477666	     -0.06261885	      0.00000634	     -0.20357751	     -0.06582766	      0.88314446	      0.00001001	     -0.21979260	     -0.00072411	     -0.00015079	    183.32522753
      0.38664901	     -0.06265662	      0.00000761	     -0.20361499	     -0.06582905	      0.88314419	      0.00001018	     -0.21980662	     -0.00075442	     -0.00014263	    182.68786615
      0.38811511	     -0.06267629	      0.00000878	     -0.20363444	     -0.06583017	      0.88314398	      0.00001031	     -0.21981760	     -0.00077821	     -0.00013698	    182.75655737
      0.38958122	     -0.06270113	      0.00000952	     -0.20365905	     -0.06583133	      0.88314379	      0.00001045	     -0.21982840	     -0.00080167	     -0.00013264	    182.22104809
      0.39104733	     -0.06271884	      0.00001031	     -0.20367655	     -0.06583252	      0.88314360	      0.00001058	     -0.21983913	     -0.00082514	     -0.00012884	    182.10134413
      0.39251343	     -0.06273591	      0.00001102	     -0.20369339	     -0.06583375	      0.88314341	      0.00001072	     -0.21984970	     -0.00084903	     -0.00012654	    182.48049118
      0.39397954	     -0.06275151	      0.00001157	     -0.20370878	     -0.06583501	      0.88314322	      0.00001085	     -0.21986012	     -0.00087214	     -0.00012454	    181.92524462
      0.39564284	     -0.06276751	      0.00001164	     -0.20372453	     -0.06583649	      0.88314302	      0.00001100	     -0.21987185	     -0.00089890	     -0.00012376	    181.70941504
      0.39730613	     -0.06277746	      0.00001221	     -0.20373422	     -0.06583800	      0.88314281	      0.00001116	     -0.21988344	     -0.00092541	     -0.00012280	    180.93460627
      0.39879716	     -0.06278561	      0.00001195	     -0.20374213	     -0.06583940	      0.88314263	      0.00001129	     -0.21989365	     -0.00095024	     -0.00012302	    181.54216109
      0.40028818	     -0.06279066	      0.00001221	     -0.20374695	     -0.06584084	      0.88314245	      0.00001143	     -0.21990375	     -0.00097492	     -0.00012419	    181.99400248
      0.40177920	     -0.06279750	      0.00001193	     -0.20375355	     -0.06584231	      0.88314226	      0.00001157	     -0.21991371	     -0.00099916	     -0.00012518	    181.43188565
      0.40335880	     -0.06279917	      0.00001192	     -0.20375496	     -0.06584391	      0.88314206	      0.00001172	     -0.21992420	     -0.00102580	     -0.00012729	    181.90344372
      0.40493840	     -0.06280071	      0.00001196	     -0.20375626	     -0.06584555	      0.88314186	      0.00001186	     -0.21993449	     -0.00105184	     -0.00012853	    180.85159412
      0.40651799	     -0.06279521	      0.00001249	     -0.20375050	     -0.06584723	      0.88314165	      0.00001201	     -0.21994467	     -0.00107951	     -0.00013045	    181.84044974
      0.40809759	     -0.06279598	      0.00001251	     -0.20375101	     -0.06584896	      0.88314145	      0.00001216	     -0.21995464	     -0.00110671	     -0.00013244	    181.41818535
      0.40967719	     -0.06278553	      0.00001333	     -0.20374031	     -0.06585073	      0.88314124	      0.00001231	     -0.21996458	     -0.00113478	     -0.00013435	    181.95334339
      0.41125678	     -0.06278064	      0.00001364	     -0.20373517	     -0.06585254	      0.88314102	      0.00001246	     -0.21997430	     -0.00116244	     -0.00013508	    180.75460038
      0.41254815	     -0.06277011	      0.00001441	     -0.20372442	     -0.06585406	      0.88314085	      0.00001258	     -0.21998223	     -0.00118651	     -0.00013619	    181.87880786
      0.41383951	     -0.06276184	      0.00001487	     -0.20371594	     -0.06585561	      0.88314067	      0.00001270	     -0.21999009	     -0.00120995	     -0.00013675	    181.49341212
      0.41545504	     -0.06274777	      0.00001571	     -0.20370159	     -0.06585759	      0.88314045	      0.00001286	     -0.21999983	     -0.00124019	     -0.00013723	    181.68428785
      0.41698179	     -0.06273538	      0.00001622	     -0.20368894	     -0.06585950	      0.88314024	      0.00001300	     -0.22000893	     -0.00126891	     -0.00013693	    181.22278151
      0.41850855	     -0.06271670	      0.00001703	     -0.20367000	     -0.06586146	      0.88314003	      0.00001315	     -0.22001796	     -0.00129897	     -0.00013639	    182.00358384
      0.42003530	     -0.06270210	      0.00001704	     -0.20365513	     -0.06586347	      0.88313983	      0.00001329	     -0.22002683	     -0.00132848	     -0.00013479	    181.25966709
      0.42156206	     -0.06268349	      0.00001706	     -0.20363623	     -0.06586552	      0.88313962	      0.00001344	     -0.22003567	     -0.00135981	     -0.00013301	    182.36242758
      0.42308881	     -0.06266719	      0.00001703	     -0.20361965	     -0.06586762	      0.88313942	      0.00001358	     -0.22004442	     -0.00139032	     -0.00013005	    181.50361819
      0.42461557	     -0.06264470	      0.00001715	     -0.20359686	     -0.06586977	      0.88313922	      0.00001373	     -0.22005316	     -0.00142259	     -0.00012681	    182.56022929
      0.42614232	     -0.06262975	      0.00001679	     -0.20358161	     -0.06587196	      0.88313903	      0.00001387	     -0.22006178	     -0.00145480	     -0.00012334	    182.62578113
      0.42766908	     -0.06260892	      0.00001648	     -0.20356048	     -0.06587421	      0.88313885	      0.00001402	     -0.22007042	     -0.00148682	     -0.00011816	    181.82706617
      0.42919584	     -0.06258620	      0.00001616	     -0.20353744	     -0.06587651	      0.88313867	      0.00001416	     -0.22007896	     -0.00152092	     -0.00011313	    183.00407097
      0.43103034	     -0.06256041	      0.00001612	     -0.20351129	     -0.06587933	      0.88313847	      0.00001434	     -0.22008900	     -0.00156090	     -0.00010635	    182.25643697
      0.43234492	     -0.06253682	      0.00001590	     -0.20348743	     -0.06588141	      0.88313834	      0.00001447	     -0.22009605	     -0.00159120	     -0.00010011	    182.75658895
      0.43365950	     -0.06251382	      0.00001594	     -0.20346416	     -0.06588352	      0.88313821	      0.00001459	     -0.22010295	     -0.00162158	     -0.00009414	    183.26606370
      0.43546324	     -0.06248912	      0.00001571	     -0.20343908	     -0.06588648	      0.88313805	      0.00001476	     -0.22011221	     -0.00166381	     -0.00008592	    183.48958342
      0.43726697	     -0.06245897	      0.00001488	     -0.20340855	     -0.06588952	      0.88313790	      0.00001493	     -0.22012136	     -0.00170635	     -0.00007589	    182.78463885
      0.43856817	     -0.06243727	      0.00001456	     -0.20338656	     -0.06589176	      0.88313781	      0.00001506	     -0.22012789	     -0.00173852	     -0.00006905	    183.59536910
      0.43986936	     -0.06241827	      0.00001392	     -0.20336727	     -0.06589405	      0.88313772	      0.00001518	     -0.22013436	     -0.00177073	     -0.00006249	    184.11341424
      0.44157111	     -0.06239770	      0.00001299	     -0.20334631	     -0.06589709	      0.88313762	      0.00001534	     -0.22014279	     -0.00181245	     -0.00005362	    183.05881150
      0.44327286	     -0.06237344	      0.00001170	     -0.20332166	     -0.06590022	      0.88313754	      0.00001549	     -0.22015122	     -0.00185721	     -0.00004578	    185.12866602
      0.44463289	     -0.06236038	      0.00001072	     -0.20330829	     -0.06590277	      0.88313748	      0.00001561	     -0.22015790	     -0.00189140	     -0.00003893	    183.82619802
      0.44599291	     -0.06234393	      0.00000970	     -0.20329152	     -0.06590536	      0.88313743	      0.00001574	     -0.22016461	     -0.00192728	     -0.00003338	    184.61772667
      0.44773119	     -0.06233197	      0.00000881	     -0.20327915	     -0.06590875	      0.88313738	      0.00001589	     -0.22017312	     -0.00197307	     -0.00002767	    184.65989027
      0.44946947	     -0.06231281	      0.00000764	     -0.20325959	     -0.06591222	      0.88313733	      0.00001603	     -0.22018165	     -0.00201930	     -0.00002206	    184.45659770
      0.45076682	     -0.06230270	      0.00000744	     -0.20324917	     -0.06591486	      0.88313731	      0.00001614	     -0.22018795	     -0.00205443	     -0.00001965	    184.82752750
      0.45206417	     -0.06229501	      0.00000648	     -0.20324118	     -0.06591755	      0.88313728	      0.00001625	     -0.22019423	     -0.00208939	     -0.00001807	    184.93509777
      0.45381182	     -0.06228920	      0.00000495	     -0.20323495	     -0.06592125	      0.88313725	      0.00001639	     -0.22020275	     -0.00213685	     -0.00001795	    185.10608839
      0.45555948	     -0.06228515	      0.00000311	     -0.20323048	     -0.06592502	      0.88313722	      0.00001652	     -0.22021131	     -0.00218431	     -0.00001951	    184.90602504
      0.45690211	     -0.06228658	      0.00000175	     -0.20323159	     -0.06592798	      0.88313719	      0.00001661	     -0.22021795	     -0.00222121	     -0.00002208	    185.04020779
      0.45824474	     -0.06228630	      0.00000043	     -0.20323098	     -0.06593099	      0.88313716	      0.00001671	     -0.22022462	     -0.00225841	     -0.00002643	    185.72784005
      0.45988035	     -0.06229075	     -0.00000076	     -0.20323506	     -0.06593472	      0.88313711	      0.00001682	     -0.22023271	     -0.00230247	     -0.00003310	    184.72641318
      0.46151596	     -0.06229367	     -0.00000261	     -0.20323758	     -0.06593852	      0.88313705	      0.00001692	     -0.22024077	     -0.00234836	     -0.00004232	    186.34478577
      0.46292817	     -0.06229989	     -0.00000369	     -0.20324348	     -0.06594186	      0.88313698	      0.00001701	     -0.22024766	     -0.00238617	     -0.00005082	    185.38338260
      0.46434037	     -0.06230407	     -0.00000529	     -0.20324732	     -0.06594526	      0.88313690	      0.00001709	     -0.22025452	     -0.00242494	     -0.00006133	    186.26884391
      0.46605444	     -0.06231690	     -0.00000649	     -0.20325976	     -0.06594946	      0.88313679	      0.00001719	     -0.22026271	     -0.00247142	     -0.00007639	    186.84731609
      0.46758514	     -0.06232357	     -0.00000815	     -0.20326609	     -0.06595327	      0.88313666	      0.00001727	     -0.22026999	     -0.00251169	     -0.00008976	    185.64998691
      0.46911584	     -0.06233400	     -0.00000902	     -0.20327618	     -0.06595715	      0.88313651	      0.00001734	     -0.22027715	     -0.00255280	     -0.00010505	    186.12430691
      0.47064654	     -0.06234445	     -0.00001095	     -0.20328628	     -0.06596109	      0.88313634	      0.00001741	     -0.22028425	     -0.00259364	     -0.00012154	    186.87453367
      0.47217724	     -0.06235944	     -0.00001155	     -0.20330095	     -0.06596509	      0.88313614	      0.00001747	     -0.22029126	     -0.00263346	     -0.00013874	    186.52397154
      0.47352454	     -0.06237133	     -0.00001333	     -0.20331254	     -0.06596866	      0.88313594	      0.00001752	     -0.22029742	     -0.00266897	     -0.00015486	    187.34333515
      0.47487183	     -0.06238625	     -0.00001423	     -0.20332718	     -0.06597228	      0.88313572	      0.00001757	     -0.22030353	     -0.00270320	     -0.00017075	    186.60374872
      0.47621913	     -0.06240053	     -0.00001547	     -0.20334117	     -0.06597594	      0.88313548	      0.00001761	     -0.22030964	     -0.00273822	     -0.00018744	    187.33511240
      0.47798434	     -0.06242644	     -0.00001665	     -0.20336672	     -0.06598082	      0.88313513	      0.00001765	     -0.22031767	     -0.00278200	     -0.00020921	    185.77711109
      0.47948565	     -0.06244210	     -0.00001789	     -0.20338205	     -0.06598502	      0.88313480	      0.00001769	     -0.22032459	     -0.00282118	     -0.00022844	    187.67646069
      0.48098697	     -0.06246961	     -0.00001885	     -0.20340927	     -0.06598929	      0.88313445	      0.00001772	     -0.22033154	     -0.00285766	     -0.00024720	    186.55603183
      0.48248828	     -0.06249471	     -0.00002043	     -0.20343406	     -0.06599361	      0.88313406	      0.00001774	     -0.22033871	     -0.00289537	     -0.00026729	    188.10175592
      0.48398959	     -0.06252640	     -0.00002134	     -0.20346547	     -0.06599798	      0.88313364	      0.00001775	     -0.22034602	     -0.00293013	     -0.00028631	    186.22547310
      0.48549091	     -0.06254883	     -0.00002256	     -0.20348761	     -0.06600241	      0.88313320	      0.00001776	     -0.22035347	     -0.00296673	     -0.00030629	    187.96032147
      0.48699222	     -0.06258112	     -0.00002314	     -0.20351962	     -0.06600689	      0.88313272	      0.00001776	     -0.22036086	     -0.00300079	     -0.00032563	    186.93553280
      0.48849353	     -0.06260664	     -0.00002443	     -0.20354487	     -0.06601142	      0.88313222	      0.00001776	     -0.22036836	     -0.00303528	     -0.00034471	    187.45304577
      0.48999485	     -0.06263879	     -0.00002495	     -0.20357676	     -0.06601600	      0.88313169	      0.00001775	     -0.22037585	     -0.00306844	     -0.00036337	    186.83841739
      0.49149616	     -0.06266847	     -0.00002640	     -0.20360619	     -0.06602063	      0.88313113	      0.00001773	     -0.22038344	     -0.00310141	     -0.00038130	    186.90557680
      0.49299747	     -0.06269935	     -0.00002694	     -0.20363682	     -0.06602531	      0.88313055	      0.00001770	     -0.22039105	     -0.00313400	     -0.00039890	    187.18673828
      0.49449879	     -0.06273254	     -0.00002828	     -0.20366975	     -0.06603004	      0.88312993	      0.00001767	     -0.22039868	     -0.00316559	     -0.00041547	    187.04178949
      0.49600010	     -0.06276541	     -0.00002903	     -0.20370240	     -0.06603482	      0.88312930	      0.00001762	     -0.22040637	     -0.00319651	     -0.00043112	    186.68303142
      0.49750141	     -0.06279752	     -0.00003022	     -0.20373426	     -0.06603964	      0.88312864	      0.00001758	     -0.22041408	     -0.00322701	     -0.00044585	    186.66804709
      0.49900273	     -0.06283191	     -0.00003107	     -0.20376843	     -0.06604451	      0.88312796	      0.00001752	     -0.22042179	     -0.00325682	     -0.00045947	    186.43355248
      0.50050404	     -0.06286558	     -0.00003229	     -0.20380187	     -0.06604942	      0.88312726	      0.00001745	     -0.22042952	     -0.00328674	     -0.00047269	    187.25984833
      0.50200535	     -0.06290139	     -0.00003296	     -0.20383749	     -0.06605437	      0.88312654	      0.00001738	     -0.22043723	     -0.00331439	     -0.00048361	    185.60803649
      0.50350667	     -0.06293313	     -0.00003410	     -0.20386900	     -0.06605937	      0.88312581	      0.00001730	     -0.22044495	     -0.00334358	     -0.00049451	    187.05811831
      0.50500798	     -0.06297166	     -0.00003468	     -0.20390735	     -0.06606441	      0.88312506	      0.00001721	     -0.22045262	     -0.00336980	     -0.00050350	    185.10368454
      0.50650930	     -0.06300233	     -0.00003575	     -0.20393782	     -0.06606949	      0.88312430	      0.00001711	     -0.22046030	     -0.00339763	     -0.00051174	    186.30374979
      0.50801061	     -0.06304016	     -0.00003625	     -0.20397546	     -0.06607461	      0.88312352	      0.00001700	     -0.22046788	     -0.00342392	     -0.00051934	    186.19093633
      0.50951192	     -0.06307557	     -0.00003722	     -0.20401070	     -0.06607977	      0.88312274	      0.00001689	     -0.22047546	     -0.00344888	     -0.00052500	    185.14381630
      0.51101324	     -0.06310893	     -0.00003763	     -0.20404388	     -0.06608497	      0.88312195	      0.00001676	     -0.22048299	     -0.00347454	     -0.00053037	    185.90469999
      0.51300520	     -0.06316388	     -0.00003909	     -0.20409861	     -0.06609192	      0.88312088	      0.00001658	     -0.22049282	     -0.00350547	     -0.00053643	    184.03424779
      0.51435527	     -0.06318902	     -0.00003906	     -0.20412361	     -0.06609667	      0.88312016	      0.00001645	     -0.22049958	     -0.00352814	     -0.00053800	    184.92956169
      0.51570534	     -0.06321942	     -0.00003974	     -0.20415387	     -0.06610145	      0.88311943	      0.00001631	     -0.22050613	     -0.00354894	     -0.00053973	    185.08149158
      0.51762281	     -0.06327132	     -0.00003996	     -0.20420559	     -0.06610828	      0.88311839	      0.00001611	     -0.22051548	     -0.00357677	     -0.00054289	    184.52041769
      0.51910345	     -0.06330235	     -0.00004114	     -0.20423647	     -0.06611359	      0.88311759	      0.00001594	     -0.22052260	     -0.00359820	     -0.00054300	    184.50035283
      0.52058410	     -0.06334150	     -0.00004108	     -0.20427551	     -0.06611893	      0.88311679	      0.00001576	     -0.22052963	     -0.00361875	     -0.00054383	    184.82714874
      0.52206474	     -0.06337839	     -0.00004195	     -0.20431228	     -0.06612431	      0.88311598	      0.00001557	     -0.22053667	     -0.00363786	     -0.00054421	    184.29013978
      0.52354538	     -0.06341515	     -0.00004175	     -0.20434893	     -0.06612971	      0.88311517	      0.00001537	     -0.22054364	     -0.00365682	     -0.00054466	    184.29071462
      0.52502603	     -0.06345222	     -0.00004254	     -0.20438590	     -0.06613513	      0.88311437	      0.00001517	     -0.22055056	     -0.00367489	     -0.00054456	    183.83704366
      0.52650667	     -0.06348860	     -0.00004246	     -0.20442217	     -0.06614059	      0.88311356	      0.00001495	     -0.22055740	     -0.00369246	     -0.00054403	    183.44268142
      0.52834516	     -0.06353600	     -0.00004361	     -0.20446945	     -0.06614740	      0.88311256	      0.00001467	     -0.22056585	     -0.00371379	     -0.00054336	    183.49937361
      0.52987332	     -0.06357388	     -0.00004276	     -0.20450725	     -0.06615309	      0.88311173	      0.00001443	     -0.22057281	     -0.00373014	     -0.00054241	    182.59150701
      0.53140149	     -0.06361389	     -0.00004408	     -0.20454716	     -0.06615880	      0.88311090	      0.00001418	     -0.22057972	     -0.00374672	     -0.00054160	    183.07979568
      0.53292965	     -0.06365387	     -0.00004347	     -0.20458708	     -0.06616454	      0.88311008	      0.00001391	     -0.22058662	     -0.00376173	     -0.00054080	    182.32741477
      0.53445781	     -0.06369325	     -0.00004449	     -0.20462637	     -0.06617030	      0.88310925	      0.00001364	     -0.22059348	     -0.00377636	     -0.00053964	    182.15956914
      0.53598597	     -0.06373375	     -0.00004405	     -0.20466681	     -0.06617608	      0.88310843	      0.00001336	     -0.22060030	     -0.00379057	     -0.00053928	    182.44793482
      0.53751413	     -0.06377537	     -0.00004504	     -0.20470837	     -0.06618188	      0.88310760	      0.00001307	     -0.22060709	     -0.00380272	     -0.00053815	    181.01787901
      0.53904229	     -0.06381322	     -0.00004462	     -0.20474617	     -0.06618770	      0.88310678	      0.00001277	     -0.22061387	     -0.00381576	     -0.00053779	    181.81767815
      0.54057045	     -0.06385646	     -0.00004558	     -0.20478936	     -0.06619354	      0.88310596	      0.00001246	     -0.22062060	     -0.00382673	     -0.00053741	    180.93436248
      0.54209861	     -0.06389454	     -0.00004494	     -0.20482741	     -0.06619940	      0.88310514	      0.00001214	     -0.22062733	     -0.00383737	     -0.00053690	    180.56592281
      0.54362677	     -0.06393645	     -0.00004579	     -0.20486928	     -0.06620527	      0.88310432	      0.00001181	     -0.22063397	     -0.00384776	     -0.00053694	    181.00624204
      0.54561968	     -0.06399419	     -0.00004429	     -0.20492703	     -0.06621295	      0.88310325	      0.00001136	     -0.22064268	     -0.00385814	     -0.00053760	    178.74668977
      0.54686727	     -0.06401959	     -0.00004593	     -0.20495238	     -0.06621777	      0.88310258	      0.00001108	     -0.22064806	     -0.00386650	     -0.00053640	    179.75874787
      0.54811485	     -0.06405344	     -0.00004587	     -0.20498622	     -0.06622260	      0.88310191	      0.00001078	     -0.22065334	     -0.00387303	     -0.00053586	    179.72359456
      0.55013202	     -0.06411230	     -0.00004626	     -0.20504507	     -0.06623042	      0.88310083	      0.00001030	     -0.22066196	     -0.00388218	     -0.00053680	    180.42869786
      0.55153379	     -0.06414823	     -0.00004564	     -0.20508102	     -0.06623586	      0.88310008	      0.00000995	     -0.22066803	     -0.00388684	     -0.00053741	    179.44218640
      0.55293557	     -0.06418496	     -0.00004595	     -0.20511776	     -0.06624131	      0.88309932	      0.00000960	     -0.22067400	     -0.00389104	     -0.00053773	    178.90376567
      0.55481441	     -0.06423908	     -0.00004580	     -0.20517191	     -0.06624863	      0.88309831	      0.00000911	     -0.22068200	     -0.00389610	     -0.00053990	    178.85485972
      0.55669326	     -0.06429511	     -0.00004782	     -0.20522796	     -0.06625595	      0.88309730	      0.00000861	     -0.22068997	     -0.00389889	     -0.00054039	    176.72867135
      0.55809907	     -0.06432520	     -0.00004651	     -0.20525808	     -0.06626144	      0.88309654	      0.00000823	     -0.22069606	     -0.00390236	     -0.00054158	    178.19301186
      0.55950489	     -0.06436734	     -0.00004772	     -0.20530024	     -0.06626693	      0.88309577	      0.00000784	     -0.22070205	     -0.00390386	     -0.00054295	    177.99052791
      0.56139047	     -0.06441817	     -0.00004710	     -0.20535115	     -0.06627429	      0.88309475	      0.00000730	     -0.22071019	     -0.00390472	     -0.00054470	    177.43385457
      0.56277224	     -0.06445799	     -0.00004860	     -0.20539099	     -0.06627968	      0.88309399	      0.00000690	     -0.22071612	     -0.00390506	     -0.00054615	    177.51909344
      0.56415402	     -0.06449512	     -0.00004803	     -0.20542818	     -0.06628508	      0.88309324	      0.00000649	     -0.22072206	     -0.00390437	     -0.00054715	    176.99755186
      0.56593046	     -0.06454624	     -0.00004868	     -0.20547938	     -0.06629201	      0.88309227	      0.00000596	     -0.22072976	     -0.00390283	     -0.00054878	    176.56453017
      0.56770690	     -0.06459121	     -0.00004703	     -0.20552446	     -0.06629895	      0.88309129	      0.00000541	     -0.22073751	     -0.00389992	     -0.00054929	    175.46268157
      0.56917669	     -0.06463183	     -0.00004873	     -0.20556512	     -0.06630468	      0.88309048	      0.00000496	     -0.22074385	     -0.00389800	     -0.00055006	    176.49012659
      0.57064649	     -0.06467051	     -0.00004760	     -0.20560390	     -0.06631040	      0.88308967	      0.00000449	     -0.22075021	     -0.00389428	     -0.00055088	    176.19349014
      0.57244700	     -0.06472278	     -0.00004910	     -0.20565626	     -0.06631741	      0.88308868	      0.00000391	     -0.22075798	     -0.00388891	     -0.00055182	    175.99608807
      0.57392955	     -0.06475904	     -0.00004738	     -0.20569264	     -0.06632317	      0.88308786	      0.00000342	     -0.22076443	     -0.00388361	     -0.00055214	    175.56309969
      0.57541211	     -0.06479951	     -0.00004857	     -0.20573319	     -0.06632893	      0.88308704	      0.00000293	     -0.22077081	     -0.00387804	     -0.00055247	    175.77878543
      0.57689466	     -0.06483811	     -0.00004776	     -0.20577191	     -0.06633467	      0.88308622	      0.00000243	     -0.22077719	     -0.00387162	     -0.00055284	    175.72647336
      0.57837722	     -0.06487934	     -0.00004839	     -0.20581324	     -0.06634040	      0.88308540	      0.00000193	     -0.22078356	     -0.00386416	     -0.00055263	    175.17108929
      0.58026803	     -0.06492665	     -0.00004747	     -0.20586071	     -0.06634770	      0.88308436	      0.00000127	     -0.22079174	     -0.00385475	     -0.00055255	    175.90824643
      0.58190291	     -0.06497842	     -0.00004927	     -0.20591260	     -0.06635400	      0.88308346	      0.00000070	     -0.22079873	     -0.00384430	     -0.00055216	    174.64583632
      0.58335070	     -0.06501108	     -0.00004783	     -0.20594541	     -0.06635956	      0.88308266	      0.00000019	     -0.22080505	     -0.00383552	     -0.00055105	    174.98685912
      0.58479849	     -0.06505196	     -0.00004885	     -0.20598641	     -0.06636510	      0.88308186	     -0.00000033	     -0.22081130	     -0.00382573	     -0.00055023	    175.09661588
      0.58624628	     -0.06509114	     -0.00004834	     -0.20602573	     -0.06637063	      0.88308107	     -0.00000085	     -0.22081759	     -0.00381511	     -0.00054928	    175.04960871
      0.58799005	     -0.06514115	     -0.00004907	     -0.20607591	     -0.06637727	      0.88308011	     -0.00000149	     -0.22082519	     -0.00380112	     -0.00054788	    174.51838625
      0.58973382	     -0.06518247	     -0.00004747	     -0.20611743	     -0.06638389	      0.88307916	     -0.00000214	     -0.22083284	     -0.00378642	     -0.00054531	    174.21273088
      0.59121012	     -0.06522435	     -0.00004893	     -0.20615945	     -0.06638947	      0.88307835	     -0.00000269	     -0.22083920	     -0.00377354	     -0.00054315	    174.65040825
      0.59268641	     -0.06526131	     -0.00004787	     -0.20619659	     -0.06639503	      0.88307755	     -0.00000325	     -0.22084562	     -0.00375971	     -0.00054100	    174.99651126
      0.59459795	     -0.06532105	     -0.00004931	     -0.20625655	     -0.06640220	      0.88307652	     -0.00000397	     -0.22085386	     -0.00373960	     -0.00053807	    173.90431233
      0.59596789	     -0.06534839	     -0.00004766	     -0.20628407	     -0.06640731	      0.88307579	     -0.00000450	     -0.22085992	     -0.00372582	     -0.00053437	    174.57395718
      0.59733784	     -0.06538515	     -0.00004813	     -0.20632100	     -0.06641241	      0.88307506	     -0.00000503	     -0.22086582	     -0.00371059	     -0.00053123	    174.81553611
      0.59908809	     -0.06543471	     -0.00004757	     -0.20637080	     -0.06641888	      0.88307413	     -0.00000571	     -0.22087343	     -0.00368957	     -0.00052744	    174.49915070
      0.60083834	     -0.06548352	     -0.00004879	     -0.20641985	     -0.06642532	      0.88307321	     -0.00000640	     -0.22088106	     -0.00366733	     -0.00052241	    173.87943598
      0.60239264	     -0.06551948	     -0.00004726	     -0.20645604	     -0.06643101	      0.88307240	     -0.00000701	     -0.22088791	     -0.00364771	     -0.00051822	    174.93994263
      0.60394694	     -0.06556520	     -0.00004842	     -0.20650198	     -0.06643666	      0.88307160	     -0.00000763	     -0.22089465	     -0.00362571	     -0.00051335	    174.03601382
      0.60550123	     -0.06559932	     -0.00004699	     -0.20653635	     -0.06644228	      0.88307081	     -0.00000825	     -0.22090144	     -0.00360426	     -0.00050853	    175.06065414
      0.60705553	     -0.06564329	     -0.00004766	     -0.20658057	     -0.06644786	      0.88307002	     -0.00000888	     -0.22090806	     -0.00358062	     -0.00050308	    174.24845570
      0.60860983	     -0.06567762	     -0.00004645	     -0.20661517	     -0.06645341	      0.88306924	     -0.00000951	     -0.22091472	     -0.00355685	     -0.00049701	    174.43018191
      0.61016412	     -0.06571421	     -0.00004652	     -0.20665202	     -0.06645892	      0.88306848	     -0.00001014	     -0.22092122	     -0.00353248	     -0.00049089	    174.88431953
      0.61171842	     -0.06574937	     -0.00004512	     -0.20668746	     -0.06646439	      0.88306772	     -0.00001078	     -0.22092762	     -0.00350674	     -0.00048398	    174.63079479
      0.61327272	     -0.06578226	     -0.00004471	     -0.20672064	     -0.06646982	      0.88306697	     -0.00001142	     -0.22093393	     -0.00348052	     -0.00047649	    174.71961992
      0.61482701	     -0.06581317	     -0.00004292	     -0.20675185	     -0.06647521	      0.88306624	     -0.00001206	     -0.22094012	     -0.00345350	     -0.00046850	    174.75768237
      0.61638131	     -0.06584235	     -0.00004222	     -0.20678132	     -0.06648056	      0.88306552	     -0.00001270	     -0.22094620	     -0.00342574	     -0.00045980	    174.72760973
      0.61793561	     -0.06586920	     -0.00004034	     -0.20680849	     -0.06648586	      0.88306481	     -0.00001335	     -0.22095216	     -0.00339739	     -0.00045065	    174.82188640
      0.61948990	     -0.06589360	     -0.00003942	     -0.20683320	     -0.06649112	      0.88306412	     -0.00001400	     -0.22095800	     -0.00336836	     -0.00044061	    174.74110885
      0.62138819	     -0.06592179	     -0.00003654	     -0.20686179	     -0.06649748	      0.88306329	     -0.00001480	     -0.22096494	     -0.00333221	     -0.00042817	    174.66719361
      0.62305502	     -0.06594439	     -0.00003674	     -0.20688472	     -0.06650301	      0.88306259	     -0.00001550	     -0.22097091	     -0.00329990	     -0.00041458	    173.73469492
      0.62472185	     -0.06594954	     -0.00003229	     -0.20689023	     -0.06650848	      0.88306191	     -0.00001621	     -0.22097674	     -0.00326837	     -0.00040090	    175.14434309
      0.62612753	     -0.06597042	     -0.00003288	     -0.20691139	     -0.06651305	      0.88306135	     -0.00001680	     -0.22098142	     -0.00324002	     -0.00038890	    174.61906957
      0.62753322	     -0.06597836	     -0.00003042	     -0.20691964	     -0.06651759	      0.88306082	     -0.00001740	     -0.22098615	     -0.00321228	     -0.00037665	    175.22729439
      0.62924516	     -0.06599176	     -0.00002919	     -0.20693339	     -0.06652306	      0.88306018	     -0.00001814	     -0.22099177	     -0.00317693	     -0.00036033	    173.85780476
      0.63095710	     -0.06599074	     -0.00002615	     -0.20693274	     -0.06652847	      0.88305958	     -0.00001887	     -0.22099736	     -0.00314370	     -0.00034311	    175.41470341
      0.63266904	     -0.06600225	     -0.00002577	     -0.20694460	     -0.06653382	      0.88305901	     -0.00001961	     -0.22100268	     -0.00310834	     -0.00032471	    174.11624269
      0.63406267	     -0.06599636	     -0.00002258	     -0.20693901	     -0.06653813	      0.88305857	     -0.00002021	     -0.22100708	     -0.00308126	     -0.00030950	    175.58617864
      0.63545630	     -0.06599924	     -0.00002140	     -0.20694218	     -0.06654241	      0.88305815	     -0.00002081	     -0.22101135	     -0.00305268	     -0.00029330	    174.86667443
      0.63721519	     -0.06599321	     -0.00001864	     -0.20693651	     -0.06654775	      0.88305765	     -0.00002157	     -0.22101676	     -0.00301789	     -0.00027255	    175.69541319
      0.63897409	     -0.06599592	     -0.00001700	     -0.20693958	     -0.06655302	      0.88305719	     -0.00002234	     -0.22102201	     -0.00298191	     -0.00025119	    174.50581952
      0.64046552	     -0.06598201	     -0.00001414	     -0.20692598	     -0.06655745	      0.88305683	     -0.00002299	     -0.22102659	     -0.00295294	     -0.00023166	    175.27372249
      0.64195695	     -0.06597754	     -0.00001266	     -0.20692181	     -0.06656183	      0.88305650	     -0.00002364	     -0.22103103	     -0.00292328	     -0.00021240	    175.20243284
      0.64344838	     -0.06597316	     -0.00001052	     -0.20691772	     -0.06656617	      0.88305620	     -0.00002430	     -0.22103562	     -0.00289405	     -0.00019343	    175.73031566
      0.64525342	     -0.06597856	     -0.00000912	     -0.20692348	     -0.06657136	      0.88305587	     -0.00002509	     -0.22104152	     -0.00285760	     -0.00017039	    174.25911827
      0.64684010	     -0.06597462	     -0.00000656	     -0.20691984	     -0.06657587	      0.88305561	     -0.00002579	     -0.22104723	     -0.00282754	     -0.00015022	    175.43400489
      0.64842679	     -0.06598760	     -0.00000555	     -0.20693312	     -0.06658033	      0.88305539	     -0.00002649	     -0.22105336	     -0.00279649	     -0.00013118	    175.03074377
      0.65001347	     -0.06599955	     -0.00000291	     -0.20694537	     -0.06658475	      0.88305520	     -0.00002719	     -0.22106028	     -0.00276601	     -0.00011378	    175.68774247
      0.65160015	     -0.06602432	     -0.00000152	     -0.20697044	     -0.06658911	      0.88305503	     -0.00002789	     -0.22106801	     -0.00273442	     -0.00009800	    174.65944936
      0.65318683	     -0.06604745	      0.00000160	     -0.20699389	     -0.06659342	      0.88305488	     -0.00002859	     -0.22107677	     -0.00270358	     -0.00008464	    175.26022874
      0.65477352	     -0.06608092	      0.00000367	     -0.20702768	     -0.06659769	      0.88305476	     -0.00002929	     -0.22108646	     -0.00267135	     -0.00007439	    174.44606722
      0.65636020	     -0.06610760	      0.00000734	     -0.20705469	     -0.06660190	      0.88305465	     -0.00002998	     -0.22109714	     -0.00263915	     -0.00006690	    174.75208340
      0.65794688	     -0.06614509	      0.00000962	     -0.20709252	     -0.06660606	      0.88305455	     -0.00003068	     -0.22110868	     -0.00260563	     -0.00006302	    174.07579908
      0.65953356	     -0.06617887	      0.00001332	     -0.20712664	     -0.06661017	      0.88305445	     -0.00003138	     -0.22112118	     -0.00257215	     -0.00006286	    174.69269054
      0.66112025	     -0.06622271	      0.00001562	     -0.20717083	     -0.06661422	      0.88305434	     -0.00003208	     -0.22113456	     -0.00253668	     -0.00006569	    173.38385899
      0.66270693	     -0.06626404	      0.00001913	     -0.20721252	     -0.06661822	      0.88305424	     -0.00003278	     -0.22114898	     -0.00250151	     -0.00007232	    173.82716941
      0.66429361	     -0.06631550	      0.00002123	     -0.20726434	     -0.06662216	      0.88305411	     -0.00003348	     -0.22116435	     -0.00246432	     -0.00008192	    172.60776050
      0.66588029	     -0.06636205	      0.00002448	     -0.20731126	     -0.06662604	      0.88305397	     -0.00003418	     -0.22118080	     -0.00242769	     -0.00009567	    173.79794283
      0.66746698	     -0.06642139	      0.00002653	     -0.20737098	     -0.06662986	      0.88305381	     -0.00003488	     -0.22119815	     -0.00238738	     -0.00011181	    171.32246054
      0.66905366	     -0.06646974	      0.00002938	     -0.20741972	     -0.06663362	      0.88305362	     -0.00003558	     -0.22121654	     -0.00234879	     -0.00013132	    172.91488547
      0.67064034	     -0.06653227	      0.00003171	     -0.20748264	     -0.06663731	      0.88305339	     -0.00003628	     -0.22123571	     -0.00230725	     -0.00015378	    171.85675157
      0.67222702	     -0.06659187	      0.00003464	     -0.20754266	     -0.06664094	      0.88305313	     -0.00003699	     -0.22125591	     -0.00226473	     -0.00017786	    171.30530098
      0.67381371	     -0.06665644	      0.00003701	     -0.20760765	     -0.06664450	      0.88305282	     -0.00003769	     -0.22127702	     -0.00222174	     -0.00020486	    171.56456277
      0.67540039	     -0.06672246	      0.00003971	     -0.20767411	     -0.06664799	      0.88305248	     -0.00003840	     -0.22129903	     -0.00217623	     -0.00023280	    170.47814810
      0.67755732	     -0.06681508	      0.00004202	     -0.20776732	     -0.06665262	      0.88305193	     -0.00003936	     -0.22133029	     -0.00211465	     -0.00027445	    172.16142957
      0.67911565	     -0.06688268	      0.00004575	     -0.20783541	     -0.06665587	      0.88305148	     -0.00004005	     -0.22135375	     -0.00206496	     -0.00030392	    168.79258395
      0.68067398	     -0.06695355	      0.00004679	     -0.20790673	     -0.06665905	      0.88305098	     -0.00004075	     -0.22137791	     -0.00201740	     -0.00033525	    170.00776268
      0.68256434	     -0.06704083	      0.00005086	     -0.20799464	     -0.06666281	      0.88305031	     -0.00004159	     -0.22140810	     -0.00195458	     -0.00037248	    167.40358496
      0.68407248	     -0.06711009	      0.00005088	     -0.20806435	     -0.06666572	      0.88304973	     -0.00004226	     -0.22143288	     -0.00190612	     -0.00040268	    169.46414061
      0.68558062	     -0.06718217	      0.00005358	     -0.20813695	     -0.06666856	      0.88304910	     -0.00004294	     -0.22145828	     -0.00185358	     -0.00043212	    167.91310029
      0.68739289	     -0.06727107	      0.00005405	     -0.20822644	     -0.06667186	      0.88304829	     -0.00004374	     -0.22148963	     -0.00178974	     -0.00046639	    167.49063795
      0.68884137	     -0.06734216	      0.00005662	     -0.20829805	     -0.06667441	      0.88304759	     -0.00004439	     -0.22151528	     -0.00173755	     -0.00049321	    167.48079834
      0.69028984	     -0.06741616	      0.00005737	     -0.20837257	     -0.06667689	      0.88304686	     -0.00004504	     -0.22154142	     -0.00168347	     -0.00051896	    166.99916820
      0.69207629	     -0.06750567	      0.00005960	     -0.20846274	     -0.06667984	      0.88304590	     -0.00004583	     -0.22157430	     -0.00161533	     -0.00054977	    166.99315746
      0.69378571	     -0.06759877	      0.00006032	     -0.20855648	     -0.06668254	      0.88304494	     -0.00004659	     -0.22160629	     -0.00154709	     -0.00057741	    165.64891216
      0.69549514	     -0.06768342	      0.00006346	     -0.20864182	     -0.06668513	      0.88304393	     -0.00004735	     -0.22163889	     -0.00147864	     -0.00060380	    166.34111095
      0.69720456	     -0.06778123	      0.00006384	     -0.20874031	     -0.06668760	      0.88304288	     -0.00004811	     -0.22167179	     -0.00140619	     -0.00062751	    164.46916753
      0.69891399	     -0.06786415	      0.00006750	     -0.20882397	     -0.06668994	      0.88304178	     -0.00004887	     -0.22170524	     -0.00133435	     -0.00065023	    166.23846644
      0.70062341	     -0.06796812	      0.00006606	     -0.20892864	     -0.06669215	      0.88304066	     -0.00004962	     -0.22173876	     -0.00125732	     -0.00067022	    163.94529626
      0.70205015	     -0.06803235	      0.00006821	     -0.20899350	     -0.06669390	      0.88303969	     -0.00005025	     -0.22176722	     -0.00119374	     -0.00068479	    164.62068253
      0.70347688	     -0.06810920	      0.00006761	     -0.20907097	     -0.06669556	      0.88303870	     -0.00005088	     -0.22179570	     -0.00112735	     -0.00069741	    163.69427798
      0.70490362	     -0.06818203	      0.00006796	     -0.20914445	     -0.06669712	      0.88303770	     -0.00005151	     -0.22182436	     -0.00106056	     -0.00070889	    164.02588256
      0.70679429	     -0.06828178	      0.00006824	     -0.20924509	     -0.06669904	      0.88303635	     -0.00005234	     -0.22186236	     -0.00096794	     -0.00072079	    161.53879841
      0.70868496	     -0.06836529	      0.00006930	     -0.20932948	     -0.06670078	      0.88303498	     -0.00005316	     -0.22190029	     -0.00087804	     -0.00073013	    165.53288857
      0.71010758	     -0.06843926	      0.00007045	     -0.20940419	     -0.06670198	      0.88303393	     -0.00005378	     -0.22192841	     -0.00080369	     -0.00073394	    161.74899385
      0.71153020	     -0.06850030	      0.00007185	     -0.20946595	     -0.06670307	      0.88303289	     -0.00005440	     -0.22195632	     -0.00073147	     -0.00073657	    162.59665743
      0.71340797	     -0.06858339	      0.00007376	     -0.20955002	     -0.06670435	      0.88303150	     -0.00005522	     -0.22199248	     -0.00063288	     -0.00073700	    161.72873520
      0.71528574	     -0.06865666	      0.00007497	     -0.20962429	     -0.06670545	      0.88303012	     -0.00005603	     -0.22202783	     -0.00053315	     -0.00073374	    162.00589285
      0.71675127	     -0.06871033	      0.00007712	     -0.20967877	     -0.06670617	      0.88302905	     -0.00005666	     -0.22205467	     -0.00045322	     -0.00072840	    161.07496843
      0.71821680	     -0.06876155	      0.00007825	     -0.20973079	     -0.06670678	      0.88302799	     -0.00005729	     -0.22208083	     -0.00037334	     -0.00072131	    161.73540055
      0.72011615	     -0.06882911	      0.00008022	     -0.20979943	     -0.06670738	      0.88302663	     -0.00005811	     -0.22211367	     -0.00026613	     -0.00070838	    159.45930226
      0.72175202	     -0.06887485	      0.00008065	     -0.20984608	     -0.06670775	      0.88302548	     -0.00005882	     -0.22214095	     -0.00017570	     -0.00069456	    161.54988995
      0.72338789	     -0.06892737	      0.00008172	     -0.20989954	     -0.06670796	      0.88302436	     -0.00005952	     -0.22216712	     -0.00008151	     -0.00067838	    160.26244236
      0.72502376	     -0.06897265	      0.00008108	     -0.20994575	     -0.06670801	      0.88302326	     -0.00006022	     -0.22219231	      0.00001243	     -0.00065946	    160.64265038
      0.72665964	     -0.06902021	      0.00008105	     -0.20999425	     -0.06670792	      0.88302220	     -0.00006092	     -0.22221643	      0.00010735	     -0.00063969	    161.04387554
      0.72829551	     -0.06906432	      0.00007999	     -0.21003931	     -0.06670766	      0.88302117	     -0.00006163	     -0.22223950	      0.00020460	     -0.00061654	    159.41029155
      0.72993731	     -0.06910621	      0.00007947	     -0.21008215	     -0.06670725	      0.88302018	     -0.00006233	     -0.22226159	      0.00030110	     -0.00059348	    160.56244191
      0.73157910	     -0.06914799	      0.00007815	     -0.21012490	     -0.06670667	      0.88301923	     -0.00006303	     -0.22228256	      0.00040046	     -0.00056835	    159.02755009
      0.73334990	     -0.06918559	      0.00007739	     -0.21016355	     -0.06670587	      0.88301824	     -0.00006379	     -0.22230398	      0.00050680	     -0.00054118	    159.74890547
      0.73512069	     -0.06922703	      0.00007570	     -0.21020606	     -0.06670487	      0.88301731	     -0.00006454	     -0.22232391	      0.00061512	     -0.00051389	    159.18048516
      0.73689148	     -0.06925804	      0.00007535	     -0.21023815	     -0.06670369	      0.88301643	     -0.00006529	     -0.22234247	      0.00072410	     -0.00048536	    158.59624553
      0.73846059	     -0.06928666	      0.00007336	     -0.21026771	     -0.06670248	      0.88301568	     -0.00006596	     -0.22235759	      0.00082093	     -0.00046053	    158.88300328
      0.74002969	     -0.06930827	      0.00007281	     -0.21029030	     -0.06670111	      0.88301498	     -0.00006662	     -0.22237154	      0.00091859	     -0.00043594	    159.00267260
      0.74159879	     -0.06932965	      0.00007131	     -0.21031264	     -0.06669959	      0.88301432	     -0.00006729	     -0.22238419	      0.00101657	     -0.00041207	    159.40579285
      0.74316790	     -0.06934642	      0.00007041	     -0.21033041	     -0.06669792	      0.88301369	     -0.00006795	     -0.22239560	      0.00111629	     -0.00038766	    158.02993972
      0.74473700	     -0.06935526	      0.00006911	     -0.21034021	     -0.06669609	      0.88301310	     -0.00006861	     -0.22240569	      0.00121450	     -0.00036406	    159.11343958
      0.74638249	     -0.06936499	      0.00006807	     -0.21035098	     -0.06669401	      0.88301252	     -0.00006930	     -0.22241474	      0.00131888	     -0.00034000	    158.89873557
      0.74802797	     -0.06936602	      0.00006670	     -0.21035305	     -0.06669175	      0.88301198	     -0.00006998	     -0.22242230	      0.00142374	     -0.00031540	    158.18095680
      0.74957845	     -0.06936171	      0.00006564	     -0.21034971	     -0.06668947	      0.88301151	     -0.00007063	     -0.22242798	      0.00152140	     -0.00029339	    159.19080222
      0.75112893	     -0.06935604	      0.00006431	     -0.21034502	     -0.06668703	      0.88301107	     -0.00007127	     -0.22243222	      0.00162086	     -0.00027065	    157.75320770
      0.75267942	     -0.06934138	      0.00006302	     -0.21033132	     -0.06668445	      0.88301067	     -0.00007191	     -0.22243507	      0.00171817	     -0.00024848	    158.90805233
      0.75424844	     -0.06932862	      0.00006164	     -0.21031955	     -0.06668167	      0.88301030	     -0.00007256	     -0.22243651	      0.00181739	     -0.00022639	    158.73907825
      0.75581746	     -0.06931206	      0.00006019	     -0.21030396	     -0.06667874	      0.88300996	     -0.00007321	     -0.22243664	      0.00191676	     -0.00020367	    157.74159080
      0.75738648	     -0.06929076	      0.00005868	     -0.21028362	     -0.06667566	      0.88300966	     -0.00007385	     -0.22243552	      0.00201423	     -0.00018152	    158.67021727
      0.75883748	     -0.06927369	      0.00005724	     -0.21026744	     -0.06667267	      0.88300941	     -0.00007444	     -0.22243339	      0.00210460	     -0.00016170	    158.72951099
      0.76028848	     -0.06925435	      0.00005572	     -0.21024899	     -0.06666955	      0.88300919	     -0.00007503	     -0.22243034	      0.00219517	     -0.00014150	    157.93212405
      0.76173948	     -0.06923265	      0.00005411	     -0.21022816	     -0.06666630	      0.88300900	     -0.00007561	     -0.22242640	      0.00228421	     -0.00012237	    158.63093740
      0.76362866	     -0.06920729	      0.00005183	     -0.21020393	     -0.06666188	      0.88300879	     -0.00007638	     -0.22241999	      0.00240125	     -0.00009796	    157.23091863
      0.76551783	     -0.06917094	      0.00004877	     -0.21016868	     -0.06665723	      0.88300862	     -0.00007713	     -0.22241231	      0.00251456	     -0.00007488	    159.65701886
      0.76740701	     -0.06915115	      0.00004485	     -0.21015000	     -0.06665237	      0.88300850	     -0.00007789	     -0.22240310	      0.00263176	     -0.00005273	    156.52638116
      0.76885552	     -0.06911695	      0.00004009	     -0.21011658	     -0.06664850	      0.88300844	     -0.00007846	     -0.22239543	      0.00271699	     -0.00003592	    159.22498091
      0.77030404	     -0.06909258	      0.00003538	     -0.21009302	     -0.06664450	      0.88300840	     -0.00007903	     -0.22238695	      0.00280413	     -0.00001960	    158.84823752
      0.77218511	     -0.06905549	      0.00002814	     -0.21005693	     -0.06663912	      0.88300838	     -0.00007977	     -0.22237488	      0.00291584	      0.00000157	    158.67397293
      0.77406618	     -0.06900596	      0.00002104	     -0.21000842	     -0.06663353	      0.88300841	     -0.00008051	     -0.22236137	      0.00302569	      0.00002465	    158.59456601
      0.77559524	     -0.06895183	      0.00001524	     -0.20995510	     -0.06662884	      0.88300846	     -0.00008110	     -0.22234915	      0.00311309	      0.00004390	    159.65957294
      0.77712430	     -0.06889279	      0.00001013	     -0.20989687	     -0.06662401	      0.88300854	     -0.00008169	     -0.22233554	      0.00319967	      0.00006447	    159.93061805
      0.77865335	     -0.06882225	      0.00000506	     -0.20982713	     -0.06661905	      0.88300866	     -0.00008228	     -0.22232044	      0.00328400	      0.00008618	    161.00885581
      0.78018241	     -0.06874184	      0.00000057	     -0.20974753	     -0.06661397	      0.88300881	     -0.00008286	     -0.22230372	      0.00336782	      0.00011108	    160.16163704
      0.78171147	     -0.06865008	     -0.00000395	     -0.20965655	     -0.06660876	      0.88300900	     -0.00008344	     -0.22228533	      0.00344758	      0.00013735	    161.85976763
      0.78324053	     -0.06855349	     -0.00000801	     -0.20956074	     -0.06660343	      0.88300923	     -0.00008402	     -0.22226525	      0.00352708	      0.00016698	    160.79331350
      0.78476958	     -0.06844433	     -0.00001216	     -0.20945232	     -0.06659798	      0.88300951	     -0.00008459	     -0.22224355	      0.00360206	      0.00019887	    162.37545632
      0.78623963	     -0.06833701	     -0.00001584	     -0.20934570	     -0.06659263	      0.88300983	     -0.00008514	     -0.22222113	      0.00367244	      0.00023169	    162.87551208
      0.78770967	     -0.06822234	     -0.00001950	     -0.20923172	     -0.06658718	      0.88301019	     -0.00008568	     -0.22219729	      0.00374085	      0.00026774	    162.56451176
      0.78917972	     -0.06810197	     -0.00002303	     -0.20911200	     -0.06658163	      0.88301061	     -0.00008623	     -0.22217209	      0.00380539	      0.00030548	    163.83039106
      0.79107947	     -0.06794579	     -0.00002725	     -0.20895665	     -0.06657433	      0.88301124	     -0.00008692	     -0.22213766	      0.00388657	      0.00035763	    163.00459566
      0.79297921	     -0.06777323	     -0.00003132	     -0.20878484	     -0.06656687	      0.88301197	     -0.00008761	     -0.22210135	      0.00395976	      0.00041224	    166.50139235
      0.79448795	     -0.06764681	     -0.00003379	     -0.20865903	     -0.06656085	      0.88301263	     -0.00008815	     -0.22207104	      0.00401806	      0.00045711	    164.85132960
      0.79599669	     -0.06750525	     -0.00003646	     -0.20851803	     -0.06655475	      0.88301335	     -0.00008869	     -0.22203979	      0.00407119	      0.00050287	    166.24147175
      0.79750543	     -0.06736787	     -0.00003870	     -0.20838120	     -0.06654857	      0.88301415	     -0.00008923	     -0.22200745	      0.00412236	      0.00054872	    166.45931098
      0.79901416	     -0.06722797	     -0.00004160	     -0.20824180	     -0.06654231	      0.88301501	     -0.00008976	     -0.22197425	      0.00417041	      0.00059482	    167.03893064
      0.80096931	     -0.06705049	     -0.00004482	     -0.20806492	     -0.06653410	      0.88301623	     -0.00009045	     -0.22193016	      0.00422742	      0.00065246	    169.06611776
      0.80292447	     -0.06688839	     -0.00004999	     -0.20790339	     -0.06652578	      0.88301756	     -0.00009113	     -0.22188505	      0.00428409	      0.00071019	    165.30235025
      0.80440619	     -0.06674843	     -0.00005124	     -0.20776381	     -0.06651941	      0.88301865	     -0.00009164	     -0.22185081	      0.00431784	      0.00075002	    170.19220840
      0.80588792	     -0.06663093	     -0.00005521	     -0.20764667	     -0.06651298	      0.88301979	     -0.00009215	     -0.22181615	      0.00435395	      0.00078862	    169.00621954
      0.80767039	     -0.06648531	     -0.00005809	     -0.20750145	     -0.06650519	      0.88302123	     -0.00009275	     -0.22177443	      0.00439218	      0.00083004	    170.45315431
      0.80945286	     -0.06635049	     -0.00006381	     -0.20736699	     -0.06649733	      0.88302274	     -0.00009335	     -0.22173249	      0.00442917	      0.00086789	    169.16741752
      0.81086631	     -0.06623241	     -0.00006479	     -0.20724920	     -0.06649105	      0.88302399	     -0.00009382	     -0.22169931	      0.00445401	      0.00089381	    171.23747699
      0.81227977	     -0.06612826	     -0.00006816	     -0.20714530	     -0.06648474	      0.88302527	     -0.00009429	     -0.22166599	      0.00447824	      0.00091604	    171.71883858
      0.81408829	     -0.06599777	     -0.00006983	     -0.20701516	     -0.06647661	      0.88302695	     -0.00009488	     -0.22162352	      0.00450744	      0.00093982	    170.81177085
      0.81563666	     -0.06588691	     -0.00007280	     -0.20690451	     -0.06646962	      0.88302841	     -0.00009538	     -0.22158731	      0.00452786	      0.00095517	    172.87960821
      0.81718503	     -0.06578433	     -0.00007396	     -0.20680218	     -0.06646259	      0.88302990	     -0.00009588	     -0.22155130	      0.00454841	      0.00096646	    172.24543586
      0.81873341	     -0.06568623	     -0.00007716	     -0.20670427	     -0.06645553	      0.88303140	     -0.00009637	     -0.22151561	      0.00456541	      0.00097240	    173.88021178
      0.82028178	     -0.06559193	     -0.00007840	     -0.20661017	     -0.06644845	      0.88303291	     -0.00009686	     -0.22148031	      0.00458252	      0.00097457	    172.81931548
      0.82183015	     -0.06550089	     -0.00008167	     -0.20651928	     -0.06644135	      0.88303442	     -0.00009735	     -0.22144542	      0.00459574	      0.00097123	    174.73568968
      0.82337852	     -0.06541733	     -0.00008319	     -0.20643590	     -0.06643422	      0.88303592	     -0.00009783	     -0.22141099	      0.00460982	      0.00096450	    173.15251407
      0.82492689	     -0.06533611	     -0.00008657	     -0.20635479	     -0.06642707	      0.88303740	     -0.00009831	     -0.22137713	      0.00461973	      0.00095258	    175.16843354
      0.82647526	     -0.06526348	     -0.00008794	     -0.20628230	     -0.06641991	      0.88303887	     -0.00009879	     -0.22134389	      0.00463028	      0.00093688	    174.19625822
      0.82802363	     -0.06519299	     -0.00009125	     -0.20621190	     -0.06641274	      0.88304030	     -0.00009926	     -0.22131141	      0.00463810	      0.00091701	    175.07229574
      0.82957200	     -0.06513218	     -0.00009272	     -0.20615121	     -0.06640555	      0.88304170	     -0.00009973	     -0.22127979	      0.00464565	      0.00089357	    174.42467654
      0.83112037	     -0.06507267	     -0.00009611	     -0.20609176	     -0.06639835	      0.88304307	     -0.00010019	     -0.22124905	      0.00465075	      0.00086598	    175.89106862
      0.83266874	     -0.06502341	     -0.00009744	     -0.20604260	     -0.06639115	      0.88304439	     -0.00010065	     -0.22121912	      0.00465646	      0.00083551	    175.01529801
      0.83421712	     -0.06497484	     -0.00010094	     -0.20599408	     -0.06638393	      0.88304565	     -0.00010110	     -0.22119011	      0.00466010	      0.00080148	    176.01866719
      0.83576549	     -0.06493097	     -0.00010184	     -0.20595029	     -0.06637672	      0.88304687	     -0.00010156	     -0.22116189	      0.00466414	      0.00076528	    175.20421935
      0.83710903	     -0.06489559	     -0.00010467	     -0.20591495	     -0.06637045	      0.88304787	     -0.00010195	     -0.22113804	      0.00466588	      0.00073116	    176.39557064
      0.83845257	     -0.06486327	     -0.00010598	     -0.20588269	     -0.06636418	      0.88304883	     -0.00010233	     -0.22111475	      0.00466846	      0.00069614	    175.71110283
      0.83979611	     -0.06483195	     -0.00010778	     -0.20585141	     -0.06635790	      0.88304974	     -0.00010272	     -0.22109202	      0.00466965	      0.00065940	    176.38048085
      0.84173135	     -0.06479488	     -0.00010975	     -0.20581443	     -0.06634887	      0.88305097	     -0.00010326	     -0.22106020	      0.00467236	      0.00060522	    174.94568918
      0.84332350	     -0.06476026	     -0.00011182	     -0.20577984	     -0.06634143	      0.88305189	     -0.00010371	     -0.22103486	      0.00467170	      0.00055958	    176.95501970
      0.84491565	     -0.06473474	     -0.00011274	     -0.20575439	     -0.06633399	      0.88305275	     -0.00010416	     -0.22101013	      0.00467258	      0.00051368	    176.28505812
      0.84650779	     -0.06470930	     -0.00011557	     -0.20572897	     -0.06632655	      0.88305353	     -0.00010460	     -0.22098622	      0.00467228	      0.00046801	    176.83079439
      0.84791696	     -0.06469058	     -0.00011619	     -0.20571031	     -0.06631996	      0.88305416	     -0.00010498	     -0.22096564	      0.00467205	      0.00042813	    176.56839247
      0.84932612	     -0.06467213	     -0.00011833	     -0.20569188	     -0.06631338	      0.88305474	     -0.00010537	     -0.22094562	      0.00467112	      0.00038876	    177.13040887
      0.85073528	     -0.06465644	     -0.00011937	     -0.20567624	     -0.06630680	      0.88305526	     -0.00010575	     -0.22092613	      0.00467059	      0.00035079	    176.62567495
      0.85214444	     -0.06464139	     -0.00012102	     -0.20566121	     -0.06630022	      0.88305572	     -0.00010613	     -0.22090715	      0.00466909	      0.00031389	    177.15028986
      0.85419533	     -0.06462607	     -0.00012220	     -0.20564597	     -0.06629065	      0.88305632	     -0.00010668	     -0.22088041	      0.00466808	      0.00026328	    175.61011394
      0.85549472	     -0.06461203	     -0.00012396	     -0.20563194	     -0.06628458	      0.88305664	     -0.00010702	     -0.22086399	      0.00466529	      0.00023280	    177.34756098
      0.85679410	     -0.06460496	     -0.00012464	     -0.20562491	     -0.06627852	      0.88305692	     -0.00010736	     -0.22084790	      0.00466388	      0.00020412	    177.02024703
      0.85855305	     -0.06459664	     -0.00012606	     -0.20561664	     -0.06627032	      0.88305725	     -0.00010782	     -0.22082677	      0.00466145	      0.00016760	    177.13679918
      0.86031199	     -0.06459067	     -0.00012623	     -0.20561072	     -0.06626212	      0.88305751	     -0.00010828	     -0.22080631	      0.00465963	      0.00013488	    176.04800979
      0.86174452	     -0.06458608	     -0.00012786	     -0.20560615	     -0.06625545	      0.88305769	     -0.00010865	     -0.22079013	      0.00465655	      0.00010991	    177.53557791
      0.86317705	     -0.06458741	     -0.00012793	     -0.20560753	     -0.06624878	      0.88305783	     -0.00010902	     -0.22077437	      0.00465508	      0.00008731	    176.75560033
      0.86460958	     -0.06458912	     -0.00012887	     -0.20560928	     -0.06624211	      0.88305794	     -0.00010939	     -0.22075911	      0.00465296	      0.00006658	    177.06356839
      0.86641485	     -0.06459661	     -0.00012874	     -0.20561683	     -0.06623372	      0.88305804	     -0.00010985	     -0.22074050	      0.00465074	      0.00004304	    176.85737846
      0.86788540	     -0.06460372	     -0.00012989	     -0.20562399	     -0.06622688	      0.88305809	     -0.00011022	     -0.22072591	      0.00464895	      0.00002639	    176.98435910
      0.86935594	     -0.06461616	     -0.00012909	     -0.20563649	     -0.06622004	      0.88305812	     -0.00011060	     -0.22071180	      0.00464772	      0.00001150	    176.45696393
      0.87082648	     -0.06463055	     -0.00012955	     -0.20565093	     -0.06621321	      0.88305812	     -0.00011097	     -0.22069824	      0.00464648	     -0.00000154	    176.45123056
      0.87229703	     -0.06464698	     -0.00012888	     -0.20566743	     -0.06620638	      0.88305811	     -0.00011134	     -0.22068520	      0.00464560	     -0.00001316	    176.36437167
      0.87428432	     -0.06467640	     -0.00012980	     -0.20569692	     -0.06619714	      0.88305807	     -0.00011183	     -0.22066836	      0.00464475	     -0.00002710	    176.90551488
      0.87554695	     -0.06469534	     -0.00012843	     -0.20571595	     -0.06619128	      0.88305803	     -0.00011215	     -0.22065817	      0.00464569	     -0.00003405	    175.67007526
      0.87680958	     -0.06471718	     -0.00012858	     -0.20573785	     -0.06618541	      0.88305799	     -0.00011246	     -0.22064832	      0.00464608	     -0.00004089	    175.94051952
      0.87860016	     -0.06475289	     -0.00012807	     -0.20577367	     -0.06617709	      0.88305791	     -0.00011291	     -0.22063499	      0.00464850	     -0.00004909	    174.73597640
      0.88039074	     -0.06478765	     -0.00012851	     -0.20580851	     -0.06616877	      0.88305781	     -0.00011335	     -0.22062239	      0.00464970	     -0.00005672	    176.64224686
      0.88182692	     -0.06482268	     -0.00012733	     -0.20584366	     -0.06616209	      0.88305773	     -0.00011370	     -0.22061271	      0.00465409	     -0.00006163	    174.50048696
      0.88326310	     -0.06485542	     -0.00012757	     -0.20587649	     -0.06615540	      0.88305763	     -0.00011406	     -0.22060347	      0.00465752	     -0.00006643	    174.90601853
      0.88469928	     -0.06489053	     -0.00012683	     -0.20591172	     -0.06614871	      0.88305754	     -0.00011441	     -0.22059461	      0.00466252	     -0.00007067	    174.18229425
      0.88613546	     -0.06492438	     -0.00012669	     -0.20594569	     -0.06614201	      0.88305743	     -0.00011476	     -0.22058608	      0.00466781	     -0.00007471	    174.34540704
      0.88816544	     -0.06497469	     -0.00012549	     -0.20599618	     -0.06613252	      0.88305727	     -0.00011526	     -0.22057446	      0.00467695	     -0.00008048	    174.25381428
      0.88952103	     -0.06500647	     -0.00012623	     -0.20602808	     -0.06612618	      0.88305716	     -0.00011559	     -0.22056696	      0.00468440	     -0.00008256	    173.34917830
      0.89087662	     -0.06503806	     -0.00012565	     -0.20605980	     -0.06611982	      0.88305705	     -0.00011592	     -0.22055960	      0.00469202	     -0.00008488	    173.47883509
      0.89266424	     -0.06508076	     -0.00012603	     -0.20610268	     -0.06611143	      0.88305690	     -0.00011636	     -0.22055014	      0.00470451	     -0.00008747	    172.08909081
      0.89422644	     -0.06510945	     -0.00012556	     -0.20613153	     -0.06610407	      0.88305676	     -0.00011674	     -0.22054207	      0.00471481	     -0.00008897	    172.77059256
      0.89578863	     -0.06514216	     -0.00012660	     -0.20616440	     -0.06609669	      0.88305662	     -0.00011713	     -0.22053406	      0.00472677	     -0.00008971	    172.61556155
      0.89735083	     -0.06517056	     -0.00012626	     -0.20619297	     -0.06608930	      0.88305648	     -0.00011751	     -0.22052620	      0.00473919	     -0.00009002	    172.77819942
      0.89891302	     -0.06520028	     -0.00012751	     -0.20622287	     -0.06608189	      0.88305634	     -0.00011789	     -0.22051842	      0.00475345	     -0.00008862	    171.42986268
      0.90047522	     -0.06521966	     -0.00012719	     -0.20624243	     -0.06607445	      0.88305620	     -0.00011828	     -0.22051073	      0.00476663	     -0.00008663	    172.27964994
      0.90242573	     -0.06525336	     -0.00012967	     -0.20627633	     -0.06606513	      0.88305604	     -0.00011876	     -0.22050104	      0.00478543	     -0.00008279	    171.32201435
      0.90369768	     -0.06526004	     -0.00012816	     -0.20628319	     -0.06605904	      0.88305593	     -0.00011907	     -0.22049487	      0.00479728	     -0.00007860	    171.49541127
      0.90496963	     -0.06527251	     -0.00012897	     -0.20629579	     -0.06605293	      0.88305584	     -0.00011938	     -0.22048860	      0.00480976	     -0.00007405	    171.49368516
      0.90673317	     -0.06528694	     -0.00012920	     -0.20631044	     -0.06604443	      0.88305571	     -0.00011982	     -0.22047994	      0.00482749	     -0.00006666	    171.34707077
      0.90849671	     -0.06529783	     -0.00013047	     -0.20632154	     -0.06603590	      0.88305560	     -0.00012025	     -0.22047131	      0.00484589	     -0.00005703	    170.73301999
      0.91007861	     -0.06529848	     -0.00012973	     -0.20632239	     -0.06602823	      0.88305552	     -0.00012064	     -0.22046361	      0.00486140	     -0.00004780	    171.70822961
      0.91166051	     -0.06530582	     -0.00013120	     -0.20632991	     -0.06602052	      0.88305545	     -0.00012104	     -0.22045585	      0.00487914	     -0.00003625	    169.89781420
      0.91324241	     -0.06529736	     -0.00013037	     -0.20632164	     -0.06601279	      0.88305540	     -0.00012143	     -0.22044819	      0.00489437	     -0.00002406	    171.49388849
      0.91482430	     -0.06530034	     -0.00013181	     -0.20632479	     -0.06600504	      0.88305538	     -0.00012182	     -0.22044041	      0.00491144	     -0.00001068	    170.55914939
      0.91640620	     -0.06528735	     -0.00013083	     -0.20631201	     -0.06599725	      0.88305537	     -0.00012221	     -0.22043276	      0.00492743	      0.00000415	    171.03983209
      0.91798810	     -0.06528366	     -0.00013232	     -0.20630848	     -0.06598945	      0.88305539	     -0.00012261	     -0.22042502	      0.00494389	      0.00001996	    170.57731685
      0.91957000	     -0.06526636	     -0.00013122	     -0.20629137	     -0.06598161	      0.88305544	     -0.00012300	     -0.22041740	      0.00495965	      0.00003685	    170.99835157
      0.92115190	     -0.06525672	     -0.00013280	     -0.20628189	     -0.06597375	      0.88305551	     -0.00012339	     -0.22040973	      0.00497604	      0.00005491	    170.20789965
      0.92273380	     -0.06523628	     -0.00013150	     -0.20626163	     -0.06596587	      0.88305561	     -0.00012379	     -0.22040216	      0.00499073	      0.00007273	    171.60192902
      0.92431570	     -0.06522616	     -0.00013335	     -0.20625166	     -0.06595796	      0.88305574	     -0.00012418	     -0.22039455	      0.00500758	      0.00009249	    169.48025878
      0.92589760	     -0.06519748	     -0.00013178	     -0.20622316	     -0.06595003	      0.88305590	     -0.00012457	     -0.22038711	      0.00502136	      0.00011199	    171.41199162
      0.92747950	     -0.06518564	     -0.00013388	     -0.20621146	     -0.06594207	      0.88305610	     -0.00012497	     -0.22037953	      0.00503683	      0.00013179	    170.38058633
      0.92890198	     -0.06516106	     -0.00013252	     -0.20618704	     -0.06593490	      0.88305630	     -0.00012532	     -0.22037290	      0.00504984	      0.00015003	    170.58174469
      0.93032446	     -0.06514263	     -0.00013331	     -0.20616873	     -0.06592771	      0.88305652	     -0.00012568	     -0.22036623	      0.00506241	      0.00016796	    170.77139210
      0.93208978	     -0.06511472	     -0.00013226	     -0.20614100	     -0.06591876	      0.88305684	     -0.00012612	     -0.22035806	      0.00507822	      0.00018995	    170.49701523
      0.93358704	     -0.06509508	     -0.00013323	     -0.20612148	     -0.06591114	      0.88305714	     -0.00012650	     -0.22035116	      0.00509070	      0.00020738	    171.07868575
      0.93508429	     -0.06507082	     -0.00013234	     -0.20609738	     -0.06590351	      0.88305746	     -0.00012688	     -0.22034439	      0.00510437	      0.00022470	    170.08503654
      0.93658154	     -0.06504875	     -0.00013322	     -0.20607541	     -0.06589586	      0.88305781	     -0.00012726	     -0.22033770	      0.00511655	      0.00024013	    171.01755728
      0.93858357	     -0.06502643	     -0.00013250	     -0.20605329	     -0.06588560	      0.88305831	     -0.00012777	     -0.22032909	      0.00513525	      0.00025805	    169.00539983
      0.93985142	     -0.06500387	     -0.00013492	     -0.20603077	     -0.06587908	      0.88305864	     -0.00012810	     -0.22032383	      0.00514465	      0.00026922	    170.37906229
      0.94111928	     -0.06499139	     -0.00013597	     -0.20601838	     -0.06587255	      0.88305899	     -0.00012843	     -0.22031874	      0.00515563	      0.00027836	    170.42772201
      0.94310738	     -0.06498063	     -0.00013899	     -0.20600772	     -0.06586229	      0.88305955	     -0.00012895	     -0.22031146	      0.00517370	      0.00028797	    170.55240844
      0.94466447	     -0.06497006	     -0.00014105	     -0.20599724	     -0.06585422	      0.88306001	     -0.00012936	     -0.22030646	      0.00518864	      0.00029345	    169.76413563
      0.94622157	     -0.06496237	     -0.00014464	     -0.20598962	     -0.06584613	      0.88306046	     -0.00012977	     -0.22030199	      0.00520332	      0.00029549	    170.31165648
      0.94777866	     -0.06495697	     -0.00014727	     -0.20598429	     -0.06583801	      0.88306092	     -0.00013019	     -0.22029808	      0.00521873	      0.00029456	    170.23867913
      0.94971948	     -0.06495829	     -0.00015307	     -0.20598568	     -0.06582787	      0.88306149	     -0.00013071	     -0.22029394	      0.00523887	      0.00028940	    169.70739148
      0.95097584	     -0.06494968	     -0.00015451	     -0.20597714	     -0.06582128	      0.88306185	     -0.00013105	     -0.22029182	      0.00525142	      0.00028531	    169.59410845
      0.95223219	     -0.06494437	     -0.00015785	     -0.20597187	     -0.06581467	      0.88306221	     -0.00013139	     -0.22028991	      0.00526444	      0.00027904	    169.90716083
      0.95417794	     -0.06494620	     -0.00016273	     -0.20597379	     -0.06580441	      0.88306274	     -0.00013191	     -0.22028774	      0.00528666	      0.00026630	    168.33632083
      0.95588924	     -0.06493820	     -0.00016728	     -0.20596585	     -0.06579535	      0.88306318	     -0.00013238	     -0.22028659	      0.00530389	      0.00025277	    170.64736838
      0.95734219	     -0.06494167	     -0.00017000	     -0.20596940	     -0.06578763	      0.88306354	     -0.00013277	     -0.22028603	      0.00532169	      0.00024026	    168.83095168
      0.95879514	     -0.06494019	     -0.00017382	     -0.20596797	     -0.06577988	      0.88306388	     -0.00013316	     -0.22028600	      0.00533780	      0.00022634	    169.79594421
      0.96024808	     -0.06494015	     -0.00017668	     -0.20596802	     -0.06577211	      0.88306420	     -0.00013354	     -0.22028639	      0.00535545	      0.00021205	    168.96365149
      0.96202050	     -0.06493277	     -0.00018026	     -0.20596073	     -0.06576260	      0.88306456	     -0.00013401	     -0.22028735	      0.00537636	      0.00019402	    169.40951789
      0.96359534	     -0.06492463	     -0.00018212	     -0.20595270	     -0.06575412	      0.88306485	     -0.00013443	     -0.22028836	      0.00539551	      0.00017774	    169.36198642
      0.96517017	     -0.06490364	     -0.00018393	     -0.20593182	     -0.06574561	      0.88306512	     -0.00013483	     -0.22028937	      0.00541488	      0.00016245	    169.58222758
      0.96674500	     -0.06488174	     -0.00018446	     -0.20591005	     -0.06573707	      0.88306536	     -0.00013524	     -0.22029013	      0.00543453	      0.00014824	    169.35699670
      0.96831983	     -0.06485167	     -0.00018597	     -0.20588011	     -0.06572849	      0.88306559	     -0.00013564	     -0.22029069	      0.00545372	      0.00013565	    169.98263765
      0.96989467	     -0.06482135	     -0.00018627	     -0.20584992	     -0.06571989	      0.88306579	     -0.00013603	     -0.22029095	      0.00547344	      0.00012527	    169.54524944
      0.97146950	     -0.06478378	     -0.00018783	     -0.20581245	     -0.06571125	      0.88306598	     -0.00013642	     -0.22029095	      0.00549228	      0.00011719	    170.25770188
      0.97304433	     -0.06474583	     -0.00018774	     -0.20577464	     -0.06570259	      0.88306616	     -0.00013680	     -0.22029057	      0.00551132	      0.00011195	    169.86830725
      0.97461916	     -0.06470306	     -0.00018911	     -0.20573197	     -0.06569390	      0.88306634	     -0.00013717	     -0.22028990	      0.00552912	      0.00010988	    170.53869457
      0.97619400	     -0.06466087	     -0.00018888	     -0.20568989	     -0.06568518	      0.88306651	     -0.00013754	     -0.22028891	      0.00554664	      0.00011056	    170.49034526
      0.97776883	     -0.06461537	     -0.00019062	     -0.20564447	     -0.06567643	      0.88306669	     -0.00013791	     -0.22028766	      0.00556318	      0.00011453	    171.03066670
      0.97934366	     -0.06456669	     -0.00019057	     -0.20559588	     -0.06566765	      0.88306687	     -0.00013826	     -0.22028606	      0.00557946	      0.00012194	    170.69894852
      0.98091849	     -0.06451443	     -0.00019260	     -0.20554369	     -0.06565886	      0.88306707	     -0.00013862	     -0.22028405	      0.00559366	      0.00013214	    172.18443527
      0.98249333	     -0.06445929	     -0.00019283	     -0.20548863	     -0.06565003	      0.88306729	     -0.00013896	     -0.22028154	      0.00560837	      0.00014606	    171.44589104
      0.98406816	     -0.06439600	     -0.00019416	     -0.20542539	     -0.06564119	      0.88306754	     -0.00013930	     -0.22027847	      0.00562081	      0.00016321	    172.51739160
      0.98564299	     -0.06433431	     -0.00019356	     -0.20536378	     -0.06563233	      0.88306781	     -0.00013963	     -0.22027477	      0.00563281	      0.00018345	    172.55160964
      0.98721782	     -0.06426683	     -0.00019501	     -0.20529633	     -0.06562345	      0.88306812	     -0.00013995	     -0.22027048	      0.00564320	      0.00020662	    173.43722879
      0.98861639	     -0.06420637	     -0.00019448	     -0.20523592	     -0.06561555	      0.88306842	     -0.00014023	     -0.22026610	      0.00565189	      0.00022980	    173.34710219
      0.99001496	     -0.06414531	     -0.00019536	     -0.20517487	     -0.06560764	      0.88306876	     -0.00014051	     -0.22026122	      0.00565875	      0.00025452	    174.45786376
      0.99141353	     -0.06408447	     -0.00019558	     -0.20511405	     -0.06559973	      0.88306913	     -0.00014079	     -0.22025585	      0.00566556	      0.00028141	    174.22042053
      0.99281210	     -0.06402092	     -0.00019623	     -0.20505051	     -0.06559180	      0.88306955	     -0.00014105	     -0.22024998	      0.00567039	      0.00030941	    175.26140167
      0.99460135	     -0.06394239	     -0.00019669	     -0.20497198	     -0.06558165	      0.88307013	     -0.00014139	     -0.22024170	      0.00567665	      0.00034747	    174.21426684
      0.99639060	     -0.06385395	     -0.00019779	     -0.20488349	     -0.06557149	      0.88307079	     -0.00014172	     -0.22023256	      0.00567778	      0.00038622	    177.64108828
      0.99771177	     -0.06379049	     -0.00019753	     -0.20482004	     -0.06556399	      0.88307132	     -0.00014196	     -0.22022510	      0.00568044	      0.00041669	    176.07072173
      0.99903293	     -0.06372193	     -0.00019813	     -0.20475144	     -0.06555648	      0.88307189	     -0.00014220	     -0.22021704	      0.00568044	      0.00044659	    177.18912815
      1.00081140	     -0.06363530	     -0.00019926	     -0.20466475	     -0.06554638	      0.88307272	     -0.00014251	     -0.22020528	      0.00567956	      0.00048666	    177.70221805
      1.00258986	     -0.06354577	     -0.00020114	     -0.20457512	     -0.06553628	      0.88307362	     -0.00014281	     -0.22019267	      0.00567677	      0.00052703	    178.14056851
      1.00404360	     -0.06347462	     -0.00020180	     -0.20450389	     -0.06552803	      0.88307441	     -0.00014305	     -0.22018173	      0.00567257	      0.00055874	    179.05793063
      1.00549733	     -0.06340392	     -0.00020335	     -0.20443309	     -0.06551979	      0.88307525	     -0.00014329	     -0.22017025	      0.00566799	      0.00059017	    178.85105989
      1.00695106	     -0.06333387	     -0.00020461	     -0.20436293	     -0.06551155	      0.88307613	     -0.00014352	     -0.22015828	      0.00566118	      0.00061994	    179.92354845
      1.00896415	     -0.06324140	     -0.00020658	     -0.20427031	     -0.06550017	      0.88307741	     -0.00014384	     -0.22014092	      0.00565151	      0.00065908	    178.91155814
      1.01037415	     -0.06317059	     -0.00020708	     -0.20419937	     -0.06549221	      0.88307836	     -0.00014405	     -0.22012820	      0.00564134	      0.00068436	    180.82328975
      1.01178415	     -0.06310492	     -0.00020831	     -0.20413356	     -0.06548426	      0.88307934	     -0.00014426	     -0.22011497	      0.00563137	      0.00070766	    181.32442388
      1.01367035	     -0.06302104	     -0.00020971	     -0.20404948	     -0.06547365	      0.88308070	     -0.00014453	     -0.22009666	      0.00561671	      0.00073570	    181.51302586
      1.01500056	     -0.06296017	     -0.00021162	     -0.20398845	     -0.06546619	      0.88308170	     -0.00014471	     -0.22008338	      0.00560469	      0.00075292	    182.50215157
      1.01633076	     -0.06290236	     -0.00021316	     -0.20393048	     -0.06545874	      0.88308271	     -0.00014489	     -0.22006975	      0.00559243	      0.00076859	    182.52822958
      1.01808319	     -0.06282531	     -0.00021611	     -0.20385318	     -0.06544895	      0.88308407	     -0.00014512	     -0.22005135	      0.00557437	      0.00078602	    183.30330493
      1.01983561	     -0.06274980	     -0.00021842	     -0.20377743	     -0.06543920	      0.88308546	     -0.00014534	     -0.22003237	      0.00555562	      0.00080114	    182.58397185
      1.02125271	     -0.06268429	     -0.00022161	     -0.20371168	     -0.06543134	      0.88308660	     -0.00014552	     -0.22001662	      0.00553737	      0.00081074	    184.63222628
      1.02266980	     -0.06262412	     -0.00022374	     -0.20365129	     -0.06542351	      0.88308776	     -0.00014568	     -0.22000047	      0.00551952	      0.00081875	    184.52634002
      1.02408690	     -0.06255943	     -0.00022639	     -0.20358637	     -0.06541570	      0.88308892	     -0.00014584	     -0.21998398	      0.00549981	      0.00082495	    185.36102627
      1.02584833	     -0.06248203	     -0.00022894	     -0.20350868	     -0.06540604	      0.88309038	     -0.00014603	     -0.21996286	      0.00547423	      0.00083034	    185.37551447
      1.02738206	     -0.06240366	     -0.00023211	     -0.20343002	     -0.06539766	      0.88309166	     -0.00014619	     -0.21994394	      0.00544965	      0.00083451	    186.11788274
      1.02891579	     -0.06232779	     -0.00023411	     -0.20335387	     -0.06538932	      0.88309294	     -0.00014634	     -0.21992437	      0.00542401	      0.00083696	    186.47276713
      1.03044951	     -0.06224540	     -0.00023736	     -0.20327117	     -0.06538102	      0.88309422	     -0.00014648	     -0.21990420	      0.00539598	      0.00083821	    188.05195364
      1.03198324	     -0.06216681	     -0.00023932	     -0.20319228	     -0.06537277	      0.88309551	     -0.00014661	     -0.21988336	      0.00536746	      0.00083923	    187.63106968
      1.03351697	     -0.06207902	     -0.00024329	     -0.20310414	     -0.06536456	      0.88309680	     -0.00014674	     -0.21986197	      0.00533595	      0.00084012	    188.79642764
      1.03487787	     -0.06200249	     -0.00024503	     -0.20302731	     -0.06535732	      0.88309794	     -0.00014684	     -0.21984246	      0.00530659	      0.00084093	    189.26312975
      1.03623877	     -0.06192357	     -0.00024786	     -0.20294807	     -0.06535012	      0.88309909	     -0.00014694	     -0.21982252	      0.00527548	      0.00084185	    190.06123000
      1.03787621	     -0.06182628	     -0.00025011	     -0.20285040	     -0.06534151	      0.88310047	     -0.00014705	     -0.21979794	      0.00523628	      0.00084347	    190.28634031
      1.03951366	     -0.06172033	     -0.00025343	     -0.20274402	     -0.06533297	      0.88310185	     -0.00014715	     -0.21977265	      0.00519418	      0.00084651	    191.10491307
      1.04088666	     -0.06163109	     -0.00025462	     -0.20265443	     -0.06532587	      0.88310302	     -0.00014723	     -0.21975081	      0.00515668	      0.00084943	    192.08651584
      1.04225966	     -0.06154030	     -0.00025713	     -0.20256325	     -0.06531881	      0.88310418	     -0.00014730	     -0.21972848	      0.00511770	      0.00085332	    192.69910065
      1.04363266	     -0.06144741	     -0.00025857	     -0.20246999	     -0.06531181	      0.88310536	     -0.00014736	     -0.21970568	      0.00507683	      0.00085800	    193.24307345
      1.04538365	     -0.06132638	     -0.00026115	     -0.20234843	     -0.06530297	      0.88310687	     -0.00014743	     -0.21967591	      0.00502163	      0.00086485	    194.47106065
      1.04683328	     -0.06122422	     -0.00026199	     -0.20224585	     -0.06529573	      0.88310813	     -0.00014748	     -0.21965072	      0.00497411	      0.00087209	    194.57307255
      1.04828292	     -0.06112341	     -0.00026460	     -0.20214455	     -0.06528855	      0.88310940	     -0.00014752	     -0.21962509	      0.00492370	      0.00087946	    195.93442415
      1.04973255	     -0.06102620	     -0.00026592	     -0.20204686	     -0.06528145	      0.88311068	     -0.00014756	     -0.21959919	      0.00487204	      0.00088777	    195.88238343
      1.05118218	     -0.06092988	     -0.00026896	     -0.20195002	     -0.06527443	      0.88311197	     -0.00014759	     -0.21957313	      0.00481768	      0.00089628	    196.83421854
      1.05263181	     -0.06083670	     -0.00027064	     -0.20185632	     -0.06526748	      0.88311328	     -0.00014761	     -0.21954697	      0.00476161	      0.00090494	    197.30534231
      1.05408144	     -0.06074449	     -0.00027366	     -0.20176355	     -0.06526062	      0.88311459	     -0.00014762	     -0.21952076	      0.00470312	      0.00091297	    198.63385962
      1.05553107	     -0.06065486	     -0.00027503	     -0.20167338	     -0.06525385	      0.88311592	     -0.00014762	     -0.21949451	      0.00464404	      0.00092139	    197.99194025
      1.05698071	     -0.06056423	     -0.00027788	     -0.20158216	     -0.06524716	      0.88311726	     -0.00014762	     -0.21946826	      0.00458160	      0.00092877	    199.70262617
      1.05843034	     -0.06048015	     -0.00027884	     -0.20149751	     -0.06524057	      0.88311861	     -0.00014760	     -0.21944203	      0.00451847	      0.00093538	    199.82376488
      1.05987997	     -0.06039717	     -0.00028125	     -0.20141393	     -0.06523406	      0.88311998	     -0.00014758	     -0.21941591	      0.00445340	      0.00094099	    200.37714367
      1.06132960	     -0.06031673	     -0.00028164	     -0.20133290	     -0.06522766	      0.88312134	     -0.00014756	     -0.21938993	      0.00438679	      0.00094533	    200.64584140
      1.06277923	     -0.06023836	     -0.00028337	     -0.20125390	     -0.06522135	      0.88312271	     -0.00014752	     -0.21936408	      0.00431817	      0.00094761	    201.79285005
      1.06422887	     -0.06016442	     -0.00028294	     -0.20117937	     -0.06521514	      0.88312409	     -0.00014748	     -0.21933840	      0.00424934	      0.00094852	    201.01930546
      1.06567850	     -0.06009051	     -0.00028462	     -0.20110480	     -0.06520903	      0.88312546	     -0.00014742	     -0.21931297	      0.00417772	      0.00094686	    202.57070826
      1.06712813	     -0.06002594	     -0.00028408	     -0.20103962	     -0.06520302	      0.88312683	     -0.00014736	     -0.21928780	      0.00410611	      0.00094307	    202.19596947
      1.06857776	     -0.05996334	     -0.00028607	     -0.20097635	     -0.06519712	      0.88312820	     -0.00014729	     -0.21926306	      0.00403276	      0.00093667	    202.94523672
      1.06988125	     -0.05991120	     -0.00028541	     -0.20092363	     -0.06519191	      0.88312941	     -0.00014723	     -0.21924117	      0.00396642	      0.00092889	    202.77935369
      1.07118474	     -0.05986217	     -0.00028641	     -0.20087399	     -0.06518678	      0.88313062	     -0.00014715	     -0.21921966	      0.00389894	      0.00091852	    203.49094376
      1.07248823	     -0.05981698	     -0.00028630	     -0.20082821	     -0.06518175	      0.88313181	     -0.00014707	     -0.21919853	      0.00383135	      0.00090612	    203.37786986
      1.07417970	     -0.05976322	     -0.00028696	     -0.20077365	     -0.06517534	      0.88313332	     -0.00014695	     -0.21917172	      0.00374191	      0.00088589	    204.59464825
      1.07561596	     -0.05972340	     -0.00028651	     -0.20073317	     -0.06517002	      0.88313458	     -0.00014684	     -0.21914954	      0.00366683	      0.00086684	    203.24803172
      1.07705222	     -0.05968541	     -0.00028767	     -0.20069448	     -0.06516481	      0.88313581	     -0.00014673	     -0.21912795	      0.00358950	      0.00084385	    204.78661977
      1.07848848	     -0.05965577	     -0.00028728	     -0.20066417	     -0.06515971	      0.88313701	     -0.00014661	     -0.21910694	      0.00351365	      0.00081899	    203.40955143
      1.07992474	     -0.05962504	     -0.00028859	     -0.20063273	     -0.06515472	      0.88313816	     -0.00014648	     -0.21908659	      0.00343573	      0.00079102	    204.77730661
      1.08136101	     -0.05960377	     -0.00028802	     -0.20061078	     -0.06514984	      0.88313928	     -0.00014634	     -0.21906684	      0.00335868	      0.00076057	    204.33192248
      1.08279727	     -0.05958349	     -0.00028949	     -0.20058979	     -0.06514507	      0.88314035	     -0.00014619	     -0.21904780	      0.00328119	      0.00072786	    204.52239283
      1.08423353	     -0.05956752	     -0.00028870	     -0.20057314	     -0.06514041	      0.88314137	     -0.00014603	     -0.21902939	      0.00320341	      0.00069264	    204.71344184
      1.08566979	     -0.05955527	     -0.00029031	     -0.20056018	     -0.06513587	      0.88314233	     -0.00014587	     -0.21901164	      0.00312615	      0.00065585	    204.36447610
      1.08710605	     -0.05954487	     -0.00028940	     -0.20054909	     -0.06513143	      0.88314325	     -0.00014570	     -0.21899454	      0.00304825	      0.00061697	    204.72592971
      1.08854232	     -0.05953854	     -0.00029117	     -0.20054205	     -0.06512711	      0.88314411	     -0.00014552	     -0.21897806	      0.00297083	      0.00057661	    204.84944974
      1.08997858	     -0.05953438	     -0.00029002	     -0.20053722	     -0.06512290	      0.88314490	     -0.00014534	     -0.21896220	      0.00289360	      0.00053500	    204.58386842
      1.09141484	     -0.05953272	     -0.00029197	     -0.20053484	     -0.06511880	      0.88314564	     -0.00014514	     -0.21894696	      0.00281627	      0.00049233	    204.97845884
      1.09270719	     -0.05953259	     -0.00029094	     -0.20053412	     -0.06511521	      0.88314625	     -0.00014496	     -0.21893373	      0.00274720	      0.00045357	    204.57467873
      1.09399954	     -0.05953450	     -0.00029184	     -0.20053540	     -0.06511170	      0.88314681	     -0.00014478	     -0.21892096	      0.00267790	      0.00041417	    204.97196707
      1.09555864	     -0.05953970	     -0.00029122	     -0.20053987	     -0.06510759	      0.88314742	     -0.00014454	     -0.21890615	      0.00259510	      0.00036667	    204.49049598
      1.09711775	     -0.05954564	     -0.00029200	     -0.20054506	     -0.06510361	      0.88314796	     -0.00014430	     -0.21889199	      0.00251175	      0.00031903	    205.33628472
      1.09841887	     -0.05955388	     -0.00029051	     -0.20055272	     -0.06510038	      0.88314835	     -0.00014409	     -0.21888064	      0.00244329	      0.00028009	    204.52324496
      1.09972000	     -0.05956188	     -0.00029073	     -0.20056012	     -0.06509725	      0.88314869	     -0.00014387	     -0.21886971	      0.00237445	      0.00024137	    204.83506990
      1.10102112	     -0.05957105	     -0.00029024	     -0.20056869	     -0.06509421	      0.88314898	     -0.00014365	     -0.21885919	      0.00230611	      0.00020340	    204.65467127
      1.10273709	     -0.05958613	     -0.00029073	     -0.20058298	     -0.06509033	      0.88314928	     -0.00014335	     -0.21884599	      0.00221621	      0.00015442	    204.66918998
      1.10420638	     -0.05959918	     -0.00028961	     -0.20059536	     -0.06508713	      0.88314948	     -0.00014308	     -0.21883526	      0.00213983	      0.00011458	    204.11068633
      1.10567567	     -0.05961531	     -0.00029056	     -0.20061081	     -0.06508404	      0.88314962	     -0.00014281	     -0.21882505	      0.00206311	      0.00007536	    205.04701837
      1.10714496	     -0.05963466	     -0.00028897	     -0.20062952	     -0.06508106	      0.88314970	     -0.00014253	     -0.21881537	      0.00198822	      0.00003812	    203.67761448
      1.10844719	     -0.05964942	     -0.00028974	     -0.20064369	     -0.06507852	      0.88314973	     -0.00014227	     -0.21880721	      0.00192087	      0.00000608	    204.67465034
      1.10974942	     -0.05966760	     -0.00028868	     -0.20066131	     -0.06507606	      0.88314972	     -0.00014201	     -0.21879939	      0.00185482	     -0.00002441	    204.15808284
      1.11105164	     -0.05968556	     -0.00028854	     -0.20067869	     -0.06507369	      0.88314967	     -0.00014175	     -0.21879193	      0.00178875	     -0.00005372	    204.36542539
      1.11274291	     -0.05971185	     -0.00028726	     -0.20070426	     -0.06507073	      0.88314955	     -0.00014139	     -0.21878273	      0.00170422	     -0.00008948	    203.46655510
      1.11423581	     -0.05973397	     -0.00028751	     -0.20072572	     -0.06506824	      0.88314939	     -0.00014107	     -0.21877507	      0.00162930	     -0.00011904	    204.10279022
      1.11572871	     -0.05976013	     -0.00028547	     -0.20075128	     -0.06506587	      0.88314919	     -0.00014074	     -0.21876781	      0.00155531	     -0.00014712	    204.01060876
      1.11722161	     -0.05978720	     -0.00028617	     -0.20077770	     -0.06506360	      0.88314895	     -0.00014040	     -0.21876098	      0.00148258	     -0.00017270	    203.28241748
      1.11848231	     -0.05980960	     -0.00028408	     -0.20079959	     -0.06506177	      0.88314872	     -0.00014011	     -0.21875555	      0.00142086	     -0.00019329	    203.50270888
      1.11974300	     -0.05983464	     -0.00028382	     -0.20082411	     -0.06506002	      0.88314847	     -0.00013982	     -0.21875040	      0.00135997	     -0.00021269	    203.49382390
      1.12135206	     -0.05986907	     -0.00028218	     -0.20085790	     -0.06505789	      0.88314811	     -0.00013943	     -0.21874429	      0.00128312	     -0.00023576	    203.06163141
      1.12296112	     -0.05990553	     -0.00028202	     -0.20089370	     -0.06505589	      0.88314771	     -0.00013904	     -0.21873871	      0.00120683	     -0.00025725	    203.10145474
      1.12427789	     -0.05993423	     -0.00027954	     -0.20092190	     -0.06505434	      0.88314736	     -0.00013871	     -0.21873449	      0.00114530	     -0.00027291	    202.43220069
      1.12559466	     -0.05996644	     -0.00027902	     -0.20095359	     -0.06505287	      0.88314699	     -0.00013838	     -0.21873058	      0.00108402	     -0.00028815	    202.72162399
      1.12722343	     -0.06000838	     -0.00027673	     -0.20099492	     -0.06505117	      0.88314651	     -0.00013796	     -0.21872622	      0.00100972	     -0.00030577	    201.99616477
      1.12864506	     -0.06004385	     -0.00027654	     -0.20102983	     -0.06504978	      0.88314606	     -0.00013759	     -0.21872282	      0.00094533	     -0.00031968	    202.04365632
      1.13006668	     -0.06008290	     -0.00027438	     -0.20106837	     -0.06504848	      0.88314560	     -0.00013721	     -0.21871978	      0.00088169	     -0.00033327	    201.98051284
      1.13148831	     -0.06012378	     -0.00027394	     -0.20110870	     -0.06504727	      0.88314511	     -0.00013683	     -0.21871715	      0.00081960	     -0.00034549	    201.07339774
      1.13290993	     -0.06016276	     -0.00027136	     -0.20114719	     -0.06504615	      0.88314462	     -0.00013644	     -0.21871491	      0.00075747	     -0.00035733	    201.27100446
      1.13433156	     -0.06020647	     -0.00027047	     -0.20119038	     -0.06504512	      0.88314410	     -0.00013604	     -0.21871303	      0.00069665	     -0.00036855	    201.03821550
      1.13575318	     -0.06024987	     -0.00026799	     -0.20123330	     -0.06504417	      0.88314357	     -0.00013564	     -0.21871155	      0.00063689	     -0.00037914	    200.46723042
      1.13717481	     -0.06029509	     -0.00026690	     -0.20127802	     -0.06504330	      0.88314302	     -0.00013523	     -0.21871041	      0.00057769	     -0.00038955	    200.56944163
      1.13859643	     -0.06034098	     -0.00026444	     -0.20132345	     -0.06504252	      0.88314246	     -0.00013482	     -0.21870962	      0.00052017	     -0.00039920	    199.52364524
      1.14001806	     -0.06038613	     -0.00026314	     -0.20136812	     -0.06504183	      0.88314189	     -0.00013440	     -0.21870913	      0.00046265	     -0.00040898	    200.02836643
      1.14143968	     -0.06043465	     -0.00026104	     -0.20141619	     -0.06504121	      0.88314130	     -0.00013398	     -0.21870893	      0.00040724	     -0.00041807	    198.84550142
      1.14286131	     -0.06048263	     -0.00026006	     -0.20146370	     -0.06504067	      0.88314070	     -0.00013355	     -0.21870906	      0.00035179	     -0.00042736	    199.30881452
      1.14428293	     -0.06053273	     -0.00025812	     -0.20151337	     -0.06504021	      0.88314008	     -0.00013311	     -0.21870947	      0.00029840	     -0.00043616	    198.24450932
      1.14570456	     -0.06058139	     -0.00025693	     -0.20156158	     -0.06503982	      0.88313946	     -0.00013267	     -0.21871017	      0.00024529	     -0.00044503	    198.44697171
      1.14751920	     -0.06064798	     -0.00025413	     -0.20162764	     -0.06503943	      0.88313864	     -0.00013210	     -0.21871142	      0.00017972	     -0.00045633	    197.63578860
      1.14877765	     -0.06069258	     -0.00025370	     -0.20167186	     -0.06503924	      0.88313806	     -0.00013170	     -0.21871256	      0.00013517	     -0.00046376	    197.48896070
      1.15003610	     -0.06073829	     -0.00025181	     -0.20171721	     -0.06503909	      0.88313747	     -0.00013130	     -0.21871387	      0.00009142	     -0.00047144	    197.27901358
      1.15175061	     -0.06080109	     -0.00024991	     -0.20177954	     -0.06503899	      0.88313665	     -0.00013075	     -0.21871592	      0.00003387	     -0.00048142	    196.15795961
      1.15346512	     -0.06085782	     -0.00024632	     -0.20183582	     -0.06503898	      0.88313582	     -0.00013018	     -0.21871826	     -0.00002349	     -0.00049142	    196.89229197
      1.15487401	     -0.06091055	     -0.00024535	     -0.20188818	     -0.06503904	      0.88313512	     -0.00012971	     -0.21872028	     -0.00006817	     -0.00049929	    196.03019003
      1.15628289	     -0.06095720	     -0.00024170	     -0.20193450	     -0.06503917	      0.88313441	     -0.00012924	     -0.21872250	     -0.00011223	     -0.00050685	    195.50787873
      1.15769178	     -0.06100390	     -0.00023966	     -0.20198085	     -0.06503936	      0.88313369	     -0.00012876	     -0.21872483	     -0.00015543	     -0.00051405	    195.38732077
      1.15910067	     -0.06104848	     -0.00023597	     -0.20202512	     -0.06503961	      0.88313297	     -0.00012827	     -0.21872727	     -0.00019761	     -0.00052096	    195.12814174
      1.16089095	     -0.06110508	     -0.00023288	     -0.20208131	     -0.06504001	      0.88313203	     -0.00012765	     -0.21873051	     -0.00024953	     -0.00052897	    194.40627847
      1.16214958	     -0.06113865	     -0.00022838	     -0.20211463	     -0.06504035	      0.88313136	     -0.00012721	     -0.21873290	     -0.00028553	     -0.00053375	    194.23469871
      1.16340821	     -0.06117273	     -0.00022528	     -0.20214845	     -0.06504073	      0.88313068	     -0.00012676	     -0.21873532	     -0.00032098	     -0.00053836	    194.40322855
      1.16508615	     -0.06121559	     -0.00021984	     -0.20219098	     -0.06504130	      0.88312977	     -0.00012615	     -0.21873865	     -0.00036637	     -0.00054318	    193.20076507
      1.16676409	     -0.06125112	     -0.00021537	     -0.20222617	     -0.06504196	      0.88312886	     -0.00012554	     -0.21874207	     -0.00041259	     -0.00054724	    194.70064770
      1.16810502	     -0.06128024	     -0.00020988	     -0.20225507	     -0.06504253	      0.88312812	     -0.00012505	     -0.21874482	     -0.00044695	     -0.00054897	    192.96772937
      1.16944594	     -0.06130374	     -0.00020566	     -0.20227831	     -0.06504316	      0.88312739	     -0.00012455	     -0.21874765	     -0.00048228	     -0.00055024	    193.51084095
      1.17078686	     -0.06132598	     -0.00020049	     -0.20230032	     -0.06504383	      0.88312665	     -0.00012404	     -0.21875051	     -0.00051639	     -0.00055018	    192.80551208
      1.17244455	     -0.06134880	     -0.00019449	     -0.20232284	     -0.06504472	      0.88312574	     -0.00012341	     -0.21875412	     -0.00055929	     -0.00054945	    193.75328577
      1.17410224	     -0.06137074	     -0.00018731	     -0.20234451	     -0.06504568	      0.88312483	     -0.00012278	     -0.21875775	     -0.00059929	     -0.00054551	    190.92660111
      1.17530628	     -0.06137799	     -0.00018299	     -0.20235154	     -0.06504642	      0.88312418	     -0.00012232	     -0.21876049	     -0.00063064	     -0.00054265	    192.79572598
      1.17651031	     -0.06138770	     -0.00017796	     -0.20236106	     -0.06504720	      0.88312352	     -0.00012185	     -0.21876324	     -0.00066017	     -0.00053828	    192.15732450
      1.17807498	     -0.06139635	     -0.00017160	     -0.20236943	     -0.06504826	      0.88312269	     -0.00012124	     -0.21876688	     -0.00069927	     -0.00053180	    192.60555009
      1.17963965	     -0.06140472	     -0.00016508	     -0.20237754	     -0.06504938	      0.88312186	     -0.00012062	     -0.21877060	     -0.00073673	     -0.00052295	    190.73893055
      1.18120432	     -0.06140188	     -0.00015875	     -0.20237442	     -0.06505057	      0.88312105	     -0.00012000	     -0.21877443	     -0.00077644	     -0.00051285	    192.24929401
      1.18276899	     -0.06140518	     -0.00015213	     -0.20237745	     -0.06505181	      0.88312026	     -0.00011938	     -0.21877824	     -0.00081475	     -0.00050133	    191.46538657
      1.18433366	     -0.06140016	     -0.00014588	     -0.20237217	     -0.06505312	      0.88311948	     -0.00011876	     -0.21878222	     -0.00085318	     -0.00048797	    191.26593066
      1.18565304	     -0.06139596	     -0.00014029	     -0.20236773	     -0.06505427	      0.88311885	     -0.00011823	     -0.21878560	     -0.00088618	     -0.00047563	    191.20524347
      1.18697243	     -0.06138947	     -0.00013502	     -0.20236100	     -0.06505546	      0.88311823	     -0.00011770	     -0.21878905	     -0.00091932	     -0.00046268	    191.67411498
      1.18829181	     -0.06138321	     -0.00012974	     -0.20235450	     -0.06505669	      0.88311763	     -0.00011717	     -0.21879258	     -0.00095189	     -0.00044847	    191.01700491
      1.18961119	     -0.06137419	     -0.00012461	     -0.20234523	     -0.06505797	      0.88311705	     -0.00011665	     -0.21879620	     -0.00098533	     -0.00043387	    191.45305312
      1.19133270	     -0.06136460	     -0.00011803	     -0.20233532	     -0.06505970	      0.88311632	     -0.00011595	     -0.21880104	     -0.00102777	     -0.00041329	    189.83962069
      1.19305420	     -0.06134352	     -0.00011164	     -0.20231389	     -0.06506151	      0.88311562	     -0.00011526	     -0.21880608	     -0.00107287	     -0.00039192	    191.66517358
      1.19434568	     -0.06133517	     -0.00010694	     -0.20230529	     -0.06506292	      0.88311513	     -0.00011475	     -0.21880983	     -0.00110533	     -0.00037512	    190.73152066
      1.19563717	     -0.06132189	     -0.00010233	     -0.20229175	     -0.06506437	      0.88311465	     -0.00011423	     -0.21881372	     -0.00113878	     -0.00035845	    191.31453943
      1.19722291	     -0.06130787	     -0.00009680	     -0.20227741	     -0.06506620	      0.88311410	     -0.00011360	     -0.21881860	     -0.00117895	     -0.00033724	    190.23177300
      1.19880864	     -0.06128616	     -0.00009135	     -0.20225537	     -0.06506811	      0.88311358	     -0.00011297	     -0.21882363	     -0.00122101	     -0.00031615	    191.64067933
      1.20039438	     -0.06127331	     -0.00008612	     -0.20224219	     -0.06507008	      0.88311310	     -0.00011234	     -0.21882870	     -0.00126190	     -0.00029522	    190.73737192
      1.20178683	     -0.06125366	     -0.00008143	     -0.20222225	     -0.06507186	      0.88311270	     -0.00011179	     -0.21883334	     -0.00129839	     -0.00027649	    190.84513132
      1.20317928	     -0.06123765	     -0.00007694	     -0.20220594	     -0.06507369	      0.88311233	     -0.00011124	     -0.21883802	     -0.00133540	     -0.00025837	    191.00766185
      1.20457174	     -0.06121946	     -0.00007236	     -0.20218745	     -0.06507558	      0.88311198	     -0.00011070	     -0.21884281	     -0.00137231	     -0.00024048	    191.04845919
      1.20641474	     -0.06119917	     -0.00006656	     -0.20216675	     -0.06507815	      0.88311156	     -0.00010998	     -0.21884928	     -0.00142216	     -0.00021836	    191.72947267
      1.20783975	     -0.06117698	     -0.00006171	     -0.20214425	     -0.06508021	      0.88311126	     -0.00010943	     -0.21885445	     -0.00145984	     -0.00020037	    190.77143450
      1.20926475	     -0.06115881	     -0.00005735	     -0.20212576	     -0.06508231	      0.88311099	     -0.00010888	     -0.21885969	     -0.00149844	     -0.00018396	    190.81124940
      1.21068975	     -0.06113760	     -0.00005259	     -0.20210423	     -0.06508448	      0.88311074	     -0.00010833	     -0.21886505	     -0.00153752	     -0.00016867	    191.52056984
      1.21211475	     -0.06112019	     -0.00004816	     -0.20208650	     -0.06508669	      0.88311051	     -0.00010779	     -0.21887050	     -0.00157594	     -0.00015377	    190.77708326
      1.21353975	     -0.06109781	     -0.00004343	     -0.20206379	     -0.06508897	      0.88311030	     -0.00010725	     -0.21887609	     -0.00161549	     -0.00013993	    191.40983447
      1.21543193	     -0.06107362	     -0.00003763	     -0.20203917	     -0.06509208	      0.88311005	     -0.00010654	     -0.21888361	     -0.00166766	     -0.00012297	    190.93008476
      1.21670495	     -0.06105067	     -0.00003318	     -0.20201592	     -0.06509422	      0.88310990	     -0.00010607	     -0.21888884	     -0.00170326	     -0.00011209	    191.22815621
      1.21797796	     -0.06103241	     -0.00002934	     -0.20199736	     -0.06509641	      0.88310976	     -0.00010560	     -0.21889412	     -0.00173920	     -0.00010227	    191.40955177
      1.21975034	     -0.06100616	     -0.00002367	     -0.20197070	     -0.06509954	      0.88310959	     -0.00010495	     -0.21890168	     -0.00178875	     -0.00008943	    190.60040265
      1.22152271	     -0.06097768	     -0.00001894	     -0.20194177	     -0.06510275	      0.88310944	     -0.00010430	     -0.21890945	     -0.00184035	     -0.00007808	    191.79936683
      1.22280855	     -0.06095842	     -0.00001445	     -0.20192221	     -0.06510514	      0.88310935	     -0.00010384	     -0.21891519	     -0.00187714	     -0.00007093	    191.79809130
      1.22409440	     -0.06094199	     -0.00001095	     -0.20190545	     -0.06510758	      0.88310926	     -0.00010338	     -0.21892110	     -0.00191398	     -0.00006412	    191.31145697
      1.22538024	     -0.06092566	     -0.00000706	     -0.20188880	     -0.06511007	      0.88310918	     -0.00010293	     -0.21892723	     -0.00195173	     -0.00005847	    191.76047522
      1.22712477	     -0.06090983	     -0.00000226	     -0.20187253	     -0.06511352	      0.88310909	     -0.00010232	     -0.21893600	     -0.00200209	     -0.00005176	    190.40566681
      1.22886930	     -0.06088728	      0.00000300	     -0.20184953	     -0.06511706	      0.88310900	     -0.00010172	     -0.21894543	     -0.00205510	     -0.00004706	    192.25046926
      1.23020204	     -0.06088409	      0.00000622	     -0.20184598	     -0.06511982	      0.88310894	     -0.00010126	     -0.21895296	     -0.00209416	     -0.00004469	    191.26803494
      1.23153478	     -0.06087593	      0.00001021	     -0.20183748	     -0.06512264	      0.88310888	     -0.00010081	     -0.21896104	     -0.00213410	     -0.00004384	    191.65815183
      1.23321181	     -0.06087636	      0.00001464	     -0.20183746	     -0.06512626	      0.88310881	     -0.00010026	     -0.21897185	     -0.00218390	     -0.00004496	    191.07714421
      1.23488885	     -0.06087134	      0.00001994	     -0.20183202	     -0.06512996	      0.88310873	     -0.00009970	     -0.21898359	     -0.00223408	     -0.00004786	    191.28353742
      1.23618080	     -0.06087858	      0.00002294	     -0.20183890	     -0.06513288	      0.88310867	     -0.00009929	     -0.21899318	     -0.00227282	     -0.00005241	    191.29337521
      1.23747275	     -0.06088217	      0.00002709	     -0.20184217	     -0.06513584	      0.88310859	     -0.00009887	     -0.21900338	     -0.00231112	     -0.00005833	    191.24909796
      1.23920987	     -0.06089631	      0.00003212	     -0.20185586	     -0.06513990	      0.88310848	     -0.00009832	     -0.21901798	     -0.00236230	     -0.00006907	    190.78151767
      1.24074906	     -0.06090587	      0.00003714	     -0.20186504	     -0.06514357	      0.88310837	     -0.00009784	     -0.21903188	     -0.00240754	     -0.00008033	    190.80137966
      1.24228825	     -0.06092471	      0.00004092	     -0.20188347	     -0.06514731	      0.88310824	     -0.00009737	     -0.21904654	     -0.00245280	     -0.00009443	    191.12277700
      1.24382744	     -0.06093597	      0.00004654	     -0.20189437	     -0.06515112	      0.88310808	     -0.00009690	     -0.21906200	     -0.00249691	     -0.00010989	    190.83331139
      1.24536663	     -0.06095795	      0.00004982	     -0.20191595	     -0.06515499	      0.88310790	     -0.00009645	     -0.21907803	     -0.00254079	     -0.00012751	    190.35239675
      1.24668632	     -0.06096514	      0.00005451	     -0.20192284	     -0.06515837	      0.88310772	     -0.00009606	     -0.21909229	     -0.00257825	     -0.00014320	    190.56980150
      1.24800602	     -0.06097857	      0.00005724	     -0.20193593	     -0.06516180	      0.88310752	     -0.00009569	     -0.21910682	     -0.00261526	     -0.00016019	    190.46988162
      1.24962675	     -0.06099198	      0.00006116	     -0.20194896	     -0.06516607	      0.88310724	     -0.00009523	     -0.21912512	     -0.00266010	     -0.00018172	    190.18419975
      1.25124749	     -0.06100933	      0.00006370	     -0.20196590	     -0.06517042	      0.88310693	     -0.00009479	     -0.21914384	     -0.00270432	     -0.00020316	    189.35732706
      1.25286822	     -0.06101284	      0.00006865	     -0.20196904	     -0.06517484	      0.88310658	     -0.00009436	     -0.21916293	     -0.00274934	     -0.00022483	    190.69816009
      1.25411254	     -0.06102657	      0.00006946	     -0.20198244	     -0.06517828	      0.88310629	     -0.00009403	     -0.21917757	     -0.00278242	     -0.00024091	    189.99459040
      1.25535687	     -0.06103283	      0.00007165	     -0.20198840	     -0.06518177	      0.88310598	     -0.00009372	     -0.21919232	     -0.00281578	     -0.00025670	    190.31209339
      1.25703791	     -0.06104417	      0.00007325	     -0.20199933	     -0.06518654	      0.88310553	     -0.00009330	     -0.21921221	     -0.00285967	     -0.00027645	    189.60355483
      1.25854861	     -0.06104961	      0.00007486	     -0.20200439	     -0.06519089	      0.88310510	     -0.00009294	     -0.21923004	     -0.00290009	     -0.00029323	    190.90690890
      1.26005931	     -0.06106330	      0.00007507	     -0.20201770	     -0.06519530	      0.88310465	     -0.00009259	     -0.21924773	     -0.00293812	     -0.00030748	    189.19833972
      1.26157001	     -0.06106670	      0.00007601	     -0.20202071	     -0.06519977	      0.88310417	     -0.00009226	     -0.21926538	     -0.00297805	     -0.00032037	    190.71135261
      1.26308071	     -0.06108268	      0.00007536	     -0.20203630	     -0.06520429	      0.88310368	     -0.00009193	     -0.21928277	     -0.00301658	     -0.00033178	    190.67620073
      1.26459141	     -0.06109027	      0.00007591	     -0.20204352	     -0.06520888	      0.88310317	     -0.00009162	     -0.21930009	     -0.00305433	     -0.00034021	    190.03147847
      1.26610211	     -0.06110584	      0.00007438	     -0.20205868	     -0.06521352	      0.88310265	     -0.00009131	     -0.21931716	     -0.00309295	     -0.00034777	    191.02896445
      1.26761281	     -0.06111840	      0.00007454	     -0.20207088	     -0.06521822	      0.88310213	     -0.00009102	     -0.21933408	     -0.00312964	     -0.00035253	    189.89968802
      1.26912351	     -0.06113681	      0.00007225	     -0.20208889	     -0.06522298	      0.88310159	     -0.00009074	     -0.21935079	     -0.00316746	     -0.00035595	    190.80585547
      1.27063421	     -0.06115255	      0.00007225	     -0.20210426	     -0.06522779	      0.88310105	     -0.00009047	     -0.21936734	     -0.00320422	     -0.00035783	    190.99326526
      1.27214491	     -0.06117963	      0.00006922	     -0.20213095	     -0.06523266	      0.88310051	     -0.00009021	     -0.21938367	     -0.00323996	     -0.00035776	    190.16290834
      1.27365561	     -0.06119620	      0.00006911	     -0.20214716	     -0.06523758	      0.88309997	     -0.00008996	     -0.21939992	     -0.00327634	     -0.00035654	    191.02218196
      1.27498908	     -0.06122387	      0.00006619	     -0.20217449	     -0.06524197	      0.88309950	     -0.00008976	     -0.21941403	     -0.00330742	     -0.00035467	    190.87062788
      1.27632255	     -0.06124606	      0.00006517	     -0.20219637	     -0.06524640	      0.88309902	     -0.00008956	     -0.21942807	     -0.00333788	     -0.00035161	    190.46381360
      1.27765602	     -0.06127210	      0.00006316	     -0.20222208	     -0.06525087	      0.88309856	     -0.00008936	     -0.21944196	     -0.00336847	     -0.00034832	    190.87519671
      1.27955123	     -0.06131296	      0.00006128	     -0.20226251	     -0.06525730	      0.88309790	     -0.00008910	     -0.21946150	     -0.00340959	     -0.00034248	    189.19367985
      1.28102921	     -0.06134224	      0.00005860	     -0.20229143	     -0.06526236	      0.88309740	     -0.00008891	     -0.21947654	     -0.00344302	     -0.00033761	    190.64409918
      1.28250719	     -0.06137489	      0.00005757	     -0.20232376	     -0.06526748	      0.88309690	     -0.00008873	     -0.21949139	     -0.00347459	     -0.00033282	    190.67945652
      1.28437276	     -0.06142830	      0.00005336	     -0.20237674	     -0.06527399	      0.88309629	     -0.00008851	     -0.21950985	     -0.00351280	     -0.00032718	    189.66097002
      1.28558042	     -0.06144963	      0.00005359	     -0.20239784	     -0.06527825	      0.88309590	     -0.00008838	     -0.21952181	     -0.00353813	     -0.00032248	    190.12344393
      1.28678807	     -0.06147958	      0.00005182	     -0.20242752	     -0.06528254	      0.88309551	     -0.00008825	     -0.21953351	     -0.00356238	     -0.00031855	    190.31189846
      1.28869646	     -0.06152973	      0.00004989	     -0.20247730	     -0.06528937	      0.88309491	     -0.00008806	     -0.21955184	     -0.00359907	     -0.00031319	    189.90338105
      1.29005664	     -0.06156779	      0.00004772	     -0.20251508	     -0.06529429	      0.88309448	     -0.00008794	     -0.21956473	     -0.00362514	     -0.00031029	    190.44208982
      1.29141682	     -0.06160387	      0.00004640	     -0.20255091	     -0.06529923	      0.88309406	     -0.00008782	     -0.21957750	     -0.00364964	     -0.00030698	    189.46889614
      1.29277701	     -0.06164044	      0.00004469	     -0.20258722	     -0.06530422	      0.88309365	     -0.00008771	     -0.21959012	     -0.00367459	     -0.00030473	    189.94602896
      1.29466058	     -0.06169746	      0.00004261	     -0.20264391	     -0.06531117	      0.88309308	     -0.00008757	     -0.21960738	     -0.00370627	     -0.00030190	    187.61929684
      1.29627849	     -0.06173329	      0.00004045	     -0.20267942	     -0.06531719	      0.88309259	     -0.00008746	     -0.21962203	     -0.00373601	     -0.00030049	    190.24264499
      1.29770761	     -0.06177876	      0.00003901	     -0.20272466	     -0.06532254	      0.88309216	     -0.00008738	     -0.21963467	     -0.00375859	     -0.00029955	    188.53891863
      1.29913673	     -0.06181881	      0.00003678	     -0.20276445	     -0.06532793	      0.88309173	     -0.00008730	     -0.21964727	     -0.00378235	     -0.00029980	    189.42725650
      1.30056585	     -0.06186263	      0.00003500	     -0.20280805	     -0.06533335	      0.88309130	     -0.00008723	     -0.21965975	     -0.00380410	     -0.00030009	    188.26615150
      1.30199497	     -0.06190238	      0.00003295	     -0.20284755	     -0.06533881	      0.88309087	     -0.00008717	     -0.21967213	     -0.00382650	     -0.00030146	    188.95565289
      1.30342409	     -0.06194651	      0.00003101	     -0.20289146	     -0.06534429	      0.88309044	     -0.00008712	     -0.21968435	     -0.00384722	     -0.00030301	    188.08645948
      1.30515031	     -0.06199562	      0.00002839	     -0.20294030	     -0.06535095	      0.88308992	     -0.00008707	     -0.21969898	     -0.00387236	     -0.00030575	    188.42633725
      1.30687653	     -0.06205076	      0.00002607	     -0.20299518	     -0.06535766	      0.88308939	     -0.00008703	     -0.21971334	     -0.00389635	     -0.00030976	    188.37993019
      1.30825395	     -0.06208829	      0.00002379	     -0.20303250	     -0.06536304	      0.88308896	     -0.00008701	     -0.21972471	     -0.00391443	     -0.00031221	    187.71941659
      1.30963137	     -0.06213014	      0.00002168	     -0.20307416	     -0.06536844	      0.88308853	     -0.00008699	     -0.21973591	     -0.00393236	     -0.00031582	    187.71087236
      1.31129588	     -0.06218006	      0.00001911	     -0.20312385	     -0.06537500	      0.88308800	     -0.00008699	     -0.21974929	     -0.00395303	     -0.00032065	    187.39879145
      1.31276409	     -0.06222483	      0.00001658	     -0.20316842	     -0.06538082	      0.88308752	     -0.00008699	     -0.21976092	     -0.00397058	     -0.00032479	    186.94225480
      1.31423231	     -0.06226534	      0.00001434	     -0.20320874	     -0.06538666	      0.88308704	     -0.00008700	     -0.21977239	     -0.00398820	     -0.00032955	    187.68120078
      1.31604845	     -0.06232203	      0.00001132	     -0.20326521	     -0.06539393	      0.88308644	     -0.00008703	     -0.21978627	     -0.00400792	     -0.00033560	    186.79448489
      1.31735722	     -0.06235555	      0.00000942	     -0.20329857	     -0.06539918	      0.88308600	     -0.00008706	     -0.21979611	     -0.00402238	     -0.00033992	    187.41984331
      1.31866600	     -0.06239251	      0.00000731	     -0.20333538	     -0.06540445	      0.88308555	     -0.00008710	     -0.21980574	     -0.00403571	     -0.00034415	    187.07113510
      1.32038791	     -0.06243807	      0.00000478	     -0.20338076	     -0.06541142	      0.88308495	     -0.00008715	     -0.21981809	     -0.00405286	     -0.00034979	    187.12880273
      1.32210983	     -0.06248655	      0.00000170	     -0.20342906	     -0.06541841	      0.88308434	     -0.00008722	     -0.21983005	     -0.00406847	     -0.00035453	    185.91416339
      1.32360018	     -0.06251643	     -0.00000010	     -0.20345878	     -0.06542449	      0.88308381	     -0.00008729	     -0.21984013	     -0.00408302	     -0.00035852	    187.43129360
      1.32509053	     -0.06255643	     -0.00000277	     -0.20349863	     -0.06543058	      0.88308328	     -0.00008737	     -0.21984979	     -0.00409578	     -0.00036227	    187.21805884
      1.32658088	     -0.06258905	     -0.00000502	     -0.20353112	     -0.06543669	      0.88308273	     -0.00008745	     -0.21985920	     -0.00410782	     -0.00036496	    186.92082123
      1.32807123	     -0.06262259	     -0.00000780	     -0.20356452	     -0.06544282	      0.88308219	     -0.00008755	     -0.21986823	     -0.00412008	     -0.00036743	    187.54816175
      1.32956157	     -0.06265032	     -0.00000997	     -0.20359212	     -0.06544897	      0.88308164	     -0.00008765	     -0.21987686	     -0.00413090	     -0.00036845	    186.95360600
      1.33105192	     -0.06267541	     -0.00001251	     -0.20361709	     -0.06545514	      0.88308109	     -0.00008776	     -0.21988501	     -0.00414240	     -0.00036896	    187.78795496
      1.33254227	     -0.06269995	     -0.00001492	     -0.20364151	     -0.06546132	      0.88308054	     -0.00008787	     -0.21989267	     -0.00415252	     -0.00036778	    187.22167962
      1.33444158	     -0.06272838	     -0.00001913	     -0.20366976	     -0.06546922	      0.88307984	     -0.00008803	     -0.21990180	     -0.00416661	     -0.00036514	    188.62807269
      1.33610424	     -0.06275327	     -0.00002155	     -0.20369454	     -0.06547616	      0.88307924	     -0.00008818	     -0.21990923	     -0.00417623	     -0.00036016	    186.53763472
      1.33776689	     -0.06277403	     -0.00002677	     -0.20371513	     -0.06548311	      0.88307865	     -0.00008834	     -0.21991619	     -0.00418922	     -0.00035444	    189.07604591
      1.33912735	     -0.06279212	     -0.00002794	     -0.20373314	     -0.06548881	      0.88307817	     -0.00008848	     -0.21992151	     -0.00419738	     -0.00034809	    187.95000322
      1.34048781	     -0.06281049	     -0.00003143	     -0.20375139	     -0.06549453	      0.88307770	     -0.00008862	     -0.21992657	     -0.00420644	     -0.00034106	    188.05290672
      1.34213976	     -0.06283056	     -0.00003402	     -0.20377135	     -0.06550149	      0.88307714	     -0.00008880	     -0.21993239	     -0.00421733	     -0.00033166	    188.05326904
      1.34379172	     -0.06285647	     -0.00003857	     -0.20379712	     -0.06550847	      0.88307660	     -0.00008899	     -0.21993788	     -0.00422797	     -0.00032122	    187.59302350
      1.34544367	     -0.06287258	     -0.00003991	     -0.20381312	     -0.06551546	      0.88307608	     -0.00008918	     -0.21994321	     -0.00423957	     -0.00031055	    188.61867555
      1.34681149	     -0.06289674	     -0.00004413	     -0.20383716	     -0.06552126	      0.88307566	     -0.00008935	     -0.21994734	     -0.00424813	     -0.00030137	    188.14195757
      1.34817930	     -0.06291463	     -0.00004586	     -0.20385496	     -0.06552708	      0.88307526	     -0.00008953	     -0.21995141	     -0.00425732	     -0.00029275	    188.80084771
      1.34954712	     -0.06293650	     -0.00004860	     -0.20387673	     -0.06553291	      0.88307486	     -0.00008971	     -0.21995536	     -0.00426555	     -0.00028402	    188.29201963
      1.35091494	     -0.06295593	     -0.00005065	     -0.20389607	     -0.06553875	      0.88307448	     -0.00008990	     -0.21995921	     -0.00427439	     -0.00027615	    188.90423683
      1.35266983	     -0.06298660	     -0.00005361	     -0.20392665	     -0.06554626	      0.88307400	     -0.00009014	     -0.21996399	     -0.00428373	     -0.00026642	    187.14570830
      1.35442472	     -0.06300581	     -0.00005579	     -0.20394575	     -0.06555379	      0.88307354	     -0.00009040	     -0.21996870	     -0.00429548	     -0.00025818	    189.13763713
      1.35575747	     -0.06303072	     -0.00005830	     -0.20397058	     -0.06555952	      0.88307320	     -0.00009060	     -0.21997202	     -0.00430241	     -0.00025254	    188.43536294
      1.35709021	     -0.06305066	     -0.00006006	     -0.20399045	     -0.06556526	      0.88307287	     -0.00009081	     -0.21997533	     -0.00430989	     -0.00024841	    189.14665947
      1.35884709	     -0.06308219	     -0.00006280	     -0.20402189	     -0.06557284	      0.88307244	     -0.00009108	     -0.21997961	     -0.00431795	     -0.00024416	    188.01554815
      1.36060397	     -0.06310256	     -0.00006479	     -0.20404217	     -0.06558043	      0.88307201	     -0.00009137	     -0.21998385	     -0.00432795	     -0.00024217	    190.44156890
      1.36191686	     -0.06313082	     -0.00006711	     -0.20407037	     -0.06558612	      0.88307169	     -0.00009159	     -0.21998684	     -0.00433273	     -0.00024159	    188.75909687
      1.36322974	     -0.06315075	     -0.00006874	     -0.20409024	     -0.06559181	      0.88307138	     -0.00009181	     -0.21998986	     -0.00433867	     -0.00024232	    189.22903687
      1.36498134	     -0.06318195	     -0.00007127	     -0.20412136	     -0.06559941	      0.88307095	     -0.00009212	     -0.21999381	     -0.00434533	     -0.00024465	    188.51505844
      1.36673295	     -0.06320481	     -0.00007309	     -0.20414415	     -0.06560703	      0.88307052	     -0.00009243	     -0.21999773	     -0.00435322	     -0.00024932	    190.40727509
      1.36806133	     -0.06323298	     -0.00007523	     -0.20417227	     -0.06561282	      0.88307018	     -0.00009268	     -0.22000058	     -0.00435679	     -0.00025324	    188.70127639
      1.36938970	     -0.06325365	     -0.00007672	     -0.20419289	     -0.06561861	      0.88306984	     -0.00009292	     -0.22000348	     -0.00436161	     -0.00025882	    189.43731989
      1.37101563	     -0.06328396	     -0.00007879	     -0.20422315	     -0.06562570	      0.88306942	     -0.00009323	     -0.22000699	     -0.00436575	     -0.00026639	    188.30421954
      1.37264156	     -0.06330686	     -0.00008056	     -0.20424600	     -0.06563281	      0.88306898	     -0.00009355	     -0.22001052	     -0.00437120	     -0.00027547	    189.79314449
      1.37426749	     -0.06334186	     -0.00008273	     -0.20428095	     -0.06563992	      0.88306852	     -0.00009387	     -0.22001394	     -0.00437441	     -0.00028570	    188.74946564
      1.37589342	     -0.06336465	     -0.00008438	     -0.20430369	     -0.06564703	      0.88306805	     -0.00009419	     -0.22001752	     -0.00437846	     -0.00029684	    189.85881420
      1.37726452	     -0.06339396	     -0.00008614	     -0.20433297	     -0.06565304	      0.88306763	     -0.00009447	     -0.22002048	     -0.00438041	     -0.00030677	    188.98862981
      1.37863561	     -0.06341674	     -0.00008748	     -0.20435573	     -0.06565904	      0.88306721	     -0.00009476	     -0.22002352	     -0.00438257	     -0.00031747	    189.28978391
      1.38033471	     -0.06345036	     -0.00008950	     -0.20438931	     -0.06566649	      0.88306665	     -0.00009511	     -0.22002729	     -0.00438418	     -0.00033136	    188.67543159
      1.38203381	     -0.06348042	     -0.00009149	     -0.20441935	     -0.06567394	      0.88306608	     -0.00009547	     -0.22003117	     -0.00438565	     -0.00034548	    188.73313969
      1.38339368	     -0.06350565	     -0.00009294	     -0.20444456	     -0.06567991	      0.88306560	     -0.00009577	     -0.22003425	     -0.00438657	     -0.00035687	    188.89092508
      1.38475354	     -0.06353012	     -0.00009399	     -0.20446902	     -0.06568587	      0.88306511	     -0.00009606	     -0.22003738	     -0.00438715	     -0.00036871	    189.45809587
      1.38647557	     -0.06356621	     -0.00009552	     -0.20450511	     -0.06569343	      0.88306446	     -0.00009644	     -0.22004145	     -0.00438597	     -0.00038329	    188.12020513
      1.38819759	     -0.06359372	     -0.00009669	     -0.20453262	     -0.06570098	      0.88306379	     -0.00009682	     -0.22004567	     -0.00438646	     -0.00039818	    190.19236289
      1.38953078	     -0.06362476	     -0.00009789	     -0.20456367	     -0.06570683	      0.88306325	     -0.00009713	     -0.22004892	     -0.00438418	     -0.00040906	    188.64987848
      1.39086396	     -0.06364931	     -0.00009869	     -0.20458823	     -0.06571267	      0.88306270	     -0.00009743	     -0.22005230	     -0.00438291	     -0.00042035	    189.33366432
      1.39252277	     -0.06368491	     -0.00009982	     -0.20462386	     -0.06571994	      0.88306199	     -0.00009781	     -0.22005655	     -0.00437933	     -0.00043368	    188.07091116
      1.39418158	     -0.06371313	     -0.00010075	     -0.20465211	     -0.06572720	      0.88306126	     -0.00009820	     -0.22006091	     -0.00437699	     -0.00044689	    189.64761906
      1.39584039	     -0.06375267	     -0.00010190	     -0.20469168	     -0.06573446	      0.88306051	     -0.00009859	     -0.22006526	     -0.00437187	     -0.00045961	    188.18442382
      1.39720725	     -0.06377675	     -0.00010246	     -0.20471580	     -0.06574043	      0.88305987	     -0.00009891	     -0.22006897	     -0.00436845	     -0.00046972	    189.07708413
      1.39857410	     -0.06380636	     -0.00010328	     -0.20474545	     -0.06574640	      0.88305922	     -0.00009924	     -0.22007271	     -0.00436364	     -0.00047940	    188.51951539
      1.40026829	     -0.06384053	     -0.00010398	     -0.20477967	     -0.06575379	      0.88305840	     -0.00009964	     -0.22007742	     -0.00435742	     -0.00049106	    188.53395069
      1.40178841	     -0.06387516	     -0.00010496	     -0.20481437	     -0.06576041	      0.88305765	     -0.00010001	     -0.22008172	     -0.00435082	     -0.00050070	    187.83600905
      1.40330852	     -0.06390426	     -0.00010544	     -0.20484352	     -0.06576702	      0.88305688	     -0.00010039	     -0.22008612	     -0.00434454	     -0.00051012	    188.67177841
      1.40516381	     -0.06395283	     -0.00010645	     -0.20489218	     -0.06577507	      0.88305592	     -0.00010085	     -0.22009151	     -0.00433496	     -0.00052143	    188.04475247
      1.40645946	     -0.06397526	     -0.00010663	     -0.20491467	     -0.06578068	      0.88305524	     -0.00010117	     -0.22009551	     -0.00432823	     -0.00052801	    188.04316310
      1.40775512	     -0.06400392	     -0.00010711	     -0.20494340	     -0.06578628	      0.88305455	     -0.00010150	     -0.22009943	     -0.00432062	     -0.00053430	    187.71304664
      1.40951635	     -0.06404544	     -0.00010779	     -0.20498502	     -0.06579388	      0.88305360	     -0.00010194	     -0.22010494	     -0.00430980	     -0.00054330	    187.97988479
      1.41127758	     -0.06409052	     -0.00010805	     -0.20503022	     -0.06580146	      0.88305264	     -0.00010239	     -0.22011060	     -0.00429681	     -0.00055109	    186.25128804
      1.41279620	     -0.06412220	     -0.00010832	     -0.20506200	     -0.06580798	      0.88305180	     -0.00010278	     -0.22011564	     -0.00428717	     -0.00055795	    188.09808447
      1.41431481	     -0.06416455	     -0.00010862	     -0.20510446	     -0.06581448	      0.88305095	     -0.00010317	     -0.22012078	     -0.00427454	     -0.00056406	    186.42152313
      1.41583342	     -0.06420011	     -0.00010898	     -0.20514013	     -0.06582097	      0.88305008	     -0.00010357	     -0.22012618	     -0.00426291	     -0.00057009	    187.25665057
      1.41735203	     -0.06424433	     -0.00010931	     -0.20518448	     -0.06582743	      0.88304921	     -0.00010397	     -0.22013170	     -0.00424941	     -0.00057582	    186.20575091
      1.41887064	     -0.06428268	     -0.00010964	     -0.20522295	     -0.06583387	      0.88304834	     -0.00010437	     -0.22013748	     -0.00423589	     -0.00058108	    186.35662840
      1.42038925	     -0.06432603	     -0.00010974	     -0.20526644	     -0.06584029	      0.88304745	     -0.00010477	     -0.22014339	     -0.00422153	     -0.00058671	    186.22664760
      1.42190786	     -0.06436944	     -0.00010982	     -0.20531000	     -0.06584669	      0.88304655	     -0.00010518	     -0.22014951	     -0.00420568	     -0.00059182	    185.22554675
      1.42342647	     -0.06441143	     -0.00010972	     -0.20535214	     -0.06585307	      0.88304565	     -0.00010559	     -0.22015580	     -0.00419008	     -0.00059714	    185.59493974
      1.42490404	     -0.06445483	     -0.00010940	     -0.20539569	     -0.06585925	      0.88304477	     -0.00010599	     -0.22016205	     -0.00417386	     -0.00060279	    185.70851007
      1.42638162	     -0.06449897	     -0.00010887	     -0.20544002	     -0.06586540	      0.88304387	     -0.00010639	     -0.22016847	     -0.00415586	     -0.00060770	    184.35379434
      1.42785919	     -0.06453975	     -0.00010813	     -0.20548097	     -0.06587153	      0.88304297	     -0.00010680	     -0.22017505	     -0.00413853	     -0.00061327	    185.12703877
      1.42969204	     -0.06459671	     -0.00010692	     -0.20553817	     -0.06587909	      0.88304184	     -0.00010730	     -0.22018337	     -0.00411392	     -0.00061982	    183.22549320
      1.43123317	     -0.06463552	     -0.00010566	     -0.20557718	     -0.06588542	      0.88304088	     -0.00010773	     -0.22019057	     -0.00409468	     -0.00062575	    185.05146996
      1.43277430	     -0.06468356	     -0.00010410	     -0.20562546	     -0.06589171	      0.88303991	     -0.00010816	     -0.22019782	     -0.00407181	     -0.00063098	    182.84020839
      1.43431543	     -0.06471941	     -0.00010224	     -0.20566153	     -0.06589797	      0.88303893	     -0.00010859	     -0.22020525	     -0.00405066	     -0.00063648	    184.37921584
      1.43585657	     -0.06476456	     -0.00010004	     -0.20570693	     -0.06590419	      0.88303795	     -0.00010902	     -0.22021267	     -0.00402669	     -0.00064150	    182.78625598
      1.43739770	     -0.06479800	     -0.00009764	     -0.20574063	     -0.06591038	      0.88303696	     -0.00010945	     -0.22022025	     -0.00400333	     -0.00064578	    183.28863469
      1.43893883	     -0.06483525	     -0.00009468	     -0.20577814	     -0.06591653	      0.88303596	     -0.00010988	     -0.22022782	     -0.00397906	     -0.00065017	    183.16384052
      1.44047997	     -0.06486748	     -0.00009160	     -0.20581065	     -0.06592265	      0.88303495	     -0.00011031	     -0.22023547	     -0.00395341	     -0.00065292	    182.18005803
      1.44202110	     -0.06489620	     -0.00008809	     -0.20583964	     -0.06592872	      0.88303395	     -0.00011074	     -0.22024316	     -0.00392857	     -0.00065553	    182.83207754
      1.44374651	     -0.06492845	     -0.00008393	     -0.20587223	     -0.06593547	      0.88303281	     -0.00011123	     -0.22025177	     -0.00389842	     -0.00065677	    181.18472725
      1.44547193	     -0.06495352	     -0.00007950	     -0.20589762	     -0.06594217	      0.88303168	     -0.00011172	     -0.22026043	     -0.00387033	     -0.00065713	    182.63205701
      1.44719735	     -0.06497941	     -0.00007494	     -0.20592385	     -0.06594883	      0.88303055	     -0.00011221	     -0.22026905	     -0.00383898	     -0.00065493	    180.43523385
      1.44892277	     -0.06499669	     -0.00006968	     -0.20594145	     -0.06595543	      0.88302942	     -0.00011270	     -0.22027779	     -0.00381099	     -0.00065250	    183.01689479
      1.45064818	     -0.06502076	     -0.00006521	     -0.20596588	     -0.06596197	      0.88302830	     -0.00011319	     -0.22028648	     -0.00377814	     -0.00064641	    179.07229527
      1.45237360	     -0.06502028	     -0.00005869	     -0.20596572	     -0.06596847	      0.88302719	     -0.00011368	     -0.22029541	     -0.00375053	     -0.00063976	    182.81490114
      1.45385238	     -0.06504283	     -0.00005557	     -0.20598856	     -0.06597400	      0.88302625	     -0.00011411	     -0.22030286	     -0.00372264	     -0.00063260	    180.49884981
      1.45533116	     -0.06504720	     -0.00005022	     -0.20599323	     -0.06597948	      0.88302532	     -0.00011453	     -0.22031060	     -0.00369683	     -0.00062425	    181.24837096
      1.45680993	     -0.06505830	     -0.00004619	     -0.20600461	     -0.06598493	      0.88302440	     -0.00011496	     -0.22031835	     -0.00367050	     -0.00061475	    180.88611736
      1.45859134	     -0.06506974	     -0.00004005	     -0.20601641	     -0.06599144	      0.88302332	     -0.00011549	     -0.22032799	     -0.00363866	     -0.00060158	    180.09715920
      1.46018780	     -0.06508810	     -0.00003651	     -0.20603504	     -0.06599723	      0.88302237	     -0.00011596	     -0.22033701	     -0.00361108	     -0.00058877	    180.11808104
      1.46178427	     -0.06510491	     -0.00003073	     -0.20605216	     -0.06600297	      0.88302144	     -0.00011643	     -0.22034667	     -0.00358320	     -0.00057543	    180.06396188
      1.46338074	     -0.06513708	     -0.00002763	     -0.20608460	     -0.06600867	      0.88302053	     -0.00011691	     -0.22035702	     -0.00355546	     -0.00056260	    180.00857370
      1.46497721	     -0.06516465	     -0.00002155	     -0.20611248	     -0.06601432	      0.88301964	     -0.00011739	     -0.22036838	     -0.00352671	     -0.00054968	    179.22475768
      1.46657368	     -0.06520671	     -0.00001860	     -0.20615481	     -0.06601993	      0.88301878	     -0.00011788	     -0.22038066	     -0.00349874	     -0.00053919	    179.85965608
      1.46817014	     -0.06524511	     -0.00001217	     -0.20619353	     -0.06602549	      0.88301792	     -0.00011837	     -0.22039406	     -0.00346818	     -0.00052892	    178.12563375
      1.46976661	     -0.06529350	     -0.00000967	     -0.20624219	     -0.06603100	      0.88301708	     -0.00011887	     -0.22040853	     -0.00343895	     -0.00052211	    179.21357681
      1.47136308	     -0.06534359	     -0.00000281	     -0.20629263	     -0.06603647	      0.88301626	     -0.00011937	     -0.22042415	     -0.00340695	     -0.00051712	    177.84250464
      1.47295955	     -0.06540182	     -0.00000084	     -0.20635114	     -0.06604188	      0.88301543	     -0.00011987	     -0.22044090	     -0.00337478	     -0.00051469	    177.65651867
      1.47431670	     -0.06544683	      0.00000502	     -0.20639645	     -0.06604644	      0.88301473	     -0.00012030	     -0.22045608	     -0.00334668	     -0.00051543	    177.66199080
      1.47567385	     -0.06549941	      0.00000833	     -0.20644932	     -0.06605096	      0.88301403	     -0.00012074	     -0.22047201	     -0.00331697	     -0.00051758	    176.69661832
      1.47703100	     -0.06555182	      0.00001242	     -0.20650202	     -0.06605545	      0.88301333	     -0.00012118	     -0.22048875	     -0.00328720	     -0.00052216	    176.79923352
      1.47904581	     -0.06564154	      0.00001749	     -0.20659219	     -0.06606202	      0.88301227	     -0.00012184	     -0.22051513	     -0.00323943	     -0.00053205	    174.28132540
      1.48062780	     -0.06570575	      0.00002196	     -0.20665676	     -0.06606712	      0.88301142	     -0.00012236	     -0.22053720	     -0.00320310	     -0.00054273	    175.97841312
      1.48220978	     -0.06578530	      0.00002537	     -0.20673667	     -0.06607216	      0.88301055	     -0.00012288	     -0.22056032	     -0.00316296	     -0.00055561	    174.54581386
      1.48379176	     -0.06585932	      0.00002931	     -0.20681106	     -0.06607713	      0.88300966	     -0.00012341	     -0.22058468	     -0.00312298	     -0.00057145	    175.60171460
      1.48537375	     -0.06594381	      0.00003200	     -0.20689595	     -0.06608203	      0.88300874	     -0.00012395	     -0.22061019	     -0.00307893	     -0.00058778	    172.94992317
      1.48677133	     -0.06601281	      0.00003500	     -0.20696530	     -0.06608631	      0.88300791	     -0.00012443	     -0.22063378	     -0.00304116	     -0.00060481	    174.27180155
      1.48816892	     -0.06608905	      0.00003757	     -0.20704191	     -0.06609053	      0.88300705	     -0.00012491	     -0.22065819	     -0.00299996	     -0.00062213	    172.69253577
      1.48956651	     -0.06616275	      0.00004083	     -0.20711599	     -0.06609470	      0.88300617	     -0.00012539	     -0.22068342	     -0.00295878	     -0.00064085	    173.01268384
      1.49154856	     -0.06627608	      0.00004572	     -0.20722992	     -0.06610050	      0.88300487	     -0.00012608	     -0.22072047	     -0.00289588	     -0.00066791	    170.26457760
      1.49312144	     -0.06635648	      0.00004976	     -0.20731079	     -0.06610502	      0.88300380	     -0.00012663	     -0.22075090	     -0.00284693	     -0.00068995	    172.16154879
      1.49469432	     -0.06644998	      0.00005367	     -0.20740480	     -0.06610945	      0.88300270	     -0.00012719	     -0.22078202	     -0.00279359	     -0.00071199	    170.64868810
      1.49626720	     -0.06654008	      0.00005733	     -0.20749541	     -0.06611380	      0.88300156	     -0.00012775	     -0.22081402	     -0.00273992	     -0.00073463	    171.54391540
      1.49784008	     -0.06663616	      0.00006083	     -0.20759204	     -0.06611807	      0.88300039	     -0.00012832	     -0.22084674	     -0.00268197	     -0.00075577	    169.15279359
      1.49941295	     -0.06672610	      0.00006422	     -0.20768252	     -0.06612224	      0.88299918	     -0.00012889	     -0.22088018	     -0.00262482	     -0.00077731	    170.83422355
      1.50098583	     -0.06682356	      0.00006768	     -0.20778057	     -0.06612632	      0.88299795	     -0.00012947	     -0.22091413	     -0.00256274	     -0.00079695	    168.43811812
      1.50255871	     -0.06691507	      0.00007069	     -0.20787266	     -0.06613031	      0.88299668	     -0.00013005	     -0.22094867	     -0.00250156	     -0.00081661	    170.12216601
      1.50413159	     -0.06701300	      0.00007318	     -0.20797121	     -0.06613419	      0.88299538	     -0.00013064	     -0.22098370	     -0.00243530	     -0.00083330	    167.37318311
      1.50570447	     -0.06710595	      0.00007520	     -0.20806476	     -0.06613797	      0.88299406	     -0.00013123	     -0.22101942	     -0.00237047	     -0.00084997	    169.33475648
      1.50727734	     -0.06720677	      0.00007750	     -0.20816622	     -0.06614164	      0.88299271	     -0.00013182	     -0.22105559	     -0.00230016	     -0.00086343	    166.45307290
      1.50885022	     -0.06729965	      0.00007985	     -0.20825975	     -0.06614521	      0.88299134	     -0.00013242	     -0.22109228	     -0.00223149	     -0.00087668	    168.54835624
      1.51042310	     -0.06740007	      0.00008248	     -0.20836088	     -0.06614866	      0.88298995	     -0.00013303	     -0.22112923	     -0.00215725	     -0.00088631	    165.59497394
      1.51199598	     -0.06749329	      0.00008478	     -0.20845479	     -0.06615199	      0.88298855	     -0.00013364	     -0.22116656	     -0.00208466	     -0.00089553	    167.67988931
      1.51356886	     -0.06759465	      0.00008702	     -0.20855688	     -0.06615521	      0.88298714	     -0.00013425	     -0.22120404	     -0.00200654	     -0.00090085	    164.80905837
      1.51514173	     -0.06768756	      0.00008886	     -0.20865051	     -0.06615831	      0.88298572	     -0.00013487	     -0.22124178	     -0.00193008	     -0.00090540	    166.92455469
      1.51671461	     -0.06778208	      0.00009032	     -0.20874580	     -0.06616128	      0.88298429	     -0.00013549	     -0.22127953	     -0.00184811	     -0.00090583	    164.10450684
      1.51828749	     -0.06786848	      0.00009099	     -0.20883294	     -0.06616412	      0.88298287	     -0.00013612	     -0.22131740	     -0.00176782	     -0.00090529	    166.07927232
      1.51986037	     -0.06796057	      0.00009192	     -0.20892582	     -0.06616684	      0.88298145	     -0.00013675	     -0.22135518	     -0.00168228	     -0.00090078	    163.35773435
      1.52143325	     -0.06804394	      0.00009283	     -0.20900998	     -0.06616942	      0.88298004	     -0.00013739	     -0.22139290	     -0.00159840	     -0.00089545	    165.40623698
      1.52300612	     -0.06813081	      0.00009482	     -0.20909770	     -0.06617186	      0.88297864	     -0.00013803	     -0.22143026	     -0.00150927	     -0.00088595	    162.71432202
      1.52457900	     -0.06820681	      0.00009641	     -0.20917453	     -0.06617417	      0.88297725	     -0.00013868	     -0.22146727	     -0.00142181	     -0.00087549	    164.69282280
      1.52615188	     -0.06828461	      0.00009859	     -0.20925323	     -0.06617633	      0.88297588	     -0.00013933	     -0.22150365	     -0.00132925	     -0.00086095	    162.16078090
      1.52772476	     -0.06835286	      0.00009992	     -0.20932235	     -0.06617835	      0.88297454	     -0.00013999	     -0.22153946	     -0.00123835	     -0.00084555	    164.22735185
      1.52929764	     -0.06842349	      0.00010124	     -0.20939389	     -0.06618022	      0.88297323	     -0.00014066	     -0.22157445	     -0.00114242	     -0.00082610	    161.73923775
      1.53087051	     -0.06848426	      0.00010199	     -0.20945556	     -0.06618194	      0.88297194	     -0.00014133	     -0.22160865	     -0.00104825	     -0.00080582	    163.75942679
      1.53244339	     -0.06854716	      0.00010232	     -0.20951939	     -0.06618352	      0.88297070	     -0.00014201	     -0.22164183	     -0.00094935	     -0.00078161	    161.37936554
      1.53401627	     -0.06860046	      0.00010144	     -0.20957359	     -0.06618493	      0.88296949	     -0.00014270	     -0.22167403	     -0.00085238	     -0.00075659	    163.45044765
      1.53558915	     -0.06865635	      0.00010015	     -0.20963041	     -0.06618619	      0.88296832	     -0.00014339	     -0.22170507	     -0.00075088	     -0.00072761	    161.05894667
      1.53716203	     -0.06870404	      0.00009811	     -0.20967901	     -0.06618730	      0.88296720	     -0.00014409	     -0.22173507	     -0.00065146	     -0.00069811	    163.05726608
      1.53873490	     -0.06875529	      0.00009588	     -0.20973119	     -0.06618824	      0.88296612	     -0.00014480	     -0.22176387	     -0.00054776	     -0.00066524	    160.77256039
      1.54030778	     -0.06879904	      0.00009304	     -0.20977586	     -0.06618902	      0.88296510	     -0.00014551	     -0.22179161	     -0.00044627	     -0.00063235	    162.80506178
      1.54188066	     -0.06884645	      0.00009009	     -0.20982423	     -0.06618964	      0.88296414	     -0.00014624	     -0.22181815	     -0.00034059	     -0.00059652	    160.49472457
      1.54345354	     -0.06888701	      0.00008665	     -0.20986571	     -0.06619009	      0.88296323	     -0.00014696	     -0.22184362	     -0.00023718	     -0.00056130	    162.46719261
      1.54502641	     -0.06893145	      0.00008317	     -0.20991111	     -0.06619038	      0.88296237	     -0.00014770	     -0.22186789	     -0.00012971	     -0.00052378	    160.23035352
      1.54659929	     -0.06896818	      0.00007931	     -0.20994879	     -0.06619050	      0.88296158	     -0.00014844	     -0.22189104	     -0.00002454	     -0.00048734	    162.24770958
      1.54817217	     -0.06900764	      0.00007546	     -0.20998922	     -0.06619046	      0.88296084	     -0.00014919	     -0.22191291	      0.00008465	     -0.00044911	    160.01412015
      1.54974505	     -0.06903916	      0.00007130	     -0.21002170	     -0.06619024	      0.88296017	     -0.00014994	     -0.22193360	      0.00019153	     -0.00041256	    162.00630335
      1.55131793	     -0.06907271	      0.00006719	     -0.21005625	     -0.06618985	      0.88295955	     -0.00015069	     -0.22195294	      0.00030229	     -0.00037476	    159.84490810
      1.55289080	     -0.06909767	      0.00006285	     -0.21008217	     -0.06618929	      0.88295899	     -0.00015146	     -0.22197100	      0.00041062	     -0.00033900	    161.89047888
      1.55446368	     -0.06912369	      0.00005865	     -0.21010920	     -0.06618856	      0.88295848	     -0.00015222	     -0.22198761	      0.00052272	     -0.00030217	    159.72423530
      1.55603656	     -0.06914045	      0.00005431	     -0.21012695	     -0.06618765	      0.88295803	     -0.00015299	     -0.22200284	      0.00063230	     -0.00026754	    161.70626856
      1.55760944	     -0.06915756	      0.00005018	     -0.21014507	     -0.06618657	      0.88295764	     -0.00015377	     -0.22201653	      0.00074537	     -0.00023208	    159.65033503
      1.55918232	     -0.06916477	      0.00004596	     -0.21015328	     -0.06618531	      0.88295730	     -0.00015455	     -0.22202871	      0.00085572	     -0.00019879	    161.72239767
      1.56075519	     -0.06917176	      0.00004193	     -0.21016129	     -0.06618387	      0.88295702	     -0.00015533	     -0.22203925	      0.00096941	     -0.00016450	    159.65916858
      1.56232807	     -0.06916866	      0.00003779	     -0.21015920	     -0.06618226	      0.88295679	     -0.00015611	     -0.22204822	      0.00108018	     -0.00013231	    161.72656139
      1.56390095	     -0.06916618	      0.00003376	     -0.21015775	     -0.06618047	      0.88295660	     -0.00015690	     -0.22205549	      0.00119401	     -0.00009901	    159.72128187
      1.56547383	     -0.06915484	      0.00002959	     -0.21014741	     -0.06617851	      0.88295647	     -0.00015769	     -0.22206120	      0.00130468	     -0.00006760	    161.76730832
      1.56704671	     -0.06914565	      0.00002551	     -0.21013924	     -0.06617636	      0.88295639	     -0.00015848	     -0.22206529	      0.00141811	     -0.00003505	    159.78475844
      1.56861958	     -0.06912943	      0.00002129	     -0.21012402	     -0.06617405	      0.88295636	     -0.00015928	     -0.22206795	      0.00152814	     -0.00000440	    161.87456133
      1.57019246	     -0.06911585	      0.00001721	     -0.21011145	     -0.06617155	      0.88295638	     -0.00016007	     -0.22206915	      0.00164084	      0.00002742	    159.85140162
      1.57176534	     -0.06909506	      0.00001292	     -0.21009164	     -0.06616889	      0.88295645	     -0.00016087	     -0.22206907	      0.00175007	      0.00005718	    161.92786365
      1.57333822	     -0.06907666	      0.00000833	     -0.21007424	     -0.06616605	      0.88295656	     -0.00016167	     -0.22206763	      0.00186189	      0.00008799	    160.02916106
      1.57491110	     -0.06904779	      0.00000313	     -0.21004632	     -0.06616303	      0.88295672	     -0.00016247	     -0.22206492	      0.00197026	      0.00011713	    162.16991775
      1.57648397	     -0.06901746	     -0.00000238	     -0.21001697	     -0.06615985	      0.88295693	     -0.00016327	     -0.22206074	      0.00208100	      0.00014761	    160.47033590
      1.57805685	     -0.06896930	     -0.00000775	     -0.20996975	     -0.06615649	      0.88295719	     -0.00016407	     -0.22205500	      0.00218801	      0.00017755	    162.68455628
      1.57962973	     -0.06891599	     -0.00001265	     -0.20991742	     -0.06615296	      0.88295749	     -0.00016488	     -0.22204735	      0.00229686	      0.00020957	    161.04703178
      1.58120261	     -0.06884265	     -0.00001741	     -0.20984502	     -0.06614927	      0.88295785	     -0.00016568	     -0.22203773	      0.00240155	      0.00024266	    163.03527344
      1.58323731	     -0.06874342	     -0.00002313	     -0.20974701	     -0.06614424	      0.88295839	     -0.00016672	     -0.22202198	      0.00253714	      0.00028840	    162.14636720
      1.58481778	     -0.06864042	     -0.00002780	     -0.20964494	     -0.06614015	      0.88295887	     -0.00016753	     -0.22200740	      0.00263788	      0.00032787	    163.87896493
      1.58639826	     -0.06853531	     -0.00003138	     -0.20954076	     -0.06613591	      0.88295942	     -0.00016834	     -0.22199045	      0.00273785	      0.00036944	    163.96170424
      1.58797873	     -0.06841602	     -0.00003517	     -0.20942236	     -0.06613150	      0.88296004	     -0.00016914	     -0.22197131	      0.00283477	      0.00041436	    164.73832076
      1.58948782	     -0.06829335	     -0.00003791	     -0.20930054	     -0.06612716	      0.88296070	     -0.00016992	     -0.22195090	      0.00292451	      0.00045941	    165.71527287
      1.59099691	     -0.06816179	     -0.00004059	     -0.20916981	     -0.06612268	      0.88296143	     -0.00017069	     -0.22192847	      0.00301247	      0.00050821	    165.31469822
      1.59250601	     -0.06801970	     -0.00004304	     -0.20902852	     -0.06611807	      0.88296224	     -0.00017146	     -0.22190408	      0.00309602	      0.00055900	    166.90711567
      1.59437900	     -0.06784333	     -0.00004620	     -0.20885309	     -0.06611217	      0.88296335	     -0.00017242	     -0.22187115	      0.00319717	      0.00062562	    166.62012197
      1.59625199	     -0.06764816	     -0.00004986	     -0.20865882	     -0.06610609	      0.88296458	     -0.00017339	     -0.22183570	      0.00329187	      0.00069689	    167.81702347
      1.59777260	     -0.06748658	     -0.00005203	     -0.20849793	     -0.06610103	      0.88296569	     -0.00017417	     -0.22180501	      0.00336570	      0.00075640	    168.48034609
      1.59929322	     -0.06732246	     -0.00005490	     -0.20833446	     -0.06609586	      0.88296688	     -0.00017495	     -0.22177277	      0.00343574	      0.00081689	    169.92881642
      1.60104791	     -0.06713004	     -0.00005763	     -0.20814278	     -0.06608976	      0.88296838	     -0.00017585	     -0.22173381	      0.00351298	      0.00088756	    170.65372358
      1.60280261	     -0.06693481	     -0.00006091	     -0.20794821	     -0.06608354	      0.88297000	     -0.00017676	     -0.22169307	      0.00358522	      0.00095927	    171.62597619
      1.60455730	     -0.06673953	     -0.00006380	     -0.20775358	     -0.06607719	      0.88297175	     -0.00017766	     -0.22165078	      0.00365392	      0.00103139	    170.85732360
      1.60604586	     -0.06656619	     -0.00006672	     -0.20758071	     -0.06607171	      0.88297333	     -0.00017843	     -0.22161388	      0.00370663	      0.00109113	    173.16591733
      1.60753443	     -0.06639972	     -0.00006905	     -0.20741470	     -0.06606615	      0.88297500	     -0.00017920	     -0.22157598	      0.00375745	      0.00114956	    173.65447564
      1.60902299	     -0.06623093	     -0.00007185	     -0.20724634	     -0.06606052	      0.88297675	     -0.00017998	     -0.22153728	      0.00380444	      0.00120588	    175.00016515
      1.61051155	     -0.06606470	     -0.00007445	     -0.20708052	     -0.06605483	      0.88297858	     -0.00018075	     -0.22149781	      0.00384937	      0.00126079	    174.59250160
      1.61200011	     -0.06589591	     -0.00007733	     -0.20691209	     -0.06604907	      0.88298050	     -0.00018152	     -0.22145771	      0.00388953	      0.00131278	    176.26388526
      1.61358480	     -0.06572337	     -0.00008023	     -0.20673989	     -0.06604287	      0.88298262	     -0.00018234	     -0.22141438	      0.00392946	      0.00136445	    177.07440525
      1.61516950	     -0.06555300	     -0.00008347	     -0.20656985	     -0.06603661	      0.88298482	     -0.00018317	     -0.22137062	      0.00396663	      0.00141301	    176.70680755
      1.61675419	     -0.06538394	     -0.00008679	     -0.20640105	     -0.06603030	      0.88298710	     -0.00018399	     -0.22132655	      0.00399863	      0.00145659	    178.64620446
      1.61851107	     -0.06520717	     -0.00009064	     -0.20622455	     -0.06602325	      0.88298970	     -0.00018491	     -0.22127746	      0.00403166	      0.00149896	    178.81561234
      1.62026795	     -0.06503031	     -0.00009370	     -0.20604792	     -0.06601614	      0.88299236	     -0.00018582	     -0.22122834	      0.00406010	      0.00153571	    179.37820760
      1.62215185	     -0.06485496	     -0.00009850	     -0.20587276	     -0.06600846	      0.88299529	     -0.00018681	     -0.22117567	      0.00408618	      0.00156629	    180.38353839
      1.62376295	     -0.06470097	     -0.00010025	     -0.20571894	     -0.06600187	      0.88299783	     -0.00018765	     -0.22113088	      0.00410560	      0.00158649	    180.76277991
      1.62537404	     -0.06456169	     -0.00010496	     -0.20557974	     -0.06599524	      0.88300039	     -0.00018849	     -0.22108624	      0.00412117	      0.00159918	    182.51269300
      1.62698514	     -0.06442084	     -0.00010612	     -0.20543902	     -0.06598859	      0.88300298	     -0.00018933	     -0.22104200	      0.00413570	      0.00160637	    181.76943492
      1.62842719	     -0.06430339	     -0.00011062	     -0.20532160	     -0.06598262	      0.88300529	     -0.00019009	     -0.22100273	      0.00414500	      0.00160664	    183.04705482
      1.62986925	     -0.06418994	     -0.00011240	     -0.20520820	     -0.06597663	      0.88300761	     -0.00019085	     -0.22096387	      0.00415311	      0.00160201	    183.13101792
      1.63131130	     -0.06408277	     -0.00011571	     -0.20510104	     -0.06597064	      0.88300991	     -0.00019160	     -0.22092549	      0.00415895	      0.00159238	    183.60595664
      1.63304928	     -0.06395622	     -0.00011693	     -0.20497452	     -0.06596341	      0.88301267	     -0.00019252	     -0.22087992	      0.00416322	      0.00157420	    184.42648701
      1.63470283	     -0.06384783	     -0.00011973	     -0.20486612	     -0.06595652	      0.88301525	     -0.00019338	     -0.22083726	      0.00416540	      0.00155071	    184.40435404
      1.63616311	     -0.06375292	     -0.00011964	     -0.20477121	     -0.06595044	      0.88301750	     -0.00019415	     -0.22080030	      0.00416481	      0.00152460	    185.26412565
      1.63762339	     -0.06366691	     -0.00012197	     -0.20468516	     -0.06594436	      0.88301970	     -0.00019492	     -0.22076399	      0.00416353	      0.00149454	    185.00529462
      1.63908366	     -0.06357968	     -0.00012319	     -0.20459788	     -0.06593828	      0.88302186	     -0.00019569	     -0.22072842	      0.00415984	      0.00145963	    186.05247342
      1.64054394	     -0.06350364	     -0.00012602	     -0.20452177	     -0.06593221	      0.88302396	     -0.00019646	     -0.22069366	      0.00415596	      0.00142145	    185.35107698
      1.64200421	     -0.06342929	     -0.00012806	     -0.20444733	     -0.06592614	      0.88302601	     -0.00019723	     -0.22065983	      0.00414947	      0.00137936	    186.42453690
      1.64383935	     -0.06335194	     -0.00013088	     -0.20436985	     -0.06591854	      0.88302849	     -0.00019819	     -0.22061860	      0.00414030	      0.00132163	    186.72383268
      1.64544657	     -0.06328677	     -0.00013161	     -0.20430459	     -0.06591189	      0.88303057	     -0.00019904	     -0.22058382	      0.00413159	      0.00126813	    185.93453371
      1.64705379	     -0.06322933	     -0.00013456	     -0.20424701	     -0.06590526	      0.88303256	     -0.00019989	     -0.22055017	      0.00412010	      0.00121076	    187.47930965
      1.64866100	     -0.06317613	     -0.00013410	     -0.20419371	     -0.06589864	      0.88303446	     -0.00020073	     -0.22051765	      0.00410933	      0.00115078	    186.91472576
      1.65003771	     -0.06313587	     -0.00013711	     -0.20415331	     -0.06589299	      0.88303601	     -0.00020146	     -0.22049067	      0.00409862	      0.00109739	    187.49986114
      1.65141441	     -0.06309686	     -0.00013778	     -0.20411419	     -0.06588736	      0.88303748	     -0.00020218	     -0.22046451	      0.00408781	      0.00104291	    187.40235215
      1.65279111	     -0.06306240	     -0.00013993	     -0.20407960	     -0.06588174	      0.88303888	     -0.00020291	     -0.22043917	      0.00407631	      0.00098750	    187.57155461
      1.65457970	     -0.06302091	     -0.00014141	     -0.20403795	     -0.06587446	      0.88304058	     -0.00020385	     -0.22040741	      0.00406061	      0.00091458	    187.87832030
      1.65636828	     -0.06299016	     -0.00014502	     -0.20400700	     -0.06586721	      0.88304215	     -0.00020479	     -0.22037687	      0.00404473	      0.00084167	    187.48890870
      1.65774839	     -0.06295892	     -0.00014427	     -0.20397565	     -0.06586164	      0.88304327	     -0.00020552	     -0.22035415	      0.00403143	      0.00078631	    187.89952515
      1.65912850	     -0.06293857	     -0.00014644	     -0.20395514	     -0.06585609	      0.88304432	     -0.00020624	     -0.22033202	      0.00401788	      0.00073098	    188.43825972
      1.66050860	     -0.06291921	     -0.00014698	     -0.20393566	     -0.06585055	      0.88304529	     -0.00020697	     -0.22031060	      0.00400462	      0.00067683	    188.09562788
      1.66220739	     -0.06290036	     -0.00014882	     -0.20391662	     -0.06584376	      0.88304639	     -0.00020786	     -0.22028511	      0.00398681	      0.00061105	    189.20989509
      1.66390617	     -0.06288755	     -0.00014871	     -0.20390369	     -0.06583700	      0.88304737	     -0.00020875	     -0.22026060	      0.00397106	      0.00054892	    186.78241130
      1.66519237	     -0.06287669	     -0.00015067	     -0.20389267	     -0.06583191	      0.88304805	     -0.00020942	     -0.22024273	      0.00395626	      0.00050255	    188.83348983
      1.66647858	     -0.06287224	     -0.00015116	     -0.20388809	     -0.06582683	      0.88304866	     -0.00021009	     -0.22022541	      0.00394325	      0.00045824	    188.21059736
      1.66805148	     -0.06286940	     -0.00015245	     -0.20388509	     -0.06582064	      0.88304934	     -0.00021091	     -0.22020501	      0.00392618	      0.00040560	    188.97294776
      1.66962439	     -0.06287319	     -0.00015301	     -0.20388873	     -0.06581447	      0.88304994	     -0.00021173	     -0.22018545	      0.00391077	      0.00035629	    187.21295604
      1.67119729	     -0.06287462	     -0.00015429	     -0.20388999	     -0.06580834	      0.88305046	     -0.00021255	     -0.22016677	      0.00389307	      0.00030897	    188.84882007
      1.67277020	     -0.06288933	     -0.00015434	     -0.20390456	     -0.06580223	      0.88305092	     -0.00021336	     -0.22014887	      0.00387692	      0.00026364	    188.37169100
      1.67434310	     -0.06290309	     -0.00015616	     -0.20391816	     -0.06579614	      0.88305130	     -0.00021418	     -0.22013190	      0.00386118	      0.00022191	    187.81110492
      1.67569632	     -0.06292039	     -0.00015596	     -0.20393533	     -0.06579093	      0.88305157	     -0.00021488	     -0.22011800	      0.00384710	      0.00018682	    188.17432463
      1.67704953	     -0.06294109	     -0.00015711	     -0.20395591	     -0.06578573	      0.88305180	     -0.00021558	     -0.22010476	      0.00383424	      0.00015404	    187.47987776
      1.67840274	     -0.06296404	     -0.00015756	     -0.20397874	     -0.06578055	      0.88305199	     -0.00021627	     -0.22009216	      0.00382094	      0.00012233	    187.73394188
      1.68040625	     -0.06300926	     -0.00015905	     -0.20402379	     -0.06577291	      0.88305219	     -0.00021730	     -0.22007471	      0.00380365	      0.00007850	    185.57788173
      1.68188370	     -0.06303746	     -0.00015862	     -0.20405187	     -0.06576730	      0.88305228	     -0.00021806	     -0.22006276	      0.00378917	      0.00004802	    187.04954753
      1.68336114	     -0.06307819	     -0.00015960	     -0.20409248	     -0.06576171	      0.88305233	     -0.00021881	     -0.22005151	      0.00377682	      0.00001896	    186.72736548
      1.68525425	     -0.06313130	     -0.00015883	     -0.20414548	     -0.06575458	      0.88305234	     -0.00021977	     -0.22003831	      0.00376164	     -0.00001680	    186.78996290
      1.68654109	     -0.06317461	     -0.00016091	     -0.20418869	     -0.06574974	      0.88305230	     -0.00022043	     -0.22003002	      0.00375276	     -0.00003920	    185.81624269
      1.68782793	     -0.06321635	     -0.00016058	     -0.20423036	     -0.06574492	      0.88305223	     -0.00022108	     -0.22002230	      0.00374375	     -0.00006134	    185.86251362
      1.68959788	     -0.06328168	     -0.00016135	     -0.20429561	     -0.06573830	      0.88305210	     -0.00022198	     -0.22001254	      0.00373349	     -0.00009016	    184.43310320
      1.69136782	     -0.06334089	     -0.00016031	     -0.20435476	     -0.06573171	      0.88305192	     -0.00022287	     -0.22000377	      0.00372271	     -0.00011789	    185.62755922
      1.69270673	     -0.06339862	     -0.00016159	     -0.20441243	     -0.06572672	      0.88305174	     -0.00022354	     -0.21999759	      0.00371695	     -0.00013838	    184.65136433
      1.69404565	     -0.06345043	     -0.00016100	     -0.20446422	     -0.06572175	      0.88305155	     -0.00022421	     -0.21999195	      0.00371200	     -0.00015775	    183.83314452
      1.69538456	     -0.06350391	     -0.00016107	     -0.20451768	     -0.06571679	      0.88305132	     -0.00022488	     -0.21998668	      0.00370732	     -0.00017704	    183.95306201
      1.69737663	     -0.06358770	     -0.00016028	     -0.20460148	     -0.06570941	      0.88305094	     -0.00022587	     -0.21997952	      0.00370392	     -0.00020429	    181.53796771
      1.69890006	     -0.06364508	     -0.00016075	     -0.20465884	     -0.06570377	      0.88305061	     -0.00022663	     -0.21997451	      0.00370029	     -0.00022440	    183.15489020
      1.70042349	     -0.06370826	     -0.00015992	     -0.20472205	     -0.06569813	      0.88305026	     -0.00022739	     -0.21996978	      0.00369987	     -0.00024364	    182.18467330
      1.70194692	     -0.06377083	     -0.00016076	     -0.20478463	     -0.06569249	      0.88304987	     -0.00022814	     -0.21996542	      0.00369986	     -0.00026242	    182.56269992
      1.70347035	     -0.06383501	     -0.00015988	     -0.20484887	     -0.06568685	      0.88304946	     -0.00022889	     -0.21996137	      0.00370255	     -0.00027964	    180.72451350
      1.70499378	     -0.06389440	     -0.00016080	     -0.20490829	     -0.06568121	      0.88304902	     -0.00022963	     -0.21995757	      0.00370457	     -0.00029635	    181.80457652
      1.70651721	     -0.06395702	     -0.00015980	     -0.20497099	     -0.06567557	      0.88304856	     -0.00023038	     -0.21995393	      0.00370938	     -0.00031193	    180.54212219
      1.70804064	     -0.06401690	     -0.00016071	     -0.20503093	     -0.06566991	      0.88304807	     -0.00023112	     -0.21995045	      0.00371456	     -0.00032644	    180.62006188
      1.70956407	     -0.06407540	     -0.00015977	     -0.20508953	     -0.06566425	      0.88304756	     -0.00023186	     -0.21994707	      0.00372164	     -0.00033934	    179.44830450
      1.71108751	     -0.06412933	     -0.00016068	     -0.20514353	     -0.06565857	      0.88304704	     -0.00023260	     -0.21994375	      0.00372847	     -0.00035158	    180.45513398
      1.71261094	     -0.06418599	     -0.00015970	     -0.20520033	     -0.06565288	      0.88304649	     -0.00023333	     -0.21994043	      0.00373816	     -0.00036187	    178.72884565
      1.71413437	     -0.06423561	     -0.00016085	     -0.20525003	     -0.06564718	      0.88304593	     -0.00023406	     -0.21993717	      0.00374718	     -0.00037122	    179.61207937
      1.71565780	     -0.06428650	     -0.00015981	     -0.20530106	     -0.06564147	      0.88304536	     -0.00023479	     -0.21993384	      0.00375852	     -0.00037891	    178.21576668
      1.71718123	     -0.06433036	     -0.00016107	     -0.20534503	     -0.06563573	      0.88304478	     -0.00023552	     -0.21993051	      0.00376967	     -0.00038484	    178.57977717
      1.71870466	     -0.06437172	     -0.00016000	     -0.20538653	     -0.06562998	      0.88304419	     -0.00023624	     -0.21992711	      0.00378173	     -0.00038965	    178.31750101
      1.72022809	     -0.06441149	     -0.00016115	     -0.20542642	     -0.06562421	      0.88304360	     -0.00023696	     -0.21992365	      0.00379488	     -0.00039222	    177.76105056
      1.72175152	     -0.06444549	     -0.00016024	     -0.20546057	     -0.06561842	      0.88304300	     -0.00023768	     -0.21992014	      0.00380765	     -0.00039379	    178.05847119
      1.72327495	     -0.06447887	     -0.00016127	     -0.20549408	     -0.06561261	      0.88304240	     -0.00023840	     -0.21991655	      0.00382210	     -0.00039293	    176.90814696
      1.72479838	     -0.06450317	     -0.00016051	     -0.20551853	     -0.06560677	      0.88304180	     -0.00023911	     -0.21991293	      0.00383545	     -0.00039069	    177.46877647
      1.72632181	     -0.06452953	     -0.00016152	     -0.20554501	     -0.06560092	      0.88304121	     -0.00023982	     -0.21990919	      0.00384945	     -0.00038713	    177.64726304
      1.72784524	     -0.06455012	     -0.00016090	     -0.20556576	     -0.06559504	      0.88304062	     -0.00024052	     -0.21990543	      0.00386466	     -0.00038095	    176.23785640
      1.72936867	     -0.06456459	     -0.00016185	     -0.20558035	     -0.06558915	      0.88304005	     -0.00024123	     -0.21990161	      0.00387815	     -0.00037377	    177.47589466
      1.73089210	     -0.06458033	     -0.00016131	     -0.20559624	     -0.06558323	      0.88303948	     -0.00024193	     -0.21989769	      0.00389332	     -0.00036470	    176.32295636
      1.73241553	     -0.06458902	     -0.00016234	     -0.20560506	     -0.06557729	      0.88303894	     -0.00024262	     -0.21989378	      0.00390754	     -0.00035376	    176.65118055
      1.73393896	     -0.06459498	     -0.00016181	     -0.20561116	     -0.06557132	      0.88303841	     -0.00024332	     -0.21988980	      0.00392164	     -0.00034185	    176.79995074
      1.73546239	     -0.06460080	     -0.00016277	     -0.20561711	     -0.06556534	      0.88303790	     -0.00024401	     -0.21988580	      0.00393652	     -0.00032774	    175.94077255
      1.73698582	     -0.06459888	     -0.00016244	     -0.20561531	     -0.06555933	      0.88303741	     -0.00024470	     -0.21988180	      0.00394994	     -0.00031283	    176.67047387
      1.73897566	     -0.06460642	     -0.00016439	     -0.20562299	     -0.06555145	      0.88303681	     -0.00024559	     -0.21987645	      0.00396938	     -0.00029163	    174.76225166
      1.74025620	     -0.06459291	     -0.00016320	     -0.20560960	     -0.06554636	      0.88303644	     -0.00024616	     -0.21987318	      0.00397932	     -0.00027569	    175.94011479
      1.74153673	     -0.06458653	     -0.00016384	     -0.20560330	     -0.06554126	      0.88303610	     -0.00024673	     -0.21986974	      0.00399043	     -0.00025969	    176.14261104
      1.74344342	     -0.06457984	     -0.00016404	     -0.20559677	     -0.06553363	      0.88303563	     -0.00024757	     -0.21986473	      0.00400763	     -0.00023562	    175.33313430
      1.74504104	     -0.06456622	     -0.00016511	     -0.20558324	     -0.06552722	      0.88303527	     -0.00024827	     -0.21986055	      0.00402086	     -0.00021426	    175.80914741
      1.74663866	     -0.06455382	     -0.00016478	     -0.20557095	     -0.06552079	      0.88303494	     -0.00024897	     -0.21985635	      0.00403404	     -0.00019283	    175.94087343
      1.74823629	     -0.06454253	     -0.00016629	     -0.20555976	     -0.06551433	      0.88303465	     -0.00024966	     -0.21985223	      0.00404730	     -0.00017106	    175.60292979
      1.74983391	     -0.06452505	     -0.00016502	     -0.20554240	     -0.06550786	      0.88303440	     -0.00025035	     -0.21984821	      0.00405986	     -0.00014940	    175.54304462
      1.75143153	     -0.06451507	     -0.00016732	     -0.20553248	     -0.06550136	      0.88303418	     -0.00025103	     -0.21984428	      0.00407180	     -0.00012858	    176.09515108
      1.75284076	     -0.06450490	     -0.00016613	     -0.20552241	     -0.06549561	      0.88303401	     -0.00025163	     -0.21984107	      0.00408312	     -0.00011042	    175.03947005
      1.75425000	     -0.06449913	     -0.00016761	     -0.20551670	     -0.06548985	      0.88303386	     -0.00025223	     -0.21983814	      0.00409316	     -0.00009395	    175.66213001
      1.75565924	     -0.06449538	     -0.00016784	     -0.20551303	     -0.06548408	      0.88303374	     -0.00025282	     -0.21983559	      0.00410431	     -0.00007833	    174.68147863
      1.75706847	     -0.06449209	     -0.00016899	     -0.20550979	     -0.06547829	      0.88303364	     -0.00025342	     -0.21983345	      0.00411443	     -0.00006472	    175.23255243
      1.75908071	     -0.06449510	     -0.00016976	     -0.20551290	     -0.06546999	      0.88303353	     -0.00025426	     -0.21983114	      0.00413100	     -0.00004816	    173.29206290
      1.76048316	     -0.06449564	     -0.00017191	     -0.20551346	     -0.06546419	      0.88303347	     -0.00025484	     -0.21983014	      0.00414052	     -0.00003949	    175.13207162
      1.76188560	     -0.06450185	     -0.00017278	     -0.20551973	     -0.06545838	      0.88303342	     -0.00025542	     -0.21982964	      0.00415225	     -0.00003269	    174.19213828
      1.76364115	     -0.06451010	     -0.00017504	     -0.20552804	     -0.06545107	      0.88303336	     -0.00025614	     -0.21982978	      0.00416663	     -0.00002756	    174.16868782
      1.76506137	     -0.06451787	     -0.00017607	     -0.20553587	     -0.06544515	      0.88303333	     -0.00025671	     -0.21983048	      0.00417893	     -0.00002561	    173.60712637
      1.76648158	     -0.06452375	     -0.00017773	     -0.20554180	     -0.06543920	      0.88303329	     -0.00025729	     -0.21983164	      0.00419100	     -0.00002621	    174.14187016
      1.76837393	     -0.06453619	     -0.00017903	     -0.20555433	     -0.06543126	      0.88303324	     -0.00025805	     -0.21983387	      0.00420886	     -0.00002997	    173.00234330
      1.76966803	     -0.06454277	     -0.00018088	     -0.20556095	     -0.06542580	      0.88303320	     -0.00025856	     -0.21983587	      0.00422037	     -0.00003484	    173.81738490
      1.77096212	     -0.06455048	     -0.00018199	     -0.20556873	     -0.06542033	      0.88303315	     -0.00025907	     -0.21983822	      0.00423327	     -0.00004054	    173.08092332
      1.77254668	     -0.06455609	     -0.00018366	     -0.20557441	     -0.06541361	      0.88303308	     -0.00025969	     -0.21984151	      0.00424841	     -0.00004971	    173.65527063
      1.77413123	     -0.06456371	     -0.00018486	     -0.20558213	     -0.06540687	      0.88303299	     -0.00026030	     -0.21984523	      0.00426558	     -0.00005930	    171.83541906
      1.77571579	     -0.06456316	     -0.00018638	     -0.20558164	     -0.06540010	      0.88303289	     -0.00026091	     -0.21984938	      0.00428081	     -0.00007014	    173.18767474
      1.77730034	     -0.06456878	     -0.00018756	     -0.20558736	     -0.06539330	      0.88303277	     -0.00026151	     -0.21985378	      0.00429777	     -0.00008172	    172.65080301
      1.77888490	     -0.06457000	     -0.00018916	     -0.20558866	     -0.06538648	      0.88303263	     -0.00026210	     -0.21985856	      0.00431525	     -0.00009307	    172.03930449
      1.78046946	     -0.06456812	     -0.00019016	     -0.20558687	     -0.06537963	      0.88303247	     -0.00026269	     -0.21986357	      0.00433215	     -0.00010443	    172.35176297
      1.78205401	     -0.06456340	     -0.00019184	     -0.20558225	     -0.06537275	      0.88303230	     -0.00026327	     -0.21986870	      0.00434936	     -0.00011570	    173.05817578
      1.78363857	     -0.06455741	     -0.00019264	     -0.20557637	     -0.06536584	      0.88303211	     -0.00026384	     -0.21987385	      0.00436829	     -0.00012518	    171.57763333
      1.78522312	     -0.06454075	     -0.00019438	     -0.20555979	     -0.06535891	      0.88303190	     -0.00026441	     -0.21987894	      0.00438503	     -0.00013396	    173.51018991
      1.78680768	     -0.06452982	     -0.00019504	     -0.20554898	     -0.06535194	      0.88303168	     -0.00026497	     -0.21988384	      0.00440455	     -0.00014024	    171.49960594
      1.78839223	     -0.06450519	     -0.00019714	     -0.20552443	     -0.06534495	      0.88303146	     -0.00026552	     -0.21988860	      0.00442104	     -0.00014495	    173.82602693
      1.78980432	     -0.06448508	     -0.00019736	     -0.20550442	     -0.06533870	      0.88303125	     -0.00026600	     -0.21989251	      0.00443785	     -0.00014640	    172.51113755
      1.79121640	     -0.06445856	     -0.00019853	     -0.20547798	     -0.06533242	      0.88303104	     -0.00026648	     -0.21989615	      0.00445311	     -0.00014576	    173.19304261
      1.79262849	     -0.06443148	     -0.00019915	     -0.20545100	     -0.06532612	      0.88303084	     -0.00026695	     -0.21989948	      0.00446854	     -0.00014240	    173.00502653
      1.79438071	     -0.06439144	     -0.00020065	     -0.20541105	     -0.06531827	      0.88303060	     -0.00026753	     -0.21990318	      0.00448641	     -0.00013475	    173.84058502
      1.79599753	     -0.06435368	     -0.00020186	     -0.20537338	     -0.06531101	      0.88303039	     -0.00026805	     -0.21990608	      0.00450287	     -0.00012404	    173.57079268
      1.79761435	     -0.06430720	     -0.00020386	     -0.20532697	     -0.06530371	      0.88303020	     -0.00026856	     -0.21990847	      0.00451795	     -0.00010897	    174.17168034
      1.79923116	     -0.06426192	     -0.00020424	     -0.20528177	     -0.06529640	      0.88303004	     -0.00026907	     -0.21991032	      0.00453278	     -0.00009034	    173.77404676
      1.80060403	     -0.06421827	     -0.00020537	     -0.20523817	     -0.06529017	      0.88302993	     -0.00026949	     -0.21991152	      0.00454358	     -0.00007207	    175.03451105
      1.80197690	     -0.06417568	     -0.00020571	     -0.20519565	     -0.06528392	      0.88302984	     -0.00026991	     -0.21991238	      0.00455493	     -0.00005075	    174.50558875
      1.80334976	     -0.06412741	     -0.00020629	     -0.20514742	     -0.06527766	      0.88302979	     -0.00027032	     -0.21991284	      0.00456450	     -0.00002747	    175.48363982
      1.80522718	     -0.06405861	     -0.00020622	     -0.20507871	     -0.06526908	      0.88302977	     -0.00027087	     -0.21991265	      0.00457806	      0.00000846	    174.40902148
      1.80683326	     -0.06398495	     -0.00020640	     -0.20500509	     -0.06526172	      0.88302981	     -0.00027133	     -0.21991159	      0.00458597	      0.00004220	    176.87345033
      1.80843935	     -0.06391928	     -0.00020518	     -0.20493949	     -0.06525435	      0.88302991	     -0.00027178	     -0.21990950	      0.00459491	      0.00007868	    176.26064132
      1.80988263	     -0.06385026	     -0.00020499	     -0.20487050	     -0.06524771	      0.88303004	     -0.00027218	     -0.21990696	      0.00460067	      0.00011375	    177.38686295
      1.81132591	     -0.06378517	     -0.00020411	     -0.20480544	     -0.06524107	      0.88303023	     -0.00027257	     -0.21990368	      0.00460602	      0.00015038	    177.52480625
      1.81276920	     -0.06371514	     -0.00020431	     -0.20473542	     -0.06523442	      0.88303048	     -0.00027295	     -0.21989975	      0.00461003	      0.00018857	    178.11919847
      1.81421248	     -0.06364525	     -0.00020416	     -0.20466552	     -0.06522776	      0.88303078	     -0.00027333	     -0.21989514	      0.00461316	      0.00022825	    178.27316443
      1.81565577	     -0.06357364	     -0.00020442	     -0.20459390	     -0.06522110	      0.88303114	     -0.00027370	     -0.21988990	      0.00461469	      0.00026870	    179.13640467
      1.81785719	     -0.06346519	     -0.00020358	     -0.20448543	     -0.06521094	      0.88303180	     -0.00027426	     -0.21988061	      0.00461609	      0.00033160	    178.62936750
      1.81909785	     -0.06339565	     -0.00020385	     -0.20441584	     -0.06520522	      0.88303223	     -0.00027456	     -0.21987466	      0.00461439	      0.00036746	    180.12056043
      1.82033851	     -0.06332993	     -0.00020341	     -0.20435009	     -0.06519949	      0.88303271	     -0.00027486	     -0.21986811	      0.00461268	      0.00040300	    180.56662942
      1.82233587	     -0.06322358	     -0.00020337	     -0.20424366	     -0.06519028	      0.88303357	     -0.00027534	     -0.21985645	      0.00460880	      0.00045999	    180.36524426
      1.82433323	     -0.06311225	     -0.00020295	     -0.20413222	     -0.06518109	      0.88303455	     -0.00027580	     -0.21984351	      0.00459976	      0.00051510	    184.02724675
      1.82559306	     -0.06304865	     -0.00020397	     -0.20406854	     -0.06517529	      0.88303522	     -0.00027609	     -0.21983464	      0.00459593	      0.00054977	    182.20174276
      1.82685289	     -0.06298185	     -0.00020392	     -0.20400165	     -0.06516951	      0.88303593	     -0.00027637	     -0.21982534	      0.00458969	      0.00058326	    182.47116130
      1.82844754	     -0.06289997	     -0.00020431	     -0.20391964	     -0.06516219	      0.88303689	     -0.00027672	     -0.21981295	      0.00457994	      0.00062334	    183.64831233
      1.83004219	     -0.06282234	     -0.00020457	     -0.20384188	     -0.06515490	      0.88303792	     -0.00027706	     -0.21979995	      0.00457037	      0.00066208	    182.51380998
      1.83163684	     -0.06273911	     -0.00020534	     -0.20375847	     -0.06514762	      0.88303900	     -0.00027740	     -0.21978640	      0.00455711	      0.00069809	    184.43810202
      1.83323149	     -0.06266445	     -0.00020549	     -0.20368365	     -0.06514037	      0.88304014	     -0.00027773	     -0.21977223	      0.00454395	      0.00073138	    184.55348342
      1.83482614	     -0.06258732	     -0.00020680	     -0.20360632	     -0.06513313	      0.88304133	     -0.00027805	     -0.21975760	      0.00452929	      0.00076199	    184.97542548
      1.83642079	     -0.06251234	     -0.00020689	     -0.20353115	     -0.06512592	      0.88304257	     -0.00027836	     -0.21974242	      0.00451300	      0.00078946	    185.87423190
      1.83780338	     -0.06244592	     -0.00020869	     -0.20346454	     -0.06511969	      0.88304368	     -0.00027862	     -0.21972885	      0.00449841	      0.00081128	    186.04357264
      1.83918598	     -0.06237870	     -0.00020933	     -0.20339712	     -0.06511348	      0.88304481	     -0.00027888	     -0.21971484	      0.00448235	      0.00083074	    186.88010894
      1.84086732	     -0.06229543	     -0.00021123	     -0.20331360	     -0.06510596	      0.88304623	     -0.00027919	     -0.21969717	      0.00446234	      0.00085224	    186.75765836
      1.84254867	     -0.06220646	     -0.00021163	     -0.20322437	     -0.06509848	      0.88304768	     -0.00027948	     -0.21967873	      0.00443946	      0.00087107	    188.30226790
      1.84391783	     -0.06213273	     -0.00021357	     -0.20315040	     -0.06509241	      0.88304888	     -0.00027972	     -0.21966307	      0.00442040	      0.00088502	    188.58227604
      1.84528700	     -0.06205469	     -0.00021349	     -0.20307215	     -0.06508638	      0.88305010	     -0.00027995	     -0.21964681	      0.00439976	      0.00089750	    189.34777211
      1.84699005	     -0.06195432	     -0.00021457	     -0.20297148	     -0.06507891	      0.88305164	     -0.00028023	     -0.21962567	      0.00437297	      0.00091187	    189.48419510
      1.84869310	     -0.06184583	     -0.00021339	     -0.20286271	     -0.06507148	      0.88305321	     -0.00028050	     -0.21960349	      0.00434296	      0.00092470	    191.26842810
      1.84996469	     -0.06176599	     -0.00021525	     -0.20278260	     -0.06506598	      0.88305439	     -0.00028070	     -0.21958624	      0.00432019	      0.00093400	    191.37334370
      1.85123629	     -0.06168281	     -0.00021532	     -0.20269917	     -0.06506050	      0.88305558	     -0.00028089	     -0.21956846	      0.00429574	      0.00094285	    192.03631926
      1.85300660	     -0.06156602	     -0.00021674	     -0.20258199	     -0.06505292	      0.88305726	     -0.00028115	     -0.21954286	      0.00425961	      0.00095491	    192.80669988
      1.85458842	     -0.06145742	     -0.00021655	     -0.20247304	     -0.06504621	      0.88305878	     -0.00028137	     -0.21951920	      0.00422517	      0.00096597	    193.24856059
      1.85617024	     -0.06134785	     -0.00021896	     -0.20236305	     -0.06503956	      0.88306032	     -0.00028159	     -0.21949481	      0.00418798	      0.00097707	    194.64447486
      1.85755412	     -0.06124730	     -0.00021810	     -0.20226218	     -0.06503379	      0.88306168	     -0.00028178	     -0.21947289	      0.00415389	      0.00098685	    195.37163186
      1.85893799	     -0.06114570	     -0.00021920	     -0.20216021	     -0.06502806	      0.88306305	     -0.00028196	     -0.21945042	      0.00411835	      0.00099760	    195.57303425
      1.86032186	     -0.06104065	     -0.00021861	     -0.20205479	     -0.06502239	      0.88306444	     -0.00028213	     -0.21942744	      0.00408023	      0.00100845	    196.75565290
      1.86214127	     -0.06090535	     -0.00021938	     -0.20191897	     -0.06501501	      0.88306629	     -0.00028235	     -0.21939648	      0.00402826	      0.00102362	    196.93606202
      1.86352582	     -0.06079747	     -0.00021772	     -0.20181070	     -0.06500947	      0.88306771	     -0.00028251	     -0.21937246	      0.00398549	      0.00103520	    198.50303514
      1.86491036	     -0.06069437	     -0.00021837	     -0.20170716	     -0.06500398	      0.88306915	     -0.00028267	     -0.21934805	      0.00394189	      0.00104724	    198.78615562
      1.86629491	     -0.06058837	     -0.00021734	     -0.20160073	     -0.06499855	      0.88307061	     -0.00028282	     -0.21932333	      0.00389583	      0.00105892	    199.97372437
      1.86767946	     -0.06048470	     -0.00021737	     -0.20149659	     -0.06499319	      0.88307208	     -0.00028296	     -0.21929831	      0.00384872	      0.00107093	    200.11591163
      1.86906401	     -0.06037981	     -0.00021668	     -0.20139123	     -0.06498790	      0.88307358	     -0.00028311	     -0.21927306	      0.00379906	      0.00108229	    201.37859567
      1.87099630	     -0.06024320	     -0.00021684	     -0.20125393	     -0.06498062	      0.88307568	     -0.00028330	     -0.21923751	      0.00372875	      0.00109786	    200.20345294
      1.87238203	     -0.06013749	     -0.00021527	     -0.20114770	     -0.06497549	      0.88307721	     -0.00028343	     -0.21921195	      0.00367370	      0.00110811	    202.87703226
      1.87376775	     -0.06004537	     -0.00021557	     -0.20105504	     -0.06497044	      0.88307875	     -0.00028355	     -0.21918630	      0.00361858	      0.00111715	    203.52925442
      1.87543562	     -0.05993472	     -0.00021377	     -0.20094375	     -0.06496446	      0.88308062	     -0.00028370	     -0.21915560	      0.00355079	      0.00112678	    203.25306398
      1.87681832	     -0.05984599	     -0.00021469	     -0.20085444	     -0.06495959	      0.88308219	     -0.00028382	     -0.21913026	      0.00349170	      0.00113299	    204.75677394
      1.87820102	     -0.05975930	     -0.00021310	     -0.20076719	     -0.06495481	      0.88308376	     -0.00028393	     -0.21910507	      0.00343204	      0.00113760	    205.17344911
      1.87958372	     -0.05967759	     -0.00021346	     -0.20068487	     -0.06495010	      0.88308533	     -0.00028404	     -0.21908006	      0.00337094	      0.00114038	    205.73567890
      1.88096642	     -0.05959709	     -0.00021238	     -0.20060378	     -0.06494549	      0.88308691	     -0.00028414	     -0.21905526	      0.00330865	      0.00114127	    206.15465121
      1.88265561	     -0.05950573	     -0.00021252	     -0.20051166	     -0.06493996	      0.88308884	     -0.00028426	     -0.21902530	      0.00323093	      0.00113957	    206.56611377
      1.88408196	     -0.05942778	     -0.00021028	     -0.20043309	     -0.06493540	      0.88309046	     -0.00028436	     -0.21900033	      0.00316394	      0.00113593	    206.86503824
      1.88550831	     -0.05935892	     -0.00021073	     -0.20036356	     -0.06493094	      0.88309207	     -0.00028446	     -0.21897566	      0.00309542	      0.00112947	    207.87196822
      1.88693467	     -0.05929175	     -0.00020874	     -0.20029574	     -0.06492657	      0.88309368	     -0.00028455	     -0.21895142	      0.00302666	      0.00112072	    207.67786217
      1.88836102	     -0.05923019	     -0.00020898	     -0.20023350	     -0.06492230	      0.88309527	     -0.00028464	     -0.21892760	      0.00295623	      0.00110911	    208.55117809
      1.88978738	     -0.05917284	     -0.00020707	     -0.20017548	     -0.06491814	      0.88309684	     -0.00028472	     -0.21890429	      0.00288567	      0.00109516	    208.23023965
      1.89121373	     -0.05912112	     -0.00020713	     -0.20012306	     -0.06491407	      0.88309839	     -0.00028481	     -0.21888150	      0.00281348	      0.00107796	    209.24583240
      1.89264009	     -0.05907438	     -0.00020531	     -0.20007564	     -0.06491011	      0.88309992	     -0.00028488	     -0.21885931	      0.00274182	      0.00105857	    208.39804801
      1.89406644	     -0.05903167	     -0.00020553	     -0.20003221	     -0.06490625	      0.88310141	     -0.00028496	     -0.21883773	      0.00266836	      0.00103600	    209.52767726
      1.89549280	     -0.05899663	     -0.00020391	     -0.19999648	     -0.06490250	      0.88310287	     -0.00028503	     -0.21881683	      0.00259538	      0.00101080	    209.21633765
      1.89691915	     -0.05896710	     -0.00020434	     -0.19996622	     -0.06489885	      0.88310429	     -0.00028510	     -0.21879667	      0.00252154	      0.00098259	    209.75628784
      1.89834551	     -0.05894238	     -0.00020287	     -0.19994080	     -0.06489531	      0.88310567	     -0.00028517	     -0.21877729	      0.00244802	      0.00095189	    209.33244864
      1.89977186	     -0.05892184	     -0.00020338	     -0.19991953	     -0.06489187	      0.88310701	     -0.00028524	     -0.21875867	      0.00237356	      0.00091808	    210.22638046
      1.90119821	     -0.05890605	     -0.00020205	     -0.19990303	     -0.06488853	      0.88310829	     -0.00028530	     -0.21874079	      0.00230021	      0.00088242	    209.18197555
      1.90262457	     -0.05889103	     -0.00020274	     -0.19988727	     -0.06488531	      0.88310952	     -0.00028536	     -0.21872364	      0.00222549	      0.00084405	    210.32357219
      1.90405092	     -0.05888187	     -0.00020142	     -0.19987741	     -0.06488218	      0.88311070	     -0.00028542	     -0.21870717	      0.00215181	      0.00080382	    209.84035400
      1.90547728	     -0.05887426	     -0.00020208	     -0.19986906	     -0.06487917	      0.88311181	     -0.00028548	     -0.21869138	      0.00207760	      0.00076160	    210.44267862
      1.90690363	     -0.05887040	     -0.00020078	     -0.19986450	     -0.06487626	      0.88311287	     -0.00028553	     -0.21867624	      0.00200415	      0.00071816	    209.84722185
      1.90832999	     -0.05886813	     -0.00020151	     -0.19986150	     -0.06487345	      0.88311386	     -0.00028558	     -0.21866172	      0.00192991	      0.00067300	    210.81197631
      1.90975634	     -0.05887021	     -0.00020016	     -0.19986289	     -0.06487075	      0.88311479	     -0.00028563	     -0.21864780	      0.00185712	      0.00062753	    209.61628991
      1.91118270	     -0.05887102	     -0.00020091	     -0.19986297	     -0.06486816	      0.88311565	     -0.00028568	     -0.21863448	      0.00178303	      0.00058088	    210.83397551
      1.91260905	     -0.05887760	     -0.00019949	     -0.19986886	     -0.06486566	      0.88311645	     -0.00028573	     -0.21862171	      0.00171026	      0.00053401	    210.20673378
      1.91403541	     -0.05888441	     -0.00020022	     -0.19987495	     -0.06486328	      0.88311718	     -0.00028578	     -0.21860952	      0.00163697	      0.00048670	    210.88875245
      1.91546176	     -0.05889510	     -0.00019873	     -0.19988496	     -0.06486099	      0.88311784	     -0.00028582	     -0.21859788	      0.00156467	      0.00043976	    210.14083192
      1.91688811	     -0.05890598	     -0.00019946	     -0.19989512	     -0.06485881	      0.88311843	     -0.00028587	     -0.21858678	      0.00149159	      0.00039258	    211.19816208
      1.91831447	     -0.05892129	     -0.00019790	     -0.19990977	     -0.06485674	      0.88311896	     -0.00028591	     -0.21857621	      0.00142019	      0.00034656	    209.86269011
      1.91974082	     -0.05893437	     -0.00019866	     -0.19992214	     -0.06485476	      0.88311942	     -0.00028596	     -0.21856616	      0.00134751	      0.00030074	    211.15209888
      1.92116718	     -0.05895364	     -0.00019705	     -0.19994075	     -0.06485289	      0.88311982	     -0.00028600	     -0.21855660	      0.00127634	      0.00025601	    210.37902505
      1.92259353	     -0.05897217	     -0.00019784	     -0.19995857	     -0.06485112	      0.88312015	     -0.00028604	     -0.21854757	      0.00120466	      0.00021204	    211.13543971
      1.92401989	     -0.05899392	     -0.00019606	     -0.19997967	     -0.06484946	      0.88312042	     -0.00028609	     -0.21853902	      0.00113418	      0.00016962	    210.24392682
      1.92544624	     -0.05901489	     -0.00019675	     -0.19999995	     -0.06484789	      0.88312063	     -0.00028613	     -0.21853100	      0.00106281	      0.00012811	    211.34392493
      1.92687260	     -0.05904122	     -0.00019494	     -0.20002564	     -0.06484642	      0.88312079	     -0.00028617	     -0.21852348	      0.00099324	      0.00008878	    209.86286026
      1.92829895	     -0.05906487	     -0.00019562	     -0.20004861	     -0.06484506	      0.88312089	     -0.00028622	     -0.21851649	      0.00092238	      0.00005044	    211.19960886
      1.92972531	     -0.05909494	     -0.00019377	     -0.20007805	     -0.06484379	      0.88312093	     -0.00028626	     -0.21850997	      0.00085322	      0.00001387	    210.29770604
      1.93115166	     -0.05912363	     -0.00019449	     -0.20010606	     -0.06484262	      0.88312093	     -0.00028631	     -0.21850398	      0.00078361	     -0.00002142	    211.09837907
      1.93257801	     -0.05915677	     -0.00019263	     -0.20013858	     -0.06484155	      0.88312087	     -0.00028635	     -0.21849845	      0.00071545	     -0.00005476	    210.04968522
      1.93400437	     -0.05918897	     -0.00019330	     -0.20017012	     -0.06484058	      0.88312077	     -0.00028640	     -0.21849342	      0.00064656	     -0.00008709	    211.19568272
      1.93528040	     -0.05922171	     -0.00019178	     -0.20020231	     -0.06483980	      0.88312064	     -0.00028644	     -0.21848930	      0.00058665	     -0.00011409	    210.05200930
      1.93655642	     -0.05925403	     -0.00019164	     -0.20023406	     -0.06483909	      0.88312048	     -0.00028649	     -0.21848556	      0.00052622	     -0.00014040	    210.58969501
      1.93811986	     -0.05929765	     -0.00019048	     -0.20027702	     -0.06483832	      0.88312024	     -0.00028654	     -0.21848148	      0.00045376	     -0.00017073	    209.75753009
      1.93968329	     -0.05934094	     -0.00019043	     -0.20031963	     -0.06483767	      0.88311995	     -0.00028660	     -0.21847794	      0.00038071	     -0.00020012	    211.10530860
      1.94100590	     -0.05938209	     -0.00018905	     -0.20036023	     -0.06483720	      0.88311967	     -0.00028665	     -0.21847535	      0.00032123	     -0.00022278	    209.50911664
      1.94232851	     -0.05942236	     -0.00018885	     -0.20039994	     -0.06483682	      0.88311936	     -0.00028670	     -0.21847316	      0.00026103	     -0.00024520	    210.17014694
      1.94365112	     -0.05946622	     -0.00018794	     -0.20044326	     -0.06483651	      0.88311902	     -0.00028676	     -0.21847135	      0.00020232	     -0.00026627	    209.44573483
      1.94525642	     -0.05951995	     -0.00018749	     -0.20049632	     -0.06483624	      0.88311857	     -0.00028682	     -0.21846966	      0.00013089	     -0.00029126	    210.21342614
      1.94686172	     -0.05958051	     -0.00018611	     -0.20055626	     -0.06483609	      0.88311809	     -0.00028690	     -0.21846851	      0.00006253	     -0.00031398	    207.70566136
      1.94814990	     -0.05962303	     -0.00018620	     -0.20059825	     -0.06483605	      0.88311767	     -0.00028695	     -0.21846802	      0.00000616	     -0.00033204	    209.34246902
      1.94943808	     -0.05967316	     -0.00018533	     -0.20064789	     -0.06483607	      0.88311723	     -0.00028701	     -0.21846784	     -0.00004807	     -0.00034929	    208.73349078
      1.95106822	     -0.05973585	     -0.00018500	     -0.20070995	     -0.06483621	      0.88311664	     -0.00028709	     -0.21846813	     -0.00011595	     -0.00037027	    208.64162631
      1.95269837	     -0.05980272	     -0.00018379	     -0.20077622	     -0.06483645	      0.88311602	     -0.00028718	     -0.21846895	     -0.00018253	     -0.00039055	    208.11000916
      1.95399023	     -0.05985473	     -0.00018412	     -0.20082773	     -0.06483672	      0.88311551	     -0.00028725	     -0.21847001	     -0.00023425	     -0.00040560	    207.77609786
      1.95528209	     -0.05990966	     -0.00018330	     -0.20088219	     -0.06483706	      0.88311498	     -0.00028732	     -0.21847140	     -0.00028548	     -0.00042056	    207.63645705
      1.95694859	     -0.05998249	     -0.00018314	     -0.20095443	     -0.06483758	      0.88311426	     -0.00028741	     -0.21847370	     -0.00034976	     -0.00043898	    206.80492402
      1.95861508	     -0.06005493	     -0.00018141	     -0.20102630	     -0.06483822	      0.88311351	     -0.00028752	     -0.21847653	     -0.00041369	     -0.00045731	    207.30004220
      1.95992132	     -0.06011429	     -0.00018165	     -0.20108521	     -0.06483879	      0.88311291	     -0.00028760	     -0.21847908	     -0.00046163	     -0.00047063	    206.33332839
      1.96122756	     -0.06017363	     -0.00018033	     -0.20114413	     -0.06483943	      0.88311228	     -0.00028768	     -0.21848196	     -0.00050943	     -0.00048415	    206.28356388
      1.96289340	     -0.06025254	     -0.00017998	     -0.20122250	     -0.06484033	      0.88311146	     -0.00028780	     -0.21848608	     -0.00056828	     -0.00050065	    205.27347130
      1.96455924	     -0.06032833	     -0.00017811	     -0.20129778	     -0.06484132	      0.88311061	     -0.00028791	     -0.21849068	     -0.00062676	     -0.00051705	    205.78729930
      1.96586287	     -0.06039317	     -0.00017923	     -0.20136220	     -0.06484217	      0.88310993	     -0.00028801	     -0.21849454	     -0.00067029	     -0.00052920	    204.86701791
      1.96716650	     -0.06045533	     -0.00017828	     -0.20142397	     -0.06484307	      0.88310924	     -0.00028811	     -0.21849868	     -0.00071354	     -0.00054144	    204.76126528
      1.96881822	     -0.06053809	     -0.00017870	     -0.20150624	     -0.06484429	      0.88310833	     -0.00028824	     -0.21850427	     -0.00076613	     -0.00055623	    203.60005071
      1.97046993	     -0.06061566	     -0.00017703	     -0.20158336	     -0.06484560	      0.88310740	     -0.00028838	     -0.21851026	     -0.00081838	     -0.00057087	    204.17215520
      1.97180455	     -0.06068554	     -0.00017848	     -0.20165284	     -0.06484672	      0.88310663	     -0.00028850	     -0.21851530	     -0.00085838	     -0.00058227	    203.35815176
      1.97313916	     -0.06075109	     -0.00017753	     -0.20171805	     -0.06484789	      0.88310584	     -0.00028861	     -0.21852059	     -0.00089773	     -0.00059343	    203.01342620
      1.97447378	     -0.06081794	     -0.00017795	     -0.20178455	     -0.06484911	      0.88310504	     -0.00028874	     -0.21852605	     -0.00093595	     -0.00060423	    202.64171114
      1.97624154	     -0.06090590	     -0.00017722	     -0.20187207	     -0.06485081	      0.88310396	     -0.00028891	     -0.21853354	     -0.00098494	     -0.00061818	    201.99602150
      1.97800931	     -0.06099500	     -0.00017967	     -0.20196071	     -0.06485260	      0.88310286	     -0.00028909	     -0.21854124	     -0.00103193	     -0.00063067	    201.07500496
      1.97918184	     -0.06104663	     -0.00017771	     -0.20201209	     -0.06485382	      0.88310212	     -0.00028921	     -0.21854650	     -0.00106281	     -0.00063895	    201.44639755
      1.98035438	     -0.06110210	     -0.00017818	     -0.20206729	     -0.06485509	      0.88310136	     -0.00028934	     -0.21855181	     -0.00109234	     -0.00064670	    201.11549483
      1.98216906	     -0.06118500	     -0.00017817	     -0.20214979	     -0.06485711	      0.88310018	     -0.00028954	     -0.21856013	     -0.00113680	     -0.00065805	    200.84271879
      1.98379309	     -0.06125651	     -0.00017919	     -0.20222094	     -0.06485899	      0.88309910	     -0.00028973	     -0.21856766	     -0.00117506	     -0.00066704	    200.32719618
      1.98541711	     -0.06132183	     -0.00017836	     -0.20228595	     -0.06486093	      0.88309801	     -0.00028992	     -0.21857523	     -0.00121230	     -0.00067463	    199.95191937
      1.98704114	     -0.06139004	     -0.00018103	     -0.20235380	     -0.06486292	      0.88309691	     -0.00029013	     -0.21858280	     -0.00124791	     -0.00068075	    198.96633336
      1.98833411	     -0.06143334	     -0.00017957	     -0.20239687	     -0.06486456	      0.88309603	     -0.00029030	     -0.21858888	     -0.00127642	     -0.00068506	    199.45735288
      1.98962709	     -0.06148041	     -0.00018073	     -0.20244368	     -0.06486623	      0.88309514	     -0.00029047	     -0.21859493	     -0.00130369	     -0.00068825	    198.99450394
      1.99127341	     -0.06153409	     -0.00018072	     -0.20249705	     -0.06486840	      0.88309401	     -0.00029069	     -0.21860264	     -0.00133801	     -0.00069100	    198.79619684
      1.99291973	     -0.06158699	     -0.00018265	     -0.20254963	     -0.06487063	      0.88309287	     -0.00029093	     -0.21861035	     -0.00137136	     -0.00069184	    198.11490277
      1.99456606	     -0.06162596	     -0.00018090	     -0.20258833	     -0.06487292	      0.88309173	     -0.00029117	     -0.21861811	     -0.00140442	     -0.00069057	    197.91663284
      1.99584994	     -0.06166368	     -0.00018361	     -0.20262579	     -0.06487473	      0.88309084	     -0.00029136	     -0.21862409	     -0.00143011	     -0.00068869	    198.04285748
      1.99713381	     -0.06169253	     -0.00018342	     -0.20265441	     -0.06487659	      0.88308996	     -0.00029156	     -0.21863013	     -0.00145505	     -0.00068535	    197.53421737
      1.99878167	     -0.06172839	     -0.00018472	     -0.20268996	     -0.06487901	      0.88308884	     -0.00029182	     -0.21863788	     -0.00148757	     -0.00067989	    197.93652228
      2.00042952	     -0.06176048	     -0.00018431	     -0.20272179	     -0.06488149	      0.88308772	     -0.00029209	     -0.21864566	     -0.00151809	     -0.00067162	    195.67365613
      2.00190231	     -0.06178197	     -0.00018637	     -0.20274299	     -0.06488375	      0.88308674	     -0.00029234	     -0.21865265	     -0.00154778	     -0.00066311	    197.40018151
      2.00337511	     -0.06180437	     -0.00018565	     -0.20276516	     -0.06488605	      0.88308577	     -0.00029259	     -0.21865964	     -0.00157583	     -0.00065334	    196.73142828
      2.00484790	     -0.06182479	     -0.00018759	     -0.20278530	     -0.06488839	      0.88308482	     -0.00029285	     -0.21866668	     -0.00160372	     -0.00064169	    196.13080725
      2.00632069	     -0.06183810	     -0.00018708	     -0.20279836	     -0.06489077	      0.88308388	     -0.00029312	     -0.21867377	     -0.00163240	     -0.00062899	    196.39353004
      2.00779348	     -0.06185401	     -0.00018896	     -0.20281399	     -0.06489320	      0.88308296	     -0.00029339	     -0.21868087	     -0.00166078	     -0.00061515	    196.38926141
      2.00926627	     -0.06186496	     -0.00018866	     -0.20282470	     -0.06489566	      0.88308207	     -0.00029367	     -0.21868805	     -0.00168880	     -0.00059987	    195.58331998
      2.01073907	     -0.06187492	     -0.00019047	     -0.20283437	     -0.06489817	      0.88308120	     -0.00029396	     -0.21869525	     -0.00171793	     -0.00058402	    196.35540651
      2.01221186	     -0.06188328	     -0.00019033	     -0.20284249	     -0.06490072	      0.88308035	     -0.00029425	     -0.21870252	     -0.00174573	     -0.00056661	    194.91639969
      2.01368465	     -0.06188751	     -0.00019208	     -0.20284643	     -0.06490332	      0.88307953	     -0.00029455	     -0.21870985	     -0.00177525	     -0.00054879	    195.97087951
      2.01515744	     -0.06189254	     -0.00019202	     -0.20285122	     -0.06490595	      0.88307873	     -0.00029485	     -0.21871721	     -0.00180386	     -0.00053031	    195.36560283
      2.01663023	     -0.06189530	     -0.00019363	     -0.20285369	     -0.06490863	      0.88307797	     -0.00029516	     -0.21872463	     -0.00183278	     -0.00051108	    195.24117509
      2.01810303	     -0.06189536	     -0.00019364	     -0.20285349	     -0.06491135	      0.88307723	     -0.00029548	     -0.21873210	     -0.00186230	     -0.00049181	    195.49409788
      2.01957582	     -0.06189641	     -0.00019508	     -0.20285427	     -0.06491411	      0.88307652	     -0.00029580	     -0.21873959	     -0.00189106	     -0.00047170	    194.65166308
      2.02104861	     -0.06189222	     -0.00019510	     -0.20284981	     -0.06491692	      0.88307584	     -0.00029613	     -0.21874715	     -0.00192109	     -0.00045174	    195.23326306
      2.02288032	     -0.06189228	     -0.00019730	     -0.20284951	     -0.06492047	      0.88307503	     -0.00029655	     -0.21875657	     -0.00195817	     -0.00042720	    195.45210592
      2.02415698	     -0.06188643	     -0.00019620	     -0.20284346	     -0.06492299	      0.88307450	     -0.00029684	     -0.21876324	     -0.00198364	     -0.00040952	    194.67502570
      2.02543364	     -0.06188300	     -0.00019719	     -0.20283979	     -0.06492554	      0.88307399	     -0.00029714	     -0.21876992	     -0.00200995	     -0.00039263	    195.07017544
      2.02714866	     -0.06187762	     -0.00019729	     -0.20283410	     -0.06492902	      0.88307333	     -0.00029755	     -0.21877899	     -0.00204453	     -0.00037002	    194.14425405
      2.02886368	     -0.06186814	     -0.00019902	     -0.20282427	     -0.06493255	      0.88307272	     -0.00029797	     -0.21878816	     -0.00208127	     -0.00034861	    196.03573422
      2.03014359	     -0.06186344	     -0.00019824	     -0.20281936	     -0.06493523	      0.88307228	     -0.00029829	     -0.21879505	     -0.00210674	     -0.00033242	    194.34258128
      2.03142350	     -0.06185611	     -0.00019899	     -0.20281178	     -0.06493795	      0.88307187	     -0.00029861	     -0.21880200	     -0.00213384	     -0.00031731	    194.92317450
      2.03310755	     -0.06184758	     -0.00019901	     -0.20280294	     -0.06494157	      0.88307135	     -0.00029904	     -0.21881123	     -0.00216862	     -0.00029791	    193.99867583
      2.03479159	     -0.06183442	     -0.00020010	     -0.20278945	     -0.06494525	      0.88307086	     -0.00029947	     -0.21882056	     -0.00220553	     -0.00028017	    195.89373139
      2.03609672	     -0.06182896	     -0.00019959	     -0.20278376	     -0.06494815	      0.88307050	     -0.00029981	     -0.21882785	     -0.00223220	     -0.00026637	    194.13202746
      2.03740185	     -0.06182077	     -0.00019997	     -0.20277531	     -0.06495108	      0.88307017	     -0.00030016	     -0.21883527	     -0.00226062	     -0.00025401	    194.82188696
      2.03903783	     -0.06181391	     -0.00019958	     -0.20276815	     -0.06495481	      0.88306976	     -0.00030060	     -0.21884475	     -0.00229528	     -0.00023926	    193.75931424
      2.04067382	     -0.06180322	     -0.00019982	     -0.20275714	     -0.06495859	      0.88306938	     -0.00030104	     -0.21885449	     -0.00233198	     -0.00022644	    195.36719377
      2.04202026	     -0.06180304	     -0.00019914	     -0.20275672	     -0.06496175	      0.88306908	     -0.00030141	     -0.21886271	     -0.00236048	     -0.00021667	    193.77948016
      2.04336671	     -0.06180090	     -0.00019949	     -0.20275430	     -0.06496495	      0.88306880	     -0.00030179	     -0.21887131	     -0.00239060	     -0.00020870	    194.47781560
      2.04471315	     -0.06180508	     -0.00019950	     -0.20275823	     -0.06496819	      0.88306852	     -0.00030217	     -0.21888032	     -0.00241991	     -0.00020188	    193.75732602
      2.04637558	     -0.06181380	     -0.00019988	     -0.20276661	     -0.06497224	      0.88306819	     -0.00030264	     -0.21889218	     -0.00245737	     -0.00019661	    194.67784590
      2.04803801	     -0.06183181	     -0.00019971	     -0.20278431	     -0.06497636	      0.88306787	     -0.00030312	     -0.21890489	     -0.00249230	     -0.00019303	    191.99519569
      2.04933828	     -0.06183957	     -0.00020009	     -0.20279180	     -0.06497962	      0.88306762	     -0.00030350	     -0.21891552	     -0.00252206	     -0.00019340	    193.92612790
      2.05063855	     -0.06185484	     -0.00019990	     -0.20280682	     -0.06498292	      0.88306736	     -0.00030389	     -0.21892662	     -0.00254967	     -0.00019523	    193.02494566
      2.05220205	     -0.06187260	     -0.00019996	     -0.20282428	     -0.06498693	      0.88306705	     -0.00030436	     -0.21894066	     -0.00258366	     -0.00020061	    193.65067733
      2.05376555	     -0.06189630	     -0.00019973	     -0.20284771	     -0.06499099	      0.88306674	     -0.00030483	     -0.21895542	     -0.00261554	     -0.00020790	    191.64890162
      2.05532906	     -0.06191313	     -0.00019982	     -0.20286423	     -0.06499511	      0.88306640	     -0.00030530	     -0.21897097	     -0.00264936	     -0.00021824	    193.22328093
      2.05689256	     -0.06194216	     -0.00019917	     -0.20289299	     -0.06499928	      0.88306605	     -0.00030578	     -0.21898713	     -0.00268120	     -0.00023137	    192.30526609
      2.05845606	     -0.06196450	     -0.00019923	     -0.20291505	     -0.06500349	      0.88306568	     -0.00030627	     -0.21900409	     -0.00271260	     -0.00024573	    191.95284552
      2.05980200	     -0.06198985	     -0.00019835	     -0.20294018	     -0.06500716	      0.88306534	     -0.00030669	     -0.21901922	     -0.00273978	     -0.00026052	    191.85604666
      2.06114795	     -0.06201473	     -0.00019806	     -0.20296484	     -0.06501087	      0.88306498	     -0.00030712	     -0.21903491	     -0.00276590	     -0.00027620	    191.29762141
      2.06249390	     -0.06204158	     -0.00019774	     -0.20299146	     -0.06501461	      0.88306459	     -0.00030755	     -0.21905113	     -0.00279217	     -0.00029345	    191.34453833
      2.06447191	     -0.06208738	     -0.00019688	     -0.20303695	     -0.06502017	      0.88306399	     -0.00030819	     -0.21907596	     -0.00282849	     -0.00032000	    189.26151236
      2.06597896	     -0.06211546	     -0.00019627	     -0.20306479	     -0.06502445	      0.88306349	     -0.00030868	     -0.21909570	     -0.00285767	     -0.00034126	    190.49182271
      2.06748601	     -0.06215178	     -0.00019661	     -0.20310087	     -0.06502878	      0.88306296	     -0.00030917	     -0.21911609	     -0.00288476	     -0.00036311	    190.25112311
      2.06927084	     -0.06219297	     -0.00019506	     -0.20314182	     -0.06503396	      0.88306229	     -0.00030976	     -0.21914116	     -0.00291609	     -0.00038964	    190.23317550
      2.07071690	     -0.06222900	     -0.00019576	     -0.20317763	     -0.06503819	      0.88306171	     -0.00031024	     -0.21916208	     -0.00294021	     -0.00041025	    189.64874150
      2.07216297	     -0.06226218	     -0.00019409	     -0.20321064	     -0.06504246	      0.88306110	     -0.00031073	     -0.21918348	     -0.00296366	     -0.00043061	    189.12383436
      2.07360903	     -0.06229518	     -0.00019378	     -0.20324345	     -0.06504676	      0.88306046	     -0.00031122	     -0.21920520	     -0.00298700	     -0.00045057	    189.64653254
      2.07505509	     -0.06232769	     -0.00019218	     -0.20327581	     -0.06505110	      0.88305980	     -0.00031171	     -0.21922719	     -0.00300860	     -0.00046907	    188.71475478
      2.07650115	     -0.06235633	     -0.00019149	     -0.20330429	     -0.06505546	      0.88305911	     -0.00031220	     -0.21924930	     -0.00303049	     -0.00048653	    189.37060853
      2.07794722	     -0.06238510	     -0.00018993	     -0.20333292	     -0.06505986	      0.88305839	     -0.00031270	     -0.21927141	     -0.00305058	     -0.00050179	    188.56777230
      2.07939328	     -0.06240973	     -0.00018889	     -0.20335741	     -0.06506429	      0.88305766	     -0.00031320	     -0.21929344	     -0.00307084	     -0.00051525	    189.12025329
      2.08141819	     -0.06244594	     -0.00018593	     -0.20339347	     -0.06507053	      0.88305660	     -0.00031391	     -0.21932396	     -0.00309648	     -0.00052995	    187.55238506
      2.08266756	     -0.06246078	     -0.00018531	     -0.20340820	     -0.06507441	      0.88305593	     -0.00031435	     -0.21934254	     -0.00311326	     -0.00053657	    188.85981395
      2.08391692	     -0.06248065	     -0.00018347	     -0.20342798	     -0.06507831	      0.88305526	     -0.00031479	     -0.21936087	     -0.00312869	     -0.00054142	    188.92814543
      2.08575255	     -0.06250966	     -0.00018125	     -0.20345687	     -0.06508408	      0.88305426	     -0.00031544	     -0.21938739	     -0.00314983	     -0.00054466	    188.00611738
      2.08758818	     -0.06253127	     -0.00017829	     -0.20347837	     -0.06508988	      0.88305326	     -0.00031609	     -0.21941338	     -0.00317195	     -0.00054376	    189.68040218
      2.08890971	     -0.06255511	     -0.00017749	     -0.20350213	     -0.06509408	      0.88305254	     -0.00031657	     -0.21943162	     -0.00318583	     -0.00054078	    189.14570502
      2.09023123	     -0.06257444	     -0.00017556	     -0.20352139	     -0.06509830	      0.88305183	     -0.00031705	     -0.21944960	     -0.00319928	     -0.00053522	    188.62540394
      2.09155276	     -0.06259359	     -0.00017406	     -0.20354047	     -0.06510253	      0.88305113	     -0.00031753	     -0.21946723	     -0.00321291	     -0.00052821	    189.15600405
      2.09348683	     -0.06262590	     -0.00017131	     -0.20357271	     -0.06510877	      0.88305012	     -0.00031824	     -0.21949238	     -0.00323027	     -0.00051428	    187.54649932
      2.09509567	     -0.06264457	     -0.00016965	     -0.20359130	     -0.06511398	      0.88304930	     -0.00031884	     -0.21951271	     -0.00324630	     -0.00050020	    189.54881766
      2.09670452	     -0.06267240	     -0.00016658	     -0.20361909	     -0.06511921	      0.88304851	     -0.00031944	     -0.21953233	     -0.00325929	     -0.00048390	    188.64976665
      2.09804213	     -0.06269225	     -0.00016522	     -0.20363890	     -0.06512358	      0.88304787	     -0.00031994	     -0.21954824	     -0.00327063	     -0.00046943	    189.55989694
      2.09937974	     -0.06271490	     -0.00016291	     -0.20366153	     -0.06512796	      0.88304726	     -0.00032045	     -0.21956373	     -0.00328033	     -0.00045343	    188.85804793
      2.10071736	     -0.06273628	     -0.00016107	     -0.20368287	     -0.06513235	      0.88304666	     -0.00032096	     -0.21957881	     -0.00329035	     -0.00043706	    189.40380530
      2.10249239	     -0.06276957	     -0.00015842	     -0.20371614	     -0.06513820	      0.88304591	     -0.00032164	     -0.21959820	     -0.00330134	     -0.00041399	    187.92317865
      2.10426742	     -0.06279495	     -0.00015668	     -0.20374148	     -0.06514408	      0.88304519	     -0.00032232	     -0.21961698	     -0.00331393	     -0.00039059	    189.90132202
      2.10558127	     -0.06282344	     -0.00015451	     -0.20376997	     -0.06514843	      0.88304469	     -0.00032283	     -0.21963034	     -0.00332070	     -0.00037300	    188.86316801
      2.10689513	     -0.06284707	     -0.00015310	     -0.20379359	     -0.06515280	      0.88304421	     -0.00032335	     -0.21964345	     -0.00332783	     -0.00035572	    189.12270708
      2.10866649	     -0.06288406	     -0.00015076	     -0.20383056	     -0.06515870	      0.88304360	     -0.00032404	     -0.21966062	     -0.00333611	     -0.00033308	    188.73464188
      2.11043785	     -0.06291711	     -0.00014958	     -0.20386360	     -0.06516462	      0.88304303	     -0.00032475	     -0.21967728	     -0.00334361	     -0.00031073	    188.65029071
      2.11177911	     -0.06294457	     -0.00014727	     -0.20389108	     -0.06516911	      0.88304262	     -0.00032529	     -0.21968952	     -0.00334891	     -0.00029525	    189.00034690
      2.11312036	     -0.06297142	     -0.00014613	     -0.20391793	     -0.06517360	      0.88304224	     -0.00032583	     -0.21970146	     -0.00335308	     -0.00028018	    188.65354317
      2.11490096	     -0.06300882	     -0.00014396	     -0.20395535	     -0.06517958	      0.88304176	     -0.00032655	     -0.21971685	     -0.00335856	     -0.00026242	    189.28811234
      2.11668156	     -0.06304900	     -0.00014306	     -0.20399556	     -0.06518556	      0.88304130	     -0.00032727	     -0.21973171	     -0.00336094	     -0.00024541	    186.84692267
      2.11806311	     -0.06307379	     -0.00014084	     -0.20402036	     -0.06519021	      0.88304097	     -0.00032784	     -0.21974296	     -0.00336505	     -0.00023433	    188.87548065
      2.11944467	     -0.06310330	     -0.00014000	     -0.20404990	     -0.06519486	      0.88304066	     -0.00032841	     -0.21975389	     -0.00336661	     -0.00022399	    188.37323209
      2.12129648	     -0.06314292	     -0.00013755	     -0.20408957	     -0.06520109	      0.88304025	     -0.00032919	     -0.21976811	     -0.00336860	     -0.00021285	    188.77548731
      2.12314830	     -0.06318689	     -0.00013853	     -0.20413356	     -0.06520733	      0.88303987	     -0.00032996	     -0.21978178	     -0.00336849	     -0.00020288	    187.56933515
      2.12437568	     -0.06320523	     -0.00013500	     -0.20415197	     -0.06521147	      0.88303962	     -0.00033048	     -0.21979070	     -0.00336888	     -0.00019772	    188.13602301
      2.12560307	     -0.06323130	     -0.00013438	     -0.20417808	     -0.06521560	      0.88303938	     -0.00033100	     -0.21979932	     -0.00336845	     -0.00019372	    188.36328558
      2.12741695	     -0.06326900	     -0.00013255	     -0.20421585	     -0.06522171	      0.88303904	     -0.00033178	     -0.21981173	     -0.00336621	     -0.00018897	    187.44518969
      2.12923082	     -0.06330165	     -0.00013181	     -0.20424855	     -0.06522782	      0.88303870	     -0.00033256	     -0.21982369	     -0.00336528	     -0.00018654	    189.72090571
      2.13060434	     -0.06333045	     -0.00012966	     -0.20427744	     -0.06523244	      0.88303844	     -0.00033315	     -0.21983238	     -0.00336114	     -0.00018474	    187.48346369
      2.13197786	     -0.06335469	     -0.00012892	     -0.20430173	     -0.06523705	      0.88303819	     -0.00033375	     -0.21984084	     -0.00335866	     -0.00018451	    188.46547079
      2.13364548	     -0.06338623	     -0.00012697	     -0.20433338	     -0.06524265	      0.88303788	     -0.00033448	     -0.21985071	     -0.00335319	     -0.00018460	    187.12072274
      2.13531309	     -0.06340821	     -0.00012600	     -0.20435544	     -0.06524824	      0.88303757	     -0.00033521	     -0.21986014	     -0.00334916	     -0.00018585	    188.95177417
      2.13670591	     -0.06343098	     -0.00012382	     -0.20437832	     -0.06525290	      0.88303731	     -0.00033583	     -0.21986753	     -0.00334324	     -0.00018682	    187.72459287
      2.13809873	     -0.06344765	     -0.00012273	     -0.20439507	     -0.06525755	      0.88303705	     -0.00033645	     -0.21987457	     -0.00333821	     -0.00018853	    188.64632528
      2.13949155	     -0.06346156	     -0.00012072	     -0.20440909	     -0.06526219	      0.88303679	     -0.00033707	     -0.21988112	     -0.00333162	     -0.00018985	    188.09338604
      2.14116481	     -0.06346862	     -0.00011849	     -0.20441628	     -0.06526776	      0.88303647	     -0.00033782	     -0.21988823	     -0.00332442	     -0.00019180	    189.40747151
      2.14283807	     -0.06347500	     -0.00011562	     -0.20442282	     -0.06527332	      0.88303615	     -0.00033858	     -0.21989431	     -0.00331420	     -0.00019188	    187.17514483
      2.14427903	     -0.06346539	     -0.00011401	     -0.20441332	     -0.06527809	      0.88303587	     -0.00033923	     -0.21989875	     -0.00330812	     -0.00019175	    189.64974820
      2.14571998	     -0.06346101	     -0.00011189	     -0.20440907	     -0.06528285	      0.88303559	     -0.00033989	     -0.21990231	     -0.00329954	     -0.00018991	    188.88975065
      2.14716094	     -0.06344931	     -0.00011061	     -0.20439747	     -0.06528760	      0.88303532	     -0.00034055	     -0.21990515	     -0.00329196	     -0.00018701	    189.74897706
      2.14897160	     -0.06343606	     -0.00010854	     -0.20438436	     -0.06529355	      0.88303499	     -0.00034139	     -0.21990761	     -0.00328149	     -0.00018124	    189.25210196
      2.15049694	     -0.06341347	     -0.00010806	     -0.20436186	     -0.06529855	      0.88303472	     -0.00034209	     -0.21990883	     -0.00327381	     -0.00017347	    190.05668415
      2.15202228	     -0.06339184	     -0.00010620	     -0.20434035	     -0.06530354	      0.88303446	     -0.00034281	     -0.21990918	     -0.00326571	     -0.00016408	    189.99670579
      2.15354763	     -0.06336335	     -0.00010539	     -0.20431195	     -0.06530851	      0.88303422	     -0.00034352	     -0.21990871	     -0.00325879	     -0.00015311	    191.31582871
      2.15507297	     -0.06333750	     -0.00010349	     -0.20428621	     -0.06531348	      0.88303400	     -0.00034424	     -0.21990737	     -0.00325112	     -0.00013981	    190.66045389
      2.15659831	     -0.06330330	     -0.00010275	     -0.20425209	     -0.06531843	      0.88303379	     -0.00034496	     -0.21990532	     -0.00324498	     -0.00012478	    191.56127732
      2.15812365	     -0.06327090	     -0.00010081	     -0.20421978	     -0.06532338	      0.88303362	     -0.00034569	     -0.21990247	     -0.00323872	     -0.00010804	    191.24440887
      2.15964900	     -0.06323623	     -0.00010039	     -0.20418518	     -0.06532831	      0.88303346	     -0.00034642	     -0.21989901	     -0.00323382	     -0.00008994	    192.09161511
      2.16117434	     -0.06320413	     -0.00009863	     -0.20415314	     -0.06533324	      0.88303334	     -0.00034715	     -0.21989497	     -0.00322943	     -0.00007117	    192.46572905
      2.16269968	     -0.06317329	     -0.00009807	     -0.20412235	     -0.06533817	      0.88303325	     -0.00034789	     -0.21989050	     -0.00322503	     -0.00005107	    191.90561944
      2.16422502	     -0.06314277	     -0.00009646	     -0.20409188	     -0.06534308	      0.88303319	     -0.00034863	     -0.21988572	     -0.00322246	     -0.00003132	    192.86661377
      2.16575037	     -0.06312083	     -0.00009624	     -0.20406996	     -0.06534800	      0.88303315	     -0.00034937	     -0.21988074	     -0.00321971	     -0.00001205	    192.91136301
      2.16727571	     -0.06309972	     -0.00009529	     -0.20404889	     -0.06535291	      0.88303315	     -0.00035012	     -0.21987578	     -0.00321742	      0.00000664	    192.73221188
      2.16880105	     -0.06308251	     -0.00009535	     -0.20403168	     -0.06535781	      0.88303317	     -0.00035087	     -0.21987091	     -0.00321614	      0.00002354	    193.54732831
      2.17032639	     -0.06307162	     -0.00009456	     -0.20402081	     -0.06536272	      0.88303322	     -0.00035163	     -0.21986620	     -0.00321413	      0.00003888	    192.81144604
      2.17185174	     -0.06305992	     -0.00009485	     -0.20400910	     -0.06536762	      0.88303329	     -0.00035238	     -0.21986169	     -0.00321320	      0.00005193	    193.53941565
      2.17337708	     -0.06305341	     -0.00009410	     -0.20400261	     -0.06537252	      0.88303338	     -0.00035314	     -0.21985731	     -0.00321210	      0.00006201	    193.89613330
      2.17490242	     -0.06304702	     -0.00009419	     -0.20399622	     -0.06537742	      0.88303348	     -0.00035391	     -0.21985307	     -0.00321009	      0.00007019	    193.06261584
      2.17642777	     -0.06304032	     -0.00009304	     -0.20398954	     -0.06538231	      0.88303359	     -0.00035467	     -0.21984895	     -0.00320940	      0.00007480	    194.13427593
      2.17828023	     -0.06304353	     -0.00009353	     -0.20399276	     -0.06538826	      0.88303373	     -0.00035561	     -0.21984408	     -0.00320626	      0.00007679	    192.46725571
      2.17979523	     -0.06303564	     -0.00009116	     -0.20398489	     -0.06539311	      0.88303384	     -0.00035638	     -0.21984031	     -0.00320591	      0.00007485	    194.21800389
      2.18131023	     -0.06304254	     -0.00009240	     -0.20399178	     -0.06539797	      0.88303395	     -0.00035715	     -0.21983657	     -0.00320344	      0.00007013	    193.58126412
      2.18282522	     -0.06304446	     -0.00009070	     -0.20399373	     -0.06540282	      0.88303406	     -0.00035792	     -0.21983310	     -0.00320157	      0.00006218	    194.04210188
      2.18434022	     -0.06305245	     -0.00009177	     -0.20400171	     -0.06540767	      0.88303414	     -0.00035870	     -0.21982977	     -0.00319907	      0.00005128	    194.07855237
      2.18585522	     -0.06305898	     -0.00009018	     -0.20400828	     -0.06541252	      0.88303421	     -0.00035948	     -0.21982662	     -0.00319615	      0.00003776	    193.73475563
      2.18737022	     -0.06306909	     -0.00009133	     -0.20401838	     -0.06541736	      0.88303426	     -0.00036027	     -0.21982364	     -0.00319317	      0.00002192	    193.75043573
      2.18888522	     -0.06307747	     -0.00008990	     -0.20402680	     -0.06542219	      0.88303427	     -0.00036105	     -0.21982086	     -0.00319016	      0.00000331	    194.11448860
      2.19040021	     -0.06309288	     -0.00009089	     -0.20404221	     -0.06542702	      0.88303426	     -0.00036184	     -0.21981824	     -0.00318596	     -0.00001698	    193.24461467
      2.19191521	     -0.06310338	     -0.00008988	     -0.20405274	     -0.06543184	      0.88303422	     -0.00036263	     -0.21981585	     -0.00318260	     -0.00003946	    194.00049034
      2.19343021	     -0.06312115	     -0.00009097	     -0.20407052	     -0.06543666	      0.88303414	     -0.00036343	     -0.21981363	     -0.00317804	     -0.00006354	    193.58324458
      2.19494521	     -0.06313572	     -0.00009026	     -0.20408512	     -0.06544147	      0.88303403	     -0.00036423	     -0.21981165	     -0.00317332	     -0.00008877	    193.39382372
      2.19646021	     -0.06315485	     -0.00009143	     -0.20410426	     -0.06544628	      0.88303387	     -0.00036503	     -0.21980988	     -0.00316844	     -0.00011532	    193.59949936
      2.19809053	     -0.06317473	     -0.00009073	     -0.20412418	     -0.06545144	      0.88303366	     -0.00036589	     -0.21980822	     -0.00316259	     -0.00014513	    193.61010087
      2.19972086	     -0.06319834	     -0.00009251	     -0.20414781	     -0.06545659	      0.88303340	     -0.00036676	     -0.21980679	     -0.00315611	     -0.00017545	    193.38129162
      2.20116807	     -0.06321635	     -0.00009129	     -0.20416587	     -0.06546115	      0.88303313	     -0.00036753	     -0.21980575	     -0.00315012	     -0.00020267	    193.33609309
      2.20261527	     -0.06323967	     -0.00009271	     -0.20418921	     -0.06546571	      0.88303282	     -0.00036831	     -0.21980489	     -0.00314336	     -0.00022996	    192.90863203
      2.20406248	     -0.06326077	     -0.00009241	     -0.20421036	     -0.06547025	      0.88303246	     -0.00036909	     -0.21980427	     -0.00313687	     -0.00025790	    193.42776903
      2.20550969	     -0.06328658	     -0.00009332	     -0.20423621	     -0.06547479	      0.88303207	     -0.00036987	     -0.21980383	     -0.00312889	     -0.00028511	    192.35779922
      2.20695690	     -0.06330862	     -0.00009348	     -0.20425830	     -0.06547931	      0.88303164	     -0.00037066	     -0.21980362	     -0.00312174	     -0.00031242	    193.03992055
      2.20919012	     -0.06335460	     -0.00009531	     -0.20430435	     -0.06548627	      0.88303089	     -0.00037187	     -0.21980359	     -0.00310827	     -0.00035359	    191.68968641
      2.21043917	     -0.06337067	     -0.00009408	     -0.20432049	     -0.06549014	      0.88303044	     -0.00037255	     -0.21980391	     -0.00310146	     -0.00037602	    192.56818473
      2.21168822	     -0.06339562	     -0.00009492	     -0.20434549	     -0.06549401	      0.88302995	     -0.00037324	     -0.21980431	     -0.00309370	     -0.00039793	    192.40880588
      2.21375527	     -0.06343756	     -0.00009547	     -0.20438753	     -0.06550040	      0.88302909	     -0.00037438	     -0.21980542	     -0.00307965	     -0.00043263	    191.31042218
      2.21534436	     -0.06346837	     -0.00009676	     -0.20441839	     -0.06550528	      0.88302839	     -0.00037525	     -0.21980655	     -0.00306962	     -0.00045833	    192.24974283
      2.21693344	     -0.06350183	     -0.00009651	     -0.20445195	     -0.06551015	      0.88302764	     -0.00037614	     -0.21980790	     -0.00305750	     -0.00048246	    191.17625124
      2.21852253	     -0.06353844	     -0.00009851	     -0.20448863	     -0.06551500	      0.88302685	     -0.00037702	     -0.21980950	     -0.00304636	     -0.00050611	    192.25491428
      2.22011161	     -0.06357350	     -0.00009786	     -0.20452381	     -0.06551983	      0.88302603	     -0.00037791	     -0.21981138	     -0.00303287	     -0.00052805	    190.84435889
      2.22170070	     -0.06361201	     -0.00010049	     -0.20456238	     -0.06552464	      0.88302518	     -0.00037880	     -0.21981348	     -0.00302030	     -0.00054921	    191.55305989
      2.22328978	     -0.06364957	     -0.00009943	     -0.20460008	     -0.06552943	      0.88302429	     -0.00037969	     -0.21981585	     -0.00300589	     -0.00056894	    190.40123760
      2.22469602	     -0.06368556	     -0.00010212	     -0.20463613	     -0.06553365	      0.88302348	     -0.00038048	     -0.21981813	     -0.00299358	     -0.00058547	    190.82108018
      2.22610226	     -0.06372176	     -0.00010213	     -0.20467244	     -0.06553785	      0.88302264	     -0.00038128	     -0.21982062	     -0.00298055	     -0.00060143	    190.78985479
      2.22750850	     -0.06376139	     -0.00010370	     -0.20471218	     -0.06554203	      0.88302178	     -0.00038208	     -0.21982332	     -0.00296646	     -0.00061610	    189.96746619
      2.22891473	     -0.06379968	     -0.00010444	     -0.20475057	     -0.06554619	      0.88302091	     -0.00038288	     -0.21982625	     -0.00295271	     -0.00063036	    190.29474880
      2.23105361	     -0.06386950	     -0.00010686	     -0.20482057	     -0.06555248	      0.88301954	     -0.00038410	     -0.21983113	     -0.00292869	     -0.00065030	    187.57000307
      2.23246849	     -0.06390457	     -0.00010677	     -0.20485576	     -0.06555662	      0.88301861	     -0.00038491	     -0.21983472	     -0.00291493	     -0.00066286	    189.68484339
      2.23388336	     -0.06395365	     -0.00010842	     -0.20490496	     -0.06556073	      0.88301766	     -0.00038572	     -0.21983845	     -0.00289865	     -0.00067507	    189.20637037
      2.23569116	     -0.06401456	     -0.00010896	     -0.20496606	     -0.06556595	      0.88301643	     -0.00038676	     -0.21984370	     -0.00287636	     -0.00068983	    187.69796523
      2.23721416	     -0.06406693	     -0.00011118	     -0.20501857	     -0.06557032	      0.88301537	     -0.00038764	     -0.21984842	     -0.00285826	     -0.00070191	    188.38833821
      2.23873716	     -0.06411924	     -0.00011105	     -0.20507106	     -0.06557466	      0.88301429	     -0.00038852	     -0.21985341	     -0.00283868	     -0.00071389	    188.27653444
      2.24026017	     -0.06417771	     -0.00011277	     -0.20512969	     -0.06557896	      0.88301319	     -0.00038941	     -0.21985865	     -0.00281785	     -0.00072533	    187.36905404
      2.24193610	     -0.06423703	     -0.00011278	     -0.20518923	     -0.06558367	      0.88301197	     -0.00039039	     -0.21986482	     -0.00279440	     -0.00073749	    186.89756844
      2.24343122	     -0.06429339	     -0.00011463	     -0.20524576	     -0.06558783	      0.88301086	     -0.00039126	     -0.21987053	     -0.00277302	     -0.00074837	    187.01731622
      2.24492634	     -0.06434784	     -0.00011447	     -0.20530043	     -0.06559196	      0.88300973	     -0.00039214	     -0.21987644	     -0.00275013	     -0.00075860	    186.34247787
      2.24642146	     -0.06440481	     -0.00011603	     -0.20535760	     -0.06559605	      0.88300859	     -0.00039302	     -0.21988253	     -0.00272693	     -0.00076906	    186.47859865
      2.24791658	     -0.06446008	     -0.00011623	     -0.20541309	     -0.06560011	      0.88300743	     -0.00039390	     -0.21988878	     -0.00270202	     -0.00077874	    185.42981891
      2.24941170	     -0.06451554	     -0.00011776	     -0.20546876	     -0.06560413	      0.88300626	     -0.00039478	     -0.21989514	     -0.00267725	     -0.00078828	    185.75516488
      2.25154689	     -0.06459937	     -0.00011787	     -0.20555296	     -0.06560981	      0.88300456	     -0.00039605	     -0.21990447	     -0.00263809	     -0.00080111	    182.69174904
      2.25276183	     -0.06463414	     -0.00012049	     -0.20558788	     -0.06561300	      0.88300359	     -0.00039678	     -0.21990979	     -0.00261809	     -0.00080652	    184.48207772
      2.25397676	     -0.06467797	     -0.00012174	     -0.20563190	     -0.06561617	      0.88300260	     -0.00039751	     -0.21991504	     -0.00259566	     -0.00081190	    184.36231437
      2.25590209	     -0.06474903	     -0.00012444	     -0.20570327	     -0.06562113	      0.88300103	     -0.00039866	     -0.21992350	     -0.00255848	     -0.00082046	    183.75544295
      2.25782742	     -0.06481433	     -0.00012757	     -0.20576889	     -0.06562602	      0.88299945	     -0.00039983	     -0.21993199	     -0.00252010	     -0.00082622	    182.89497395
      2.25939361	     -0.06485959	     -0.00013082	     -0.20581439	     -0.06562995	      0.88299815	     -0.00040078	     -0.21993894	     -0.00248890	     -0.00083004	    183.71817271
      2.26095981	     -0.06491008	     -0.00013350	     -0.20586514	     -0.06563382	      0.88299685	     -0.00040174	     -0.21994575	     -0.00245627	     -0.00083267	    183.18177815
      2.26252600	     -0.06495585	     -0.00013788	     -0.20591116	     -0.06563764	      0.88299554	     -0.00040270	     -0.21995256	     -0.00242267	     -0.00083310	    182.22952938
      2.26409220	     -0.06499599	     -0.00014098	     -0.20595156	     -0.06564141	      0.88299424	     -0.00040366	     -0.21995930	     -0.00238967	     -0.00083208	    182.52630021
      2.26565839	     -0.06503814	     -0.00014603	     -0.20599395	     -0.06564512	      0.88299294	     -0.00040464	     -0.21996593	     -0.00235611	     -0.00082978	    182.90923770
      2.26722459	     -0.06507570	     -0.00014947	     -0.20603179	     -0.06564879	      0.88299164	     -0.00040561	     -0.21997254	     -0.00232073	     -0.00082465	    181.04032811
      2.26879078	     -0.06510868	     -0.00015505	     -0.20606500	     -0.06565239	      0.88299035	     -0.00040659	     -0.21997910	     -0.00228743	     -0.00081854	    182.77289459
      2.27035698	     -0.06514199	     -0.00015879	     -0.20609859	     -0.06565595	      0.88298908	     -0.00040758	     -0.21998559	     -0.00225150	     -0.00081000	    180.94102367
      2.27192317	     -0.06516938	     -0.00016464	     -0.20612621	     -0.06565945	      0.88298782	     -0.00040857	     -0.21999205	     -0.00221713	     -0.00079976	    181.89743809
      2.27348937	     -0.06519668	     -0.00016868	     -0.20615379	     -0.06566289	      0.88298657	     -0.00040956	     -0.21999846	     -0.00218117	     -0.00078729	    180.50929665
      2.27505556	     -0.06521666	     -0.00017468	     -0.20617400	     -0.06566628	      0.88298535	     -0.00041056	     -0.22000486	     -0.00214671	     -0.00077330	    181.80490868
      2.27662176	     -0.06523973	     -0.00017870	     -0.20619735	     -0.06566962	      0.88298415	     -0.00041156	     -0.22001117	     -0.00211052	     -0.00075728	    180.34803236
      2.27818795	     -0.06525681	     -0.00018498	     -0.20621466	     -0.06567289	      0.88298298	     -0.00041256	     -0.22001755	     -0.00207580	     -0.00073975	    181.30881701
      2.27975415	     -0.06527546	     -0.00018870	     -0.20623359	     -0.06567612	      0.88298184	     -0.00041356	     -0.22002393	     -0.00203965	     -0.00071996	    179.73756736
      2.28111746	     -0.06529190	     -0.00019390	     -0.20625024	     -0.06567888	      0.88298087	     -0.00041444	     -0.22002963	     -0.00200983	     -0.00070242	    180.90111619
      2.28248077	     -0.06531300	     -0.00019768	     -0.20627158	     -0.06568160	      0.88297992	     -0.00041532	     -0.22003557	     -0.00197851	     -0.00068368	    179.71320020
      2.28384408	     -0.06533679	     -0.00020204	     -0.20629558	     -0.06568427	      0.88297900	     -0.00041620	     -0.22004193	     -0.00194828	     -0.00066521	    180.09338234
      2.28578322	     -0.06538244	     -0.00020788	     -0.20634156	     -0.06568801	      0.88297774	     -0.00041745	     -0.22005192	     -0.00190321	     -0.00063908	    177.95307299
      2.28739187	     -0.06541581	     -0.00021326	     -0.20637518	     -0.06569104	      0.88297673	     -0.00041850	     -0.22006123	     -0.00186796	     -0.00061873	    179.91765626
      2.28900052	     -0.06546306	     -0.00021747	     -0.20642270	     -0.06569402	      0.88297575	     -0.00041954	     -0.22007137	     -0.00182970	     -0.00059998	    178.37089411
      2.29060917	     -0.06550882	     -0.00022293	     -0.20646874	     -0.06569693	      0.88297480	     -0.00042058	     -0.22008262	     -0.00179177	     -0.00058318	    178.77717460
      2.29221782	     -0.06556136	     -0.00022659	     -0.20652157	     -0.06569978	      0.88297387	     -0.00042163	     -0.22009489	     -0.00175257	     -0.00056899	    177.92594767
      2.29382647	     -0.06561507	     -0.00023200	     -0.20657556	     -0.06570257	      0.88297296	     -0.00042267	     -0.22010825	     -0.00171252	     -0.00055723	    177.99176943
      2.29523408	     -0.06566483	     -0.00023476	     -0.20662561	     -0.06570495	      0.88297219	     -0.00042358	     -0.22012081	     -0.00167646	     -0.00054928	    177.20465303
      2.29664169	     -0.06571512	     -0.00023857	     -0.20667618	     -0.06570729	      0.88297142	     -0.00042450	     -0.22013416	     -0.00164002	     -0.00054385	    177.46938329
      2.29804931	     -0.06576887	     -0.00024161	     -0.20673023	     -0.06570957	      0.88297065	     -0.00042541	     -0.22014830	     -0.00160183	     -0.00054023	    176.39920987
      2.29945692	     -0.06582343	     -0.00024497	     -0.20678508	     -0.06571180	      0.88296989	     -0.00042632	     -0.22016324	     -0.00156364	     -0.00053924	    176.63766091
      2.30130986	     -0.06590273	     -0.00024905	     -0.20686481	     -0.06571465	      0.88296889	     -0.00042752	     -0.22018412	     -0.00150990	     -0.00054071	    174.18251389
      2.30297543	     -0.06596346	     -0.00025291	     -0.20692590	     -0.06571712	      0.88296799	     -0.00042860	     -0.22020407	     -0.00146333	     -0.00054535	    176.53974177
      2.30443399	     -0.06603112	     -0.00025582	     -0.20699393	     -0.06571922	      0.88296719	     -0.00042955	     -0.22022226	     -0.00141808	     -0.00055109	    174.19450168
      2.30589255	     -0.06609427	     -0.00025895	     -0.20705744	     -0.06572126	      0.88296638	     -0.00043049	     -0.22024134	     -0.00137379	     -0.00055924	    175.05452673
      2.30735111	     -0.06616270	     -0.00026129	     -0.20712626	     -0.06572323	      0.88296556	     -0.00043144	     -0.22026121	     -0.00132676	     -0.00056853	    173.68892432
      2.30880967	     -0.06622816	     -0.00026399	     -0.20719211	     -0.06572513	      0.88296472	     -0.00043238	     -0.22028187	     -0.00127951	     -0.00057945	    173.90081687
      2.31095156	     -0.06633391	     -0.00026836	     -0.20729846	     -0.06572779	      0.88296346	     -0.00043377	     -0.22031358	     -0.00120605	     -0.00059724	    171.64336557
      2.31237508	     -0.06639723	     -0.00027195	     -0.20736218	     -0.06572948	      0.88296260	     -0.00043469	     -0.22033565	     -0.00115735	     -0.00060981	    172.86962663
      2.31379860	     -0.06646691	     -0.00027494	     -0.20743227	     -0.06573109	      0.88296173	     -0.00043561	     -0.22035831	     -0.00110611	     -0.00062324	    172.36452491
      2.31561927	     -0.06655705	     -0.00027920	     -0.20752298	     -0.06573304	      0.88296057	     -0.00043679	     -0.22038817	     -0.00103757	     -0.00064030	    170.58905909
      2.31720263	     -0.06662940	     -0.00028226	     -0.20759583	     -0.06573464	      0.88295955	     -0.00043782	     -0.22041480	     -0.00097794	     -0.00065495	    171.35584296
      2.31878599	     -0.06670741	     -0.00028600	     -0.20767436	     -0.06573614	      0.88295850	     -0.00043885	     -0.22044193	     -0.00091530	     -0.00066916	    170.95157722
      2.32041006	     -0.06678573	     -0.00028928	     -0.20775324	     -0.06573757	      0.88295740	     -0.00043990	     -0.22047030	     -0.00084971	     -0.00068364	    171.30634197
      2.32203414	     -0.06686693	     -0.00029324	     -0.20783502	     -0.06573889	      0.88295628	     -0.00044096	     -0.22049910	     -0.00078040	     -0.00069604	    169.43529384
      2.32365821	     -0.06694094	     -0.00029640	     -0.20790963	     -0.06574011	      0.88295514	     -0.00044201	     -0.22052834	     -0.00071166	     -0.00070824	    170.95272403
      2.32528228	     -0.06702393	     -0.00030012	     -0.20799323	     -0.06574120	      0.88295398	     -0.00044307	     -0.22055780	     -0.00063839	     -0.00071798	    169.07479216
      2.32700854	     -0.06710388	     -0.00030312	     -0.20807387	     -0.06574224	      0.88295274	     -0.00044420	     -0.22058952	     -0.00056017	     -0.00072687	    169.58838592
      2.32873480	     -0.06718927	     -0.00030693	     -0.20815996	     -0.06574314	      0.88295147	     -0.00044532	     -0.22062139	     -0.00047876	     -0.00073360	    168.52506245
      2.33046105	     -0.06726709	     -0.00031080	     -0.20823850	     -0.06574389	      0.88295020	     -0.00044645	     -0.22065365	     -0.00039591	     -0.00073762	    168.62451259
      2.33188772	     -0.06733587	     -0.00031469	     -0.20830788	     -0.06574441	      0.88294915	     -0.00044738	     -0.22068044	     -0.00032565	     -0.00073897	    168.23838946
      2.33331439	     -0.06740212	     -0.00031818	     -0.20837474	     -0.06574482	      0.88294810	     -0.00044831	     -0.22070741	     -0.00025428	     -0.00073903	    168.66147165
      2.33511099	     -0.06749106	     -0.00032282	     -0.20846449	     -0.06574519	      0.88294677	     -0.00044949	     -0.22074154	     -0.00016067	     -0.00073640	    166.78621745
      2.33672383	     -0.06756479	     -0.00032700	     -0.20853893	     -0.06574539	      0.88294559	     -0.00045054	     -0.22077237	     -0.00007730	     -0.00073252	    168.66475084
      2.33833667	     -0.06764528	     -0.00033071	     -0.20862020	     -0.06574544	      0.88294441	     -0.00045160	     -0.22080322	      0.00001088	     -0.00072587	    166.58675257
      2.33994951	     -0.06771778	     -0.00033374	     -0.20869348	     -0.06574535	      0.88294324	     -0.00045266	     -0.22083422	      0.00009841	     -0.00071797	    168.06970042
      2.34156235	     -0.06779984	     -0.00033630	     -0.20877636	     -0.06574512	      0.88294209	     -0.00045371	     -0.22086514	      0.00018962	     -0.00070819	    166.83936530
      2.34317519	     -0.06786968	     -0.00033875	     -0.20884704	     -0.06574474	      0.88294096	     -0.00045477	     -0.22089607	      0.00028155	     -0.00069625	    167.16043016
      2.34478803	     -0.06794247	     -0.00034233	     -0.20892067	     -0.06574421	      0.88293985	     -0.00045583	     -0.22092680	      0.00037582	     -0.00068259	    166.43568193
      2.34640087	     -0.06800981	     -0.00034617	     -0.20898885	     -0.06574353	      0.88293876	     -0.00045688	     -0.22095750	      0.00047117	     -0.00066666	    166.51353673
      2.34801371	     -0.06807915	     -0.00034921	     -0.20905907	     -0.06574269	      0.88293770	     -0.00045794	     -0.22098802	      0.00056888	     -0.00064915	    165.68064166
      2.34962655	     -0.06814529	     -0.00035268	     -0.20912610	     -0.06574169	      0.88293667	     -0.00045899	     -0.22101828	      0.00066696	     -0.00063025	    166.68110674
      2.35123939	     -0.06820809	     -0.00035504	     -0.20918983	     -0.06574054	      0.88293567	     -0.00046005	     -0.22104811	      0.00076817	     -0.00060907	    165.60741945
      2.35285223	     -0.06826490	     -0.00035738	     -0.20924757	     -0.06573921	      0.88293471	     -0.00046110	     -0.22107735	      0.00086963	     -0.00058629	    166.26059171
      2.35446507	     -0.06831768	     -0.00035842	     -0.20930133	     -0.06573773	      0.88293378	     -0.00046215	     -0.22110583	      0.00097339	     -0.00056157	    165.63187860
      2.35607791	     -0.06836520	     -0.00035918	     -0.20934985	     -0.06573607	      0.88293290	     -0.00046319	     -0.22113356	      0.00107814	     -0.00053466	    165.37417343
      2.35811413	     -0.06842591	     -0.00035932	     -0.20941184	     -0.06573374	      0.88293184	     -0.00046451	     -0.22116728	      0.00121120	     -0.00049930	    166.13339210
      2.35988496	     -0.06847062	     -0.00035896	     -0.20945772	     -0.06573149	      0.88293099	     -0.00046565	     -0.22119540	      0.00133030	     -0.00046479	    163.85133514
      2.36146473	     -0.06850361	     -0.00035767	     -0.20949174	     -0.06572931	      0.88293028	     -0.00046667	     -0.22121941	      0.00143495	     -0.00043325	    165.44176188
      2.36304450	     -0.06854088	     -0.00035700	     -0.20953005	     -0.06572696	      0.88292962	     -0.00046769	     -0.22124234	      0.00154207	     -0.00040076	    165.26897999
      2.36486766	     -0.06857931	     -0.00035503	     -0.20956973	     -0.06572403	      0.88292892	     -0.00046886	     -0.22126758	      0.00166639	     -0.00036256	    165.43844837
      2.36669082	     -0.06861502	     -0.00035389	     -0.20960668	     -0.06572088	      0.88292830	     -0.00047003	     -0.22129134	      0.00179255	     -0.00032214	    164.25379751
      2.36824991	     -0.06864307	     -0.00035161	     -0.20963581	     -0.06571800	      0.88292782	     -0.00047103	     -0.22131052	      0.00189978	     -0.00028823	    165.43481589
      2.36980900	     -0.06866930	     -0.00035011	     -0.20966312	     -0.06571496	      0.88292740	     -0.00047203	     -0.22132860	      0.00200930	     -0.00025354	    164.66308759
      2.37136152	     -0.06869187	     -0.00034775	     -0.20968679	     -0.06571175	      0.88292704	     -0.00047302	     -0.22134549	      0.00211777	     -0.00022000	    165.60878040
      2.37291404	     -0.06871554	     -0.00034594	     -0.20971156	     -0.06570838	      0.88292672	     -0.00047402	     -0.22136122	      0.00222863	     -0.00018576	    164.18998178
      2.37446656	     -0.06873102	     -0.00034362	     -0.20972814	     -0.06570483	      0.88292646	     -0.00047501	     -0.22137577	      0.00233804	     -0.00015249	    165.46710507
      2.37635231	     -0.06875608	     -0.00034099	     -0.20975456	     -0.06570030	      0.88292621	     -0.00047622	     -0.22139165	      0.00247407	     -0.00011258	    163.76150824
      2.37823807	     -0.06876188	     -0.00033849	     -0.20976170	     -0.06569551	      0.88292603	     -0.00047742	     -0.22140571	      0.00260765	     -0.00007230	    165.69185175
      2.37966381	     -0.06877100	     -0.00033616	     -0.20977186	     -0.06569172	      0.88292595	     -0.00047834	     -0.22141488	      0.00271129	     -0.00004245	    164.56486663
      2.38108955	     -0.06877253	     -0.00033417	     -0.20977443	     -0.06568778	      0.88292591	     -0.00047925	     -0.22142288	      0.00281371	     -0.00001333	    165.44072866
      2.38318199	     -0.06877277	     -0.00033128	     -0.20977619	     -0.06568173	      0.88292593	     -0.00048059	     -0.22143231	      0.00296630	      0.00002946	    163.99181055
      2.38464304	     -0.06876067	     -0.00032998	     -0.20976513	     -0.06567732	      0.88292599	     -0.00048153	     -0.22143725	      0.00307046	      0.00005883	    166.15349569
      2.38610408	     -0.06875215	     -0.00032917	     -0.20975766	     -0.06567276	      0.88292610	     -0.00048247	     -0.22144071	      0.00317698	      0.00008911	    165.06802674
      2.38756513	     -0.06873661	     -0.00032929	     -0.20974313	     -0.06566804	      0.88292625	     -0.00048341	     -0.22144282	      0.00328163	      0.00011934	    166.13695149
      2.38936468	     -0.06871648	     -0.00033010	     -0.20972427	     -0.06566202	      0.88292650	     -0.00048457	     -0.22144350	      0.00341174	      0.00015795	    164.97415724
      2.39116423	     -0.06867557	     -0.00033129	     -0.20968458	     -0.06565576	      0.88292682	     -0.00048574	     -0.22144200	      0.00353799	      0.00019730	    167.70246715
      2.39277315	     -0.06863774	     -0.00033245	     -0.20964787	     -0.06564998	      0.88292717	     -0.00048678	     -0.22143833	      0.00365329	      0.00023588	    165.34385363
      2.39438207	     -0.06857808	     -0.00033393	     -0.20958928	     -0.06564401	      0.88292758	     -0.00048783	     -0.22143260	      0.00376406	      0.00027553	    167.78779164
      2.39599099	     -0.06851364	     -0.00033455	     -0.20952595	     -0.06563787	      0.88292806	     -0.00048887	     -0.22142444	      0.00387541	      0.00031744	    167.58090174
      2.39759991	     -0.06843168	     -0.00033558	     -0.20944507	     -0.06563154	      0.88292860	     -0.00048992	     -0.22141387	      0.00398423	      0.00036228	    168.15984398
      2.39920883	     -0.06833742	     -0.00033596	     -0.20935189	     -0.06562505	      0.88292923	     -0.00049098	     -0.22140071	      0.00409089	      0.00041032	    168.65742581
      2.40114784	     -0.06820949	     -0.00033746	     -0.20922521	     -0.06561699	      0.88293008	     -0.00049225	     -0.22138140	      0.00421510	      0.00047206	    170.64448107
      2.40271489	     -0.06809513	     -0.00033733	     -0.20911186	     -0.06561031	      0.88293086	     -0.00049328	     -0.22136313	      0.00431437	      0.00052690	    169.24093896
      2.40428193	     -0.06796794	     -0.00033866	     -0.20898563	     -0.06560347	      0.88293173	     -0.00049431	     -0.22134253	      0.00440890	      0.00058444	    170.62321423
      2.40584898	     -0.06783630	     -0.00033896	     -0.20885494	     -0.06559649	      0.88293270	     -0.00049534	     -0.22131966	      0.00450092	      0.00064496	    171.23960976
      2.40741603	     -0.06769674	     -0.00033995	     -0.20871629	     -0.06558937	      0.88293376	     -0.00049638	     -0.22129469	      0.00458911	      0.00070787	    172.59466559
      2.40898308	     -0.06755251	     -0.00033987	     -0.20857296	     -0.06558211	      0.88293492	     -0.00049742	     -0.22126773	      0.00467535	      0.00077408	    171.76957574
      2.41055012	     -0.06739613	     -0.00034019	     -0.20841744	     -0.06557472	      0.88293618	     -0.00049845	     -0.22123886	      0.00475594	      0.00084172	    173.93034685
      2.41245333	     -0.06720763	     -0.00033896	     -0.20822996	     -0.06556558	      0.88293786	     -0.00049972	     -0.22120119	      0.00485145	      0.00092571	    173.23509139
      2.41394577	     -0.06704483	     -0.00033944	     -0.20806791	     -0.06555829	      0.88293930	     -0.00050071	     -0.22116994	      0.00492060	      0.00099338	    175.12023399
      2.41543821	     -0.06688429	     -0.00033802	     -0.20790811	     -0.06555089	      0.88294083	     -0.00050170	     -0.22113709	      0.00498785	      0.00106079	    175.51067159
      2.41693065	     -0.06671857	     -0.00033748	     -0.20774309	     -0.06554340	      0.88294246	     -0.00050269	     -0.22110285	      0.00505115	      0.00112754	    176.98122060
      2.41842309	     -0.06655020	     -0.00033575	     -0.20757542	     -0.06553582	      0.88294419	     -0.00050368	     -0.22106719	      0.00511210	      0.00119387	    177.10730852
      2.42022030	     -0.06634004	     -0.00033433	     -0.20736603	     -0.06552657	      0.88294641	     -0.00050487	     -0.22102247	      0.00518037	      0.00127225	    178.22437362
      2.42201752	     -0.06612382	     -0.00033080	     -0.20715057	     -0.06551720	      0.88294877	     -0.00050606	     -0.22097585	      0.00524358	      0.00134770	    179.54236100
      2.42344206	     -0.06594968	     -0.00033030	     -0.20697696	     -0.06550969	      0.88295073	     -0.00050701	     -0.22093753	      0.00529059	      0.00140695	    179.76362522
      2.42486661	     -0.06577305	     -0.00032790	     -0.20680086	     -0.06550213	      0.88295277	     -0.00050795	     -0.22089814	      0.00533410	      0.00146348	    181.06179628
      2.42673105	     -0.06554147	     -0.00032605	     -0.20656991	     -0.06549213	      0.88295557	     -0.00050919	     -0.22084509	      0.00538756	      0.00153347	    181.49865770
      2.42816699	     -0.06535839	     -0.00032307	     -0.20638729	     -0.06548437	      0.88295781	     -0.00051014	     -0.22080313	      0.00542415	      0.00158410	    183.05386745
      2.42960294	     -0.06517438	     -0.00032148	     -0.20620370	     -0.06547656	      0.88296012	     -0.00051109	     -0.22076025	      0.00545841	      0.00163224	    183.62255079
      2.43143348	     -0.06493926	     -0.00031791	     -0.20596908	     -0.06546653	      0.88296316	     -0.00051229	     -0.22070436	      0.00549663	      0.00168837	    185.41953874
      2.43303092	     -0.06473501	     -0.00031677	     -0.20576520	     -0.06545772	      0.88296589	     -0.00051335	     -0.22065459	      0.00552691	      0.00173390	    185.26654494
      2.43462837	     -0.06452590	     -0.00031255	     -0.20555647	     -0.06544887	      0.88296869	     -0.00051440	     -0.22060403	      0.00555276	      0.00177485	    185.84363726
      2.43622582	     -0.06432261	     -0.00031209	     -0.20535344	     -0.06543998	      0.88297156	     -0.00051545	     -0.22055269	      0.00557409	      0.00181116	    187.46468486
      2.43765719	     -0.06414032	     -0.00030793	     -0.20517142	     -0.06543199	      0.88297417	     -0.00051639	     -0.22050623	      0.00559045	      0.00183955	    188.10433625
      2.43908856	     -0.06396247	     -0.00030645	     -0.20499377	     -0.06542398	      0.88297682	     -0.00051733	     -0.22045943	      0.00560381	      0.00186400	    188.82777867
      2.44051993	     -0.06378511	     -0.00030294	     -0.20481660	     -0.06541595	      0.88297951	     -0.00051827	     -0.22041237	      0.00561402	      0.00188400	    189.70519468
      2.44195130	     -0.06361206	     -0.00030045	     -0.20464370	     -0.06540791	      0.88298221	     -0.00051921	     -0.22036512	      0.00562191	      0.00190007	    189.85174103
      2.44338267	     -0.06344034	     -0.00029694	     -0.20447211	     -0.06539986	      0.88298494	     -0.00052014	     -0.22031780	      0.00562621	      0.00191133	    191.11014696
      2.44518982	     -0.06323293	     -0.00029326	     -0.20426483	     -0.06538969	      0.88298840	     -0.00052132	     -0.22025801	      0.00562939	      0.00191948	    190.53929370
      2.44681381	     -0.06304712	     -0.00028933	     -0.20407908	     -0.06538055	      0.88299152	     -0.00052238	     -0.22020448	      0.00562662	      0.00192028	    192.98320603
      2.44843780	     -0.06287574	     -0.00028762	     -0.20390771	     -0.06537142	      0.88299464	     -0.00052343	     -0.22015118	      0.00562320	      0.00191580	    192.18022104
      2.45006179	     -0.06269616	     -0.00028255	     -0.20372814	     -0.06536229	      0.88299774	     -0.00052448	     -0.22009840	      0.00561448	      0.00190503	    194.69298742
      2.45142019	     -0.06256376	     -0.00028205	     -0.20359567	     -0.06535467	      0.88300032	     -0.00052536	     -0.22005463	      0.00560672	      0.00189218	    194.13327334
      2.45277859	     -0.06242818	     -0.00027912	     -0.20346005	     -0.06534706	      0.88300288	     -0.00052624	     -0.22001146	      0.00559604	      0.00187544	    194.91812734
      2.45442911	     -0.06227313	     -0.00027706	     -0.20330488	     -0.06533784	      0.88300596	     -0.00052730	     -0.21995971	      0.00558095	      0.00185004	    195.29202426
      2.45607964	     -0.06211843	     -0.00027219	     -0.20315009	     -0.06532864	      0.88300899	     -0.00052836	     -0.21990877	      0.00556328	      0.00182000	    195.64818167
      2.45753370	     -0.06199276	     -0.00027053	     -0.20302426	     -0.06532056	      0.88301161	     -0.00052929	     -0.21986453	      0.00554501	      0.00178894	    196.86673102
      2.45898776	     -0.06186910	     -0.00026654	     -0.20290048	     -0.06531251	      0.88301419	     -0.00053021	     -0.21982110	      0.00552600	      0.00175494	    196.46093262
      2.46044182	     -0.06175509	     -0.00026499	     -0.20278627	     -0.06530449	      0.88301671	     -0.00053114	     -0.21977853	      0.00550412	      0.00171702	    197.64738625
      2.46189589	     -0.06164583	     -0.00026193	     -0.20267683	     -0.06529651	      0.88301918	     -0.00053206	     -0.21973691	      0.00548169	      0.00167617	    197.38742178
      2.46334995	     -0.06154247	     -0.00026032	     -0.20257323	     -0.06528855	      0.88302158	     -0.00053298	     -0.21969620	      0.00545693	      0.00163197	    198.34181023
      2.46480401	     -0.06144629	     -0.00025714	     -0.20247684	     -0.06528064	      0.88302392	     -0.00053389	     -0.21965643	      0.00543157	      0.00158515	    198.13936702
      2.46625807	     -0.06135659	     -0.00025487	     -0.20238689	     -0.06527276	      0.88302619	     -0.00053481	     -0.21961763	      0.00540436	      0.00153565	    198.84564619
      2.46815330	     -0.06124986	     -0.00024969	     -0.20227985	     -0.06526255	      0.88302904	     -0.00053599	     -0.21956852	      0.00536779	      0.00146756	    198.86286029
      2.46938670	     -0.06118378	     -0.00024881	     -0.20221352	     -0.06525595	      0.88303082	     -0.00053676	     -0.21953749	      0.00534279	      0.00142180	    199.31536953
      2.47062009	     -0.06112281	     -0.00024608	     -0.20215232	     -0.06524937	      0.88303255	     -0.00053753	     -0.21950714	      0.00531751	      0.00137455	    199.35000461
      2.47227332	     -0.06104963	     -0.00024356	     -0.20207880	     -0.06524061	      0.88303477	     -0.00053855	     -0.21946763	      0.00528219	      0.00130875	    200.26286025
      2.47392655	     -0.06098666	     -0.00024044	     -0.20201551	     -0.06523191	      0.88303687	     -0.00053957	     -0.21942948	      0.00524787	      0.00124217	    198.31606012
      2.47557977	     -0.06092189	     -0.00023925	     -0.20195035	     -0.06522326	      0.88303887	     -0.00054058	     -0.21939274	      0.00520964	      0.00117373	    201.03382924
      2.47680461	     -0.06088645	     -0.00023640	     -0.20191466	     -0.06521690	      0.88304028	     -0.00054133	     -0.21936629	      0.00518284	      0.00112261	    200.08417043
      2.47802944	     -0.06085077	     -0.00023498	     -0.20187870	     -0.06521057	      0.88304162	     -0.00054208	     -0.21934062	      0.00515512	      0.00107124	    200.22576804
      2.47977987	     -0.06080727	     -0.00023222	     -0.20183481	     -0.06520158	      0.88304343	     -0.00054314	     -0.21930515	      0.00511491	      0.00099735	    200.48667574
      2.48134364	     -0.06077248	     -0.00023061	     -0.20179965	     -0.06519361	      0.88304494	     -0.00054409	     -0.21927470	      0.00507883	      0.00093163	    200.49141453
      2.48290741	     -0.06074450	     -0.00022759	     -0.20177131	     -0.06518569	      0.88304635	     -0.00054503	     -0.21924535	      0.00504249	      0.00086624	    200.35196973
      2.48447118	     -0.06072032	     -0.00022696	     -0.20174674	     -0.06517784	      0.88304765	     -0.00054597	     -0.21921712	      0.00500583	      0.00080133	    200.76036046
      2.48582321	     -0.06070468	     -0.00022401	     -0.20173080	     -0.06517109	      0.88304870	     -0.00054678	     -0.21919361	      0.00497447	      0.00074593	    200.28562348
      2.48717524	     -0.06069273	     -0.00022310	     -0.20171852	     -0.06516438	      0.88304967	     -0.00054759	     -0.21917092	      0.00494290	      0.00069105	    200.39198848
      2.48852727	     -0.06068452	     -0.00022101	     -0.20170999	     -0.06515772	      0.88305057	     -0.00054839	     -0.21914905	      0.00491145	      0.00063695	    200.23402096
      2.49026610	     -0.06067983	     -0.00021955	     -0.20170487	     -0.06514922	      0.88305161	     -0.00054942	     -0.21912211	      0.00487088	      0.00056836	    200.52458793
      2.49179092	     -0.06068057	     -0.00021659	     -0.20170526	     -0.06514182	      0.88305244	     -0.00055032	     -0.21909955	      0.00483608	      0.00051018	    199.69656791
      2.49331574	     -0.06068639	     -0.00021622	     -0.20171069	     -0.06513447	      0.88305317	     -0.00055122	     -0.21907802	      0.00480092	      0.00045285	    200.22202175
      2.49468469	     -0.06069579	     -0.00021334	     -0.20171979	     -0.06512792	      0.88305375	     -0.00055202	     -0.21905954	      0.00477022	      0.00040255	    199.65578735
      2.49605365	     -0.06070854	     -0.00021258	     -0.20173220	     -0.06512141	      0.88305427	     -0.00055282	     -0.21904187	      0.00473962	      0.00035336	    199.70767548
      2.49742260	     -0.06072364	     -0.00021099	     -0.20174698	     -0.06511494	      0.88305472	     -0.00055362	     -0.21902498	      0.00470963	      0.00030544	    199.30645758
      2.49908129	     -0.06074830	     -0.00021054	     -0.20177123	     -0.06510716	      0.88305518	     -0.00055459	     -0.21900564	      0.00467368	      0.00024892	    199.19346813
      2.50055645	     -0.06077320	     -0.00020822	     -0.20179581	     -0.06510029	      0.88305551	     -0.00055544	     -0.21898943	      0.00464269	      0.00020060	    198.44189354
      2.50203162	     -0.06080346	     -0.00020769	     -0.20182571	     -0.06509346	      0.88305577	     -0.00055629	     -0.21897413	      0.00461148	      0.00015320	    199.18084949
      2.50350678	     -0.06083800	     -0.00020524	     -0.20185994	     -0.06508668	      0.88305597	     -0.00055714	     -0.21895972	      0.00458238	      0.00010777	    197.75855281
      2.50498195	     -0.06087360	     -0.00020471	     -0.20189519	     -0.06507994	      0.88305609	     -0.00055799	     -0.21894618	      0.00455269	      0.00006320	    198.60701215
      2.50645711	     -0.06091675	     -0.00020238	     -0.20193804	     -0.06507325	      0.88305615	     -0.00055883	     -0.21893346	      0.00452533	      0.00002041	    197.12123456
      2.50793227	     -0.06095990	     -0.00020172	     -0.20198088	     -0.06506659	      0.88305615	     -0.00055967	     -0.21892159	      0.00449753	     -0.00002139	    197.88444543
      2.50940744	     -0.06100983	     -0.00019905	     -0.20203053	     -0.06505998	      0.88305609	     -0.00056051	     -0.21891055	      0.00447189	     -0.00006169	    196.64465830
      2.51088260	     -0.06106138	     -0.00019851	     -0.20208177	     -0.06505340	      0.88305597	     -0.00056134	     -0.21890034	      0.00444651	     -0.00010081	    196.82492315
      2.51235777	     -0.06111819	     -0.00019611	     -0.20213831	     -0.06504686	      0.88305580	     -0.00056217	     -0.21889092	      0.00442282	     -0.00013858	    195.84778175
      2.51383293	     -0.06117621	     -0.00019573	     -0.20219603	     -0.06504035	      0.88305556	     -0.00056300	     -0.21888229	      0.00439945	     -0.00017557	    196.38907477
      2.51530810	     -0.06124042	     -0.00019347	     -0.20226000	     -0.06503388	      0.88305528	     -0.00056383	     -0.21887440	      0.00437854	     -0.00021104	    194.76087584
      2.51678326	     -0.06130430	     -0.00019378	     -0.20232360	     -0.06502743	      0.88305494	     -0.00056465	     -0.21886724	      0.00435725	     -0.00024598	    195.69796508
      2.51825843	     -0.06137548	     -0.00019198	     -0.20239454	     -0.06502102	      0.88305455	     -0.00056548	     -0.21886078	      0.00433904	     -0.00027937	    193.70893445
      2.51973359	     -0.06144457	     -0.00019236	     -0.20246337	     -0.06501463	      0.88305412	     -0.00056629	     -0.21885502	      0.00432027	     -0.00031231	    194.73219989
      2.52120876	     -0.06152190	     -0.00019084	     -0.20254049	     -0.06500827	      0.88305363	     -0.00056711	     -0.21884991	      0.00430442	     -0.00034419	    193.28464197
      2.52268392	     -0.06159808	     -0.00019155	     -0.20261643	     -0.06500193	      0.88305310	     -0.00056793	     -0.21884549	      0.00428890	     -0.00037556	    193.73685216
      2.52415908	     -0.06168015	     -0.00019049	     -0.20269830	     -0.06499562	      0.88305252	     -0.00056874	     -0.21884166	      0.00427588	     -0.00040590	    192.38760099
      2.52563425	     -0.06176006	     -0.00019176	     -0.20277800	     -0.06498932	      0.88305190	     -0.00056955	     -0.21883845	      0.00426354	     -0.00043538	    192.53039682
      2.52710941	     -0.06184186	     -0.00019145	     -0.20285962	     -0.06498304	      0.88305124	     -0.00057036	     -0.21883573	      0.00425307	     -0.00046412	    191.87978934
      2.52858458	     -0.06192412	     -0.00019343	     -0.20294167	     -0.06497677	      0.88305054	     -0.00057117	     -0.21883349	      0.00424391	     -0.00049182	    191.79048311
      2.53005974	     -0.06200641	     -0.00019417	     -0.20302379	     -0.06497052	      0.88304979	     -0.00057197	     -0.21883167	      0.00423633	     -0.00051858	    191.21335222
      2.53153491	     -0.06208775	     -0.00019676	     -0.20310495	     -0.06496427	      0.88304901	     -0.00057278	     -0.21883020	      0.00423038	     -0.00054377	    190.60486834
      2.53301007	     -0.06216739	     -0.00019848	     -0.20318443	     -0.06495803	      0.88304819	     -0.00057358	     -0.21882901	      0.00422524	     -0.00056793	    190.56216557
      2.53448524	     -0.06224596	     -0.00020176	     -0.20326283	     -0.06495180	      0.88304733	     -0.00057438	     -0.21882806	      0.00422198	     -0.00059036	    189.91982522
      2.53596040	     -0.06232079	     -0.00020426	     -0.20333753	     -0.06494558	      0.88304645	     -0.00057519	     -0.21882730	      0.00421975	     -0.00061115	    189.43873782
      2.53743556	     -0.06239464	     -0.00020826	     -0.20341122	     -0.06493935	      0.88304553	     -0.00057599	     -0.21882667	      0.00421837	     -0.00063040	    189.58504471
      2.53933152	     -0.06248757	     -0.00021205	     -0.20350400	     -0.06493136	      0.88304431	     -0.00057703	     -0.21882608	      0.00421973	     -0.00065200	    187.27711602
      2.54054708	     -0.06253858	     -0.00021654	     -0.20355486	     -0.06492623	      0.88304351	     -0.00057769	     -0.21882576	      0.00421949	     -0.00066435	    188.75847427
      2.54176265	     -0.06259214	     -0.00021993	     -0.20360832	     -0.06492110	      0.88304270	     -0.00057835	     -0.21882545	      0.00422119	     -0.00067512	    188.28058593
      2.54356132	     -0.06266596	     -0.00022579	     -0.20368199	     -0.06491350	      0.88304147	     -0.00057933	     -0.21882511	      0.00422429	     -0.00068873	    188.18419008
      2.54536000	     -0.06273587	     -0.00023090	     -0.20375176	     -0.06490590	      0.88304022	     -0.00058031	     -0.21882478	      0.00422904	     -0.00069870	    187.02472610
      2.54674495	     -0.06278199	     -0.00023645	     -0.20379775	     -0.06490004	      0.88303925	     -0.00058107	     -0.21882458	      0.00423229	     -0.00070411	    187.65919694
      2.54812991	     -0.06282731	     -0.00024068	     -0.20384298	     -0.06489418	      0.88303827	     -0.00058182	     -0.21882436	      0.00423704	     -0.00070736	    186.71810444
      2.54951486	     -0.06286858	     -0.00024574	     -0.20388414	     -0.06488831	      0.88303729	     -0.00058258	     -0.21882415	      0.00424118	     -0.00070917	    187.19009637
      2.55121090	     -0.06291770	     -0.00025126	     -0.20393315	     -0.06488111	      0.88303609	     -0.00058350	     -0.21882389	      0.00424823	     -0.00070812	    185.18670733
      2.55290695	     -0.06295324	     -0.00025775	     -0.20396856	     -0.06487390	      0.88303489	     -0.00058442	     -0.21882368	      0.00425288	     -0.00070432	    187.01082285
      2.55423930	     -0.06298462	     -0.00026159	     -0.20399986	     -0.06486823	      0.88303396	     -0.00058514	     -0.21882341	      0.00425836	     -0.00069909	    185.77599990
      2.55557166	     -0.06301067	     -0.00026638	     -0.20402581	     -0.06486255	      0.88303303	     -0.00058586	     -0.21882318	      0.00426296	     -0.00069252	    186.22729933
      2.55721986	     -0.06304165	     -0.00027161	     -0.20405669	     -0.06485552	      0.88303190	     -0.00058675	     -0.21882291	      0.00426982	     -0.00068171	    184.92281494
      2.55886806	     -0.06306212	     -0.00027741	     -0.20407705	     -0.06484848	      0.88303078	     -0.00058764	     -0.21882268	      0.00427478	     -0.00066890	    186.52539829
      2.56029575	     -0.06308485	     -0.00028136	     -0.20409970	     -0.06484237	      0.88302984	     -0.00058840	     -0.21882241	      0.00428090	     -0.00065577	    184.94232390
      2.56172344	     -0.06309871	     -0.00028619	     -0.20411347	     -0.06483626	      0.88302891	     -0.00058917	     -0.21882220	      0.00428578	     -0.00064107	    185.37960000
      2.56315113	     -0.06311240	     -0.00029009	     -0.20412708	     -0.06483013	      0.88302801	     -0.00058993	     -0.21882196	      0.00429089	     -0.00062512	    185.13191883
      2.56500220	     -0.06312643	     -0.00029597	     -0.20414099	     -0.06482218	      0.88302687	     -0.00059091	     -0.21882168	      0.00429727	     -0.00060263	    185.24841592
      2.56638738	     -0.06313510	     -0.00029905	     -0.20414959	     -0.06481623	      0.88302605	     -0.00059164	     -0.21882146	      0.00430215	     -0.00058449	    184.65900945
      2.56777256	     -0.06314106	     -0.00030320	     -0.20415546	     -0.06481027	      0.88302525	     -0.00059237	     -0.21882126	      0.00430650	     -0.00056562	    185.02716197
      2.56951301	     -0.06314929	     -0.00030717	     -0.20416360	     -0.06480277	      0.88302429	     -0.00059328	     -0.21882099	      0.00431216	     -0.00054122	    184.70152781
      2.57105547	     -0.06315077	     -0.00031189	     -0.20416498	     -0.06479611	      0.88302347	     -0.00059408	     -0.21882079	      0.00431677	     -0.00051848	    185.01100801
      2.57259793	     -0.06315289	     -0.00031472	     -0.20416703	     -0.06478945	      0.88302269	     -0.00059488	     -0.21882060	      0.00432195	     -0.00049547	    184.07138040
      2.57414038	     -0.06315270	     -0.00031961	     -0.20416673	     -0.06478278	      0.88302194	     -0.00059568	     -0.21882042	      0.00432554	     -0.00047279	    185.51794737
      2.57568284	     -0.06315209	     -0.00032192	     -0.20416607	     -0.06477610	      0.88302123	     -0.00059648	     -0.21882023	      0.00433063	     -0.00044988	    184.19206927
      2.57722530	     -0.06314694	     -0.00032669	     -0.20416080	     -0.06476942	      0.88302056	     -0.00059727	     -0.21882004	      0.00433420	     -0.00042746	    185.33627034
      2.57861183	     -0.06314292	     -0.00032878	     -0.20415673	     -0.06476341	      0.88301998	     -0.00059798	     -0.21881983	      0.00433833	     -0.00040777	    184.48522431
      2.57999837	     -0.06313574	     -0.00033278	     -0.20414945	     -0.06475739	      0.88301942	     -0.00059868	     -0.21881961	      0.00434168	     -0.00038879	    184.97795733
      2.58166659	     -0.06312760	     -0.00033653	     -0.20414121	     -0.06475015	      0.88301879	     -0.00059953	     -0.21881934	      0.00434595	     -0.00036700	    184.71873309
      2.58333482	     -0.06311866	     -0.00034227	     -0.20413214	     -0.06474289	      0.88301820	     -0.00060038	     -0.21881908	      0.00434974	     -0.00034647	    185.20361465
      2.58464603	     -0.06311093	     -0.00034525	     -0.20412432	     -0.06473719	      0.88301776	     -0.00060104	     -0.21881894	      0.00435289	     -0.00033088	    184.78753596
      2.58595724	     -0.06310459	     -0.00034976	     -0.20411787	     -0.06473148	      0.88301733	     -0.00060170	     -0.21881888	      0.00435543	     -0.00031682	    185.39863645
      2.58762234	     -0.06309996	     -0.00035502	     -0.20411311	     -0.06472422	      0.88301682	     -0.00060254	     -0.21881902	      0.00435963	     -0.00030011	    184.47352706
      2.58928743	     -0.06309081	     -0.00036145	     -0.20410380	     -0.06471696	      0.88301633	     -0.00060338	     -0.21881947	      0.00436193	     -0.00028557	    186.24066408
      2.59095252	     -0.06308815	     -0.00036629	     -0.20410101	     -0.06470969	      0.88301587	     -0.00060422	     -0.21882014	      0.00436632	     -0.00027294	    184.71668483
      2.59225360	     -0.06307831	     -0.00037182	     -0.20409103	     -0.06470401	      0.88301552	     -0.00060487	     -0.21882087	      0.00436823	     -0.00026393	    185.84807120
      2.59355468	     -0.06307173	     -0.00037608	     -0.20408434	     -0.06469833	      0.88301518	     -0.00060552	     -0.21882169	      0.00437091	     -0.00025627	    185.72154699
      2.59522939	     -0.06305964	     -0.00038192	     -0.20407210	     -0.06469100	      0.88301476	     -0.00060636	     -0.21882292	      0.00437373	     -0.00024817	    186.48483383
      2.59690410	     -0.06304964	     -0.00038705	     -0.20406196	     -0.06468368	      0.88301435	     -0.00060719	     -0.21882427	      0.00437731	     -0.00024100	    185.71356336
      2.59857882	     -0.06302900	     -0.00039415	     -0.20404115	     -0.06467634	      0.88301395	     -0.00060802	     -0.21882577	      0.00437925	     -0.00023463	    187.34728765
      2.59989366	     -0.06301238	     -0.00039798	     -0.20402442	     -0.06467058	      0.88301364	     -0.00060867	     -0.21882687	      0.00438170	     -0.00022987	    186.78503945
      2.60120850	     -0.06298778	     -0.00040318	     -0.20399970	     -0.06466482	      0.88301334	     -0.00060932	     -0.21882784	      0.00438331	     -0.00022488	    187.39147934
      2.60293831	     -0.06294940	     -0.00040916	     -0.20396116	     -0.06465724	      0.88301296	     -0.00061017	     -0.21882869	      0.00438501	     -0.00021747	    187.71538442
      2.60466813	     -0.06290168	     -0.00041626	     -0.20391326	     -0.06464965	      0.88301259	     -0.00061101	     -0.21882897	      0.00438569	     -0.00020786	    188.23277046
      2.60615193	     -0.06285112	     -0.00042039	     -0.20386256	     -0.06464315	      0.88301229	     -0.00061174	     -0.21882865	      0.00438503	     -0.00019778	    188.72245596
      2.60763573	     -0.06279667	     -0.00042617	     -0.20380794	     -0.06463664	      0.88301201	     -0.00061246	     -0.21882769	      0.00438316	     -0.00018581	    189.83112973
      2.60911953	     -0.06273481	     -0.00043002	     -0.20374594	     -0.06463014	      0.88301174	     -0.00061317	     -0.21882611	      0.00438100	     -0.00017097	    189.52273744
      2.61060334	     -0.06266299	     -0.00043529	     -0.20367395	     -0.06462364	      0.88301150	     -0.00061389	     -0.21882381	      0.00437645	     -0.00015377	    191.02912722
      2.61208714	     -0.06258942	     -0.00043951	     -0.20360021	     -0.06461715	      0.88301129	     -0.00061460	     -0.21882079	      0.00437136	     -0.00013342	    191.07351583
      2.61357094	     -0.06251074	     -0.00044476	     -0.20352133	     -0.06461067	      0.88301111	     -0.00061531	     -0.21881717	      0.00436390	     -0.00011031	    192.36088696
      2.61505474	     -0.06243062	     -0.00044866	     -0.20344102	     -0.06460420	      0.88301096	     -0.00061601	     -0.21881296	      0.00435576	     -0.00008379	    192.08814455
      2.61653855	     -0.06234417	     -0.00045319	     -0.20335434	     -0.06459775	      0.88301086	     -0.00061671	     -0.21880817	      0.00434458	     -0.00005480	    193.84615794
      2.61802235	     -0.06225851	     -0.00045654	     -0.20326847	     -0.06459131	      0.88301080	     -0.00061741	     -0.21880281	      0.00433299	     -0.00002274	    193.63934845
      2.61950615	     -0.06216561	     -0.00046000	     -0.20317533	     -0.06458489	      0.88301079	     -0.00061811	     -0.21879694	      0.00431830	      0.00001145	    195.47619942
      2.62098996	     -0.06207354	     -0.00046211	     -0.20308305	     -0.06457849	      0.88301084	     -0.00061880	     -0.21879052	      0.00430334	      0.00004874	    195.03391603
      2.62247376	     -0.06197230	     -0.00046449	     -0.20298155	     -0.06457212	      0.88301094	     -0.00061949	     -0.21878354	      0.00428495	      0.00008775	    197.11915264
      2.62395756	     -0.06187143	     -0.00046549	     -0.20288044	     -0.06456578	      0.88301110	     -0.00062018	     -0.21877587	      0.00426625	      0.00012912	    197.00011471
      2.62544136	     -0.06176300	     -0.00046694	     -0.20277175	     -0.06455946	      0.88301132	     -0.00062086	     -0.21876754	      0.00424449	      0.00017195	    198.79290742
      2.62692517	     -0.06165712	     -0.00046737	     -0.20266560	     -0.06455318	      0.88301161	     -0.00062154	     -0.21875849	      0.00422186	      0.00021646	    199.02914291
      2.62840897	     -0.06154550	     -0.00046826	     -0.20255369	     -0.06454693	      0.88301196	     -0.00062222	     -0.21874881	      0.00419642	      0.00026180	    200.71116102
      2.62989277	     -0.06143647	     -0.00046786	     -0.20244438	     -0.06454073	      0.88301239	     -0.00062290	     -0.21873845	      0.00417015	      0.00030841	    200.68153396
      2.63137657	     -0.06132325	     -0.00046827	     -0.20233083	     -0.06453456	      0.88301288	     -0.00062357	     -0.21872752	      0.00414084	      0.00035512	    202.48677370
      2.63286038	     -0.06121391	     -0.00046753	     -0.20222116	     -0.06452844	      0.88301344	     -0.00062424	     -0.21871600	      0.00411061	      0.00040205	    202.86530789
      2.63434418	     -0.06110112	     -0.00046773	     -0.20210802	     -0.06452236	      0.88301407	     -0.00062491	     -0.21870398	      0.00407796	      0.00044870	    204.26824671
      2.63582798	     -0.06099300	     -0.00046670	     -0.20199955	     -0.06451634	      0.88301477	     -0.00062558	     -0.21869145	      0.00404398	      0.00049495	    204.76795571
      2.63731178	     -0.06088196	     -0.00046653	     -0.20188812	     -0.06451036	      0.88301554	     -0.00062625	     -0.21867852	      0.00400779	      0.00054033	    206.00888715
      2.63879559	     -0.06077445	     -0.00046488	     -0.20178023	     -0.06450445	      0.88301638	     -0.00062692	     -0.21866512	      0.00397036	      0.00058491	    206.32822237
      2.64027939	     -0.06066622	     -0.00046430	     -0.20167159	     -0.06449858	      0.88301728	     -0.00062759	     -0.21865137	      0.00393036	      0.00062768	    208.11668577
      2.64176319	     -0.06056335	     -0.00046191	     -0.20156831	     -0.06449278	      0.88301824	     -0.00062826	     -0.21863726	      0.00388985	      0.00066897	    208.12447331
      2.64324699	     -0.06045779	     -0.00046076	     -0.20146231	     -0.06448704	      0.88301926	     -0.00062893	     -0.21862287	      0.00384673	      0.00070793	    209.82901420
      2.64473080	     -0.06035951	     -0.00045775	     -0.20136361	     -0.06448137	      0.88302034	     -0.00062959	     -0.21860819	      0.00380312	      0.00074470	    209.92436844
      2.64621460	     -0.06025815	     -0.00045628	     -0.20126179	     -0.06447576	      0.88302147	     -0.00063026	     -0.21859330	      0.00375736	      0.00077881	    211.28358283
      2.64752135	     -0.06017438	     -0.00045332	     -0.20117762	     -0.06447087	      0.88302250	     -0.00063085	     -0.21858000	      0.00371646	      0.00080669	    211.64976071
      2.64882809	     -0.06008942	     -0.00045108	     -0.20109225	     -0.06446604	      0.88302358	     -0.00063145	     -0.21856655	      0.00367419	      0.00083204	    212.72899005
      2.65041985	     -0.05998908	     -0.00044717	     -0.20099141	     -0.06446024	      0.88302492	     -0.00063217	     -0.21854993	      0.00362212	      0.00086001	    212.95000575
      2.65201160	     -0.05988614	     -0.00044383	     -0.20088795	     -0.06445452	      0.88302631	     -0.00063289	     -0.21853306	      0.00356753	      0.00088388	    214.99466053
      2.65332528	     -0.05980749	     -0.00043997	     -0.20080888	     -0.06444986	      0.88302748	     -0.00063350	     -0.21851891	      0.00352290	      0.00090155	    214.49847369
      2.65463897	     -0.05972682	     -0.00043689	     -0.20072776	     -0.06444526	      0.88302868	     -0.00063410	     -0.21850464	      0.00347626	      0.00091628	    215.82126436
      2.65621653	     -0.05963573	     -0.00043274	     -0.20063613	     -0.06443982	      0.88303014	     -0.00063483	     -0.21848732	      0.00342016	      0.00093132	    215.77284053
      2.65779410	     -0.05954206	     -0.00042984	     -0.20054188	     -0.06443447	      0.88303162	     -0.00063556	     -0.21846986	      0.00336136	      0.00094258	    217.98039932
      2.65910118	     -0.05947129	     -0.00042651	     -0.20047065	     -0.06443011	      0.88303285	     -0.00063618	     -0.21845527	      0.00331333	      0.00095027	    217.30467716
      2.66040826	     -0.05939820	     -0.00042380	     -0.20039707	     -0.06442581	      0.88303410	     -0.00063679	     -0.21844062	      0.00326325	      0.00095530	    218.57119971
      2.66200280	     -0.05931573	     -0.00042025	     -0.20031400	     -0.06442066	      0.88303562	     -0.00063755	     -0.21842267	      0.00320215	      0.00095907	    218.51326224
      2.66359733	     -0.05923206	     -0.00041756	     -0.20022970	     -0.06441560	      0.88303715	     -0.00063832	     -0.21840474	      0.00313844	      0.00095930	    220.82082741
      2.66487969	     -0.05917176	     -0.00041497	     -0.20016890	     -0.06441161	      0.88303838	     -0.00063894	     -0.21839030	      0.00308812	      0.00095844	    219.99804580
      2.66616205	     -0.05910916	     -0.00041299	     -0.20010577	     -0.06440768	      0.88303961	     -0.00063957	     -0.21837591	      0.00303593	      0.00095529	    221.16598507
      2.66776044	     -0.05903700	     -0.00041028	     -0.20003296	     -0.06440288	      0.88304113	     -0.00064036	     -0.21835802	      0.00297085	      0.00094966	    221.17057380
      2.66919615	     -0.05897085	     -0.00040828	     -0.19996620	     -0.06439866	      0.88304249	     -0.00064108	     -0.21834205	      0.00291046	      0.00094234	    222.85014782
      2.67063185	     -0.05891005	     -0.00040587	     -0.19990480	     -0.06439452	      0.88304384	     -0.00064180	     -0.21832611	      0.00285073	      0.00093427	    222.21988992
      2.67206756	     -0.05884326	     -0.00040374	     -0.19983739	     -0.06439047	      0.88304517	     -0.00064253	     -0.21831021	      0.00278871	      0.00092451	    223.94565580
      2.67350326	     -0.05878141	     -0.00040091	     -0.19977493	     -0.06438652	      0.88304649	     -0.00064327	     -0.21829424	      0.00272699	      0.00091408	    223.90493494
      2.67493897	     -0.05871496	     -0.00039831	     -0.19970786	     -0.06438265	      0.88304780	     -0.00064402	     -0.21827821	      0.00266356	      0.00090266	    225.19791930
      2.67637467	     -0.05865267	     -0.00039524	     -0.19964495	     -0.06437887	      0.88304909	     -0.00064478	     -0.21826207	      0.00260019	      0.00089130	    224.85085079
      2.67781038	     -0.05858523	     -0.00039261	     -0.19957688	     -0.06437518	      0.88305036	     -0.00064555	     -0.21824585	      0.00253470	      0.00087932	    226.50025578
      2.67924608	     -0.05852406	     -0.00038943	     -0.19951507	     -0.06437159	      0.88305161	     -0.00064633	     -0.21822950	      0.00246952	      0.00086786	    226.04221819
      2.68068179	     -0.05845733	     -0.00038656	     -0.19944769	     -0.06436809	      0.88305285	     -0.00064711	     -0.21821311	      0.00240208	      0.00085609	    227.71958272
      2.68211750	     -0.05839843	     -0.00038315	     -0.19938815	     -0.06436469	      0.88305407	     -0.00064791	     -0.21819663	      0.00233506	      0.00084515	    227.06265507
      2.68355320	     -0.05833412	     -0.00038013	     -0.19932317	     -0.06436139	      0.88305528	     -0.00064872	     -0.21818020	      0.00226565	      0.00083404	    228.77406454
      2.68498891	     -0.05827926	     -0.00037642	     -0.19926766	     -0.06435818	      0.88305647	     -0.00064953	     -0.21816376	      0.00219667	      0.00082367	    228.15752669
      2.68642461	     -0.05822041	     -0.00037328	     -0.19920812	     -0.06435508	      0.88305764	     -0.00065036	     -0.21814746	      0.00212545	      0.00081300	    229.81689718
      2.68771210	     -0.05817675	     -0.00036992	     -0.19916386	     -0.06435239	      0.88305868	     -0.00065111	     -0.21813297	      0.00206210	      0.00080410	    229.15217604
      2.68899958	     -0.05813154	     -0.00036682	     -0.19911803	     -0.06434977	      0.88305971	     -0.00065187	     -0.21811869	      0.00199718	      0.00079472	    230.11547193
      2.69028707	     -0.05809265	     -0.00036354	     -0.19907853	     -0.06434724	      0.88306073	     -0.00065264	     -0.21810465	      0.00193228	      0.00078543	    230.05443890
      2.69200618	     -0.05804477	     -0.00035933	     -0.19902981	     -0.06434400	      0.88306207	     -0.00065368	     -0.21808640	      0.00184403	      0.00077195	    231.32418641
      2.69340216	     -0.05801414	     -0.00035565	     -0.19899850	     -0.06434147	      0.88306314	     -0.00065454	     -0.21807205	      0.00177311	      0.00076116	    230.19177382
      2.69479814	     -0.05798258	     -0.00035225	     -0.19896625	     -0.06433905	      0.88306419	     -0.00065541	     -0.21805818	      0.00170038	      0.00074884	    231.51464444
      2.69619412	     -0.05796038	     -0.00034864	     -0.19894337	     -0.06433672	      0.88306523	     -0.00065629	     -0.21804478	      0.00162861	      0.00073606	    230.77371277
      2.69759011	     -0.05793848	     -0.00034535	     -0.19892077	     -0.06433450	      0.88306625	     -0.00065718	     -0.21803192	      0.00155561	      0.00072176	    231.82581076
      2.69898609	     -0.05792600	     -0.00034205	     -0.19890760	     -0.06433238	      0.88306724	     -0.00065809	     -0.21801960	      0.00148360	      0.00070669	    231.09684516
      2.70038207	     -0.05791372	     -0.00033903	     -0.19889463	     -0.06433036	      0.88306822	     -0.00065900	     -0.21800790	      0.00141064	      0.00068989	    232.06791021
      2.70177805	     -0.05790948	     -0.00033594	     -0.19888969	     -0.06432844	      0.88306917	     -0.00065993	     -0.21799676	      0.00133882	      0.00067220	    231.31234171
      2.70317404	     -0.05790467	     -0.00033321	     -0.19888418	     -0.06432662	      0.88307009	     -0.00066087	     -0.21798623	      0.00126622	      0.00065272	    232.23021570
      2.70457002	     -0.05790673	     -0.00033061	     -0.19888555	     -0.06432491	      0.88307099	     -0.00066182	     -0.21797623	      0.00119485	      0.00063243	    231.45826783
      2.70596600	     -0.05790760	     -0.00032811	     -0.19888572	     -0.06432329	      0.88307186	     -0.00066278	     -0.21796678	      0.00112280	      0.00061050	    232.31969046
      2.70736199	     -0.05791508	     -0.00032559	     -0.19889252	     -0.06432177	      0.88307270	     -0.00066376	     -0.21795780	      0.00105206	      0.00058788	    231.51564838
      2.70875797	     -0.05792168	     -0.00032320	     -0.19889843	     -0.06432035	      0.88307350	     -0.00066475	     -0.21794933	      0.00098071	      0.00056378	    232.32979373
      2.71015395	     -0.05793473	     -0.00032078	     -0.19891079	     -0.06431903	      0.88307427	     -0.00066575	     -0.21794132	      0.00091072	      0.00053914	    231.50505769
      2.71154993	     -0.05794681	     -0.00031849	     -0.19892219	     -0.06431781	      0.88307500	     -0.00066677	     -0.21793380	      0.00084019	      0.00051319	    232.26789395
      2.71294592	     -0.05796508	     -0.00031650	     -0.19893978	     -0.06431668	      0.88307570	     -0.00066780	     -0.21792672	      0.00077108	      0.00048693	    231.40853844
      2.71434190	     -0.05798216	     -0.00031457	     -0.19895619	     -0.06431566	      0.88307636	     -0.00066884	     -0.21792012	      0.00070149	      0.00045961	    232.13470038
      2.71573788	     -0.05800512	     -0.00031265	     -0.19897848	     -0.06431472	      0.88307699	     -0.00066989	     -0.21791394	      0.00063337	      0.00043215	    231.26904389
      2.71713386	     -0.05802681	     -0.00031079	     -0.19899951	     -0.06431389	      0.88307757	     -0.00067096	     -0.21790822	      0.00056486	      0.00040381	    231.96053491
      2.71852985	     -0.05805394	     -0.00030892	     -0.19902599	     -0.06431315	      0.88307811	     -0.00067204	     -0.21790291	      0.00049789	      0.00037550	    231.06815995
      2.71992583	     -0.05807970	     -0.00030711	     -0.19905109	     -0.06431250	      0.88307862	     -0.00067314	     -0.21789802	      0.00043059	      0.00034648	    231.73967603
      2.72132181	     -0.05811072	     -0.00030532	     -0.19908147	     -0.06431194	      0.88307908	     -0.00067425	     -0.21789351	      0.00036485	      0.00031767	    230.84379415
      2.72271779	     -0.05814040	     -0.00030357	     -0.19911051	     -0.06431148	      0.88307950	     -0.00067537	     -0.21788941	      0.00029884	      0.00028833	    231.47065409
      2.72411378	     -0.05817512	     -0.00030183	     -0.19914461	     -0.06431111	      0.88307989	     -0.00067651	     -0.21788567	      0.00023442	      0.00025937	    230.53930737
      2.72550976	     -0.05820835	     -0.00030014	     -0.19917720	     -0.06431083	      0.88308023	     -0.00067766	     -0.21788232	      0.00016976	      0.00023002	    231.14786656
      2.72690574	     -0.05824635	     -0.00029844	     -0.19921459	     -0.06431063	      0.88308053	     -0.00067882	     -0.21787931	      0.00010672	      0.00020120	    230.21846168
      2.72830172	     -0.05828311	     -0.00029689	     -0.19925074	     -0.06431053	      0.88308079	     -0.00068000	     -0.21787667	      0.00004349	      0.00017223	    230.79173579
      2.72997866	     -0.05833492	     -0.00029525	     -0.19930183	     -0.06431052	      0.88308105	     -0.00068144	     -0.21787393	     -0.00002996	      0.00013842	    228.87610980
      2.73136360	     -0.05837028	     -0.00029422	     -0.19933660	     -0.06431060	      0.88308122	     -0.00068264	     -0.21787209	     -0.00009166	      0.00011074	    230.32931509
      2.73274854	     -0.05841598	     -0.00029326	     -0.19938170	     -0.06431077	      0.88308136	     -0.00068386	     -0.21787054	     -0.00015143	      0.00008346	    229.77905775
      2.73413349	     -0.05845848	     -0.00029234	     -0.19942362	     -0.06431102	      0.88308145	     -0.00068509	     -0.21786938	     -0.00021043	      0.00005692	    229.41574432
      2.73551843	     -0.05850455	     -0.00029151	     -0.19946913	     -0.06431135	      0.88308151	     -0.00068633	     -0.21786851	     -0.00026905	      0.00003058	    229.46426052
      2.73722373	     -0.05856222	     -0.00029056	     -0.19952611	     -0.06431187	      0.88308154	     -0.00068789	     -0.21786791	     -0.00033920	     -0.00000075	    228.18531367
      2.73859198	     -0.05860908	     -0.00028996	     -0.19957241	     -0.06431238	      0.88308152	     -0.00068915	     -0.21786774	     -0.00039578	     -0.00002537	    228.65981740
      2.73996023	     -0.05865703	     -0.00028938	     -0.19961981	     -0.06431296	      0.88308147	     -0.00069043	     -0.21786785	     -0.00045113	     -0.00004970	    228.81405799
      2.74132848	     -0.05870876	     -0.00028893	     -0.19967102	     -0.06431361	      0.88308139	     -0.00069172	     -0.21786825	     -0.00050514	     -0.00007318	    227.87069421
      2.74269673	     -0.05875856	     -0.00028849	     -0.19972029	     -0.06431434	      0.88308127	     -0.00069302	     -0.21786894	     -0.00055914	     -0.00009655	    228.24262939
      2.74434251	     -0.05882491	     -0.00028808	     -0.19978602	     -0.06431531	      0.88308109	     -0.00069462	     -0.21787012	     -0.00062175	     -0.00012357	    226.43308740
      2.74580242	     -0.05887668	     -0.00028777	     -0.19983724	     -0.06431626	      0.88308089	     -0.00069604	     -0.21787151	     -0.00067805	     -0.00014726	    227.70661998
      2.74726233	     -0.05893887	     -0.00028757	     -0.19989890	     -0.06431729	      0.88308066	     -0.00069749	     -0.21787311	     -0.00073216	     -0.00017050	    226.72611929
      2.74872224	     -0.05899521	     -0.00028734	     -0.19995472	     -0.06431840	      0.88308039	     -0.00069895	     -0.21787506	     -0.00078556	     -0.00019305	    226.38153184
      2.75018215	     -0.05905795	     -0.00028735	     -0.20001694	     -0.06431958	      0.88308009	     -0.00070044	     -0.21787722	     -0.00083835	     -0.00021540	    226.06235687
      2.75164206	     -0.05911643	     -0.00028729	     -0.20007492	     -0.06432084	      0.88307976	     -0.00070193	     -0.21787968	     -0.00088996	     -0.00023716	    225.74618735
      2.75310197	     -0.05918104	     -0.00028740	     -0.20013904	     -0.06432218	      0.88307940	     -0.00070345	     -0.21788236	     -0.00094082	     -0.00025869	    225.18736094
      2.75456188	     -0.05924111	     -0.00028743	     -0.20019863	     -0.06432359	      0.88307901	     -0.00070498	     -0.21788532	     -0.00099067	     -0.00027965	    224.89015537
      2.75602179	     -0.05930861	     -0.00028774	     -0.20026564	     -0.06432507	      0.88307859	     -0.00070653	     -0.21788848	     -0.00103982	     -0.00030052	    224.36877848
      2.75748170	     -0.05937087	     -0.00028787	     -0.20032744	     -0.06432663	      0.88307813	     -0.00070810	     -0.21789194	     -0.00108774	     -0.00032074	    223.82093571
      2.75894161	     -0.05943946	     -0.00028796	     -0.20039557	     -0.06432825	      0.88307765	     -0.00070968	     -0.21789560	     -0.00113517	     -0.00034091	    223.36574585
      2.76040152	     -0.05950395	     -0.00028786	     -0.20045963	     -0.06432994	      0.88307714	     -0.00071128	     -0.21789956	     -0.00118145	     -0.00036062	    223.02881627
      2.76186143	     -0.05957588	     -0.00028814	     -0.20053112	     -0.06433170	      0.88307660	     -0.00071290	     -0.21790373	     -0.00122686	     -0.00038021	    222.26080118
      2.76332134	     -0.05964222	     -0.00028822	     -0.20059704	     -0.06433352	      0.88307603	     -0.00071453	     -0.21790821	     -0.00127137	     -0.00039948	    222.05043584
      2.76478125	     -0.05971683	     -0.00028867	     -0.20067123	     -0.06433541	      0.88307543	     -0.00071619	     -0.21791290	     -0.00131496	     -0.00041884	    221.34462123
      2.76624116	     -0.05978587	     -0.00028901	     -0.20073987	     -0.06433736	      0.88307480	     -0.00071786	     -0.21791792	     -0.00135724	     -0.00043763	    220.59869970
      2.76770106	     -0.05986095	     -0.00028984	     -0.20081454	     -0.06433937	      0.88307415	     -0.00071954	     -0.21792318	     -0.00139902	     -0.00045652	    220.12932327
      2.76916097	     -0.05993211	     -0.00029047	     -0.20088531	     -0.06434145	      0.88307347	     -0.00072125	     -0.21792875	     -0.00143967	     -0.00047529	    219.98188514
      2.77062088	     -0.06001018	     -0.00029147	     -0.20096299	     -0.06434358	      0.88307276	     -0.00072297	     -0.21793454	     -0.00147898	     -0.00049396	    218.92517717
      2.77208079	     -0.06008176	     -0.00029187	     -0.20103421	     -0.06434576	      0.88307203	     -0.00072470	     -0.21794065	     -0.00151749	     -0.00051232	    218.65400166
      2.77354070	     -0.06016065	     -0.00029260	     -0.20111275	     -0.06434801	      0.88307127	     -0.00072646	     -0.21794697	     -0.00155501	     -0.00053075	    218.01601576
      2.77500061	     -0.06023517	     -0.00029309	     -0.20118693	     -0.06435030	      0.88307048	     -0.00072823	     -0.21795360	     -0.00159098	     -0.00054848	    217.05284433
      2.77646052	     -0.06031318	     -0.00029398	     -0.20126460	     -0.06435265	      0.88306967	     -0.00073001	     -0.21796044	     -0.00162647	     -0.00056630	    216.76758014
      2.77792043	     -0.06038872	     -0.00029466	     -0.20133982	     -0.06435505	      0.88306883	     -0.00073181	     -0.21796752	     -0.00166047	     -0.00058389	    216.41423508
      2.77938034	     -0.06046848	     -0.00029568	     -0.20141927	     -0.06435750	      0.88306796	     -0.00073363	     -0.21797477	     -0.00169312	     -0.00060127	    215.54438168
      2.78084025	     -0.06054399	     -0.00029651	     -0.20149448	     -0.06435999	      0.88306707	     -0.00073547	     -0.21798224	     -0.00172466	     -0.00061830	    215.14048944
      2.78230016	     -0.06062345	     -0.00029766	     -0.20157365	     -0.06436253	      0.88306616	     -0.00073732	     -0.21798983	     -0.00175508	     -0.00063538	    214.69596437
      2.78376007	     -0.06070004	     -0.00029864	     -0.20164997	     -0.06436512	      0.88306522	     -0.00073919	     -0.21799759	     -0.00178360	     -0.00065168	    213.53214148
      2.78521998	     -0.06077688	     -0.00029996	     -0.20172654	     -0.06436774	      0.88306425	     -0.00074107	     -0.21800545	     -0.00181169	     -0.00066805	    213.53599537
      2.78708452	     -0.06087313	     -0.00030182	     -0.20182247	     -0.06437115	      0.88306299	     -0.00074350	     -0.21801565	     -0.00184499	     -0.00068843	    212.92237809
      2.78839220	     -0.06094426	     -0.00030361	     -0.20189338	     -0.06437358	      0.88306208	     -0.00074522	     -0.21802287	     -0.00186710	     -0.00070246	    212.15697033
      2.78969989	     -0.06101079	     -0.00030504	     -0.20195971	     -0.06437604	      0.88306115	     -0.00074695	     -0.21803018	     -0.00188819	     -0.00071611	    211.74756008
      2.79146177	     -0.06110346	     -0.00030740	     -0.20205211	     -0.06437939	      0.88305987	     -0.00074930	     -0.21804008	     -0.00191528	     -0.00073458	    211.53353630
      2.79322365	     -0.06119339	     -0.00030933	     -0.20214181	     -0.06438278	      0.88305856	     -0.00075167	     -0.21805009	     -0.00193880	     -0.00075153	    209.08457630
      2.79453937	     -0.06125991	     -0.00031177	     -0.20220814	     -0.06438535	      0.88305757	     -0.00075346	     -0.21805762	     -0.00195722	     -0.00076447	    209.98541680
      2.79585510	     -0.06132602	     -0.00031369	     -0.20227409	     -0.06438793	      0.88305655	     -0.00075526	     -0.21806519	     -0.00197342	     -0.00077712	    209.59882228
      2.79762991	     -0.06141719	     -0.00031714	     -0.20236505	     -0.06439145	      0.88305516	     -0.00075770	     -0.21807542	     -0.00199334	     -0.00079369	    208.45323193
      2.79914152	     -0.06148795	     -0.00031992	     -0.20243564	     -0.06439448	      0.88305395	     -0.00075980	     -0.21808418	     -0.00200959	     -0.00080764	    208.72404223
      2.80065312	     -0.06156437	     -0.00032368	     -0.20251189	     -0.06439753	      0.88305272	     -0.00076192	     -0.21809286	     -0.00202360	     -0.00082084	    207.27209858
      2.80216472	     -0.06163156	     -0.00032725	     -0.20257893	     -0.06440060	      0.88305147	     -0.00076405	     -0.21810157	     -0.00203729	     -0.00083385	    207.50088537
      2.80367632	     -0.06170349	     -0.00033183	     -0.20265070	     -0.06440368	      0.88305020	     -0.00076619	     -0.21811016	     -0.00204889	     -0.00084615	    205.99492105
      2.80518792	     -0.06176623	     -0.00033625	     -0.20271329	     -0.06440679	      0.88304891	     -0.00076835	     -0.21811874	     -0.00206075	     -0.00085834	    206.93405004
      2.80669952	     -0.06183578	     -0.00034181	     -0.20278270	     -0.06440991	      0.88304760	     -0.00077053	     -0.21812720	     -0.00206995	     -0.00086967	    204.92079695
      2.80821112	     -0.06189125	     -0.00034684	     -0.20283804	     -0.06441305	      0.88304628	     -0.00077273	     -0.21813567	     -0.00207961	     -0.00088042	    205.50822550
      2.80972273	     -0.06195581	     -0.00035333	     -0.20290245	     -0.06441620	      0.88304494	     -0.00077494	     -0.21814397	     -0.00208764	     -0.00089063	    204.32367819
      2.81123433	     -0.06200642	     -0.00035907	     -0.20295293	     -0.06441936	      0.88304359	     -0.00077716	     -0.21815229	     -0.00209544	     -0.00090016	    204.60051108
      2.81256396	     -0.06205560	     -0.00036506	     -0.20300199	     -0.06442215	      0.88304239	     -0.00077913	     -0.21815946	     -0.00210114	     -0.00090763	    203.38307317
      2.81389358	     -0.06209781	     -0.00037090	     -0.20304409	     -0.06442495	      0.88304117	     -0.00078111	     -0.21816662	     -0.00210713	     -0.00091482	    203.63677427
      2.81552742	     -0.06215072	     -0.00037852	     -0.20309686	     -0.06442840	      0.88303967	     -0.00078357	     -0.21817533	     -0.00211290	     -0.00092237	    202.13374104
      2.81716126	     -0.06219364	     -0.00038615	     -0.20313964	     -0.06443185	      0.88303816	     -0.00078603	     -0.21818401	     -0.00212005	     -0.00092950	    203.62390827
      2.81851374	     -0.06223312	     -0.00039274	     -0.20317902	     -0.06443472	      0.88303690	     -0.00078809	     -0.21819110	     -0.00212350	     -0.00093362	    201.30049819
      2.81986621	     -0.06226433	     -0.00039929	     -0.20321011	     -0.06443760	      0.88303564	     -0.00079015	     -0.21819821	     -0.00212851	     -0.00093772	    201.92148966
      2.82121868	     -0.06229631	     -0.00040586	     -0.20324199	     -0.06444048	      0.88303437	     -0.00079223	     -0.21820528	     -0.00213233	     -0.00094064	    200.87684870
      2.82288204	     -0.06232937	     -0.00041390	     -0.20327492	     -0.06444403	      0.88303280	     -0.00079479	     -0.21821396	     -0.00213820	     -0.00094385	    201.60533287
      2.82454540	     -0.06236479	     -0.00042183	     -0.20331024	     -0.06444759	      0.88303123	     -0.00079737	     -0.21822258	     -0.00214152	     -0.00094453	    198.44778110
      2.82587059	     -0.06238117	     -0.00042823	     -0.20332651	     -0.06445043	      0.88302998	     -0.00079944	     -0.21822951	     -0.00214699	     -0.00094517	    200.42346132
      2.82719577	     -0.06240332	     -0.00043447	     -0.20334857	     -0.06445328	      0.88302872	     -0.00080151	     -0.21823638	     -0.00215040	     -0.00094452	    199.16095766
      2.82852096	     -0.06242085	     -0.00044073	     -0.20336600	     -0.06445613	      0.88302747	     -0.00080359	     -0.21824329	     -0.00215479	     -0.00094352	    199.36183648
      2.83025357	     -0.06244502	     -0.00044867	     -0.20339005	     -0.06445987	      0.88302584	     -0.00080632	     -0.21825236	     -0.00215929	     -0.00094070	    197.40512222
      2.83198619	     -0.06245650	     -0.00045661	     -0.20340141	     -0.06446362	      0.88302421	     -0.00080906	     -0.21826153	     -0.00216634	     -0.00093702	    199.18072524
      2.83333809	     -0.06247296	     -0.00046235	     -0.20341779	     -0.06446655	      0.88302295	     -0.00081121	     -0.21826860	     -0.00217010	     -0.00093336	    197.60622349
      2.83469000	     -0.06248284	     -0.00046832	     -0.20342758	     -0.06446949	      0.88302169	     -0.00081336	     -0.21827575	     -0.00217486	     -0.00092930	    197.75449453
      2.83637871	     -0.06249617	     -0.00047541	     -0.20344080	     -0.06447316	      0.88302012	     -0.00081606	     -0.21828472	     -0.00218039	     -0.00092366	    196.79079672
      2.83806741	     -0.06250047	     -0.00048243	     -0.20344500	     -0.06447685	      0.88301857	     -0.00081876	     -0.21829374	     -0.00218659	     -0.00091686	    196.88967727
      2.83944148	     -0.06250716	     -0.00048771	     -0.20345161	     -0.06447986	      0.88301731	     -0.00082097	     -0.21830100	     -0.00219180	     -0.00091130	    196.57767863
      2.84081554	     -0.06250995	     -0.00049317	     -0.20345432	     -0.06448288	      0.88301607	     -0.00082318	     -0.21830827	     -0.00219696	     -0.00090531	    196.49922620
      2.84249553	     -0.06251412	     -0.00049937	     -0.20345839	     -0.06448657	      0.88301455	     -0.00082589	     -0.21831715	     -0.00220316	     -0.00089763	    195.57852372
      2.84417551	     -0.06251061	     -0.00050578	     -0.20345477	     -0.06449028	      0.88301305	     -0.00082861	     -0.21832602	     -0.00221011	     -0.00088949	    195.75353748
      2.84546455	     -0.06251129	     -0.00051010	     -0.20345539	     -0.06449313	      0.88301191	     -0.00083070	     -0.21833274	     -0.00221556	     -0.00088301	    195.50689859
      2.84675359	     -0.06250962	     -0.00051475	     -0.20345363	     -0.06449599	      0.88301077	     -0.00083279	     -0.21833948	     -0.00222125	     -0.00087681	    195.84672935
      2.84841616	     -0.06250861	     -0.00052021	     -0.20345253	     -0.06449969	      0.88300932	     -0.00083549	     -0.21834817	     -0.00222769	     -0.00086845	    194.65112167
      2.85007874	     -0.06249998	     -0.00052593	     -0.20344379	     -0.06450340	      0.88300789	     -0.00083819	     -0.21835687	     -0.00223607	     -0.00086054	    196.26483803
      2.85152488	     -0.06249916	     -0.00053000	     -0.20344290	     -0.06450664	      0.88300665	     -0.00084054	     -0.21836436	     -0.00224152	     -0.00085352	    194.66827801
      2.85297103	     -0.06249069	     -0.00053450	     -0.20343433	     -0.06450988	      0.88300542	     -0.00084290	     -0.21837188	     -0.00224861	     -0.00084712	    195.55414907
      2.85441718	     -0.06248631	     -0.00053800	     -0.20342988	     -0.06451314	      0.88300420	     -0.00084525	     -0.21837936	     -0.00225463	     -0.00084074	    194.49167542
      2.85586333	     -0.06247890	     -0.00054184	     -0.20342240	     -0.06451641	      0.88300298	     -0.00084761	     -0.21838691	     -0.00226167	     -0.00083515	    195.01879638
      2.85762899	     -0.06247770	     -0.00054545	     -0.20342110	     -0.06452041	      0.88300151	     -0.00085049	     -0.21839622	     -0.00226977	     -0.00082993	    194.72249629
      2.85905530	     -0.06247461	     -0.00054934	     -0.20341793	     -0.06452365	      0.88300033	     -0.00085283	     -0.21840401	     -0.00227602	     -0.00082622	    194.46151714
      2.86048161	     -0.06247793	     -0.00055229	     -0.20342117	     -0.06452690	      0.88299916	     -0.00085516	     -0.21841209	     -0.00228224	     -0.00082450	    194.24519301
      2.86190792	     -0.06248444	     -0.00055603	     -0.20342758	     -0.06453016	      0.88299798	     -0.00085749	     -0.21842057	     -0.00228809	     -0.00082436	    194.19368079
      2.86371602	     -0.06249791	     -0.00055985	     -0.20344095	     -0.06453430	      0.88299649	     -0.00086045	     -0.21843201	     -0.00229474	     -0.00082695	    193.57595447
      2.86514456	     -0.06250833	     -0.00056375	     -0.20345127	     -0.06453758	      0.88299530	     -0.00086279	     -0.21844162	     -0.00229989	     -0.00083135	    194.10263338
      2.86657311	     -0.06252538	     -0.00056653	     -0.20346824	     -0.06454087	      0.88299411	     -0.00086512	     -0.21845175	     -0.00230412	     -0.00083818	    193.77714025
      2.86800165	     -0.06254372	     -0.00057013	     -0.20348651	     -0.06454417	      0.88299291	     -0.00086746	     -0.21846251	     -0.00230741	     -0.00084687	    193.26464774
      2.86943019	     -0.06256320	     -0.00057289	     -0.20350590	     -0.06454747	      0.88299169	     -0.00086980	     -0.21847387	     -0.00231076	     -0.00085816	    193.57090273
      2.87140740	     -0.06259970	     -0.00057735	     -0.20354231	     -0.06455204	      0.88298998	     -0.00087304	     -0.21849071	     -0.00231284	     -0.00087692	    191.94871091
      2.87295756	     -0.06262125	     -0.00057863	     -0.20356380	     -0.06455563	      0.88298860	     -0.00087558	     -0.21850488	     -0.00231588	     -0.00089471	    193.57364890
      2.87450771	     -0.06265725	     -0.00058314	     -0.20359971	     -0.06455922	      0.88298720	     -0.00087811	     -0.21851979	     -0.00231586	     -0.00091392	    192.60821831
      2.87605787	     -0.06268859	     -0.00058425	     -0.20363101	     -0.06456281	      0.88298577	     -0.00088065	     -0.21853564	     -0.00231600	     -0.00093568	    193.00488498
      2.87760803	     -0.06272689	     -0.00058884	     -0.20366923	     -0.06456639	      0.88298430	     -0.00088318	     -0.21855228	     -0.00231446	     -0.00095891	    192.64609035
      2.87915819	     -0.06275859	     -0.00058871	     -0.20370093	     -0.06456998	      0.88298280	     -0.00088571	     -0.21856972	     -0.00231206	     -0.00098297	    192.21995982
      2.88049075	     -0.06279339	     -0.00059235	     -0.20373568	     -0.06457306	      0.88298147	     -0.00088788	     -0.21858526	     -0.00230969	     -0.00100484	    192.85031117
      2.88182332	     -0.06282632	     -0.00059309	     -0.20376860	     -0.06457614	      0.88298012	     -0.00089005	     -0.21860138	     -0.00230569	     -0.00102668	    192.19175815
      2.88315589	     -0.06286108	     -0.00059466	     -0.20380335	     -0.06457921	      0.88297873	     -0.00089222	     -0.21861804	     -0.00230159	     -0.00104911	    192.61242373
      2.88493464	     -0.06291153	     -0.00059556	     -0.20385381	     -0.06458329	      0.88297684	     -0.00089511	     -0.21864111	     -0.00229336	     -0.00107858	    191.08187980
      2.88671338	     -0.06295631	     -0.00059731	     -0.20389860	     -0.06458737	      0.88297490	     -0.00089799	     -0.21866513	     -0.00228594	     -0.00110777	    193.10098066
      2.88804065	     -0.06299685	     -0.00059669	     -0.20393918	     -0.06459039	      0.88297341	     -0.00090014	     -0.21868350	     -0.00227742	     -0.00112865	    192.04453859
      2.88936791	     -0.06303456	     -0.00059786	     -0.20397691	     -0.06459341	      0.88297190	     -0.00090228	     -0.21870237	     -0.00226888	     -0.00114910	    192.67383789
      2.89102629	     -0.06308594	     -0.00059895	     -0.20402834	     -0.06459716	      0.88296998	     -0.00090495	     -0.21872666	     -0.00225561	     -0.00117241	    191.58717847
      2.89268467	     -0.06313305	     -0.00060063	     -0.20407549	     -0.06460089	      0.88296801	     -0.00090762	     -0.21875171	     -0.00224253	     -0.00119357	    193.28380409
      2.89434305	     -0.06318775	     -0.00060031	     -0.20413029	     -0.06460460	      0.88296602	     -0.00091027	     -0.21877727	     -0.00222620	     -0.00121243	    192.73222776
      2.89574625	     -0.06322492	     -0.00060113	     -0.20416755	     -0.06460771	      0.88296431	     -0.00091252	     -0.21879928	     -0.00221133	     -0.00122474	    192.84653860
      2.89714944	     -0.06326347	     -0.00060017	     -0.20420621	     -0.06461081	      0.88296258	     -0.00091475	     -0.21882139	     -0.00219522	     -0.00123515	    193.03453968
      2.89855264	     -0.06329887	     -0.00059942	     -0.20424173	     -0.06461387	      0.88296084	     -0.00091698	     -0.21884354	     -0.00217797	     -0.00124284	    193.52316814
      2.90035429	     -0.06334378	     -0.00059698	     -0.20428685	     -0.06461778	      0.88295860	     -0.00091984	     -0.21887181	     -0.00215337	     -0.00124782	    192.80691682
      2.90215594	     -0.06338063	     -0.00059567	     -0.20432389	     -0.06462163	      0.88295635	     -0.00092268	     -0.21889979	     -0.00212823	     -0.00124653	    193.86132688
      2.90344101	     -0.06340556	     -0.00059190	     -0.20434902	     -0.06462436	      0.88295475	     -0.00092470	     -0.21891944	     -0.00210887	     -0.00124209	    194.10546710
      2.90472608	     -0.06342989	     -0.00058902	     -0.20437353	     -0.06462705	      0.88295316	     -0.00092671	     -0.21893884	     -0.00208865	     -0.00123477	    194.62727796
      2.90659176	     -0.06346568	     -0.00058363	     -0.20440963	     -0.06463092	      0.88295087	     -0.00092963	     -0.21896649	     -0.00205729	     -0.00121874	    194.54472474
      2.90845745	     -0.06349877	     -0.00057935	     -0.20444303	     -0.06463473	      0.88294862	     -0.00093253	     -0.21899352	     -0.00202454	     -0.00119617	    194.98497112
      2.90983597	     -0.06351963	     -0.00057278	     -0.20446417	     -0.06463750	      0.88294698	     -0.00093467	     -0.21901300	     -0.00199944	     -0.00117581	    195.51490988
      2.91121449	     -0.06354358	     -0.00056781	     -0.20448839	     -0.06464024	      0.88294538	     -0.00093680	     -0.21903200	     -0.00197316	     -0.00115232	    195.87997724
      2.91302971	     -0.06357443	     -0.00055985	     -0.20451964	     -0.06464379	      0.88294332	     -0.00093960	     -0.21905637	     -0.00193694	     -0.00111717	    196.00596370
      2.91457669	     -0.06359747	     -0.00055415	     -0.20454300	     -0.06464676	      0.88294161	     -0.00094197	     -0.21907644	     -0.00190497	     -0.00108305	    196.38204920
      2.91612367	     -0.06362159	     -0.00054662	     -0.20456747	     -0.06464968	      0.88293997	     -0.00094434	     -0.21909584	     -0.00187208	     -0.00104673	    197.29147220
      2.91767065	     -0.06364626	     -0.00054073	     -0.20459250	     -0.06465255	      0.88293838	     -0.00094670	     -0.21911456	     -0.00183683	     -0.00100701	    196.52806284
      2.91921764	     -0.06366542	     -0.00053285	     -0.20461204	     -0.06465537	      0.88293685	     -0.00094905	     -0.21913257	     -0.00180187	     -0.00096569	    197.88993846
      2.92076462	     -0.06368970	     -0.00052679	     -0.20463670	     -0.06465813	      0.88293539	     -0.00095139	     -0.21914976	     -0.00176462	     -0.00092208	    197.65468803
      2.92231160	     -0.06370712	     -0.00051913	     -0.20465452	     -0.06466083	      0.88293400	     -0.00095373	     -0.21916622	     -0.00172674	     -0.00087681	    198.00768021
      2.92385858	     -0.06372708	     -0.00051333	     -0.20467485	     -0.06466347	      0.88293268	     -0.00095606	     -0.21918186	     -0.00168774	     -0.00083020	    198.18895886
      2.92540557	     -0.06374502	     -0.00050599	     -0.20469321	     -0.06466605	      0.88293143	     -0.00095839	     -0.21919677	     -0.00164767	     -0.00078243	    198.13200945
      2.92695255	     -0.06376209	     -0.00050007	     -0.20471067	     -0.06466857	      0.88293026	     -0.00096071	     -0.21921088	     -0.00160725	     -0.00073420	    198.92748719
      2.92849953	     -0.06378109	     -0.00049259	     -0.20473010	     -0.06467102	      0.88292916	     -0.00096302	     -0.21922418	     -0.00156528	     -0.00068562	    198.67478515
      2.93004651	     -0.06379832	     -0.00048701	     -0.20474772	     -0.06467341	      0.88292814	     -0.00096533	     -0.21923673	     -0.00152282	     -0.00063675	    198.90633452
      2.93159350	     -0.06381473	     -0.00047971	     -0.20476457	     -0.06467573	      0.88292719	     -0.00096763	     -0.21924851	     -0.00147960	     -0.00058854	    199.21828593
      2.93314048	     -0.06383420	     -0.00047449	     -0.20478446	     -0.06467799	      0.88292632	     -0.00096993	     -0.21925957	     -0.00143522	     -0.00054086	    199.01060985
      2.93468746	     -0.06385018	     -0.00046769	     -0.20480087	     -0.06468017	      0.88292552	     -0.00097222	     -0.21926994	     -0.00139019	     -0.00049393	    198.84972686
      2.93623444	     -0.06386972	     -0.00046302	     -0.20482082	     -0.06468229	      0.88292479	     -0.00097451	     -0.21927961	     -0.00134505	     -0.00044856	    199.76221138
      2.93778143	     -0.06388719	     -0.00045674	     -0.20483874	     -0.06468433	      0.88292413	     -0.00097679	     -0.21928868	     -0.00129814	     -0.00040431	    199.13832319
      2.93969818	     -0.06391112	     -0.00045194	     -0.20486317	     -0.06468677	      0.88292340	     -0.00097962	     -0.21929903	     -0.00123982	     -0.00035204	    199.62065498
      2.94094265	     -0.06392274	     -0.00044654	     -0.20487517	     -0.06468828	      0.88292299	     -0.00098145	     -0.21930530	     -0.00120106	     -0.00031879	    199.18272532
      2.94218712	     -0.06393622	     -0.00044303	     -0.20488899	     -0.06468976	      0.88292261	     -0.00098328	     -0.21931114	     -0.00116208	     -0.00028728	    199.50067230
      2.94405880	     -0.06395819	     -0.00043741	     -0.20491149	     -0.06469187	      0.88292211	     -0.00098602	     -0.21931926	     -0.00110235	     -0.00024253	    199.55473467
      2.94593048	     -0.06397879	     -0.00043348	     -0.20493262	     -0.06469388	      0.88292170	     -0.00098875	     -0.21932656	     -0.00104137	     -0.00019987	    199.11692085
      2.94745317	     -0.06398993	     -0.00042865	     -0.20494419	     -0.06469543	      0.88292142	     -0.00099098	     -0.21933195	     -0.00099188	     -0.00016758	    199.82116665
      2.94897586	     -0.06400277	     -0.00042665	     -0.20495746	     -0.06469690	      0.88292119	     -0.00099319	     -0.21933671	     -0.00094110	     -0.00013607	    199.49275961
      2.95088143	     -0.06400782	     -0.00042152	     -0.20496306	     -0.06469863	      0.88292097	     -0.00099596	     -0.21934184	     -0.00087731	     -0.00009858	    199.57639099
      2.95227199	     -0.06401338	     -0.00042165	     -0.20496898	     -0.06469982	      0.88292085	     -0.00099797	     -0.21934478	     -0.00083059	     -0.00007177	    199.94665781
      2.95366255	     -0.06400841	     -0.00041883	     -0.20496442	     -0.06470094	      0.88292077	     -0.00099998	     -0.21934708	     -0.00078380	     -0.00004535	    200.27614962
      2.95535565	     -0.06399964	     -0.00041764	     -0.20495612	     -0.06470222	      0.88292072	     -0.00100242	     -0.21934878	     -0.00072598	     -0.00001240	    199.32485415
      2.95704874	     -0.06397435	     -0.00041495	     -0.20493129	     -0.06470340	      0.88292072	     -0.00100485	     -0.21934927	     -0.00067027	      0.00002137	    200.88816839
      2.95874184	     -0.06395234	     -0.00041545	     -0.20490972	     -0.06470449	      0.88292079	     -0.00100728	     -0.21934829	     -0.00061384	      0.00005674	    200.74565475
      2.96011522	     -0.06392210	     -0.00041259	     -0.20487988	     -0.06470530	      0.88292089	     -0.00100924	     -0.21934658	     -0.00056935	      0.00008650	    201.51450843
      2.96148860	     -0.06389250	     -0.00041227	     -0.20485064	     -0.06470606	      0.88292103	     -0.00101120	     -0.21934394	     -0.00052485	      0.00011806	    201.28449321
      2.96314719	     -0.06384718	     -0.00041061	     -0.20480575	     -0.06470688	      0.88292126	     -0.00101356	     -0.21933958	     -0.00047320	      0.00015757	    202.57167131
      2.96480579	     -0.06380575	     -0.00041078	     -0.20476473	     -0.06470762	      0.88292155	     -0.00101591	     -0.21933393	     -0.00042087	      0.00020020	    200.87216922
      2.96646439	     -0.06374793	     -0.00040971	     -0.20470731	     -0.06470828	      0.88292192	     -0.00101825	     -0.21932725	     -0.00037304	      0.00024440	    203.72144922
      2.96794482	     -0.06370578	     -0.00041090	     -0.20466549	     -0.06470880	      0.88292231	     -0.00102034	     -0.21932021	     -0.00032896	      0.00028610	    202.54517082
      2.96942524	     -0.06364961	     -0.00041049	     -0.20460965	     -0.06470926	      0.88292277	     -0.00102242	     -0.21931237	     -0.00028806	      0.00032893	    204.24517424
      2.97090567	     -0.06359601	     -0.00041133	     -0.20455637	     -0.06470965	      0.88292329	     -0.00102449	     -0.21930356	     -0.00024691	      0.00037391	    203.52073756
      2.97238610	     -0.06353263	     -0.00041139	     -0.20449330	     -0.06470999	      0.88292388	     -0.00102656	     -0.21929387	     -0.00020875	      0.00041983	    205.09737109
      2.97386653	     -0.06347273	     -0.00041211	     -0.20443370	     -0.06471027	      0.88292453	     -0.00102863	     -0.21928324	     -0.00017080	      0.00046739	    204.64582217
      2.97565058	     -0.06339003	     -0.00041235	     -0.20435134	     -0.06471054	      0.88292542	     -0.00103110	     -0.21926937	     -0.00012871	      0.00052564	    206.38421604
      2.97722399	     -0.06332156	     -0.00041270	     -0.20428317	     -0.06471071	      0.88292629	     -0.00103328	     -0.21925604	     -0.00009226	      0.00057769	    205.87292897
      2.97879740	     -0.06324271	     -0.00041234	     -0.20420461	     -0.06471083	      0.88292724	     -0.00103545	     -0.21924188	     -0.00005831	      0.00063021	    206.34690202
      2.98037081	     -0.06316785	     -0.00041272	     -0.20413000	     -0.06471090	      0.88292827	     -0.00103762	     -0.21922680	     -0.00002645	      0.00068245	    206.93034857
      2.98175911	     -0.06309840	     -0.00041253	     -0.20406078	     -0.06471092	      0.88292925	     -0.00103952	     -0.21921288	     -0.00000013	      0.00072761	    208.00410700
      2.98314741	     -0.06303532	     -0.00041273	     -0.20399791	     -0.06471090	      0.88293029	     -0.00104143	     -0.21919847	      0.00002564	      0.00077234	    207.44233867
      2.98453571	     -0.06297107	     -0.00041322	     -0.20393384	     -0.06471085	      0.88293139	     -0.00104332	     -0.21918376	      0.00004887	      0.00081531	    208.53639825
      2.98637739	     -0.06289780	     -0.00041389	     -0.20386080	     -0.06471073	      0.88293295	     -0.00104583	     -0.21916397	      0.00007925	      0.00086993	    207.24076563
      2.98791225	     -0.06283209	     -0.00041438	     -0.20379526	     -0.06471059	      0.88293431	     -0.00104791	     -0.21914744	      0.00010049	      0.00091219	    209.65510720
      2.98944710	     -0.06278022	     -0.00041422	     -0.20374357	     -0.06471042	      0.88293574	     -0.00104999	     -0.21913080	      0.00012212	      0.00095096	    209.21351106
      2.99098196	     -0.06272629	     -0.00041505	     -0.20368979	     -0.06471022	      0.88293723	     -0.00105206	     -0.21911429	      0.00014222	      0.00098651	    209.22573098
      2.99251682	     -0.06267895	     -0.00041532	     -0.20364259	     -0.06470998	      0.88293877	     -0.00105412	     -0.21909785	      0.00016050	      0.00101768	    209.82385312
      2.99405167	     -0.06263611	     -0.00041696	     -0.20359986	     -0.06470972	      0.88294035	     -0.00105618	     -0.21908162	      0.00017775	      0.00104418	    210.60523758
      2.99558653	     -0.06260042	     -0.00041717	     -0.20356431	     -0.06470944	      0.88294197	     -0.00105824	     -0.21906565	      0.00019490	      0.00106638	    209.58829631
      2.99712139	     -0.06256263	     -0.00041925	     -0.20352661	     -0.06470913	      0.88294362	     -0.00106028	     -0.21904999	      0.00020964	      0.00108337	    211.13375754
      2.99848438	     -0.06253814	     -0.00041904	     -0.20350223	     -0.06470883	      0.88294511	     -0.00106210	     -0.21903631	      0.00022304	      0.00109434	    210.53726205
      2.99984738	     -0.06251410	     -0.00042034	     -0.20347828	     -0.06470852	      0.88294660	     -0.00106391	     -0.21902292	      0.00023540	      0.00110150	    210.71855149
      3.00148302	     -0.06249061	     -0.00042068	     -0.20345490	     -0.06470812	      0.88294841	     -0.00106608	     -0.21900725	      0.00024914	      0.00110434	    211.22331136
      3.00311866	     -0.06247318	     -0.00042232	     -0.20343757	     -0.06470771	      0.88295021	     -0.00106824	     -0.21899203	      0.00026341	      0.00110217	    209.95934714
      3.00457262	     -0.06245605	     -0.00042170	     -0.20342055	     -0.06470731	      0.88295181	     -0.00107016	     -0.21897891	      0.00027394	      0.00109515	    211.05198869
      3.00602659	     -0.06244670	     -0.00042302	     -0.20341127	     -0.06470691	      0.88295340	     -0.00107208	     -0.21896613	      0.00028476	      0.00108350	    211.44330000
      3.00748055	     -0.06243908	     -0.00042258	     -0.20340377	     -0.06470649	      0.88295496	     -0.00107399	     -0.21895376	      0.00029604	      0.00106819	    210.44231976
      3.00893451	     -0.06243185	     -0.00042385	     -0.20339661	     -0.06470605	      0.88295650	     -0.00107590	     -0.21894177	      0.00030579	      0.00104859	    211.47575759
      3.01038848	     -0.06242930	     -0.00042374	     -0.20339416	     -0.06470560	      0.88295801	     -0.00107780	     -0.21893013	      0.00031637	      0.00102559	    210.86236712
      3.01184244	     -0.06242792	     -0.00042477	     -0.20339287	     -0.06470513	      0.88295948	     -0.00107970	     -0.21891889	      0.00032603	      0.00099897	    211.45763258
      3.01329640	     -0.06243003	     -0.00042481	     -0.20339508	     -0.06470465	      0.88296091	     -0.00108160	     -0.21890803	      0.00033649	      0.00096976	    210.57236780
      3.01475037	     -0.06243289	     -0.00042579	     -0.20339802	     -0.06470415	      0.88296230	     -0.00108349	     -0.21889756	      0.00034575	      0.00093744	    211.46257090
      3.01650616	     -0.06244335	     -0.00042570	     -0.20340862	     -0.06470353	      0.88296391	     -0.00108577	     -0.21888545	      0.00035875	      0.00089583	    209.56866643
      3.01783417	     -0.06244588	     -0.00042695	     -0.20341121	     -0.06470305	      0.88296508	     -0.00108750	     -0.21887667	      0.00036654	      0.00086216	    211.31263845
      3.01916219	     -0.06245590	     -0.00042708	     -0.20342133	     -0.06470256	      0.88296620	     -0.00108922	     -0.21886817	      0.00037583	      0.00082740	    210.80650302
      3.02082635	     -0.06246875	     -0.00042829	     -0.20343429	     -0.06470193	      0.88296754	     -0.00109137	     -0.21885801	      0.00038698	      0.00078217	    211.12152754
      3.02249051	     -0.06248496	     -0.00042803	     -0.20345063	     -0.06470127	      0.88296880	     -0.00109352	     -0.21884831	      0.00039896	      0.00073609	    210.10271062
      3.02391035	     -0.06249851	     -0.00043012	     -0.20346426	     -0.06470070	      0.88296982	     -0.00109536	     -0.21884045	      0.00040839	      0.00069639	    210.83284816
      3.02533020	     -0.06251396	     -0.00042991	     -0.20347983	     -0.06470011	      0.88297078	     -0.00109719	     -0.21883292	      0.00041831	      0.00065641	    210.77900238
      3.02675004	     -0.06253209	     -0.00043110	     -0.20349806	     -0.06469951	      0.88297168	     -0.00109901	     -0.21882576	      0.00042863	      0.00061698	    210.43880592
      3.02845400	     -0.06255529	     -0.00043114	     -0.20352140	     -0.06469877	      0.88297269	     -0.00110120	     -0.21881768	      0.00044040	      0.00056980	    211.03722460
      3.02998427	     -0.06257914	     -0.00043297	     -0.20354537	     -0.06469809	      0.88297354	     -0.00110317	     -0.21881085	      0.00045245	      0.00052914	    209.80591300
      3.03151455	     -0.06260158	     -0.00043237	     -0.20356796	     -0.06469739	      0.88297431	     -0.00110513	     -0.21880445	      0.00046320	      0.00048887	    210.62832921
      3.03304483	     -0.06262968	     -0.00043469	     -0.20359618	     -0.06469667	      0.88297503	     -0.00110709	     -0.21879843	      0.00047527	      0.00045017	    210.12347551
      3.03457511	     -0.06265538	     -0.00043344	     -0.20362205	     -0.06469593	      0.88297569	     -0.00110905	     -0.21879282	      0.00048734	      0.00041287	    209.68845033
      3.03610539	     -0.06268607	     -0.00043633	     -0.20365286	     -0.06469518	      0.88297630	     -0.00111101	     -0.21878756	      0.00049943	      0.00037715	    209.94091760
      3.03746291	     -0.06271059	     -0.00043492	     -0.20367755	     -0.06469449	      0.88297679	     -0.00111275	     -0.21878319	      0.00051055	      0.00034674	    209.65171472
      3.03882043	     -0.06273975	     -0.00043627	     -0.20370683	     -0.06469379	      0.88297724	     -0.00111448	     -0.21877907	      0.00052188	      0.00031767	    209.61356592
      3.04047732	     -0.06277515	     -0.00043588	     -0.20374244	     -0.06469291	      0.88297774	     -0.00111660	     -0.21877444	      0.00053614	      0.00028386	    209.25870175
      3.04213421	     -0.06281483	     -0.00043809	     -0.20378229	     -0.06469201	      0.88297818	     -0.00111872	     -0.21877017	      0.00055074	      0.00025218	    209.24107555
      3.04344106	     -0.06284406	     -0.00043726	     -0.20381170	     -0.06469129	      0.88297850	     -0.00112039	     -0.21876714	      0.00056276	      0.00022875	    208.70166877
      3.04474791	     -0.06287783	     -0.00043858	     -0.20384561	     -0.06469054	      0.88297878	     -0.00112206	     -0.21876439	      0.00057491	      0.00020616	    208.73353986
      3.04650767	     -0.06292545	     -0.00043881	     -0.20389347	     -0.06468952	      0.88297912	     -0.00112431	     -0.21876118	      0.00059218	      0.00017732	    208.13022536
      3.04807743	     -0.06297005	     -0.00044062	     -0.20393826	     -0.06468857	      0.88297938	     -0.00112631	     -0.21875873	      0.00060796	      0.00015329	    208.08524377
      3.04964719	     -0.06301673	     -0.00043958	     -0.20398519	     -0.06468761	      0.88297960	     -0.00112832	     -0.21875671	      0.00062471	      0.00013019	    207.36339161
      3.05102087	     -0.06305912	     -0.00044101	     -0.20402776	     -0.06468674	      0.88297976	     -0.00113007	     -0.21875524	      0.00063966	      0.00011101	    207.41790287
      3.05239455	     -0.06310317	     -0.00044015	     -0.20407205	     -0.06468585	      0.88297990	     -0.00113183	     -0.21875406	      0.00065530	      0.00009220	    207.10317920
      3.05376824	     -0.06314929	     -0.00044068	     -0.20411839	     -0.06468494	      0.88298002	     -0.00113359	     -0.21875315	      0.00067178	      0.00007409	    206.62794075
      3.05557460	     -0.06321154	     -0.00044033	     -0.20418095	     -0.06468370	      0.88298013	     -0.00113590	     -0.21875237	      0.00069357	      0.00005004	    207.19263148
      3.05713834	     -0.06327003	     -0.00044166	     -0.20423971	     -0.06468260	      0.88298019	     -0.00113790	     -0.21875203	      0.00071514	      0.00003095	    205.06273513
      3.05870209	     -0.06332570	     -0.00044033	     -0.20429568	     -0.06468147	      0.88298023	     -0.00113991	     -0.21875209	      0.00073581	      0.00001076	    205.74603857
      3.06026584	     -0.06338926	     -0.00044231	     -0.20435952	     -0.06468030	      0.88298023	     -0.00114192	     -0.21875242	      0.00075889	     -0.00000909	    204.70412882
      3.06166414	     -0.06344119	     -0.00044057	     -0.20441175	     -0.06467923	      0.88298020	     -0.00114371	     -0.21875302	      0.00077976	     -0.00002740	    204.59438081
      3.06306245	     -0.06349811	     -0.00044160	     -0.20446895	     -0.06467812	      0.88298015	     -0.00114551	     -0.21875379	      0.00080193	     -0.00004585	    204.06942727
      3.06446075	     -0.06355296	     -0.00044096	     -0.20452411	     -0.06467698	      0.88298007	     -0.00114731	     -0.21875474	      0.00082491	     -0.00006462	    203.58596926
      3.06620769	     -0.06362391	     -0.00044198	     -0.20459544	     -0.06467552	      0.88297994	     -0.00114956	     -0.21875613	      0.00085478	     -0.00008877	    203.24644474
      3.06777524	     -0.06368416	     -0.00044096	     -0.20465607	     -0.06467415	      0.88297978	     -0.00115158	     -0.21875751	      0.00088329	     -0.00011017	    202.04993473
      3.06934278	     -0.06374830	     -0.00044367	     -0.20472053	     -0.06467275	      0.88297959	     -0.00115361	     -0.21875896	      0.00091171	     -0.00013295	    203.08485044
      3.07069470	     -0.06380097	     -0.00044347	     -0.20477355	     -0.06467150	      0.88297940	     -0.00115536	     -0.21876030	      0.00093893	     -0.00015191	    201.11297351
      3.07204662	     -0.06385389	     -0.00044605	     -0.20482676	     -0.06467021	      0.88297918	     -0.00115712	     -0.21876166	      0.00096554	     -0.00017180	    201.52754624
      3.07339854	     -0.06390711	     -0.00044831	     -0.20488030	     -0.06466888	      0.88297894	     -0.00115888	     -0.21876305	      0.00099389	     -0.00019142	    200.50292782
      3.07508049	     -0.06397194	     -0.00045304	     -0.20494550	     -0.06466718	      0.88297860	     -0.00116107	     -0.21876479	      0.00102900	     -0.00021657	    201.15031915
      3.07676245	     -0.06403889	     -0.00045804	     -0.20501284	     -0.06466542	      0.88297821	     -0.00116328	     -0.21876648	      0.00106776	     -0.00024024	    197.94835954
      3.07808887	     -0.06408470	     -0.00046436	     -0.20505889	     -0.06466399	      0.88297788	     -0.00116503	     -0.21876782	      0.00109628	     -0.00025965	    199.84418246
      3.07941529	     -0.06413447	     -0.00047049	     -0.20510894	     -0.06466251	      0.88297752	     -0.00116678	     -0.21876907	      0.00112757	     -0.00027817	    198.52738115
      3.08074171	     -0.06418120	     -0.00047802	     -0.20515594	     -0.06466099	      0.88297714	     -0.00116854	     -0.21877027	      0.00115850	     -0.00029667	    198.69167027
      3.08253516	     -0.06424538	     -0.00048914	     -0.20522047	     -0.06465888	      0.88297659	     -0.00117093	     -0.21877176	      0.00120268	     -0.00032042	    196.58128581
      3.08432860	     -0.06429784	     -0.00050272	     -0.20527324	     -0.06465668	      0.88297599	     -0.00117333	     -0.21877312	      0.00124508	     -0.00034325	    198.56491416
      3.08562190	     -0.06434137	     -0.00051200	     -0.20531701	     -0.06465505	      0.88297554	     -0.00117508	     -0.21877386	      0.00127827	     -0.00035868	    196.76185646
      3.08691520	     -0.06437966	     -0.00052299	     -0.20535552	     -0.06465338	      0.88297506	     -0.00117683	     -0.21877454	      0.00131073	     -0.00037370	    196.92799642
      3.08863566	     -0.06442918	     -0.00053775	     -0.20540534	     -0.06465108	      0.88297441	     -0.00117916	     -0.21877528	      0.00135550	     -0.00039210	    195.45756680
      3.09035611	     -0.06446851	     -0.00055413	     -0.20544495	     -0.06464871	      0.88297372	     -0.00118151	     -0.21877581	      0.00139876	     -0.00040963	    197.30219680
      3.09176107	     -0.06450545	     -0.00056666	     -0.20548214	     -0.06464672	      0.88297313	     -0.00118343	     -0.21877599	      0.00143675	     -0.00042206	    195.00727514
      3.09316604	     -0.06453414	     -0.00058075	     -0.20551105	     -0.06464468	      0.88297253	     -0.00118536	     -0.21877608	      0.00147380	     -0.00043365	    195.07661689
      3.09457100	     -0.06456055	     -0.00059421	     -0.20553770	     -0.06464258	      0.88297191	     -0.00118730	     -0.21877599	      0.00151104	     -0.00044448	    194.95532108
      3.09650530	     -0.06459564	     -0.00061390	     -0.20557312	     -0.06463961	      0.88297104	     -0.00118997	     -0.21877563	      0.00156385	     -0.00045727	    193.02874304
      3.09796178	     -0.06461279	     -0.00062740	     -0.20559051	     -0.06463730	      0.88297037	     -0.00119198	     -0.21877519	      0.00160184	     -0.00046578	    194.13101849
      3.09941825	     -0.06463209	     -0.00064208	     -0.20561006	     -0.06463494	      0.88296968	     -0.00119400	     -0.21877456	      0.00164131	     -0.00047340	    193.71357815
      3.10120686	     -0.06465066	     -0.00065783	     -0.20562896	     -0.06463196	      0.88296883	     -0.00119648	     -0.21877361	      0.00168948	     -0.00048233	    193.60769638
      3.10267065	     -0.06466211	     -0.00067254	     -0.20564067	     -0.06462946	      0.88296812	     -0.00119851	     -0.21877267	      0.00172960	     -0.00048839	    192.76311525
      3.10413443	     -0.06466931	     -0.00068466	     -0.20564816	     -0.06462690	      0.88296740	     -0.00120055	     -0.21877158	      0.00176979	     -0.00049458	    192.02371147
      3.10559822	     -0.06467526	     -0.00069844	     -0.20565436	     -0.06462428	      0.88296667	     -0.00120258	     -0.21877033	      0.00180953	     -0.00050120	    192.43650017
      3.10706201	     -0.06467930	     -0.00071074	     -0.20565870	     -0.06462160	      0.88296593	     -0.00120461	     -0.21876896	      0.00185039	     -0.00050796	    191.43423861
      3.10852580	     -0.06467988	     -0.00072409	     -0.20565954	     -0.06461886	      0.88296518	     -0.00120664	     -0.21876746	      0.00189084	     -0.00051547	    191.53168889
      3.11035294	     -0.06468188	     -0.00073945	     -0.20566189	     -0.06461536	      0.88296423	     -0.00120918	     -0.21876541	      0.00194278	     -0.00052605	    189.85354863
      3.11187779	     -0.06467847	     -0.00075501	     -0.20565873	     -0.06461237	      0.88296342	     -0.00121130	     -0.21876368	      0.00198525	     -0.00053521	    190.41193054
      3.11340264	     -0.06467971	     -0.00076842	     -0.20566024	     -0.06460931	      0.88296260	     -0.00121342	     -0.21876201	      0.00202925	     -0.00054615	    189.39268790
      3.11492749	     -0.06468357	     -0.00078495	     -0.20566432	     -0.06460618	      0.88296176	     -0.00121554	     -0.21876058	      0.00207294	     -0.00055899	    190.01403823
      3.11645234	     -0.06469219	     -0.00079959	     -0.20567319	     -0.06460298	      0.88296089	     -0.00121765	     -0.21875947	      0.00211845	     -0.00057334	    188.41994459
      3.11797718	     -0.06470075	     -0.00081715	     -0.20568194	     -0.06459972	      0.88296001	     -0.00121977	     -0.21875881	      0.00216368	     -0.00058943	    188.59531217
      3.11950203	     -0.06471155	     -0.00083262	     -0.20569297	     -0.06459638	      0.88295909	     -0.00122188	     -0.21875863	      0.00220989	     -0.00060794	    187.98443629
      3.12102688	     -0.06472716	     -0.00085055	     -0.20570877	     -0.06459298	      0.88295815	     -0.00122399	     -0.21875898	      0.00225740	     -0.00062810	    187.04324018
      3.12255173	     -0.06474144	     -0.00086613	     -0.20572327	     -0.06458950	      0.88295718	     -0.00122610	     -0.21875991	      0.00230483	     -0.00065051	    187.01092076
      3.12407658	     -0.06476163	     -0.00088353	     -0.20574367	     -0.06458595	      0.88295617	     -0.00122820	     -0.21876144	      0.00235365	     -0.00067493	    186.47921859
      3.12560143	     -0.06478110	     -0.00089950	     -0.20576335	     -0.06458232	      0.88295512	     -0.00123030	     -0.21876362	      0.00240354	     -0.00070090	    185.58840200
      3.12712628	     -0.06480327	     -0.00091728	     -0.20578573	     -0.06457862	      0.88295403	     -0.00123239	     -0.21876646	      0.00245393	     -0.00072888	    185.63126931
      3.12865113	     -0.06482744	     -0.00093337	     -0.20581013	     -0.06457484	      0.88295290	     -0.00123447	     -0.21876995	      0.00250596	     -0.00075831	    184.58815588
      3.13017598	     -0.06485223	     -0.00095059	     -0.20583513	     -0.06457098	      0.88295172	     -0.00123654	     -0.21877412	      0.00255867	     -0.00078881	    184.21368642
      3.13170083	     -0.06487653	     -0.00096608	     -0.20585968	     -0.06456703	      0.88295049	     -0.00123859	     -0.21877894	      0.00261210	     -0.00082103	    184.17864198
      3.13322568	     -0.06490472	     -0.00098228	     -0.20588812	     -0.06456301	      0.88294921	     -0.00124064	     -0.21878435	      0.00266756	     -0.00085366	    182.99146496
      3.13482408	     -0.06493203	     -0.00099802	     -0.20591571	     -0.06455870	      0.88294782	     -0.00124277	     -0.21879068	      0.00272555	     -0.00088947	    183.52469371
      3.13642247	     -0.06496295	     -0.00101406	     -0.20594692	     -0.06455429	      0.88294637	     -0.00124489	     -0.21879759	      0.00278683	     -0.00092482	    181.23741752
      3.13802087	     -0.06498686	     -0.00102915	     -0.20597112	     -0.06454979	      0.88294486	     -0.00124699	     -0.21880508	      0.00284671	     -0.00096116	    182.66351745
      3.13961926	     -0.06501914	     -0.00104481	     -0.20600372	     -0.06454519	      0.88294330	     -0.00124908	     -0.21881301	      0.00291021	     -0.00099671	    180.71449112
      3.14121766	     -0.06504267	     -0.00105958	     -0.20602757	     -0.06454049	      0.88294168	     -0.00125114	     -0.21882149	      0.00297327	     -0.00103186	    181.12943675
      3.14281605	     -0.06507511	     -0.00107500	     -0.20606033	     -0.06453568	      0.88294000	     -0.00125319	     -0.21883031	      0.00303867	     -0.00106576	    179.64436334
      3.14441445	     -0.06509708	     -0.00108820	     -0.20608265	     -0.06453078	      0.88293827	     -0.00125521	     -0.21883960	      0.00310363	     -0.00109856	    180.54638869
      3.14601284	     -0.06513107	     -0.00110241	     -0.20611700	     -0.06452576	      0.88293649	     -0.00125722	     -0.21884913	      0.00317105	     -0.00113005	    179.37913124
      3.14761124	     -0.06515403	     -0.00111560	     -0.20614032	     -0.06452064	      0.88293466	     -0.00125920	     -0.21885910	      0.00323909	     -0.00115949	    179.38639189
      3.14920963	     -0.06518760	     -0.00113009	     -0.20617425	     -0.06451541	      0.88293278	     -0.00126116	     -0.21886928	      0.00330872	     -0.00118733	    178.47857960
      3.15080803	     -0.06521179	     -0.00114344	     -0.20619882	     -0.06451006	      0.88293086	     -0.00126310	     -0.21887984	      0.00337913	     -0.00121241	    178.46794584
      3.15240642	     -0.06524362	     -0.00115716	     -0.20623103	     -0.06450460	      0.88292891	     -0.00126502	     -0.21889057	      0.00345058	     -0.00123596	    178.40124329
      3.15400481	     -0.06526627	     -0.00116913	     -0.20625410	     -0.06449903	      0.88292692	     -0.00126692	     -0.21890156	      0.00352388	     -0.00125601	    177.39870873
      3.15560321	     -0.06529426	     -0.00118241	     -0.20628248	     -0.06449334	      0.88292489	     -0.00126879	     -0.21891270	      0.00359670	     -0.00127406	    178.02931774
      3.15720160	     -0.06531773	     -0.00119436	     -0.20630638	     -0.06448753	      0.88292285	     -0.00127063	     -0.21892404	      0.00367203	     -0.00128824	    176.78999897
      3.15880000	     -0.06534347	     -0.00120735	     -0.20633253	     -0.06448160	      0.88292078	     -0.00127245	     -0.21893554	      0.00374685	     -0.00130026	    177.45331083
      3.16039839	     -0.06536758	     -0.00121862	     -0.20635709	     -0.06447555	      0.88291869	     -0.00127425	     -0.21894714	      0.00382412	     -0.00130850	    176.22710828
      3.16199679	     -0.06539145	     -0.00123084	     -0.20638140	     -0.06446938	      0.88291659	     -0.00127601	     -0.21895876	      0.00390044	     -0.00131452	    177.39838745
      3.16359518	     -0.06541377	     -0.00124069	     -0.20640421	     -0.06446308	      0.88291449	     -0.00127774	     -0.21897038	      0.00397989	     -0.00131611	    175.36980508
      3.16519358	     -0.06543402	     -0.00125143	     -0.20642491	     -0.06445666	      0.88291239	     -0.00127945	     -0.21898199	      0.00405708	     -0.00131573	    177.31789088
      3.16679197	     -0.06545675	     -0.00125917	     -0.20644818	     -0.06445011	      0.88291029	     -0.00128112	     -0.21899351	      0.00413818	     -0.00131109	    174.66427533
      3.16839037	     -0.06547256	     -0.00126784	     -0.20646450	     -0.06444343	      0.88290820	     -0.00128276	     -0.21900498	      0.00421626	     -0.00130424	    176.83440814
      3.16998876	     -0.06549041	     -0.00127320	     -0.20648292	     -0.06443663	      0.88290612	     -0.00128436	     -0.21901621	      0.00429778	     -0.00129376	    174.92263614
      3.17158716	     -0.06549761	     -0.00127943	     -0.20649068	     -0.06442969	      0.88290406	     -0.00128593	     -0.21902715	      0.00437756	     -0.00128027	    175.94317912
      3.17318555	     -0.06550429	     -0.00128275	     -0.20649798	     -0.06442263	      0.88290203	     -0.00128746	     -0.21903752	      0.00445865	     -0.00126348	    175.48335469
      3.17478395	     -0.06549919	     -0.00128675	     -0.20649349	     -0.06441544	      0.88290003	     -0.00128896	     -0.21904725	      0.00453938	     -0.00124274	    175.85951691
      3.17638234	     -0.06548922	     -0.00128730	     -0.20648418	     -0.06440812	      0.88289806	     -0.00129041	     -0.21905609	      0.00462032	     -0.00121850	    175.69923598
      3.17798074	     -0.06547204	     -0.00128884	     -0.20646765	     -0.06440067	      0.88289613	     -0.00129183	     -0.21906397	      0.00470072	     -0.00119033	    176.09045896
      3.17957913	     -0.06544750	     -0.00128801	     -0.20644378	     -0.06439309	      0.88289426	     -0.00129322	     -0.21907075	      0.00478131	     -0.00115757	    175.50900871
      3.18101500	     -0.06542104	     -0.00128990	     -0.20641788	     -0.06438618	      0.88289262	     -0.00129443	     -0.21907588	      0.00485205	     -0.00112506	    176.64678556
      3.18245087	     -0.06539343	     -0.00128988	     -0.20639086	     -0.06437916	      0.88289103	     -0.00129561	     -0.21908016	      0.00492360	     -0.00108825	    175.79428447
      3.18388674	     -0.06536155	     -0.00129030	     -0.20635954	     -0.06437204	      0.88288949	     -0.00129676	     -0.21908363	      0.00499316	     -0.00104858	    176.89403295
      3.18532262	     -0.06532662	     -0.00128977	     -0.20632519	     -0.06436482	      0.88288802	     -0.00129788	     -0.21908622	      0.00506335	     -0.00100484	    176.27216860
      3.18675849	     -0.06528342	     -0.00128903	     -0.20628257	     -0.06435750	      0.88288661	     -0.00129896	     -0.21908783	      0.00513159	     -0.00095793	    177.36518328
      3.18916457	     -0.06520896	     -0.00128639	     -0.20620908	     -0.06434501	      0.88288441	     -0.00130072	     -0.21908811	      0.00524665	     -0.00087084	    175.55675377
      3.19036695	     -0.06516127	     -0.00128597	     -0.20616184	     -0.06433867	      0.88288339	     -0.00130156	     -0.21908720	      0.00530016	     -0.00082410	    178.42665699
      3.19156934	     -0.06511740	     -0.00128427	     -0.20611845	     -0.06433227	      0.88288243	     -0.00130238	     -0.21908554	      0.00535490	     -0.00077442	    178.45478698
      3.19339677	     -0.06505022	     -0.00128171	     -0.20605196	     -0.06432241	      0.88288108	     -0.00130359	     -0.21908180	      0.00543544	     -0.00069522	    179.63059768
      3.19522420	     -0.06498119	     -0.00127867	     -0.20598364	     -0.06431240	      0.88287989	     -0.00130475	     -0.21907656	      0.00551576	     -0.00061043	    178.05334007
      3.19678799	     -0.06490738	     -0.00127622	     -0.20591040	     -0.06430373	      0.88287899	     -0.00130570	     -0.21907083	      0.00557916	     -0.00053537	    181.51880948
      3.19835178	     -0.06483493	     -0.00127235	     -0.20583855	     -0.06429495	      0.88287822	     -0.00130662	     -0.21906361	      0.00564411	     -0.00045661	    180.48545045
      3.19991557	     -0.06474953	     -0.00126863	     -0.20575372	     -0.06428608	      0.88287757	     -0.00130750	     -0.21905491	      0.00570496	     -0.00037557	    182.19721495
      3.20147936	     -0.06465947	     -0.00126363	     -0.20566426	     -0.06427711	      0.88287705	     -0.00130834	     -0.21904450	      0.00576507	     -0.00029123	    181.96208352
      3.20304316	     -0.06455969	     -0.00125968	     -0.20556502	     -0.06426805	      0.88287666	     -0.00130916	     -0.21903237	      0.00582101	     -0.00020571	    184.33824503
      3.20460695	     -0.06445951	     -0.00125470	     -0.20546540	     -0.06425890	      0.88287640	     -0.00130993	     -0.21901848	      0.00587703	     -0.00011665	    182.97632116
      3.20595159	     -0.06436389	     -0.00125202	     -0.20537022	     -0.06425097	      0.88287630	     -0.00131058	     -0.21900520	      0.00592061	     -0.00003971	    185.31052103
      3.20729622	     -0.06426675	     -0.00124834	     -0.20527352	     -0.06424298	      0.88287630	     -0.00131120	     -0.21899063	      0.00596391	      0.00003913	    185.10444214
      3.20864086	     -0.06416233	     -0.00124519	     -0.20516951	     -0.06423493	      0.88287640	     -0.00131180	     -0.21897474	      0.00600397	      0.00011853	    186.43751276
      3.21055920	     -0.06400829	     -0.00124008	     -0.20501605	     -0.06422336	      0.88287674	     -0.00131262	     -0.21894977	      0.00605884	      0.00023370	    185.85755713
      3.21216084	     -0.06386485	     -0.00123701	     -0.20487302	     -0.06421363	      0.88287719	     -0.00131326	     -0.21892686	      0.00609844	      0.00033068	    188.79533740
      3.21376249	     -0.06372278	     -0.00123214	     -0.20473139	     -0.06420383	      0.88287780	     -0.00131388	     -0.21890199	      0.00613666	      0.00042825	    188.85508550
      3.21516870	     -0.06358892	     -0.00123001	     -0.20459785	     -0.06419518	      0.88287846	     -0.00131440	     -0.21887870	      0.00616633	      0.00051406	    190.20796640
      3.21657490	     -0.06345240	     -0.00122621	     -0.20446166	     -0.06418649	      0.88287925	     -0.00131489	     -0.21885399	      0.00619347	      0.00059980	    190.94145787
      3.21798111	     -0.06331060	     -0.00122360	     -0.20432014	     -0.06417776	      0.88288015	     -0.00131537	     -0.21882795	      0.00621756	      0.00068531	    191.82374235
      3.21971350	     -0.06313015	     -0.00121899	     -0.20414003	     -0.06416697	      0.88288143	     -0.00131592	     -0.21879403	      0.00624307	      0.00078987	    192.69133255
      3.22123735	     -0.06296485	     -0.00121662	     -0.20397497	     -0.06415744	      0.88288270	     -0.00131637	     -0.21876258	      0.00626139	      0.00088124	    193.80307494
      3.22276120	     -0.06279466	     -0.00121163	     -0.20380503	     -0.06414789	      0.88288411	     -0.00131680	     -0.21872966	      0.00627569	      0.00097100	    195.16276050
      3.22428504	     -0.06262415	     -0.00120949	     -0.20363470	     -0.06413832	      0.88288566	     -0.00131721	     -0.21869538	      0.00628683	      0.00105980	    195.63737452
      3.22580889	     -0.06244793	     -0.00120411	     -0.20345866	     -0.06412873	      0.88288734	     -0.00131759	     -0.21865983	      0.00629316	      0.00114641	    197.22945121
      3.22713813	     -0.06229361	     -0.00120246	     -0.20330443	     -0.06412036	      0.88288892	     -0.00131790	     -0.21862785	      0.00629619	      0.00122105	    197.64826498
      3.22846736	     -0.06213688	     -0.00119861	     -0.20314780	     -0.06411199	      0.88289059	     -0.00131818	     -0.21859502	      0.00629555	      0.00129390	    198.83622970
      3.23006659	     -0.06194655	     -0.00119540	     -0.20295754	     -0.06410193	      0.88289273	     -0.00131850	     -0.21855446	      0.00629142	      0.00138008	    199.20276898
      3.23166582	     -0.06174680	     -0.00119033	     -0.20275784	     -0.06409187	      0.88289500	     -0.00131879	     -0.21851279	      0.00628156	      0.00146404	    201.11360715
      3.23300448	     -0.06158173	     -0.00118828	     -0.20259275	     -0.06408347	      0.88289701	     -0.00131901	     -0.21847709	      0.00627042	      0.00153262	    201.91442853
      3.23434313	     -0.06141380	     -0.00118410	     -0.20242480	     -0.06407509	      0.88289910	     -0.00131921	     -0.21844072	      0.00625603	      0.00159976	    202.55923655
      3.23568179	     -0.06124421	     -0.00118104	     -0.20225515	     -0.06406672	      0.88290129	     -0.00131939	     -0.21840373	      0.00623804	      0.00166507	    203.74185754
      3.23740247	     -0.06102477	     -0.00117515	     -0.20203562	     -0.06405601	      0.88290422	     -0.00131959	     -0.21835526	      0.00621060	      0.00174649	    204.41103458
      3.23881556	     -0.06084068	     -0.00117185	     -0.20185139	     -0.06404726	      0.88290674	     -0.00131973	     -0.21831475	      0.00618353	      0.00181138	    205.74294506
      3.24022865	     -0.06065606	     -0.00116592	     -0.20166664	     -0.06403854	      0.88290934	     -0.00131984	     -0.21827362	      0.00615287	      0.00187368	    206.98564893
      3.24164174	     -0.06047104	     -0.00116183	     -0.20148144	     -0.06402987	      0.88291203	     -0.00131994	     -0.21823191	      0.00611922	      0.00193425	    207.44007240
      3.24305483	     -0.06028235	     -0.00115525	     -0.20129257	     -0.06402125	      0.88291481	     -0.00132000	     -0.21818965	      0.00608122	      0.00199231	    208.87396419
      3.24446791	     -0.06009503	     -0.00115003	     -0.20110502	     -0.06401268	      0.88291766	     -0.00132005	     -0.21814687	      0.00604020	      0.00204825	    209.67001526
      3.24588100	     -0.05990696	     -0.00114200	     -0.20091672	     -0.06400418	      0.88292059	     -0.00132007	     -0.21810361	      0.00599531	      0.00210159	    210.84422052
      3.24729409	     -0.05972097	     -0.00113446	     -0.20073048	     -0.06399574	      0.88292360	     -0.00132007	     -0.21805998	      0.00594738	      0.00215313	    211.26072253
      3.24870718	     -0.05953462	     -0.00112434	     -0.20054387	     -0.06398737	      0.88292668	     -0.00132005	     -0.21801607	      0.00589523	      0.00220191	    212.60065155
      3.25012027	     -0.05935151	     -0.00111635	     -0.20036045	     -0.06397908	      0.88292982	     -0.00132001	     -0.21797193	      0.00584036	      0.00224819	    213.33462086
      3.25153336	     -0.05916693	     -0.00110543	     -0.20017556	     -0.06397087	      0.88293303	     -0.00131995	     -0.21792762	      0.00578191	      0.00229131	    214.55726264
      3.25294645	     -0.05898405	     -0.00109702	     -0.19999231	     -0.06396274	      0.88293630	     -0.00131986	     -0.21788313	      0.00572101	      0.00233180	    215.10497554
      3.25435954	     -0.05880096	     -0.00108514	     -0.19980888	     -0.06395470	      0.88293962	     -0.00131975	     -0.21783851	      0.00565649	      0.00236887	    216.36645331
      3.25561440	     -0.05864271	     -0.00107748	     -0.19965025	     -0.06394764	      0.88294261	     -0.00131964	     -0.21779884	      0.00559721	      0.00239918	    217.10331660
      3.25686926	     -0.05848654	     -0.00106753	     -0.19949371	     -0.06394066	      0.88294564	     -0.00131952	     -0.21775922	      0.00553555	      0.00242661	    217.94130738
      3.25812412	     -0.05833351	     -0.00105902	     -0.19934027	     -0.06393375	      0.88294870	     -0.00131937	     -0.21771971	      0.00547195	      0.00245138	    218.63038546
      3.25983277	     -0.05812994	     -0.00104604	     -0.19913612	     -0.06392448	      0.88295291	     -0.00131915	     -0.21766617	      0.00538169	      0.00248019	    220.08906616
      3.26115247	     -0.05797739	     -0.00103760	     -0.19898308	     -0.06391742	      0.88295620	     -0.00131897	     -0.21762511	      0.00531023	      0.00249936	    220.20868862
      3.26247217	     -0.05782819	     -0.00102716	     -0.19883338	     -0.06391046	      0.88295951	     -0.00131876	     -0.21758437	      0.00523600	      0.00251469	    221.30727922
      3.26379186	     -0.05768465	     -0.00101823	     -0.19868932	     -0.06390360	      0.88296284	     -0.00131854	     -0.21754402	      0.00516034	      0.00252684	    221.79667656
      3.26511156	     -0.05754526	     -0.00100802	     -0.19854939	     -0.06389684	      0.88296618	     -0.00131830	     -0.21750412	      0.00508248	      0.00253522	    222.71068014
      3.26672737	     -0.05738290	     -0.00099694	     -0.19838634	     -0.06388871	      0.88297028	     -0.00131799	     -0.21745599	      0.00498553	      0.00254099	    222.76371953
      3.26799058	     -0.05725816	     -0.00098601	     -0.19826107	     -0.06388246	      0.88297349	     -0.00131773	     -0.21741899	      0.00490712	      0.00254157	    223.82982716
      3.26925378	     -0.05714171	     -0.00097689	     -0.19814404	     -0.06387631	      0.88297670	     -0.00131746	     -0.21738261	      0.00482779	      0.00253863	    224.43885527
      3.27051699	     -0.05702792	     -0.00096684	     -0.19802967	     -0.06387026	      0.88297990	     -0.00131717	     -0.21734692	      0.00474730	      0.00253218	    224.80045739
      3.27218058	     -0.05688721	     -0.00095558	     -0.19788815	     -0.06386246	      0.88298410	     -0.00131677	     -0.21730106	      0.00463943	      0.00251821	    225.65797468
      3.27341008	     -0.05678880	     -0.00094544	     -0.19778916	     -0.06385680	      0.88298719	     -0.00131646	     -0.21726805	      0.00455888	      0.00250412	    225.71121772
[truncated: 217,482 more chars]
