# Supplementary material for: A Neural Controller Model Considering the Vestibulospinal Tract in Human Postural Control
Source: Front Comput Neurosci. 2022 Feb 25;16:785099. doi: 10.3389/fncom.2022.785099 (PMC8913724; doi:10.3389/fncom.2022.785099)
Supplement: Supplementary file 8 [file Data_Sheet_3.zip › SimulationResults/VST+/3.009/opt_1/jiang_CoPpositon_pos.sto]

CoP
version=1
nRows=3282
nColumns=11
inDegrees=no

This file contains CoP trajectory (of origin) and orientations.

Units are S.I. units (seconds, meters, Newtons, ...)
Angles are in degrees.

endheader
time	cop-x	cop-z	cop-x-calcn-r	com-x	com-y	com-z	com-x-calcn-r	com-x-vel	com-y-vel	s_torques
      0.00060646	     -0.06864277	     -0.00013744	     -0.20959673	     -0.06727901	      0.88302924	     -0.00004736	     -0.22221000	      0.00000664	      0.00006548	    162.47258071
      0.00121291	     -0.06834637	     -0.00014221	     -0.20930053	     -0.06727900	      0.88302930	     -0.00004735	     -0.22219912	      0.00002013	      0.00013888	    166.83742099
      0.00214523	     -0.06808820	     -0.00014617	     -0.20904264	     -0.06727897	      0.88302948	     -0.00004732	     -0.22217625	      0.00003645	      0.00026086	    157.87172091
      0.00329097	     -0.06799766	     -0.00014807	     -0.20895234	     -0.06727892	      0.88302987	     -0.00004727	     -0.22214635	      0.00004568	      0.00041627	    148.63875303
      0.00513758	     -0.06810419	     -0.00014832	     -0.20905919	     -0.06727883	      0.88303087	     -0.00004714	     -0.22210701	      0.00005132	      0.00065713	    142.88286687
      0.00787867	     -0.06836475	     -0.00014712	     -0.20932042	     -0.06727866	      0.88303310	     -0.00004687	     -0.22207280	      0.00008147	      0.00095572	    140.50584725
      0.00917754	     -0.06843546	     -0.00014794	     -0.20939151	     -0.06727854	      0.88303441	     -0.00004673	     -0.22206256	      0.00010462	      0.00106745	    144.94682255
      0.01074048	     -0.06849569	     -0.00014836	     -0.20945231	     -0.06727835	      0.88303617	     -0.00004653	     -0.22205158	      0.00014586	      0.00117846	    146.13324264
      0.01291497	     -0.06852782	     -0.00014983	     -0.20948531	     -0.06727796	      0.88303887	     -0.00004624	     -0.22203631	      0.00021351	      0.00129344	    149.47976565
      0.01429487	     -0.06853741	     -0.00015031	     -0.20949549	     -0.06727763	      0.88304069	     -0.00004605	     -0.22202581	      0.00026285	      0.00134535	    148.56830014
      0.01567477	     -0.06853230	     -0.00015116	     -0.20949096	     -0.06727723	      0.88304257	     -0.00004584	     -0.22201472	      0.00031238	      0.00138199	    149.73486199
      0.01740484	     -0.06852027	     -0.00015198	     -0.20947968	     -0.06727664	      0.88304499	     -0.00004557	     -0.22200008	      0.00037745	      0.00140937	    148.60386212
      0.01913490	     -0.06849145	     -0.00015285	     -0.20945157	     -0.06727593	      0.88304744	     -0.00004529	     -0.22198492	      0.00044052	      0.00141773	    150.15545273
      0.02066528	     -0.06846636	     -0.00015354	     -0.20942713	     -0.06727521	      0.88304960	     -0.00004503	     -0.22197114	      0.00049762	      0.00141159	    149.17542005
      0.02219566	     -0.06843150	     -0.00015412	     -0.20939288	     -0.06727441	      0.88305175	     -0.00004475	     -0.22195735	      0.00055272	      0.00139411	    149.96320449
      0.02369988	     -0.06839742	     -0.00015459	     -0.20935940	     -0.06727354	      0.88305383	     -0.00004448	     -0.22194380	      0.00060650	      0.00136722	    149.64737730
      0.02520411	     -0.06835786	     -0.00015506	     -0.20932043	     -0.06727259	      0.88305586	     -0.00004419	     -0.22193044	      0.00065980	      0.00133348	    148.68275610
      0.02670833	     -0.06831514	     -0.00015549	     -0.20927828	     -0.06727155	      0.88305784	     -0.00004389	     -0.22191731	      0.00071060	      0.00129278	    149.18924521
      0.02858356	     -0.06826660	     -0.00015604	     -0.20923046	     -0.06727016	      0.88306021	     -0.00004351	     -0.22190140	      0.00077398	      0.00123524	    147.48490464
      0.03045879	     -0.06820484	     -0.00015612	     -0.20916938	     -0.06726866	      0.88306247	     -0.00004311	     -0.22188616	      0.00083307	      0.00117290	    148.73368533
      0.03209638	     -0.06816733	     -0.00015697	     -0.20913246	     -0.06726725	      0.88306434	     -0.00004276	     -0.22187326	      0.00088500	      0.00111495	    147.65292308
      0.03373397	     -0.06812183	     -0.00015710	     -0.20908754	     -0.06726576	      0.88306612	     -0.00004239	     -0.22186112	      0.00093482	      0.00105600	    148.11933364
      0.03537156	     -0.06808662	     -0.00015789	     -0.20905292	     -0.06726419	      0.88306780	     -0.00004201	     -0.22184954	      0.00098385	      0.00099552	    148.28143075
      0.03700915	     -0.06805014	     -0.00015812	     -0.20901702	     -0.06726254	      0.88306938	     -0.00004162	     -0.22183862	      0.00103251	      0.00093638	    148.02634077
      0.03876767	     -0.06802277	     -0.00015911	     -0.20899026	     -0.06726068	      0.88307097	     -0.00004120	     -0.22182755	      0.00108370	      0.00087275	    148.29611684
      0.04052620	     -0.06799100	     -0.00015914	     -0.20895913	     -0.06725873	      0.88307245	     -0.00004076	     -0.22181724	      0.00113495	      0.00081197	    147.89759255
      0.04200904	     -0.06797168	     -0.00016007	     -0.20894032	     -0.06725701	      0.88307362	     -0.00004038	     -0.22180901	      0.00117724	      0.00076207	    148.47552540
      0.04349187	     -0.06795276	     -0.00016019	     -0.20892193	     -0.06725524	      0.88307471	     -0.00004000	     -0.22180123	      0.00121957	      0.00071389	    149.08799531
      0.04506739	     -0.06793943	     -0.00016074	     -0.20890916	     -0.06725328	      0.88307580	     -0.00003958	     -0.22179337	      0.00126468	      0.00066460	    149.47945416
      0.04664291	     -0.06792836	     -0.00016110	     -0.20889866	     -0.06725125	      0.88307681	     -0.00003916	     -0.22178598	      0.00131075	      0.00061874	    148.67208973
      0.04821844	     -0.06791706	     -0.00016169	     -0.20888792	     -0.06724915	      0.88307775	     -0.00003873	     -0.22177903	      0.00135530	      0.00057508	    149.89874242
      0.04979454	     -0.06791348	     -0.00016215	     -0.20888491	     -0.06724698	      0.88307862	     -0.00003829	     -0.22177240	      0.00140100	      0.00053388	    150.03162575
      0.05137064	     -0.06790778	     -0.00016267	     -0.20887980	     -0.06724473	      0.88307943	     -0.00003784	     -0.22176616	      0.00144732	      0.00049638	    149.56706337
      0.05294675	     -0.06790399	     -0.00016304	     -0.20887657	     -0.06724242	      0.88308019	     -0.00003739	     -0.22176020	      0.00149254	      0.00046089	    150.83448678
      0.05452285	     -0.06790130	     -0.00016338	     -0.20887448	     -0.06724003	      0.88308089	     -0.00003693	     -0.22175446	      0.00153964	      0.00042923	    150.01598187
      0.05667216	     -0.06789092	     -0.00016339	     -0.20886489	     -0.06723665	      0.88308177	     -0.00003629	     -0.22174705	      0.00160196	      0.00039025	    151.69374391
      0.05817312	     -0.06789729	     -0.00016404	     -0.20887182	     -0.06723421	      0.88308234	     -0.00003584	     -0.22174187	      0.00164759	      0.00036625	    150.48078106
      0.05967408	     -0.06789131	     -0.00016406	     -0.20886640	     -0.06723171	      0.88308287	     -0.00003538	     -0.22173696	      0.00169202	      0.00034518	    150.97793085
      0.06153854	     -0.06789023	     -0.00016448	     -0.20886602	     -0.06722850	      0.88308349	     -0.00003480	     -0.22173088	      0.00174814	      0.00032275	    150.31492820
      0.06312378	     -0.06788395	     -0.00016456	     -0.20886032	     -0.06722569	      0.88308399	     -0.00003430	     -0.22172585	      0.00179473	      0.00030711	    151.15301949
      0.06470902	     -0.06788232	     -0.00016473	     -0.20885928	     -0.06722281	      0.88308447	     -0.00003380	     -0.22172082	      0.00184198	      0.00029433	    150.97673145
      0.06629427	     -0.06787741	     -0.00016465	     -0.20885496	     -0.06721985	      0.88308493	     -0.00003328	     -0.22171591	      0.00188871	      0.00028428	    151.48479042
      0.06797240	     -0.06787779	     -0.00016485	     -0.20885596	     -0.06721664	      0.88308540	     -0.00003274	     -0.22171075	      0.00193832	      0.00027605	    151.60803553
      0.06965054	     -0.06787415	     -0.00016500	     -0.20885294	     -0.06721335	      0.88308585	     -0.00003218	     -0.22170576	      0.00198836	      0.00027149	    151.06650148
      0.07139392	     -0.06787239	     -0.00016556	     -0.20885180	     -0.06720983	      0.88308633	     -0.00003160	     -0.22170075	      0.00203903	      0.00026843	    151.89149070
      0.07313730	     -0.06787145	     -0.00016559	     -0.20885151	     -0.06720624	      0.88308679	     -0.00003100	     -0.22169583	      0.00209111	      0.00026897	    150.81722709
      0.07488068	     -0.06786803	     -0.00016630	     -0.20884871	     -0.06720255	      0.88308726	     -0.00003041	     -0.22169098	      0.00214141	      0.00027126	    151.62705383
      0.07662406	     -0.06786473	     -0.00016552	     -0.20884606	     -0.06719877	      0.88308774	     -0.00002980	     -0.22168606	      0.00219225	      0.00027533	    151.71453046
      0.07836744	     -0.06786164	     -0.00016652	     -0.20884360	     -0.06719490	      0.88308823	     -0.00002918	     -0.22168103	      0.00224354	      0.00028274	    150.41312120
      0.07984955	     -0.06784837	     -0.00016499	     -0.20883087	     -0.06719155	      0.88308865	     -0.00002866	     -0.22167672	      0.00228529	      0.00028981	    152.12347152
      0.08133166	     -0.06784301	     -0.00016531	     -0.20882604	     -0.06718813	      0.88308909	     -0.00002812	     -0.22167217	      0.00232708	      0.00029788	    153.20330427
      0.08288310	     -0.06783624	     -0.00016450	     -0.20881976	     -0.06718449	      0.88308955	     -0.00002756	     -0.22166728	      0.00236469	      0.00030626	    155.86065142
      0.08443454	     -0.06787200	     -0.00016425	     -0.20885592	     -0.06718079	      0.88309004	     -0.00002699	     -0.22166320	      0.00239602	      0.00031336	    156.29387815
      0.08598599	     -0.06796325	     -0.00016342	     -0.20894749	     -0.06717706	      0.88309052	     -0.00002642	     -0.22166215	      0.00242029	      0.00031300	    158.94723891
      0.08808308	     -0.06818598	     -0.00016341	     -0.20917065	     -0.06717195	      0.88309116	     -0.00002564	     -0.22166881	      0.00245787	      0.00029401	    158.41987008
      0.08945640	     -0.06834383	     -0.00016261	     -0.20932879	     -0.06716855	      0.88309155	     -0.00002513	     -0.22167927	      0.00248493	      0.00026679	    162.52086332
      0.09082972	     -0.06851838	     -0.00016293	     -0.20950368	     -0.06716512	      0.88309189	     -0.00002461	     -0.22169412	      0.00252002	      0.00022705	    163.89574645
      0.09275104	     -0.06874864	     -0.00016311	     -0.20973450	     -0.06716022	      0.88309226	     -0.00002389	     -0.22172147	      0.00258040	      0.00015224	    164.88306260
      0.09435845	     -0.06891539	     -0.00016359	     -0.20990177	     -0.06715603	      0.88309244	     -0.00002328	     -0.22174895	      0.00263749	      0.00007452	    167.58535733
      0.09596586	     -0.06906545	     -0.00016365	     -0.21005240	     -0.06715174	      0.88309249	     -0.00002268	     -0.22177963	      0.00270242	     -0.00001403	    168.21938622
      0.09757327	     -0.06919149	     -0.00016361	     -0.21017906	     -0.06714734	      0.88309239	     -0.00002207	     -0.22181287	      0.00277169	     -0.00011087	    169.24408782
      0.09918068	     -0.06929674	     -0.00016280	     -0.21028497	     -0.06714282	      0.88309213	     -0.00002146	     -0.22184807	      0.00284626	     -0.00021173	    168.00769912
      0.10085187	     -0.06937893	     -0.00016197	     -0.21036788	     -0.06713800	      0.88309169	     -0.00002083	     -0.22188646	      0.00292582	     -0.00031819	    167.55569986
      0.10252307	     -0.06944319	     -0.00016058	     -0.21043290	     -0.06713304	      0.88309107	     -0.00002020	     -0.22192620	      0.00300896	     -0.00042147	    164.96283654
      0.10419426	     -0.06948689	     -0.00015944	     -0.21047738	     -0.06712794	      0.88309028	     -0.00001957	     -0.22196691	      0.00309292	     -0.00052038	    164.34136495
      0.10586545	     -0.06951213	     -0.00015735	     -0.21050343	     -0.06712270	      0.88308934	     -0.00001894	     -0.22200809	      0.00317939	     -0.00061126	    162.35923627
      0.10753665	     -0.06952376	     -0.00015600	     -0.21051591	     -0.06711732	      0.88308825	     -0.00001832	     -0.22204942	      0.00326654	     -0.00069138	    161.48573329
      0.10922226	     -0.06952551	     -0.00015406	     -0.21051855	     -0.06711174	      0.88308702	     -0.00001768	     -0.22209089	      0.00335631	     -0.00075941	    159.72351140
      0.11090788	     -0.06951447	     -0.00015237	     -0.21050842	     -0.06710600	      0.88308569	     -0.00001705	     -0.22213167	      0.00344569	     -0.00081398	    160.36377662
      0.11259350	     -0.06950353	     -0.00015017	     -0.21049843	     -0.06710012	      0.88308429	     -0.00001643	     -0.22217132	      0.00353754	     -0.00085416	    159.23226596
      0.11427911	     -0.06949086	     -0.00014802	     -0.21048672	     -0.06709408	      0.88308282	     -0.00001580	     -0.22220972	      0.00362801	     -0.00088087	    161.25216519
      0.11596473	     -0.06947801	     -0.00014555	     -0.21047488	     -0.06708788	      0.88308133	     -0.00001518	     -0.22224671	      0.00372219	     -0.00089173	    159.03841162
      0.11765034	     -0.06946833	     -0.00014370	     -0.21046621	     -0.06708153	      0.88307982	     -0.00001456	     -0.22228269	      0.00381322	     -0.00088982	    161.25803728
      0.11933596	     -0.06947945	     -0.00014097	     -0.21047837	     -0.06707503	      0.88307833	     -0.00001395	     -0.22231749	      0.00390769	     -0.00087632	    160.40396860
      0.12102158	     -0.06948900	     -0.00013896	     -0.21048896	     -0.06706836	      0.88307687	     -0.00001334	     -0.22235121	      0.00400088	     -0.00085408	    162.66631651
      0.12270719	     -0.06951672	     -0.00013665	     -0.21051777	     -0.06706154	      0.88307546	     -0.00001273	     -0.22238347	      0.00409887	     -0.00082360	    160.77425647
      0.12439281	     -0.06954007	     -0.00013461	     -0.21054221	     -0.06705455	      0.88307410	     -0.00001214	     -0.22241444	      0.00419524	     -0.00078888	    162.72622488
      0.12607843	     -0.06958073	     -0.00013261	     -0.21058399	     -0.06704739	      0.88307280	     -0.00001154	     -0.22244378	      0.00429634	     -0.00075085	    161.14480500
      0.12776404	     -0.06961650	     -0.00013104	     -0.21062087	     -0.06704006	      0.88307157	     -0.00001096	     -0.22247174	      0.00439624	     -0.00071219	    162.80160095
      0.12944966	     -0.06966983	     -0.00012884	     -0.21067538	     -0.06703257	      0.88307040	     -0.00001037	     -0.22249825	      0.00450126	     -0.00067360	    160.03718590
      0.13113527	     -0.06971401	     -0.00012742	     -0.21072068	     -0.06702489	      0.88306929	     -0.00000980	     -0.22252372	      0.00460368	     -0.00063748	    161.95008097
      0.13259357	     -0.06976776	     -0.00012612	     -0.21077545	     -0.06701811	      0.88306839	     -0.00000931	     -0.22254474	      0.00469669	     -0.00060830	    159.57090524
      0.13405187	     -0.06981639	     -0.00012491	     -0.21082509	     -0.06701120	      0.88306752	     -0.00000882	     -0.22256512	      0.00478850	     -0.00058295	    160.02084919
      0.13616825	     -0.06989607	     -0.00012290	     -0.21090625	     -0.06700092	      0.88306632	     -0.00000813	     -0.22259354	      0.00492581	     -0.00055304	    157.69139790
      0.13760499	     -0.06994384	     -0.00012137	     -0.21095502	     -0.06699377	      0.88306553	     -0.00000766	     -0.22261220	      0.00501801	     -0.00053861	    158.76649243
      0.13904174	     -0.06999451	     -0.00011964	     -0.21100673	     -0.06698650	      0.88306477	     -0.00000720	     -0.22263031	      0.00511286	     -0.00052818	    157.36904812
      0.14083002	     -0.07005592	     -0.00011733	     -0.21106940	     -0.06697725	      0.88306383	     -0.00000663	     -0.22265224	      0.00523065	     -0.00052261	    157.18697335
      0.14261831	     -0.07011474	     -0.00011506	     -0.21112952	     -0.06696779	      0.88306290	     -0.00000608	     -0.22267353	      0.00535081	     -0.00052289	    154.70451241
      0.14440659	     -0.07016186	     -0.00011212	     -0.21117791	     -0.06695811	      0.88306196	     -0.00000553	     -0.22269444	      0.00546922	     -0.00053074	    155.53080652
      0.14592675	     -0.07020795	     -0.00011020	     -0.21122511	     -0.06694972	      0.88306114	     -0.00000507	     -0.22271167	      0.00557209	     -0.00054196	    154.03409978
      0.14744692	     -0.07024542	     -0.00010780	     -0.21126367	     -0.06694117	      0.88306031	     -0.00000461	     -0.22272869	      0.00567404	     -0.00055753	    154.29217340
      0.14891465	     -0.07028297	     -0.00010573	     -0.21130229	     -0.06693277	      0.88305947	     -0.00000418	     -0.22274485	      0.00577326	     -0.00057636	    153.79822891
      0.15038239	     -0.07031589	     -0.00010356	     -0.21133627	     -0.06692423	      0.88305861	     -0.00000376	     -0.22276081	      0.00587343	     -0.00059725	    152.45669556
      0.15185013	     -0.07034391	     -0.00010135	     -0.21136535	     -0.06691553	      0.88305772	     -0.00000334	     -0.22277652	      0.00597263	     -0.00062107	    152.65207428
      0.15383272	     -0.07038180	     -0.00009830	     -0.21140470	     -0.06690356	      0.88305645	     -0.00000278	     -0.22279730	      0.00610878	     -0.00065571	    150.48088199
      0.15548108	     -0.07040654	     -0.00009596	     -0.21143062	     -0.06689340	      0.88305535	     -0.00000233	     -0.22281426	      0.00621958	     -0.00068691	    152.00463392
      0.15712943	     -0.07043441	     -0.00009351	     -0.21145970	     -0.06688305	      0.88305419	     -0.00000189	     -0.22283089	      0.00633375	     -0.00071793	    149.56628023
      0.15877779	     -0.07045423	     -0.00009103	     -0.21148073	     -0.06687252	      0.88305298	     -0.00000146	     -0.22284733	      0.00644589	     -0.00075020	    150.39593215
      0.16042615	     -0.07047696	     -0.00008857	     -0.21150467	     -0.06686180	      0.88305172	     -0.00000104	     -0.22286334	      0.00655977	     -0.00078280	    149.66673492
      0.16207451	     -0.07049361	     -0.00008548	     -0.21152254	     -0.06685089	      0.88305040	     -0.00000063	     -0.22287896	      0.00667397	     -0.00081416	    149.10214022
      0.16410488	     -0.07051103	     -0.00008023	     -0.21154149	     -0.06683720	      0.88304871	     -0.00000013	     -0.22289764	      0.00681416	     -0.00085206	    149.86019501
      0.16576278	     -0.07053226	     -0.00007648	     -0.21156397	     -0.06682580	      0.88304727	      0.00000026	     -0.22291251	      0.00693090	     -0.00088128	    148.30618017
      0.16742067	     -0.07054415	     -0.00007453	     -0.21157709	     -0.06681422	      0.88304579	      0.00000064	     -0.22292714	      0.00704681	     -0.00090708	    147.94493207
      0.16907857	     -0.07055425	     -0.00007230	     -0.21158844	     -0.06680244	      0.88304426	      0.00000100	     -0.22294117	      0.00716351	     -0.00093113	    147.94174654
      0.17073646	     -0.07056017	     -0.00007095	     -0.21159560	     -0.06679047	      0.88304270	      0.00000136	     -0.22295439	      0.00728097	     -0.00095267	    148.19234046
      0.17239436	     -0.07054744	     -0.00007009	     -0.21158412	     -0.06677830	      0.88304111	      0.00000170	     -0.22296649	      0.00739918	     -0.00097076	    148.80783841
      0.17468692	     -0.07049744	     -0.00006994	     -0.21153587	     -0.06676114	      0.88303886	      0.00000216	     -0.22297993	      0.00756461	     -0.00098809	    149.55378534
      0.17639043	     -0.07039231	     -0.00006832	     -0.21143207	     -0.06674815	      0.88303717	      0.00000249	     -0.22298580	      0.00768742	     -0.00098859	    150.30423169
      0.17809394	     -0.07023836	     -0.00006708	     -0.21127942	     -0.06673495	      0.88303550	      0.00000280	     -0.22298608	      0.00780858	     -0.00097870	    153.33933435
      0.17979746	     -0.07004923	     -0.00006518	     -0.21109161	     -0.06672155	      0.88303385	      0.00000311	     -0.22297988	      0.00793040	     -0.00095473	    153.38411603
      0.18150097	     -0.06981855	     -0.00006436	     -0.21086218	     -0.06670794	      0.88303225	      0.00000340	     -0.22296683	      0.00804521	     -0.00091562	    157.30957823
      0.18320448	     -0.06955829	     -0.00006171	     -0.21060318	     -0.06669414	      0.88303074	      0.00000368	     -0.22294669	      0.00815822	     -0.00085686	    156.05356459
      0.18490799	     -0.06926693	     -0.00006006	     -0.21031295	     -0.06668015	      0.88302934	      0.00000395	     -0.22291979	      0.00826075	     -0.00078072	    159.78548509
      0.18661151	     -0.06896815	     -0.00005750	     -0.21001527	     -0.06666600	      0.88302809	      0.00000421	     -0.22288637	      0.00835910	     -0.00068645	    159.66749570
      0.18831502	     -0.06864709	     -0.00005506	     -0.20969522	     -0.06665168	      0.88302701	      0.00000446	     -0.22284725	      0.00844681	     -0.00057537	    162.70244770
      0.18982129	     -0.06836197	     -0.00005083	     -0.20941095	     -0.06663890	      0.88302623	      0.00000467	     -0.22280816	      0.00851914	     -0.00046377	    163.35017166
      0.19132756	     -0.06806742	     -0.00004716	     -0.20911717	     -0.06662602	      0.88302562	      0.00000488	     -0.22276539	      0.00858379	     -0.00034174	    165.44885015
      0.19282537	     -0.06777381	     -0.00004428	     -0.20882425	     -0.06661312	      0.88302521	      0.00000507	     -0.22271966	      0.00864204	     -0.00021163	    167.02661699
      0.19432319	     -0.06748313	     -0.00004221	     -0.20853419	     -0.06660014	      0.88302499	      0.00000526	     -0.22267130	      0.00869468	     -0.00007336	    167.35623042
      0.19582100	     -0.06719279	     -0.00004075	     -0.20824439	     -0.06658708	      0.88302499	      0.00000543	     -0.22262075	      0.00873976	      0.00006956	    169.56433181
      0.19781654	     -0.06681857	     -0.00003879	     -0.20787081	     -0.06656959	      0.88302532	      0.00000566	     -0.22255047	      0.00879284	      0.00026485	    169.52303481
      0.19957386	     -0.06648439	     -0.00003611	     -0.20753709	     -0.06655410	      0.88302594	      0.00000585	     -0.22248635	      0.00882828	      0.00043738	    173.20859192
      0.20112220	     -0.06620597	     -0.00003395	     -0.20725904	     -0.06654041	      0.88302673	      0.00000600	     -0.22242819	      0.00885646	      0.00058783	    172.69995711
      0.20267053	     -0.06592429	     -0.00003154	     -0.20697765	     -0.06652668	      0.88302776	      0.00000615	     -0.22236891	      0.00887680	      0.00073373	    175.28269778
      0.20421887	     -0.06565512	     -0.00002954	     -0.20670872	     -0.06651292	      0.88302900	      0.00000630	     -0.22230856	      0.00889368	      0.00087398	    175.57164052
      0.20576721	     -0.06538584	     -0.00002749	     -0.20643962	     -0.06649914	      0.88303046	      0.00000643	     -0.22224740	      0.00890471	      0.00100709	    176.82420631
      0.20731555	     -0.06512660	     -0.00002630	     -0.20618050	     -0.06648535	      0.88303212	      0.00000656	     -0.22218551	      0.00891068	      0.00113103	    178.39581761
      0.20926232	     -0.06481033	     -0.00002451	     -0.20586433	     -0.06646800	      0.88303446	      0.00000671	     -0.22210702	      0.00891358	      0.00127344	    177.36677721
      0.21074912	     -0.06456311	     -0.00002288	     -0.20561710	     -0.06645475	      0.88303643	      0.00000682	     -0.22204663	      0.00890743	      0.00137030	    180.98480697
      0.21223593	     -0.06433099	     -0.00002138	     -0.20538495	     -0.06644151	      0.88303853	      0.00000692	     -0.22198585	      0.00890009	      0.00145690	    180.97015210
      0.21372273	     -0.06409913	     -0.00001995	     -0.20515302	     -0.06642829	      0.88304075	      0.00000701	     -0.22192496	      0.00888808	      0.00153237	    181.82524097
      0.21571202	     -0.06379151	     -0.00001731	     -0.20484523	     -0.06641063	      0.88304389	      0.00000713	     -0.22184322	      0.00886634	      0.00161569	    182.35789781
      0.21730870	     -0.06354657	     -0.00001655	     -0.20460010	     -0.06639649	      0.88304651	      0.00000722	     -0.22177731	      0.00884305	      0.00166957	    183.73566945
      0.21872460	     -0.06332663	     -0.00001444	     -0.20437996	     -0.06638399	      0.88304890	      0.00000729	     -0.22171871	      0.00881892	      0.00170624	    185.13897636
      0.22014050	     -0.06311176	     -0.00001299	     -0.20416486	     -0.06637152	      0.88305134	      0.00000736	     -0.22165992	      0.00879239	      0.00173478	    184.90534324
      0.22155640	     -0.06289194	     -0.00001130	     -0.20394475	     -0.06635909	      0.88305381	      0.00000742	     -0.22160098	      0.00876114	      0.00175440	    186.44312879
      0.22347730	     -0.06260103	     -0.00000942	     -0.20365341	     -0.06634231	      0.88305720	      0.00000750	     -0.22152069	      0.00871514	      0.00176937	    185.63308076
      0.22488533	     -0.06238045	     -0.00000822	     -0.20343245	     -0.06633006	      0.88305969	      0.00000755	     -0.22146173	      0.00867479	      0.00177219	    188.39035227
      0.22629336	     -0.06216775	     -0.00000716	     -0.20321935	     -0.06631788	      0.88306218	      0.00000760	     -0.22140264	      0.00863294	      0.00176944	    188.50713604
      0.22770139	     -0.06195236	     -0.00000588	     -0.20300351	     -0.06630575	      0.88306467	      0.00000764	     -0.22134352	      0.00858698	      0.00176143	    189.57913373
      0.22961131	     -0.06166360	     -0.00000465	     -0.20271410	     -0.06628942	      0.88306802	      0.00000770	     -0.22126322	      0.00851937	      0.00174351	    190.64926269
      0.23108113	     -0.06143306	     -0.00000326	     -0.20248300	     -0.06627694	      0.88307057	      0.00000773	     -0.22120133	      0.00846293	      0.00172655	    191.44538331
      0.23255096	     -0.06120803	     -0.00000228	     -0.20225737	     -0.06626454	      0.88307309	      0.00000776	     -0.22113925	      0.00840264	      0.00170633	    192.51096223
      0.23402078	     -0.06097689	     -0.00000089	     -0.20202561	     -0.06625224	      0.88307559	      0.00000779	     -0.22107708	      0.00833871	      0.00168437	    193.52617264
      0.23549061	     -0.06074715	      0.00000018	     -0.20179520	     -0.06624003	      0.88307804	      0.00000782	     -0.22101474	      0.00827070	      0.00166124	    194.76791353
      0.23696043	     -0.06051559	      0.00000126	     -0.20156293	     -0.06622793	      0.88308047	      0.00000784	     -0.22095227	      0.00819916	      0.00163805	    195.62885344
      0.23843026	     -0.06028513	      0.00000195	     -0.20133171	     -0.06621593	      0.88308286	      0.00000785	     -0.22088970	      0.00812353	      0.00161544	    196.59472294
      0.23990008	     -0.06005128	      0.00000310	     -0.20109707	     -0.06620405	      0.88308522	      0.00000787	     -0.22082706	      0.00804357	      0.00159361	    198.21634226
      0.24136991	     -0.05982157	      0.00000386	     -0.20086653	     -0.06619229	      0.88308755	      0.00000788	     -0.22076433	      0.00796051	      0.00157376	    198.56308614
      0.24283974	     -0.05958803	      0.00000477	     -0.20063211	     -0.06618065	      0.88308984	      0.00000788	     -0.22070161	      0.00787235	      0.00155543	    200.62932737
      0.24430956	     -0.05936101	      0.00000517	     -0.20040418	     -0.06616915	      0.88309212	      0.00000788	     -0.22063889	      0.00778151	      0.00153994	    200.84353139
      0.24577939	     -0.05912845	      0.00000593	     -0.20017066	     -0.06615778	      0.88309437	      0.00000788	     -0.22057630	      0.00768552	      0.00152656	    202.94633241
      0.24724921	     -0.05890458	      0.00000618	     -0.19994579	     -0.06614655	      0.88309661	      0.00000788	     -0.22051376	      0.00758675	      0.00151627	    203.36606374
      0.24871904	     -0.05867397	      0.00000701	     -0.19971416	     -0.06613548	      0.88309883	      0.00000788	     -0.22045141	      0.00748339	      0.00150882	    204.94027837
      0.25018886	     -0.05845035	      0.00000729	     -0.19948945	     -0.06612456	      0.88310105	      0.00000787	     -0.22038914	      0.00737633	      0.00150419	    206.16484767
      0.25165869	     -0.05822321	      0.00000820	     -0.19926121	     -0.06611380	      0.88310325	      0.00000786	     -0.22032706	      0.00726568	      0.00150264	    207.30324098
      0.25312851	     -0.05800502	      0.00000796	     -0.19904187	     -0.06610320	      0.88310546	      0.00000784	     -0.22026517	      0.00715110	      0.00150405	    208.29368593
      0.25437595	     -0.05781613	      0.00000874	     -0.19885197	     -0.06609434	      0.88310734	      0.00000783	     -0.22021292	      0.00705063	      0.00150714	    209.74804169
      0.25562338	     -0.05763574	      0.00000850	     -0.19867055	     -0.06608561	      0.88310922	      0.00000781	     -0.22016092	      0.00694791	      0.00151239	    210.31188114
      0.25716780	     -0.05741715	      0.00000985	     -0.19845065	     -0.06607498	      0.88311157	      0.00000779	     -0.22009707	      0.00681634	      0.00152068	    211.92723443
      0.25871222	     -0.05721214	      0.00001146	     -0.19824430	     -0.06606456	      0.88311392	      0.00000777	     -0.22003406	      0.00668168	      0.00153176	    211.24191126
      0.26007541	     -0.05703964	      0.00001237	     -0.19807057	     -0.06605553	      0.88311602	      0.00000774	     -0.21997973	      0.00655757	      0.00154205	    212.99325042
      0.26143860	     -0.05689588	      0.00001213	     -0.19792553	     -0.06604668	      0.88311813	      0.00000772	     -0.21992694	      0.00643141	      0.00155150	    213.37584702
      0.26280179	     -0.05676278	      0.00001250	     -0.19779114	     -0.06603800	      0.88312025	      0.00000769	     -0.21987608	      0.00630315	      0.00155936	    213.54701558
      0.26416498	     -0.05664731	      0.00001211	     -0.19767434	     -0.06602950	      0.88312238	      0.00000767	     -0.21982713	      0.00617248	      0.00156402	    214.32363743
      0.26552817	     -0.05654220	      0.00001231	     -0.19756790	     -0.06602117	      0.88312451	      0.00000764	     -0.21978018	      0.00604082	      0.00156555	    214.51077500
      0.26689136	     -0.05645084	      0.00001205	     -0.19747520	     -0.06601303	      0.88312664	      0.00000761	     -0.21973517	      0.00590750	      0.00156277	    215.21248711
      0.26853011	     -0.05635403	      0.00001276	     -0.19737677	     -0.06600348	      0.88312920	      0.00000757	     -0.21968365	      0.00574709	      0.00155403	    214.44541873
      0.26984407	     -0.05628726	      0.00001194	     -0.19730868	     -0.06599601	      0.88313123	      0.00000753	     -0.21964432	      0.00561633	      0.00154202	    215.46394202
      0.27115803	     -0.05622946	      0.00001237	     -0.19724956	     -0.06598872	      0.88313325	      0.00000750	     -0.21960674	      0.00548559	      0.00152516	    216.05846721
      0.27247199	     -0.05618472	      0.00001214	     -0.19720349	     -0.06598160	      0.88313524	      0.00000747	     -0.21957089	      0.00535503	      0.00150408	    215.64429727
      0.27378595	     -0.05614580	      0.00001249	     -0.19716325	     -0.06597465	      0.88313720	      0.00000743	     -0.21953678	      0.00522362	      0.00147801	    216.22293360
      0.27539250	     -0.05611544	      0.00001217	     -0.19713127	     -0.06596639	      0.88313954	      0.00000739	     -0.21949737	      0.00506393	      0.00144041	    215.10199218
      0.27681551	     -0.05609071	      0.00001280	     -0.19710510	     -0.06595928	      0.88314157	      0.00000735	     -0.21946460	      0.00492117	      0.00140129	    216.28993559
      0.27823852	     -0.05608651	      0.00001177	     -0.19709946	     -0.06595238	      0.88314353	      0.00000731	     -0.21943371	      0.00477963	      0.00135716	    215.82335494
      0.27966153	     -0.05608220	      0.00001278	     -0.19709373	     -0.06594568	      0.88314543	      0.00000727	     -0.21940484	      0.00463856	      0.00130871	    215.63885333
      0.28094139	     -0.05609304	      0.00001195	     -0.19710327	     -0.06593982	      0.88314707	      0.00000723	     -0.21938045	      0.00451177	      0.00126140	    215.57843453
      0.28222126	     -0.05610590	      0.00001277	     -0.19711487	     -0.06593413	      0.88314865	      0.00000719	     -0.21935763	      0.00438582	      0.00121120	    215.48294242
      0.28350113	     -0.05612866	      0.00001274	     -0.19713636	     -0.06592860	      0.88315017	      0.00000715	     -0.21933628	      0.00426047	      0.00115819	    215.32532346
      0.28519738	     -0.05616458	      0.00001314	     -0.19717062	     -0.06592151	      0.88315207	      0.00000710	     -0.21931026	      0.00409602	      0.00108462	    214.65027013
      0.28655069	     -0.05620368	      0.00001193	     -0.19720838	     -0.06591605	      0.88315350	      0.00000706	     -0.21929124	      0.00396522	      0.00102327	    214.92922891
      0.28790399	     -0.05624476	      0.00001198	     -0.19724816	     -0.06591078	      0.88315484	      0.00000702	     -0.21927380	      0.00383633	      0.00096060	    214.40325718
      0.28925729	     -0.05629541	      0.00001007	     -0.19729748	     -0.06590567	      0.88315610	      0.00000697	     -0.21925783	      0.00370811	      0.00089638	    214.48337883
      0.29061059	     -0.05634843	      0.00000992	     -0.19734923	     -0.06590074	      0.88315727	      0.00000693	     -0.21924337	      0.00358181	      0.00083185	    213.84606147
      0.29196389	     -0.05640994	      0.00000858	     -0.19740945	     -0.06589598	      0.88315835	      0.00000688	     -0.21923036	      0.00345629	      0.00076664	    214.00997995
      0.29364325	     -0.05649096	      0.00000936	     -0.19748893	     -0.06589030	      0.88315957	      0.00000683	     -0.21921626	      0.00330387	      0.00068639	    212.52432187
      0.29492617	     -0.05655803	      0.00000827	     -0.19755482	     -0.06588614	      0.88316041	      0.00000678	     -0.21920692	      0.00318769	      0.00062563	    213.15575189
      0.29620909	     -0.05662853	      0.00000861	     -0.19762417	     -0.06588212	      0.88316118	      0.00000674	     -0.21919883	      0.00307364	      0.00056545	    213.22821157
      0.29749201	     -0.05670517	      0.00000779	     -0.19769966	     -0.06587825	      0.88316186	      0.00000669	     -0.21919192	      0.00296155	      0.00050666	    212.60512612
      0.29910556	     -0.05680344	      0.00000774	     -0.19779653	     -0.06587358	      0.88316262	      0.00000664	     -0.21918485	      0.00282198	      0.00043391	    213.23080695
      0.30054709	     -0.05689958	      0.00000646	     -0.19789143	     -0.06586960	      0.88316320	      0.00000659	     -0.21917994	      0.00270100	      0.00037217	    211.44704643
      0.30198861	     -0.05699136	      0.00000724	     -0.19798201	     -0.06586580	      0.88316370	      0.00000654	     -0.21917636	      0.00258031	      0.00031154	    212.66078287
      0.30328207	     -0.05708528	      0.00000623	     -0.19807486	     -0.06586253	      0.88316406	      0.00000649	     -0.21917417	      0.00247551	      0.00026015	    211.13755441
      0.30457553	     -0.05717560	      0.00000649	     -0.19816414	     -0.06585939	      0.88316437	      0.00000645	     -0.21917300	      0.00237127	      0.00021028	    211.59036250
      0.30586900	     -0.05727265	      0.00000592	     -0.19826017	     -0.06585639	      0.88316461	      0.00000640	     -0.21917274	      0.00226958	      0.00016307	    210.81957272
      0.30744650	     -0.05739116	      0.00000589	     -0.19837746	     -0.06585291	      0.88316482	      0.00000634	     -0.21917364	      0.00214707	      0.00010802	    211.40215857
      0.30902400	     -0.05751966	      0.00000510	     -0.19850477	     -0.06584962	      0.88316495	      0.00000629	     -0.21917575	      0.00202928	      0.00005793	    208.78462828
      0.31027497	     -0.05761349	      0.00000578	     -0.19859768	     -0.06584714	      0.88316500	      0.00000624	     -0.21917833	      0.00193566	      0.00002010	    210.17243133
      0.31152594	     -0.05771774	      0.00000565	     -0.19870103	     -0.06584477	      0.88316501	      0.00000620	     -0.21918157	      0.00184517	     -0.00001510	    209.42200002
      0.31309585	     -0.05784736	      0.00000620	     -0.19882954	     -0.06584196	      0.88316495	      0.00000614	     -0.21918663	      0.00173366	     -0.00005613	    209.39296831
      0.31466575	     -0.05798393	      0.00000542	     -0.19896504	     -0.06583933	      0.88316483	      0.00000609	     -0.21919271	      0.00162579	     -0.00009313	    207.90646237
      0.31600943	     -0.05809458	      0.00000590	     -0.19907480	     -0.06583720	      0.88316469	      0.00000604	     -0.21919878	      0.00153493	     -0.00012168	    208.10790525
      0.31735310	     -0.05821649	      0.00000509	     -0.19919583	     -0.06583520	      0.88316451	      0.00000600	     -0.21920552	      0.00144644	     -0.00014828	    207.79078093
      0.31869678	     -0.05833617	      0.00000497	     -0.19931466	     -0.06583331	      0.88316429	      0.00000595	     -0.21921300	      0.00136076	     -0.00017199	    206.76593934
      0.32004046	     -0.05845880	      0.00000408	     -0.19943645	     -0.06583154	      0.88316404	      0.00000591	     -0.21922112	      0.00127650	     -0.00019378	    206.73513327
      0.32196295	     -0.05863676	      0.00000376	     -0.19961328	     -0.06582920	      0.88316364	      0.00000585	     -0.21923383	      0.00116113	     -0.00022091	    204.89275884
      0.32331828	     -0.05876590	      0.00000200	     -0.19974161	     -0.06582768	      0.88316333	      0.00000581	     -0.21924346	      0.00108114	     -0.00023795	    205.38986629
      0.32467360	     -0.05889373	      0.00000192	     -0.19986869	     -0.06582627	      0.88316300	      0.00000577	     -0.21925369	      0.00100454	     -0.00025313	    204.63590490
      0.32631490	     -0.05905574	      0.00000018	     -0.20002980	     -0.06582469	      0.88316257	      0.00000572	     -0.21926676	      0.00091517	     -0.00026940	    203.03882566
      0.32764018	     -0.05918096	      0.00000026	     -0.20015434	     -0.06582353	      0.88316221	      0.00000569	     -0.21927788	      0.00084460	     -0.00028117	    203.30929091
      0.32896546	     -0.05931310	     -0.00000107	     -0.20028580	     -0.06582245	      0.88316183	      0.00000565	     -0.21928939	      0.00077682	     -0.00029204	    202.68757550
      0.33062166	     -0.05947377	     -0.00000126	     -0.20044569	     -0.06582124	      0.88316133	      0.00000561	     -0.21930436	      0.00069568	     -0.00030403	    201.45948120
      0.33197830	     -0.05960765	     -0.00000285	     -0.20057891	     -0.06582034	      0.88316091	      0.00000558	     -0.21931696	      0.00063100	     -0.00031329	    201.42224763
      0.33333494	     -0.05973867	     -0.00000304	     -0.20070935	     -0.06581952	      0.88316048	      0.00000555	     -0.21932985	      0.00056964	     -0.00032106	    200.08029425
      0.33469158	     -0.05987021	     -0.00000413	     -0.20084029	     -0.06581879	      0.88316004	      0.00000552	     -0.21934296	      0.00050959	     -0.00032867	    200.02033676
      0.33636590	     -0.06003261	     -0.00000449	     -0.20100202	     -0.06581800	      0.88315949	      0.00000549	     -0.21935942	      0.00044028	     -0.00033641	    197.25549038
      0.33784040	     -0.06016678	     -0.00000580	     -0.20113559	     -0.06581739	      0.88315898	      0.00000547	     -0.21937408	      0.00037955	     -0.00034238	    198.12429515
      0.33931490	     -0.06030280	     -0.00000563	     -0.20127107	     -0.06581688	      0.88315848	      0.00000544	     -0.21938878	      0.00032248	     -0.00034784	    197.46709475
      0.34110459	     -0.06047118	     -0.00000787	     -0.20143879	     -0.06581636	      0.88315785	      0.00000542	     -0.21940667	      0.00025674	     -0.00035332	    196.29671674
      0.34232585	     -0.06057308	     -0.00000662	     -0.20154030	     -0.06581607	      0.88315742	      0.00000540	     -0.21941899	      0.00021343	     -0.00035558	    195.63581042
      0.34354711	     -0.06067827	     -0.00000732	     -0.20164507	     -0.06581584	      0.88315698	      0.00000539	     -0.21943117	      0.00017177	     -0.00035785	    195.31847003
      0.34515847	     -0.06081496	     -0.00000728	     -0.20178126	     -0.06581560	      0.88315640	      0.00000538	     -0.21944718	      0.00011920	     -0.00036030	    194.62425011
      0.34676984	     -0.06094648	     -0.00000834	     -0.20191230	     -0.06581545	      0.88315582	      0.00000536	     -0.21946309	      0.00006926	     -0.00036125	    193.44948595
      0.34838120	     -0.06106767	     -0.00000756	     -0.20203303	     -0.06581538	      0.88315524	      0.00000536	     -0.21947885	      0.00002134	     -0.00036085	    192.41537885
      0.34999257	     -0.06119237	     -0.00000947	     -0.20215727	     -0.06581538	      0.88315466	      0.00000535	     -0.21949434	     -0.00002554	     -0.00035987	    192.82457355
      0.35133219	     -0.06128254	     -0.00000773	     -0.20224711	     -0.06581544	      0.88315418	      0.00000535	     -0.21950715	     -0.00006189	     -0.00035687	    191.39892334
      0.35267181	     -0.06137387	     -0.00000787	     -0.20233809	     -0.06581555	      0.88315370	      0.00000535	     -0.21951979	     -0.00009761	     -0.00035378	    191.33623863
      0.35401142	     -0.06146097	     -0.00000688	     -0.20242488	     -0.06581570	      0.88315323	      0.00000535	     -0.21953233	     -0.00013188	     -0.00034992	    190.92926194
      0.35579210	     -0.06157166	     -0.00000645	     -0.20253514	     -0.06581598	      0.88315261	      0.00000536	     -0.21954884	     -0.00017593	     -0.00034380	    190.70416550
      0.35757278	     -0.06167479	     -0.00000377	     -0.20263790	     -0.06581633	      0.88315201	      0.00000537	     -0.21956512	     -0.00021682	     -0.00033530	    188.37780911
      0.35883891	     -0.06174274	     -0.00000450	     -0.20270555	     -0.06581662	      0.88315159	      0.00000538	     -0.21957658	     -0.00024675	     -0.00032894	    189.46004694
      0.36010503	     -0.06180843	     -0.00000307	     -0.20277099	     -0.06581695	      0.88315117	      0.00000539	     -0.21958790	     -0.00027470	     -0.00032169	    188.74535957
      0.36173180	     -0.06188824	     -0.00000216	     -0.20285047	     -0.06581743	      0.88315066	      0.00000541	     -0.21960231	     -0.00030990	     -0.00031170	    188.26482673
      0.36335856	     -0.06196107	     -0.00000016	     -0.20292298	     -0.06581796	      0.88315016	      0.00000543	     -0.21961652	     -0.00034359	     -0.00030001	    187.05286101
      0.36498532	     -0.06202879	      0.00000012	     -0.20299036	     -0.06581854	      0.88314968	      0.00000545	     -0.21963053	     -0.00037806	     -0.00028863	    188.60060193
      0.36661209	     -0.06209695	      0.00000306	     -0.20305825	     -0.06581919	      0.88314922	      0.00000547	     -0.21964435	     -0.00040857	     -0.00027542	    185.58930603
      0.36781939	     -0.06214027	      0.00000277	     -0.20310132	     -0.06581969	      0.88314890	      0.00000549	     -0.21965457	     -0.00043298	     -0.00026617	    186.96057651
      0.36902670	     -0.06218359	      0.00000395	     -0.20314443	     -0.06582023	      0.88314858	      0.00000551	     -0.21966467	     -0.00045563	     -0.00025628	    186.23797938
      0.37059637	     -0.06223579	      0.00000503	     -0.20319635	     -0.06582097	      0.88314819	      0.00000554	     -0.21967769	     -0.00048534	     -0.00024381	    186.43629792
      0.37216604	     -0.06228784	      0.00000631	     -0.20324814	     -0.06582175	      0.88314782	      0.00000557	     -0.21969056	     -0.00051293	     -0.00023041	    184.26720122
      0.37373571	     -0.06232929	      0.00000719	     -0.20328930	     -0.06582258	      0.88314747	      0.00000560	     -0.21970335	     -0.00054245	     -0.00021756	    185.57888458
      0.37530538	     -0.06237478	      0.00000853	     -0.20333452	     -0.06582345	      0.88314713	      0.00000563	     -0.21971592	     -0.00057016	     -0.00020536	    184.89878491
      0.37687505	     -0.06241600	      0.00000916	     -0.20337547	     -0.06582437	      0.88314682	      0.00000566	     -0.21972840	     -0.00059781	     -0.00019312	    184.96479311
      0.37825171	     -0.06245044	      0.00001015	     -0.20340969	     -0.06582521	      0.88314656	      0.00000569	     -0.21973929	     -0.00062100	     -0.00018257	    183.82258841
      0.37962838	     -0.06248233	      0.00001069	     -0.20344135	     -0.06582608	      0.88314632	      0.00000572	     -0.21975009	     -0.00064502	     -0.00017350	    184.54599144
      0.38100504	     -0.06251440	      0.00001136	     -0.20347320	     -0.06582699	      0.88314609	      0.00000575	     -0.21976083	     -0.00066756	     -0.00016448	    183.42030366
      0.38238170	     -0.06254213	      0.00001187	     -0.20350070	     -0.06582792	      0.88314586	      0.00000578	     -0.21977150	     -0.00069101	     -0.00015668	    183.87889495
      0.38412884	     -0.06258098	      0.00001247	     -0.20353927	     -0.06582915	      0.88314560	      0.00000582	     -0.21978490	     -0.00071880	     -0.00014752	    181.87588952
      0.38566356	     -0.06260626	      0.00001243	     -0.20356430	     -0.06583028	      0.88314538	      0.00000585	     -0.21979664	     -0.00074519	     -0.00014044	    183.19125119
      0.38719828	     -0.06263633	      0.00001281	     -0.20359412	     -0.06583144	      0.88314517	      0.00000589	     -0.21980823	     -0.00077013	     -0.00013476	    182.73191284
      0.38873300	     -0.06266128	      0.00001271	     -0.20361883	     -0.06583264	      0.88314496	      0.00000592	     -0.21981980	     -0.00079509	     -0.00013044	    182.77748146
      0.39026772	     -0.06268551	      0.00001298	     -0.20364281	     -0.06583388	      0.88314477	      0.00000596	     -0.21983122	     -0.00081937	     -0.00012632	    181.68976580
      0.39180244	     -0.06270295	      0.00001271	     -0.20366001	     -0.06583516	      0.88314457	      0.00000600	     -0.21984255	     -0.00084496	     -0.00012420	    183.01215454
      0.39333716	     -0.06272693	      0.00001284	     -0.20368375	     -0.06583647	      0.88314439	      0.00000603	     -0.21985367	     -0.00086874	     -0.00012267	    181.49409145
      0.39487188	     -0.06273951	      0.00001190	     -0.20369608	     -0.06583782	      0.88314420	      0.00000607	     -0.21986477	     -0.00089385	     -0.00012197	    182.09116607
      0.39640660	     -0.06275472	      0.00001164	     -0.20371105	     -0.06583922	      0.88314401	      0.00000611	     -0.21987571	     -0.00091881	     -0.00012248	    181.83078249
      0.39794132	     -0.06276446	      0.00001063	     -0.20372053	     -0.06584065	      0.88314382	      0.00000614	     -0.21988654	     -0.00094390	     -0.00012291	    182.02585052
      0.39947604	     -0.06277762	      0.00001015	     -0.20373344	     -0.06584211	      0.88314363	      0.00000618	     -0.21989725	     -0.00096918	     -0.00012473	    181.81228033
      0.40101075	     -0.06278433	      0.00000912	     -0.20373990	     -0.06584362	      0.88314344	      0.00000622	     -0.21990790	     -0.00099394	     -0.00012635	    180.99764648
      0.40237978	     -0.06278801	      0.00000866	     -0.20374335	     -0.06584500	      0.88314327	      0.00000625	     -0.21991725	     -0.00101735	     -0.00012819	    181.38144671
      0.40374881	     -0.06279060	      0.00000785	     -0.20374571	     -0.06584641	      0.88314309	      0.00000628	     -0.21992647	     -0.00104089	     -0.00013064	    181.98239684
      0.40511784	     -0.06279350	      0.00000748	     -0.20374838	     -0.06584785	      0.88314291	      0.00000632	     -0.21993560	     -0.00106367	     -0.00013255	    181.07121629
      0.40648687	     -0.06279217	      0.00000702	     -0.20374682	     -0.06584932	      0.88314273	      0.00000635	     -0.21994463	     -0.00108785	     -0.00013484	    181.76406074
      0.40853185	     -0.06279563	      0.00000646	     -0.20374995	     -0.06585158	      0.88314245	      0.00000640	     -0.21995798	     -0.00112252	     -0.00013800	    179.83872106
      0.40993814	     -0.06278137	      0.00000634	     -0.20373544	     -0.06585318	      0.88314225	      0.00000644	     -0.21996702	     -0.00114907	     -0.00013923	    181.72999303
      0.41134442	     -0.06277892	      0.00000624	     -0.20373276	     -0.06585481	      0.88314205	      0.00000647	     -0.21997588	     -0.00117455	     -0.00014120	    181.84756113
      0.41275070	     -0.06277265	      0.00000604	     -0.20372625	     -0.06585648	      0.88314185	      0.00000651	     -0.21998474	     -0.00119961	     -0.00014212	    181.06139017
      0.41415698	     -0.06276236	      0.00000600	     -0.20371571	     -0.06585819	      0.88314165	      0.00000654	     -0.21999353	     -0.00122617	     -0.00014310	    181.76535502
      0.41574467	     -0.06275281	      0.00000591	     -0.20370589	     -0.06586016	      0.88314143	      0.00000658	     -0.22000331	     -0.00125618	     -0.00014398	    182.02161389
      0.41733236	     -0.06273899	      0.00000587	     -0.20369179	     -0.06586218	      0.88314120	      0.00000662	     -0.22001301	     -0.00128612	     -0.00014359	    181.39180307
      0.41884818	     -0.06272573	      0.00000541	     -0.20367825	     -0.06586415	      0.88314098	      0.00000666	     -0.22002216	     -0.00131607	     -0.00014333	    182.06757354
      0.42036400	     -0.06271073	      0.00000453	     -0.20366296	     -0.06586617	      0.88314076	      0.00000670	     -0.22003122	     -0.00134565	     -0.00014140	    181.44858720
      0.42187983	     -0.06269314	      0.00000361	     -0.20364508	     -0.06586823	      0.88314055	      0.00000674	     -0.22004023	     -0.00137677	     -0.00013958	    182.46923595
      0.42352188	     -0.06268039	      0.00000244	     -0.20363201	     -0.06587052	      0.88314032	      0.00000678	     -0.22004988	     -0.00140961	     -0.00013667	    181.43905448
      0.42516394	     -0.06265982	      0.00000066	     -0.20361111	     -0.06587286	      0.88314010	      0.00000682	     -0.22005955	     -0.00144416	     -0.00013237	    181.80622030
      0.42655856	     -0.06264455	     -0.00000043	     -0.20359555	     -0.06587490	      0.88313992	      0.00000686	     -0.22006766	     -0.00147412	     -0.00012815	    182.17898644
      0.42795319	     -0.06262995	     -0.00000207	     -0.20358065	     -0.06587697	      0.88313975	      0.00000689	     -0.22007577	     -0.00150458	     -0.00012371	    182.88465047
      0.42934781	     -0.06261597	     -0.00000360	     -0.20356638	     -0.06587909	      0.88313958	      0.00000693	     -0.22008388	     -0.00153479	     -0.00011846	    182.46797252
      0.43104527	     -0.06259454	     -0.00000547	     -0.20354459	     -0.06588173	      0.88313938	      0.00000697	     -0.22009372	     -0.00157258	     -0.00011138	    182.45075501
      0.43256241	     -0.06257852	     -0.00000713	     -0.20352824	     -0.06588414	      0.88313922	      0.00000701	     -0.22010235	     -0.00160767	     -0.00010492	    183.26372046
      0.43407954	     -0.06255725	     -0.00000874	     -0.20350666	     -0.06588661	      0.88313906	      0.00000705	     -0.22011089	     -0.00164244	     -0.00009703	    182.86071638
      0.43596904	     -0.06253428	     -0.00001022	     -0.20348328	     -0.06588975	      0.88313889	      0.00000709	     -0.22012144	     -0.00168720	     -0.00008778	    183.08974963
      0.43738257	     -0.06251283	     -0.00001185	     -0.20346151	     -0.06589216	      0.88313877	      0.00000713	     -0.22012913	     -0.00172123	     -0.00007994	    183.39419036
      0.43879610	     -0.06249630	     -0.00001294	     -0.20344467	     -0.06589462	      0.88313866	      0.00000716	     -0.22013672	     -0.00175599	     -0.00007300	    184.01437270
      0.44020963	     -0.06247934	     -0.00001440	     -0.20342740	     -0.06589713	      0.88313857	      0.00000719	     -0.22014425	     -0.00179024	     -0.00006564	    183.35366013
      0.44162316	     -0.06246032	     -0.00001546	     -0.20340807	     -0.06589968	      0.88313848	      0.00000722	     -0.22015169	     -0.00182606	     -0.00005880	    184.09047257
      0.44319601	     -0.06244294	     -0.00001692	     -0.20339034	     -0.06590259	      0.88313839	      0.00000725	     -0.22015984	     -0.00186612	     -0.00005199	    184.48863558
      0.44476886	     -0.06242833	     -0.00001811	     -0.20337538	     -0.06590555	      0.88313831	      0.00000728	     -0.22016796	     -0.00190548	     -0.00004506	    183.01551340
      0.44634171	     -0.06240843	     -0.00001957	     -0.20335511	     -0.06590858	      0.88313825	      0.00000731	     -0.22017602	     -0.00194748	     -0.00003938	    184.45526731
      0.44791456	     -0.06239519	     -0.00002029	     -0.20334153	     -0.06591168	      0.88313819	      0.00000734	     -0.22018394	     -0.00198868	     -0.00003488	    184.35510206
      0.44948742	     -0.06237995	     -0.00002181	     -0.20332592	     -0.06591484	      0.88313814	      0.00000736	     -0.22019179	     -0.00203027	     -0.00003105	    184.44355547
      0.45106027	     -0.06236884	     -0.00002243	     -0.20331445	     -0.06591807	      0.88313809	      0.00000738	     -0.22019948	     -0.00207286	     -0.00002937	    185.46817120
      0.45263312	     -0.06235555	     -0.00002433	     -0.20330080	     -0.06592136	      0.88313805	      0.00000740	     -0.22020705	     -0.00211410	     -0.00002771	    184.25785734
      0.45401770	     -0.06234376	     -0.00002465	     -0.20328870	     -0.06592431	      0.88313801	      0.00000741	     -0.22021360	     -0.00215197	     -0.00002779	    184.92842816
      0.45540228	     -0.06233511	     -0.00002608	     -0.20327972	     -0.06592732	      0.88313797	      0.00000742	     -0.22022002	     -0.00218992	     -0.00002930	    185.61542183
      0.45678687	     -0.06233021	     -0.00002682	     -0.20327452	     -0.06593038	      0.88313793	      0.00000742	     -0.22022637	     -0.00222722	     -0.00003148	    184.99412329
      0.45817145	     -0.06232767	     -0.00002819	     -0.20327164	     -0.06593349	      0.88313788	      0.00000742	     -0.22023271	     -0.00226571	     -0.00003538	    185.81085850
      0.45988309	     -0.06233285	     -0.00002985	     -0.20327643	     -0.06593740	      0.88313781	      0.00000742	     -0.22024064	     -0.00231175	     -0.00004158	    184.48681760
      0.46141906	     -0.06233030	     -0.00003165	     -0.20327350	     -0.06594099	      0.88313775	      0.00000742	     -0.22024785	     -0.00235491	     -0.00004886	    185.83936775
      0.46295504	     -0.06233643	     -0.00003295	     -0.20327927	     -0.06594464	      0.88313766	      0.00000741	     -0.22025496	     -0.00239698	     -0.00005800	    185.97941165
      0.46449101	     -0.06234204	     -0.00003493	     -0.20328453	     -0.06594835	      0.88313757	      0.00000739	     -0.22026210	     -0.00243882	     -0.00006832	    186.08707731
      0.46602698	     -0.06235151	     -0.00003615	     -0.20329365	     -0.06595213	      0.88313745	      0.00000737	     -0.22026922	     -0.00248063	     -0.00008039	    186.39155485
      0.46756295	     -0.06236288	     -0.00003850	     -0.20330465	     -0.06595597	      0.88313732	      0.00000735	     -0.22027636	     -0.00252215	     -0.00009397	    186.71293653
      0.46909893	     -0.06237631	     -0.00003952	     -0.20331775	     -0.06595988	      0.88313716	      0.00000732	     -0.22028352	     -0.00256297	     -0.00010827	    186.19655811
      0.47063490	     -0.06238800	     -0.00004176	     -0.20332908	     -0.06596385	      0.88313699	      0.00000729	     -0.22029070	     -0.00260447	     -0.00012417	    187.19672645
      0.47217087	     -0.06240576	     -0.00004215	     -0.20334653	     -0.06596788	      0.88313678	      0.00000725	     -0.22029783	     -0.00264455	     -0.00014114	    186.59838471
      0.47370684	     -0.06241851	     -0.00004463	     -0.20335893	     -0.06597197	      0.88313655	      0.00000720	     -0.22030496	     -0.00268496	     -0.00015843	    187.11340747
      0.47503064	     -0.06243458	     -0.00004483	     -0.20337473	     -0.06597555	      0.88313633	      0.00000716	     -0.22031102	     -0.00271939	     -0.00017458	    187.41230549
      0.47635443	     -0.06245071	     -0.00004626	     -0.20339058	     -0.06597917	      0.88313609	      0.00000711	     -0.22031711	     -0.00275290	     -0.00019052	    186.91763813
      0.47767822	     -0.06246768	     -0.00004721	     -0.20340729	     -0.06598284	      0.88313583	      0.00000706	     -0.22032320	     -0.00278684	     -0.00020728	    187.45200885
      0.47975612	     -0.06250291	     -0.00004938	     -0.20344210	     -0.06598868	      0.88313537	      0.00000697	     -0.22033288	     -0.00283756	     -0.00023366	    185.44838712
      0.48121970	     -0.06252044	     -0.00004997	     -0.20345933	     -0.06599286	      0.88313501	      0.00000690	     -0.22033983	     -0.00287536	     -0.00025259	    187.47496766
      0.48268327	     -0.06254773	     -0.00005145	     -0.20348634	     -0.06599710	      0.88313463	      0.00000683	     -0.22034677	     -0.00291096	     -0.00027185	    187.48292406
      0.48446664	     -0.06257921	     -0.00005164	     -0.20351750	     -0.06600233	      0.88313412	      0.00000673	     -0.22035539	     -0.00295323	     -0.00029571	    186.92016006
      0.48593930	     -0.06260116	     -0.00005330	     -0.20353917	     -0.06600670	      0.88313367	      0.00000664	     -0.22036247	     -0.00298830	     -0.00031388	    187.01591004
      0.48741196	     -0.06262708	     -0.00005324	     -0.20356484	     -0.06601113	      0.88313320	      0.00000654	     -0.22036955	     -0.00302255	     -0.00033272	    187.47381397
      0.48888462	     -0.06265694	     -0.00005478	     -0.20359443	     -0.06601560	      0.88313269	      0.00000644	     -0.22037670	     -0.00305580	     -0.00035156	    187.45573714
      0.49035728	     -0.06268595	     -0.00005491	     -0.20362320	     -0.06602013	      0.88313216	      0.00000633	     -0.22038392	     -0.00308837	     -0.00036989	    187.19492864
      0.49182994	     -0.06271651	     -0.00005641	     -0.20365351	     -0.06602470	      0.88313161	      0.00000622	     -0.22039122	     -0.00312040	     -0.00038736	    186.90480617
      0.49330260	     -0.06274410	     -0.00005670	     -0.20368086	     -0.06602932	      0.88313102	      0.00000610	     -0.22039856	     -0.00315247	     -0.00040461	    187.49162258
      0.49515814	     -0.06279040	     -0.00005858	     -0.20372687	     -0.06603521	      0.88313025	      0.00000594	     -0.22040775	     -0.00319070	     -0.00042521	    186.25279969
      0.49657986	     -0.06281257	     -0.00005835	     -0.20374882	     -0.06603976	      0.88312964	      0.00000581	     -0.22041496	     -0.00322078	     -0.00043888	    186.64301188
      0.49800158	     -0.06284270	     -0.00005972	     -0.20377873	     -0.06604436	      0.88312900	      0.00000567	     -0.22042201	     -0.00324975	     -0.00045227	    186.86120408
      0.49942330	     -0.06287453	     -0.00006005	     -0.20381036	     -0.06604900	      0.88312835	      0.00000552	     -0.22042910	     -0.00327812	     -0.00046544	    187.15489260
      0.50084503	     -0.06290712	     -0.00006108	     -0.20384275	     -0.06605368	      0.88312768	      0.00000537	     -0.22043623	     -0.00330513	     -0.00047703	    186.20612842
      0.50226675	     -0.06293644	     -0.00006155	     -0.20387187	     -0.06605840	      0.88312700	      0.00000521	     -0.22044335	     -0.00333279	     -0.00048811	    186.84889899
      0.50395986	     -0.06297655	     -0.00006245	     -0.20391176	     -0.06606407	      0.88312616	      0.00000501	     -0.22045178	     -0.00336360	     -0.00049953	    185.43948211
      0.50565296	     -0.06301254	     -0.00006286	     -0.20394753	     -0.06606979	      0.88312530	      0.00000481	     -0.22046019	     -0.00339600	     -0.00051031	    187.17514991
      0.50714497	     -0.06304869	     -0.00006377	     -0.20398351	     -0.06607488	      0.88312454	      0.00000461	     -0.22046755	     -0.00342157	     -0.00051707	    185.02921505
      0.50863697	     -0.06307763	     -0.00006390	     -0.20401227	     -0.06608001	      0.88312376	      0.00000441	     -0.22047490	     -0.00344843	     -0.00052372	    186.11801601
      0.51012897	     -0.06311545	     -0.00006471	     -0.20404991	     -0.06608517	      0.88312298	      0.00000421	     -0.22048218	     -0.00347376	     -0.00052987	    185.97034547
      0.51162098	     -0.06314929	     -0.00006493	     -0.20408359	     -0.06609037	      0.88312218	      0.00000399	     -0.22048949	     -0.00349814	     -0.00053459	    185.44513465
      0.51311298	     -0.06318484	     -0.00006554	     -0.20411898	     -0.06609561	      0.88312138	      0.00000376	     -0.22049674	     -0.00352256	     -0.00053897	    185.73574315
      0.51467101	     -0.06322154	     -0.00006564	     -0.20415554	     -0.06610112	      0.88312054	      0.00000352	     -0.22050428	     -0.00354626	     -0.00054213	    184.43773150
      0.51622904	     -0.06325601	     -0.00006612	     -0.20418985	     -0.06610666	      0.88311969	      0.00000327	     -0.22051174	     -0.00357078	     -0.00054461	    185.07832581
      0.51778707	     -0.06329358	     -0.00006613	     -0.20422727	     -0.06611224	      0.88311884	      0.00000300	     -0.22051909	     -0.00359418	     -0.00054679	    185.33170174
      0.51934510	     -0.06333073	     -0.00006651	     -0.20426429	     -0.06611786	      0.88311799	      0.00000273	     -0.22052639	     -0.00361596	     -0.00054750	    184.22191717
      0.52079855	     -0.06336369	     -0.00006641	     -0.20429713	     -0.06612313	      0.88311719	      0.00000247	     -0.22053316	     -0.00363685	     -0.00054850	    185.01584211
      0.52225201	     -0.06339946	     -0.00006665	     -0.20433278	     -0.06612843	      0.88311640	      0.00000220	     -0.22053985	     -0.00365573	     -0.00054831	    183.84484309
      0.52370546	     -0.06343276	     -0.00006661	     -0.20436597	     -0.06613376	      0.88311560	      0.00000192	     -0.22054650	     -0.00367538	     -0.00054862	    184.66632402
      0.52515891	     -0.06346995	     -0.00006679	     -0.20440307	     -0.06613911	      0.88311480	      0.00000163	     -0.22055308	     -0.00369276	     -0.00054774	    183.15155581
      0.52661237	     -0.06350235	     -0.00006682	     -0.20443537	     -0.06614449	      0.88311401	      0.00000134	     -0.22055964	     -0.00371113	     -0.00054716	    183.97038610
      0.52873138	     -0.06356235	     -0.00006698	     -0.20449524	     -0.06615238	      0.88311285	      0.00000089	     -0.22056901	     -0.00373495	     -0.00054626	    182.70290101
      0.52992524	     -0.06358402	     -0.00006685	     -0.20451684	     -0.06615685	      0.88311220	      0.00000063	     -0.22057440	     -0.00374884	     -0.00054493	    183.14881770
      0.53111909	     -0.06361194	     -0.00006678	     -0.20454470	     -0.06616133	      0.88311155	      0.00000037	     -0.22057960	     -0.00376154	     -0.00054360	    182.88805391
      0.53284751	     -0.06365463	     -0.00006673	     -0.20458730	     -0.06616785	      0.88311061	     -0.00000003	     -0.22058710	     -0.00377941	     -0.00054257	    183.14684665
      0.53457593	     -0.06370346	     -0.00006661	     -0.20463605	     -0.06617440	      0.88310967	     -0.00000043	     -0.22059452	     -0.00379559	     -0.00054164	    182.34957439
      0.53630435	     -0.06374271	     -0.00006675	     -0.20467524	     -0.06618097	      0.88310874	     -0.00000085	     -0.22060200	     -0.00381163	     -0.00053999	    182.23329329
      0.53803277	     -0.06378713	     -0.00006605	     -0.20471960	     -0.06618757	      0.88310781	     -0.00000128	     -0.22060936	     -0.00382546	     -0.00053831	    180.70171322
      0.53933972	     -0.06381883	     -0.00006647	     -0.20475125	     -0.06619258	      0.88310710	     -0.00000161	     -0.22061494	     -0.00383679	     -0.00053812	    182.04605490
      0.54064667	     -0.06385477	     -0.00006628	     -0.20478716	     -0.06619760	      0.88310640	     -0.00000194	     -0.22062050	     -0.00384613	     -0.00053766	    181.24969626
      0.54235779	     -0.06389805	     -0.00006616	     -0.20483040	     -0.06620419	      0.88310548	     -0.00000240	     -0.22062780	     -0.00385829	     -0.00053747	    181.22616975
      0.54403851	     -0.06394276	     -0.00006562	     -0.20487509	     -0.06621069	      0.88310458	     -0.00000285	     -0.22063488	     -0.00386863	     -0.00053700	    179.96910694
      0.54571922	     -0.06398420	     -0.00006581	     -0.20491651	     -0.06621720	      0.88310367	     -0.00000332	     -0.22064197	     -0.00387929	     -0.00053679	    180.40935885
      0.54713414	     -0.06402194	     -0.00006520	     -0.20495423	     -0.06622269	      0.88310291	     -0.00000372	     -0.22064788	     -0.00388694	     -0.00053659	    179.78721845
      0.54854906	     -0.06405845	     -0.00006511	     -0.20499073	     -0.06622820	      0.88310216	     -0.00000412	     -0.22065379	     -0.00389460	     -0.00053704	    180.30271410
      0.54996398	     -0.06409767	     -0.00006480	     -0.20502996	     -0.06623371	      0.88310140	     -0.00000454	     -0.22065971	     -0.00390036	     -0.00053697	    178.98385614
      0.55137890	     -0.06413319	     -0.00006463	     -0.20506548	     -0.06623923	      0.88310064	     -0.00000496	     -0.22066565	     -0.00390676	     -0.00053744	    179.53371118
      0.55353739	     -0.06419540	     -0.00006410	     -0.20512771	     -0.06624768	      0.88309947	     -0.00000562	     -0.22067465	     -0.00391389	     -0.00053860	    178.47926053
      0.55488062	     -0.06422620	     -0.00006402	     -0.20515853	     -0.06625294	      0.88309875	     -0.00000604	     -0.22068032	     -0.00391812	     -0.00053894	    178.67378576
      0.55622385	     -0.06426274	     -0.00006369	     -0.20519508	     -0.06625820	      0.88309803	     -0.00000647	     -0.22068592	     -0.00392161	     -0.00053992	    178.59640424
      0.55798413	     -0.06431189	     -0.00006384	     -0.20524428	     -0.06626511	      0.88309707	     -0.00000703	     -0.22069330	     -0.00392413	     -0.00054084	    176.87726351
      0.55953349	     -0.06434971	     -0.00006377	     -0.20528212	     -0.06627119	      0.88309624	     -0.00000754	     -0.22069979	     -0.00392739	     -0.00054171	    177.72721966
      0.56108284	     -0.06439201	     -0.00006394	     -0.20532446	     -0.06627728	      0.88309540	     -0.00000806	     -0.22070624	     -0.00392880	     -0.00054261	    177.43559788
      0.56263220	     -0.06443426	     -0.00006369	     -0.20536676	     -0.06628336	      0.88309455	     -0.00000858	     -0.22071274	     -0.00392994	     -0.00054414	    177.88102433
      0.56418156	     -0.06447863	     -0.00006354	     -0.20541120	     -0.06628945	      0.88309371	     -0.00000912	     -0.22071931	     -0.00392873	     -0.00054472	    176.23062037
      0.56573091	     -0.06451714	     -0.00006318	     -0.20544976	     -0.06629554	      0.88309287	     -0.00000966	     -0.22072596	     -0.00392873	     -0.00054599	    177.36696572
      0.56744207	     -0.06457019	     -0.00006306	     -0.20550289	     -0.06630226	      0.88309193	     -0.00001027	     -0.22073327	     -0.00392586	     -0.00054744	    175.99283215
      0.56915322	     -0.06461199	     -0.00006284	     -0.20554478	     -0.06630898	      0.88309099	     -0.00001088	     -0.22074072	     -0.00392331	     -0.00054783	    176.07964074
      0.57057833	     -0.06465168	     -0.00006273	     -0.20558454	     -0.06631457	      0.88309021	     -0.00001141	     -0.22074689	     -0.00392006	     -0.00054842	    175.82251911
      0.57200344	     -0.06468921	     -0.00006242	     -0.20562216	     -0.06632015	      0.88308943	     -0.00001193	     -0.22075309	     -0.00391649	     -0.00054926	    176.29023048
      0.57399628	     -0.06474673	     -0.00006222	     -0.20567980	     -0.06632795	      0.88308833	     -0.00001268	     -0.22076175	     -0.00390948	     -0.00055037	    175.52474921
      0.57543287	     -0.06478199	     -0.00006167	     -0.20571517	     -0.06633356	      0.88308754	     -0.00001323	     -0.22076805	     -0.00390402	     -0.00055070	    175.55325872
      0.57686945	     -0.06482152	     -0.00006157	     -0.20575480	     -0.06633917	      0.88308675	     -0.00001378	     -0.22077428	     -0.00389811	     -0.00055117	    175.64344957
      0.57874234	     -0.06487275	     -0.00006107	     -0.20580618	     -0.06634646	      0.88308572	     -0.00001451	     -0.22078246	     -0.00388855	     -0.00055135	    174.60866931
      0.58018440	     -0.06490830	     -0.00006083	     -0.20584183	     -0.06635206	      0.88308492	     -0.00001507	     -0.22078871	     -0.00388148	     -0.00055094	    174.98888303
      0.58162645	     -0.06494637	     -0.00006057	     -0.20588003	     -0.06635765	      0.88308413	     -0.00001565	     -0.22079492	     -0.00387357	     -0.00055075	    175.46171080
      0.58354315	     -0.06500311	     -0.00006054	     -0.20593694	     -0.06636507	      0.88308307	     -0.00001641	     -0.22080324	     -0.00386055	     -0.00055004	    173.90223793
      0.58500553	     -0.06503534	     -0.00005990	     -0.20596930	     -0.06637071	      0.88308227	     -0.00001701	     -0.22080963	     -0.00385149	     -0.00054895	    175.02861770
      0.58646791	     -0.06507624	     -0.00005993	     -0.20601034	     -0.06637633	      0.88308147	     -0.00001760	     -0.22081593	     -0.00384078	     -0.00054776	    174.90284635
      0.58826580	     -0.06512309	     -0.00005941	     -0.20605737	     -0.06638322	      0.88308049	     -0.00001835	     -0.22082373	     -0.00382734	     -0.00054656	    175.87503929
      0.58975743	     -0.06516533	     -0.00005938	     -0.20609977	     -0.06638892	      0.88307967	     -0.00001897	     -0.22083017	     -0.00381363	     -0.00054396	    174.04741825
      0.59124905	     -0.06520085	     -0.00005895	     -0.20613545	     -0.06639460	      0.88307886	     -0.00001959	     -0.22083668	     -0.00380133	     -0.00054211	    175.43712126
      0.59274067	     -0.06524374	     -0.00005879	     -0.20617852	     -0.06640026	      0.88307806	     -0.00002022	     -0.22084315	     -0.00378639	     -0.00053944	    174.17270356
      0.59423229	     -0.06528133	     -0.00005848	     -0.20621628	     -0.06640590	      0.88307725	     -0.00002086	     -0.22084966	     -0.00377232	     -0.00053685	    175.16949464
      0.59572392	     -0.06532244	     -0.00005822	     -0.20625757	     -0.06641151	      0.88307645	     -0.00002149	     -0.22085617	     -0.00375624	     -0.00053367	    174.41112012
      0.59753930	     -0.06536765	     -0.00005763	     -0.20630302	     -0.06641831	      0.88307549	     -0.00002228	     -0.22086413	     -0.00373616	     -0.00052914	    174.22797226
      0.59915552	     -0.06541478	     -0.00005779	     -0.20635036	     -0.06642434	      0.88307464	     -0.00002298	     -0.22087115	     -0.00371785	     -0.00052508	    174.68176146
      0.60077174	     -0.06545442	     -0.00005726	     -0.20639022	     -0.06643033	      0.88307379	     -0.00002369	     -0.22087825	     -0.00369775	     -0.00051983	    174.25852891
      0.60238797	     -0.06549840	     -0.00005724	     -0.20643443	     -0.06643629	      0.88307296	     -0.00002440	     -0.22088534	     -0.00367709	     -0.00051467	    174.35108764
      0.60400419	     -0.06553813	     -0.00005672	     -0.20647439	     -0.06644222	      0.88307213	     -0.00002511	     -0.22089244	     -0.00365591	     -0.00050964	    175.38736267
      0.60562041	     -0.06558571	     -0.00005671	     -0.20652223	     -0.06644811	      0.88307131	     -0.00002583	     -0.22089949	     -0.00363166	     -0.00050328	    173.30308145
      0.60723664	     -0.06561819	     -0.00005605	     -0.20655495	     -0.06645396	      0.88307050	     -0.00002655	     -0.22090659	     -0.00360967	     -0.00049743	    175.85570941
      0.60885286	     -0.06566629	     -0.00005585	     -0.20660333	     -0.06645977	      0.88306970	     -0.00002728	     -0.22091346	     -0.00358324	     -0.00049025	    173.41449052
      0.61021726	     -0.06569297	     -0.00005525	     -0.20663024	     -0.06646465	      0.88306904	     -0.00002790	     -0.22091934	     -0.00356270	     -0.00048444	    175.03849026
      0.61158166	     -0.06572624	     -0.00005475	     -0.20666375	     -0.06646949	      0.88306838	     -0.00002851	     -0.22092506	     -0.00353998	     -0.00047790	    174.41756511
      0.61333634	     -0.06576342	     -0.00005384	     -0.20670125	     -0.06647568	      0.88306755	     -0.00002931	     -0.22093237	     -0.00351070	     -0.00046926	    174.79764131
      0.61509103	     -0.06580129	     -0.00005245	     -0.20673945	     -0.06648181	      0.88306674	     -0.00003012	     -0.22093947	     -0.00347930	     -0.00045919	    173.33035387
      0.61666693	     -0.06582599	     -0.00005148	     -0.20676444	     -0.06648727	      0.88306602	     -0.00003084	     -0.22094575	     -0.00345266	     -0.00044994	    175.43568351
      0.61824283	     -0.06585863	     -0.00005010	     -0.20679740	     -0.06649269	      0.88306532	     -0.00003157	     -0.22095181	     -0.00342311	     -0.00044012	    174.32897783
      0.61981873	     -0.06588112	     -0.00004888	     -0.20682020	     -0.06649806	      0.88306463	     -0.00003230	     -0.22095783	     -0.00339378	     -0.00042924	    174.58523044
      0.62139464	     -0.06590382	     -0.00004728	     -0.20684322	     -0.06650339	      0.88306397	     -0.00003303	     -0.22096367	     -0.00336403	     -0.00041798	    174.70072843
      0.62297054	     -0.06592412	     -0.00004580	     -0.20686384	     -0.06650867	      0.88306332	     -0.00003376	     -0.22096936	     -0.00333364	     -0.00040602	    174.88824929
      0.62454644	     -0.06594144	     -0.00004412	     -0.20688149	     -0.06651390	      0.88306269	     -0.00003450	     -0.22097493	     -0.00330243	     -0.00039272	    174.24885589
      0.62612234	     -0.06595348	     -0.00004248	     -0.20689386	     -0.06651908	      0.88306208	     -0.00003524	     -0.22098040	     -0.00327231	     -0.00037976	    175.88493160
      0.62769825	     -0.06596817	     -0.00004075	     -0.20690889	     -0.06652421	      0.88306149	     -0.00003598	     -0.22098572	     -0.00323929	     -0.00036475	    173.65973905
      0.62927415	     -0.06597165	     -0.00003913	     -0.20691269	     -0.06652929	      0.88306093	     -0.00003672	     -0.22099105	     -0.00320899	     -0.00034985	    175.73781432
      0.63085005	     -0.06598203	     -0.00003721	     -0.20692341	     -0.06653432	      0.88306039	     -0.00003747	     -0.22099621	     -0.00317636	     -0.00033421	    174.58641634
      0.63242595	     -0.06598382	     -0.00003540	     -0.20692552	     -0.06653930	      0.88305988	     -0.00003821	     -0.22100135	     -0.00314496	     -0.00031784	    175.43282213
      0.63400186	     -0.06598664	     -0.00003342	     -0.20692867	     -0.06654423	      0.88305939	     -0.00003896	     -0.22100639	     -0.00311255	     -0.00030042	    174.57027817
      0.63557776	     -0.06598399	     -0.00003148	     -0.20692635	     -0.06654911	      0.88305893	     -0.00003971	     -0.22101139	     -0.00308135	     -0.00028293	    175.57818225
      0.63715366	     -0.06598310	     -0.00002954	     -0.20692579	     -0.06655394	      0.88305850	     -0.00004046	     -0.22101631	     -0.00304892	     -0.00026405	    174.45429908
      0.63857052	     -0.06597677	     -0.00002780	     -0.20691974	     -0.06655824	      0.88305814	     -0.00004114	     -0.22102072	     -0.00302143	     -0.00024750	    175.81014636
      0.63998737	     -0.06597316	     -0.00002605	     -0.20691643	     -0.06656250	      0.88305780	     -0.00004182	     -0.22102509	     -0.00299233	     -0.00022971	    174.68909743
      0.64140423	     -0.06596601	     -0.00002445	     -0.20690955	     -0.06656672	      0.88305749	     -0.00004250	     -0.22102948	     -0.00296483	     -0.00021220	    175.58101981
      0.64336924	     -0.06596570	     -0.00002246	     -0.20690964	     -0.06657251	      0.88305709	     -0.00004345	     -0.22103567	     -0.00292469	     -0.00018712	    173.45033965
      0.64486587	     -0.06595692	     -0.00002118	     -0.20690113	     -0.06657687	      0.88305683	     -0.00004417	     -0.22104067	     -0.00289746	     -0.00016837	    176.03396729
      0.64636251	     -0.06596437	     -0.00002000	     -0.20690886	     -0.06658118	      0.88305659	     -0.00004490	     -0.22104592	     -0.00286750	     -0.00014951	    174.64892301
      0.64785914	     -0.06597018	     -0.00001900	     -0.20691493	     -0.06658545	      0.88305638	     -0.00004562	     -0.22105173	     -0.00283931	     -0.00013185	    175.69067934
      0.64935577	     -0.06598455	     -0.00001776	     -0.20692959	     -0.06658968	      0.88305619	     -0.00004635	     -0.22105812	     -0.00280973	     -0.00011490	    174.65109305
      0.65085240	     -0.06599940	     -0.00001644	     -0.20694470	     -0.06659386	      0.88305603	     -0.00004707	     -0.22106521	     -0.00278138	     -0.00009981	    175.39992786
      0.65270606	     -0.06603195	     -0.00001433	     -0.20697761	     -0.06659899	      0.88305586	     -0.00004797	     -0.22107501	     -0.00274389	     -0.00008349	    173.21421970
      0.65423577	     -0.06605436	     -0.00001282	     -0.20700031	     -0.06660316	      0.88305574	     -0.00004872	     -0.22108413	     -0.00271512	     -0.00007254	    174.97660794
      0.65576549	     -0.06608613	     -0.00001026	     -0.20703239	     -0.06660729	      0.88305564	     -0.00004946	     -0.22109405	     -0.00268411	     -0.00006458	    174.27529708
      0.65729520	     -0.06611916	     -0.00000834	     -0.20706573	     -0.06661137	      0.88305555	     -0.00005020	     -0.22110485	     -0.00265315	     -0.00005981	    174.67473730
      0.65882491	     -0.06615738	     -0.00000608	     -0.20710426	     -0.06661541	      0.88305546	     -0.00005094	     -0.22111660	     -0.00262083	     -0.00005783	    173.82832743
      0.66074092	     -0.06620889	     -0.00000341	     -0.20715617	     -0.06662039	      0.88305534	     -0.00005187	     -0.22113267	     -0.00257999	     -0.00006050	    173.86363767
      0.66219683	     -0.06625063	     -0.00000111	     -0.20719823	     -0.06662412	      0.88305525	     -0.00005258	     -0.22114586	     -0.00254785	     -0.00006486	    173.01854394
      0.66365273	     -0.06629260	      0.00000110	     -0.20724052	     -0.06662781	      0.88305515	     -0.00005328	     -0.22115988	     -0.00251530	     -0.00007319	    173.52011415
      0.66510863	     -0.06633999	      0.00000349	     -0.20728825	     -0.06663145	      0.88305504	     -0.00005399	     -0.22117468	     -0.00248098	     -0.00008428	    172.77251038
      0.66687632	     -0.06639730	      0.00000591	     -0.20734597	     -0.06663579	      0.88305488	     -0.00005485	     -0.22119377	     -0.00243893	     -0.00010166	    173.20300909
      0.66862477	     -0.06645978	      0.00000875	     -0.20740888	     -0.06664002	      0.88305468	     -0.00005569	     -0.22121374	     -0.00239484	     -0.00012261	    171.94133524
      0.67016573	     -0.06651497	      0.00001063	     -0.20746444	     -0.06664368	      0.88305448	     -0.00005644	     -0.22123228	     -0.00235597	     -0.00014346	    172.47279980
      0.67170669	     -0.06657409	      0.00001332	     -0.20752397	     -0.06664728	      0.88305424	     -0.00005719	     -0.22125168	     -0.00231488	     -0.00016616	    171.24984782
      0.67324764	     -0.06663474	      0.00001551	     -0.20758501	     -0.06665082	      0.88305396	     -0.00005794	     -0.22127195	     -0.00227364	     -0.00019128	    171.55775289
      0.67478860	     -0.06669843	      0.00001804	     -0.20764913	     -0.06665429	      0.88305365	     -0.00005868	     -0.22129305	     -0.00223033	     -0.00021739	    170.49457922
      0.67631673	     -0.06676281	      0.00002026	     -0.20771393	     -0.06665766	      0.88305329	     -0.00005943	     -0.22131480	     -0.00218729	     -0.00024542	    171.09903508
      0.67784485	     -0.06683155	      0.00002263	     -0.20778312	     -0.06666097	      0.88305290	     -0.00006017	     -0.22133733	     -0.00214128	     -0.00027364	    169.36287663
      0.67937298	     -0.06689949	      0.00002460	     -0.20785150	     -0.06666421	      0.88305246	     -0.00006091	     -0.22136065	     -0.00209585	     -0.00030338	    170.30069727
      0.68120937	     -0.06698906	      0.00002733	     -0.20794165	     -0.06666800	      0.88305187	     -0.00006180	     -0.22138960	     -0.00203720	     -0.00033957	    168.39475151
      0.68282907	     -0.06705928	      0.00002947	     -0.20801237	     -0.06667126	      0.88305129	     -0.00006259	     -0.22141598	     -0.00198572	     -0.00037061	    169.00343616
      0.68444877	     -0.06714078	      0.00003186	     -0.20809440	     -0.06667443	      0.88305067	     -0.00006337	     -0.22144295	     -0.00193115	     -0.00040198	    167.89029475
      0.68606847	     -0.06721751	      0.00003338	     -0.20817165	     -0.06667752	      0.88304999	     -0.00006416	     -0.22147076	     -0.00187630	     -0.00043337	    168.93159668
      0.68768817	     -0.06730346	      0.00003544	     -0.20825817	     -0.06668051	      0.88304926	     -0.00006494	     -0.22149930	     -0.00181797	     -0.00046406	    167.20961088
      0.68930786	     -0.06738364	      0.00003676	     -0.20833891	     -0.06668341	      0.88304849	     -0.00006573	     -0.22152857	     -0.00175944	     -0.00049380	    167.68607847
      0.69092756	     -0.06747033	      0.00003878	     -0.20842621	     -0.06668621	      0.88304766	     -0.00006651	     -0.22155841	     -0.00169796	     -0.00052249	    166.27424554
      0.69254726	     -0.06755083	      0.00004003	     -0.20850731	     -0.06668891	      0.88304679	     -0.00006729	     -0.22158881	     -0.00163623	     -0.00055032	    167.12436382
      0.69416696	     -0.06763927	      0.00004239	     -0.20859640	     -0.06669151	      0.88304588	     -0.00006807	     -0.22161959	     -0.00157100	     -0.00057650	    165.34728640
      0.69578665	     -0.06772323	      0.00004352	     -0.20868099	     -0.06669400	      0.88304493	     -0.00006885	     -0.22165085	     -0.00150573	     -0.00060127	    166.00352744
      0.69740635	     -0.06781186	      0.00004608	     -0.20877030	     -0.06669638	      0.88304393	     -0.00006963	     -0.22168243	     -0.00143771	     -0.00062463	    165.17634370
      0.69902605	     -0.06789867	      0.00004707	     -0.20885779	     -0.06669865	      0.88304291	     -0.00007041	     -0.22171436	     -0.00136826	     -0.00064629	    165.10935773
      0.70064575	     -0.06798373	      0.00004917	     -0.20894356	     -0.06670081	      0.88304184	     -0.00007118	     -0.22174648	     -0.00129630	     -0.00066535	    163.91704763
      0.70226545	     -0.06806608	      0.00004885	     -0.20902660	     -0.06670285	      0.88304075	     -0.00007196	     -0.22177881	     -0.00122425	     -0.00068324	    165.21071918
      0.70388514	     -0.06815473	      0.00004976	     -0.20911598	     -0.06670478	      0.88303963	     -0.00007273	     -0.22181137	     -0.00114802	     -0.00069806	    163.03150507
      0.70550484	     -0.06823768	      0.00004902	     -0.20919966	     -0.06670657	      0.88303849	     -0.00007351	     -0.22184417	     -0.00107174	     -0.00071117	    163.41142142
      0.70712454	     -0.06831797	      0.00005003	     -0.20928072	     -0.06670825	      0.88303733	     -0.00007428	     -0.22187693	     -0.00099291	     -0.00072205	    162.72543350
      0.70874424	     -0.06839588	      0.00004980	     -0.20935939	     -0.06670979	      0.88303615	     -0.00007505	     -0.22190948	     -0.00091330	     -0.00073113	    163.53169558
      0.71036394	     -0.06847462	      0.00005133	     -0.20943895	     -0.06671120	      0.88303496	     -0.00007581	     -0.22194174	     -0.00083035	     -0.00073710	    161.97576736
      0.71198363	     -0.06854634	      0.00005173	     -0.20951150	     -0.06671248	      0.88303377	     -0.00007658	     -0.22197364	     -0.00074751	     -0.00074092	    162.64903161
      0.71360333	     -0.06861547	      0.00005372	     -0.20958148	     -0.06671362	      0.88303257	     -0.00007734	     -0.22200496	     -0.00066168	     -0.00074110	    161.14297886
      0.71522303	     -0.06867943	      0.00005402	     -0.20964630	     -0.06671463	      0.88303137	     -0.00007810	     -0.22203562	     -0.00057602	     -0.00073911	    162.03578156
      0.71684273	     -0.06874169	      0.00005602	     -0.20970944	     -0.06671549	      0.88303017	     -0.00007886	     -0.22206550	     -0.00048796	     -0.00073465	    161.60192475
      0.71846243	     -0.06879731	      0.00005695	     -0.20976596	     -0.06671621	      0.88302899	     -0.00007962	     -0.22209455	     -0.00039851	     -0.00072655	    161.00506389
      0.71988694	     -0.06884306	      0.00005867	     -0.20981251	     -0.06671672	      0.88302796	     -0.00008028	     -0.22211930	     -0.00031969	     -0.00071785	    161.50104527
      0.72131145	     -0.06888750	      0.00005952	     -0.20985777	     -0.06671711	      0.88302695	     -0.00008094	     -0.22214326	     -0.00023887	     -0.00070610	    160.50693156
      0.72273595	     -0.06892870	      0.00006029	     -0.20989978	     -0.06671740	      0.88302595	     -0.00008160	     -0.22216642	     -0.00015842	     -0.00069287	    161.00863135
      0.72446874	     -0.06898041	      0.00006054	     -0.20995249	     -0.06671759	      0.88302476	     -0.00008241	     -0.22219350	     -0.00005808	     -0.00067368	    159.54652369
      0.72620153	     -0.06902343	      0.00006051	     -0.20999650	     -0.06671760	      0.88302361	     -0.00008321	     -0.22221942	      0.00004101	     -0.00065225	    160.86123157
      0.72793432	     -0.06907416	      0.00006036	     -0.21004825	     -0.06671744	      0.88302250	     -0.00008400	     -0.22224403	      0.00014406	     -0.00062808	    158.32513891
      0.72966711	     -0.06911249	      0.00005946	     -0.21008757	     -0.06671711	      0.88302144	     -0.00008480	     -0.22226756	      0.00024433	     -0.00060263	    160.51167508
      0.73114501	     -0.06915215	      0.00005919	     -0.21012812	     -0.06671668	      0.88302056	     -0.00008548	     -0.22228653	      0.00033333	     -0.00057965	    159.09729911
      0.73262291	     -0.06918537	      0.00005832	     -0.21016221	     -0.06671612	      0.88301972	     -0.00008616	     -0.22230468	      0.00042144	     -0.00055647	    159.89545591
      0.73441989	     -0.06922764	      0.00005757	     -0.21020556	     -0.06671527	      0.88301875	     -0.00008698	     -0.22232547	      0.00053044	     -0.00052824	    159.67339611
      0.73621687	     -0.06926494	      0.00005632	     -0.21024395	     -0.06671421	      0.88301783	     -0.00008780	     -0.22234485	      0.00064139	     -0.00049878	    158.01731392
      0.73801385	     -0.06929351	      0.00005567	     -0.21027361	     -0.06671296	      0.88301696	     -0.00008861	     -0.22236276	      0.00075012	     -0.00047044	    160.30270366
      0.73981084	     -0.06932965	      0.00005375	     -0.21031088	     -0.06671152	      0.88301614	     -0.00008943	     -0.22237896	      0.00086432	     -0.00044115	    156.72279895
      0.74160782	     -0.06934008	      0.00005380	     -0.21032240	     -0.06670986	      0.88301537	     -0.00009024	     -0.22239383	      0.00097321	     -0.00041327	    160.72993258
      0.74321530	     -0.06936921	      0.00005146	     -0.21035254	     -0.06670822	      0.88301473	     -0.00009096	     -0.22240541	      0.00107681	     -0.00038828	    157.36323702
      0.74482279	     -0.06937416	      0.00005128	     -0.21035849	     -0.06670640	      0.88301412	     -0.00009169	     -0.22241587	      0.00117645	     -0.00036434	    159.46530883
      0.74643027	     -0.06938718	      0.00004964	     -0.21037253	     -0.06670443	      0.88301355	     -0.00009241	     -0.22242477	      0.00127940	     -0.00034036	    157.73773267
      0.74803776	     -0.06938395	      0.00004910	     -0.21037031	     -0.06670229	      0.88301303	     -0.00009312	     -0.22243231	      0.00138026	     -0.00031703	    158.89269764
      0.75002061	     -0.06938527	      0.00004720	     -0.21037288	     -0.06669943	      0.88301243	     -0.00009400	     -0.22243937	      0.00150699	     -0.00028840	    157.46043371
      0.75155044	     -0.06937007	      0.00004670	     -0.21035864	     -0.06669705	      0.88301200	     -0.00009468	     -0.22244335	      0.00160252	     -0.00026680	    159.09069913
      0.75308027	     -0.06936201	      0.00004539	     -0.21035154	     -0.06669453	      0.88301161	     -0.00009535	     -0.22244584	      0.00169986	     -0.00024496	    158.08906403
      0.75493337	     -0.06934117	      0.00004404	     -0.21033186	     -0.06669127	      0.88301118	     -0.00009617	     -0.22244719	      0.00181613	     -0.00021855	    158.35437362
      0.75650800	     -0.06932330	      0.00004302	     -0.21031497	     -0.06668833	      0.88301085	     -0.00009686	     -0.22244684	      0.00191510	     -0.00019618	    157.75759675
      0.75808263	     -0.06930197	      0.00004158	     -0.21029460	     -0.06668524	      0.88301056	     -0.00009754	     -0.22244524	      0.00201259	     -0.00017426	    158.56130244
      0.75966371	     -0.06928241	      0.00004032	     -0.21027602	     -0.06668198	      0.88301030	     -0.00009822	     -0.22244246	      0.00211064	     -0.00015305	    158.55897131
      0.76124478	     -0.06926097	      0.00003881	     -0.21025554	     -0.06667857	      0.88301008	     -0.00009891	     -0.22243861	      0.00220887	     -0.00013153	    157.59641342
      0.76282585	     -0.06923498	      0.00003731	     -0.21023050	     -0.06667500	      0.88300989	     -0.00009958	     -0.22243374	      0.00230503	     -0.00011156	    158.76754900
      0.76440693	     -0.06921216	      0.00003528	     -0.21020862	     -0.06667128	      0.88300973	     -0.00010026	     -0.22242782	      0.00240225	     -0.00009168	    157.99864775
      0.76633938	     -0.06918113	      0.00003166	     -0.21017871	     -0.06666652	      0.88300957	     -0.00010108	     -0.22241944	      0.00251925	     -0.00006926	    158.60716878
      0.76827183	     -0.06914875	      0.00002802	     -0.21014745	     -0.06666154	      0.88300946	     -0.00010190	     -0.22240966	      0.00263751	     -0.00004650	    156.35999677
      0.76983066	     -0.06911601	      0.00002222	     -0.21011555	     -0.06665736	      0.88300940	     -0.00010255	     -0.22240084	      0.00272857	     -0.00002913	    159.31697020
      0.77138950	     -0.06908739	      0.00001752	     -0.21008779	     -0.06665303	      0.88300937	     -0.00010320	     -0.22239115	      0.00282189	     -0.00001188	    158.55543688
      0.77294833	     -0.06905059	      0.00001159	     -0.21005182	     -0.06664856	      0.88300936	     -0.00010385	     -0.22238063	      0.00291291	      0.00000521	    159.56251353
      0.77450717	     -0.06900682	      0.00000654	     -0.21000891	     -0.06664395	      0.88300939	     -0.00010450	     -0.22236902	      0.00300426	      0.00002350	    158.62441605
      0.77606601	     -0.06894846	      0.00000122	     -0.20995137	     -0.06663920	      0.88300944	     -0.00010514	     -0.22235608	      0.00309246	      0.00004236	    160.14496637
      0.77787039	     -0.06887191	     -0.00000379	     -0.20987581	     -0.06663353	      0.88300953	     -0.00010587	     -0.22233914	      0.00319461	      0.00006610	    159.21459426
      0.77967477	     -0.06877349	     -0.00000932	     -0.20977833	     -0.06662767	      0.88300968	     -0.00010661	     -0.22231998	      0.00329229	      0.00009378	    160.29287581
      0.78112822	     -0.06869300	     -0.00001324	     -0.20969859	     -0.06662283	      0.88300983	     -0.00010719	     -0.22230281	      0.00336970	      0.00011797	    160.47130251
      0.78258168	     -0.06860359	     -0.00001758	     -0.20960991	     -0.06661788	      0.88301002	     -0.00010777	     -0.22228428	      0.00344457	      0.00014398	    161.48728896
      0.78478307	     -0.06845826	     -0.00002296	     -0.20946567	     -0.06661017	      0.88301039	     -0.00010865	     -0.22225353	      0.00355448	      0.00018716	    162.08906440
      0.78631209	     -0.06834347	     -0.00002743	     -0.20935160	     -0.06660468	      0.88301070	     -0.00010926	     -0.22223030	      0.00362774	      0.00022180	    162.01165749
      0.78784111	     -0.06822356	     -0.00003024	     -0.20923241	     -0.06659908	      0.88301107	     -0.00010986	     -0.22220548	      0.00369770	      0.00025796	    162.91336286
      0.78937014	     -0.06809770	     -0.00003367	     -0.20910724	     -0.06659338	      0.88301149	     -0.00011045	     -0.22217914	      0.00376541	      0.00029686	    163.14788216
      0.79089916	     -0.06796506	     -0.00003614	     -0.20897526	     -0.06658757	      0.88301197	     -0.00011105	     -0.22215135	      0.00382943	      0.00033746	    164.33729950
      0.79242818	     -0.06783107	     -0.00003895	     -0.20884191	     -0.06658167	      0.88301252	     -0.00011164	     -0.22212216	      0.00389149	      0.00038064	    164.16824613
      0.79414608	     -0.06767409	     -0.00004166	     -0.20868561	     -0.06657493	      0.88301322	     -0.00011229	     -0.22208789	      0.00395611	      0.00043024	    165.87197159
      0.79586397	     -0.06752147	     -0.00004456	     -0.20853364	     -0.06656808	      0.88301400	     -0.00011295	     -0.22205219	      0.00401925	      0.00048232	    164.35731758
      0.79758187	     -0.06735723	     -0.00004761	     -0.20836999	     -0.06656112	      0.88301488	     -0.00011359	     -0.22201539	      0.00407473	      0.00053374	    168.05243405
      0.79929976	     -0.06720974	     -0.00005084	     -0.20822307	     -0.06655407	      0.88301584	     -0.00011424	     -0.22197738	      0.00413138	      0.00058682	    165.01362716
      0.80077141	     -0.06707260	     -0.00005426	     -0.20808637	     -0.06654796	      0.88301673	     -0.00011478	     -0.22194438	      0.00417289	      0.00063079	    168.03790961
      0.80224305	     -0.06694771	     -0.00005706	     -0.20796190	     -0.06654179	      0.88301769	     -0.00011533	     -0.22191086	      0.00421406	      0.00067356	    167.96439887
      0.80371469	     -0.06682056	     -0.00006011	     -0.20783514	     -0.06653556	      0.88301872	     -0.00011587	     -0.22187708	      0.00425224	      0.00071485	    168.47741291
      0.80557309	     -0.06666411	     -0.00006313	     -0.20767916	     -0.06652762	      0.88302009	     -0.00011654	     -0.22183402	      0.00429744	      0.00076401	    168.17584792
      0.80743149	     -0.06650965	     -0.00006790	     -0.20752511	     -0.06651959	      0.88302155	     -0.00011721	     -0.22179060	      0.00433655	      0.00080845	    171.07409005
      0.80870578	     -0.06640695	     -0.00006932	     -0.20742271	     -0.06651405	      0.88302260	     -0.00011766	     -0.22176070	      0.00436354	      0.00083727	    169.77753412
      0.80998007	     -0.06630566	     -0.00007206	     -0.20732166	     -0.06650847	      0.88302369	     -0.00011812	     -0.22173071	      0.00438760	      0.00086281	    170.65310825
      0.81183139	     -0.06616788	     -0.00007565	     -0.20718422	     -0.06650032	      0.88302531	     -0.00011877	     -0.22168717	      0.00442031	      0.00089469	    171.11788982
      0.81368272	     -0.06603437	     -0.00007946	     -0.20705103	     -0.06649211	      0.88302700	     -0.00011941	     -0.22164380	      0.00445011	      0.00092134	    171.11171305
      0.81514698	     -0.06593104	     -0.00008054	     -0.20694794	     -0.06648558	      0.88302836	     -0.00011992	     -0.22160972	      0.00447042	      0.00093713	    172.49777460
      0.81661123	     -0.06583078	     -0.00008259	     -0.20684791	     -0.06647902	      0.88302974	     -0.00012042	     -0.22157579	      0.00449010	      0.00094956	    172.38732089
      0.81824183	     -0.06572294	     -0.00008408	     -0.20674030	     -0.06647168	      0.88303130	     -0.00012098	     -0.22153821	      0.00451002	      0.00095847	    172.18249190
      0.81987242	     -0.06561924	     -0.00008659	     -0.20663680	     -0.06646431	      0.88303286	     -0.00012152	     -0.22150093	      0.00452676	      0.00096210	    173.44672539
      0.82151717	     -0.06552155	     -0.00008796	     -0.20653932	     -0.06645685	      0.88303444	     -0.00012207	     -0.22146371	      0.00454295	      0.00096091	    172.94979478
      0.82316193	     -0.06542610	     -0.00009093	     -0.20644402	     -0.06644937	      0.88303602	     -0.00012262	     -0.22142698	      0.00455564	      0.00095432	    174.67710581
      0.82463655	     -0.06534900	     -0.00009167	     -0.20636708	     -0.06644264	      0.88303742	     -0.00012310	     -0.22139449	      0.00456738	      0.00094468	    173.54893724
      0.82611117	     -0.06527288	     -0.00009401	     -0.20629107	     -0.06643590	      0.88303880	     -0.00012358	     -0.22136254	      0.00457602	      0.00093066	    174.86033168
      0.82758579	     -0.06520496	     -0.00009541	     -0.20622326	     -0.06642915	      0.88304016	     -0.00012405	     -0.22133121	      0.00458472	      0.00091340	    174.17870370
      0.82906041	     -0.06514120	     -0.00009773	     -0.20615959	     -0.06642238	      0.88304150	     -0.00012453	     -0.22130067	      0.00459127	      0.00089244	    174.89182797
      0.83093129	     -0.06507243	     -0.00009949	     -0.20609093	     -0.06641379	      0.88304314	     -0.00012512	     -0.22126302	      0.00459847	      0.00086046	    175.28305721
      0.83227921	     -0.06502261	     -0.00010207	     -0.20604117	     -0.06640758	      0.88304428	     -0.00012554	     -0.22123679	      0.00460284	      0.00083520	    175.15891367
      0.83362713	     -0.06497717	     -0.00010340	     -0.20599579	     -0.06640138	      0.88304539	     -0.00012596	     -0.22121109	      0.00460668	      0.00080744	    175.14951548
      0.83534506	     -0.06492644	     -0.00010593	     -0.20594513	     -0.06639346	      0.88304674	     -0.00012649	     -0.22117930	      0.00461024	      0.00076774	    176.11114157
      0.83706298	     -0.06488456	     -0.00010742	     -0.20590333	     -0.06638554	      0.88304802	     -0.00012702	     -0.22114850	      0.00461429	      0.00072503	    175.16791277
      0.83878091	     -0.06483856	     -0.00011099	     -0.20585737	     -0.06637761	      0.88304923	     -0.00012754	     -0.22111870	      0.00461594	      0.00068022	    176.46285365
      0.84011438	     -0.06480816	     -0.00011107	     -0.20582704	     -0.06637145	      0.88305011	     -0.00012794	     -0.22109617	      0.00461794	      0.00064378	    175.78776737
      0.84144785	     -0.06478048	     -0.00011305	     -0.20579939	     -0.06636529	      0.88305095	     -0.00012834	     -0.22107418	      0.00461888	      0.00060624	    176.23676005
      0.84327956	     -0.06474716	     -0.00011426	     -0.20576614	     -0.06635683	      0.88305201	     -0.00012889	     -0.22104485	      0.00462002	      0.00055351	    176.05756387
      0.84483118	     -0.06471814	     -0.00011674	     -0.20573714	     -0.06634966	      0.88305283	     -0.00012934	     -0.22102077	      0.00462019	      0.00050941	    176.19846852
      0.84638279	     -0.06469481	     -0.00011761	     -0.20571387	     -0.06634249	      0.88305359	     -0.00012980	     -0.22099740	      0.00462006	      0.00046493	    176.20679639
      0.84793440	     -0.06467381	     -0.00012036	     -0.20569289	     -0.06633533	      0.88305428	     -0.00013025	     -0.22097477	      0.00461957	      0.00042109	    176.45788664
      0.84948602	     -0.06465223	     -0.00012073	     -0.20567135	     -0.06632816	      0.88305490	     -0.00013069	     -0.22095280	      0.00461855	      0.00037788	    176.79251920
      0.85103763	     -0.06463705	     -0.00012347	     -0.20565618	     -0.06632099	      0.88305545	     -0.00013114	     -0.22093145	      0.00461756	      0.00033634	    176.77558935
      0.85258924	     -0.06462024	     -0.00012371	     -0.20563943	     -0.06631383	      0.88305594	     -0.00013158	     -0.22091077	      0.00461625	      0.00029639	    176.54835799
      0.85414086	     -0.06460686	     -0.00012637	     -0.20562606	     -0.06630667	      0.88305637	     -0.00013202	     -0.22089066	      0.00461445	      0.00025845	    176.85625731
      0.85569247	     -0.06459473	     -0.00012617	     -0.20561398	     -0.06629951	      0.88305675	     -0.00013246	     -0.22087113	      0.00461265	      0.00022251	    176.66311187
      0.85724409	     -0.06458675	     -0.00012893	     -0.20560601	     -0.06629235	      0.88305706	     -0.00013289	     -0.22085213	      0.00461007	      0.00018850	    177.48647129
      0.85879570	     -0.06457859	     -0.00012814	     -0.20559791	     -0.06628520	      0.88305733	     -0.00013332	     -0.22083368	      0.00460859	      0.00015762	    176.29667305
      0.86034731	     -0.06457430	     -0.00013104	     -0.20559362	     -0.06627805	      0.88305755	     -0.00013375	     -0.22081575	      0.00460537	      0.00012856	    177.61026952
      0.86172504	     -0.06457162	     -0.00013022	     -0.20559100	     -0.06627171	      0.88305772	     -0.00013413	     -0.22080030	      0.00460381	      0.00010540	    176.61830056
      0.86310278	     -0.06457257	     -0.00013165	     -0.20559197	     -0.06626537	      0.88305785	     -0.00013451	     -0.22078527	      0.00460151	      0.00008389	    176.87992925
      0.86480603	     -0.06457749	     -0.00013156	     -0.20559695	     -0.06625753	      0.88305797	     -0.00013498	     -0.22076734	      0.00459928	      0.00005998	    176.24999156
      0.86630503	     -0.06458254	     -0.00013293	     -0.20560202	     -0.06625064	      0.88305804	     -0.00013538	     -0.22075210	      0.00459694	      0.00004150	    176.47908892
      0.86780403	     -0.06459143	     -0.00013254	     -0.20561096	     -0.06624375	      0.88305809	     -0.00013579	     -0.22073737	      0.00459486	      0.00002500	    176.51024414
      0.86930303	     -0.06460405	     -0.00013343	     -0.20562362	     -0.06623687	      0.88305812	     -0.00013619	     -0.22072319	      0.00459303	      0.00001036	    176.72390621
      0.87080204	     -0.06462008	     -0.00013258	     -0.20563971	     -0.06622998	      0.88305812	     -0.00013660	     -0.22070953	      0.00459206	     -0.00000206	    176.00150990
      0.87230104	     -0.06463766	     -0.00013310	     -0.20565734	     -0.06622310	      0.88305811	     -0.00013700	     -0.22069643	      0.00459097	     -0.00001276	    176.08884399
      0.87380004	     -0.06465710	     -0.00013228	     -0.20567685	     -0.06621622	      0.88305809	     -0.00013740	     -0.22068384	      0.00459056	     -0.00002193	    175.85430734
      0.87529905	     -0.06468149	     -0.00013264	     -0.20570130	     -0.06620934	      0.88305805	     -0.00013780	     -0.22067176	      0.00459028	     -0.00003023	    176.29088854
      0.87679805	     -0.06470879	     -0.00013206	     -0.20572868	     -0.06620246	      0.88305800	     -0.00013820	     -0.22066022	      0.00459194	     -0.00003654	    174.84892629
      0.87829705	     -0.06473587	     -0.00013235	     -0.20575582	     -0.06619557	      0.88305794	     -0.00013860	     -0.22064920	      0.00459260	     -0.00004246	    175.80635795
      0.88019790	     -0.06477925	     -0.00013118	     -0.20579933	     -0.06618684	      0.88305785	     -0.00013910	     -0.22063593	      0.00459649	     -0.00004871	    174.27910932
      0.88149895	     -0.06480722	     -0.00013203	     -0.20582737	     -0.06618086	      0.88305779	     -0.00013945	     -0.22062733	      0.00459863	     -0.00005257	    175.12546642
      0.88280000	     -0.06483766	     -0.00013145	     -0.20585790	     -0.06617487	      0.88305772	     -0.00013979	     -0.22061904	      0.00460234	     -0.00005588	    174.59522220
      0.88461151	     -0.06488213	     -0.00013135	     -0.20590249	     -0.06616653	      0.88305761	     -0.00014027	     -0.22060799	      0.00460822	     -0.00006035	    174.52905370
      0.88622197	     -0.06492121	     -0.00013052	     -0.20594172	     -0.06615910	      0.88305751	     -0.00014069	     -0.22059859	      0.00461522	     -0.00006319	    173.50407208
      0.88783244	     -0.06495955	     -0.00013091	     -0.20598018	     -0.06615166	      0.88305741	     -0.00014112	     -0.22058953	      0.00462169	     -0.00006682	    175.02199212
      0.88926393	     -0.06499517	     -0.00012980	     -0.20601595	     -0.06614504	      0.88305731	     -0.00014149	     -0.22058170	      0.00463066	     -0.00006854	    172.93319033
      0.89069543	     -0.06502685	     -0.00013012	     -0.20604776	     -0.06613841	      0.88305721	     -0.00014187	     -0.22057405	      0.00463869	     -0.00007067	    173.61750279
      0.89212693	     -0.06505958	     -0.00012975	     -0.20608063	     -0.06613176	      0.88305711	     -0.00014225	     -0.22056652	      0.00464839	     -0.00007228	    173.03279352
      0.89388979	     -0.06509642	     -0.00013056	     -0.20611764	     -0.06612356	      0.88305698	     -0.00014271	     -0.22055746	      0.00466048	     -0.00007399	    173.60327026
      0.89539069	     -0.06512941	     -0.00013019	     -0.20615080	     -0.06611655	      0.88305687	     -0.00014311	     -0.22054985	      0.00467260	     -0.00007419	    172.40962662
      0.89689158	     -0.06515615	     -0.00013114	     -0.20617770	     -0.06610953	      0.88305676	     -0.00014350	     -0.22054239	      0.00468489	     -0.00007355	    172.30378430
      0.89839247	     -0.06518272	     -0.00013103	     -0.20620444	     -0.06610249	      0.88305665	     -0.00014390	     -0.22053497	      0.00469755	     -0.00007280	    172.46783473
      0.89989337	     -0.06520660	     -0.00013188	     -0.20622849	     -0.06609543	      0.88305654	     -0.00014430	     -0.22052761	      0.00471144	     -0.00007075	    171.91978068
      0.90176737	     -0.06523328	     -0.00013153	     -0.20625538	     -0.06608658	      0.88305641	     -0.00014479	     -0.22051847	      0.00472897	     -0.00006754	    171.62672403
      0.90335967	     -0.06525241	     -0.00013371	     -0.20627468	     -0.06607904	      0.88305631	     -0.00014522	     -0.22051072	      0.00474451	     -0.00006238	    171.19129215
      0.90495196	     -0.06526505	     -0.00013243	     -0.20628753	     -0.06607147	      0.88305621	     -0.00014564	     -0.22050303	      0.00476034	     -0.00005668	    170.93364424
      0.90654425	     -0.06527969	     -0.00013515	     -0.20630233	     -0.06606388	      0.88305613	     -0.00014607	     -0.22049531	      0.00477612	     -0.00004997	    171.66270276
      0.90793656	     -0.06528699	     -0.00013401	     -0.20630981	     -0.06605722	      0.88305606	     -0.00014644	     -0.22048860	      0.00479091	     -0.00004296	    170.96545500
      0.90932887	     -0.06529372	     -0.00013543	     -0.20631669	     -0.06605054	      0.88305601	     -0.00014681	     -0.22048188	      0.00480523	     -0.00003517	    171.28717005
      0.91072118	     -0.06529731	     -0.00013562	     -0.20632044	     -0.06604384	      0.88305596	     -0.00014718	     -0.22047519	      0.00482025	     -0.00002603	    170.66582005
      0.91240420	     -0.06529859	     -0.00013680	     -0.20632191	     -0.06603571	      0.88305593	     -0.00014763	     -0.22046709	      0.00483731	     -0.00001420	    171.47245019
      0.91408721	     -0.06529895	     -0.00013688	     -0.20632249	     -0.06602756	      0.88305592	     -0.00014809	     -0.22045899	      0.00485667	      0.00000006	    169.02536853
      0.91577023	     -0.06528815	     -0.00013888	     -0.20631183	     -0.06601937	      0.88305593	     -0.00014854	     -0.22045096	      0.00487207	      0.00001484	    171.99184554
      0.91704162	     -0.06528517	     -0.00013855	     -0.20630902	     -0.06601317	      0.88305596	     -0.00014888	     -0.22044483	      0.00488652	      0.00002751	    170.19768308
      0.91831302	     -0.06527722	     -0.00013933	     -0.20630120	     -0.06600694	      0.88305600	     -0.00014923	     -0.22043875	      0.00489936	      0.00004026	    170.72293183
      0.92003992	     -0.06526616	     -0.00013990	     -0.20629034	     -0.06599847	      0.88305609	     -0.00014969	     -0.22043051	      0.00491780	      0.00005897	    169.73123870
      0.92176683	     -0.06524683	     -0.00014100	     -0.20627117	     -0.06598996	      0.88305620	     -0.00015016	     -0.22042233	      0.00493405	      0.00007842	    171.45619240
      0.92349373	     -0.06523456	     -0.00014092	     -0.20625910	     -0.06598143	      0.88305636	     -0.00015063	     -0.22041408	      0.00495262	      0.00009880	    169.48715461
      0.92482661	     -0.06521660	     -0.00014218	     -0.20624125	     -0.06597482	      0.88305650	     -0.00015100	     -0.22040782	      0.00496483	      0.00011510	    170.80417202
      0.92615948	     -0.06520112	     -0.00014230	     -0.20622591	     -0.06596819	      0.88305666	     -0.00015136	     -0.22040156	      0.00497798	      0.00013166	    170.38282019
      0.92794337	     -0.06517844	     -0.00014287	     -0.20620341	     -0.06595929	      0.88305692	     -0.00015185	     -0.22039322	      0.00499478	      0.00015379	    170.53813268
      0.92950307	     -0.06515683	     -0.00014272	     -0.20618196	     -0.06595149	      0.88305717	     -0.00015228	     -0.22038597	      0.00500962	      0.00017370	    169.90509347
      0.93106276	     -0.06513322	     -0.00014312	     -0.20615848	     -0.06594367	      0.88305746	     -0.00015271	     -0.22037877	      0.00502302	      0.00019248	    171.21232166
      0.93262246	     -0.06511100	     -0.00014259	     -0.20613642	     -0.06593582	      0.88305777	     -0.00015314	     -0.22037161	      0.00503782	      0.00021110	    170.16810357
      0.93418215	     -0.06508650	     -0.00014309	     -0.20611206	     -0.06592795	      0.88305812	     -0.00015357	     -0.22036454	      0.00505127	      0.00022856	    171.03554645
      0.93574185	     -0.06506386	     -0.00014273	     -0.20608957	     -0.06592007	      0.88305849	     -0.00015400	     -0.22035755	      0.00506564	      0.00024498	    170.26441488
      0.93730154	     -0.06504183	     -0.00014380	     -0.20606765	     -0.06591215	      0.88305888	     -0.00015444	     -0.22035075	      0.00507918	      0.00025976	    170.91746294
      0.93886124	     -0.06502269	     -0.00014405	     -0.20604864	     -0.06590422	      0.88305930	     -0.00015488	     -0.22034419	      0.00509353	      0.00027274	    170.21085800
      0.94042093	     -0.06500468	     -0.00014595	     -0.20603072	     -0.06589627	      0.88305973	     -0.00015532	     -0.22033793	      0.00510722	      0.00028366	    170.84173810
      0.94198063	     -0.06499015	     -0.00014698	     -0.20601630	     -0.06588829	      0.88306018	     -0.00015577	     -0.22033206	      0.00512190	      0.00029235	    170.03126062
      0.94354032	     -0.06497760	     -0.00014992	     -0.20600382	     -0.06588029	      0.88306064	     -0.00015622	     -0.22032662	      0.00513598	      0.00029842	    170.73049273
      0.94510002	     -0.06496835	     -0.00015197	     -0.20599466	     -0.06587227	      0.88306111	     -0.00015667	     -0.22032167	      0.00515126	      0.00030208	    169.89176931
      0.94665971	     -0.06496148	     -0.00015604	     -0.20598785	     -0.06586422	      0.88306158	     -0.00015713	     -0.22031729	      0.00516609	      0.00030303	    170.52654887
      0.94821941	     -0.06495757	     -0.00015889	     -0.20598402	     -0.06585615	      0.88306206	     -0.00015759	     -0.22031348	      0.00518215	      0.00030138	    169.71309970
      0.94977910	     -0.06495531	     -0.00016355	     -0.20598179	     -0.06584806	      0.88306252	     -0.00015805	     -0.22031028	      0.00519780	      0.00029714	    170.33160911
      0.95133880	     -0.06495493	     -0.00016677	     -0.20598149	     -0.06583994	      0.88306298	     -0.00015851	     -0.22030770	      0.00521472	      0.00029055	    169.43528036
      0.95289849	     -0.06495511	     -0.00017205	     -0.20598170	     -0.06583179	      0.88306343	     -0.00015898	     -0.22030576	      0.00523118	      0.00028159	    170.07093093
      0.95445819	     -0.06495657	     -0.00017525	     -0.20598324	     -0.06582362	      0.88306386	     -0.00015944	     -0.22030447	      0.00524890	      0.00027078	    169.23137460
      0.95601788	     -0.06495788	     -0.00017982	     -0.20598461	     -0.06581542	      0.88306427	     -0.00015990	     -0.22030380	      0.00526627	      0.00025825	    169.78448884
      0.95757758	     -0.06495922	     -0.00018265	     -0.20598603	     -0.06580719	      0.88306467	     -0.00016037	     -0.22030367	      0.00528488	      0.00024436	    168.97717175
      0.95913728	     -0.06495966	     -0.00018687	     -0.20598653	     -0.06579893	      0.88306504	     -0.00016083	     -0.22030404	      0.00530308	      0.00022917	    169.62677240
      0.96069697	     -0.06495834	     -0.00018927	     -0.20598532	     -0.06579064	      0.88306538	     -0.00016129	     -0.22030484	      0.00532251	      0.00021340	    168.88507904
      0.96225667	     -0.06495422	     -0.00019292	     -0.20598128	     -0.06578233	      0.88306570	     -0.00016174	     -0.22030597	      0.00534159	      0.00019713	    169.44408163
      0.96381636	     -0.06494555	     -0.00019453	     -0.20597273	     -0.06577398	      0.88306600	     -0.00016220	     -0.22030730	      0.00536163	      0.00018079	    168.92147430
      0.96537606	     -0.06493026	     -0.00019700	     -0.20595755	     -0.06576560	      0.88306627	     -0.00016265	     -0.22030862	      0.00538128	      0.00016520	    169.42664986
      0.96693575	     -0.06491199	     -0.00019774	     -0.20593942	     -0.06575719	      0.88306651	     -0.00016309	     -0.22030982	      0.00540176	      0.00015054	    168.83114436
      0.96849545	     -0.06488625	     -0.00019953	     -0.20591379	     -0.06574875	      0.88306674	     -0.00016353	     -0.22031085	      0.00542163	      0.00013744	    169.30164572
      0.97005514	     -0.06485814	     -0.00019998	     -0.20588582	     -0.06574028	      0.88306694	     -0.00016397	     -0.22031158	      0.00544156	      0.00012612	    169.37941549
      0.97161484	     -0.06482500	     -0.00020147	     -0.20585280	     -0.06573178	      0.88306713	     -0.00016440	     -0.22031202	      0.00546109	      0.00011692	    169.79913763
      0.97317453	     -0.06478909	     -0.00020157	     -0.20581702	     -0.06572325	      0.88306731	     -0.00016483	     -0.22031210	      0.00548069	      0.00011106	    169.33850546
      0.97457555	     -0.06475597	     -0.00020307	     -0.20578398	     -0.06571556	      0.88306746	     -0.00016520	     -0.22031191	      0.00549680	      0.00010732	    170.52195781
      0.97597658	     -0.06472143	     -0.00020391	     -0.20574955	     -0.06570784	      0.88306761	     -0.00016558	     -0.22031150	      0.00551391	      0.00010682	    169.74338412
      0.97737760	     -0.06468185	     -0.00020520	     -0.20571004	     -0.06570011	      0.88306776	     -0.00016595	     -0.22031082	      0.00552922	      0.00010819	    170.76601608
      0.97929358	     -0.06462820	     -0.00020637	     -0.20565652	     -0.06568949	      0.88306797	     -0.00016645	     -0.22030934	      0.00555133	      0.00011473	    169.13436019
      0.98086854	     -0.06457225	     -0.00020827	     -0.20560063	     -0.06568074	      0.88306816	     -0.00016686	     -0.22030764	      0.00556535	      0.00012339	    172.03065974
      0.98244350	     -0.06452328	     -0.00020980	     -0.20555174	     -0.06567196	      0.88306836	     -0.00016726	     -0.22030534	      0.00558185	      0.00013595	    170.46653514
      0.98401846	     -0.06445950	     -0.00021168	     -0.20548801	     -0.06566316	      0.88306859	     -0.00016765	     -0.22030257	      0.00559455	      0.00015105	    172.90699843
      0.98559342	     -0.06440496	     -0.00021236	     -0.20543354	     -0.06565434	      0.88306884	     -0.00016804	     -0.22029907	      0.00560875	      0.00016979	    171.70118252
      0.98716838	     -0.06433569	     -0.00021365	     -0.20536432	     -0.06564550	      0.88306913	     -0.00016842	     -0.22029509	      0.00561982	      0.00019147	    173.39738021
      0.98857660	     -0.06428153	     -0.00021404	     -0.20531021	     -0.06563757	      0.88306941	     -0.00016876	     -0.22029091	      0.00563002	      0.00021313	    172.92705200
      0.98998482	     -0.06421996	     -0.00021514	     -0.20524866	     -0.06562964	      0.88306973	     -0.00016910	     -0.22028629	      0.00563855	      0.00023690	    173.61769315
      0.99168304	     -0.06414751	     -0.00021614	     -0.20517624	     -0.06562006	      0.88307016	     -0.00016949	     -0.22027999	      0.00564755	      0.00026760	    174.30821439
      0.99338127	     -0.06407471	     -0.00021759	     -0.20510345	     -0.06561046	      0.88307064	     -0.00016989	     -0.22027296	      0.00565584	      0.00030095	    173.88887570
      0.99507949	     -0.06399569	     -0.00021784	     -0.20502443	     -0.06560085	      0.88307118	     -0.00017027	     -0.22026515	      0.00566090	      0.00033557	    175.40516321
      0.99649070	     -0.06392781	     -0.00021885	     -0.20495654	     -0.06559286	      0.88307167	     -0.00017059	     -0.22025792	      0.00566498	      0.00036622	    175.47855082
      0.99790192	     -0.06386055	     -0.00021944	     -0.20488926	     -0.06558486	      0.88307221	     -0.00017090	     -0.22025004	      0.00566771	      0.00039699	    176.02990688
      0.99931313	     -0.06379088	     -0.00022035	     -0.20481956	     -0.06557686	      0.88307280	     -0.00017120	     -0.22024155	      0.00566923	      0.00042802	    176.83557929
      1.00127300	     -0.06369578	     -0.00022148	     -0.20472441	     -0.06556575	      0.88307368	     -0.00017162	     -0.22022870	      0.00567064	      0.00047183	    176.14759085
      1.00263562	     -0.06362532	     -0.00022299	     -0.20465388	     -0.06555802	      0.88307434	     -0.00017191	     -0.22021911	      0.00566845	      0.00050183	    178.17247830
      1.00399823	     -0.06355838	     -0.00022413	     -0.20458687	     -0.06555030	      0.88307504	     -0.00017219	     -0.22020897	      0.00566669	      0.00053194	    178.11629711
      1.00581026	     -0.06347034	     -0.00022596	     -0.20449872	     -0.06554004	      0.88307604	     -0.00017255	     -0.22019470	      0.00566211	      0.00057057	    178.66029673
      1.00735253	     -0.06339613	     -0.00022754	     -0.20442441	     -0.06553131	      0.88307695	     -0.00017286	     -0.22018190	      0.00565665	      0.00060332	    178.80844037
      1.00889479	     -0.06332129	     -0.00022917	     -0.20434944	     -0.06552259	      0.88307790	     -0.00017316	     -0.22016860	      0.00564937	      0.00063391	    179.84808924
      1.01043705	     -0.06325106	     -0.00023040	     -0.20427909	     -0.06551388	      0.88307890	     -0.00017345	     -0.22015477	      0.00564107	      0.00066240	    180.46359065
      1.01197932	     -0.06317962	     -0.00023194	     -0.20420751	     -0.06550519	      0.88307995	     -0.00017374	     -0.22014042	      0.00563152	      0.00068912	    181.00232659
      1.01352158	     -0.06310738	     -0.00023284	     -0.20413512	     -0.06549651	      0.88308103	     -0.00017402	     -0.22012553	      0.00562081	      0.00071357	    181.34027186
      1.01506385	     -0.06303563	     -0.00023430	     -0.20406321	     -0.06548785	      0.88308215	     -0.00017430	     -0.22011009	      0.00560851	      0.00073560	    182.15585316
      1.01660611	     -0.06296648	     -0.00023566	     -0.20399389	     -0.06547921	      0.88308330	     -0.00017457	     -0.22009415	      0.00559541	      0.00075524	    182.27502801
      1.01814838	     -0.06289739	     -0.00023800	     -0.20392460	     -0.06547060	      0.88308448	     -0.00017483	     -0.22007779	      0.00558056	      0.00077226	    183.15796911
      1.01969064	     -0.06283125	     -0.00024008	     -0.20385826	     -0.06546200	      0.88308568	     -0.00017508	     -0.22006102	      0.00556491	      0.00078686	    183.30851313
      1.02123291	     -0.06276321	     -0.00024317	     -0.20378998	     -0.06545343	      0.88308690	     -0.00017533	     -0.22004387	      0.00554739	      0.00079918	    184.27031003
      1.02277517	     -0.06269715	     -0.00024562	     -0.20372369	     -0.06544489	      0.88308814	     -0.00017557	     -0.22002631	      0.00552925	      0.00080959	    184.12685575
      1.02431743	     -0.06262797	     -0.00024909	     -0.20365425	     -0.06543638	      0.88308940	     -0.00017581	     -0.22000835	      0.00550881	      0.00081756	    185.24838754
      1.02585970	     -0.06256040	     -0.00025144	     -0.20358643	     -0.06542790	      0.88309066	     -0.00017603	     -0.21998992	      0.00548783	      0.00082460	    184.79327365
      1.02715973	     -0.06249911	     -0.00025446	     -0.20352491	     -0.06542078	      0.88309174	     -0.00017622	     -0.21997407	      0.00546773	      0.00082852	    186.25088861
      1.02845976	     -0.06244010	     -0.00025682	     -0.20346566	     -0.06541368	      0.88309282	     -0.00017640	     -0.21995787	      0.00544763	      0.00083204	    186.03529421
      1.02975978	     -0.06237774	     -0.00025948	     -0.20340306	     -0.06540661	      0.88309390	     -0.00017657	     -0.21994133	      0.00542553	      0.00083433	    186.98070555
      1.03150821	     -0.06229270	     -0.00026274	     -0.20331769	     -0.06539716	      0.88309536	     -0.00017680	     -0.21991848	      0.00539524	      0.00083696	    186.28359515
      1.03325663	     -0.06219286	     -0.00026620	     -0.20321748	     -0.06538775	      0.88309683	     -0.00017702	     -0.21989485	      0.00536039	      0.00083882	    188.59768455
      1.03462712	     -0.06211857	     -0.00026828	     -0.20314290	     -0.06538042	      0.88309798	     -0.00017718	     -0.21987558	      0.00533288	      0.00084043	    188.38158263
      1.03599761	     -0.06203764	     -0.00027085	     -0.20306166	     -0.06537314	      0.88309913	     -0.00017734	     -0.21985583	      0.00530282	      0.00084164	    189.65361393
      1.03736810	     -0.06195594	     -0.00027296	     -0.20297966	     -0.06536589	      0.88310029	     -0.00017749	     -0.21983552	      0.00527206	      0.00084360	    189.59044193
      1.03873859	     -0.06186969	     -0.00027516	     -0.20289308	     -0.06535869	      0.88310144	     -0.00017764	     -0.21981466	      0.00523866	      0.00084564	    190.81586024
      1.04047941	     -0.06176100	     -0.00027747	     -0.20278398	     -0.06534961	      0.88310292	     -0.00017782	     -0.21978739	      0.00519526	      0.00084969	    189.93804891
      1.04222024	     -0.06163623	     -0.00027987	     -0.20265874	     -0.06534060	      0.88310440	     -0.00017798	     -0.21975929	      0.00514591	      0.00085436	    193.19550151
      1.04343444	     -0.06155615	     -0.00028076	     -0.20257835	     -0.06533438	      0.88310544	     -0.00017809	     -0.21973903	      0.00511191	      0.00085908	    192.42706801
      1.04464864	     -0.06147177	     -0.00028235	     -0.20249362	     -0.06532819	      0.88310649	     -0.00017820	     -0.21971844	      0.00507537	      0.00086368	    193.42907274
      1.04638340	     -0.06135119	     -0.00028437	     -0.20237254	     -0.06531943	      0.88310799	     -0.00017834	     -0.21968841	      0.00502151	      0.00087165	    193.51639984
      1.04785134	     -0.06124449	     -0.00028630	     -0.20226539	     -0.06531210	      0.88310928	     -0.00017845	     -0.21966246	      0.00497222	      0.00087879	    195.43388393
      1.04931929	     -0.06114308	     -0.00028800	     -0.20216352	     -0.06530484	      0.88311057	     -0.00017856	     -0.21963607	      0.00492249	      0.00088755	    194.70079054
      1.05078724	     -0.06103734	     -0.00029018	     -0.20205727	     -0.06529765	      0.88311188	     -0.00017866	     -0.21960938	      0.00486875	      0.00089630	    196.54099420
      1.05225519	     -0.06093962	     -0.00029173	     -0.20195905	     -0.06529054	      0.88311321	     -0.00017875	     -0.21958242	      0.00481408	      0.00090552	    196.50515118
      1.05372313	     -0.06083875	     -0.00029384	     -0.20185765	     -0.06528352	      0.88311454	     -0.00017883	     -0.21955535	      0.00475671	      0.00091480	    197.35259455
      1.05519108	     -0.06074160	     -0.00029488	     -0.20175997	     -0.06527658	      0.88311589	     -0.00017890	     -0.21952812	      0.00469759	      0.00092397	    197.66288245
      1.05665903	     -0.06064743	     -0.00029687	     -0.20166523	     -0.06526973	      0.88311725	     -0.00017897	     -0.21950087	      0.00463581	      0.00093216	    199.08850284
      1.05812697	     -0.06055866	     -0.00029767	     -0.20157590	     -0.06526297	      0.88311863	     -0.00017903	     -0.21947366	      0.00457361	      0.00094028	    198.29981716
      1.05959492	     -0.06046673	     -0.00029950	     -0.20148337	     -0.06525630	      0.88312001	     -0.00017908	     -0.21944656	      0.00450796	      0.00094688	    200.10061404
      1.06106287	     -0.06038344	     -0.00029974	     -0.20139950	     -0.06524973	      0.88312141	     -0.00017913	     -0.21941953	      0.00444182	      0.00095218	    200.05978941
      1.06253082	     -0.06030040	     -0.00030149	     -0.20131584	     -0.06524326	      0.88312281	     -0.00017916	     -0.21939272	      0.00437379	      0.00095602	    200.54982614
      1.06399876	     -0.06022361	     -0.00030120	     -0.20123844	     -0.06523689	      0.88312421	     -0.00017919	     -0.21936612	      0.00430393	      0.00095756	    201.23430187
      1.06546671	     -0.06015032	     -0.00030311	     -0.20116450	     -0.06523063	      0.88312562	     -0.00017921	     -0.21933985	      0.00423345	      0.00095735	    201.07609059
      1.06693466	     -0.06007909	     -0.00030246	     -0.20109264	     -0.06522446	      0.88312702	     -0.00017922	     -0.21931393	      0.00416093	      0.00095454	    201.80623157
      1.06822354	     -0.06002127	     -0.00030450	     -0.20103423	     -0.06521914	      0.88312825	     -0.00017923	     -0.21929146	      0.00409653	      0.00094992	    202.48282825
      1.06951242	     -0.05996615	     -0.00030467	     -0.20097853	     -0.06521390	      0.88312947	     -0.00017923	     -0.21926932	      0.00403172	      0.00094368	    202.35528601
      1.07080130	     -0.05991363	     -0.00030548	     -0.20092541	     -0.06520875	      0.88313068	     -0.00017922	     -0.21924750	      0.00396562	      0.00093513	    202.99040199
      1.07247346	     -0.05985186	     -0.00030540	     -0.20086289	     -0.06520219	      0.88313223	     -0.00017920	     -0.21921971	      0.00387981	      0.00092143	    202.18470618
      1.07414561	     -0.05978943	     -0.00030653	     -0.20079966	     -0.06519578	      0.88313376	     -0.00017917	     -0.21919255	      0.00379103	      0.00090379	    204.19620695
      1.07534700	     -0.05975430	     -0.00030560	     -0.20076399	     -0.06519126	      0.88313484	     -0.00017915	     -0.21917341	      0.00372817	      0.00088911	    203.40740223
      1.07654839	     -0.05971974	     -0.00030608	     -0.20072886	     -0.06518682	      0.88313590	     -0.00017911	     -0.21915469	      0.00366420	      0.00087226	    203.80077051
      1.07824749	     -0.05967734	     -0.00030600	     -0.20068565	     -0.06518067	      0.88313736	     -0.00017906	     -0.21912892	      0.00357359	      0.00084534	    203.58305353
      1.07994659	     -0.05963824	     -0.00030706	     -0.20064572	     -0.06517468	      0.88313877	     -0.00017899	     -0.21910405	      0.00348161	      0.00081432	    204.67399754
      1.08119449	     -0.05961479	     -0.00030597	     -0.20062170	     -0.06517037	      0.88313977	     -0.00017894	     -0.21908630	      0.00341465	      0.00078977	    204.00567664
      1.08244238	     -0.05959306	     -0.00030635	     -0.20059936	     -0.06516616	      0.88314074	     -0.00017888	     -0.21906905	      0.00334708	      0.00076296	    204.29898103
      1.08412017	     -0.05957028	     -0.00030591	     -0.20057578	     -0.06516062	      0.88314198	     -0.00017878	     -0.21904661	      0.00325608	      0.00072385	    204.57142142
      1.08579795	     -0.05955309	     -0.00030740	     -0.20055775	     -0.06515523	      0.88314316	     -0.00017868	     -0.21902509	      0.00316576	      0.00068236	    203.85563328
      1.08705661	     -0.05953945	     -0.00030612	     -0.20054352	     -0.06515129	      0.88314400	     -0.00017860	     -0.21900956	      0.00309695	      0.00064914	    204.54470672
      1.08831527	     -0.05953197	     -0.00030687	     -0.20053542	     -0.06514743	      0.88314480	     -0.00017851	     -0.21899451	      0.00302885	      0.00061481	    204.53547642
      1.09000679	     -0.05952410	     -0.00030639	     -0.20052674	     -0.06514239	      0.88314580	     -0.00017838	     -0.21897510	      0.00293728	      0.00056665	    204.60916352
      1.09148234	     -0.05952138	     -0.00030757	     -0.20052329	     -0.06513811	      0.88314660	     -0.00017827	     -0.21895887	      0.00285756	      0.00052357	    204.70117053
      1.09295789	     -0.05952029	     -0.00030634	     -0.20052152	     -0.06513395	      0.88314734	     -0.00017814	     -0.21894333	      0.00277820	      0.00047938	    204.37478214
      1.09443344	     -0.05952126	     -0.00030805	     -0.20052175	     -0.06512991	      0.88314802	     -0.00017800	     -0.21892840	      0.00269885	      0.00043472	    204.61101155
      1.09570689	     -0.05952409	     -0.00030653	     -0.20052400	     -0.06512652	      0.88314855	     -0.00017788	     -0.21891601	      0.00263051	      0.00039566	    204.65189969
      1.09698034	     -0.05952869	     -0.00030673	     -0.20052799	     -0.06512321	      0.88314902	     -0.00017775	     -0.21890407	      0.00256254	      0.00035674	    204.60196719
      1.09855271	     -0.05953623	     -0.00030545	     -0.20053481	     -0.06511925	      0.88314955	     -0.00017759	     -0.21888991	      0.00247859	      0.00030863	    204.80971979
      1.10012507	     -0.05954610	     -0.00030633	     -0.20054394	     -0.06511542	      0.88315000	     -0.00017741	     -0.21887639	      0.00239571	      0.00026169	    204.03125003
      1.10169744	     -0.05955277	     -0.00030400	     -0.20054990	     -0.06511172	      0.88315037	     -0.00017723	     -0.21886357	      0.00231185	      0.00021507	    204.92283579
      1.10291595	     -0.05956598	     -0.00030567	     -0.20056252	     -0.06510894	      0.88315061	     -0.00017708	     -0.21885403	      0.00224799	      0.00018018	    204.55899806
      1.10413447	     -0.05957669	     -0.00030485	     -0.20057268	     -0.06510624	      0.88315081	     -0.00017693	     -0.21884491	      0.00218426	      0.00014591	    204.36393002
      1.10574206	     -0.05959349	     -0.00030489	     -0.20058874	     -0.06510280	      0.88315101	     -0.00017672	     -0.21883343	      0.00210015	      0.00010161	    204.84532728
      1.10734965	     -0.05961309	     -0.00030340	     -0.20060764	     -0.06509949	      0.88315114	     -0.00017650	     -0.21882256	      0.00201802	      0.00005974	    203.00233263
      1.10870403	     -0.05962583	     -0.00030401	     -0.20061975	     -0.06509680	      0.88315120	     -0.00017631	     -0.21881385	      0.00194727	      0.00002559	    204.45815004
      1.11005840	     -0.05964440	     -0.00030259	     -0.20063773	     -0.06509421	      0.88315121	     -0.00017611	     -0.21880551	      0.00187799	     -0.00000734	    204.27712336
      1.11141277	     -0.05966341	     -0.00030249	     -0.20065614	     -0.06509171	      0.88315118	     -0.00017591	     -0.21879758	      0.00180942	     -0.00003843	    203.81139078
      1.11276714	     -0.05968231	     -0.00030131	     -0.20067446	     -0.06508931	      0.88315110	     -0.00017570	     -0.21879002	      0.00174068	     -0.00006838	    204.12461719
      1.11455960	     -0.05971322	     -0.00030111	     -0.20070460	     -0.06508627	      0.88315095	     -0.00017542	     -0.21878058	      0.00165166	     -0.00010528	    202.77847317
      1.11591394	     -0.05973158	     -0.00029910	     -0.20072239	     -0.06508408	      0.88315079	     -0.00017520	     -0.21877389	      0.00158353	     -0.00013146	    203.65616893
      1.11726827	     -0.05975685	     -0.00029902	     -0.20074708	     -0.06508198	      0.88315059	     -0.00017497	     -0.21876751	      0.00151654	     -0.00015642	    203.86473143
      1.11862261	     -0.05978213	     -0.00029750	     -0.20077180	     -0.06507997	      0.88315036	     -0.00017474	     -0.21876153	      0.00145073	     -0.00017943	    203.02376030
      1.11997695	     -0.05980804	     -0.00029689	     -0.20079715	     -0.06507805	      0.88315011	     -0.00017450	     -0.21875591	      0.00138459	     -0.00020142	    203.49695807
      1.12170600	     -0.05984577	     -0.00029474	     -0.20083419	     -0.06507573	      0.88314974	     -0.00017419	     -0.21874926	      0.00130238	     -0.00022707	    201.87308065
      1.12309376	     -0.05987279	     -0.00029432	     -0.20086063	     -0.06507397	      0.88314941	     -0.00017393	     -0.21874435	      0.00123541	     -0.00024631	    203.12413044
      1.12448152	     -0.05990567	     -0.00029203	     -0.20089297	     -0.06507230	      0.88314905	     -0.00017366	     -0.21873977	      0.00117020	     -0.00026438	    202.65576735
      1.12586927	     -0.05993877	     -0.00029124	     -0.20092553	     -0.06507072	      0.88314867	     -0.00017339	     -0.21873558	      0.00110582	     -0.00028091	    202.11921307
      1.12725703	     -0.05997200	     -0.00028937	     -0.20095822	     -0.06506923	      0.88314827	     -0.00017312	     -0.21873176	      0.00104156	     -0.00029666	    202.27858726
      1.12897297	     -0.06001886	     -0.00028870	     -0.20100442	     -0.06506751	      0.88314775	     -0.00017277	     -0.21872757	      0.00096413	     -0.00031438	    201.14780317
      1.13033947	     -0.06005275	     -0.00028603	     -0.20103781	     -0.06506624	      0.88314731	     -0.00017248	     -0.21872466	      0.00090223	     -0.00032766	    201.58211352
      1.13170598	     -0.06009224	     -0.00028512	     -0.20107678	     -0.06506504	      0.88314685	     -0.00017219	     -0.21872209	      0.00084167	     -0.00034021	    201.48844277
      1.13307248	     -0.06013159	     -0.00028268	     -0.20111565	     -0.06506393	      0.88314638	     -0.00017190	     -0.21871992	      0.00078219	     -0.00035188	    200.84387958
      1.13475889	     -0.06018250	     -0.00028135	     -0.20116594	     -0.06506268	      0.88314578	     -0.00017153	     -0.21871772	      0.00070939	     -0.00036566	    200.97104366
      1.13614019	     -0.06022478	     -0.00027831	     -0.20120776	     -0.06506174	      0.88314526	     -0.00017122	     -0.21871632	      0.00065128	     -0.00037608	    200.10817930
      1.13752148	     -0.06026830	     -0.00027732	     -0.20125079	     -0.06506088	      0.88314474	     -0.00017090	     -0.21871524	      0.00059359	     -0.00038623	    200.17483712
      1.13890277	     -0.06031288	     -0.00027478	     -0.20129491	     -0.06506010	      0.88314420	     -0.00017058	     -0.21871449	      0.00053713	     -0.00039599	    199.68259120
      1.14059103	     -0.06037129	     -0.00027353	     -0.20135275	     -0.06505925	      0.88314352	     -0.00017018	     -0.21871400	      0.00046923	     -0.00040776	    199.48782669
      1.14187478	     -0.06041318	     -0.00027111	     -0.20139423	     -0.06505868	      0.88314299	     -0.00016988	     -0.21871397	      0.00041875	     -0.00041578	    198.78984384
      1.14315853	     -0.06045773	     -0.00027025	     -0.20143835	     -0.06505817	      0.88314245	     -0.00016956	     -0.21871417	      0.00036885	     -0.00042415	    198.86201735
      1.14479166	     -0.06051712	     -0.00026793	     -0.20149724	     -0.06505762	      0.88314175	     -0.00016916	     -0.21871479	      0.00030708	     -0.00043466	    198.17949755
      1.14642478	     -0.06057582	     -0.00026727	     -0.20155542	     -0.06505717	      0.88314103	     -0.00016875	     -0.21871580	      0.00024661	     -0.00044455	    197.83321625
      1.14782254	     -0.06062462	     -0.00026419	     -0.20160382	     -0.06505686	      0.88314040	     -0.00016840	     -0.21871693	      0.00019581	     -0.00045325	    197.66021955
      1.14922030	     -0.06067682	     -0.00026350	     -0.20165559	     -0.06505662	      0.88313976	     -0.00016804	     -0.21871828	      0.00014652	     -0.00046153	    197.11150687
      1.15061806	     -0.06072730	     -0.00026092	     -0.20170569	     -0.06505645	      0.88313911	     -0.00016767	     -0.21871987	      0.00009784	     -0.00047001	    197.05041839
      1.15201582	     -0.06077867	     -0.00025950	     -0.20175666	     -0.06505635	      0.88313845	     -0.00016730	     -0.21872165	      0.00005085	     -0.00047793	    196.24631042
      1.15341359	     -0.06082682	     -0.00025682	     -0.20180445	     -0.06505631	      0.88313778	     -0.00016693	     -0.21872359	      0.00000420	     -0.00048605	    196.40953104
      1.15525389	     -0.06089504	     -0.00025447	     -0.20187219	     -0.06505636	      0.88313687	     -0.00016643	     -0.21872635	     -0.00005390	     -0.00049587	    194.17312032
      1.15656609	     -0.06093556	     -0.00025100	     -0.20191240	     -0.06505645	      0.88313622	     -0.00016607	     -0.21872850	     -0.00009650	     -0.00050277	    195.67582188
      1.15787828	     -0.06098041	     -0.00024874	     -0.20195692	     -0.06505661	      0.88313555	     -0.00016570	     -0.21873073	     -0.00013655	     -0.00050924	    195.09189482
      1.15954102	     -0.06103321	     -0.00024429	     -0.20200934	     -0.06505688	      0.88313470	     -0.00016523	     -0.21873373	     -0.00018633	     -0.00051717	    194.70426199
      1.16120375	     -0.06108746	     -0.00024153	     -0.20206321	     -0.06505723	      0.88313383	     -0.00016475	     -0.21873687	     -0.00023442	     -0.00052402	    193.69858260
      1.16286649	     -0.06112539	     -0.00023407	     -0.20210083	     -0.06505766	      0.88313296	     -0.00016427	     -0.21874023	     -0.00028263	     -0.00053052	    194.63556440
      1.16404940	     -0.06116240	     -0.00023281	     -0.20213756	     -0.06505801	      0.88313233	     -0.00016392	     -0.21874255	     -0.00031518	     -0.00053406	    193.78065706
      1.16523231	     -0.06119153	     -0.00022875	     -0.20216646	     -0.06505840	      0.88313169	     -0.00016357	     -0.21874500	     -0.00034770	     -0.00053752	    193.78363987
      1.16703230	     -0.06123465	     -0.00022329	     -0.20220923	     -0.06505907	      0.88313072	     -0.00016302	     -0.21874883	     -0.00039566	     -0.00054132	    192.88320821
      1.16843244	     -0.06126146	     -0.00021812	     -0.20223578	     -0.06505965	      0.88312996	     -0.00016259	     -0.21875189	     -0.00043331	     -0.00054372	    193.63047825
      1.16983258	     -0.06128936	     -0.00021353	     -0.20226342	     -0.06506028	      0.88312920	     -0.00016216	     -0.21875499	     -0.00046902	     -0.00054425	    192.36704588
      1.17123272	     -0.06130974	     -0.00020824	     -0.20228354	     -0.06506097	      0.88312844	     -0.00016172	     -0.21875815	     -0.00050557	     -0.00054430	    193.00907260
      1.17307301	     -0.06133993	     -0.00020176	     -0.20231341	     -0.06506194	      0.88312744	     -0.00016114	     -0.21876233	     -0.00055096	     -0.00054209	    190.66634881
      1.17439641	     -0.06134997	     -0.00019650	     -0.20232321	     -0.06506269	      0.88312672	     -0.00016072	     -0.21876544	     -0.00058572	     -0.00053939	    192.61936613
      1.17571981	     -0.06136453	     -0.00019166	     -0.20233753	     -0.06506349	      0.88312601	     -0.00016029	     -0.21876856	     -0.00061844	     -0.00053543	    191.91578997
      1.17735651	     -0.06137567	     -0.00018511	     -0.20234838	     -0.06506453	      0.88312514	     -0.00015976	     -0.21877250	     -0.00065919	     -0.00052915	    191.96735578
      1.17899322	     -0.06138869	     -0.00017943	     -0.20236112	     -0.06506565	      0.88312428	     -0.00015923	     -0.21877651	     -0.00069907	     -0.00052075	    190.71523778
      1.18040775	     -0.06138693	     -0.00017338	     -0.20235910	     -0.06506666	      0.88312355	     -0.00015876	     -0.21878008	     -0.00073489	     -0.00051243	    192.03793753
      1.18182228	     -0.06139318	     -0.00016839	     -0.20236510	     -0.06506772	      0.88312283	     -0.00015829	     -0.21878362	     -0.00076925	     -0.00050244	    191.00953710
      1.18323681	     -0.06139092	     -0.00016283	     -0.20236258	     -0.06506884	      0.88312213	     -0.00015783	     -0.21878730	     -0.00080450	     -0.00049147	    191.57600001
      1.18465133	     -0.06139130	     -0.00015772	     -0.20236269	     -0.06507000	      0.88312144	     -0.00015735	     -0.21879101	     -0.00083927	     -0.00047930	    191.12992216
      1.18644369	     -0.06138551	     -0.00015081	     -0.20235657	     -0.06507154	      0.88312060	     -0.00015676	     -0.21879589	     -0.00088362	     -0.00046256	    191.03842987
      1.18777107	     -0.06137830	     -0.00014621	     -0.20234911	     -0.06507274	      0.88311999	     -0.00015631	     -0.21879951	     -0.00091676	     -0.00044794	    190.51973023
      1.18909844	     -0.06137044	     -0.00014124	     -0.20234100	     -0.06507398	      0.88311941	     -0.00015587	     -0.21880318	     -0.00095017	     -0.00043328	    191.06053560
      1.19078165	     -0.06136247	     -0.00013546	     -0.20233270	     -0.06507561	      0.88311870	     -0.00015531	     -0.21880797	     -0.00099202	     -0.00041390	    190.54492988
      1.19246486	     -0.06134523	     -0.00012879	     -0.20231514	     -0.06507732	      0.88311802	     -0.00015474	     -0.21881293	     -0.00103431	     -0.00039314	    190.61946805
      1.19382607	     -0.06133764	     -0.00012486	     -0.20230726	     -0.06507875	      0.88311749	     -0.00015429	     -0.21881695	     -0.00106898	     -0.00037599	    190.63320449
      1.19518727	     -0.06132308	     -0.00011984	     -0.20229243	     -0.06508023	      0.88311699	     -0.00015384	     -0.21882112	     -0.00110365	     -0.00035843	    190.84711706
      1.19683498	     -0.06131040	     -0.00011464	     -0.20227941	     -0.06508208	      0.88311642	     -0.00015329	     -0.21882621	     -0.00114547	     -0.00033678	    190.12469069
      1.19848268	     -0.06128754	     -0.00010851	     -0.20225622	     -0.06508401	      0.88311588	     -0.00015274	     -0.21883148	     -0.00118813	     -0.00031440	    190.52611137
      1.19977158	     -0.06127534	     -0.00010488	     -0.20224373	     -0.06508556	      0.88311549	     -0.00015231	     -0.21883560	     -0.00122171	     -0.00029704	    190.48223135
      1.20106048	     -0.06125873	     -0.00010034	     -0.20222685	     -0.06508715	      0.88311512	     -0.00015189	     -0.21883983	     -0.00125544	     -0.00027986	    190.80676524
      1.20277968	     -0.06124103	     -0.00009507	     -0.20220878	     -0.06508935	      0.88311466	     -0.00015133	     -0.21884556	     -0.00130014	     -0.00025716	    190.16819751
      1.20432482	     -0.06121789	     -0.00008968	     -0.20218532	     -0.06509139	      0.88311427	     -0.00015082	     -0.21885089	     -0.00134114	     -0.00023676	    190.53382866
      1.20586997	     -0.06119950	     -0.00008535	     -0.20216657	     -0.06509350	      0.88311392	     -0.00015032	     -0.21885626	     -0.00138245	     -0.00021715	    190.65564626
      1.20741511	     -0.06117606	     -0.00007948	     -0.20214280	     -0.06509566	      0.88311360	     -0.00014982	     -0.21886179	     -0.00142379	     -0.00019814	    190.90390699
      1.20872189	     -0.06116135	     -0.00007623	     -0.20212779	     -0.06509755	      0.88311335	     -0.00014940	     -0.21886654	     -0.00145883	     -0.00018238	    190.45046877
      1.21002868	     -0.06114116	     -0.00007162	     -0.20210730	     -0.06509948	      0.88311313	     -0.00014898	     -0.21887141	     -0.00149455	     -0.00016751	    190.98369581
      1.21167000	     -0.06112031	     -0.00006671	     -0.20208607	     -0.06510197	      0.88311287	     -0.00014846	     -0.21887762	     -0.00153880	     -0.00014939	    190.17920220
      1.21312047	     -0.06109535	     -0.00006160	     -0.20206078	     -0.06510423	      0.88311266	     -0.00014801	     -0.21888326	     -0.00157951	     -0.00013478	    191.47345595
      1.21457095	     -0.06107772	     -0.00005747	     -0.20204282	     -0.06510655	      0.88311248	     -0.00014756	     -0.21888895	     -0.00161872	     -0.00012033	    190.14075724
      1.21602142	     -0.06105188	     -0.00005260	     -0.20201663	     -0.06510893	      0.88311231	     -0.00014711	     -0.21889481	     -0.00165989	     -0.00010735	    191.41492871
      1.21747190	     -0.06103311	     -0.00004865	     -0.20199751	     -0.06511136	      0.88311216	     -0.00014667	     -0.21890075	     -0.00170002	     -0.00009503	    190.69739454
      1.21892237	     -0.06100901	     -0.00004409	     -0.20197306	     -0.06511386	      0.88311203	     -0.00014623	     -0.21890688	     -0.00174147	     -0.00008413	    191.59238623
      1.22037284	     -0.06099031	     -0.00004027	     -0.20195400	     -0.06511641	      0.88311192	     -0.00014579	     -0.21891313	     -0.00178183	     -0.00007348	    190.33603229
      1.22182332	     -0.06096432	     -0.00003587	     -0.20192766	     -0.06511903	      0.88311182	     -0.00014536	     -0.21891956	     -0.00182410	     -0.00006419	    191.55053692
      1.22327379	     -0.06094711	     -0.00003200	     -0.20191007	     -0.06512171	      0.88311173	     -0.00014494	     -0.21892612	     -0.00186575	     -0.00005599	    191.24687555
      1.22472426	     -0.06092753	     -0.00002753	     -0.20189014	     -0.06512444	      0.88311166	     -0.00014452	     -0.21893298	     -0.00190761	     -0.00004850	    190.91591343
      1.22617474	     -0.06091127	     -0.00002369	     -0.20187349	     -0.06512724	      0.88311159	     -0.00014411	     -0.21894012	     -0.00195047	     -0.00004244	    191.38609120
      1.22804896	     -0.06089339	     -0.00001794	     -0.20185514	     -0.06513095	      0.88311152	     -0.00014358	     -0.21894992	     -0.00200532	     -0.00003652	    190.85134983
      1.22932211	     -0.06088524	     -0.00001553	     -0.20184663	     -0.06513352	      0.88311147	     -0.00014323	     -0.21895702	     -0.00204337	     -0.00003338	    190.95109799
      1.23059526	     -0.06087751	     -0.00001186	     -0.20183857	     -0.06513615	      0.88311143	     -0.00014288	     -0.21896452	     -0.00208154	     -0.00003205	    191.39634579
      1.23225593	     -0.06087468	     -0.00000775	     -0.20183530	     -0.06513965	      0.88311138	     -0.00014243	     -0.21897497	     -0.00213038	     -0.00003199	    190.36425961
      1.23391659	     -0.06086661	     -0.00000286	     -0.20182678	     -0.06514323	      0.88311132	     -0.00014199	     -0.21898623	     -0.00218101	     -0.00003477	    192.02301813
      1.23531532	     -0.06087433	     -0.00000001	     -0.20183413	     -0.06514631	      0.88311127	     -0.00014163	     -0.21899625	     -0.00222171	     -0.00003878	    190.55862139
      1.23671404	     -0.06087510	      0.00000387	     -0.20183452	     -0.06514944	      0.88311121	     -0.00014127	     -0.21900697	     -0.00226350	     -0.00004472	    191.03552292
      1.23811277	     -0.06088277	      0.00000714	     -0.20184182	     -0.06515264	      0.88311115	     -0.00014092	     -0.21901826	     -0.00230480	     -0.00005252	    190.81641238
      1.23986259	     -0.06089042	      0.00001250	     -0.20184903	     -0.06515672	      0.88311104	     -0.00014049	     -0.21903332	     -0.00235633	     -0.00006483	    190.91354344
      1.24120640	     -0.06090184	      0.00001546	     -0.20186008	     -0.06515991	      0.88311095	     -0.00014016	     -0.21904548	     -0.00239545	     -0.00007550	    190.34561806
      1.24255021	     -0.06091112	      0.00001929	     -0.20186902	     -0.06516316	      0.88311084	     -0.00013985	     -0.21905821	     -0.00243485	     -0.00008825	    190.88999351
      1.24389402	     -0.06092405	      0.00002245	     -0.20188160	     -0.06516645	      0.88311071	     -0.00013953	     -0.21907145	     -0.00247311	     -0.00010184	    190.13016318
      1.24523783	     -0.06093485	      0.00002557	     -0.20189205	     -0.06516980	      0.88311057	     -0.00013923	     -0.21908516	     -0.00251192	     -0.00011698	    190.63084692
      1.24699232	     -0.06095541	      0.00002889	     -0.20191216	     -0.06517425	      0.88311034	     -0.00013884	     -0.21910369	     -0.00256058	     -0.00013762	    188.85675164
      1.24854601	     -0.06096221	      0.00003199	     -0.20191856	     -0.06517827	      0.88311011	     -0.00013851	     -0.21912067	     -0.00260542	     -0.00015700	    190.45172798
      1.25009969	     -0.06097954	      0.00003415	     -0.20193548	     -0.06518235	      0.88310985	     -0.00013819	     -0.21913799	     -0.00264830	     -0.00017665	    189.71106283
      1.25146232	     -0.06098871	      0.00003671	     -0.20194430	     -0.06518598	      0.88310960	     -0.00013791	     -0.21915356	     -0.00268627	     -0.00019421	    190.35657567
      1.25282495	     -0.06100152	      0.00003830	     -0.20195676	     -0.06518967	      0.88310933	     -0.00013765	     -0.21916937	     -0.00272320	     -0.00021134	    189.78259759
      1.25418758	     -0.06100946	      0.00004011	     -0.20196435	     -0.06519340	      0.88310903	     -0.00013739	     -0.21918532	     -0.00276021	     -0.00022808	    190.01230963
      1.25597484	     -0.06102168	      0.00004149	     -0.20197611	     -0.06519838	      0.88310860	     -0.00013706	     -0.21920632	     -0.00280820	     -0.00024915	    190.12495544
      1.25745094	     -0.06102813	      0.00004310	     -0.20198218	     -0.06520255	      0.88310822	     -0.00013680	     -0.21922363	     -0.00284743	     -0.00026491	    190.25913824
      1.25892703	     -0.06103844	      0.00004340	     -0.20199211	     -0.06520679	      0.88310782	     -0.00013656	     -0.21924088	     -0.00288617	     -0.00027939	    190.00971065
      1.26040313	     -0.06104420	      0.00004449	     -0.20199750	     -0.06521108	      0.88310740	     -0.00013632	     -0.21925804	     -0.00292485	     -0.00029211	    190.21318785
      1.26187923	     -0.06105560	      0.00004418	     -0.20200852	     -0.06521542	      0.88310696	     -0.00013609	     -0.21927506	     -0.00296321	     -0.00030339	    190.25457854
      1.26335533	     -0.06106442	      0.00004467	     -0.20201696	     -0.06521982	      0.88310650	     -0.00013588	     -0.21929196	     -0.00300130	     -0.00031290	    190.35402857
      1.26483142	     -0.06107666	      0.00004376	     -0.20202881	     -0.06522428	      0.88310603	     -0.00013567	     -0.21930867	     -0.00303889	     -0.00032020	    190.01540998
      1.26630752	     -0.06108511	      0.00004365	     -0.20203688	     -0.06522880	      0.88310556	     -0.00013548	     -0.21932523	     -0.00307703	     -0.00032627	    191.00075821
      1.26778362	     -0.06110207	      0.00004228	     -0.20205346	     -0.06523336	      0.88310507	     -0.00013530	     -0.21934155	     -0.00311351	     -0.00032991	    189.97841755
      1.26925971	     -0.06111495	      0.00004168	     -0.20206597	     -0.06523799	      0.88310458	     -0.00013512	     -0.21935773	     -0.00315122	     -0.00033254	    191.21944442
      1.27073581	     -0.06113578	      0.00004001	     -0.20208642	     -0.06524267	      0.88310409	     -0.00013496	     -0.21937370	     -0.00318693	     -0.00033288	    190.05829484
      1.27221191	     -0.06115136	      0.00003909	     -0.20210163	     -0.06524740	      0.88310360	     -0.00013481	     -0.21938954	     -0.00322395	     -0.00033257	    191.36535735
      1.27368800	     -0.06117777	      0.00003706	     -0.20212766	     -0.06525218	      0.88310311	     -0.00013467	     -0.21940516	     -0.00325872	     -0.00033022	    190.00127490
      1.27516410	     -0.06119738	      0.00003587	     -0.20214690	     -0.06525702	      0.88310263	     -0.00013454	     -0.21942068	     -0.00329487	     -0.00032755	    191.32243904
      1.27664020	     -0.06122770	      0.00003371	     -0.20217686	     -0.06526191	      0.88310215	     -0.00013442	     -0.21943598	     -0.00332872	     -0.00032359	    190.07787439
      1.27811630	     -0.06125068	      0.00003244	     -0.20219949	     -0.06526685	      0.88310167	     -0.00013431	     -0.21945118	     -0.00336371	     -0.00031954	    191.25409693
      1.27959239	     -0.06128443	      0.00003021	     -0.20223289	     -0.06527184	      0.88310120	     -0.00013421	     -0.21946614	     -0.00339654	     -0.00031468	    190.12753565
      1.28106849	     -0.06131177	      0.00002883	     -0.20225988	     -0.06527688	      0.88310074	     -0.00013412	     -0.21948100	     -0.00343020	     -0.00031005	    191.08622747
      1.28254459	     -0.06134770	      0.00002654	     -0.20229547	     -0.06528196	      0.88310029	     -0.00013404	     -0.21949564	     -0.00346200	     -0.00030516	    190.20605036
      1.28402068	     -0.06137721	      0.00002518	     -0.20232465	     -0.06528710	      0.88309984	     -0.00013397	     -0.21951015	     -0.00349389	     -0.00030026	    190.36073638
      1.28549678	     -0.06141534	      0.00002270	     -0.20236245	     -0.06529228	      0.88309940	     -0.00013391	     -0.21952443	     -0.00352516	     -0.00029591	    190.55806745
      1.28697288	     -0.06144941	      0.00002129	     -0.20239622	     -0.06529750	      0.88309897	     -0.00013386	     -0.21953860	     -0.00355541	     -0.00029171	    190.28156509
      1.28844898	     -0.06148867	      0.00001913	     -0.20243515	     -0.06530277	      0.88309854	     -0.00013381	     -0.21955258	     -0.00358498	     -0.00028780	    189.89246183
      1.28992507	     -0.06152519	      0.00001762	     -0.20247138	     -0.06530809	      0.88309812	     -0.00013378	     -0.21956645	     -0.00361425	     -0.00028452	    190.10481504
      1.29172173	     -0.06157908	      0.00001460	     -0.20252489	     -0.06531461	      0.88309761	     -0.00013375	     -0.21958307	     -0.00364905	     -0.00028197	    190.45191798
      1.29304341	     -0.06160957	      0.00001386	     -0.20255514	     -0.06531945	      0.88309724	     -0.00013374	     -0.21959526	     -0.00367332	     -0.00027940	    189.38831493
      1.29436510	     -0.06164528	      0.00001183	     -0.20259059	     -0.06532432	      0.88309687	     -0.00013374	     -0.21960722	     -0.00369773	     -0.00027800	    189.59172675
      1.29606293	     -0.06169306	      0.00001005	     -0.20263806	     -0.06533063	      0.88309640	     -0.00013375	     -0.21962241	     -0.00372794	     -0.00027751	    189.54895551
      1.29776077	     -0.06174331	      0.00000685	     -0.20268800	     -0.06533698	      0.88309593	     -0.00013377	     -0.21963737	     -0.00375668	     -0.00027707	    188.45307799
      1.29900887	     -0.06177407	      0.00000613	     -0.20271854	     -0.06534168	      0.88309558	     -0.00013379	     -0.21964829	     -0.00377841	     -0.00027807	    189.42290466
      1.30025698	     -0.06181048	      0.00000423	     -0.20275474	     -0.06534641	      0.88309523	     -0.00013382	     -0.21965906	     -0.00379853	     -0.00027889	    188.70220966
      1.30180713	     -0.06185384	      0.00000221	     -0.20279783	     -0.06535232	      0.88309480	     -0.00013386	     -0.21967230	     -0.00382388	     -0.00028118	    189.22456098
      1.30335728	     -0.06190138	     -0.00000011	     -0.20284512	     -0.06535826	      0.88309436	     -0.00013392	     -0.21968538	     -0.00384697	     -0.00028329	    187.41053338
      1.30490744	     -0.06194102	     -0.00000215	     -0.20288450	     -0.06536425	      0.88309392	     -0.00013399	     -0.21969834	     -0.00387149	     -0.00028632	    188.59749251
      1.30645759	     -0.06198891	     -0.00000461	     -0.20293214	     -0.06537027	      0.88309347	     -0.00013406	     -0.21971105	     -0.00389423	     -0.00029018	    188.35112473
      1.30800774	     -0.06203319	     -0.00000666	     -0.20297619	     -0.06537632	      0.88309302	     -0.00013415	     -0.21972368	     -0.00391577	     -0.00029379	    187.44862900
      1.30955790	     -0.06207792	     -0.00000930	     -0.20302069	     -0.06538241	      0.88309256	     -0.00013425	     -0.21973613	     -0.00393781	     -0.00029846	    188.18924753
      1.31110805	     -0.06212333	     -0.00001120	     -0.20306588	     -0.06538853	      0.88309210	     -0.00013436	     -0.21974840	     -0.00395811	     -0.00030319	    187.66277848
      1.31265820	     -0.06216921	     -0.00001421	     -0.20311153	     -0.06539468	      0.88309162	     -0.00013448	     -0.21976050	     -0.00397802	     -0.00030804	    187.38621132
      1.31420836	     -0.06221096	     -0.00001582	     -0.20315308	     -0.06540086	      0.88309114	     -0.00013460	     -0.21977242	     -0.00399743	     -0.00031346	    187.61351094
      1.31575851	     -0.06225771	     -0.00001916	     -0.20319962	     -0.06540707	      0.88309065	     -0.00013474	     -0.21978407	     -0.00401552	     -0.00031827	    186.71595400
      1.31711346	     -0.06229100	     -0.00002050	     -0.20323275	     -0.06541252	      0.88309022	     -0.00013487	     -0.21979411	     -0.00403190	     -0.00032324	    187.75266154
      1.31846841	     -0.06232952	     -0.00002287	     -0.20327110	     -0.06541800	      0.88308978	     -0.00013501	     -0.21980392	     -0.00404647	     -0.00032751	    186.85731500
      1.31982336	     -0.06236336	     -0.00002472	     -0.20330478	     -0.06542349	      0.88308933	     -0.00013516	     -0.21981353	     -0.00406156	     -0.00033211	    187.44284204
      1.32155240	     -0.06241066	     -0.00002748	     -0.20335190	     -0.06543053	      0.88308875	     -0.00013535	     -0.21982545	     -0.00407855	     -0.00033712	    185.83751093
      1.32328145	     -0.06244592	     -0.00002988	     -0.20338696	     -0.06543760	      0.88308816	     -0.00013556	     -0.21983703	     -0.00409743	     -0.00034195	    187.93052086
      1.32458007	     -0.06248222	     -0.00003253	     -0.20342311	     -0.06544292	      0.88308772	     -0.00013572	     -0.21984537	     -0.00410910	     -0.00034465	    186.74431570
      1.32587869	     -0.06251106	     -0.00003457	     -0.20345182	     -0.06544827	      0.88308727	     -0.00013589	     -0.21985355	     -0.00412156	     -0.00034743	    187.37766531
      1.32755589	     -0.06255107	     -0.00003770	     -0.20349166	     -0.06545519	      0.88308668	     -0.00013612	     -0.21986375	     -0.00413584	     -0.00034981	    186.34807919
      1.32923310	     -0.06257963	     -0.00004050	     -0.20352006	     -0.06546214	      0.88308610	     -0.00013636	     -0.21987356	     -0.00415148	     -0.00035147	    188.08584326
      1.33091030	     -0.06262114	     -0.00004405	     -0.20356140	     -0.06546912	      0.88308551	     -0.00013662	     -0.21988274	     -0.00416418	     -0.00035178	    186.25691446
      1.33221354	     -0.06263676	     -0.00004617	     -0.20357690	     -0.06547455	      0.88308505	     -0.00013682	     -0.21988965	     -0.00417564	     -0.00035068	    187.50231808
      1.33351677	     -0.06265878	     -0.00004868	     -0.20359881	     -0.06548000	      0.88308459	     -0.00013703	     -0.21989616	     -0.00418594	     -0.00034912	    187.56345545
      1.33527384	     -0.06268306	     -0.00005176	     -0.20362294	     -0.06548737	      0.88308398	     -0.00013732	     -0.21990435	     -0.00419962	     -0.00034577	    187.87732348
      1.33703090	     -0.06270718	     -0.00005575	     -0.20364690	     -0.06549476	      0.88308338	     -0.00013762	     -0.21991181	     -0.00421240	     -0.00033968	    186.93900746
      1.33826380	     -0.06271742	     -0.00005763	     -0.20365704	     -0.06549996	      0.88308296	     -0.00013784	     -0.21991671	     -0.00422267	     -0.00033509	    188.32188303
      1.33949669	     -0.06273361	     -0.00006017	     -0.20367312	     -0.06550517	      0.88308255	     -0.00013806	     -0.21992132	     -0.00423172	     -0.00032914	    187.87722445
      1.34110206	     -0.06275313	     -0.00006333	     -0.20369250	     -0.06551197	      0.88308203	     -0.00013836	     -0.21992702	     -0.00424450	     -0.00032105	    188.68033952
      1.34270743	     -0.06277671	     -0.00006659	     -0.20371595	     -0.06551880	      0.88308152	     -0.00013866	     -0.21993240	     -0.00425554	     -0.00031117	    186.87800256
      1.34431280	     -0.06279093	     -0.00006951	     -0.20373003	     -0.06552564	      0.88308103	     -0.00013898	     -0.21993756	     -0.00426921	     -0.00030110	    188.75051654
      1.34591817	     -0.06281583	     -0.00007234	     -0.20375481	     -0.06553250	      0.88308056	     -0.00013930	     -0.21994236	     -0.00428104	     -0.00029074	    188.09994623
      1.34752354	     -0.06283431	     -0.00007456	     -0.20377316	     -0.06553939	      0.88308010	     -0.00013964	     -0.21994704	     -0.00429346	     -0.00028045	    188.54738347
      1.34885132	     -0.06285508	     -0.00007675	     -0.20379384	     -0.06554509	      0.88307973	     -0.00013992	     -0.21995074	     -0.00430324	     -0.00027184	    188.10239562
      1.35017909	     -0.06287201	     -0.00007856	     -0.20381067	     -0.06555081	      0.88307938	     -0.00014020	     -0.21995436	     -0.00431352	     -0.00026410	    188.78762013
      1.35184257	     -0.06289844	     -0.00008092	     -0.20383700	     -0.06555800	      0.88307894	     -0.00014057	     -0.21995875	     -0.00432489	     -0.00025472	    187.69494484
      1.35350604	     -0.06291851	     -0.00008313	     -0.20385694	     -0.06556520	      0.88307853	     -0.00014095	     -0.21996305	     -0.00433793	     -0.00024684	    189.47030293
      1.35496167	     -0.06294460	     -0.00008525	     -0.20388294	     -0.06557153	      0.88307817	     -0.00014128	     -0.21996665	     -0.00434705	     -0.00024053	    188.13479402
      1.35641729	     -0.06296290	     -0.00008698	     -0.20390115	     -0.06557786	      0.88307783	     -0.00014163	     -0.21997023	     -0.00435733	     -0.00023563	    189.07146172
      1.35787292	     -0.06298719	     -0.00008893	     -0.20392535	     -0.06558421	      0.88307749	     -0.00014197	     -0.21997368	     -0.00436654	     -0.00023192	    188.79041527
      1.35961972	     -0.06301406	     -0.00009094	     -0.20395213	     -0.06559185	      0.88307708	     -0.00014240	     -0.21997776	     -0.00437724	     -0.00022911	    188.61442863
      1.36104309	     -0.06303689	     -0.00009303	     -0.20397488	     -0.06559808	      0.88307676	     -0.00014276	     -0.21998100	     -0.00438583	     -0.00022753	    188.51291845
      1.36246647	     -0.06305806	     -0.00009462	     -0.20399597	     -0.06560433	      0.88307644	     -0.00014312	     -0.21998421	     -0.00439446	     -0.00022791	    189.35585141
      1.36388984	     -0.06308291	     -0.00009640	     -0.20402075	     -0.06561059	      0.88307611	     -0.00014348	     -0.21998737	     -0.00440175	     -0.00022917	    188.68089648
      1.36531322	     -0.06310427	     -0.00009800	     -0.20404203	     -0.06561686	      0.88307578	     -0.00014385	     -0.21999051	     -0.00440952	     -0.00023184	    189.23573779
      1.36742470	     -0.06314325	     -0.00010064	     -0.20408092	     -0.06562619	      0.88307529	     -0.00014441	     -0.21999506	     -0.00441924	     -0.00023772	    188.28137152
      1.36865668	     -0.06315932	     -0.00010186	     -0.20409693	     -0.06563163	      0.88307499	     -0.00014475	     -0.21999775	     -0.00442561	     -0.00024250	    189.34464819
      1.36988865	     -0.06318103	     -0.00010326	     -0.20411859	     -0.06563709	      0.88307469	     -0.00014508	     -0.22000038	     -0.00443084	     -0.00024773	    189.05297554
      1.37173306	     -0.06321179	     -0.00010526	     -0.20414927	     -0.06564527	      0.88307422	     -0.00014559	     -0.22000435	     -0.00443867	     -0.00025737	    189.42184155
      1.37357747	     -0.06324624	     -0.00010698	     -0.20418365	     -0.06565346	      0.88307374	     -0.00014611	     -0.22000828	     -0.00444487	     -0.00026783	    188.28877581
      1.37493625	     -0.06326732	     -0.00010857	     -0.20420468	     -0.06565951	      0.88307337	     -0.00014650	     -0.22001126	     -0.00445036	     -0.00027697	    189.56491194
      1.37629504	     -0.06329310	     -0.00010991	     -0.20423041	     -0.06566556	      0.88307299	     -0.00014689	     -0.22001422	     -0.00445428	     -0.00028630	    189.06100444
      1.37815127	     -0.06332595	     -0.00011170	     -0.20426321	     -0.06567383	      0.88307244	     -0.00014744	     -0.22001838	     -0.00445983	     -0.00030082	    189.70516805
      1.37966921	     -0.06335542	     -0.00011291	     -0.20429264	     -0.06568060	      0.88307198	     -0.00014789	     -0.22002177	     -0.00446291	     -0.00031235	    188.53368978
      1.38118715	     -0.06338165	     -0.00011434	     -0.20431883	     -0.06568738	      0.88307149	     -0.00014834	     -0.22002523	     -0.00446674	     -0.00032522	    189.59933629
      1.38270509	     -0.06341309	     -0.00011603	     -0.20435024	     -0.06569416	      0.88307099	     -0.00014880	     -0.22002872	     -0.00446874	     -0.00033802	    188.55517995
      1.38422302	     -0.06343671	     -0.00011711	     -0.20437383	     -0.06570095	      0.88307047	     -0.00014926	     -0.22003232	     -0.00447176	     -0.00035153	    189.85434247
      1.38574096	     -0.06347053	     -0.00011842	     -0.20440763	     -0.06570774	      0.88306992	     -0.00014973	     -0.22003592	     -0.00447281	     -0.00036473	    188.78752665
      1.38725890	     -0.06349628	     -0.00011964	     -0.20443337	     -0.06571453	      0.88306936	     -0.00015020	     -0.22003969	     -0.00447439	     -0.00037795	    189.38617945
      1.38877684	     -0.06352847	     -0.00012071	     -0.20446554	     -0.06572132	      0.88306878	     -0.00015068	     -0.22004349	     -0.00447472	     -0.00039114	    188.74459039
      1.39029478	     -0.06355677	     -0.00012187	     -0.20449384	     -0.06572811	      0.88306817	     -0.00015116	     -0.22004742	     -0.00447502	     -0.00040405	    188.98269474
      1.39181271	     -0.06358703	     -0.00012275	     -0.20452410	     -0.06573490	      0.88306755	     -0.00015165	     -0.22005139	     -0.00447484	     -0.00041703	    189.12534631
      1.39333065	     -0.06361801	     -0.00012364	     -0.20455509	     -0.06574170	      0.88306691	     -0.00015213	     -0.22005543	     -0.00447384	     -0.00042952	    189.03973939
      1.39484859	     -0.06364939	     -0.00012456	     -0.20458648	     -0.06574849	      0.88306625	     -0.00015263	     -0.22005956	     -0.00447221	     -0.00044159	    188.69243431
      1.39670736	     -0.06368681	     -0.00012523	     -0.20462392	     -0.06575680	      0.88306541	     -0.00015323	     -0.22006474	     -0.00446967	     -0.00045636	    188.72966532
      1.39810058	     -0.06371753	     -0.00012638	     -0.20465467	     -0.06576302	      0.88306477	     -0.00015369	     -0.22006869	     -0.00446716	     -0.00046609	    188.31447616
      1.39949380	     -0.06374530	     -0.00012689	     -0.20468246	     -0.06576924	      0.88306411	     -0.00015415	     -0.22007273	     -0.00446435	     -0.00047627	    188.78832469
      1.40124411	     -0.06378681	     -0.00012769	     -0.20472401	     -0.06577705	      0.88306327	     -0.00015474	     -0.22007788	     -0.00445912	     -0.00048851	    187.77388254
      1.40278268	     -0.06381774	     -0.00012845	     -0.20475498	     -0.06578391	      0.88306251	     -0.00015525	     -0.22008258	     -0.00445469	     -0.00049843	    188.18346033
      1.40432126	     -0.06385263	     -0.00012906	     -0.20478992	     -0.06579076	      0.88306173	     -0.00015577	     -0.22008731	     -0.00444930	     -0.00050795	    188.01885451
      1.40585984	     -0.06388624	     -0.00012959	     -0.20482359	     -0.06579760	      0.88306095	     -0.00015629	     -0.22009216	     -0.00444374	     -0.00051748	    188.78173733
      1.40739841	     -0.06392513	     -0.00013016	     -0.20486255	     -0.06580443	      0.88306014	     -0.00015682	     -0.22009708	     -0.00443582	     -0.00052546	    186.83562420
      1.40893699	     -0.06395564	     -0.00013052	     -0.20489312	     -0.06581125	      0.88305933	     -0.00015735	     -0.22010218	     -0.00442965	     -0.00053378	    188.54062955
      1.41047557	     -0.06399746	     -0.00013110	     -0.20493501	     -0.06581806	      0.88305850	     -0.00015788	     -0.22010729	     -0.00442048	     -0.00054127	    186.76250176
      1.41201414	     -0.06403106	     -0.00013162	     -0.20496870	     -0.06582486	      0.88305766	     -0.00015842	     -0.22011267	     -0.00441228	     -0.00054828	    187.43392802
      1.41355272	     -0.06407130	     -0.00013192	     -0.20500902	     -0.06583164	      0.88305681	     -0.00015895	     -0.22011816	     -0.00440280	     -0.00055506	    187.00226058
      1.41509130	     -0.06411019	     -0.00013214	     -0.20504800	     -0.06583841	      0.88305596	     -0.00015950	     -0.22012384	     -0.00439279	     -0.00056139	    187.10554194
      1.41662987	     -0.06415232	     -0.00013245	     -0.20509024	     -0.06584516	      0.88305509	     -0.00016004	     -0.22012971	     -0.00438155	     -0.00056727	    186.27942833
      1.41816845	     -0.06419125	     -0.00013240	     -0.20512928	     -0.06585189	      0.88305421	     -0.00016059	     -0.22013576	     -0.00437022	     -0.00057329	    186.65455985
      1.41970703	     -0.06423611	     -0.00013266	     -0.20517426	     -0.06585860	      0.88305332	     -0.00016114	     -0.22014194	     -0.00435719	     -0.00057871	    185.50868245
      1.42124560	     -0.06427423	     -0.00013240	     -0.20521250	     -0.06586530	      0.88305243	     -0.00016169	     -0.22014832	     -0.00434481	     -0.00058460	    186.62870858
      1.42278418	     -0.06432267	     -0.00013235	     -0.20526108	     -0.06587197	      0.88305153	     -0.00016224	     -0.22015478	     -0.00432990	     -0.00058990	    185.12139443
      1.42432276	     -0.06436352	     -0.00013206	     -0.20530207	     -0.06587862	      0.88305061	     -0.00016280	     -0.22016149	     -0.00431550	     -0.00059547	    185.65116255
      1.42586133	     -0.06440971	     -0.00013149	     -0.20534842	     -0.06588525	      0.88304969	     -0.00016336	     -0.22016829	     -0.00429916	     -0.00060055	    184.43159978
      1.42739991	     -0.06445235	     -0.00013088	     -0.20539122	     -0.06589185	      0.88304877	     -0.00016393	     -0.22017527	     -0.00428349	     -0.00060625	    185.58362278
      1.42893849	     -0.06449987	     -0.00013000	     -0.20543891	     -0.06589843	      0.88304783	     -0.00016449	     -0.22018238	     -0.00426497	     -0.00061112	    183.74803967
      1.43047707	     -0.06454055	     -0.00012891	     -0.20547977	     -0.06590498	      0.88304688	     -0.00016506	     -0.22018968	     -0.00424780	     -0.00061680	    185.21841321
      1.43201564	     -0.06458895	     -0.00012767	     -0.20552838	     -0.06591150	      0.88304593	     -0.00016563	     -0.22019707	     -0.00422715	     -0.00062126	    182.78119287
      1.43355422	     -0.06462579	     -0.00012611	     -0.20556541	     -0.06591799	      0.88304497	     -0.00016620	     -0.22020466	     -0.00420852	     -0.00062624	    184.58223515
      1.43509280	     -0.06467190	     -0.00012429	     -0.20561175	     -0.06592445	      0.88304401	     -0.00016677	     -0.22021228	     -0.00418666	     -0.00063053	    182.80496904
      1.43663137	     -0.06470752	     -0.00012220	     -0.20564758	     -0.06593087	      0.88304303	     -0.00016735	     -0.22022008	     -0.00416608	     -0.00063497	    184.10287623
      1.43816995	     -0.06474941	     -0.00011978	     -0.20568971	     -0.06593726	      0.88304205	     -0.00016792	     -0.22022791	     -0.00414251	     -0.00063798	    181.90457367
      1.43970853	     -0.06477867	     -0.00011709	     -0.20571921	     -0.06594362	      0.88304107	     -0.00016850	     -0.22023588	     -0.00412090	     -0.00064108	    183.66262857
      1.44124710	     -0.06481669	     -0.00011406	     -0.20575749	     -0.06594994	      0.88304008	     -0.00016908	     -0.22024381	     -0.00409635	     -0.00064304	    181.82983766
      1.44278568	     -0.06484275	     -0.00011097	     -0.20578381	     -0.06595623	      0.88303909	     -0.00016966	     -0.22025189	     -0.00407287	     -0.00064409	    182.55290168
      1.44432426	     -0.06487089	     -0.00010735	     -0.20581221	     -0.06596247	      0.88303810	     -0.00017024	     -0.22025994	     -0.00404833	     -0.00064445	    182.11723134
      1.44586283	     -0.06489491	     -0.00010375	     -0.20583651	     -0.06596868	      0.88303711	     -0.00017083	     -0.22026804	     -0.00402352	     -0.00064354	    182.13114657
      1.44740141	     -0.06491737	     -0.00009989	     -0.20585924	     -0.06597485	      0.88303612	     -0.00017141	     -0.22027617	     -0.00399809	     -0.00064132	    181.44664512
      1.44893999	     -0.06493371	     -0.00009574	     -0.20587586	     -0.06598099	      0.88303514	     -0.00017200	     -0.22028434	     -0.00397298	     -0.00063803	    181.81558240
      1.45078810	     -0.06495643	     -0.00009080	     -0.20589892	     -0.06598830	      0.88303396	     -0.00017270	     -0.22029416	     -0.00394187	     -0.00063237	    180.90577221
      1.45221460	     -0.06496542	     -0.00008664	     -0.20590817	     -0.06599391	      0.88303306	     -0.00017325	     -0.22030181	     -0.00391849	     -0.00062674	    181.59373733
      1.45364111	     -0.06497801	     -0.00008266	     -0.20592102	     -0.06599948	      0.88303217	     -0.00017380	     -0.22030948	     -0.00389428	     -0.00061978	    180.87367295
      1.45506762	     -0.06498536	     -0.00007854	     -0.20592863	     -0.06600502	      0.88303129	     -0.00017435	     -0.22031721	     -0.00387068	     -0.00061182	    181.23887482
      1.45713964	     -0.06499965	     -0.00007275	     -0.20594330	     -0.06601300	      0.88303004	     -0.00017516	     -0.22032853	     -0.00383575	     -0.00059851	    180.53700593
      1.45845983	     -0.06500505	     -0.00006902	     -0.20594893	     -0.06601805	      0.88302926	     -0.00017568	     -0.22033591	     -0.00381417	     -0.00058838	    180.82837895
      1.45978003	     -0.06501578	     -0.00006532	     -0.20595989	     -0.06602307	      0.88302849	     -0.00017620	     -0.22034346	     -0.00379199	     -0.00057765	    180.24289459
      1.46136677	     -0.06503124	     -0.00006082	     -0.20597562	     -0.06602907	      0.88302758	     -0.00017683	     -0.22035296	     -0.00376626	     -0.00056504	    180.75764201
      1.46295351	     -0.06505625	     -0.00005648	     -0.20600092	     -0.06603502	      0.88302669	     -0.00017746	     -0.22036306	     -0.00373881	     -0.00055183	    178.77327790
      1.46454026	     -0.06507934	     -0.00005232	     -0.20602426	     -0.06604094	      0.88302583	     -0.00017810	     -0.22037401	     -0.00371347	     -0.00053957	    179.96211624
      1.46612700	     -0.06511558	     -0.00004827	     -0.20606077	     -0.06604681	      0.88302498	     -0.00017874	     -0.22038578	     -0.00368641	     -0.00052861	    179.14177476
      1.46771375	     -0.06515350	     -0.00004436	     -0.20609896	     -0.06605264	      0.88302415	     -0.00017939	     -0.22039864	     -0.00365890	     -0.00051905	    178.62357363
      1.46930049	     -0.06519772	     -0.00004064	     -0.20614344	     -0.06605842	      0.88302333	     -0.00018004	     -0.22041257	     -0.00363127	     -0.00051170	    178.56938557
      1.47088723	     -0.06524909	     -0.00003729	     -0.20619507	     -0.06606416	      0.88302253	     -0.00018070	     -0.22042768	     -0.00360260	     -0.00050704	    178.53810309
      1.47247398	     -0.06530822	     -0.00003417	     -0.20625447	     -0.06606985	      0.88302172	     -0.00018136	     -0.22044407	     -0.00357199	     -0.00050452	    176.89139089
      1.47406072	     -0.06536421	     -0.00003104	     -0.20631073	     -0.06607550	      0.88302092	     -0.00018203	     -0.22046179	     -0.00354218	     -0.00050548	    178.15626658
      1.47564747	     -0.06543256	     -0.00002783	     -0.20637937	     -0.06608109	      0.88302012	     -0.00018271	     -0.22048063	     -0.00350892	     -0.00050901	    176.11949689
      1.47723421	     -0.06549391	     -0.00002466	     -0.20644102	     -0.06608663	      0.88301931	     -0.00018339	     -0.22050072	     -0.00347603	     -0.00051528	    176.69766043
      1.47882095	     -0.06556226	     -0.00002097	     -0.20650970	     -0.06609212	      0.88301848	     -0.00018407	     -0.22052184	     -0.00344113	     -0.00052462	    175.95530887
      1.48040770	     -0.06563310	     -0.00001759	     -0.20658086	     -0.06609755	      0.88301764	     -0.00018476	     -0.22054406	     -0.00340505	     -0.00053637	    175.91057124
      1.48199444	     -0.06570840	     -0.00001400	     -0.20665651	     -0.06610292	      0.88301678	     -0.00018545	     -0.22056741	     -0.00336708	     -0.00055052	    174.81691078
      1.48358119	     -0.06578519	     -0.00001054	     -0.20673366	     -0.06610824	      0.88301589	     -0.00018615	     -0.22059189	     -0.00332824	     -0.00056711	    175.06575813
      1.48516793	     -0.06586466	     -0.00000759	     -0.20681349	     -0.06611349	      0.88301498	     -0.00018685	     -0.22061749	     -0.00328702	     -0.00058559	    173.82819959
      1.48675468	     -0.06594439	     -0.00000483	     -0.20689360	     -0.06611867	      0.88301403	     -0.00018756	     -0.22064428	     -0.00324478	     -0.00060564	    173.75987511
      1.48834142	     -0.06603204	     -0.00000178	     -0.20698165	     -0.06612378	      0.88301306	     -0.00018827	     -0.22067221	     -0.00320026	     -0.00062734	    172.57867175
      1.48992816	     -0.06611521	      0.00000181	     -0.20706525	     -0.06612882	      0.88301204	     -0.00018899	     -0.22070125	     -0.00315462	     -0.00064991	    172.43915408
      1.49151491	     -0.06620636	      0.00000513	     -0.20715683	     -0.06613379	      0.88301099	     -0.00018971	     -0.22073124	     -0.00310723	     -0.00067350	    172.02938600
      1.49310165	     -0.06629435	      0.00000869	     -0.20724528	     -0.06613868	      0.88300991	     -0.00019043	     -0.22076224	     -0.00305776	     -0.00069718	    171.56557960
      1.49468840	     -0.06638846	      0.00001229	     -0.20733987	     -0.06614349	      0.88300878	     -0.00019116	     -0.22079409	     -0.00300637	     -0.00072114	    170.92927125
      1.49627514	     -0.06647875	      0.00001558	     -0.20743066	     -0.06614822	      0.88300762	     -0.00019189	     -0.22082679	     -0.00295315	     -0.00074459	    170.63567065
      1.49819098	     -0.06659411	      0.00001996	     -0.20754667	     -0.06615382	      0.88300616	     -0.00019279	     -0.22086720	     -0.00288524	     -0.00077246	    168.79503818
      1.49978253	     -0.06668448	      0.00002273	     -0.20763757	     -0.06615836	      0.88300492	     -0.00019353	     -0.22090150	     -0.00282841	     -0.00079393	    169.85866088
      1.50137409	     -0.06678091	      0.00002676	     -0.20773458	     -0.06616282	      0.88300364	     -0.00019429	     -0.22093633	     -0.00276794	     -0.00081467	    168.73547721
      1.50296565	     -0.06687741	      0.00002946	     -0.20783165	     -0.06616717	      0.88300232	     -0.00019504	     -0.22097174	     -0.00270646	     -0.00083441	    169.27063308
      1.50455720	     -0.06697624	      0.00003241	     -0.20793109	     -0.06617143	      0.88300098	     -0.00019580	     -0.22100770	     -0.00264104	     -0.00085182	    166.87793737
      1.50614876	     -0.06706969	      0.00003415	     -0.20802514	     -0.06617558	      0.88299961	     -0.00019657	     -0.22104431	     -0.00257624	     -0.00086777	    168.15337940
      1.50774032	     -0.06717133	      0.00003699	     -0.20812741	     -0.06617963	      0.88299822	     -0.00019734	     -0.22108137	     -0.00250779	     -0.00088195	    167.06967632
      1.50933188	     -0.06727010	      0.00003917	     -0.20822684	     -0.06618356	      0.88299681	     -0.00019812	     -0.22111896	     -0.00243749	     -0.00089384	    166.38139540
      1.51092343	     -0.06736772	      0.00004177	     -0.20832514	     -0.06618739	      0.88299538	     -0.00019891	     -0.22115690	     -0.00236573	     -0.00090386	    166.31211724
      1.51251499	     -0.06746666	      0.00004356	     -0.20842477	     -0.06619109	      0.88299393	     -0.00019969	     -0.22119508	     -0.00229184	     -0.00091208	    166.36036961
      1.51410655	     -0.06756595	      0.00004599	     -0.20852479	     -0.06619468	      0.88299248	     -0.00020049	     -0.22123346	     -0.00221461	     -0.00091733	    164.57171334
      1.51569811	     -0.06765843	      0.00004779	     -0.20861799	     -0.06619814	      0.88299101	     -0.00020129	     -0.22127194	     -0.00213731	     -0.00092050	    165.47180819
      1.51728966	     -0.06775191	      0.00004910	     -0.20871221	     -0.06620148	      0.88298955	     -0.00020209	     -0.22131036	     -0.00205693	     -0.00092154	    164.95295575
      1.51888122	     -0.06784448	      0.00004919	     -0.20880553	     -0.06620469	      0.88298808	     -0.00020290	     -0.22134886	     -0.00197405	     -0.00091950	    163.63681504
      1.52047278	     -0.06793194	      0.00004937	     -0.20889375	     -0.06620777	      0.88298662	     -0.00020372	     -0.22138736	     -0.00189067	     -0.00091532	    164.13010746
      1.52206433	     -0.06802133	      0.00005018	     -0.20898394	     -0.06621071	      0.88298517	     -0.00020454	     -0.22142566	     -0.00180486	     -0.00090897	    164.01246855
      1.52365589	     -0.06810705	      0.00005118	     -0.20907048	     -0.06621351	      0.88298373	     -0.00020537	     -0.22146370	     -0.00171634	     -0.00089932	    162.64064104
      1.52524745	     -0.06818488	      0.00005189	     -0.20914915	     -0.06621617	      0.88298231	     -0.00020621	     -0.22150129	     -0.00162763	     -0.00088742	    163.48859585
      1.52679544	     -0.06826027	      0.00005314	     -0.20922537	     -0.06621862	      0.88298094	     -0.00020703	     -0.22153723	     -0.00153866	     -0.00087364	    163.05165402
      1.52834343	     -0.06832984	      0.00005394	     -0.20929580	     -0.06622093	      0.88297960	     -0.00020785	     -0.22157254	     -0.00144766	     -0.00085669	    161.96865876
      1.52989142	     -0.06839395	      0.00005453	     -0.20936077	     -0.06622310	      0.88297829	     -0.00020868	     -0.22160708	     -0.00135650	     -0.00083786	    162.69302160
      1.53168499	     -0.06846863	      0.00005460	     -0.20943647	     -0.06622544	      0.88297681	     -0.00020965	     -0.22164599	     -0.00124779	     -0.00081323	    161.80026551
      1.53347855	     -0.06853201	      0.00005393	     -0.20950086	     -0.06622758	      0.88297538	     -0.00021063	     -0.22168363	     -0.00113787	     -0.00078411	    161.21374334
      1.53506612	     -0.06858701	      0.00005250	     -0.20955675	     -0.06622931	      0.88297416	     -0.00021151	     -0.22171568	     -0.00103954	     -0.00075617	    161.40942039
      1.53665369	     -0.06863768	      0.00005103	     -0.20960834	     -0.06623088	      0.88297298	     -0.00021239	     -0.22174659	     -0.00093979	     -0.00072609	    161.49883028
      1.53824125	     -0.06868830	      0.00004874	     -0.20965987	     -0.06623229	      0.88297185	     -0.00021328	     -0.22177632	     -0.00083904	     -0.00069433	    161.76277443
      1.53982785	     -0.06873746	      0.00004627	     -0.20970995	     -0.06623354	      0.88297078	     -0.00021417	     -0.22180491	     -0.00073618	     -0.00066031	    160.42664309
      1.54141446	     -0.06878061	      0.00004326	     -0.20975402	     -0.06623463	      0.88296976	     -0.00021507	     -0.22183234	     -0.00063402	     -0.00062498	    161.21763118
      1.54300106	     -0.06882582	      0.00003999	     -0.20980015	     -0.06623555	      0.88296879	     -0.00021598	     -0.22185856	     -0.00053024	     -0.00058880	    161.18814228
      1.54458766	     -0.06887013	      0.00003628	     -0.20984540	     -0.06623631	      0.88296789	     -0.00021689	     -0.22188364	     -0.00042473	     -0.00055112	    159.97774393
      1.54617426	     -0.06890880	      0.00003247	     -0.20988499	     -0.06623690	      0.88296704	     -0.00021781	     -0.22190757	     -0.00031989	     -0.00051312	    160.81675978
      1.54775454	     -0.06894906	      0.00002853	     -0.20992619	     -0.06623733	      0.88296626	     -0.00021873	     -0.22193016	     -0.00021396	     -0.00047545	    160.89644908
      1.54933482	     -0.06898646	      0.00002444	     -0.20996455	     -0.06623758	      0.88296554	     -0.00021966	     -0.22195156	     -0.00010627	     -0.00043685	    159.67071040
      1.55091510	     -0.06901640	      0.00002040	     -0.20999544	     -0.06623766	      0.88296488	     -0.00022059	     -0.22197170	      0.00000041	     -0.00039938	    160.88692780
      1.55249538	     -0.06904821	      0.00001624	     -0.21002822	     -0.06623758	      0.88296428	     -0.00022153	     -0.22199043	      0.00010948	     -0.00036175	    159.96534084
      1.55426467	     -0.06907641	      0.00001138	     -0.21005750	     -0.06623727	      0.88296368	     -0.00022258	     -0.22200986	      0.00023131	     -0.00032098	    160.35508327
      1.55603396	     -0.06909991	      0.00000712	     -0.21008210	     -0.06623676	      0.88296315	     -0.00022364	     -0.22202746	      0.00035516	     -0.00027979	    158.75932724
      1.55780326	     -0.06911528	      0.00000177	     -0.21009856	     -0.06623602	      0.88296269	     -0.00022471	     -0.22204322	      0.00047739	     -0.00024024	    160.19977278
      1.55930901	     -0.06912595	     -0.00000150	     -0.21011018	     -0.06623522	      0.88296235	     -0.00022562	     -0.22205506	      0.00058346	     -0.00020697	    159.47888559
      1.56081476	     -0.06913034	     -0.00000562	     -0.21011551	     -0.06623426	      0.88296206	     -0.00022653	     -0.22206549	      0.00068868	     -0.00017463	    160.30338940
      1.56236255	     -0.06913228	     -0.00000935	     -0.21011843	     -0.06623311	      0.88296182	     -0.00022747	     -0.22207468	      0.00079756	     -0.00014229	    160.45042815
      1.56391033	     -0.06912865	     -0.00001330	     -0.21011579	     -0.06623180	      0.88296162	     -0.00022841	     -0.22208231	      0.00090723	     -0.00010953	    159.48500798
      1.56545812	     -0.06911845	     -0.00001714	     -0.21010656	     -0.06623031	      0.88296148	     -0.00022936	     -0.22208838	      0.00101525	     -0.00007769	    160.55136973
      1.56773241	     -0.06910844	     -0.00002287	     -0.21009799	     -0.06622782	      0.88296135	     -0.00023075	     -0.22209452	      0.00117669	     -0.00003101	    157.94677720
      1.56907051	     -0.06908986	     -0.00002608	     -0.21008023	     -0.06622618	      0.88296133	     -0.00023157	     -0.22209680	      0.00126785	     -0.00000449	    160.73201228
      1.57040862	     -0.06907810	     -0.00002936	     -0.21006931	     -0.06622442	      0.88296134	     -0.00023239	     -0.22209802	      0.00136155	      0.00002238	    159.94497997
      1.57203039	     -0.06905956	     -0.00003354	     -0.21005177	     -0.06622212	      0.88296140	     -0.00023339	     -0.22209824	      0.00147331	      0.00005377	    160.82639780
      1.57365217	     -0.06904134	     -0.00003815	     -0.21003455	     -0.06621964	      0.88296152	     -0.00023439	     -0.22209712	      0.00158648	      0.00008539	    159.26053081
      1.57527394	     -0.06901100	     -0.00004322	     -0.21000519	     -0.06621698	      0.88296168	     -0.00023539	     -0.22209467	      0.00169673	      0.00011633	    160.86538588
      1.57689571	     -0.06897686	     -0.00004826	     -0.20997203	     -0.06621414	      0.88296189	     -0.00023639	     -0.22209060	      0.00180786	      0.00014731	    160.80296905
      1.57856199	     -0.06892568	     -0.00005323	     -0.20992185	     -0.06621103	      0.88296217	     -0.00023742	     -0.22208462	      0.00192045	      0.00017932	    161.75571225
      1.58022827	     -0.06886228	     -0.00005761	     -0.20985946	     -0.06620774	      0.88296249	     -0.00023845	     -0.22207640	      0.00203269	      0.00021328	    161.42595768
      1.58186709	     -0.06878382	     -0.00006187	     -0.20978199	     -0.06620432	      0.88296287	     -0.00023946	     -0.22206604	      0.00214110	      0.00024840	    161.71347203
      1.58350591	     -0.06869086	     -0.00006548	     -0.20969000	     -0.06620072	      0.88296331	     -0.00024048	     -0.22205325	      0.00224712	      0.00028579	    162.59256888
      1.58514473	     -0.06858820	     -0.00006945	     -0.20958829	     -0.06619696	      0.88296381	     -0.00024149	     -0.22203799	      0.00235083	      0.00032569	    163.57067068
      1.58694116	     -0.06846550	     -0.00007342	     -0.20946662	     -0.06619263	      0.88296444	     -0.00024261	     -0.22201851	      0.00246296	      0.00037363	    162.60317044
      1.58873758	     -0.06832544	     -0.00007818	     -0.20932752	     -0.06618811	      0.88296515	     -0.00024372	     -0.22199628	      0.00256848	      0.00042499	    165.53495539
      1.59027532	     -0.06820103	     -0.00008087	     -0.20920395	     -0.06618409	      0.88296584	     -0.00024468	     -0.22197501	      0.00265881	      0.00047324	    164.06342502
      1.59181306	     -0.06806411	     -0.00008419	     -0.20906782	     -0.06617994	      0.88296661	     -0.00024564	     -0.22195185	      0.00274351	      0.00052344	    166.23089828
      1.59335080	     -0.06792505	     -0.00008670	     -0.20892954	     -0.06617565	      0.88296745	     -0.00024659	     -0.22192680	      0.00282694	      0.00057652	    165.91865097
      1.59520856	     -0.06774335	     -0.00008988	     -0.20874874	     -0.06617031	      0.88296859	     -0.00024775	     -0.22189422	      0.00292258	      0.00064420	    166.62677242
      1.59706632	     -0.06755634	     -0.00009264	     -0.20856258	     -0.06616480	      0.88296985	     -0.00024891	     -0.22185908	      0.00301307	      0.00071465	    167.82932370
      1.59850005	     -0.06740583	     -0.00009540	     -0.20841269	     -0.06616043	      0.88297091	     -0.00024981	     -0.22183035	      0.00307965	      0.00077035	    168.94753749
      1.59993379	     -0.06725176	     -0.00009739	     -0.20825923	     -0.06615597	      0.88297206	     -0.00025070	     -0.22180029	      0.00314377	      0.00082749	    169.23208861
      1.60187752	     -0.06704010	     -0.00010053	     -0.20804833	     -0.06614978	      0.88297374	     -0.00025192	     -0.22175749	      0.00322552	      0.00090518	    170.11322141
      1.60348781	     -0.06685774	     -0.00010293	     -0.20786657	     -0.06614453	      0.88297525	     -0.00025293	     -0.22172043	      0.00328872	      0.00097170	    170.49574370
      1.60509810	     -0.06667021	     -0.00010561	     -0.20767957	     -0.06613919	      0.88297687	     -0.00025394	     -0.22168196	      0.00334728	      0.00103642	    172.83977918
      1.60670840	     -0.06649374	     -0.00010801	     -0.20750363	     -0.06613375	      0.88297859	     -0.00025495	     -0.22164223	      0.00340409	      0.00110055	    172.31992848
      1.60831869	     -0.06631069	     -0.00011158	     -0.20732104	     -0.06612823	      0.88298042	     -0.00025597	     -0.22160160	      0.00345570	      0.00116299	    173.66951966
      1.60992898	     -0.06613170	     -0.00011400	     -0.20714248	     -0.06612263	      0.88298234	     -0.00025698	     -0.22156005	      0.00350371	      0.00122308	    174.43721686
      1.61153928	     -0.06595342	     -0.00011795	     -0.20696457	     -0.06611695	      0.88298435	     -0.00025800	     -0.22151775	      0.00354795	      0.00128116	    175.21119409
      1.61314957	     -0.06577850	     -0.00012026	     -0.20679002	     -0.06611120	      0.88298646	     -0.00025902	     -0.22147483	      0.00358803	      0.00133517	    176.36223695
      1.61475986	     -0.06560700	     -0.00012412	     -0.20661883	     -0.06610539	      0.88298865	     -0.00026004	     -0.22143142	      0.00362551	      0.00138633	    176.03061402
      1.61637016	     -0.06543543	     -0.00012583	     -0.20644755	     -0.06609953	      0.88299092	     -0.00026106	     -0.22138767	      0.00365765	      0.00143214	    177.84920658
      1.61798045	     -0.06527427	     -0.00012988	     -0.20628663	     -0.06609362	      0.88299326	     -0.00026208	     -0.22134365	      0.00368780	      0.00147378	    177.76222159
      1.61959074	     -0.06511772	     -0.00013155	     -0.20613031	     -0.06608766	      0.88299567	     -0.00026311	     -0.22129965	      0.00371367	      0.00150901	    178.90284179
      1.62120103	     -0.06496739	     -0.00013660	     -0.20598014	     -0.06608166	      0.88299812	     -0.00026413	     -0.22125577	      0.00373712	      0.00153896	    179.26766905
      1.62259168	     -0.06484078	     -0.00013786	     -0.20585367	     -0.06607645	      0.88300028	     -0.00026502	     -0.22121807	      0.00375435	      0.00155904	    180.20127873
      1.62398233	     -0.06472122	     -0.00014104	     -0.20573423	     -0.06607122	      0.88300246	     -0.00026591	     -0.22118060	      0.00377024	      0.00157486	    180.02913002
      1.62537298	     -0.06460319	     -0.00014299	     -0.20561630	     -0.06606596	      0.88300465	     -0.00026680	     -0.22114343	      0.00378318	      0.00158513	    181.03005055
      1.62747691	     -0.06443922	     -0.00014698	     -0.20545244	     -0.06605799	      0.88300800	     -0.00026814	     -0.22108779	      0.00380109	      0.00159125	    179.75801911
      1.62903769	     -0.06431036	     -0.00014812	     -0.20532365	     -0.06605205	      0.88301048	     -0.00026914	     -0.22104708	      0.00380892	      0.00158810	    182.51962411
      1.63059847	     -0.06419871	     -0.00015180	     -0.20521202	     -0.06604609	      0.88301295	     -0.00027014	     -0.22100667	      0.00381693	      0.00157875	    182.47062470
      1.63215925	     -0.06408358	     -0.00015283	     -0.20509693	     -0.06604013	      0.88301540	     -0.00027114	     -0.22096680	      0.00382237	      0.00156377	    183.06650374
      1.63372004	     -0.06398011	     -0.00015628	     -0.20499345	     -0.06603416	      0.88301783	     -0.00027214	     -0.22092741	      0.00382600	      0.00154320	    183.31499744
      1.63528082	     -0.06387558	     -0.00015624	     -0.20488894	     -0.06602819	      0.88302022	     -0.00027315	     -0.22088868	      0.00382758	      0.00151768	    183.50549707
      1.63684160	     -0.06378532	     -0.00015970	     -0.20479862	     -0.06602222	      0.88302256	     -0.00027415	     -0.22085060	      0.00382667	      0.00148696	    184.47044016
      1.63840238	     -0.06369395	     -0.00016021	     -0.20470724	     -0.06601625	      0.88302486	     -0.00027516	     -0.22081343	      0.00382478	      0.00145172	    184.32696400
      1.63996317	     -0.06361539	     -0.00016467	     -0.20462857	     -0.06601028	      0.88302709	     -0.00027616	     -0.22077718	      0.00382086	      0.00141238	    184.50715101
      1.64152395	     -0.06353988	     -0.00016526	     -0.20455300	     -0.06600432	      0.88302926	     -0.00027717	     -0.22074206	      0.00381492	      0.00136859	    185.30497501
      1.64292327	     -0.06348421	     -0.00016912	     -0.20449722	     -0.06599899	      0.88303115	     -0.00027807	     -0.22071151	      0.00380904	      0.00132626	    185.29057313
      1.64432259	     -0.06342845	     -0.00016976	     -0.20444138	     -0.06599366	      0.88303297	     -0.00027897	     -0.22068190	      0.00380198	      0.00128121	    185.45974543
      1.64572191	     -0.06337921	     -0.00017168	     -0.20439205	     -0.06598835	      0.88303473	     -0.00027988	     -0.22065314	      0.00379392	      0.00123355	    185.83471585
      1.64762106	     -0.06331890	     -0.00017228	     -0.20433163	     -0.06598115	      0.88303701	     -0.00028111	     -0.22061546	      0.00378209	      0.00116498	    185.83290436
      1.64919013	     -0.06327247	     -0.00017522	     -0.20428506	     -0.06597523	      0.88303879	     -0.00028212	     -0.22058545	      0.00377127	      0.00110663	    185.90534367
      1.65075921	     -0.06322505	     -0.00017460	     -0.20423755	     -0.06596932	      0.88304048	     -0.00028314	     -0.22055644	      0.00375975	      0.00104590	    186.14891952
      1.65214685	     -0.06319220	     -0.00017765	     -0.20420457	     -0.06596411	      0.88304190	     -0.00028403	     -0.22053157	      0.00374889	      0.00099092	    186.72660844
      1.65353450	     -0.06316092	     -0.00017800	     -0.20417318	     -0.06595891	      0.88304323	     -0.00028493	     -0.22050749	      0.00373795	      0.00093529	    186.64389080
      1.65492215	     -0.06313271	     -0.00017978	     -0.20414484	     -0.06595374	      0.88304449	     -0.00028583	     -0.22048417	      0.00372643	      0.00087947	    186.80888865
      1.65666573	     -0.06309974	     -0.00018051	     -0.20411174	     -0.06594725	      0.88304596	     -0.00028696	     -0.22045583	      0.00371157	      0.00080957	    186.62237541
      1.65822299	     -0.06307533	     -0.00018282	     -0.20408718	     -0.06594148	      0.88304718	     -0.00028797	     -0.22043139	      0.00369762	      0.00074805	    186.74206263
      1.65978025	     -0.06304986	     -0.00018260	     -0.20406159	     -0.06593574	      0.88304829	     -0.00028897	     -0.22040778	      0.00368302	      0.00068749	    187.14044745
      1.66133751	     -0.06303333	     -0.00018491	     -0.20404489	     -0.06593001	      0.88304932	     -0.00028998	     -0.22038490	      0.00366795	      0.00062784	    187.84738166
      1.66289477	     -0.06301873	     -0.00018400	     -0.20403019	     -0.06592431	      0.88305025	     -0.00029098	     -0.22036287	      0.00365407	      0.00057075	    186.24541222
      1.66445203	     -0.06300532	     -0.00018681	     -0.20401659	     -0.06591863	      0.88305110	     -0.00029199	     -0.22034163	      0.00363769	      0.00051508	    188.03788623
      1.66576447	     -0.06299980	     -0.00018585	     -0.20401098	     -0.06591387	      0.88305174	     -0.00029284	     -0.22032431	      0.00362507	      0.00046971	    187.47997571
      1.66707690	     -0.06299648	     -0.00018707	     -0.20400753	     -0.06590912	      0.88305233	     -0.00029368	     -0.22030759	      0.00361224	      0.00042636	    187.24309734
      1.66865746	     -0.06299545	     -0.00018737	     -0.20400636	     -0.06590342	      0.88305296	     -0.00029470	     -0.22028822	      0.00359602	      0.00037580	    187.81139151
      1.67023801	     -0.06300264	     -0.00018852	     -0.20401342	     -0.06589775	      0.88305352	     -0.00029572	     -0.22026968	      0.00358127	      0.00032850	    186.30160438
      1.67181857	     -0.06300657	     -0.00018841	     -0.20401721	     -0.06589210	      0.88305400	     -0.00029673	     -0.22025204	      0.00356466	      0.00028338	    187.42271237
      1.67339912	     -0.06302237	     -0.00018984	     -0.20403285	     -0.06588648	      0.88305442	     -0.00029775	     -0.22023516	      0.00354920	      0.00024048	    187.37193907
      1.67497968	     -0.06303944	     -0.00018920	     -0.20404981	     -0.06588088	      0.88305477	     -0.00029876	     -0.22021921	      0.00353469	      0.00020041	    186.26423482
      1.67656023	     -0.06306234	     -0.00019142	     -0.20407254	     -0.06587531	      0.88305505	     -0.00029977	     -0.22020411	      0.00351904	      0.00016224	    187.23712583
      1.67814079	     -0.06308845	     -0.00018992	     -0.20409856	     -0.06586976	      0.88305528	     -0.00030078	     -0.22018991	      0.00350515	      0.00012622	    186.38513906
      1.67955492	     -0.06311850	     -0.00019221	     -0.20412847	     -0.06586481	      0.88305544	     -0.00030168	     -0.22017793	      0.00349256	      0.00009563	    186.54825785
      1.68096906	     -0.06314867	     -0.00019115	     -0.20415856	     -0.06585988	      0.88305555	     -0.00030259	     -0.22016670	      0.00348085	      0.00006663	    186.04948178
      1.68238319	     -0.06318424	     -0.00019212	     -0.20419402	     -0.06585497	      0.88305563	     -0.00030349	     -0.22015616	      0.00346931	      0.00003884	    186.17437989
      1.68413123	     -0.06323245	     -0.00019124	     -0.20424214	     -0.06584891	      0.88305566	     -0.00030460	     -0.22014413	      0.00345653	      0.00000628	    185.28534370
      1.68559777	     -0.06327709	     -0.00019319	     -0.20428667	     -0.06584385	      0.88305565	     -0.00030553	     -0.22013482	      0.00344605	     -0.00001966	    185.40231271
      1.68706431	     -0.06332409	     -0.00019259	     -0.20433361	     -0.06583881	      0.88305561	     -0.00030646	     -0.22012625	      0.00343674	     -0.00004447	    184.84924150
      1.68853085	     -0.06337584	     -0.00019401	     -0.20438527	     -0.06583377	      0.88305552	     -0.00030739	     -0.22011834	      0.00342779	     -0.00006873	    185.12680135
      1.68999739	     -0.06342929	     -0.00019318	     -0.20443869	     -0.06582875	      0.88305541	     -0.00030831	     -0.22011111	      0.00342093	     -0.00009146	    183.61631794
      1.69146393	     -0.06348246	     -0.00019374	     -0.20449181	     -0.06582374	      0.88305526	     -0.00030924	     -0.22010448	      0.00341358	     -0.00011382	    184.28401522
      1.69293047	     -0.06353950	     -0.00019289	     -0.20454883	     -0.06581874	      0.88305507	     -0.00031016	     -0.22009837	      0.00340829	     -0.00013541	    183.47872126
      1.69475237	     -0.06361085	     -0.00019352	     -0.20462015	     -0.06581253	      0.88305480	     -0.00031131	     -0.22009147	      0.00340293	     -0.00016119	    183.05364070
      1.69608877	     -0.06366325	     -0.00019201	     -0.20467256	     -0.06580799	      0.88305458	     -0.00031215	     -0.22008681	      0.00340001	     -0.00017946	    182.65909741
      1.69742516	     -0.06371644	     -0.00019210	     -0.20472575	     -0.06580344	      0.88305432	     -0.00031298	     -0.22008247	      0.00339805	     -0.00019719	    182.47844273
      1.69914790	     -0.06378677	     -0.00019103	     -0.20479611	     -0.06579759	      0.88305396	     -0.00031406	     -0.22007726	      0.00339723	     -0.00021927	    181.67450673
      1.70087064	     -0.06385460	     -0.00019213	     -0.20486396	     -0.06579174	      0.88305357	     -0.00031514	     -0.22007246	      0.00339779	     -0.00023960	    181.24407132
      1.70224911	     -0.06390862	     -0.00019071	     -0.20491803	     -0.06578705	      0.88305323	     -0.00031600	     -0.22006891	      0.00339903	     -0.00025556	    181.24459139
      1.70362759	     -0.06396430	     -0.00019122	     -0.20497375	     -0.06578237	      0.88305287	     -0.00031685	     -0.22006558	      0.00340191	     -0.00027034	    180.64044727
      1.70533527	     -0.06403146	     -0.00019038	     -0.20504099	     -0.06577655	      0.88305239	     -0.00031791	     -0.22006170	      0.00340634	     -0.00028790	    180.50098900
      1.70704295	     -0.06410046	     -0.00019161	     -0.20511006	     -0.06577073	      0.88305188	     -0.00031897	     -0.22005802	      0.00341272	     -0.00030412	    179.89426388
      1.70854855	     -0.06415342	     -0.00018977	     -0.20516313	     -0.06576559	      0.88305142	     -0.00031990	     -0.22005493	      0.00341941	     -0.00031633	    179.09886191
      1.71005415	     -0.06421189	     -0.00019131	     -0.20522166	     -0.06576044	      0.88305093	     -0.00032083	     -0.22005186	      0.00342684	     -0.00032812	    179.35592120
      1.71155975	     -0.06426453	     -0.00018999	     -0.20527443	     -0.06575527	      0.88305043	     -0.00032176	     -0.22004889	      0.00343617	     -0.00033833	    178.32932071
      1.71306535	     -0.06431529	     -0.00019122	     -0.20532528	     -0.06575009	      0.88304991	     -0.00032269	     -0.22004592	      0.00344534	     -0.00034773	    179.02360263
      1.71457095	     -0.06436541	     -0.00019037	     -0.20537554	     -0.06574489	      0.88304938	     -0.00032361	     -0.22004293	      0.00345674	     -0.00035528	    177.71126594
      1.71607655	     -0.06441146	     -0.00019169	     -0.20542169	     -0.06573968	      0.88304884	     -0.00032453	     -0.22003995	      0.00346791	     -0.00036155	    177.98749133
      1.71758215	     -0.06445407	     -0.00019118	     -0.20546444	     -0.06573445	      0.88304830	     -0.00032545	     -0.22003693	      0.00348041	     -0.00036615	    177.27020353
      1.71908775	     -0.06449486	     -0.00019257	     -0.20550534	     -0.06572920	      0.88304774	     -0.00032637	     -0.22003385	      0.00349276	     -0.00036963	    177.80729174
      1.72059335	     -0.06453300	     -0.00019250	     -0.20554363	     -0.06572393	      0.88304718	     -0.00032729	     -0.22003073	      0.00350715	     -0.00037088	    176.16472756
      1.72209896	     -0.06456375	     -0.00019390	     -0.20557449	     -0.06571864	      0.88304662	     -0.00032821	     -0.22002755	      0.00352022	     -0.00037087	    177.18922503
      1.72360456	     -0.06459526	     -0.00019415	     -0.20560614	     -0.06571333	      0.88304607	     -0.00032913	     -0.22002425	      0.00353457	     -0.00036967	    176.83902913
      1.72511016	     -0.06462164	     -0.00019555	     -0.20563265	     -0.06570800	      0.88304551	     -0.00033004	     -0.22002090	      0.00354975	     -0.00036602	    175.98151734
      1.72661576	     -0.06464222	     -0.00019607	     -0.20565336	     -0.06570264	      0.88304497	     -0.00033095	     -0.22001747	      0.00356393	     -0.00036152	    176.63325910
      1.72826442	     -0.06466582	     -0.00019767	     -0.20567711	     -0.06569675	      0.88304438	     -0.00033195	     -0.22001362	      0.00358126	     -0.00035434	    175.20328030
      1.72991308	     -0.06467715	     -0.00019814	     -0.20568858	     -0.06569084	      0.88304380	     -0.00033295	     -0.22000974	      0.00359671	     -0.00034547	    176.21716850
      1.73156174	     -0.06469303	     -0.00020045	     -0.20570459	     -0.06568489	      0.88304324	     -0.00033394	     -0.22000568	      0.00361314	     -0.00033507	    175.97180072
      1.73321040	     -0.06469911	     -0.00020009	     -0.20571083	     -0.06567892	      0.88304269	     -0.00033493	     -0.22000165	      0.00362990	     -0.00032234	    175.10510756
      1.73465654	     -0.06470590	     -0.00020292	     -0.20571770	     -0.06567366	      0.88304224	     -0.00033580	     -0.21999804	      0.00364317	     -0.00031051	    176.03942184
      1.73610269	     -0.06470687	     -0.00020305	     -0.20571881	     -0.06566838	      0.88304180	     -0.00033667	     -0.21999443	      0.00365778	     -0.00029684	    174.92177357
      1.73754884	     -0.06470567	     -0.00020499	     -0.20571769	     -0.06566308	      0.88304138	     -0.00033753	     -0.21999079	      0.00367082	     -0.00028255	    175.68244165
      1.73936661	     -0.06470269	     -0.00020555	     -0.20571487	     -0.06565640	      0.88304088	     -0.00033862	     -0.21998620	      0.00368853	     -0.00026277	    174.20538971
      1.74081659	     -0.06469622	     -0.00020814	     -0.20570847	     -0.06565104	      0.88304051	     -0.00033948	     -0.21998253	      0.00370041	     -0.00024639	    175.75153386
      1.74226657	     -0.06468953	     -0.00020854	     -0.20570190	     -0.06564566	      0.88304017	     -0.00034034	     -0.21997887	      0.00371381	     -0.00022886	    174.66130451
      1.74371655	     -0.06467959	     -0.00021034	     -0.20569204	     -0.06564027	      0.88303985	     -0.00034120	     -0.21997522	      0.00372593	     -0.00021082	    175.08052963
      1.74553393	     -0.06466628	     -0.00021095	     -0.20567885	     -0.06563349	      0.88303949	     -0.00034227	     -0.21997067	      0.00374079	     -0.00018813	    175.20102743
      1.74698725	     -0.06465527	     -0.00021304	     -0.20566792	     -0.06562804	      0.88303923	     -0.00034313	     -0.21996707	      0.00375304	     -0.00016877	    174.45356124
      1.74844057	     -0.06464109	     -0.00021318	     -0.20565384	     -0.06562258	      0.88303900	     -0.00034398	     -0.21996354	      0.00376428	     -0.00015004	    174.54376123
      1.74989390	     -0.06462951	     -0.00021458	     -0.20564233	     -0.06561710	      0.88303879	     -0.00034483	     -0.21996008	      0.00377533	     -0.00013188	    174.74539373
      1.75178139	     -0.06461784	     -0.00021497	     -0.20563078	     -0.06560996	      0.88303856	     -0.00034594	     -0.21995588	      0.00379066	     -0.00010901	    172.98375387
      1.75320973	     -0.06460895	     -0.00021759	     -0.20562192	     -0.06560454	      0.88303842	     -0.00034677	     -0.21995303	      0.00380011	     -0.00009310	    174.52025970
      1.75463806	     -0.06460827	     -0.00021871	     -0.20562131	     -0.06559910	      0.88303830	     -0.00034760	     -0.21995057	      0.00381085	     -0.00007886	    174.08526961
      1.75606639	     -0.06461092	     -0.00022132	     -0.20562399	     -0.06559365	      0.88303819	     -0.00034843	     -0.21994868	      0.00382195	     -0.00006588	    173.45733816
      1.75749472	     -0.06461402	     -0.00022339	     -0.20562712	     -0.06558819	      0.88303811	     -0.00034926	     -0.21994738	      0.00383242	     -0.00005522	    173.79086473
      1.75985792	     -0.06462879	     -0.00022857	     -0.20564195	     -0.06557911	      0.88303799	     -0.00035062	     -0.21994645	      0.00385160	     -0.00004224	    172.86917393
      1.76116248	     -0.06463115	     -0.00022912	     -0.20564436	     -0.06557408	      0.88303794	     -0.00035137	     -0.21994665	      0.00386163	     -0.00003804	    173.38849725
      1.76246704	     -0.06463947	     -0.00023172	     -0.20565272	     -0.06556903	      0.88303789	     -0.00035212	     -0.21994723	      0.00387282	     -0.00003540	    172.93291087
      1.76426742	     -0.06464904	     -0.00023438	     -0.20566235	     -0.06556204	      0.88303783	     -0.00035315	     -0.21994872	      0.00388789	     -0.00003548	    173.44174547
      1.76587430	     -0.06466309	     -0.00023758	     -0.20567644	     -0.06555579	      0.88303777	     -0.00035406	     -0.21995066	      0.00390363	     -0.00003751	    171.51961259
      1.76748118	     -0.06466687	     -0.00023945	     -0.20568029	     -0.06554950	      0.88303771	     -0.00035497	     -0.21995323	      0.00391718	     -0.00004309	    173.24385010
      1.76908806	     -0.06468318	     -0.00024276	     -0.20569665	     -0.06554319	      0.88303763	     -0.00035587	     -0.21995622	      0.00393398	     -0.00005007	    171.30891608
      1.77069494	     -0.06468915	     -0.00024405	     -0.20570269	     -0.06553686	      0.88303755	     -0.00035677	     -0.21995984	      0.00394879	     -0.00006009	    173.10493756
      1.77230182	     -0.06470534	     -0.00024719	     -0.20571896	     -0.06553050	      0.88303744	     -0.00035767	     -0.21996385	      0.00396698	     -0.00007077	    170.70008069
      1.77364389	     -0.06470739	     -0.00024861	     -0.20572107	     -0.06552517	      0.88303734	     -0.00035841	     -0.21996766	      0.00398028	     -0.00008130	    172.03653388
      1.77498595	     -0.06471698	     -0.00025114	     -0.20573072	     -0.06551982	      0.88303722	     -0.00035915	     -0.21997178	      0.00399530	     -0.00009206	    171.28716878
      1.77669966	     -0.06472550	     -0.00025387	     -0.20573931	     -0.06551295	      0.88303705	     -0.00036009	     -0.21997753	      0.00401418	     -0.00010668	    171.45313522
      1.77841337	     -0.06473761	     -0.00025737	     -0.20575151	     -0.06550606	      0.88303686	     -0.00036102	     -0.21998373	      0.00403448	     -0.00012111	    170.27965632
      1.78012708	     -0.06473581	     -0.00025954	     -0.20574980	     -0.06549913	      0.88303664	     -0.00036195	     -0.21999038	      0.00405328	     -0.00013586	    172.02674583
      1.78147402	     -0.06474552	     -0.00026238	     -0.20575958	     -0.06549366	      0.88303645	     -0.00036267	     -0.21999568	      0.00407030	     -0.00014617	    170.55300872
      1.78282096	     -0.06474777	     -0.00026439	     -0.20576190	     -0.06548816	      0.88303624	     -0.00036339	     -0.22000122	      0.00408630	     -0.00015661	    171.13739384
      1.78462118	     -0.06475448	     -0.00026732	     -0.20576873	     -0.06548079	      0.88303595	     -0.00036434	     -0.22000887	      0.00410914	     -0.00016936	    170.29302325
      1.78642140	     -0.06474912	     -0.00026954	     -0.20576348	     -0.06547337	      0.88303564	     -0.00036528	     -0.22001672	      0.00413164	     -0.00018015	    170.51144984
      1.78776337	     -0.06474848	     -0.00027213	     -0.20576292	     -0.06546781	      0.88303539	     -0.00036598	     -0.22002246	      0.00414857	     -0.00018677	    170.64000558
      1.78910534	     -0.06474262	     -0.00027420	     -0.20575714	     -0.06546224	      0.88303513	     -0.00036667	     -0.22002819	      0.00416557	     -0.00019239	    171.20365910
      1.79087858	     -0.06473347	     -0.00027691	     -0.20574812	     -0.06545483	      0.88303479	     -0.00036757	     -0.22003557	      0.00418948	     -0.00019686	    170.08220741
      1.79265183	     -0.06470858	     -0.00027928	     -0.20572334	     -0.06544738	      0.88303444	     -0.00036847	     -0.22004261	      0.00421102	     -0.00019813	    172.18576421
      1.79412483	     -0.06469593	     -0.00028212	     -0.20571079	     -0.06544116	      0.88303415	     -0.00036921	     -0.22004796	      0.00423070	     -0.00019628	    171.12419180
      1.79559782	     -0.06467324	     -0.00028491	     -0.20568819	     -0.06543492	      0.88303386	     -0.00036994	     -0.22005308	      0.00424923	     -0.00019144	    171.44942257
      1.79707082	     -0.06464976	     -0.00028762	     -0.20566480	     -0.06542864	      0.88303358	     -0.00037066	     -0.22005781	      0.00426721	     -0.00018402	    171.88953132
      1.79890719	     -0.06461382	     -0.00029064	     -0.20562898	     -0.06542079	      0.88303326	     -0.00037155	     -0.22006309	      0.00429037	     -0.00017018	    170.84457490
      1.80074356	     -0.06456232	     -0.00029285	     -0.20557758	     -0.06541289	      0.88303296	     -0.00037244	     -0.22006751	      0.00430969	     -0.00015212	    173.41935388
      1.80215707	     -0.06452222	     -0.00029398	     -0.20553758	     -0.06540679	      0.88303276	     -0.00037311	     -0.22007011	      0.00432647	     -0.00013393	    172.40041335
      1.80357058	     -0.06447860	     -0.00029485	     -0.20549406	     -0.06540066	      0.88303258	     -0.00037378	     -0.22007215	      0.00434131	     -0.00011350	    172.96952261
      1.80498409	     -0.06443051	     -0.00029554	     -0.20544606	     -0.06539451	      0.88303244	     -0.00037444	     -0.22007360	      0.00435556	     -0.00009042	    173.49985911
      1.80713053	     -0.06435745	     -0.00029641	     -0.20537313	     -0.06538514	      0.88303229	     -0.00037543	     -0.22007452	      0.00437639	     -0.00005067	    173.19573836
      1.80854555	     -0.06429667	     -0.00029734	     -0.20531242	     -0.06537894	      0.88303224	     -0.00037607	     -0.22007438	      0.00438801	     -0.00002030	    174.16154894
      1.80996056	     -0.06423848	     -0.00029777	     -0.20525430	     -0.06537273	      0.88303223	     -0.00037671	     -0.22007344	      0.00439941	      0.00001191	    174.54703740
      1.81168859	     -0.06416679	     -0.00029874	     -0.20518267	     -0.06536511	      0.88303229	     -0.00037748	     -0.22007145	      0.00441171	      0.00005349	    175.69809049
      1.81341661	     -0.06409664	     -0.00029944	     -0.20511259	     -0.06535748	      0.88303242	     -0.00037824	     -0.22006853	      0.00442378	      0.00009799	    175.11663446
      1.81474303	     -0.06403595	     -0.00030049	     -0.20505191	     -0.06535161	      0.88303257	     -0.00037882	     -0.22006572	      0.00443086	      0.00013381	    176.19131711
      1.81606944	     -0.06397795	     -0.00030110	     -0.20499394	     -0.06534572	      0.88303277	     -0.00037939	     -0.22006233	      0.00443810	      0.00017061	    176.16478997
      1.81739586	     -0.06391713	     -0.00030177	     -0.20493313	     -0.06533983	      0.88303302	     -0.00037996	     -0.22005838	      0.00444388	      0.00020764	    177.06316845
      1.81928401	     -0.06383320	     -0.00030264	     -0.20484922	     -0.06533144	      0.88303347	     -0.00038076	     -0.22005176	      0.00445211	      0.00026169	    176.12036846
      1.82094056	     -0.06374842	     -0.00030346	     -0.20476442	     -0.06532406	      0.88303394	     -0.00038145	     -0.22004499	      0.00445539	      0.00030946	    178.51814478
      1.82259711	     -0.06367188	     -0.00030367	     -0.20468788	     -0.06531667	      0.88303449	     -0.00038213	     -0.22003712	      0.00445965	      0.00035770	    177.83351465
      1.82390803	     -0.06360359	     -0.00030420	     -0.20461956	     -0.06531083	      0.88303499	     -0.00038266	     -0.22003025	      0.00446038	      0.00039528	    179.45598112
      1.82521895	     -0.06353967	     -0.00030426	     -0.20455562	     -0.06530498	      0.88303553	     -0.00038319	     -0.22002275	      0.00446145	      0.00043306	    179.25277782
      1.82680165	     -0.06346138	     -0.00030442	     -0.20447729	     -0.06529792	      0.88303625	     -0.00038381	     -0.22001294	      0.00446033	      0.00047724	    180.55762892
      1.82838436	     -0.06338760	     -0.00030419	     -0.20440346	     -0.06529086	      0.88303704	     -0.00038443	     -0.22000237	      0.00445960	      0.00052099	    179.38760971
      1.82996706	     -0.06330629	     -0.00030416	     -0.20432208	     -0.06528380	      0.88303790	     -0.00038504	     -0.21999111	      0.00445526	      0.00056260	    181.43620840
      1.83154977	     -0.06323383	     -0.00030379	     -0.20424955	     -0.06527676	      0.88303882	     -0.00038565	     -0.21997902	      0.00445133	      0.00060209	    181.50177131
      1.83313247	     -0.06315450	     -0.00030407	     -0.20417013	     -0.06526972	      0.88303980	     -0.00038624	     -0.21996628	      0.00444620	      0.00063996	    181.63767235
      1.83471518	     -0.06307758	     -0.00030407	     -0.20409310	     -0.06526268	      0.88304084	     -0.00038683	     -0.21995276	      0.00443924	      0.00067521	    182.73332727
      1.83629788	     -0.06299771	     -0.00030513	     -0.20401311	     -0.06525566	      0.88304194	     -0.00038741	     -0.21993851	      0.00443174	      0.00070830	    183.08982260
      1.83764729	     -0.06292998	     -0.00030521	     -0.20394527	     -0.06524969	      0.88304291	     -0.00038789	     -0.21992573	      0.00442431	      0.00073511	    183.27073258
      1.83899670	     -0.06285933	     -0.00030603	     -0.20387449	     -0.06524372	      0.88304392	     -0.00038838	     -0.21991238	      0.00441540	      0.00075995	    184.29650206
      1.84063579	     -0.06277390	     -0.00030653	     -0.20378891	     -0.06523650	      0.88304519	     -0.00038895	     -0.21989537	      0.00440439	      0.00078861	    183.81458685
      1.84227488	     -0.06267879	     -0.00030765	     -0.20369362	     -0.06522929	      0.88304650	     -0.00038952	     -0.21987748	      0.00438994	      0.00081486	    185.88991878
      1.84373255	     -0.06259912	     -0.00030802	     -0.20361379	     -0.06522290	      0.88304771	     -0.00039002	     -0.21986070	      0.00437745	      0.00083714	    185.29882952
      1.84519022	     -0.06251031	     -0.00030906	     -0.20352479	     -0.06521653	      0.88304894	     -0.00039051	     -0.21984324	      0.00436225	      0.00085791	    186.52676687
      1.84664788	     -0.06242189	     -0.00030920	     -0.20343618	     -0.06521018	      0.88305021	     -0.00039099	     -0.21982494	      0.00434610	      0.00087751	    186.92897639
      1.84810555	     -0.06232709	     -0.00030984	     -0.20334118	     -0.06520386	      0.88305150	     -0.00039147	     -0.21980587	      0.00432829	      0.00089635	    187.44283036
      1.84956322	     -0.06222998	     -0.00030999	     -0.20324385	     -0.06519756	      0.88305282	     -0.00039194	     -0.21978596	      0.00430879	      0.00091450	    187.90410133
      1.85102089	     -0.06212924	     -0.00031066	     -0.20314287	     -0.06519130	      0.88305417	     -0.00039241	     -0.21976524	      0.00428717	      0.00093193	    188.93430805
      1.85306258	     -0.06198715	     -0.00031067	     -0.20300043	     -0.06518258	      0.88305610	     -0.00039305	     -0.21973491	      0.00425470	      0.00095590	    188.97506023
      1.85423157	     -0.06190032	     -0.00031178	     -0.20291337	     -0.06517762	      0.88305722	     -0.00039341	     -0.21971691	      0.00423342	      0.00096909	    190.40891370
      1.85540056	     -0.06181425	     -0.00031216	     -0.20282706	     -0.06517268	      0.88305836	     -0.00039377	     -0.21969845	      0.00421162	      0.00098251	    190.73653350
      1.85722878	     -0.06167810	     -0.00031297	     -0.20269052	     -0.06516501	      0.88306018	     -0.00039432	     -0.21966871	      0.00417421	      0.00100294	    192.19897349
      1.85905701	     -0.06154252	     -0.00031302	     -0.20255454	     -0.06515742	      0.88306203	     -0.00039486	     -0.21963798	      0.00413537	      0.00102437	    190.78753986
      1.86042723	     -0.06142922	     -0.00031347	     -0.20244089	     -0.06515178	      0.88306344	     -0.00039526	     -0.21961438	      0.00410114	      0.00103980	    193.77969885
      1.86179744	     -0.06132223	     -0.00031323	     -0.20233357	     -0.06514618	      0.88306488	     -0.00039566	     -0.21959023	      0.00406710	      0.00105562	    193.79264659
      1.86316766	     -0.06121202	     -0.00031346	     -0.20222298	     -0.06514063	      0.88306634	     -0.00039605	     -0.21956565	      0.00403046	      0.00107139	    194.71521963
      1.86503221	     -0.06106459	     -0.00031311	     -0.20207504	     -0.06513317	      0.88306835	     -0.00039657	     -0.21953157	      0.00397775	      0.00109249	    195.41584031
      1.86638738	     -0.06095070	     -0.00031319	     -0.20196075	     -0.06512780	      0.88306985	     -0.00039694	     -0.21950636	      0.00393686	      0.00110842	    196.27776078
      1.86774256	     -0.06084103	     -0.00031204	     -0.20185067	     -0.06512250	      0.88307136	     -0.00039731	     -0.21948074	      0.00389423	      0.00112366	    197.00968557
      1.86909773	     -0.06073012	     -0.00031121	     -0.20173934	     -0.06511725	      0.88307289	     -0.00039767	     -0.21945483	      0.00384967	      0.00113847	    197.82291000
      1.87094772	     -0.06058230	     -0.00030907	     -0.20159093	     -0.06511019	      0.88307501	     -0.00039816	     -0.21941899	      0.00378585	      0.00115748	    198.71243955
      1.87241437	     -0.06046143	     -0.00030856	     -0.20146955	     -0.06510467	      0.88307672	     -0.00039854	     -0.21939032	      0.00373279	      0.00117250	    199.30893874
      1.87388101	     -0.06034474	     -0.00030629	     -0.20135236	     -0.06509924	      0.88307845	     -0.00039891	     -0.21936140	      0.00367760	      0.00118580	    200.08852062
      1.87534766	     -0.06023116	     -0.00030581	     -0.20123822	     -0.06509389	      0.88308020	     -0.00039928	     -0.21933237	      0.00362053	      0.00119800	    200.77411789
      1.87681430	     -0.06012197	     -0.00030361	     -0.20112849	     -0.06508862	      0.88308197	     -0.00039965	     -0.21930333	      0.00356128	      0.00120852	    201.56828015
      1.87828095	     -0.06001544	     -0.00030342	     -0.20102136	     -0.06508344	      0.88308375	     -0.00040001	     -0.21927437	      0.00350040	      0.00121756	    202.12223677
      1.87974759	     -0.05991192	     -0.00030100	     -0.20091726	     -0.06507835	      0.88308554	     -0.00040036	     -0.21924553	      0.00343742	      0.00122461	    202.80537029
      1.88121424	     -0.05981223	     -0.00030092	     -0.20081694	     -0.06507336	      0.88308734	     -0.00040071	     -0.21921687	      0.00337296	      0.00122984	    203.24198365
      1.88268088	     -0.05971554	     -0.00029794	     -0.20071965	     -0.06506846	      0.88308914	     -0.00040105	     -0.21918843	      0.00330634	      0.00123248	    204.11535258
      1.88414753	     -0.05962532	     -0.00029815	     -0.20062876	     -0.06506366	      0.88309095	     -0.00040140	     -0.21916027	      0.00323887	      0.00123327	    204.09099801
      1.88561418	     -0.05953698	     -0.00029504	     -0.20053978	     -0.06505896	      0.88309276	     -0.00040173	     -0.21913249	      0.00316911	      0.00123117	    205.00293086
      1.88692063	     -0.05946518	     -0.00029536	     -0.20046735	     -0.06505486	      0.88309437	     -0.00040203	     -0.21910809	      0.00310623	      0.00122703	    205.46291820
      1.88822708	     -0.05939672	     -0.00029351	     -0.20039829	     -0.06505084	      0.88309596	     -0.00040232	     -0.21908409	      0.00304231	      0.00122053	    205.80497571
      1.88979530	     -0.05932105	     -0.00029308	     -0.20032187	     -0.06504613	      0.88309787	     -0.00040267	     -0.21905587	      0.00296451	      0.00120970	    206.09720084
      1.89136351	     -0.05924971	     -0.00029039	     -0.20024979	     -0.06504155	      0.88309976	     -0.00040302	     -0.21902835	      0.00288502	      0.00119491	    206.93112896
      1.89270913	     -0.05919428	     -0.00029042	     -0.20019369	     -0.06503771	      0.88310135	     -0.00040331	     -0.21900528	      0.00281674	      0.00117989	    206.66951603
      1.89405475	     -0.05914128	     -0.00028815	     -0.20014004	     -0.06503397	      0.88310293	     -0.00040360	     -0.21898276	      0.00274704	      0.00116175	    207.36874534
      1.89540037	     -0.05909514	     -0.00028753	     -0.20009322	     -0.06503032	      0.88310448	     -0.00040389	     -0.21896079	      0.00267731	      0.00114128	    207.35767043
      1.89705299	     -0.05904423	     -0.00028528	     -0.20004150	     -0.06502597	      0.88310634	     -0.00040424	     -0.21893469	      0.00259014	      0.00111188	    208.41375836
      1.89853377	     -0.05900723	     -0.00028545	     -0.20000373	     -0.06502219	      0.88310797	     -0.00040455	     -0.21891213	      0.00251284	      0.00108328	    207.43782173
      1.90001456	     -0.05897078	     -0.00028265	     -0.19996655	     -0.06501852	      0.88310955	     -0.00040485	     -0.21889045	      0.00243358	      0.00105047	    208.73366147
      1.90149534	     -0.05894667	     -0.00028356	     -0.19994166	     -0.06501498	      0.88311108	     -0.00040516	     -0.21886956	      0.00235575	      0.00101552	    207.68366551
      1.90297612	     -0.05891773	     -0.00027995	     -0.19991200	     -0.06501155	      0.88311255	     -0.00040546	     -0.21884959	      0.00227624	      0.00097714	    208.75058354
      1.90424588	     -0.05890430	     -0.00028097	     -0.19989789	     -0.06500870	      0.88311377	     -0.00040571	     -0.21883306	      0.00220884	      0.00094227	    208.60060043
      1.90551564	     -0.05888900	     -0.00027913	     -0.19988196	     -0.06500594	      0.88311495	     -0.00040597	     -0.21881716	      0.00214114	      0.00090553	    208.75761034
      1.90712769	     -0.05887608	     -0.00027891	     -0.19986820	     -0.06500256	      0.88311637	     -0.00040629	     -0.21879779	      0.00205546	      0.00085686	    208.61855976
      1.90857423	     -0.05886517	     -0.00027679	     -0.19985657	     -0.06499964	      0.88311757	     -0.00040657	     -0.21878120	      0.00197802	      0.00081097	    209.28591561
      1.91002077	     -0.05886180	     -0.00027714	     -0.19985245	     -0.06499683	      0.88311871	     -0.00040686	     -0.21876530	      0.00190175	      0.00076440	    208.40507058
      1.91146730	     -0.05885467	     -0.00027484	     -0.19984460	     -0.06499414	      0.88311978	     -0.00040714	     -0.21875013	      0.00182438	      0.00071623	    209.28256575
      1.91291384	     -0.05885710	     -0.00027534	     -0.19984628	     -0.06499156	      0.88312079	     -0.00040742	     -0.21873558	      0.00174802	      0.00066739	    209.02860520
      1.91436038	     -0.05885606	     -0.00027282	     -0.19984454	     -0.06498908	      0.88312171	     -0.00040770	     -0.21872172	      0.00167141	      0.00061783	    209.34118067
      1.91580691	     -0.05886340	     -0.00027345	     -0.19985113	     -0.06498672	      0.88312257	     -0.00040798	     -0.21870846	      0.00159546	      0.00056828	    209.01430040
      1.91725345	     -0.05886661	     -0.00027069	     -0.19985365	     -0.06498447	      0.88312336	     -0.00040826	     -0.21869586	      0.00151939	      0.00051871	    209.14714262
      1.91869999	     -0.05887798	     -0.00027148	     -0.19986426	     -0.06498232	      0.88312407	     -0.00040853	     -0.21868381	      0.00144350	      0.00046921	    209.48813773
      1.92014652	     -0.05888690	     -0.00026837	     -0.19987251	     -0.06498029	      0.88312472	     -0.00040881	     -0.21867239	      0.00136842	      0.00042049	    208.93276252
      1.92159306	     -0.05890194	     -0.00026942	     -0.19988680	     -0.06497837	      0.88312529	     -0.00040908	     -0.21866153	      0.00129289	      0.00037216	    209.55803496
      1.92303960	     -0.05891437	     -0.00026632	     -0.19989857	     -0.06497655	      0.88312579	     -0.00040936	     -0.21865128	      0.00121845	      0.00032502	    208.92084404
      1.92431596	     -0.05893128	     -0.00026759	     -0.19991482	     -0.06497504	      0.88312618	     -0.00040960	     -0.21864273	      0.00115237	      0.00028405	    209.42775772
      1.92559232	     -0.05894767	     -0.00026618	     -0.19993061	     -0.06497361	      0.88312652	     -0.00040984	     -0.21863467	      0.00108712	      0.00024431	    209.02187070
      1.92686869	     -0.05896669	     -0.00026593	     -0.19994900	     -0.06497226	      0.88312681	     -0.00041008	     -0.21862708	      0.00102174	      0.00020531	    209.28178826
      1.92859603	     -0.05899554	     -0.00026397	     -0.19997704	     -0.06497057	      0.88312712	     -0.00041041	     -0.21861754	      0.00093460	      0.00015472	    208.19602315
      1.93032337	     -0.05902420	     -0.00026424	     -0.20000485	     -0.06496903	      0.88312734	     -0.00041074	     -0.21860885	      0.00084606	      0.00010590	    210.13289467
      1.93148361	     -0.05904853	     -0.00026159	     -0.20002868	     -0.06496809	      0.88312745	     -0.00041096	     -0.21860344	      0.00078862	      0.00007458	    208.81939442
      1.93264386	     -0.05907313	     -0.00026096	     -0.20005274	     -0.06496720	      0.88312752	     -0.00041118	     -0.21859842	      0.00073073	      0.00004411	    208.83236804
      1.93452178	     -0.05911544	     -0.00025900	     -0.20009419	     -0.06496592	      0.88312755	     -0.00041154	     -0.21859106	      0.00063775	     -0.00000332	    208.77404201
      1.93595899	     -0.05915158	     -0.00025851	     -0.20012967	     -0.06496505	      0.88312752	     -0.00041182	     -0.21858603	      0.00056727	     -0.00003764	    208.70662133
      1.93739621	     -0.05918809	     -0.00025666	     -0.20016555	     -0.06496429	      0.88312745	     -0.00041209	     -0.21858156	      0.00049755	     -0.00007048	    208.30231341
      1.93883342	     -0.05922786	     -0.00025614	     -0.20020467	     -0.06496362	      0.88312732	     -0.00041237	     -0.21857760	      0.00042829	     -0.00010203	    208.30729927
      1.94027063	     -0.05926913	     -0.00025420	     -0.20024532	     -0.06496306	      0.88312715	     -0.00041265	     -0.21857416	      0.00035990	     -0.00013206	    207.82702611
      1.94170785	     -0.05931161	     -0.00025366	     -0.20028716	     -0.06496259	      0.88312694	     -0.00041293	     -0.21857121	      0.00029175	     -0.00016096	    208.17688195
      1.94314506	     -0.05935734	     -0.00025160	     -0.20033230	     -0.06496222	      0.88312669	     -0.00041322	     -0.21856875	      0.00022483	     -0.00018847	    207.58458226
      1.94458227	     -0.05940466	     -0.00025118	     -0.20037899	     -0.06496194	      0.88312640	     -0.00041350	     -0.21856679	      0.00015820	     -0.00021492	    207.79995241
      1.94601949	     -0.05945442	     -0.00024914	     -0.20042817	     -0.06496176	      0.88312607	     -0.00041379	     -0.21856531	      0.00009293	     -0.00023996	    206.97565276
      1.94745670	     -0.05950585	     -0.00024885	     -0.20047899	     -0.06496168	      0.88312571	     -0.00041408	     -0.21856431	      0.00002760	     -0.00026438	    207.59506313
      1.94889391	     -0.05956046	     -0.00024699	     -0.20053304	     -0.06496168	      0.88312532	     -0.00041438	     -0.21856380	     -0.00003556	     -0.00028710	    206.08226627
      1.95033113	     -0.05961423	     -0.00024699	     -0.20058621	     -0.06496178	      0.88312489	     -0.00041467	     -0.21856380	     -0.00009930	     -0.00030932	    206.96151022
      1.95176834	     -0.05967331	     -0.00024525	     -0.20064473	     -0.06496197	      0.88312443	     -0.00041497	     -0.21856429	     -0.00016098	     -0.00033053	    206.05883949
      1.95320555	     -0.05973238	     -0.00024522	     -0.20070322	     -0.06496224	      0.88312394	     -0.00041527	     -0.21856527	     -0.00022224	     -0.00035106	    206.24805481
      1.95464277	     -0.05979437	     -0.00024352	     -0.20076468	     -0.06496260	      0.88312342	     -0.00041558	     -0.21856673	     -0.00028197	     -0.00037075	    205.47282205
      1.95607998	     -0.05985743	     -0.00024352	     -0.20082718	     -0.06496305	      0.88312287	     -0.00041589	     -0.21856864	     -0.00034113	     -0.00038996	    205.65806954
      1.95751719	     -0.05992255	     -0.00024171	     -0.20089180	     -0.06496358	      0.88312230	     -0.00041620	     -0.21857100	     -0.00039859	     -0.00040840	    204.73253803
      1.95895441	     -0.05998758	     -0.00024106	     -0.20095631	     -0.06496420	      0.88312170	     -0.00041652	     -0.21857380	     -0.00045551	     -0.00042632	    204.85455665
      1.96039162	     -0.06005560	     -0.00023900	     -0.20102384	     -0.06496489	      0.88312107	     -0.00041684	     -0.21857704	     -0.00051090	     -0.00044370	    204.20402669
      1.96182883	     -0.06012484	     -0.00023841	     -0.20109258	     -0.06496567	      0.88312042	     -0.00041716	     -0.21858069	     -0.00056534	     -0.00046065	    204.09114935
      1.96326605	     -0.06019555	     -0.00023662	     -0.20116282	     -0.06496652	      0.88311975	     -0.00041749	     -0.21858477	     -0.00061824	     -0.00047699	    203.30873400
      1.96470326	     -0.06026621	     -0.00023606	     -0.20123301	     -0.06496744	      0.88311905	     -0.00041782	     -0.21858925	     -0.00067041	     -0.00049309	    203.47716733
      1.96614047	     -0.06033981	     -0.00023441	     -0.20130617	     -0.06496844	      0.88311833	     -0.00041816	     -0.21859408	     -0.00072088	     -0.00050883	    202.85177571
      1.96757769	     -0.06041378	     -0.00023438	     -0.20137968	     -0.06496951	      0.88311759	     -0.00041850	     -0.21859929	     -0.00077017	     -0.00052406	    202.47906250
      1.96931308	     -0.06050352	     -0.00023262	     -0.20146891	     -0.06497090	      0.88311666	     -0.00041892	     -0.21860601	     -0.00082813	     -0.00054206	    201.96274049
      1.97061948	     -0.06057255	     -0.00023321	     -0.20153753	     -0.06497201	      0.88311595	     -0.00041924	     -0.21861135	     -0.00087051	     -0.00055515	    201.82281492
      1.97192589	     -0.06064104	     -0.00023216	     -0.20160567	     -0.06497318	      0.88311521	     -0.00041956	     -0.21861695	     -0.00091158	     -0.00056789	    201.20227665
      1.97360271	     -0.06073003	     -0.00023215	     -0.20169418	     -0.06497475	      0.88311425	     -0.00041998	     -0.21862443	     -0.00096300	     -0.00058400	    201.03685799
      1.97510865	     -0.06080986	     -0.00023095	     -0.20177362	     -0.06497623	      0.88311336	     -0.00042037	     -0.21863143	     -0.00100715	     -0.00059762	    199.98988383
      1.97661460	     -0.06088759	     -0.00023172	     -0.20185094	     -0.06497778	      0.88311245	     -0.00042076	     -0.21863866	     -0.00105067	     -0.00061104	    200.46504708
      1.97812055	     -0.06096736	     -0.00023039	     -0.20193036	     -0.06497939	      0.88311152	     -0.00042116	     -0.21864608	     -0.00109184	     -0.00062376	    199.26486711
      1.97962649	     -0.06104515	     -0.00023203	     -0.20200775	     -0.06498107	      0.88311057	     -0.00042156	     -0.21865370	     -0.00113242	     -0.00063594	    199.55821931
      1.98093098	     -0.06111089	     -0.00023109	     -0.20207320	     -0.06498257	      0.88310973	     -0.00042192	     -0.21866042	     -0.00116589	     -0.00064552	    198.56358244
      1.98223546	     -0.06117537	     -0.00023193	     -0.20213737	     -0.06498411	      0.88310889	     -0.00042228	     -0.21866723	     -0.00119899	     -0.00065490	    198.74492348
      1.98383992	     -0.06125385	     -0.00023202	     -0.20221550	     -0.06498607	      0.88310783	     -0.00042273	     -0.21867573	     -0.00123756	     -0.00066514	    197.53101648
      1.98544437	     -0.06132598	     -0.00023352	     -0.20228726	     -0.06498808	      0.88310675	     -0.00042319	     -0.21868432	     -0.00127640	     -0.00067490	    198.78392959
      1.98681153	     -0.06138911	     -0.00023350	     -0.20235011	     -0.06498985	      0.88310582	     -0.00042359	     -0.21869166	     -0.00130661	     -0.00068125	    196.80943068
      1.98817869	     -0.06144589	     -0.00023485	     -0.20240660	     -0.06499166	      0.88310489	     -0.00042400	     -0.21869905	     -0.00133756	     -0.00068732	    197.44086444
      1.98954585	     -0.06150220	     -0.00023548	     -0.20246264	     -0.06499350	      0.88310395	     -0.00042441	     -0.21870646	     -0.00136683	     -0.00069204	    196.58843973
      1.99124387	     -0.06156674	     -0.00023715	     -0.20252681	     -0.06499586	      0.88310277	     -0.00042493	     -0.21871567	     -0.00140345	     -0.00069701	    197.42294590
      1.99269705	     -0.06162013	     -0.00023784	     -0.20257994	     -0.06499792	      0.88310175	     -0.00042538	     -0.21872356	     -0.00143233	     -0.00069859	    195.35938596
      1.99415023	     -0.06166659	     -0.00023965	     -0.20262610	     -0.06500002	      0.88310074	     -0.00042584	     -0.21873147	     -0.00146261	     -0.00069985	    196.60009871
      1.99560341	     -0.06171448	     -0.00024058	     -0.20267373	     -0.06500217	      0.88309972	     -0.00042631	     -0.21873937	     -0.00149041	     -0.00069888	    194.72360001
      1.99705659	     -0.06175279	     -0.00024244	     -0.20271174	     -0.06500435	      0.88309871	     -0.00042678	     -0.21874729	     -0.00151960	     -0.00069683	    195.82358614
      1.99850977	     -0.06179309	     -0.00024358	     -0.20275178	     -0.06500658	      0.88309770	     -0.00042726	     -0.21875515	     -0.00154720	     -0.00069309	    194.85077710
      1.99996295	     -0.06182693	     -0.00024549	     -0.20278534	     -0.06500885	      0.88309669	     -0.00042775	     -0.21876306	     -0.00157508	     -0.00068776	    195.01572198
      2.00141613	     -0.06185968	     -0.00024681	     -0.20281782	     -0.06501116	      0.88309570	     -0.00042825	     -0.21877094	     -0.00160255	     -0.00068100	    194.60910488
      2.00316519	     -0.06189496	     -0.00024934	     -0.20285278	     -0.06501399	      0.88309452	     -0.00042886	     -0.21878046	     -0.00163473	     -0.00067041	    193.45028734
      2.00453128	     -0.06191614	     -0.00025033	     -0.20287371	     -0.06501624	      0.88309361	     -0.00042934	     -0.21878788	     -0.00166098	     -0.00066060	    193.90857422
      2.00589737	     -0.06193790	     -0.00025237	     -0.20289521	     -0.06501853	      0.88309271	     -0.00042983	     -0.21879530	     -0.00168673	     -0.00064983	    194.23928832
      2.00726346	     -0.06195811	     -0.00025390	     -0.20291517	     -0.06502085	      0.88309183	     -0.00043032	     -0.21880276	     -0.00171176	     -0.00063751	    193.49135513
      2.00891546	     -0.06197788	     -0.00025630	     -0.20293462	     -0.06502370	      0.88309079	     -0.00043093	     -0.21881181	     -0.00174323	     -0.00062182	    194.45864754
      2.01056745	     -0.06199855	     -0.00025799	     -0.20295501	     -0.06502661	      0.88308978	     -0.00043155	     -0.21882085	     -0.00177231	     -0.00060336	    191.78349982
      2.01190246	     -0.06200550	     -0.00026027	     -0.20296169	     -0.06502899	      0.88308898	     -0.00043205	     -0.21882822	     -0.00179858	     -0.00058831	    193.83537522
      2.01323747	     -0.06201711	     -0.00026181	     -0.20297306	     -0.06503141	      0.88308821	     -0.00043256	     -0.21883555	     -0.00182292	     -0.00057197	    192.84797720
      2.01457248	     -0.06202468	     -0.00026375	     -0.20298037	     -0.06503386	      0.88308746	     -0.00043308	     -0.21884291	     -0.00184824	     -0.00055528	    193.28436196
      2.01625493	     -0.06203567	     -0.00026596	     -0.20299106	     -0.06503700	      0.88308654	     -0.00043374	     -0.21885220	     -0.00187896	     -0.00053288	    191.76236141
      2.01793739	     -0.06203643	     -0.00026869	     -0.20299149	     -0.06504019	      0.88308566	     -0.00043441	     -0.21886156	     -0.00191200	     -0.00050992	    193.52294497
      2.01932335	     -0.06204440	     -0.00027029	     -0.20299920	     -0.06504285	      0.88308497	     -0.00043497	     -0.21886921	     -0.00193774	     -0.00049057	    192.43661304
      2.02070930	     -0.06204581	     -0.00027254	     -0.20300034	     -0.06504556	      0.88308430	     -0.00043554	     -0.21887695	     -0.00196421	     -0.00047093	    192.67990867
      2.02209526	     -0.06204819	     -0.00027435	     -0.20300246	     -0.06504830	      0.88308366	     -0.00043611	     -0.21888470	     -0.00199075	     -0.00045136	    192.59054556
      2.02389358	     -0.06205044	     -0.00027718	     -0.20300437	     -0.06505191	      0.88308288	     -0.00043686	     -0.21889484	     -0.00202457	     -0.00042557	    191.51280313
      2.02547261	     -0.06204563	     -0.00027863	     -0.20299926	     -0.06505513	      0.88308222	     -0.00043753	     -0.21890378	     -0.00205604	     -0.00040328	    192.42319215
      2.02705163	     -0.06204378	     -0.00028138	     -0.20299710	     -0.06505840	      0.88308160	     -0.00043821	     -0.21891268	     -0.00208628	     -0.00038105	    192.00582010
      2.02863065	     -0.06204017	     -0.00028227	     -0.20299320	     -0.06506172	      0.88308102	     -0.00043890	     -0.21892163	     -0.00211747	     -0.00035956	    192.12841398
      2.02995140	     -0.06203578	     -0.00028481	     -0.20298854	     -0.06506453	      0.88308055	     -0.00043947	     -0.21892917	     -0.00214339	     -0.00034193	    192.36669531
      2.03127215	     -0.06203166	     -0.00028570	     -0.20298418	     -0.06506738	      0.88308011	     -0.00044006	     -0.21893675	     -0.00216933	     -0.00032484	    192.13373940
      2.03293450	     -0.06202498	     -0.00028779	     -0.20297718	     -0.06507102	      0.88307959	     -0.00044080	     -0.21894637	     -0.00220244	     -0.00030431	    192.38630924
      2.03459685	     -0.06201840	     -0.00028835	     -0.20297030	     -0.06507470	      0.88307910	     -0.00044155	     -0.21895603	     -0.00223518	     -0.00028440	    191.52165548
      2.03598526	     -0.06201069	     -0.00029063	     -0.20296231	     -0.06507783	      0.88307872	     -0.00044218	     -0.21896419	     -0.00226351	     -0.00026882	    192.27745625
      2.03737366	     -0.06200454	     -0.00029113	     -0.20295591	     -0.06508099	      0.88307836	     -0.00044282	     -0.21897239	     -0.00229136	     -0.00025408	    191.86793409
      2.03876206	     -0.06199855	     -0.00029268	     -0.20294964	     -0.06508419	      0.88307801	     -0.00044346	     -0.21898072	     -0.00231974	     -0.00024048	    192.14271740
      2.04049594	     -0.06199674	     -0.00029357	     -0.20294751	     -0.06508824	      0.88307761	     -0.00044428	     -0.21899134	     -0.00235479	     -0.00022516	    191.32204119
      2.04204683	     -0.06199476	     -0.00029603	     -0.20294521	     -0.06509192	      0.88307727	     -0.00044501	     -0.21900123	     -0.00238704	     -0.00021265	    191.70576528
      2.04359772	     -0.06199844	     -0.00029623	     -0.20294859	     -0.06509565	      0.88307695	     -0.00044575	     -0.21901156	     -0.00241913	     -0.00020274	    191.56121089
      2.04497322	     -0.06200245	     -0.00029866	     -0.20295231	     -0.06509899	      0.88307667	     -0.00044641	     -0.21902117	     -0.00244747	     -0.00019558	    191.66400407
      2.04634873	     -0.06200912	     -0.00029933	     -0.20295872	     -0.06510238	      0.88307641	     -0.00044708	     -0.21903121	     -0.00247553	     -0.00019030	    191.20114553
      2.04772423	     -0.06201768	     -0.00030103	     -0.20296700	     -0.06510580	      0.88307615	     -0.00044776	     -0.21904174	     -0.00250374	     -0.00018698	    191.22463785
      2.04951610	     -0.06203404	     -0.00030211	     -0.20298301	     -0.06511032	      0.88307582	     -0.00044864	     -0.21905620	     -0.00254018	     -0.00018599	    190.92925764
      2.05107520	     -0.06205016	     -0.00030472	     -0.20299881	     -0.06511431	      0.88307553	     -0.00044942	     -0.21906955	     -0.00257159	     -0.00018766	    190.87615966
      2.05263431	     -0.06206894	     -0.00030486	     -0.20301731	     -0.06511834	      0.88307523	     -0.00045020	     -0.21908361	     -0.00260252	     -0.00019257	    190.46340905
      2.05419341	     -0.06208836	     -0.00030815	     -0.20303641	     -0.06512242	      0.88307492	     -0.00045099	     -0.21909835	     -0.00263308	     -0.00019963	    190.56507732
      2.05553275	     -0.06210594	     -0.00030794	     -0.20305376	     -0.06512597	      0.88307465	     -0.00045168	     -0.21911155	     -0.00265893	     -0.00020816	    190.25985565
      2.05687209	     -0.06212557	     -0.00030990	     -0.20307313	     -0.06512955	      0.88307437	     -0.00045237	     -0.21912525	     -0.00268421	     -0.00021815	    189.95146371
      2.05849814	     -0.06214941	     -0.00031074	     -0.20309668	     -0.06513394	      0.88307400	     -0.00045321	     -0.21914251	     -0.00271492	     -0.00023280	    190.04510855
      2.06012418	     -0.06217933	     -0.00031294	     -0.20312631	     -0.06513837	      0.88307361	     -0.00045406	     -0.21916047	     -0.00274400	     -0.00024888	    188.54194455
      2.06175023	     -0.06220223	     -0.00031227	     -0.20314895	     -0.06514286	      0.88307319	     -0.00045491	     -0.21917920	     -0.00277436	     -0.00026683	    189.17930084
      2.06315887	     -0.06223097	     -0.00031458	     -0.20317743	     -0.06514679	      0.88307280	     -0.00045566	     -0.21919590	     -0.00279947	     -0.00028368	    189.04506509
      2.06456752	     -0.06225715	     -0.00031415	     -0.20320341	     -0.06515075	      0.88307239	     -0.00045641	     -0.21921316	     -0.00282403	     -0.00030156	    188.73002499
      2.06597617	     -0.06228488	     -0.00031562	     -0.20323090	     -0.06515474	      0.88307195	     -0.00045717	     -0.21923090	     -0.00284803	     -0.00032016	    188.47608831
      2.06738482	     -0.06231131	     -0.00031646	     -0.20325712	     -0.06515877	      0.88307149	     -0.00045792	     -0.21924914	     -0.00287152	     -0.00033911	    188.12502987
      2.06915124	     -0.06234859	     -0.00031890	     -0.20329411	     -0.06516387	      0.88307087	     -0.00045888	     -0.21927275	     -0.00290049	     -0.00036334	    188.07059455
      2.07072625	     -0.06238008	     -0.00031930	     -0.20332538	     -0.06516846	      0.88307028	     -0.00045974	     -0.21929442	     -0.00292519	     -0.00038479	    187.45514393
      2.07230127	     -0.06241292	     -0.00032201	     -0.20335797	     -0.06517308	      0.88306965	     -0.00046061	     -0.21931654	     -0.00294936	     -0.00040546	    187.34567649
      2.07387628	     -0.06243835	     -0.00032078	     -0.20338322	     -0.06517775	      0.88306900	     -0.00046147	     -0.21933904	     -0.00297309	     -0.00042543	    187.57442011
      2.07545130	     -0.06247080	     -0.00032390	     -0.20341543	     -0.06518245	      0.88306832	     -0.00046235	     -0.21936168	     -0.00299552	     -0.00044362	    187.28639401
      2.07681714	     -0.06249098	     -0.00032224	     -0.20343549	     -0.06518655	      0.88306770	     -0.00046310	     -0.21938149	     -0.00301455	     -0.00045822	    187.14628263
      2.07818298	     -0.06251402	     -0.00032357	     -0.20345836	     -0.06519068	      0.88306707	     -0.00046387	     -0.21940127	     -0.00303299	     -0.00047119	    187.08956022
      2.07985353	     -0.06253685	     -0.00032272	     -0.20348103	     -0.06519577	      0.88306627	     -0.00046480	     -0.21942540	     -0.00305490	     -0.00048478	    187.03243848
      2.08152408	     -0.06256122	     -0.00032436	     -0.20350521	     -0.06520089	      0.88306545	     -0.00046574	     -0.21944924	     -0.00307602	     -0.00049544	    186.89302932
      2.08282454	     -0.06257352	     -0.00032273	     -0.20351742	     -0.06520490	      0.88306480	     -0.00046648	     -0.21946759	     -0.00309212	     -0.00050108	    186.83038245
      2.08412500	     -0.06258869	     -0.00032309	     -0.20353245	     -0.06520893	      0.88306414	     -0.00046721	     -0.21948567	     -0.00310806	     -0.00050514	    187.23805794
      2.08581467	     -0.06260847	     -0.00032197	     -0.20355211	     -0.06521420	      0.88306329	     -0.00046818	     -0.21950878	     -0.00312723	     -0.00050689	    186.28156439
      2.08750434	     -0.06262402	     -0.00032205	     -0.20356751	     -0.06521950	      0.88306243	     -0.00046914	     -0.21953142	     -0.00314760	     -0.00050534	    187.80485496
      2.08897634	     -0.06264215	     -0.00031989	     -0.20358556	     -0.06522415	      0.88306169	     -0.00046998	     -0.21955068	     -0.00316332	     -0.00050131	    187.07260500
      2.09044834	     -0.06265863	     -0.00031980	     -0.20360193	     -0.06522881	      0.88306096	     -0.00047083	     -0.21956958	     -0.00317889	     -0.00049448	    186.73483469
      2.09192035	     -0.06267281	     -0.00031780	     -0.20361603	     -0.06523351	      0.88306024	     -0.00047168	     -0.21958806	     -0.00319457	     -0.00048564	    187.25102236
      2.09339235	     -0.06269009	     -0.00031719	     -0.20363321	     -0.06523822	      0.88305953	     -0.00047253	     -0.21960608	     -0.00320944	     -0.00047495	    187.49156508
      2.09486436	     -0.06270682	     -0.00031509	     -0.20364988	     -0.06524295	      0.88305884	     -0.00047338	     -0.21962367	     -0.00322320	     -0.00046202	    186.80096789
      2.09633636	     -0.06272260	     -0.00031403	     -0.20366557	     -0.06524771	      0.88305817	     -0.00047424	     -0.21964078	     -0.00323753	     -0.00044775	    187.66604123
      2.09818535	     -0.06274792	     -0.00031112	     -0.20369083	     -0.06525371	      0.88305736	     -0.00047532	     -0.21966161	     -0.00325286	     -0.00042732	    186.00398217
      2.09949406	     -0.06276052	     -0.00031055	     -0.20370336	     -0.06525798	      0.88305681	     -0.00047609	     -0.21967593	     -0.00326523	     -0.00041200	    187.61937477
      2.10080278	     -0.06277909	     -0.00030842	     -0.20372189	     -0.06526226	      0.88305628	     -0.00047686	     -0.21968984	     -0.00327577	     -0.00039581	    187.35801995
      2.10253932	     -0.06280408	     -0.00030641	     -0.20374682	     -0.06526796	      0.88305561	     -0.00047789	     -0.21970782	     -0.00328937	     -0.00037381	    187.45638754
      2.10427586	     -0.06282913	     -0.00030300	     -0.20377185	     -0.06527368	      0.88305499	     -0.00047892	     -0.21972518	     -0.00330147	     -0.00035058	    186.49328320
      2.10560158	     -0.06284796	     -0.00030220	     -0.20379062	     -0.06527806	      0.88305453	     -0.00047971	     -0.21973802	     -0.00331143	     -0.00033354	    187.76266393
      2.10692730	     -0.06286993	     -0.00030010	     -0.20381257	     -0.06528246	      0.88305410	     -0.00048050	     -0.21975051	     -0.00331959	     -0.00031628	    187.22390894
      2.10865472	     -0.06289730	     -0.00029825	     -0.20383990	     -0.06528820	      0.88305357	     -0.00048154	     -0.21976633	     -0.00333019	     -0.00029480	    187.57393100
      2.11038213	     -0.06292695	     -0.00029518	     -0.20386954	     -0.06529396	      0.88305308	     -0.00048258	     -0.21978157	     -0.00333903	     -0.00027373	    186.53219517
      2.11181340	     -0.06294903	     -0.00029468	     -0.20389158	     -0.06529875	      0.88305270	     -0.00048345	     -0.21979383	     -0.00334691	     -0.00025740	    187.38681125
      2.11324466	     -0.06297380	     -0.00029248	     -0.20391635	     -0.06530354	      0.88305235	     -0.00048433	     -0.21980574	     -0.00335334	     -0.00024183	    186.90967814
      2.11467592	     -0.06299797	     -0.00029146	     -0.20394050	     -0.06530835	      0.88305201	     -0.00048520	     -0.21981735	     -0.00335979	     -0.00022750	    187.26461159
      2.11610719	     -0.06302394	     -0.00028969	     -0.20396647	     -0.06531316	      0.88305169	     -0.00048608	     -0.21982864	     -0.00336516	     -0.00021407	    186.77161062
      2.11788285	     -0.06305577	     -0.00028844	     -0.20399828	     -0.06531914	      0.88305133	     -0.00048718	     -0.21984227	     -0.00337146	     -0.00019908	    186.62402648
      2.11943651	     -0.06308172	     -0.00028599	     -0.20402424	     -0.06532438	      0.88305103	     -0.00048814	     -0.21985379	     -0.00337637	     -0.00018735	    186.44434070
      2.12099016	     -0.06310832	     -0.00028519	     -0.20405083	     -0.06532963	      0.88305074	     -0.00048911	     -0.21986496	     -0.00338119	     -0.00017747	    187.21090041
      2.12254382	     -0.06313824	     -0.00028275	     -0.20408077	     -0.06533489	      0.88305048	     -0.00049008	     -0.21987578	     -0.00338432	     -0.00016872	    186.36292500
      2.12409748	     -0.06316387	     -0.00028224	     -0.20410640	     -0.06534015	      0.88305022	     -0.00049105	     -0.21988632	     -0.00338775	     -0.00016148	    186.92102385
      2.12565113	     -0.06319166	     -0.00027940	     -0.20413424	     -0.06534541	      0.88304997	     -0.00049203	     -0.21989651	     -0.00338975	     -0.00015554	    186.15162894
      2.12720479	     -0.06321746	     -0.00027909	     -0.20416005	     -0.06535068	      0.88304974	     -0.00049302	     -0.21990640	     -0.00339201	     -0.00015087	    186.74962991
      2.12875844	     -0.06324287	     -0.00027584	     -0.20418551	     -0.06535595	      0.88304950	     -0.00049401	     -0.21991594	     -0.00339333	     -0.00014757	    186.66787648
      2.13031210	     -0.06326819	     -0.00027561	     -0.20421085	     -0.06536123	      0.88304928	     -0.00049500	     -0.21992513	     -0.00339395	     -0.00014499	    186.66197350
      2.13186576	     -0.06329102	     -0.00027216	     -0.20423375	     -0.06536650	      0.88304905	     -0.00049599	     -0.21993398	     -0.00339398	     -0.00014336	    186.41627935
      2.13324859	     -0.06330953	     -0.00027173	     -0.20425228	     -0.06537119	      0.88304885	     -0.00049689	     -0.21994150	     -0.00339394	     -0.00014269	    187.03791449
      2.13463141	     -0.06332597	     -0.00026926	     -0.20426879	     -0.06537589	      0.88304866	     -0.00049778	     -0.21994867	     -0.00339282	     -0.00014219	    186.63190790
      2.13631491	     -0.06334171	     -0.00026759	     -0.20428459	     -0.06538160	      0.88304842	     -0.00049887	     -0.21995683	     -0.00339136	     -0.00014197	    186.89768683
      2.13780886	     -0.06335371	     -0.00026496	     -0.20429667	     -0.06538666	      0.88304821	     -0.00049984	     -0.21996351	     -0.00338927	     -0.00014147	    186.53902135
      2.13930282	     -0.06335956	     -0.00026358	     -0.20430257	     -0.06539172	      0.88304800	     -0.00050082	     -0.21996964	     -0.00338763	     -0.00014107	    187.56722489
      2.14079677	     -0.06336392	     -0.00026098	     -0.20430701	     -0.06539678	      0.88304779	     -0.00050180	     -0.21997510	     -0.00338458	     -0.00013983	    187.01940654
      2.14229073	     -0.06336136	     -0.00025959	     -0.20430452	     -0.06540184	      0.88304758	     -0.00050278	     -0.21997987	     -0.00338194	     -0.00013757	    187.42700360
      2.14378468	     -0.06335546	     -0.00025731	     -0.20429869	     -0.06540689	      0.88304738	     -0.00050377	     -0.21998390	     -0.00337927	     -0.00013435	    187.87596827
      2.14575897	     -0.06335019	     -0.00025609	     -0.20429349	     -0.06541356	      0.88304712	     -0.00050508	     -0.21998808	     -0.00337480	     -0.00012822	    187.14784882
      2.14706816	     -0.06333208	     -0.00025346	     -0.20427546	     -0.06541797	      0.88304695	     -0.00050595	     -0.21999027	     -0.00337340	     -0.00012122	    187.92879199
      2.14837736	     -0.06331431	     -0.00025187	     -0.20425775	     -0.06542239	      0.88304680	     -0.00050683	     -0.21999169	     -0.00337145	     -0.00011359	    188.56443137
      2.15027188	     -0.06328911	     -0.00024855	     -0.20423265	     -0.06542877	      0.88304660	     -0.00050810	     -0.21999269	     -0.00336767	     -0.00010050	    187.71587027
      2.15172367	     -0.06325884	     -0.00024682	     -0.20420243	     -0.06543366	      0.88304646	     -0.00050908	     -0.21999254	     -0.00336696	     -0.00008869	    189.54965056
      2.15317546	     -0.06323162	     -0.00024411	     -0.20417528	     -0.06543855	      0.88304634	     -0.00051006	     -0.21999159	     -0.00336509	     -0.00007467	    189.06004844
      2.15462725	     -0.06319978	     -0.00024224	     -0.20414348	     -0.06544343	      0.88304624	     -0.00051105	     -0.21998995	     -0.00336463	     -0.00005935	    189.83495968
      2.15640916	     -0.06316266	     -0.00023867	     -0.20410643	     -0.06544943	      0.88304615	     -0.00051226	     -0.21998698	     -0.00336387	     -0.00003842	    189.10088736
      2.15801099	     -0.06312142	     -0.00023708	     -0.20406522	     -0.06545482	      0.88304611	     -0.00051336	     -0.21998356	     -0.00336531	     -0.00001711	    190.07166208
      2.15943189	     -0.06308699	     -0.00023367	     -0.20403083	     -0.06545960	      0.88304610	     -0.00051433	     -0.21997993	     -0.00336642	      0.00000249	    189.99777923
      2.16085279	     -0.06305213	     -0.00023205	     -0.20399599	     -0.06546439	      0.88304612	     -0.00051531	     -0.21997586	     -0.00336871	      0.00002238	    190.94688069
      2.16227369	     -0.06302115	     -0.00022970	     -0.20396502	     -0.06546917	      0.88304616	     -0.00051629	     -0.21997147	     -0.00337065	      0.00004308	    190.37873572
      2.16369459	     -0.06299094	     -0.00022816	     -0.20393480	     -0.06547397	      0.88304624	     -0.00051728	     -0.21996686	     -0.00337418	      0.00006344	    191.24721072
      2.16551040	     -0.06296100	     -0.00022574	     -0.20390485	     -0.06548010	      0.88304638	     -0.00051855	     -0.21996080	     -0.00337765	      0.00008947	    189.59676061
      2.16693362	     -0.06293062	     -0.00022440	     -0.20387444	     -0.06548491	      0.88304652	     -0.00051954	     -0.21995599	     -0.00338339	      0.00010863	    191.82112735
      2.16835683	     -0.06291147	     -0.00022249	     -0.20385526	     -0.06548973	      0.88304669	     -0.00052054	     -0.21995110	     -0.00338742	      0.00012703	    191.16804753
      2.16978005	     -0.06289101	     -0.00022098	     -0.20383477	     -0.06549455	      0.88304688	     -0.00052155	     -0.21994629	     -0.00339255	      0.00014358	    191.81679084
      2.17161737	     -0.06287504	     -0.00021845	     -0.20381875	     -0.06550079	      0.88304716	     -0.00052285	     -0.21994011	     -0.00339851	      0.00016215	    191.05686960
      2.17315192	     -0.06285816	     -0.00021748	     -0.20380181	     -0.06550601	      0.88304742	     -0.00052394	     -0.21993520	     -0.00340482	      0.00017603	    191.80798242
      2.17468647	     -0.06285110	     -0.00021519	     -0.20379471	     -0.06551124	      0.88304770	     -0.00052504	     -0.21993046	     -0.00341027	      0.00018658	    191.50802168
      2.17622102	     -0.06284436	     -0.00021438	     -0.20378790	     -0.06551648	      0.88304799	     -0.00052613	     -0.21992602	     -0.00341643	      0.00019367	    192.65091523
      2.17775557	     -0.06284623	     -0.00021240	     -0.20378973	     -0.06552172	      0.88304829	     -0.00052724	     -0.21992181	     -0.00342114	      0.00019791	    191.67798958
      2.17929012	     -0.06284316	     -0.00021193	     -0.20378659	     -0.06552698	      0.88304860	     -0.00052835	     -0.21991793	     -0.00342672	      0.00019904	    192.47161279
      2.18082467	     -0.06284697	     -0.00020989	     -0.20379036	     -0.06553224	      0.88304890	     -0.00052946	     -0.21991424	     -0.00343141	      0.00019676	    192.11183197
      2.18235922	     -0.06284980	     -0.00020955	     -0.20379313	     -0.06553751	      0.88304920	     -0.00053058	     -0.21991080	     -0.00343615	      0.00019146	    192.48736399
      2.18389377	     -0.06285607	     -0.00020744	     -0.20379936	     -0.06554279	      0.88304949	     -0.00053170	     -0.21990756	     -0.00343999	      0.00018357	    191.65766733
      2.18542832	     -0.06286193	     -0.00020732	     -0.20380515	     -0.06554807	      0.88304976	     -0.00053282	     -0.21990453	     -0.00344488	      0.00017225	    193.18136340
      2.18696287	     -0.06287297	     -0.00020526	     -0.20381616	     -0.06555336	      0.88305002	     -0.00053395	     -0.21990170	     -0.00344757	      0.00015879	    191.71955346
      2.18849742	     -0.06288052	     -0.00020511	     -0.20382364	     -0.06555865	      0.88305025	     -0.00053509	     -0.21989911	     -0.00345143	      0.00014248	    192.79336070
      2.18986231	     -0.06289251	     -0.00020358	     -0.20383561	     -0.06556336	      0.88305043	     -0.00053610	     -0.21989696	     -0.00345350	      0.00012638	    191.98113454
      2.19122720	     -0.06290265	     -0.00020304	     -0.20384570	     -0.06556808	      0.88305059	     -0.00053712	     -0.21989500	     -0.00345614	      0.00010818	    192.66179275
      2.19259209	     -0.06291624	     -0.00020201	     -0.20385927	     -0.06557280	      0.88305073	     -0.00053814	     -0.21989320	     -0.00345766	      0.00008887	    192.07904745
      2.19428222	     -0.06293319	     -0.00020116	     -0.20387616	     -0.06557864	      0.88305085	     -0.00053941	     -0.21989124	     -0.00346036	      0.00006246	    193.19048996
      2.19597235	     -0.06295588	     -0.00019979	     -0.20389884	     -0.06558449	      0.88305094	     -0.00054068	     -0.21988952	     -0.00346006	      0.00003578	    190.53953487
      2.19733229	     -0.06296805	     -0.00019943	     -0.20391097	     -0.06558920	      0.88305097	     -0.00054171	     -0.21988842	     -0.00346242	      0.00001230	    192.77667480
      2.19869224	     -0.06298758	     -0.00019866	     -0.20393048	     -0.06559391	      0.88305097	     -0.00054274	     -0.21988747	     -0.00346215	     -0.00001117	    191.69827990
      2.20005219	     -0.06300504	     -0.00019815	     -0.20394792	     -0.06559862	      0.88305094	     -0.00054378	     -0.21988674	     -0.00346264	     -0.00003558	    192.26244960
      2.20181557	     -0.06303327	     -0.00019731	     -0.20397613	     -0.06560472	      0.88305085	     -0.00054513	     -0.21988608	     -0.00346118	     -0.00006719	    190.57948647
      2.20357894	     -0.06305348	     -0.00019700	     -0.20399631	     -0.06561083	      0.88305070	     -0.00054649	     -0.21988579	     -0.00346182	     -0.00009936	    192.80880298
      2.20489491	     -0.06307924	     -0.00019628	     -0.20402207	     -0.06561538	      0.88305056	     -0.00054750	     -0.21988569	     -0.00345970	     -0.00012303	    191.36297217
      2.20621088	     -0.06309964	     -0.00019582	     -0.20404247	     -0.06561993	      0.88305038	     -0.00054852	     -0.21988583	     -0.00345840	     -0.00014699	    191.82730971
      2.20797256	     -0.06313078	     -0.00019460	     -0.20407362	     -0.06562602	      0.88305009	     -0.00054990	     -0.21988631	     -0.00345502	     -0.00017833	    190.77145032
      2.20949073	     -0.06315591	     -0.00019402	     -0.20409874	     -0.06563127	      0.88304980	     -0.00055108	     -0.21988700	     -0.00345308	     -0.00020531	    192.11514548
      2.21100890	     -0.06318507	     -0.00019302	     -0.20412793	     -0.06563651	      0.88304947	     -0.00055227	     -0.21988793	     -0.00344883	     -0.00023098	    190.74283966
      2.21252707	     -0.06321187	     -0.00019246	     -0.20415473	     -0.06564174	      0.88304910	     -0.00055347	     -0.21988911	     -0.00344549	     -0.00025654	    191.60958388
      2.21404524	     -0.06324276	     -0.00019170	     -0.20418566	     -0.06564697	      0.88304869	     -0.00055467	     -0.21989050	     -0.00344050	     -0.00028089	    190.66325563
      2.21556342	     -0.06327160	     -0.00019118	     -0.20421452	     -0.06565219	      0.88304825	     -0.00055588	     -0.21989212	     -0.00343577	     -0.00030456	    191.00362120
      2.21708159	     -0.06330505	     -0.00019087	     -0.20424800	     -0.06565740	      0.88304777	     -0.00055709	     -0.21989396	     -0.00342985	     -0.00032704	    190.20824076
      2.21859976	     -0.06333492	     -0.00019078	     -0.20427790	     -0.06566260	      0.88304725	     -0.00055830	     -0.21989606	     -0.00342442	     -0.00034894	    190.99598686
      2.22011793	     -0.06337258	     -0.00019056	     -0.20431560	     -0.06566779	      0.88304671	     -0.00055952	     -0.21989834	     -0.00341724	     -0.00036961	    189.88464101
      2.22163611	     -0.06340646	     -0.00019076	     -0.20434952	     -0.06567298	      0.88304613	     -0.00056075	     -0.21990093	     -0.00341034	     -0.00038926	    190.08235694
      2.22315428	     -0.06344330	     -0.00019054	     -0.20438641	     -0.06567815	      0.88304553	     -0.00056198	     -0.21990374	     -0.00340279	     -0.00040827	    190.03583384
      2.22498788	     -0.06349288	     -0.00019095	     -0.20443604	     -0.06568438	      0.88304476	     -0.00056347	     -0.21990745	     -0.00339244	     -0.00043017	    189.52798149
      2.22638073	     -0.06352805	     -0.00019090	     -0.20447127	     -0.06568910	      0.88304415	     -0.00056461	     -0.21991058	     -0.00338434	     -0.00044498	    188.96842869
      2.22777357	     -0.06356440	     -0.00019127	     -0.20450767	     -0.06569381	      0.88304352	     -0.00056575	     -0.21991388	     -0.00337590	     -0.00045980	    189.39696439
      2.22956395	     -0.06361997	     -0.00019145	     -0.20456332	     -0.06569984	      0.88304268	     -0.00056723	     -0.21991846	     -0.00336362	     -0.00047848	    188.96618491
      2.23111696	     -0.06366456	     -0.00019224	     -0.20460799	     -0.06570506	      0.88304192	     -0.00056851	     -0.21992281	     -0.00335241	     -0.00049354	    188.89411315
      2.23266996	     -0.06371470	     -0.00019209	     -0.20465822	     -0.06571025	      0.88304115	     -0.00056980	     -0.21992744	     -0.00333973	     -0.00050799	    187.58420318
      2.23422297	     -0.06376262	     -0.00019334	     -0.20470621	     -0.06571543	      0.88304035	     -0.00057110	     -0.21993242	     -0.00332788	     -0.00052244	    188.72886982
      2.23577597	     -0.06381892	     -0.00019362	     -0.20476262	     -0.06572059	      0.88303952	     -0.00057240	     -0.21993774	     -0.00331350	     -0.00053627	    187.02898179
      2.23732898	     -0.06387077	     -0.00019496	     -0.20481456	     -0.06572572	      0.88303868	     -0.00057370	     -0.21994348	     -0.00329965	     -0.00054961	    187.43420949
      2.23888198	     -0.06393094	     -0.00019538	     -0.20487484	     -0.06573083	      0.88303782	     -0.00057501	     -0.21994955	     -0.00328455	     -0.00056322	    187.00526331
      2.24043499	     -0.06398859	     -0.00019682	     -0.20493261	     -0.06573592	      0.88303693	     -0.00057633	     -0.21995602	     -0.00326815	     -0.00057618	    186.35218795
      2.24198799	     -0.06404819	     -0.00019696	     -0.20499234	     -0.06574099	      0.88303603	     -0.00057765	     -0.21996280	     -0.00325155	     -0.00058966	    186.42912217
      2.24354100	     -0.06410974	     -0.00019833	     -0.20505402	     -0.06574602	      0.88303510	     -0.00057897	     -0.21996987	     -0.00323287	     -0.00060258	    185.23946305
      2.24509400	     -0.06416811	     -0.00019829	     -0.20511255	     -0.06575103	      0.88303415	     -0.00058031	     -0.21997717	     -0.00321434	     -0.00061564	    185.39732586
      2.24664701	     -0.06422961	     -0.00019935	     -0.20517420	     -0.06575600	      0.88303319	     -0.00058164	     -0.21998463	     -0.00319476	     -0.00062914	    185.81014961
      2.24820001	     -0.06429085	     -0.00019894	     -0.20523565	     -0.06576095	      0.88303220	     -0.00058298	     -0.21999227	     -0.00317259	     -0.00064132	    183.74793240
      2.24975302	     -0.06434835	     -0.00020021	     -0.20529331	     -0.06576586	      0.88303120	     -0.00058433	     -0.22000006	     -0.00315189	     -0.00065433	    185.41490817
      2.25130602	     -0.06441119	     -0.00020010	     -0.20535637	     -0.06577074	      0.88303017	     -0.00058568	     -0.22000791	     -0.00312722	     -0.00066606	    182.72390542
      2.25285902	     -0.06446541	     -0.00020200	     -0.20541077	     -0.06577558	      0.88302913	     -0.00058704	     -0.22001588	     -0.00310462	     -0.00067796	    184.55591813
      2.25441203	     -0.06452662	     -0.00020249	     -0.20547220	     -0.06578038	      0.88302807	     -0.00058840	     -0.22002384	     -0.00307864	     -0.00068911	    182.69883593
      2.25596503	     -0.06457957	     -0.00020497	     -0.20552534	     -0.06578514	      0.88302699	     -0.00058978	     -0.22003184	     -0.00305333	     -0.00069933	    183.34940692
      2.25751804	     -0.06463621	     -0.00020625	     -0.20558220	     -0.06578986	      0.88302589	     -0.00059115	     -0.22003979	     -0.00302639	     -0.00070909	    182.57954236
      2.25907104	     -0.06468828	     -0.00020948	     -0.20563447	     -0.06579454	      0.88302479	     -0.00059254	     -0.22004774	     -0.00299862	     -0.00071751	    182.08936107
      2.26062405	     -0.06473763	     -0.00021148	     -0.20568404	     -0.06579917	      0.88302367	     -0.00059393	     -0.22005561	     -0.00297062	     -0.00072501	    181.93614227
      2.26217705	     -0.06478591	     -0.00021551	     -0.20573252	     -0.06580377	      0.88302253	     -0.00059533	     -0.22006339	     -0.00294221	     -0.00073183	    182.53033626
      2.26373006	     -0.06483380	     -0.00021822	     -0.20578064	     -0.06580831	      0.88302139	     -0.00059674	     -0.22007112	     -0.00291152	     -0.00073656	    180.43497055
      2.26528306	     -0.06487279	     -0.00022296	     -0.20581982	     -0.06581281	      0.88302025	     -0.00059815	     -0.22007879	     -0.00288277	     -0.00074067	    182.12308003
      2.26683607	     -0.06491704	     -0.00022627	     -0.20586430	     -0.06581726	      0.88301909	     -0.00059957	     -0.22008631	     -0.00285138	     -0.00074329	    180.43351541
      2.26838907	     -0.06495229	     -0.00023171	     -0.20589973	     -0.06582167	      0.88301794	     -0.00060101	     -0.22009381	     -0.00282103	     -0.00074423	    181.07337125
      2.26994208	     -0.06498769	     -0.00023545	     -0.20593536	     -0.06582602	      0.88301678	     -0.00060244	     -0.22010119	     -0.00278998	     -0.00074432	    180.73936105
      2.27149508	     -0.06502115	     -0.00024122	     -0.20596902	     -0.06583033	      0.88301563	     -0.00060389	     -0.22010852	     -0.00275813	     -0.00074213	    179.96748600
      2.27304809	     -0.06504780	     -0.00024535	     -0.20599589	     -0.06583459	      0.88301448	     -0.00060534	     -0.22011580	     -0.00272725	     -0.00073904	    180.38215106
      2.27460109	     -0.06507667	     -0.00025124	     -0.20602495	     -0.06583880	      0.88301333	     -0.00060681	     -0.22012296	     -0.00269548	     -0.00073412	    179.97533752
      2.27615410	     -0.06509909	     -0.00025576	     -0.20604760	     -0.06584297	      0.88301220	     -0.00060827	     -0.22013012	     -0.00266388	     -0.00072757	    179.55489188
      2.27770710	     -0.06512062	     -0.00026162	     -0.20606932	     -0.06584708	      0.88301108	     -0.00060975	     -0.22013720	     -0.00263248	     -0.00071955	    179.52335519
      2.27933250	     -0.06514271	     -0.00026653	     -0.20609164	     -0.06585133	      0.88300991	     -0.00061130	     -0.22014465	     -0.00259943	     -0.00070943	    178.80532950
      2.28095791	     -0.06516438	     -0.00027296	     -0.20611350	     -0.06585553	      0.88300877	     -0.00061286	     -0.22015224	     -0.00256764	     -0.00069827	    179.71111684
      2.28258331	     -0.06519540	     -0.00027726	     -0.20614474	     -0.06585968	      0.88300764	     -0.00061442	     -0.22016013	     -0.00253451	     -0.00068593	    178.09646394
      2.28420872	     -0.06522556	     -0.00028454	     -0.20617508	     -0.06586377	      0.88300654	     -0.00061599	     -0.22016865	     -0.00250301	     -0.00067280	    178.91261038
      2.28563707	     -0.06525815	     -0.00028771	     -0.20620788	     -0.06586732	      0.88300559	     -0.00061737	     -0.22017672	     -0.00247436	     -0.00066183	    177.94772721
      2.28706541	     -0.06529564	     -0.00029323	     -0.20624555	     -0.06587084	      0.88300465	     -0.00061876	     -0.22018548	     -0.00244577	     -0.00065117	    177.62414688
      2.28849376	     -0.06533477	     -0.00029729	     -0.20628487	     -0.06587431	      0.88300373	     -0.00062016	     -0.22019499	     -0.00241728	     -0.00064182	    177.59653694
      2.29030434	     -0.06539357	     -0.00030326	     -0.20634392	     -0.06587866	      0.88300257	     -0.00062193	     -0.22020815	     -0.00237897	     -0.00063137	    175.34620504
      2.29186090	     -0.06543835	     -0.00030708	     -0.20638893	     -0.06588233	      0.88300160	     -0.00062345	     -0.22022055	     -0.00234788	     -0.00062461	    176.65127982
      2.29341746	     -0.06549506	     -0.00031214	     -0.20644586	     -0.06588596	      0.88300063	     -0.00062499	     -0.22023386	     -0.00231427	     -0.00062021	    175.93911737
      2.29497402	     -0.06555089	     -0.00031594	     -0.20650193	     -0.06588954	      0.88299966	     -0.00062652	     -0.22024824	     -0.00228060	     -0.00061903	    176.38442652
      2.29653058	     -0.06561376	     -0.00032097	     -0.20656505	     -0.06589306	      0.88299870	     -0.00062806	     -0.22026361	     -0.00224420	     -0.00061954	    174.51188355
      2.29808713	     -0.06567148	     -0.00032506	     -0.20662302	     -0.06589653	      0.88299773	     -0.00062961	     -0.22028006	     -0.00220889	     -0.00062354	    175.62243424
      2.29964369	     -0.06574018	     -0.00033008	     -0.20669198	     -0.06589994	      0.88299676	     -0.00063116	     -0.22029744	     -0.00217026	     -0.00062961	    173.65566004
      2.30120025	     -0.06580305	     -0.00033444	     -0.20675512	     -0.06590328	      0.88299577	     -0.00063271	     -0.22031589	     -0.00213254	     -0.00063855	    174.59412678
      2.30275681	     -0.06587352	     -0.00033911	     -0.20682589	     -0.06590657	      0.88299477	     -0.00063427	     -0.22033522	     -0.00209190	     -0.00064967	    173.07299304
      2.30431337	     -0.06593737	     -0.00034257	     -0.20689005	     -0.06590980	      0.88299375	     -0.00063583	     -0.22035545	     -0.00205095	     -0.00066247	    173.02785415
      2.30586993	     -0.06600840	     -0.00034652	     -0.20696141	     -0.06591296	      0.88299271	     -0.00063740	     -0.22037645	     -0.00200881	     -0.00067768	    172.87973924
      2.30742649	     -0.06607902	     -0.00035009	     -0.20703237	     -0.06591605	      0.88299164	     -0.00063898	     -0.22039831	     -0.00196417	     -0.00069364	    171.39636243
      2.30898305	     -0.06615092	     -0.00035421	     -0.20710460	     -0.06591907	      0.88299055	     -0.00064055	     -0.22042099	     -0.00191970	     -0.00071152	    171.95531245
      2.31086002	     -0.06624581	     -0.00035905	     -0.20719995	     -0.06592262	      0.88298919	     -0.00064246	     -0.22044944	     -0.00186210	     -0.00073460	    170.01605479
      2.31273700	     -0.06632827	     -0.00036545	     -0.20728282	     -0.06592606	      0.88298779	     -0.00064437	     -0.22047915	     -0.00180452	     -0.00075732	    170.68138565
      2.31413533	     -0.06640158	     -0.00036977	     -0.20735649	     -0.06592856	      0.88298672	     -0.00064580	     -0.22050193	     -0.00175878	     -0.00077495	    169.71193344
      2.31553367	     -0.06647195	     -0.00037467	     -0.20742719	     -0.06593098	      0.88298562	     -0.00064723	     -0.22052543	     -0.00171245	     -0.00079308	    169.96474112
      2.31748101	     -0.06657391	     -0.00038086	     -0.20752968	     -0.06593425	      0.88298405	     -0.00064923	     -0.22055916	     -0.00164404	     -0.00081774	    167.98713219
      2.31909708	     -0.06665109	     -0.00038690	     -0.20760728	     -0.06593686	      0.88298271	     -0.00065090	     -0.22058792	     -0.00158767	     -0.00083798	    169.75595277
      2.32071314	     -0.06673861	     -0.00039173	     -0.20769527	     -0.06593938	      0.88298134	     -0.00065256	     -0.22061717	     -0.00152660	     -0.00085712	    167.53123615
      2.32232921	     -0.06681890	     -0.00039798	     -0.20777603	     -0.06594180	      0.88297994	     -0.00065424	     -0.22064707	     -0.00146584	     -0.00087528	    168.47222220
      2.32394527	     -0.06690317	     -0.00040221	     -0.20786082	     -0.06594412	      0.88297852	     -0.00065591	     -0.22067733	     -0.00140119	     -0.00089138	    166.40758602
      2.32556134	     -0.06698155	     -0.00040809	     -0.20793970	     -0.06594633	      0.88297706	     -0.00065758	     -0.22070797	     -0.00133722	     -0.00090599	    168.05217018
      2.32717740	     -0.06706728	     -0.00041188	     -0.20802600	     -0.06594844	      0.88297559	     -0.00065926	     -0.22073888	     -0.00126906	     -0.00091840	    166.24389222
      2.32879347	     -0.06714851	     -0.00041762	     -0.20810778	     -0.06595043	      0.88297410	     -0.00066094	     -0.22077012	     -0.00120062	     -0.00092866	    166.90735877
      2.33024667	     -0.06722365	     -0.00042107	     -0.20818346	     -0.06595213	      0.88297274	     -0.00066246	     -0.22079840	     -0.00113628	     -0.00093559	    165.69699461
      2.33169988	     -0.06729351	     -0.00042604	     -0.20825385	     -0.06595373	      0.88297138	     -0.00066397	     -0.22082686	     -0.00107159	     -0.00094101	    166.32217255
      2.33315308	     -0.06736794	     -0.00043071	     -0.20832883	     -0.06595524	      0.88297001	     -0.00066549	     -0.22085551	     -0.00100423	     -0.00094410	    165.34900173
      2.33494229	     -0.06745700	     -0.00043710	     -0.20841856	     -0.06595696	      0.88296832	     -0.00066736	     -0.22089109	     -0.00092035	     -0.00094547	    165.80902630
      2.33661975	     -0.06754446	     -0.00044262	     -0.20850669	     -0.06595844	      0.88296673	     -0.00066911	     -0.22092464	     -0.00083869	     -0.00094439	    164.95165447
      2.33829721	     -0.06762912	     -0.00044809	     -0.20859204	     -0.06595978	      0.88296515	     -0.00067087	     -0.22095839	     -0.00075488	     -0.00093997	    163.91792889
      2.33997467	     -0.06770900	     -0.00045200	     -0.20867265	     -0.06596097	      0.88296358	     -0.00067263	     -0.22099220	     -0.00067035	     -0.00093317	    164.29917465
      2.34165213	     -0.06779278	     -0.00045705	     -0.20875716	     -0.06596203	      0.88296202	     -0.00067438	     -0.22102589	     -0.00058321	     -0.00092415	    164.22014564
      2.34332959	     -0.06787229	     -0.00046051	     -0.20883746	     -0.06596293	      0.88296048	     -0.00067614	     -0.22105951	     -0.00049341	     -0.00091205	    163.12334877
      2.34500705	     -0.06794733	     -0.00046541	     -0.20891327	     -0.06596368	      0.88295896	     -0.00067790	     -0.22109290	     -0.00040337	     -0.00089814	    164.52640176
      2.34668451	     -0.06802405	     -0.00046922	     -0.20899081	     -0.06596428	      0.88295747	     -0.00067966	     -0.22112599	     -0.00030854	     -0.00088116	    161.92341828
      2.34836197	     -0.06809215	     -0.00047571	     -0.20905969	     -0.06596472	      0.88295601	     -0.00068142	     -0.22115895	     -0.00021560	     -0.00086209	    164.18188539
      2.34984812	     -0.06815800	     -0.00047899	     -0.20912630	     -0.06596497	      0.88295474	     -0.00068298	     -0.22118786	     -0.00012889	     -0.00084294	    162.36232299
      2.35133428	     -0.06821701	     -0.00048355	     -0.20918604	     -0.06596510	      0.88295350	     -0.00068453	     -0.22121651	     -0.00004282	     -0.00082259	    163.30162608
      2.35282044	     -0.06827585	     -0.00048664	     -0.20924567	     -0.06596510	      0.88295230	     -0.00068609	     -0.22124472	      0.00004628	     -0.00079967	    161.87777394
      2.35430659	     -0.06832862	     -0.00048997	     -0.20929922	     -0.06596497	      0.88295113	     -0.00068764	     -0.22127243	      0.00013495	     -0.00077537	    162.70251370
      2.35618883	     -0.06839568	     -0.00049318	     -0.20936732	     -0.06596460	      0.88294970	     -0.00068961	     -0.22130664	      0.00024998	     -0.00074246	    162.36639148
      2.35807107	     -0.06845787	     -0.00049638	     -0.20943058	     -0.06596402	      0.88294833	     -0.00069157	     -0.22133981	      0.00036769	     -0.00070588	    160.62531891
      2.35963141	     -0.06849626	     -0.00049689	     -0.20946987	     -0.06596338	      0.88294726	     -0.00069319	     -0.22136638	      0.00046359	     -0.00067452	    162.90478529
      2.36119174	     -0.06854223	     -0.00049805	     -0.20951678	     -0.06596257	      0.88294623	     -0.00069482	     -0.22139196	      0.00056341	     -0.00064048	    161.38067939
      2.36283449	     -0.06858386	     -0.00049804	     -0.20955941	     -0.06596156	      0.88294521	     -0.00069652	     -0.22141801	      0.00066842	     -0.00060365	    161.49196344
      2.36447724	     -0.06862269	     -0.00049798	     -0.20959925	     -0.06596038	      0.88294425	     -0.00069823	     -0.22144294	      0.00077446	     -0.00056560	    161.69515028
      2.36652825	     -0.06866808	     -0.00049688	     -0.20964594	     -0.06595865	      0.88294314	     -0.00070035	     -0.22147248	      0.00090879	     -0.00051656	    161.19181143
      2.36815903	     -0.06870273	     -0.00049676	     -0.20968162	     -0.06595708	      0.88294233	     -0.00070204	     -0.22149466	      0.00101558	     -0.00047727	    162.15298410
      2.36978981	     -0.06873270	     -0.00049502	     -0.20971266	     -0.06595534	      0.88294158	     -0.00070372	     -0.22151568	      0.00112476	     -0.00043649	    160.93130698
      2.37140159	     -0.06875977	     -0.00049427	     -0.20974078	     -0.06595344	      0.88294091	     -0.00070539	     -0.22153526	      0.00123254	     -0.00039643	    161.12206529
      2.37301338	     -0.06878468	     -0.00049258	     -0.20976675	     -0.06595137	      0.88294030	     -0.00070705	     -0.22155361	      0.00134120	     -0.00035634	    161.22038237
      2.37462516	     -0.06880691	     -0.00049145	     -0.20979004	     -0.06594912	      0.88293976	     -0.00070871	     -0.22157068	      0.00145025	     -0.00031681	    161.87646802
      2.37623694	     -0.06882783	     -0.00048966	     -0.20981205	     -0.06594669	      0.88293928	     -0.00071037	     -0.22158645	      0.00156117	     -0.00027686	    160.95870865
      2.37784376	     -0.06884206	     -0.00048833	     -0.20982736	     -0.06594409	      0.88293887	     -0.00071203	     -0.22160085	      0.00167095	     -0.00023815	    162.00309522
      2.37945057	     -0.06885550	     -0.00048633	     -0.20984190	     -0.06594132	      0.88293852	     -0.00071369	     -0.22161377	      0.00178260	     -0.00019923	    161.24185506
      2.38105739	     -0.06886171	     -0.00048484	     -0.20984920	     -0.06593836	      0.88293823	     -0.00071534	     -0.22162523	      0.00189416	     -0.00016065	    161.32418874
      2.38266420	     -0.06886294	     -0.00048272	     -0.20985153	     -0.06593523	      0.88293800	     -0.00071700	     -0.22163510	      0.00200564	     -0.00012303	    162.14140880
      2.38427102	     -0.06886184	     -0.00048110	     -0.20985154	     -0.06593192	      0.88293783	     -0.00071866	     -0.22164332	      0.00211885	     -0.00008505	    160.99103021
      2.38587783	     -0.06884985	     -0.00047934	     -0.20984066	     -0.06592842	      0.88293773	     -0.00072031	     -0.22164987	      0.00223029	     -0.00004756	    162.34287673
      2.38735305	     -0.06884108	     -0.00047865	     -0.20983289	     -0.06592506	      0.88293768	     -0.00072183	     -0.22165432	      0.00233355	     -0.00001348	    162.45095738
      2.38882827	     -0.06882714	     -0.00047873	     -0.20981994	     -0.06592154	      0.88293769	     -0.00072336	     -0.22165742	      0.00243715	      0.00002153	    161.89519939
      2.39030349	     -0.06880951	     -0.00047984	     -0.20980327	     -0.06591787	      0.88293775	     -0.00072488	     -0.22165914	      0.00253933	      0.00005639	    162.91076275
      2.39223964	     -0.06878699	     -0.00048266	     -0.20978201	     -0.06591282	      0.88293790	     -0.00072688	     -0.22165940	      0.00267455	      0.00010343	    161.75815366
      2.39394447	     -0.06874905	     -0.00048566	     -0.20974514	     -0.06590816	      0.88293811	     -0.00072865	     -0.22165771	      0.00279036	      0.00014632	    163.57542242
      2.39564930	     -0.06870844	     -0.00048856	     -0.20970562	     -0.06590331	      0.88293840	     -0.00073041	     -0.22165382	      0.00290687	      0.00019105	    163.08672436
      2.39735414	     -0.06864486	     -0.00049101	     -0.20964312	     -0.06589825	      0.88293877	     -0.00073218	     -0.22164767	      0.00302001	      0.00023740	    165.02015183
      2.39905897	     -0.06857497	     -0.00049285	     -0.20957433	     -0.06589301	      0.88293921	     -0.00073395	     -0.22163881	      0.00313379	      0.00028752	    163.45581363
      2.40076380	     -0.06847968	     -0.00049509	     -0.20948010	     -0.06588757	      0.88293975	     -0.00073573	     -0.22162732	      0.00324221	      0.00033998	    166.00558521
      2.40227683	     -0.06839129	     -0.00049583	     -0.20939267	     -0.06588259	      0.88294030	     -0.00073730	     -0.22161463	      0.00333849	      0.00038961	    165.36163591
      2.40378986	     -0.06828660	     -0.00049698	     -0.20928890	     -0.06587747	      0.88294093	     -0.00073888	     -0.22159973	      0.00343073	      0.00044148	    167.02784774
      2.40530289	     -0.06817425	     -0.00049711	     -0.20917749	     -0.06587221	      0.88294164	     -0.00074046	     -0.22158254	      0.00352216	      0.00049686	    166.32003487
      2.40681593	     -0.06804909	     -0.00049745	     -0.20905322	     -0.06586682	      0.88294243	     -0.00074204	     -0.22156315	      0.00360906	      0.00055457	    167.98514423
      2.40898121	     -0.06786859	     -0.00049721	     -0.20887398	     -0.06585887	      0.88294373	     -0.00074430	     -0.22153173	      0.00373058	      0.00064157	    167.40945931
      2.41028380	     -0.06774479	     -0.00049802	     -0.20875090	     -0.06585397	      0.88294460	     -0.00074566	     -0.22151105	      0.00379887	      0.00069635	    169.34258733
      2.41158639	     -0.06762229	     -0.00049796	     -0.20862910	     -0.06584898	      0.88294554	     -0.00074703	     -0.22148895	      0.00386630	      0.00075270	    169.51005468
      2.41321522	     -0.06746207	     -0.00049785	     -0.20846972	     -0.06584261	      0.88294683	     -0.00074873	     -0.22145950	      0.00394625	      0.00082414	    171.06844375
      2.41484404	     -0.06729872	     -0.00049720	     -0.20830720	     -0.06583612	      0.88294823	     -0.00075044	     -0.22142812	      0.00402422	      0.00089789	    170.05862081
      2.41647286	     -0.06712337	     -0.00049661	     -0.20813263	     -0.06582951	      0.88294975	     -0.00075215	     -0.22139497	      0.00409563	      0.00097207	    172.61053534
      2.41810168	     -0.06695151	     -0.00049549	     -0.20796153	     -0.06582278	      0.88295139	     -0.00075386	     -0.22135999	      0.00416490	      0.00104637	    172.96991893
      2.41973051	     -0.06676765	     -0.00049469	     -0.20777839	     -0.06581594	      0.88295316	     -0.00075556	     -0.22132341	      0.00422973	      0.00112099	    173.98988088
      2.42135933	     -0.06658199	     -0.00049279	     -0.20759342	     -0.06580900	      0.88295505	     -0.00075727	     -0.22128515	      0.00429098	      0.00119478	    174.46610325
      2.42298815	     -0.06638851	     -0.00049163	     -0.20740059	     -0.06580197	      0.88295705	     -0.00075898	     -0.22124530	      0.00434777	      0.00126771	    175.59881567
      2.42461698	     -0.06619047	     -0.00048861	     -0.20720319	     -0.06579484	      0.88295917	     -0.00076068	     -0.22120387	      0.00440023	      0.00133845	    177.05386514
      2.42624580	     -0.06599320	     -0.00048755	     -0.20700648	     -0.06578763	      0.88296141	     -0.00076239	     -0.22116097	      0.00444959	      0.00140795	    177.27414644
      2.42787462	     -0.06579173	     -0.00048433	     -0.20680556	     -0.06578035	      0.88296376	     -0.00076410	     -0.22111679	      0.00449337	      0.00147383	    179.37808243
      2.42950344	     -0.06559296	     -0.00048361	     -0.20660727	     -0.06577300	      0.88296621	     -0.00076580	     -0.22107141	      0.00453509	      0.00153826	    178.67453154
      2.43095828	     -0.06541042	     -0.00048041	     -0.20642515	     -0.06576637	      0.88296849	     -0.00076732	     -0.22103006	      0.00456694	      0.00159197	    180.66936934
      2.43241312	     -0.06523044	     -0.00047911	     -0.20624554	     -0.06575971	      0.88297084	     -0.00076884	     -0.22098790	      0.00459683	      0.00164306	    181.07838436
      2.43386795	     -0.06504797	     -0.00047609	     -0.20606343	     -0.06575300	      0.88297327	     -0.00077036	     -0.22094503	      0.00462313	      0.00169088	    181.85149365
      2.43562296	     -0.06483000	     -0.00047355	     -0.20584584	     -0.06574486	      0.88297628	     -0.00077220	     -0.22089244	      0.00465066	      0.00174395	    182.68602849
      2.43737796	     -0.06460899	     -0.00046812	     -0.20562520	     -0.06573668	      0.88297939	     -0.00077403	     -0.22083904	      0.00467324	      0.00179126	    183.79676677
      2.43877066	     -0.06444043	     -0.00046677	     -0.20545686	     -0.06573016	      0.88298191	     -0.00077548	     -0.22079614	      0.00468822	      0.00182501	    184.42682467
      2.44016337	     -0.06427268	     -0.00046306	     -0.20528933	     -0.06572362	      0.88298447	     -0.00077693	     -0.22075299	      0.00470018	      0.00185411	    185.49010474
      2.44185896	     -0.06407556	     -0.00046044	     -0.20509241	     -0.06571564	      0.88298764	     -0.00077869	     -0.22070023	      0.00471237	      0.00188438	    185.18507802
      2.44355455	     -0.06387359	     -0.00045563	     -0.20489063	     -0.06570765	      0.88299085	     -0.00078045	     -0.22064732	      0.00471907	      0.00190828	    187.09634471
      2.44507898	     -0.06370481	     -0.00045441	     -0.20472194	     -0.06570045	      0.88299378	     -0.00078203	     -0.22059958	      0.00472289	      0.00192420	    187.80187378
      2.44660342	     -0.06353511	     -0.00044957	     -0.20455237	     -0.06569325	      0.88299672	     -0.00078361	     -0.22055200	      0.00472400	      0.00193514	    188.08385388
      2.44812786	     -0.06337320	     -0.00044840	     -0.20439048	     -0.06568605	      0.88299967	     -0.00078519	     -0.22050459	      0.00472163	      0.00194039	    189.50864331
      2.44965229	     -0.06321593	     -0.00044349	     -0.20423327	     -0.06567886	      0.88300263	     -0.00078677	     -0.22045749	      0.00471755	      0.00194040	    189.45679170
      2.45117673	     -0.06306113	     -0.00044333	     -0.20407842	     -0.06567167	      0.88300559	     -0.00078834	     -0.22041080	      0.00471026	      0.00193526	    190.41523850
      2.45270117	     -0.06290899	     -0.00043886	     -0.20392627	     -0.06566450	      0.88300853	     -0.00078992	     -0.22036464	      0.00470069	      0.00192494	    190.85927178
      2.45422560	     -0.06276817	     -0.00043861	     -0.20378535	     -0.06565734	      0.88301145	     -0.00079149	     -0.22031903	      0.00468850	      0.00190944	    191.96262062
      2.45558937	     -0.06264255	     -0.00043390	     -0.20365969	     -0.06565095	      0.88301405	     -0.00079289	     -0.22027880	      0.00467618	      0.00189204	    191.91576751
      2.45695314	     -0.06252437	     -0.00043194	     -0.20354141	     -0.06564459	      0.88301661	     -0.00079429	     -0.22023908	      0.00466175	      0.00187086	    192.61044211
      2.45861138	     -0.06238664	     -0.00042782	     -0.20340357	     -0.06563687	      0.88301969	     -0.00079599	     -0.22019163	      0.00464239	      0.00184044	    192.77605730
      2.46008444	     -0.06226966	     -0.00042677	     -0.20328641	     -0.06563005	      0.88302238	     -0.00079749	     -0.22015033	      0.00462295	      0.00180963	    193.40611595
      2.46155750	     -0.06216190	     -0.00042369	     -0.20317849	     -0.06562325	      0.88302502	     -0.00079900	     -0.22010999	      0.00460163	      0.00177489	    194.14462681
      2.46303055	     -0.06206216	     -0.00042232	     -0.20307855	     -0.06561649	      0.88302761	     -0.00080050	     -0.22007069	      0.00457922	      0.00173700	    194.25115681
      2.46450361	     -0.06196653	     -0.00041859	     -0.20298274	     -0.06560976	      0.88303013	     -0.00080200	     -0.22003241	      0.00455501	      0.00169591	    194.64108141
      2.46597666	     -0.06188068	     -0.00041664	     -0.20289666	     -0.06560307	      0.88303260	     -0.00080349	     -0.21999515	      0.00452920	      0.00165155	    195.51651727
      2.46744972	     -0.06180047	     -0.00041279	     -0.20281626	     -0.06559642	      0.88303500	     -0.00080499	     -0.21995895	      0.00450325	      0.00160514	    194.74951976
      2.46892278	     -0.06172401	     -0.00041092	     -0.20273954	     -0.06558981	      0.88303733	     -0.00080648	     -0.21992378	      0.00447483	      0.00155582	    196.10543074
      2.47039583	     -0.06165626	     -0.00040748	     -0.20267156	     -0.06558324	      0.88303958	     -0.00080797	     -0.21988965	      0.00444662	      0.00150451	    195.75022762
      2.47186889	     -0.06159407	     -0.00040579	     -0.20260909	     -0.06557671	      0.88304176	     -0.00080945	     -0.21985658	      0.00441682	      0.00145091	    196.60476593
      2.47334194	     -0.06153852	     -0.00040248	     -0.20255330	     -0.06557022	      0.88304386	     -0.00081093	     -0.21982459	      0.00438732	      0.00139603	    195.85591641
      2.47481500	     -0.06148530	     -0.00040060	     -0.20249979	     -0.06556378	      0.88304587	     -0.00081241	     -0.21979365	      0.00435592	      0.00133930	    197.10904049
      2.47628806	     -0.06144050	     -0.00039710	     -0.20245473	     -0.06555739	      0.88304780	     -0.00081389	     -0.21976368	      0.00432527	      0.00128184	    196.37510524
      2.47776111	     -0.06139733	     -0.00039525	     -0.20241127	     -0.06555104	      0.88304965	     -0.00081536	     -0.21973473	      0.00429334	      0.00122345	    197.00500422
      2.47923417	     -0.06135898	     -0.00039157	     -0.20237266	     -0.06554474	      0.88305141	     -0.00081683	     -0.21970670	      0.00426135	      0.00116450	    196.97086965
      2.48070722	     -0.06132535	     -0.00038975	     -0.20233872	     -0.06553849	      0.88305308	     -0.00081830	     -0.21967961	      0.00422896	      0.00110533	    197.25713970
      2.48218028	     -0.06129586	     -0.00038633	     -0.20230895	     -0.06553228	      0.88305466	     -0.00081976	     -0.21965344	      0.00419637	      0.00104615	    197.20355478
      2.48365334	     -0.06127087	     -0.00038459	     -0.20228366	     -0.06552612	      0.88305616	     -0.00082123	     -0.21962818	      0.00416380	      0.00098763	    196.96516146
      2.48512639	     -0.06124948	     -0.00038119	     -0.20226198	     -0.06552001	      0.88305757	     -0.00082268	     -0.21960382	      0.00413048	      0.00092934	    197.38855838
      2.48659945	     -0.06123378	     -0.00037949	     -0.20224597	     -0.06551395	      0.88305890	     -0.00082414	     -0.21958037	      0.00409776	      0.00087216	    196.99966368
      2.48807251	     -0.06122058	     -0.00037617	     -0.20223247	     -0.06550794	      0.88306014	     -0.00082559	     -0.21955783	      0.00406456	      0.00081579	    197.11855868
      2.48954556	     -0.06121461	     -0.00037470	     -0.20222618	     -0.06550198	      0.88306130	     -0.00082704	     -0.21953620	      0.00403145	      0.00076035	    197.34341153
      2.49101862	     -0.06121272	     -0.00037148	     -0.20222401	     -0.06549607	      0.88306238	     -0.00082849	     -0.21951551	      0.00399908	      0.00070644	    196.53219353
      2.49249167	     -0.06121505	     -0.00037013	     -0.20222601	     -0.06549020	      0.88306338	     -0.00082993	     -0.21949576	      0.00396600	      0.00065351	    197.18887481
      2.49396473	     -0.06122222	     -0.00036705	     -0.20223289	     -0.06548438	      0.88306431	     -0.00083137	     -0.21947695	      0.00393407	      0.00060202	    196.47635485
      2.49543779	     -0.06123319	     -0.00036571	     -0.20224354	     -0.06547861	      0.88306516	     -0.00083281	     -0.21945903	      0.00390202	      0.00055185	    196.62946684
      2.49691084	     -0.06124825	     -0.00036269	     -0.20225832	     -0.06547288	      0.88306594	     -0.00083424	     -0.21944202	      0.00387079	      0.00050321	    196.08262289
      2.49838390	     -0.06126604	     -0.00036138	     -0.20227579	     -0.06546721	      0.88306664	     -0.00083568	     -0.21942587	      0.00383954	      0.00045575	    196.51132136
      2.49985695	     -0.06128836	     -0.00035882	     -0.20229783	     -0.06546157	      0.88306728	     -0.00083711	     -0.21941061	      0.00380963	      0.00040998	    195.64974571
      2.50133001	     -0.06131526	     -0.00035817	     -0.20232441	     -0.06545598	      0.88306785	     -0.00083853	     -0.21939626	      0.00377939	      0.00036514	    196.28192193
      2.50280307	     -0.06134698	     -0.00035523	     -0.20235586	     -0.06545044	      0.88306836	     -0.00083995	     -0.21938283	      0.00375134	      0.00032242	    194.57250670
      2.50427612	     -0.06137954	     -0.00035424	     -0.20238812	     -0.06544493	      0.88306880	     -0.00084138	     -0.21937032	      0.00372231	      0.00028055	    195.60706235
      2.50574918	     -0.06141991	     -0.00035135	     -0.20242824	     -0.06543947	      0.88306918	     -0.00084279	     -0.21935867	      0.00369533	      0.00023990	    194.74115847
      2.50722223	     -0.06146236	     -0.00035036	     -0.20247040	     -0.06543404	      0.88306951	     -0.00084421	     -0.21934790	      0.00366909	      0.00020063	    194.40432492
      2.50869529	     -0.06150850	     -0.00034757	     -0.20251629	     -0.06542866	      0.88306977	     -0.00084562	     -0.21933794	      0.00364348	      0.00016213	    194.32745244
      2.51016835	     -0.06155899	     -0.00034647	     -0.20256653	     -0.06542331	      0.88306999	     -0.00084703	     -0.21932877	      0.00361956	      0.00012504	    193.62105447
      2.51164140	     -0.06161080	     -0.00034337	     -0.20261811	     -0.06541800	      0.88307014	     -0.00084844	     -0.21932039	      0.00359609	      0.00008861	    193.57577631
      2.51311446	     -0.06166944	     -0.00034207	     -0.20267652	     -0.06541271	      0.88307025	     -0.00084984	     -0.21931274	      0.00357436	      0.00005330	    192.89086708
      2.51458751	     -0.06172881	     -0.00033924	     -0.20273568	     -0.06540746	      0.88307030	     -0.00085125	     -0.21930586	      0.00355357	      0.00001877	    192.47439102
      2.51606057	     -0.06179275	     -0.00033790	     -0.20279940	     -0.06540224	      0.88307030	     -0.00085265	     -0.21929967	      0.00353377	     -0.00001543	    192.63006236
      2.51753363	     -0.06185975	     -0.00033526	     -0.20286622	     -0.06539705	      0.88307026	     -0.00085405	     -0.21929418	      0.00351645	     -0.00004836	    191.02887176
      2.51900668	     -0.06192704	     -0.00033419	     -0.20293330	     -0.06539189	      0.88307016	     -0.00085544	     -0.21928935	      0.00349906	     -0.00008109	    191.68971161
      2.52047974	     -0.06199999	     -0.00033232	     -0.20300608	     -0.06538674	      0.88307002	     -0.00085684	     -0.21928515	      0.00348411	     -0.00011324	    190.82891788
      2.52195280	     -0.06207372	     -0.00033198	     -0.20307962	     -0.06538162	      0.88306983	     -0.00085823	     -0.21928157	      0.00347043	     -0.00014455	    190.32537457
      2.52342585	     -0.06214856	     -0.00033063	     -0.20315431	     -0.06537652	      0.88306959	     -0.00085962	     -0.21927853	      0.00345774	     -0.00017563	    190.32101663
      2.52489891	     -0.06222572	     -0.00033045	     -0.20323131	     -0.06537143	      0.88306931	     -0.00086101	     -0.21927599	      0.00344752	     -0.00020531	    188.99782229
      2.52637196	     -0.06229975	     -0.00032962	     -0.20330520	     -0.06536636	      0.88306899	     -0.00086240	     -0.21927390	      0.00343752	     -0.00023460	    189.36358069
      2.52813883	     -0.06239410	     -0.00033027	     -0.20339937	     -0.06536030	      0.88306854	     -0.00086406	     -0.21927185	      0.00342803	     -0.00026884	    189.02450328
      2.52961623	     -0.06246998	     -0.00032958	     -0.20347515	     -0.06535524	      0.88306813	     -0.00086545	     -0.21927054	      0.00342227	     -0.00029570	    187.66464624
      2.53109364	     -0.06254502	     -0.00033130	     -0.20355004	     -0.06535018	      0.88306767	     -0.00086684	     -0.21926948	      0.00341646	     -0.00032202	    188.36947552
      2.53257105	     -0.06262115	     -0.00033173	     -0.20362607	     -0.06534514	      0.88306717	     -0.00086823	     -0.21926864	      0.00341311	     -0.00034694	    187.33411433
      2.53404845	     -0.06269514	     -0.00033433	     -0.20369993	     -0.06534010	      0.88306664	     -0.00086962	     -0.21926800	      0.00341033	     -0.00037059	    187.33289388
      2.53552586	     -0.06276640	     -0.00033599	     -0.20377109	     -0.06533506	      0.88306608	     -0.00087101	     -0.21926749	      0.00340902	     -0.00039274	    186.77025190
      2.53700327	     -0.06283667	     -0.00033958	     -0.20384123	     -0.06533003	      0.88306548	     -0.00087240	     -0.21926710	      0.00340840	     -0.00041352	    186.88464205
      2.53848068	     -0.06290542	     -0.00034247	     -0.20390988	     -0.06532499	      0.88306486	     -0.00087379	     -0.21926679	      0.00340933	     -0.00043253	    186.08298160
      2.53995808	     -0.06297066	     -0.00034694	     -0.20397500	     -0.06531995	      0.88306421	     -0.00087518	     -0.21926657	      0.00341080	     -0.00044970	    185.95486086
      2.54143549	     -0.06303177	     -0.00035089	     -0.20403601	     -0.06531491	      0.88306353	     -0.00087658	     -0.21926637	      0.00341299	     -0.00046531	    185.92543162
      2.54356379	     -0.06312533	     -0.00035946	     -0.20412940	     -0.06530764	      0.88306252	     -0.00087859	     -0.21926604	      0.00341873	     -0.00048500	    184.17748394
      2.54475939	     -0.06316099	     -0.00036240	     -0.20416499	     -0.06530355	      0.88306193	     -0.00087972	     -0.21926601	      0.00342050	     -0.00049269	    184.81945103
      2.54595499	     -0.06320049	     -0.00036694	     -0.20420439	     -0.06529946	      0.88306134	     -0.00088086	     -0.21926579	      0.00342374	     -0.00049966	    185.00565023
      2.54787625	     -0.06326374	     -0.00037432	     -0.20426751	     -0.06529288	      0.88306037	     -0.00088268	     -0.21926542	      0.00343017	     -0.00050953	    185.30761211
      2.54979751	     -0.06332570	     -0.00038271	     -0.20432933	     -0.06528628	      0.88305939	     -0.00088450	     -0.21926501	      0.00343839	     -0.00051596	    184.14811882
      2.55127085	     -0.06335969	     -0.00038812	     -0.20436323	     -0.06528121	      0.88305862	     -0.00088590	     -0.21926477	      0.00344361	     -0.00051853	    184.79815216
      2.55274418	     -0.06339639	     -0.00039497	     -0.20439983	     -0.06527613	      0.88305786	     -0.00088730	     -0.21926440	      0.00345036	     -0.00051880	    183.80778119
      2.55421752	     -0.06342515	     -0.00040058	     -0.20442850	     -0.06527105	      0.88305710	     -0.00088870	     -0.21926402	      0.00345598	     -0.00051771	    184.46133828
      2.55603791	     -0.06346544	     -0.00040916	     -0.20446866	     -0.06526475	      0.88305616	     -0.00089043	     -0.21926342	      0.00346478	     -0.00051326	    182.53479898
      2.55744778	     -0.06348125	     -0.00041403	     -0.20448440	     -0.06525986	      0.88305544	     -0.00089177	     -0.21926303	      0.00346969	     -0.00050747	    183.67034143
      2.55885764	     -0.06350361	     -0.00042050	     -0.20450667	     -0.06525496	      0.88305473	     -0.00089311	     -0.21926254	      0.00347547	     -0.00050053	    183.55105883
      2.56063676	     -0.06352544	     -0.00042690	     -0.20452840	     -0.06524877	      0.88305385	     -0.00089480	     -0.21926197	      0.00348360	     -0.00048915	    182.18061977
      2.56207320	     -0.06353724	     -0.00043363	     -0.20454010	     -0.06524377	      0.88305315	     -0.00089616	     -0.21926147	      0.00348837	     -0.00047861	    183.28960851
      2.56350964	     -0.06354867	     -0.00043856	     -0.20455145	     -0.06523875	      0.88305247	     -0.00089751	     -0.21926093	      0.00349443	     -0.00046639	    182.65241980
      2.56524743	     -0.06356042	     -0.00044630	     -0.20456308	     -0.06523267	      0.88305168	     -0.00089916	     -0.21926031	      0.00350063	     -0.00045076	    183.33405988
      2.56674915	     -0.06356766	     -0.00045057	     -0.20457026	     -0.06522741	      0.88305101	     -0.00090057	     -0.21925978	      0.00350695	     -0.00043558	    182.22367329
      2.56825087	     -0.06357321	     -0.00045721	     -0.20457570	     -0.06522214	      0.88305037	     -0.00090198	     -0.21925928	      0.00351233	     -0.00041978	    182.38226719
      2.56975259	     -0.06357459	     -0.00046110	     -0.20457702	     -0.06521686	      0.88304975	     -0.00090339	     -0.21925879	      0.00351784	     -0.00040351	    181.90910648
      2.57125431	     -0.06357688	     -0.00046699	     -0.20457921	     -0.06521158	      0.88304916	     -0.00090480	     -0.21925829	      0.00352280	     -0.00038714	    182.15095138
      2.57275603	     -0.06357686	     -0.00047074	     -0.20457913	     -0.06520628	      0.88304859	     -0.00090620	     -0.21925782	      0.00352801	     -0.00037099	    181.70563989
      2.57425775	     -0.06357648	     -0.00047627	     -0.20457865	     -0.06520098	      0.88304804	     -0.00090761	     -0.21925739	      0.00353300	     -0.00035524	    181.58763139
      2.57575947	     -0.06357365	     -0.00048022	     -0.20457575	     -0.06519567	      0.88304752	     -0.00090901	     -0.21925702	      0.00353819	     -0.00034010	    181.07655318
      2.57726119	     -0.06357333	     -0.00048610	     -0.20457532	     -0.06519035	      0.88304702	     -0.00091041	     -0.21925673	      0.00354291	     -0.00032642	    181.47649273
      2.57907992	     -0.06357435	     -0.00049134	     -0.20457624	     -0.06518390	      0.88304644	     -0.00091210	     -0.21925663	      0.00355008	     -0.00031150	    179.90889944
      2.58043352	     -0.06357630	     -0.00049834	     -0.20457806	     -0.06517910	      0.88304602	     -0.00091336	     -0.21925677	      0.00355400	     -0.00030233	    181.14951806
      2.58178713	     -0.06357897	     -0.00050358	     -0.20458062	     -0.06517428	      0.88304562	     -0.00091462	     -0.21925717	      0.00355941	     -0.00029445	    180.40913246
      2.58355201	     -0.06358703	     -0.00051260	     -0.20458851	     -0.06516799	      0.88304511	     -0.00091626	     -0.21925814	      0.00356623	     -0.00028691	    180.29623076
      2.58499933	     -0.06359553	     -0.00051929	     -0.20459689	     -0.06516283	      0.88304470	     -0.00091761	     -0.21925943	      0.00357239	     -0.00028262	    179.65599942
      2.58644666	     -0.06360502	     -0.00052750	     -0.20460622	     -0.06515765	      0.88304429	     -0.00091896	     -0.21926118	      0.00357815	     -0.00028095	    180.28911233
      2.58820538	     -0.06362114	     -0.00053569	     -0.20462219	     -0.06515135	      0.88304379	     -0.00092059	     -0.21926392	      0.00358711	     -0.00028133	    178.73639400
      2.58959235	     -0.06362955	     -0.00054369	     -0.20463045	     -0.06514637	      0.88304340	     -0.00092188	     -0.21926657	      0.00359283	     -0.00028406	    180.03427324
      2.59097932	     -0.06364129	     -0.00055047	     -0.20464207	     -0.06514139	      0.88304301	     -0.00092316	     -0.21926954	      0.00360030	     -0.00028816	    179.24857581
      2.59236629	     -0.06364876	     -0.00055792	     -0.20464940	     -0.06513639	      0.88304260	     -0.00092445	     -0.21927283	      0.00360750	     -0.00029382	    179.41493498
      2.59427370	     -0.06365817	     -0.00056701	     -0.20465865	     -0.06512950	      0.88304203	     -0.00092621	     -0.21927767	      0.00361797	     -0.00030395	    179.31635919
      2.59598847	     -0.06366236	     -0.00057659	     -0.20466269	     -0.06512328	      0.88304150	     -0.00092780	     -0.21928228	      0.00362795	     -0.00031380	    179.12636183
      2.59744923	     -0.06366256	     -0.00058237	     -0.20466280	     -0.06511798	      0.88304104	     -0.00092914	     -0.21928640	      0.00363668	     -0.00032340	    178.86344844
      2.59890999	     -0.06366486	     -0.00059051	     -0.20466496	     -0.06511266	      0.88304056	     -0.00093048	     -0.21929065	      0.00364525	     -0.00033372	    179.43411535
      2.60037075	     -0.06366697	     -0.00059718	     -0.20466697	     -0.06510733	      0.88304006	     -0.00093182	     -0.21929510	      0.00365467	     -0.00034406	    178.90341799
      2.60183151	     -0.06366742	     -0.00060482	     -0.20466729	     -0.06510198	      0.88303955	     -0.00093316	     -0.21929973	      0.00366347	     -0.00035464	    179.43536874
      2.60329226	     -0.06366735	     -0.00061173	     -0.20466711	     -0.06509663	      0.88303903	     -0.00093449	     -0.21930451	      0.00367310	     -0.00036460	    178.86111274
      2.60505219	     -0.06366087	     -0.00062110	     -0.20466048	     -0.06509015	      0.88303838	     -0.00093609	     -0.21931041	      0.00368372	     -0.00037595	    179.74830363
      2.60655600	     -0.06365326	     -0.00062787	     -0.20465277	     -0.06508460	      0.88303780	     -0.00093745	     -0.21931540	      0.00369335	     -0.00038488	    179.72269924
      2.60805980	     -0.06363707	     -0.00063589	     -0.20463646	     -0.06507904	      0.88303722	     -0.00093881	     -0.21932024	      0.00370331	     -0.00039145	    179.45387058
      2.60956361	     -0.06361514	     -0.00064279	     -0.20461442	     -0.06507347	      0.88303663	     -0.00094016	     -0.21932477	      0.00371207	     -0.00039662	    180.51237857
      2.61106741	     -0.06358867	     -0.00065046	     -0.20458783	     -0.06506788	      0.88303603	     -0.00094150	     -0.21932893	      0.00372140	     -0.00039908	    180.47942979
      2.61291192	     -0.06354826	     -0.00065849	     -0.20454729	     -0.06506100	      0.88303529	     -0.00094315	     -0.21933352	      0.00373188	     -0.00039845	    180.55399740
      2.61455517	     -0.06350591	     -0.00066761	     -0.20450479	     -0.06505487	      0.88303464	     -0.00094461	     -0.21933703	      0.00373996	     -0.00039342	    181.35359339
      2.61599250	     -0.06345982	     -0.00067201	     -0.20445861	     -0.06504949	      0.88303408	     -0.00094588	     -0.21933959	      0.00374628	     -0.00038654	    182.22698085
      2.61742983	     -0.06341234	     -0.00067863	     -0.20441101	     -0.06504410	      0.88303353	     -0.00094714	     -0.21934157	      0.00375238	     -0.00037633	    182.59041866
      2.61886715	     -0.06336000	     -0.00068354	     -0.20435856	     -0.06503870	      0.88303300	     -0.00094840	     -0.21934301	      0.00375752	     -0.00036324	    183.11401804
      2.62061996	     -0.06329581	     -0.00069074	     -0.20429423	     -0.06503211	      0.88303238	     -0.00094994	     -0.21934405	      0.00376276	     -0.00034297	    183.32454454
      2.62216487	     -0.06322929	     -0.00069491	     -0.20422757	     -0.06502629	      0.88303187	     -0.00095128	     -0.21934434	      0.00376570	     -0.00032114	    184.04416256
      2.62370978	     -0.06316475	     -0.00070136	     -0.20416286	     -0.06502047	      0.88303139	     -0.00095262	     -0.21934396	      0.00376729	     -0.00029608	    185.20935302
      2.62525470	     -0.06309485	     -0.00070517	     -0.20409283	     -0.06501465	      0.88303095	     -0.00095395	     -0.21934297	      0.00376784	     -0.00026828	    186.22441122
      2.62679961	     -0.06302550	     -0.00071112	     -0.20402331	     -0.06500883	      0.88303056	     -0.00095527	     -0.21934132	      0.00376813	     -0.00023660	    185.83360121
      2.62834453	     -0.06294551	     -0.00071379	     -0.20394317	     -0.06500301	      0.88303022	     -0.00095659	     -0.21933906	      0.00376544	     -0.00020292	    187.77284848
      2.62988944	     -0.06287118	     -0.00071826	     -0.20386867	     -0.06499720	      0.88302994	     -0.00095791	     -0.21933606	      0.00376298	     -0.00016643	    187.53184017
      2.63143436	     -0.06278450	     -0.00071940	     -0.20378184	     -0.06499139	      0.88302971	     -0.00095922	     -0.21933248	      0.00375807	     -0.00012776	    188.71104607
      2.63297927	     -0.06270508	     -0.00072358	     -0.20370221	     -0.06498559	      0.88302954	     -0.00096052	     -0.21932809	      0.00375178	     -0.00008756	    189.85968758
      2.63452419	     -0.06261618	     -0.00072366	     -0.20361317	     -0.06497980	      0.88302944	     -0.00096182	     -0.21932309	      0.00374486	     -0.00004521	    189.85298988
      2.63606910	     -0.06253258	     -0.00072697	     -0.20352934	     -0.06497402	      0.88302940	     -0.00096311	     -0.21931735	      0.00373511	     -0.00000248	    191.68840321
      2.63761401	     -0.06244209	     -0.00072519	     -0.20343870	     -0.06496825	      0.88302943	     -0.00096440	     -0.21931096	      0.00372576	      0.00004203	    190.98768800
      2.63897895	     -0.06236141	     -0.00072737	     -0.20335781	     -0.06496318	      0.88302952	     -0.00096553	     -0.21930465	      0.00371462	      0.00008133	    192.80077499
      2.64034389	     -0.06227785	     -0.00072652	     -0.20327408	     -0.06495811	      0.88302966	     -0.00096666	     -0.21929770	      0.00370341	      0.00012116	    193.24274522
      2.64170882	     -0.06219411	     -0.00072682	     -0.20319014	     -0.06495307	      0.88302985	     -0.00096779	     -0.21929011	      0.00369075	      0.00016118	    194.00473336
      2.64351979	     -0.06208262	     -0.00072534	     -0.20307840	     -0.06494640	      0.88303019	     -0.00096928	     -0.21927910	      0.00367216	      0.00021401	    194.77902488
      2.64533076	     -0.06197462	     -0.00072615	     -0.20297009	     -0.06493977	      0.88303062	     -0.00097076	     -0.21926705	      0.00365172	      0.00026705	    194.88352712
      2.64656678	     -0.06189395	     -0.00072271	     -0.20288925	     -0.06493527	      0.88303098	     -0.00097177	     -0.21925838	      0.00363556	      0.00030212	    196.41842076
      2.64780280	     -0.06182103	     -0.00072161	     -0.20281613	     -0.06493078	      0.88303137	     -0.00097277	     -0.21924928	      0.00361926	      0.00033645	    196.91499516
      2.64958956	     -0.06171655	     -0.00071896	     -0.20271133	     -0.06492434	      0.88303202	     -0.00097422	     -0.21923556	      0.00359391	      0.00038405	    197.89395235
      2.65137632	     -0.06161636	     -0.00071834	     -0.20261079	     -0.06491794	      0.88303274	     -0.00097567	     -0.21922118	      0.00356701	      0.00042968	    198.29178839
      2.65279392	     -0.06153201	     -0.00071536	     -0.20252618	     -0.06491290	      0.88303338	     -0.00097681	     -0.21920940	      0.00354383	      0.00046403	    199.28901545
      2.65421153	     -0.06145555	     -0.00071458	     -0.20244941	     -0.06490789	      0.88303406	     -0.00097795	     -0.21919721	      0.00352011	      0.00049651	    199.56690866
      2.65562913	     -0.06137548	     -0.00071215	     -0.20236904	     -0.06490292	      0.88303478	     -0.00097909	     -0.21918470	      0.00349499	      0.00052679	    200.44204790
      2.65742745	     -0.06128118	     -0.00071119	     -0.20227433	     -0.06489666	      0.88303576	     -0.00098053	     -0.21916830	      0.00346192	      0.00056204	    201.21432894
      2.65890576	     -0.06119765	     -0.00070784	     -0.20219048	     -0.06489157	      0.88303661	     -0.00098172	     -0.21915446	      0.00343352	      0.00058938	    201.69448476
      2.66038407	     -0.06112416	     -0.00070779	     -0.20211662	     -0.06488651	      0.88303750	     -0.00098290	     -0.21914022	      0.00340396	      0.00061404	    202.46254066
      2.66186238	     -0.06104294	     -0.00070458	     -0.20203506	     -0.06488150	      0.88303843	     -0.00098408	     -0.21912571	      0.00337350	      0.00063674	    203.01294525
      2.66334069	     -0.06096613	     -0.00070411	     -0.20195785	     -0.06487654	      0.88303939	     -0.00098527	     -0.21911076	      0.00334173	      0.00065739	    203.84971983
      2.66481900	     -0.06088465	     -0.00070121	     -0.20187601	     -0.06487162	      0.88304037	     -0.00098646	     -0.21909542	      0.00330886	      0.00067619	    204.64009676
      2.66629731	     -0.06080862	     -0.00070114	     -0.20179955	     -0.06486676	      0.88304138	     -0.00098764	     -0.21907967	      0.00327510	      0.00069370	    204.86112311
      2.66777562	     -0.06072655	     -0.00069877	     -0.20171709	     -0.06486194	      0.88304242	     -0.00098884	     -0.21906357	      0.00323922	      0.00070942	    206.28724011
      2.66925393	     -0.06065125	     -0.00069906	     -0.20164134	     -0.06485718	      0.88304348	     -0.00099003	     -0.21904706	      0.00320329	      0.00072470	    205.76026561
      2.67073224	     -0.06056447	     -0.00069694	     -0.20155414	     -0.06485247	      0.88304456	     -0.00099123	     -0.21903020	      0.00316441	      0.00073865	    207.54816182
      2.67221055	     -0.06048414	     -0.00069707	     -0.20147334	     -0.06484782	      0.88304567	     -0.00099243	     -0.21901281	      0.00312505	      0.00075202	    207.91391696
      2.67368886	     -0.06039276	     -0.00069446	     -0.20138152	     -0.06484323	      0.88304679	     -0.00099363	     -0.21899496	      0.00308386	      0.00076514	    208.62777262
      2.67516717	     -0.06030560	     -0.00069420	     -0.20129387	     -0.06483871	      0.88304793	     -0.00099484	     -0.21897648	      0.00304066	      0.00077773	    209.77671550
      2.67664548	     -0.06021207	     -0.00069134	     -0.20119989	     -0.06483425	      0.88304909	     -0.00099606	     -0.21895751	      0.00299660	      0.00079087	    209.65018407
      2.67812380	     -0.06012221	     -0.00069123	     -0.20110951	     -0.06482985	      0.88305027	     -0.00099728	     -0.21893804	      0.00294963	      0.00080367	    211.14236938
      2.67960211	     -0.06002948	     -0.00068838	     -0.20101629	     -0.06482552	      0.88305146	     -0.00099851	     -0.21891819	      0.00290150	      0.00081642	    211.87145084
      2.68108042	     -0.05994275	     -0.00068845	     -0.20092901	     -0.06482127	      0.88305268	     -0.00099974	     -0.21889800	      0.00285180	      0.00082941	    212.19613087
      2.68255873	     -0.05984819	     -0.00068515	     -0.20083393	     -0.06481709	      0.88305392	     -0.00100098	     -0.21887755	      0.00279951	      0.00084193	    213.75351857
      2.68403704	     -0.05976183	     -0.00068480	     -0.20074700	     -0.06481299	      0.88305517	     -0.00100223	     -0.21885675	      0.00274679	      0.00085506	    213.22772811
      2.68551535	     -0.05966304	     -0.00068058	     -0.20064769	     -0.06480898	      0.88305644	     -0.00100349	     -0.21883572	      0.00269074	      0.00086763	    215.14037176
      2.68699366	     -0.05957676	     -0.00067980	     -0.20056082	     -0.06480504	      0.88305774	     -0.00100475	     -0.21881432	      0.00263405	      0.00088015	    215.42989791
      2.68847197	     -0.05947916	     -0.00067472	     -0.20046268	     -0.06480119	      0.88305905	     -0.00100602	     -0.21879276	      0.00257527	      0.00089264	    216.31047653
      2.68978377	     -0.05940242	     -0.00067391	     -0.20038539	     -0.06479785	      0.88306022	     -0.00100716	     -0.21877337	      0.00252163	      0.00090345	    217.04313729
      2.69109558	     -0.05932032	     -0.00067017	     -0.20030278	     -0.06479457	      0.88306142	     -0.00100830	     -0.21875389	      0.00246686	      0.00091427	    217.53201739
      2.69240739	     -0.05924287	     -0.00066741	     -0.20022479	     -0.06479137	      0.88306262	     -0.00100945	     -0.21873428	      0.00241048	      0.00092458	    218.34765233
      2.69419764	     -0.05913996	     -0.00066188	     -0.20012115	     -0.06478713	      0.88306429	     -0.00101103	     -0.21870752	      0.00233228	      0.00093817	    218.09248534
      2.69576883	     -0.05905531	     -0.00065922	     -0.20003581	     -0.06478352	      0.88306577	     -0.00101242	     -0.21868410	      0.00226027	      0.00094859	    220.04539339
      2.69717931	     -0.05898017	     -0.00065325	     -0.19996010	     -0.06478038	      0.88306712	     -0.00101369	     -0.21866326	      0.00219559	      0.00095679	    220.01073680
      2.69858978	     -0.05891267	     -0.00065071	     -0.19989196	     -0.06477733	      0.88306847	     -0.00101496	     -0.21864259	      0.00212929	      0.00096341	    220.68463563
      2.70000026	     -0.05884562	     -0.00064526	     -0.19982430	     -0.06477437	      0.88306983	     -0.00101624	     -0.21862224	      0.00206201	      0.00096822	    221.25172707
      2.70141073	     -0.05878861	     -0.00064243	     -0.19976664	     -0.06477151	      0.88307120	     -0.00101754	     -0.21860222	      0.00199393	      0.00097107	    221.55708532
      2.70282121	     -0.05873074	     -0.00063713	     -0.19970815	     -0.06476875	      0.88307257	     -0.00101884	     -0.21858264	      0.00192496	      0.00097173	    221.94193641
      2.70423168	     -0.05868000	     -0.00063373	     -0.19965675	     -0.06476608	      0.88307394	     -0.00102015	     -0.21856346	      0.00185524	      0.00097001	    222.36272554
      2.70592543	     -0.05862067	     -0.00062674	     -0.19959667	     -0.06476301	      0.88307558	     -0.00102174	     -0.21854105	      0.00177066	      0.00096442	    222.88410856
      2.70717436	     -0.05858564	     -0.00062473	     -0.19956104	     -0.06476084	      0.88307678	     -0.00102293	     -0.21852495	      0.00170793	      0.00095830	    222.97832290
      2.70842329	     -0.05855139	     -0.00062024	     -0.19952620	     -0.06475875	      0.88307797	     -0.00102412	     -0.21850929	      0.00164475	      0.00094976	    223.27894435
      2.71011933	     -0.05851416	     -0.00061597	     -0.19948817	     -0.06475603	      0.88307957	     -0.00102575	     -0.21848876	      0.00155855	      0.00093463	    223.60825152
      2.71163689	     -0.05848341	     -0.00060997	     -0.19945673	     -0.06475372	      0.88308098	     -0.00102723	     -0.21847119	      0.00148131	      0.00091783	    223.46780399
      2.71315444	     -0.05846292	     -0.00060756	     -0.19943548	     -0.06475153	      0.88308235	     -0.00102872	     -0.21845431	      0.00140321	      0.00089739	    224.32928284
      2.71442394	     -0.05844480	     -0.00060200	     -0.19941680	     -0.06474979	      0.88308348	     -0.00102997	     -0.21844081	      0.00133865	      0.00087847	    223.67184172
      2.71569345	     -0.05843300	     -0.00059913	     -0.19940438	     -0.06474813	      0.88308458	     -0.00103124	     -0.21842782	      0.00127335	      0.00085696	    224.19127969
      2.71729325	     -0.05842101	     -0.00059403	     -0.19939164	     -0.06474616	      0.88308593	     -0.00103285	     -0.21841219	      0.00119182	      0.00082736	    223.73182620
      2.71889306	     -0.05841412	     -0.00059160	     -0.19938396	     -0.06474432	      0.88308723	     -0.00103447	     -0.21839735	      0.00110917	      0.00079424	    225.23515148
      2.72018068	     -0.05840930	     -0.00058680	     -0.19937857	     -0.06474294	      0.88308823	     -0.00103579	     -0.21838596	      0.00104430	      0.00076681	    223.97688795
      2.72146831	     -0.05840844	     -0.00058439	     -0.19937708	     -0.06474163	      0.88308920	     -0.00103712	     -0.21837504	      0.00097855	      0.00073718	    224.54598472
      2.72305808	     -0.05841049	     -0.00058022	     -0.19937839	     -0.06474014	      0.88309034	     -0.00103878	     -0.21836222	      0.00089832	      0.00069914	    224.10204359
      2.72446984	     -0.05841551	     -0.00057831	     -0.19938271	     -0.06473892	      0.88309131	     -0.00104027	     -0.21835142	      0.00082658	      0.00066368	    224.91076549
      2.72588159	     -0.05842342	     -0.00057449	     -0.19938998	     -0.06473781	      0.88309222	     -0.00104177	     -0.21834119	      0.00075623	      0.00062793	    223.86308664
      2.72729335	     -0.05843213	     -0.00057248	     -0.19939801	     -0.06473679	      0.88309308	     -0.00104328	     -0.21833150	      0.00068499	      0.00059100	    224.81108941
      2.72870510	     -0.05844466	     -0.00056922	     -0.19940990	     -0.06473587	      0.88309389	     -0.00104480	     -0.21832234	      0.00061507	      0.00055386	    224.18560572
      2.73011686	     -0.05845870	     -0.00056771	     -0.19942326	     -0.06473505	      0.88309464	     -0.00104634	     -0.21831375	      0.00054473	      0.00051612	    224.81686562
      2.73152862	     -0.05847637	     -0.00056477	     -0.19944029	     -0.06473433	      0.88309535	     -0.00104790	     -0.21830574	      0.00047571	      0.00047880	    223.87300404
      2.73294037	     -0.05849412	     -0.00056316	     -0.19945737	     -0.06473371	      0.88309599	     -0.00104946	     -0.21829827	      0.00040605	      0.00044115	    224.73557077
      2.73435213	     -0.05851603	     -0.00056043	     -0.19947865	     -0.06473319	      0.88309659	     -0.00105105	     -0.21829132	      0.00033787	      0.00040413	    223.95406511
      2.73576388	     -0.05853825	     -0.00055892	     -0.19950022	     -0.06473276	      0.88309714	     -0.00105264	     -0.21828489	      0.00026927	      0.00036715	    224.72136858
      2.73717564	     -0.05856436	     -0.00055631	     -0.19952571	     -0.06473242	      0.88309763	     -0.00105425	     -0.21827894	      0.00020228	      0.00033133	    223.65505782
      2.73858740	     -0.05858950	     -0.00055460	     -0.19955021	     -0.06473219	      0.88309807	     -0.00105587	     -0.21827349	      0.00013467	      0.00029588	    224.51800502
      2.73999915	     -0.05861921	     -0.00055193	     -0.19957931	     -0.06473204	      0.88309846	     -0.00105751	     -0.21826849	      0.00006860	      0.00026168	    223.74015997
      2.74141091	     -0.05864856	     -0.00055015	     -0.19960804	     -0.06473199	      0.88309881	     -0.00105917	     -0.21826395	      0.00000223	      0.00022810	    224.40003904
      2.74282266	     -0.05868186	     -0.00054752	     -0.19964075	     -0.06473204	      0.88309911	     -0.00106083	     -0.21825985	     -0.00006252	      0.00019613	    223.29407013
      2.74423442	     -0.05871386	     -0.00054569	     -0.19967214	     -0.06473217	      0.88309936	     -0.00106252	     -0.21825619	     -0.00012782	      0.00016487	    224.09748055
      2.74564618	     -0.05875062	     -0.00054308	     -0.19970833	     -0.06473240	      0.88309958	     -0.00106422	     -0.21825294	     -0.00019150	      0.00013508	    223.25099257
      2.74705793	     -0.05878667	     -0.00054127	     -0.19974378	     -0.06473271	      0.88309975	     -0.00106593	     -0.21825012	     -0.00025540	      0.00010603	    223.86321516
      2.74846969	     -0.05882659	     -0.00053879	     -0.19978314	     -0.06473312	      0.88309988	     -0.00106766	     -0.21824770	     -0.00031757	      0.00007871	    222.69838018
      2.74988145	     -0.05886455	     -0.00053696	     -0.19982053	     -0.06473361	      0.88309997	     -0.00106940	     -0.21824568	     -0.00038021	      0.00005214	    223.44741897
      2.75129320	     -0.05890719	     -0.00053450	     -0.19986262	     -0.06473419	      0.88310002	     -0.00107116	     -0.21824402	     -0.00044115	      0.00002704	    222.55118051
      2.75270496	     -0.05894893	     -0.00053264	     -0.19990380	     -0.06473485	      0.88310004	     -0.00107293	     -0.21824274	     -0.00050223	      0.00000265	    223.08369534
      2.75411671	     -0.05899472	     -0.00053028	     -0.19994906	     -0.06473561	      0.88310003	     -0.00107472	     -0.21824182	     -0.00056152	     -0.00002014	    221.86413486
      2.75552847	     -0.05903855	     -0.00052845	     -0.19999235	     -0.06473644	      0.88309999	     -0.00107653	     -0.21824127	     -0.00062120	     -0.00004233	    222.53319035
      2.75694023	     -0.05908668	     -0.00052619	     -0.20003996	     -0.06473736	      0.88309991	     -0.00107835	     -0.21824105	     -0.00067910	     -0.00006326	    221.57555850
      2.75835198	     -0.05913413	     -0.00052451	     -0.20008689	     -0.06473836	      0.88309981	     -0.00108019	     -0.21824121	     -0.00073707	     -0.00008372	    222.01909884
      2.75976374	     -0.05918594	     -0.00052243	     -0.20013821	     -0.06473944	      0.88309968	     -0.00108204	     -0.21824174	     -0.00079318	     -0.00010287	    220.73361195
      2.76117549	     -0.05923606	     -0.00052077	     -0.20018781	     -0.06474060	      0.88309952	     -0.00108391	     -0.21824265	     -0.00084957	     -0.00012178	    221.31175905
      2.76289154	     -0.05930499	     -0.00051810	     -0.20025617	     -0.06474211	      0.88309929	     -0.00108620	     -0.21824423	     -0.00091537	     -0.00014359	    219.43126396
      2.76417221	     -0.05935187	     -0.00051685	     -0.20030259	     -0.06474332	      0.88309910	     -0.00108793	     -0.21824578	     -0.00096509	     -0.00015977	    220.54683094
      2.76545289	     -0.05940520	     -0.00051500	     -0.20035550	     -0.06474458	      0.88309888	     -0.00108967	     -0.21824759	     -0.00101286	     -0.00017540	    219.74213235
      2.76708812	     -0.05947239	     -0.00051317	     -0.20042216	     -0.06474629	      0.88309858	     -0.00109191	     -0.21825035	     -0.00107336	     -0.00019540	    219.91711543
      2.76854131	     -0.05953674	     -0.00051106	     -0.20048605	     -0.06474789	      0.88309828	     -0.00109393	     -0.21825318	     -0.00112497	     -0.00021248	    218.30078308
      2.76999450	     -0.05959741	     -0.00050910	     -0.20054626	     -0.06474956	      0.88309796	     -0.00109595	     -0.21825640	     -0.00117695	     -0.00022988	    219.10034570
      2.77144769	     -0.05966540	     -0.00050634	     -0.20061384	     -0.06475131	      0.88309762	     -0.00109800	     -0.21825998	     -0.00122647	     -0.00024674	    217.50438963
      2.77290088	     -0.05972981	     -0.00050437	     -0.20067782	     -0.06475313	      0.88309724	     -0.00110006	     -0.21826399	     -0.00127613	     -0.00026393	    218.06044048
      2.77435407	     -0.05980110	     -0.00050171	     -0.20074870	     -0.06475502	      0.88309685	     -0.00110214	     -0.21826835	     -0.00132349	     -0.00028086	    216.60083103
      2.77580726	     -0.05986887	     -0.00049995	     -0.20081607	     -0.06475697	      0.88309643	     -0.00110424	     -0.21827310	     -0.00137084	     -0.00029839	    217.23131484
      2.77726045	     -0.05994307	     -0.00049737	     -0.20088989	     -0.06475900	      0.88309598	     -0.00110635	     -0.21827817	     -0.00141545	     -0.00031544	    215.19598548
      2.77871364	     -0.06001181	     -0.00049578	     -0.20095824	     -0.06476109	      0.88309551	     -0.00110849	     -0.21828359	     -0.00146054	     -0.00033315	    216.11625303
      2.78016683	     -0.06008829	     -0.00049330	     -0.20103437	     -0.06476324	      0.88309501	     -0.00111064	     -0.21828929	     -0.00150297	     -0.00035082	    214.57663200
      2.78162002	     -0.06016092	     -0.00049187	     -0.20110663	     -0.06476546	      0.88309449	     -0.00111280	     -0.21829533	     -0.00154520	     -0.00036901	    214.96828634
      2.78307321	     -0.06023953	     -0.00048959	     -0.20118492	     -0.06476773	      0.88309394	     -0.00111499	     -0.21830166	     -0.00158501	     -0.00038700	    213.23807798
      2.78452640	     -0.06031353	     -0.00048833	     -0.20125857	     -0.06477006	      0.88309337	     -0.00111719	     -0.21830830	     -0.00162491	     -0.00040562	    213.89658868
      2.78597959	     -0.06039451	     -0.00048620	     -0.20133924	     -0.06477245	      0.88309276	     -0.00111941	     -0.21831520	     -0.00166205	     -0.00042395	    212.01859647
      2.78743278	     -0.06047059	     -0.00048515	     -0.20141500	     -0.06477489	      0.88309213	     -0.00112165	     -0.21832240	     -0.00169940	     -0.00044287	    212.72998615
      2.78888597	     -0.06055226	     -0.00048315	     -0.20149638	     -0.06477739	      0.88309148	     -0.00112390	     -0.21832982	     -0.00173396	     -0.00046142	    210.89027486
      2.79033916	     -0.06062860	     -0.00048210	     -0.20157243	     -0.06477993	      0.88309079	     -0.00112617	     -0.21833751	     -0.00176860	     -0.00048036	    211.43577315
      2.79179235	     -0.06071116	     -0.00048029	     -0.20165473	     -0.06478253	      0.88309008	     -0.00112846	     -0.21834539	     -0.00180073	     -0.00049897	    209.84787584
      2.79324554	     -0.06078933	     -0.00047945	     -0.20173262	     -0.06478517	      0.88308934	     -0.00113077	     -0.21835351	     -0.00183270	     -0.00051784	    210.25083846
      2.79469873	     -0.06087195	     -0.00047787	     -0.20181500	     -0.06478785	      0.88308858	     -0.00113309	     -0.21836181	     -0.00186209	     -0.00053604	    208.44605355
      2.79615192	     -0.06095002	     -0.00047732	     -0.20189281	     -0.06479058	      0.88308778	     -0.00113543	     -0.21837031	     -0.00189166	     -0.00055442	    209.07330617
      2.79760511	     -0.06103203	     -0.00047673	     -0.20197459	     -0.06479335	      0.88308696	     -0.00113779	     -0.21837894	     -0.00191856	     -0.00057194	    207.35767014
      2.79905829	     -0.06110854	     -0.00047699	     -0.20205086	     -0.06479616	      0.88308612	     -0.00114016	     -0.21838773	     -0.00194548	     -0.00058921	    207.72590021
      2.80051148	     -0.06118904	     -0.00047706	     -0.20213113	     -0.06479900	      0.88308525	     -0.00114256	     -0.21839659	     -0.00197022	     -0.00060563	    206.45146635
      2.80196467	     -0.06126536	     -0.00047809	     -0.20220722	     -0.06480188	      0.88308436	     -0.00114497	     -0.21840557	     -0.00199459	     -0.00062158	    206.57967810
      2.80341786	     -0.06134361	     -0.00047904	     -0.20228527	     -0.06480480	      0.88308345	     -0.00114739	     -0.21841461	     -0.00201687	     -0.00063629	    205.09964103
      2.80487105	     -0.06141750	     -0.00048100	     -0.20235892	     -0.06480775	      0.88308251	     -0.00114984	     -0.21842372	     -0.00203921	     -0.00065044	    205.52780479
      2.80632424	     -0.06149311	     -0.00048296	     -0.20243433	     -0.06481072	      0.88308156	     -0.00115230	     -0.21843286	     -0.00205933	     -0.00066319	    204.07176686
      2.80777743	     -0.06156320	     -0.00048578	     -0.20250419	     -0.06481373	      0.88308058	     -0.00115478	     -0.21844206	     -0.00207951	     -0.00067510	    204.34943916
      2.80955713	     -0.06165180	     -0.00048933	     -0.20259255	     -0.06481745	      0.88307937	     -0.00115784	     -0.21845330	     -0.00210159	     -0.00068777	    202.43142967
      2.81087317	     -0.06170958	     -0.00049312	     -0.20265013	     -0.06482023	      0.88307846	     -0.00116013	     -0.21846165	     -0.00211843	     -0.00069615	    203.32966040
      2.81218922	     -0.06176956	     -0.00049664	     -0.20270992	     -0.06482303	      0.88307754	     -0.00116242	     -0.21846997	     -0.00213347	     -0.00070316	    202.33642444
      2.81386821	     -0.06184062	     -0.00050209	     -0.20278073	     -0.06482663	      0.88307635	     -0.00116538	     -0.21848059	     -0.00215271	     -0.00071091	    202.65415295
      2.81533759	     -0.06190278	     -0.00050689	     -0.20284269	     -0.06482980	      0.88307530	     -0.00116798	     -0.21848985	     -0.00216733	     -0.00071533	    200.60888652
      2.81680697	     -0.06195684	     -0.00051260	     -0.20289653	     -0.06483300	      0.88307425	     -0.00117060	     -0.21849914	     -0.00218314	     -0.00071888	    201.60522677
      2.81827636	     -0.06201338	     -0.00051814	     -0.20295286	     -0.06483621	      0.88307319	     -0.00117324	     -0.21850838	     -0.00219680	     -0.00072062	    200.15077311
      2.81974574	     -0.06206282	     -0.00052441	     -0.20300209	     -0.06483945	      0.88307213	     -0.00117590	     -0.21851764	     -0.00221105	     -0.00072121	    200.67852541
      2.82121512	     -0.06211305	     -0.00053053	     -0.20305212	     -0.06484271	      0.88307107	     -0.00117858	     -0.21852688	     -0.00222351	     -0.00071984	    199.11580182
      2.82268450	     -0.06215524	     -0.00053722	     -0.20309410	     -0.06484599	      0.88307002	     -0.00118127	     -0.21853614	     -0.00223691	     -0.00071749	    199.89093851
      2.82415389	     -0.06219998	     -0.00054369	     -0.20313864	     -0.06484928	      0.88306897	     -0.00118398	     -0.21854535	     -0.00224849	     -0.00071336	    198.46593386
      2.82562327	     -0.06223727	     -0.00055071	     -0.20317572	     -0.06485260	      0.88306792	     -0.00118670	     -0.21855462	     -0.00226070	     -0.00070809	    198.81671218
      2.82741150	     -0.06228483	     -0.00055859	     -0.20322305	     -0.06485665	      0.88306666	     -0.00119004	     -0.21856583	     -0.00227455	     -0.00070045	    198.14047062
      2.82878944	     -0.06231234	     -0.00056551	     -0.20325037	     -0.06485979	      0.88306570	     -0.00119263	     -0.21857455	     -0.00228485	     -0.00069263	    197.81915480
      2.83016739	     -0.06234162	     -0.00057176	     -0.20327947	     -0.06486295	      0.88306475	     -0.00119522	     -0.21858321	     -0.00229480	     -0.00068437	    197.25491466
      2.83154533	     -0.06236844	     -0.00057852	     -0.20330611	     -0.06486612	      0.88306382	     -0.00119784	     -0.21859189	     -0.00230471	     -0.00067550	    197.28368867
      2.83353279	     -0.06240641	     -0.00058763	     -0.20334384	     -0.06487071	      0.88306249	     -0.00120162	     -0.21860448	     -0.00231811	     -0.00066192	    196.24965552
      2.83489061	     -0.06242455	     -0.00059450	     -0.20336180	     -0.06487386	      0.88306160	     -0.00120422	     -0.21861310	     -0.00232752	     -0.00065110	    196.29333612
      2.83624843	     -0.06244602	     -0.00060063	     -0.20338311	     -0.06487703	      0.88306072	     -0.00120684	     -0.21862169	     -0.00233646	     -0.00064045	    196.01880409
      2.83795918	     -0.06246973	     -0.00060887	     -0.20340662	     -0.06488104	      0.88305964	     -0.00121014	     -0.21863260	     -0.00234730	     -0.00062709	    195.75612533
      2.83966994	     -0.06249089	     -0.00061585	     -0.20342759	     -0.06488506	      0.88305858	     -0.00121346	     -0.21864353	     -0.00235721	     -0.00061286	    194.12946338
      2.84098033	     -0.06250265	     -0.00062273	     -0.20343918	     -0.06488816	      0.88305778	     -0.00121602	     -0.21865190	     -0.00236608	     -0.00060252	    195.44793082
      2.84229072	     -0.06251701	     -0.00062846	     -0.20345340	     -0.06489126	      0.88305700	     -0.00121858	     -0.21866027	     -0.00237351	     -0.00059206	    194.70123322
      2.84396983	     -0.06253152	     -0.00063654	     -0.20346771	     -0.06489526	      0.88305601	     -0.00122188	     -0.21867102	     -0.00238334	     -0.00057917	    194.62778934
      2.84564894	     -0.06254416	     -0.00064355	     -0.20348018	     -0.06489927	      0.88305505	     -0.00122519	     -0.21868174	     -0.00239223	     -0.00056631	    193.26350741
      2.84711146	     -0.06255259	     -0.00065115	     -0.20348843	     -0.06490277	      0.88305423	     -0.00122808	     -0.21869105	     -0.00240134	     -0.00055617	    194.63341452
      2.84857399	     -0.06256178	     -0.00065706	     -0.20349748	     -0.06490629	      0.88305342	     -0.00123099	     -0.21870033	     -0.00240868	     -0.00054638	    193.36584149
      2.85003651	     -0.06256752	     -0.00066400	     -0.20350305	     -0.06490982	      0.88305263	     -0.00123390	     -0.21870959	     -0.00241674	     -0.00053762	    193.66512084
      2.85149903	     -0.06257413	     -0.00067003	     -0.20350952	     -0.06491336	      0.88305185	     -0.00123682	     -0.21871882	     -0.00242412	     -0.00052986	    193.01395316
      2.85296155	     -0.06257786	     -0.00067672	     -0.20351309	     -0.06491691	      0.88305108	     -0.00123975	     -0.21872803	     -0.00243192	     -0.00052364	    193.44476239
      2.85442407	     -0.06258433	     -0.00068288	     -0.20351941	     -0.06492047	      0.88305032	     -0.00124268	     -0.21873722	     -0.00243859	     -0.00051853	    192.39440622
      2.85588659	     -0.06258915	     -0.00068976	     -0.20352406	     -0.06492404	      0.88304956	     -0.00124563	     -0.21874647	     -0.00244617	     -0.00051561	    193.09500170
      2.85734911	     -0.06259806	     -0.00069633	     -0.20353283	     -0.06492763	      0.88304881	     -0.00124858	     -0.21875581	     -0.00245201	     -0.00051398	    191.62183901
      2.85881163	     -0.06260448	     -0.00070356	     -0.20353908	     -0.06493122	      0.88304806	     -0.00125155	     -0.21876534	     -0.00245901	     -0.00051486	    192.40660799
      2.86073754	     -0.06262262	     -0.00071276	     -0.20355700	     -0.06493596	      0.88304706	     -0.00125546	     -0.21877820	     -0.00246615	     -0.00051965	    191.11659498
      2.86203261	     -0.06263297	     -0.00071989	     -0.20356719	     -0.06493916	      0.88304639	     -0.00125810	     -0.21878723	     -0.00247115	     -0.00052489	    191.49637574
      2.86332769	     -0.06264881	     -0.00072643	     -0.20358288	     -0.06494236	      0.88304570	     -0.00126074	     -0.21879656	     -0.00247555	     -0.00053246	    191.25501665
      2.86511542	     -0.06267441	     -0.00073625	     -0.20360826	     -0.06494679	      0.88304474	     -0.00126440	     -0.21881006	     -0.00248010	     -0.00054585	    189.93027419
      2.86690316	     -0.06269748	     -0.00074577	     -0.20363110	     -0.06495123	      0.88304375	     -0.00126807	     -0.21882432	     -0.00248539	     -0.00056317	    190.70830377
      2.86845420	     -0.06272473	     -0.00075560	     -0.20365815	     -0.06495509	      0.88304286	     -0.00127127	     -0.21883722	     -0.00248797	     -0.00058114	    190.24104878
      2.87000524	     -0.06275371	     -0.00076394	     -0.20368695	     -0.06495895	      0.88304194	     -0.00127446	     -0.21885075	     -0.00248987	     -0.00060160	    189.51859494
      2.87155628	     -0.06278400	     -0.00077477	     -0.20371703	     -0.06496281	      0.88304099	     -0.00127767	     -0.21886494	     -0.00249118	     -0.00062399	    189.45865768
      2.87310733	     -0.06281394	     -0.00078281	     -0.20374679	     -0.06496667	      0.88304001	     -0.00128087	     -0.21887975	     -0.00249189	     -0.00064881	    189.37443352
      2.87465837	     -0.06284832	     -0.00079361	     -0.20378098	     -0.06497054	      0.88303898	     -0.00128408	     -0.21889515	     -0.00249105	     -0.00067481	    188.73885802
      2.87620941	     -0.06288147	     -0.00080144	     -0.20381397	     -0.06497440	      0.88303791	     -0.00128729	     -0.21891126	     -0.00249015	     -0.00070263	    188.75351491
      2.87776045	     -0.06292106	     -0.00081213	     -0.20385338	     -0.06497826	      0.88303680	     -0.00129050	     -0.21892805	     -0.00248740	     -0.00073111	    187.76499274
      2.87931150	     -0.06295432	     -0.00081879	     -0.20388652	     -0.06498212	      0.88303564	     -0.00129371	     -0.21894556	     -0.00248479	     -0.00076068	    187.97619502
      2.88086254	     -0.06299620	     -0.00082904	     -0.20392822	     -0.06498597	      0.88303444	     -0.00129692	     -0.21896363	     -0.00248079	     -0.00079106	    188.08496311
      2.88241358	     -0.06303402	     -0.00083478	     -0.20396596	     -0.06498981	      0.88303319	     -0.00130013	     -0.21898239	     -0.00247512	     -0.00082133	    186.96126133
      2.88396462	     -0.06307677	     -0.00084466	     -0.20400855	     -0.06499365	      0.88303189	     -0.00130334	     -0.21900173	     -0.00246922	     -0.00085181	    187.34107123
      2.88530648	     -0.06311218	     -0.00084908	     -0.20404392	     -0.06499696	      0.88303073	     -0.00130611	     -0.21901898	     -0.00246271	     -0.00087789	    186.75565182
      2.88664833	     -0.06315065	     -0.00085560	     -0.20408230	     -0.06500026	      0.88302954	     -0.00130888	     -0.21903665	     -0.00245581	     -0.00090407	    187.06003520
      2.88827561	     -0.06319912	     -0.00086183	     -0.20413071	     -0.06500425	      0.88302804	     -0.00131224	     -0.21905868	     -0.00244512	     -0.00093483	    185.82075488
      2.88990289	     -0.06324463	     -0.00086890	     -0.20417614	     -0.06500822	      0.88302649	     -0.00131559	     -0.21908133	     -0.00243467	     -0.00096490	    187.01115332
      2.89153017	     -0.06329616	     -0.00087331	     -0.20422766	     -0.06501217	      0.88302490	     -0.00131893	     -0.21910446	     -0.00242180	     -0.00099434	    186.72495331
      2.89315746	     -0.06334478	     -0.00087986	     -0.20427625	     -0.06501610	      0.88302326	     -0.00132227	     -0.21912809	     -0.00240704	     -0.00102065	    185.84904295
      2.89458873	     -0.06338277	     -0.00088326	     -0.20431425	     -0.06501953	      0.88302178	     -0.00132520	     -0.21914922	     -0.00239401	     -0.00104308	    186.54237619
      2.89602001	     -0.06342438	     -0.00088861	     -0.20435585	     -0.06502295	      0.88302028	     -0.00132812	     -0.21917062	     -0.00237879	     -0.00106306	    185.87917225
      2.89745129	     -0.06346194	     -0.00089232	     -0.20439343	     -0.06502634	      0.88301874	     -0.00133104	     -0.21919224	     -0.00236347	     -0.00108132	    186.44271580
      2.89944434	     -0.06351843	     -0.00089845	     -0.20444996	     -0.06503103	      0.88301656	     -0.00133510	     -0.21922250	     -0.00233853	     -0.00110247	    184.59739731
      2.90078024	     -0.06354753	     -0.00090010	     -0.20447912	     -0.06503414	      0.88301508	     -0.00133781	     -0.21924284	     -0.00232322	     -0.00111405	    186.68372167
      2.90211615	     -0.06358017	     -0.00090227	     -0.20451184	     -0.06503724	      0.88301359	     -0.00134051	     -0.21926308	     -0.00230525	     -0.00112302	    186.39441138
      2.90393471	     -0.06361997	     -0.00090371	     -0.20455177	     -0.06504141	      0.88301154	     -0.00134419	     -0.21929038	     -0.00227996	     -0.00113165	    186.54796431
      2.90575327	     -0.06365888	     -0.00090633	     -0.20459082	     -0.06504553	      0.88300948	     -0.00134785	     -0.21931716	     -0.00225265	     -0.00113463	    185.71207617
      2.90713330	     -0.06367866	     -0.00090549	     -0.20461074	     -0.06504862	      0.88300791	     -0.00135062	     -0.21933713	     -0.00223257	     -0.00113424	    187.28745233
      2.90851333	     -0.06370371	     -0.00090610	     -0.20463593	     -0.06505169	      0.88300635	     -0.00135338	     -0.21935666	     -0.00221040	     -0.00113065	    187.00352249
      2.91032949	     -0.06373244	     -0.00090504	     -0.20466486	     -0.06505568	      0.88300430	     -0.00135701	     -0.21938174	     -0.00218102	     -0.00112246	    187.76898536
      2.91214565	     -0.06376667	     -0.00090578	     -0.20469930	     -0.06505961	      0.88300227	     -0.00136063	     -0.21940596	     -0.00214929	     -0.00110894	    186.64858805
      2.91349742	     -0.06377792	     -0.00090291	     -0.20471074	     -0.06506250	      0.88300078	     -0.00136331	     -0.21942359	     -0.00212626	     -0.00109640	    187.66258899
      2.91484918	     -0.06379829	     -0.00090170	     -0.20473129	     -0.06506536	      0.88299931	     -0.00136599	     -0.21944064	     -0.00210212	     -0.00108190	    187.98886346
      2.91665267	     -0.06382292	     -0.00089827	     -0.20475621	     -0.06506912	      0.88299738	     -0.00136955	     -0.21946273	     -0.00206815	     -0.00105896	    186.95915135
      2.91845616	     -0.06384525	     -0.00089630	     -0.20477878	     -0.06507282	      0.88299549	     -0.00137310	     -0.21948397	     -0.00203532	     -0.00103290	    188.67013377
      2.92002545	     -0.06386214	     -0.00089070	     -0.20479596	     -0.06507599	      0.88299389	     -0.00137618	     -0.21950166	     -0.00200445	     -0.00100801	    188.25814867
      2.92159475	     -0.06388447	     -0.00088921	     -0.20481852	     -0.06507911	      0.88299233	     -0.00137926	     -0.21951860	     -0.00197328	     -0.00098065	    188.31758686
      2.92316405	     -0.06389799	     -0.00088322	     -0.20483235	     -0.06508218	      0.88299081	     -0.00138232	     -0.21953487	     -0.00194199	     -0.00095251	    189.36255628
      2.92473334	     -0.06392045	     -0.00088158	     -0.20485507	     -0.06508520	      0.88298934	     -0.00138537	     -0.21955028	     -0.00190834	     -0.00092210	    187.88316162
      2.92630264	     -0.06392658	     -0.00087581	     -0.20486149	     -0.06508817	      0.88298792	     -0.00138842	     -0.21956495	     -0.00187638	     -0.00089086	    189.51045413
      2.92787194	     -0.06394782	     -0.00087433	     -0.20488299	     -0.06509109	      0.88298655	     -0.00139146	     -0.21957864	     -0.00184269	     -0.00085898	    189.47127429
      2.92944123	     -0.06395492	     -0.00086796	     -0.20489042	     -0.06509396	      0.88298523	     -0.00139449	     -0.21959161	     -0.00180811	     -0.00082539	    188.65789263
      2.93101053	     -0.06397136	     -0.00086652	     -0.20490711	     -0.06509677	      0.88298396	     -0.00139752	     -0.21960371	     -0.00177468	     -0.00079249	    190.18495886
      2.93257983	     -0.06398225	     -0.00085986	     -0.20491835	     -0.06509952	      0.88298274	     -0.00140053	     -0.21961516	     -0.00173855	     -0.00075848	    188.44587269
      2.93399199	     -0.06399533	     -0.00085818	     -0.20493165	     -0.06510196	      0.88298169	     -0.00140324	     -0.21962483	     -0.00170779	     -0.00072876	    189.90108837
      2.93540415	     -0.06400776	     -0.00085337	     -0.20494438	     -0.06510435	      0.88298068	     -0.00140595	     -0.21963396	     -0.00167528	     -0.00069920	    189.42288339
      2.93681631	     -0.06402090	     -0.00085012	     -0.20495778	     -0.06510669	      0.88297971	     -0.00140865	     -0.21964257	     -0.00164289	     -0.00067019	    189.60781217
      2.93865435	     -0.06403701	     -0.00084442	     -0.20497427	     -0.06510967	      0.88297852	     -0.00141216	     -0.21965302	     -0.00160017	     -0.00063367	    189.79028911
      2.94049240	     -0.06405769	     -0.00084169	     -0.20499529	     -0.06511257	      0.88297738	     -0.00141566	     -0.21966258	     -0.00155649	     -0.00059823	    189.56354541
      2.94189944	     -0.06406432	     -0.00083611	     -0.20500223	     -0.06511474	      0.88297656	     -0.00141833	     -0.21966942	     -0.00152301	     -0.00057190	    189.80893210
      2.94330648	     -0.06407820	     -0.00083412	     -0.20501636	     -0.06511686	      0.88297577	     -0.00142100	     -0.21967574	     -0.00148903	     -0.00054669	    190.05839157
      2.94499852	     -0.06409160	     -0.00083019	     -0.20503010	     -0.06511934	      0.88297488	     -0.00142420	     -0.21968274	     -0.00144744	     -0.00051735	    189.81552752
      2.94669056	     -0.06410259	     -0.00082929	     -0.20504139	     -0.06512176	      0.88297402	     -0.00142740	     -0.21968903	     -0.00140573	     -0.00048800	    189.83973927
      2.94814888	     -0.06410445	     -0.00082596	     -0.20504353	     -0.06512378	      0.88297333	     -0.00143016	     -0.21969383	     -0.00137017	     -0.00046348	    190.71257153
      2.94960720	     -0.06410687	     -0.00082523	     -0.20504622	     -0.06512575	      0.88297267	     -0.00143290	     -0.21969794	     -0.00133387	     -0.00043838	    190.58415227
      2.95106552	     -0.06410557	     -0.00082335	     -0.20504519	     -0.06512767	      0.88297205	     -0.00143565	     -0.21970139	     -0.00129798	     -0.00041309	    190.77997132
      2.95285051	     -0.06410258	     -0.00082271	     -0.20504253	     -0.06512995	      0.88297134	     -0.00143900	     -0.21970473	     -0.00125399	     -0.00038102	    190.38423448
      2.95463549	     -0.06408109	     -0.00081917	     -0.20502139	     -0.06513215	      0.88297069	     -0.00144235	     -0.21970698	     -0.00121152	     -0.00034748	    191.19347872
      2.95603186	     -0.06406715	     -0.00081935	     -0.20500769	     -0.06513382	      0.88297023	     -0.00144496	     -0.21970770	     -0.00117859	     -0.00032008	    191.73357157
      2.95742824	     -0.06404498	     -0.00081708	     -0.20498579	     -0.06513544	      0.88296980	     -0.00144757	     -0.21970765	     -0.00114587	     -0.00029122	    191.79016231
      2.95917801	     -0.06401228	     -0.00081595	     -0.20495342	     -0.06513741	      0.88296932	     -0.00145083	     -0.21970642	     -0.00110617	     -0.00025341	    192.58755948
      2.96092778	     -0.06396950	     -0.00081223	     -0.20491098	     -0.06513931	      0.88296891	     -0.00145408	     -0.21970380	     -0.00106675	     -0.00021288	    192.10206093
      2.96242174	     -0.06392856	     -0.00081267	     -0.20487029	     -0.06514088	      0.88296862	     -0.00145685	     -0.21970040	     -0.00103517	     -0.00017592	    193.28114552
      2.96391570	     -0.06388038	     -0.00080947	     -0.20482238	     -0.06514241	      0.88296839	     -0.00145962	     -0.21969597	     -0.00100432	     -0.00013750	    193.95818684
      2.96540966	     -0.06383189	     -0.00080892	     -0.20477414	     -0.06514388	      0.88296821	     -0.00146238	     -0.21969048	     -0.00097385	     -0.00009639	    193.51439299
      2.96690362	     -0.06377470	     -0.00080651	     -0.20471721	     -0.06514532	      0.88296810	     -0.00146514	     -0.21968403	     -0.00094590	     -0.00005372	    194.78381329
      2.96873997	     -0.06370615	     -0.00080561	     -0.20464892	     -0.06514702	      0.88296805	     -0.00146852	     -0.21967473	     -0.00091258	      0.00000105	    195.24384545
      2.97015317	     -0.06364519	     -0.00080211	     -0.20458821	     -0.06514830	      0.88296809	     -0.00147111	     -0.21966666	     -0.00088846	      0.00004520	    195.44274803
      2.97156637	     -0.06358447	     -0.00080122	     -0.20452769	     -0.06514954	      0.88296818	     -0.00147370	     -0.21965776	     -0.00086586	      0.00009027	    196.12337691
      2.97297958	     -0.06351924	     -0.00079887	     -0.20446265	     -0.06515074	      0.88296834	     -0.00147628	     -0.21964805	     -0.00084437	      0.00013650	    196.42544072
      2.97476451	     -0.06343580	     -0.00079733	     -0.20437944	     -0.06515223	      0.88296864	     -0.00147954	     -0.21963469	     -0.00081937	      0.00019604	    196.93019216
      2.97628875	     -0.06335816	     -0.00079410	     -0.20430200	     -0.06515346	      0.88296898	     -0.00148231	     -0.21962234	     -0.00079980	      0.00024789	    197.10317205
      2.97781298	     -0.06328089	     -0.00079311	     -0.20422488	     -0.06515467	      0.88296939	     -0.00148508	     -0.21960915	     -0.00078266	      0.00029984	    198.42390219
      2.97933722	     -0.06320298	     -0.00079004	     -0.20414714	     -0.06515585	      0.88296989	     -0.00148784	     -0.21959528	     -0.00076679	      0.00035146	    198.87485791
      2.98086145	     -0.06312503	     -0.00078864	     -0.20406933	     -0.06515701	      0.88297047	     -0.00149060	     -0.21958078	     -0.00075213	      0.00040331	    198.50514821
      2.98238569	     -0.06304114	     -0.00078514	     -0.20398559	     -0.06515814	      0.88297112	     -0.00149335	     -0.21956567	     -0.00074044	      0.00045389	    199.82310789
      2.98390992	     -0.06296376	     -0.00078335	     -0.20390832	     -0.06515926	      0.88297185	     -0.00149609	     -0.21954996	     -0.00072970	      0.00050313	    200.14501680
      2.98543416	     -0.06288425	     -0.00077977	     -0.20382892	     -0.06516037	      0.88297265	     -0.00149883	     -0.21953385	     -0.00072068	      0.00055077	    200.32813279
      2.98727002	     -0.06279494	     -0.00077865	     -0.20373969	     -0.06516168	      0.88297371	     -0.00150212	     -0.21951397	     -0.00071194	      0.00060543	    200.50699391
      2.98846312	     -0.06273779	     -0.00077548	     -0.20368261	     -0.06516253	      0.88297446	     -0.00150426	     -0.21950092	     -0.00070796	      0.00063893	    201.13741611
      2.98965622	     -0.06268476	     -0.00077417	     -0.20362962	     -0.06516337	      0.88297524	     -0.00150639	     -0.21948782	     -0.00070464	      0.00067042	    201.59637564
      2.99159497	     -0.06260297	     -0.00077122	     -0.20354789	     -0.06516474	      0.88297658	     -0.00150984	     -0.21946653	     -0.00070047	      0.00071751	    201.42137676
      2.99304380	     -0.06254421	     -0.00077012	     -0.20348913	     -0.06516575	      0.88297765	     -0.00151242	     -0.21945065	     -0.00069975	      0.00074850	    202.83459414
      2.99449264	     -0.06249044	     -0.00076810	     -0.20343539	     -0.06516676	      0.88297875	     -0.00151499	     -0.21943486	     -0.00069859	      0.00077686	    201.87976724
      2.99594148	     -0.06243993	     -0.00076711	     -0.20338486	     -0.06516778	      0.88297990	     -0.00151755	     -0.21941926	     -0.00069992	      0.00080094	    203.15305511
      2.99779677	     -0.06238880	     -0.00076433	     -0.20333374	     -0.06516908	      0.88298141	     -0.00152083	     -0.21939972	     -0.00070079	      0.00082655	    201.37920033
      2.99908742	     -0.06234944	     -0.00076338	     -0.20329435	     -0.06516998	      0.88298248	     -0.00152311	     -0.21938650	     -0.00070444	      0.00084031	    203.37975521
      3.00037806	     -0.06232071	     -0.00076136	     -0.20326560	     -0.06517089	      0.88298357	     -0.00152538	     -0.21937357	     -0.00070722	      0.00085083	    203.24990579
      3.00212443	     -0.06228562	     -0.00075966	     -0.20323048	     -0.06517213	      0.88298507	     -0.00152845	     -0.21935671	     -0.00071209	      0.00085944	    203.71179459
      3.00387079	     -0.06225595	     -0.00075627	     -0.20320080	     -0.06517338	      0.88298657	     -0.00153151	     -0.21934051	     -0.00071694	      0.00086245	    202.87592343
      3.00515967	     -0.06223579	     -0.00075595	     -0.20318058	     -0.06517431	      0.88298768	     -0.00153377	     -0.21932901	     -0.00072191	      0.00086055	    203.95788853
      3.00644855	     -0.06221994	     -0.00075392	     -0.20316471	     -0.06517524	      0.88298879	     -0.00153602	     -0.21931787	     -0.00072640	      0.00085559	    203.78540911
      3.00815547	     -0.06220277	     -0.00075211	     -0.20314750	     -0.06517649	      0.88299024	     -0.00153900	     -0.21930374	     -0.00073307	      0.00084425	    204.17427884
      3.00986239	     -0.06219068	     -0.00074870	     -0.20313540	     -0.06517775	      0.88299167	     -0.00154198	     -0.21929030	     -0.00073938	      0.00082846	    203.35810335
      3.01122290	     -0.06218279	     -0.00074831	     -0.20312745	     -0.06517876	      0.88299279	     -0.00154434	     -0.21928010	     -0.00074545	      0.00081245	    204.28965058
      3.01258341	     -0.06217810	     -0.00074590	     -0.20312274	     -0.06517977	      0.88299388	     -0.00154671	     -0.21927034	     -0.00075090	      0.00079388	    204.04525186
      3.01394392	     -0.06217514	     -0.00074459	     -0.20311975	     -0.06518080	      0.88299495	     -0.00154907	     -0.21926101	     -0.00075668	      0.00077287	    204.31528608
      3.01574892	     -0.06217661	     -0.00074166	     -0.20312118	     -0.06518217	      0.88299631	     -0.00155220	     -0.21924927	     -0.00076389	      0.00074171	    203.78304950
      3.01732521	     -0.06217654	     -0.00074074	     -0.20312107	     -0.06518338	      0.88299746	     -0.00155493	     -0.21923964	     -0.00077075	      0.00071269	    204.22490828
      3.01890150	     -0.06217999	     -0.00073678	     -0.20312452	     -0.06518460	      0.88299856	     -0.00155765	     -0.21923057	     -0.00077707	      0.00068155	    203.91800376
      3.02018116	     -0.06218623	     -0.00073639	     -0.20313073	     -0.06518560	      0.88299941	     -0.00155986	     -0.21922361	     -0.00078260	      0.00065488	    204.69930344
      3.02146083	     -0.06219362	     -0.00073422	     -0.20313811	     -0.06518660	      0.88300023	     -0.00156207	     -0.21921704	     -0.00078729	      0.00062792	    204.19826927
      3.02305954	     -0.06220472	     -0.00073260	     -0.20314917	     -0.06518787	      0.88300121	     -0.00156483	     -0.21920935	     -0.00079392	      0.00059309	    204.97789026
      3.02465825	     -0.06222039	     -0.00073023	     -0.20316485	     -0.06518914	      0.88300213	     -0.00156758	     -0.21920221	     -0.00079868	      0.00055882	    203.09985811
      3.02625697	     -0.06223112	     -0.00072961	     -0.20317553	     -0.06519042	      0.88300300	     -0.00157033	     -0.21919564	     -0.00080578	      0.00052427	    205.15879766
      3.02762813	     -0.06224827	     -0.00072705	     -0.20319269	     -0.06519153	      0.88300370	     -0.00157269	     -0.21919035	     -0.00081005	      0.00049493	    204.38026775
      3.02899930	     -0.06226424	     -0.00072625	     -0.20320865	     -0.06519265	      0.88300435	     -0.00157505	     -0.21918548	     -0.00081439	      0.00046651	    204.19818002
      3.03037046	     -0.06228134	     -0.00072444	     -0.20322575	     -0.06519377	      0.88300498	     -0.00157740	     -0.21918097	     -0.00081895	      0.00043853	    204.50121020
      3.03222253	     -0.06230994	     -0.00072318	     -0.20325434	     -0.06519529	      0.88300575	     -0.00158058	     -0.21917545	     -0.00082363	      0.00040259	    203.27688656
      3.03369120	     -0.06232843	     -0.00072071	     -0.20327286	     -0.06519650	      0.88300632	     -0.00158310	     -0.21917155	     -0.00082851	      0.00037541	    204.28175384
      3.03515986	     -0.06235363	     -0.00072048	     -0.20329804	     -0.06519772	      0.88300686	     -0.00158562	     -0.21916802	     -0.00083245	      0.00034927	    204.60620114
      3.03662853	     -0.06238017	     -0.00071845	     -0.20332462	     -0.06519895	      0.88300735	     -0.00158814	     -0.21916498	     -0.00083514	      0.00032519	    203.35400711
      3.03809719	     -0.06240653	     -0.00071813	     -0.20335097	     -0.06520017	      0.88300781	     -0.00159066	     -0.21916238	     -0.00083891	      0.00030213	    204.38025520
      3.03956585	     -0.06243708	     -0.00071609	     -0.20338156	     -0.06520141	      0.88300824	     -0.00159318	     -0.21916019	     -0.00084121	      0.00028060	    203.71679687
      3.04103452	     -0.06246826	     -0.00071556	     -0.20341276	     -0.06520265	      0.88300864	     -0.00159570	     -0.21915843	     -0.00084356	      0.00026049	    203.89325703
      3.04250318	     -0.06250153	     -0.00071358	     -0.20344607	     -0.06520389	      0.88300901	     -0.00159822	     -0.21915705	     -0.00084527	      0.00024168	    203.61170608
      3.04397185	     -0.06253688	     -0.00071303	     -0.20348146	     -0.06520513	      0.88300935	     -0.00160074	     -0.21915606	     -0.00084638	      0.00022451	    203.26424796
      3.04544051	     -0.06257285	     -0.00071115	     -0.20351748	     -0.06520637	      0.88300967	     -0.00160326	     -0.21915544	     -0.00084744	      0.00020837	    203.42348090
      3.04724404	     -0.06262463	     -0.00071069	     -0.20356932	     -0.06520790	      0.88301002	     -0.00160635	     -0.21915518	     -0.00084665	      0.00019065	    201.70427552
      3.04857197	     -0.06265884	     -0.00070833	     -0.20360360	     -0.06520903	      0.88301027	     -0.00160863	     -0.21915539	     -0.00084725	      0.00017854	    202.76855835
      3.04989991	     -0.06269931	     -0.00070760	     -0.20364412	     -0.06521015	      0.88301050	     -0.00161091	     -0.21915588	     -0.00084629	      0.00016707	    202.65238921
      3.05164400	     -0.06275461	     -0.00070514	     -0.20369954	     -0.06521162	      0.88301078	     -0.00161391	     -0.21915700	     -0.00084392	      0.00015295	    201.92828386
      3.05320849	     -0.06280666	     -0.00070477	     -0.20375166	     -0.06521294	      0.88301101	     -0.00161661	     -0.21915846	     -0.00084126	      0.00014123	    201.86183347
      3.05477298	     -0.06285805	     -0.00070143	     -0.20380318	     -0.06521426	      0.88301122	     -0.00161930	     -0.21916033	     -0.00083762	      0.00012997	    201.43465650
      3.05633747	     -0.06291703	     -0.00070175	     -0.20386225	     -0.06521556	      0.88301142	     -0.00162200	     -0.21916257	     -0.00083336	      0.00011886	    201.74298435
      3.05768799	     -0.06296587	     -0.00069849	     -0.20391122	     -0.06521669	      0.88301157	     -0.00162433	     -0.21916486	     -0.00082828	      0.00010983	    200.69422933
      3.05903851	     -0.06301930	     -0.00069781	     -0.20396476	     -0.06521780	      0.88301171	     -0.00162667	     -0.21916744	     -0.00082293	      0.00010069	    200.59824484
      3.06071361	     -0.06308772	     -0.00069508	     -0.20403335	     -0.06521917	      0.88301187	     -0.00162957	     -0.21917111	     -0.00081489	      0.00008922	    199.79355672
      3.06238872	     -0.06315776	     -0.00069461	     -0.20410354	     -0.06522053	      0.88301201	     -0.00163248	     -0.21917522	     -0.00080574	      0.00007781	    199.42981455
      3.06365036	     -0.06321147	     -0.00069172	     -0.20415742	     -0.06522154	      0.88301210	     -0.00163467	     -0.21917860	     -0.00079817	      0.00006884	    199.23905661
      3.06491201	     -0.06326617	     -0.00069054	     -0.20421226	     -0.06522254	      0.88301218	     -0.00163687	     -0.21918219	     -0.00078956	      0.00005970	    198.95319165
      3.06666981	     -0.06334364	     -0.00068780	     -0.20428995	     -0.06522392	      0.88301228	     -0.00163993	     -0.21918751	     -0.00077616	      0.00004639	    198.37551558
      3.06842760	     -0.06342088	     -0.00068687	     -0.20436742	     -0.06522527	      0.88301235	     -0.00164300	     -0.21919311	     -0.00076108	      0.00003306	    197.83562798
      3.06985244	     -0.06348094	     -0.00068416	     -0.20442769	     -0.06522635	      0.88301239	     -0.00164550	     -0.21919784	     -0.00074775	      0.00002180	    197.36552735
      3.07127727	     -0.06354357	     -0.00068379	     -0.20449053	     -0.06522740	      0.88301241	     -0.00164800	     -0.21920267	     -0.00073330	      0.00001052	    197.06264661
      3.07270211	     -0.06360436	     -0.00068225	     -0.20455153	     -0.06522844	      0.88301242	     -0.00165051	     -0.21920762	     -0.00071778	     -0.00000092	    196.65786761
      3.07453469	     -0.06368385	     -0.00068292	     -0.20463128	     -0.06522973	      0.88301240	     -0.00165375	     -0.21921408	     -0.00069654	     -0.00001596	    196.74088620
      3.07592823	     -0.06374323	     -0.00068215	     -0.20469089	     -0.06523069	      0.88301237	     -0.00165622	     -0.21921904	     -0.00067867	     -0.00002676	    195.64324322
      3.07732177	     -0.06380237	     -0.00068412	     -0.20475022	     -0.06523162	      0.88301233	     -0.00165870	     -0.21922404	     -0.00066005	     -0.00003747	    195.28132815
      3.07871531	     -0.06385968	     -0.00068586	     -0.20480774	     -0.06523253	      0.88301227	     -0.00166119	     -0.21922904	     -0.00064080	     -0.00004829	    195.28346119
      3.08062595	     -0.06394212	     -0.00069109	     -0.20489044	     -0.06523373	      0.88301216	     -0.00166461	     -0.21923588	     -0.00061142	     -0.00006205	    192.99388832
      3.08211721	     -0.06399621	     -0.00069507	     -0.20494473	     -0.06523462	      0.88301206	     -0.00166730	     -0.21924123	     -0.00058970	     -0.00007218	    194.34805015
      3.08360846	     -0.06405736	     -0.00070186	     -0.20500605	     -0.06523549	      0.88301195	     -0.00167000	     -0.21924644	     -0.00056565	     -0.00008178	    194.01649926
      3.08549379	     -0.06412885	     -0.00070934	     -0.20507779	     -0.06523652	      0.88301178	     -0.00167343	     -0.21925302	     -0.00053366	     -0.00009297	    192.76587412
      3.08676938	     -0.06417440	     -0.00071815	     -0.20512346	     -0.06523719	      0.88301166	     -0.00167577	     -0.21925732	     -0.00051210	     -0.00009914	    193.12100452
      3.08804496	     -0.06421957	     -0.00072566	     -0.20516877	     -0.06523783	      0.88301153	     -0.00167812	     -0.21926154	     -0.00048958	     -0.00010509	    192.92392011
      3.08983700	     -0.06428111	     -0.00073846	     -0.20523049	     -0.06523868	      0.88301133	     -0.00168143	     -0.21926733	     -0.00045713	     -0.00011244	    192.69801471
      3.09162903	     -0.06433683	     -0.00075083	     -0.20528641	     -0.06523947	      0.88301113	     -0.00168477	     -0.21927290	     -0.00042328	     -0.00011760	    191.45433013
      3.09297706	     -0.06437759	     -0.00076316	     -0.20532727	     -0.06524002	      0.88301097	     -0.00168729	     -0.21927693	     -0.00039834	     -0.00012094	    192.22054468
      3.09432509	     -0.06441563	     -0.00077413	     -0.20536544	     -0.06524054	      0.88301080	     -0.00168983	     -0.21928082	     -0.00037212	     -0.00012302	    191.50127003
      3.09606726	     -0.06446169	     -0.00079027	     -0.20541166	     -0.06524116	      0.88301059	     -0.00169312	     -0.21928567	     -0.00033828	     -0.00012476	    191.40735538
      3.09780944	     -0.06450180	     -0.00080494	     -0.20545195	     -0.06524172	      0.88301037	     -0.00169643	     -0.21929026	     -0.00030313	     -0.00012431	    189.76364654
      3.09914046	     -0.06452951	     -0.00081900	     -0.20547975	     -0.06524210	      0.88301020	     -0.00169897	     -0.21929357	     -0.00027758	     -0.00012356	    191.15658715
      3.10047147	     -0.06455666	     -0.00083128	     -0.20550702	     -0.06524246	      0.88301004	     -0.00170152	     -0.21929674	     -0.00025049	     -0.00012185	    190.42765796
      3.10215295	     -0.06458659	     -0.00084792	     -0.20553710	     -0.06524285	      0.88300984	     -0.00170475	     -0.21930058	     -0.00021657	     -0.00011898	    190.30736647
      3.10383443	     -0.06461125	     -0.00086288	     -0.20556195	     -0.06524318	      0.88300964	     -0.00170799	     -0.21930417	     -0.00018179	     -0.00011495	    188.95789296
      3.10551591	     -0.06463250	     -0.00088045	     -0.20558333	     -0.06524346	      0.88300945	     -0.00171125	     -0.21930749	     -0.00014877	     -0.00011112	    190.77224535
      3.10681180	     -0.06464661	     -0.00089093	     -0.20559761	     -0.06524364	      0.88300931	     -0.00171376	     -0.21930990	     -0.00012126	     -0.00010763	    189.03937113
      3.10810768	     -0.06465849	     -0.00090322	     -0.20560963	     -0.06524378	      0.88300917	     -0.00171629	     -0.21931218	     -0.00009476	     -0.00010481	    189.28752544
      3.10985918	     -0.06467326	     -0.00091870	     -0.20562460	     -0.06524391	      0.88300899	     -0.00171970	     -0.21931508	     -0.00005773	     -0.00010141	    188.02378520
      3.11136844	     -0.06468209	     -0.00093294	     -0.20563358	     -0.06524397	      0.88300884	     -0.00172266	     -0.21931746	     -0.00002695	     -0.00009998	    189.00475281
      3.11287771	     -0.06469614	     -0.00094631	     -0.20564780	     -0.06524399	      0.88300869	     -0.00172562	     -0.21931981	      0.00000580	     -0.00009933	    187.41220311
      3.11438698	     -0.06470850	     -0.00096123	     -0.20566030	     -0.06524396	      0.88300854	     -0.00172859	     -0.21932231	      0.00003760	     -0.00010106	    188.00888174
      3.11589625	     -0.06472626	     -0.00097528	     -0.20567821	     -0.06524388	      0.88300838	     -0.00173157	     -0.21932501	      0.00007105	     -0.00010465	    186.75680548
      3.11740551	     -0.06474344	     -0.00099072	     -0.20569553	     -0.06524374	      0.88300822	     -0.00173456	     -0.21932807	      0.00010434	     -0.00011060	    186.77369161
      3.11891478	     -0.06476462	     -0.00100546	     -0.20571685	     -0.06524356	      0.88300805	     -0.00173755	     -0.21933154	      0.00013877	     -0.00011916	    185.91200737
      3.12042405	     -0.06478852	     -0.00102174	     -0.20574086	     -0.06524332	      0.88300786	     -0.00174055	     -0.21933552	      0.00017355	     -0.00013049	    185.83003159
      3.12228319	     -0.06482318	     -0.00104054	     -0.20577568	     -0.06524296	      0.88300760	     -0.00174425	     -0.21934120	      0.00021756	     -0.00014895	    185.39217944
      3.12377655	     -0.06485295	     -0.00105803	     -0.20580555	     -0.06524261	      0.88300737	     -0.00174723	     -0.21934648	      0.00025451	     -0.00016608	    184.37205356
      3.12526990	     -0.06488320	     -0.00107327	     -0.20583593	     -0.06524220	      0.88300710	     -0.00175021	     -0.21935241	      0.00029185	     -0.00018684	    183.98437591
      3.12676326	     -0.06491768	     -0.00109042	     -0.20587052	     -0.06524174	      0.88300681	     -0.00175320	     -0.21935897	      0.00033057	     -0.00021030	    183.44126912
      3.12825662	     -0.06495156	     -0.00110620	     -0.20590453	     -0.06524121	      0.88300647	     -0.00175618	     -0.21936619	      0.00037003	     -0.00023673	    183.18594878
      3.13005345	     -0.06499644	     -0.00112667	     -0.20594956	     -0.06524050	      0.88300602	     -0.00175978	     -0.21937568	      0.00041968	     -0.00027191	    182.03127017
      3.13162591	     -0.06503011	     -0.00114229	     -0.20598339	     -0.06523981	      0.88300556	     -0.00176293	     -0.21938469	      0.00046395	     -0.00030454	    181.40103651
      3.13319837	     -0.06507074	     -0.00116088	     -0.20602414	     -0.06523905	      0.88300506	     -0.00176607	     -0.21939432	      0.00050931	     -0.00033983	    181.55625922
      3.13477083	     -0.06511009	     -0.00117662	     -0.20606367	     -0.06523821	      0.88300449	     -0.00176922	     -0.21940465	      0.00055616	     -0.00037731	    181.08652354
      3.13634329	     -0.06515386	     -0.00119518	     -0.20610759	     -0.06523730	      0.88300387	     -0.00177236	     -0.21941565	      0.00060518	     -0.00041510	    179.66737113
      3.13791576	     -0.06519147	     -0.00121045	     -0.20614539	     -0.06523631	      0.88300319	     -0.00177550	     -0.21942735	      0.00065389	     -0.00045488	    180.26780960
      3.13948822	     -0.06523837	     -0.00122892	     -0.20619245	     -0.06523524	      0.88300244	     -0.00177863	     -0.21943958	      0.00070568	     -0.00049445	    178.68490768
      3.14106068	     -0.06527853	     -0.00124385	     -0.20623283	     -0.06523409	      0.88300163	     -0.00178176	     -0.21945246	      0.00075701	     -0.00053538	    179.41777925
      3.14263314	     -0.06532573	     -0.00126081	     -0.20628024	     -0.06523285	      0.88300076	     -0.00178487	     -0.21946581	      0.00081182	     -0.00057486	    177.24103016
      3.14420560	     -0.06536506	     -0.00127510	     -0.20631982	     -0.06523153	      0.88299982	     -0.00178799	     -0.21947971	      0.00086552	     -0.00061537	    178.52911761
      3.14577806	     -0.06541439	     -0.00129195	     -0.20636937	     -0.06523013	      0.88299883	     -0.00179109	     -0.21949398	      0.00092343	     -0.00065405	    176.06388085
      3.14735053	     -0.06545173	     -0.00130638	     -0.20640697	     -0.06522863	      0.88299777	     -0.00179418	     -0.21950874	      0.00097993	     -0.00069288	    177.62026839
      3.14892299	     -0.06550020	     -0.00132255	     -0.20645569	     -0.06522704	      0.88299665	     -0.00179727	     -0.21952371	      0.00104056	     -0.00072971	    175.44643110
      3.15049545	     -0.06553737	     -0.00133651	     -0.20649315	     -0.06522536	      0.88299547	     -0.00180034	     -0.21953902	      0.00110016	     -0.00076618	    176.81237577
      3.15206791	     -0.06558360	     -0.00135091	     -0.20653968	     -0.06522358	      0.88299424	     -0.00180341	     -0.21955443	      0.00116385	     -0.00079970	    174.18385339
      3.15364037	     -0.06561868	     -0.00136421	     -0.20657507	     -0.06522170	      0.88299296	     -0.00180646	     -0.21957010	      0.00122585	     -0.00083243	    175.90922577
      3.15521283	     -0.06566794	     -0.00137882	     -0.20662465	     -0.06521972	      0.88299163	     -0.00180951	     -0.21958583	      0.00129178	     -0.00086257	    173.98966231
      3.15678529	     -0.06570779	     -0.00139280	     -0.20666482	     -0.06521764	      0.88299025	     -0.00181254	     -0.21960190	      0.00135744	     -0.00089109	    174.65132210
      3.15835776	     -0.06575372	     -0.00140755	     -0.20671107	     -0.06521545	      0.88298882	     -0.00181556	     -0.21961810	      0.00142574	     -0.00091726	    173.40600385
      3.15993022	     -0.06579487	     -0.00142232	     -0.20675255	     -0.06521316	      0.88298736	     -0.00181856	     -0.21963459	      0.00149437	     -0.00094170	    173.72713448
      3.16150268	     -0.06583927	     -0.00143694	     -0.20679729	     -0.06521075	      0.88298586	     -0.00182155	     -0.21965124	      0.00156530	     -0.00096328	    172.48698319
      3.16307514	     -0.06588077	     -0.00145143	     -0.20683913	     -0.06520823	      0.88298433	     -0.00182452	     -0.21966805	      0.00163594	     -0.00098376	    173.68319587
      3.16464760	     -0.06592779	     -0.00146546	     -0.20688653	     -0.06520560	      0.88298277	     -0.00182748	     -0.21968496	      0.00171035	     -0.00100088	    171.30812199
      3.16622006	     -0.06596636	     -0.00147929	     -0.20692546	     -0.06520286	      0.88298119	     -0.00183042	     -0.21970201	      0.00178313	     -0.00101691	    173.06085517
      3.16779253	     -0.06601438	     -0.00149244	     -0.20697389	     -0.06519999	      0.88297958	     -0.00183334	     -0.21971902	      0.00185953	     -0.00103011	    171.33930538
      3.16936499	     -0.06605451	     -0.00150546	     -0.20701443	     -0.06519701	      0.88297795	     -0.00183623	     -0.21973615	      0.00193543	     -0.00104129	    172.01847895
      3.17093745	     -0.06610086	     -0.00151719	     -0.20706122	     -0.06519391	      0.88297630	     -0.00183911	     -0.21975325	      0.00201350	     -0.00105005	    171.01908672
      3.17250991	     -0.06614074	     -0.00152840	     -0.20710156	     -0.06519068	      0.88297465	     -0.00184196	     -0.21977038	      0.00209171	     -0.00105669	    171.37992175
      3.17408237	     -0.06618234	     -0.00153777	     -0.20714366	     -0.06518733	      0.88297298	     -0.00184478	     -0.21978734	      0.00217156	     -0.00106099	    170.62156157
      3.17565483	     -0.06621767	     -0.00154645	     -0.20717950	     -0.06518385	      0.88297131	     -0.00184757	     -0.21980411	      0.00225172	     -0.00106309	    170.73372852
      3.17722730	     -0.06625389	     -0.00155329	     -0.20721628	     -0.06518024	      0.88296964	     -0.00185034	     -0.21982056	      0.00233316	     -0.00106305	    170.07812753
      3.17894468	     -0.06628870	     -0.00156232	     -0.20725169	     -0.06517616	      0.88296782	     -0.00185333	     -0.21983816	      0.00242225	     -0.00106073	    170.35466880
      3.18066206	     -0.06632044	     -0.00156860	     -0.20728406	     -0.06517192	      0.88296600	     -0.00185629	     -0.21985522	      0.00251294	     -0.00105484	    169.01892243
      3.18237945	     -0.06634866	     -0.00157601	     -0.20731291	     -0.06516753	      0.88296420	     -0.00185920	     -0.21987174	      0.00260334	     -0.00104670	    169.20737650
      3.18384034	     -0.06636688	     -0.00157882	     -0.20733172	     -0.06516367	      0.88296267	     -0.00186166	     -0.21988530	      0.00268103	     -0.00103762	    168.90598827
      3.18530124	     -0.06638577	     -0.00158241	     -0.20735120	     -0.06515970	      0.88296116	     -0.00186408	     -0.21989835	      0.00275872	     -0.00102713	    169.42671094
      3.18729563	     -0.06640962	     -0.00158411	     -0.20737591	     -0.06515409	      0.88295913	     -0.00186734	     -0.21991531	      0.00286658	     -0.00101016	    168.63264618
      3.18885550	     -0.06642599	     -0.00158643	     -0.20739293	     -0.06514955	      0.88295757	     -0.00186986	     -0.21992784	      0.00295053	     -0.00099499	    169.09963109
      3.19041538	     -0.06643984	     -0.00158603	     -0.20740748	     -0.06514488	      0.88295603	     -0.00187235	     -0.21993969	      0.00303582	     -0.00097768	    168.28270693
      3.19197525	     -0.06645205	     -0.00158719	     -0.20742037	     -0.06514008	      0.88295452	     -0.00187480	     -0.21995083	      0.00311996	     -0.00095951	    169.54435300
      3.19353513	     -0.06646705	     -0.00158680	     -0.20743608	     -0.06513515	      0.88295304	     -0.00187722	     -0.21996126	      0.00320661	     -0.00093869	    167.76933361
      3.19509500	     -0.06647519	     -0.00158788	     -0.20744488	     -0.06513008	      0.88295159	     -0.00187960	     -0.21997100	      0.00329095	     -0.00091653	    169.40567738
      3.19665488	     -0.06648749	     -0.00158799	     -0.20745788	     -0.06512488	      0.88295018	     -0.00188196	     -0.21997995	      0.00337698	     -0.00089231	    168.90858920
      3.19821475	     -0.06649523	     -0.00158938	     -0.20746630	     -0.06511954	      0.88294881	     -0.00188428	     -0.21998818	      0.00346224	     -0.00086575	    169.23329369
      3.19977463	     -0.06650022	     -0.00159010	     -0.20747198	     -0.06511408	      0.88294748	     -0.00188656	     -0.21999554	      0.00354752	     -0.00083628	    168.97111659
      3.20133450	     -0.06650326	     -0.00159175	     -0.20747568	     -0.06510848	      0.88294620	     -0.00188882	     -0.22000199	      0.00363115	     -0.00080466	    170.20148512
      3.20289438	     -0.06649993	     -0.00159244	     -0.20747305	     -0.06510275	      0.88294497	     -0.00189104	     -0.22000743	      0.00371544	     -0.00076935	    169.41188610
      3.20446538	     -0.06648625	     -0.00159377	     -0.20746005	     -0.06509685	      0.88294379	     -0.00189324	     -0.22001171	      0.00379759	     -0.00073130	    170.92949694
      3.20603639	     -0.06646332	     -0.00159377	     -0.20743783	     -0.06509082	      0.88294268	     -0.00189541	     -0.22001451	      0.00388043	     -0.00068874	    169.78148890
      3.20760740	     -0.06642480	     -0.00159373	     -0.20740000	     -0.06508466	      0.88294163	     -0.00189754	     -0.22001556	      0.00395941	     -0.00064329	    171.88924425
      3.20917840	     -0.06637576	     -0.00159210	     -0.20735170	     -0.06507837	      0.88294066	     -0.00189965	     -0.22001455	      0.00403867	     -0.00059318	    171.24087002
      3.21108360	     -0.06630125	     -0.00159068	     -0.20727804	     -0.06507059	      0.88293959	     -0.00190216	     -0.22001041	      0.00413015	     -0.00052769	    172.90068600
      3.21243359	     -0.06623779	     -0.00158796	     -0.20721522	     -0.06506497	      0.88293891	     -0.00190392	     -0.22000554	      0.00419396	     -0.00047618	    172.17470734
      3.21378358	     -0.06616484	     -0.00158606	     -0.20714286	     -0.06505927	      0.88293831	     -0.00190565	     -0.21999892	      0.00425480	     -0.00042231	    173.37481525
      3.21561711	     -0.06606266	     -0.00158281	     -0.20704150	     -0.06505139	      0.88293760	     -0.00190797	     -0.21998729	      0.00433618	     -0.00034481	    172.56983247
      3.21723616	     -0.06595165	     -0.00158081	     -0.20693116	     -0.06504432	      0.88293710	     -0.00190999	     -0.21997446	      0.00440235	     -0.00027216	    175.10831291
      3.21885522	     -0.06583641	     -0.00157708	     -0.20681660	     -0.06503714	      0.88293672	     -0.00191198	     -0.21995907	      0.00446729	     -0.00019564	    174.97723339
      3.22031081	     -0.06572158	     -0.00157526	     -0.20670234	     -0.06503060	      0.88293649	     -0.00191374	     -0.21994317	      0.00452125	     -0.00012436	    176.78412596
      3.22176640	     -0.06560164	     -0.00157181	     -0.20658297	     -0.06502398	      0.88293636	     -0.00191548	     -0.21992532	      0.00457374	     -0.00004984	    176.36830435
      3.22322199	     -0.06547343	     -0.00156935	     -0.20645529	     -0.06501729	      0.88293634	     -0.00191720	     -0.21990560	      0.00462155	      0.00002632	    178.06163548
      3.22467758	     -0.06534249	     -0.00156599	     -0.20632487	     -0.06501052	      0.88293644	     -0.00191890	     -0.21988412	      0.00466742	      0.00010478	    177.87556891
      3.22613317	     -0.06520473	     -0.00156334	     -0.20618759	     -0.06500370	      0.88293665	     -0.00192057	     -0.21986099	      0.00470877	      0.00018419	    179.45312442
      3.22795107	     -0.06503005	     -0.00155904	     -0.20601349	     -0.06499510	      0.88293708	     -0.00192262	     -0.21982986	      0.00475768	      0.00028505	    178.71007551
      3.22948315	     -0.06487142	     -0.00155705	     -0.20585528	     -0.06498778	      0.88293758	     -0.00192433	     -0.21980183	      0.00479263	      0.00037078	    181.15215997
      3.23101522	     -0.06471039	     -0.00155266	     -0.20569468	     -0.06498041	      0.88293821	     -0.00192601	     -0.21977211	      0.00482526	      0.00045660	    181.62798430
      3.23254729	     -0.06454570	     -0.00155066	     -0.20553034	     -0.06497300	      0.88293898	     -0.00192766	     -0.21974087	      0.00485314	      0.00054158	    183.46396661
      3.23407936	     -0.06437865	     -0.00154656	     -0.20536366	     -0.06496554	      0.88293987	     -0.00192928	     -0.21970829	      0.00487875	      0.00062681	    182.70688702
      3.23561144	     -0.06420687	     -0.00154513	     -0.20519214	     -0.06495805	      0.88294090	     -0.00193088	     -0.21967446	      0.00489811	      0.00071025	    185.30583149
      3.23714351	     -0.06403573	     -0.00154054	     -0.20502132	     -0.06495053	      0.88294205	     -0.00193246	     -0.21963947	      0.00491544	      0.00079262	    185.03299278
      3.23851896	     -0.06387731	     -0.00153913	     -0.20486309	     -0.06494377	      0.88294319	     -0.00193385	     -0.21960714	      0.00492643	      0.00086526	    186.44549992
      3.23989442	     -0.06371947	     -0.00153521	     -0.20470546	     -0.06493698	      0.88294443	     -0.00193521	     -0.21957396	      0.00493449	      0.00093594	    187.33713664
      3.24126987	     -0.06356011	     -0.00153236	     -0.20454625	     -0.06493019	      0.88294576	     -0.00193656	     -0.21954002	      0.00493959	      0.00100520	    187.84175015
      3.24293296	     -0.06336362	     -0.00152753	     -0.20434994	     -0.06492198	      0.88294750	     -0.00193816	     -0.21949797	      0.00494049	      0.00108566	    189.76181924
      3.24459605	     -0.06316412	     -0.00152345	     -0.20415058	     -0.06491376	      0.88294937	     -0.00193972	     -0.21945478	      0.00493864	      0.00116408	    188.94793351
      3.24597856	     -0.06299071	     -0.00151784	     -0.20397728	     -0.06490694	      0.88295103	     -0.00194100	     -0.21941804	      0.00493119	      0.00122614	    191.33716722
      3.24736106	     -0.06281923	     -0.00151348	     -0.20380586	     -0.06490013	      0.88295276	     -0.00194226	     -0.21938053	      0.00492187	      0.00128607	    191.92103029
      3.24874356	     -0.06264312	     -0.00150780	     -0.20362980	     -0.06489333	      0.88295458	     -0.00194349	     -0.21934234	      0.00490891	      0.00134352	    192.78532214
      3.25048614	     -0.06242179	     -0.00150177	     -0.20340848	     -0.06488479	      0.88295698	     -0.00194501	     -0.21929340	      0.00488755	      0.00141202	    194.29743942
      3.25192988	     -0.06223708	     -0.00149450	     -0.20322377	     -0.06487775	      0.88295906	     -0.00194625	     -0.21925223	      0.00486640	      0.00146618	    194.60113009
      3.25337362	     -0.06205238	     -0.00148913	     -0.20303901	     -0.06487074	      0.88296121	     -0.00194746	     -0.21921057	      0.00484131	      0.00151704	    195.80850340
      3.25481736	     -0.06186674	     -0.00148098	     -0.20285333	     -0.06486378	      0.88296344	     -0.00194865	     -0.21916843	      0.00481299	      0.00156494	    196.52497309
      3.25626111	     -0.06168209	     -0.00147482	     -0.20266856	     -0.06485685	      0.88296573	     -0.00194981	     -0.21912589	      0.00478095	      0.00160955	    197.82546737
      3.25770485	     -0.06149834	     -0.00146592	     -0.20248471	     -0.06484997	      0.88296809	     -0.00195096	     -0.21908300	      0.00474608	      0.00165124	    198.12639680
      3.25914859	     -0.06131301	     -0.00145925	     -0.20229921	     -0.06484315	      0.88297050	     -0.00195208	     -0.21903981	      0.00470740	      0.00168971	    199.37414950
      3.26059233	     -0.06112733	     -0.00144946	     -0.20211338	     -0.06483638	      0.88297296	     -0.00195317	     -0.21899632	      0.00466567	      0.00172499	    200.14876940
      3.26203607	     -0.06094402	     -0.00144238	     -0.20192984	     -0.06482968	      0.88297548	     -0.00195425	     -0.21895258	      0.00462066	      0.00175710	    201.27660362
      3.26347982	     -0.06076182	     -0.00143190	     -0.20174744	     -0.06482304	      0.88297804	     -0.00195530	     -0.21890870	      0.00457270	      0.00178608	    201.87111345
      3.26492356	     -0.06058272	     -0.00142494	     -0.20156804	     -0.06481647	      0.88298063	     -0.00195633	     -0.21886475	      0.00452157	      0.00181207	    202.84953950
      3.26617938	     -0.06042916	     -0.00141570	     -0.20141426	     -0.06481083	      0.88298292	     -0.00195721	     -0.21882654	      0.00447462	      0.00183215	    203.44900130
      3.26743521	     -0.06027860	     -0.00140755	     -0.20126342	     -0.06480524	      0.88298523	     -0.00195808	     -0.21878843	      0.00442543	      0.00185003	    204.21673319
      3.26901814	     -0.06009113	     -0.00139470	     -0.20107563	     -0.06479828	      0.88298818	     -0.00195914	     -0.21874057	      0.00436018	      0.00186954	    205.05920998
      3.27060108	     -0.05990760	     -0.00138372	     -0.20089171	     -0.06479143	      0.88299115	     -0.00196018	     -0.21869295	      0.00429187	      0.00188593	    205.59657741
      3.27180334	     -0.05976936	     -0.00137288	     -0.20075318	     -0.06478631	      0.88299342	     -0.00196096	     -0.21865700	      0.00423740	      0.00189608	    206.45085585
      3.27300560	     -0.05963395	     -0.00136363	     -0.20061745	     -0.06478125	      0.88299571	     -0.00196172	     -0.21862124	      0.00418139	      0.00190428	    207.18760494
      3.27464912	     -0.05945244	     -0.00134952	     -0.20043549	     -0.06477444	      0.88299885	     -0.00196274	     -0.21857272	      0.00410222	      0.00191236	    207.91089147
      3.27608957	     -0.05929639	     -0.00133822	     -0.20027901	     -0.06476858	      0.88300160	     -0.00196362	     -0.21853060	      0.00403025	      0.00191641	    208.83661547
      3.27753002	     -0.05914444	     -0.00132468	     -0.20012663	     -0.06476283	      0.88300437	     -0.00196447	     -0.21848889	      0.00395642	      0.00191804	    209.03471130
      3.27897047	     -0.05899763	     -0.00131353	     -0.19997932	     -0.06475719	      0.88300713	     -0.00196531	     -0.21844768	      0.00387993	      0.00191651	    210.33649453
[truncated: 214,116 more chars]
