# Supplementary material for: A Neural Controller Model Considering the Vestibulospinal Tract in Human Postural Control
Source: Front Comput Neurosci. 2022 Feb 25;16:785099. doi: 10.3389/fncom.2022.785099 (PMC8913724; doi:10.3389/fncom.2022.785099)
Supplement: Supplementary file 8 [file Data_Sheet_3.zip › SimulationResults/VST+/3.009/opt_2/jiang_CoPpositon_pos.sto]

CoP
version=1
nRows=3268
nColumns=11
inDegrees=no

This file contains CoP trajectory (of origin) and orientations.

Units are S.I. units (seconds, meters, Newtons, ...)
Angles are in degrees.

endheader
time	cop-x	cop-z	cop-x-calcn-r	com-x	com-y	com-z	com-x-calcn-r	com-x-vel	com-y-vel	s_torques
      0.00060646	     -0.06864277	     -0.00013745	     -0.20959672	     -0.06727901	      0.88302924	     -0.00004736	     -0.22221000	      0.00000664	      0.00006548	    162.47375115
      0.00121292	     -0.06834637	     -0.00014222	     -0.20930053	     -0.06727900	      0.88302930	     -0.00004735	     -0.22219912	      0.00002013	      0.00013888	    166.84272814
      0.00214523	     -0.06808822	     -0.00014626	     -0.20904265	     -0.06727897	      0.88302948	     -0.00004732	     -0.22217625	      0.00003645	      0.00026087	    157.88942437
      0.00329096	     -0.06799771	     -0.00014832	     -0.20895239	     -0.06727892	      0.88302987	     -0.00004727	     -0.22214635	      0.00004568	      0.00041631	    148.67683994
      0.00513747	     -0.06810432	     -0.00014900	     -0.20905931	     -0.06727883	      0.88303087	     -0.00004714	     -0.22210701	      0.00005131	      0.00065729	    142.95755437
      0.00788021	     -0.06836520	     -0.00014850	     -0.20932085	     -0.06727866	      0.88303310	     -0.00004687	     -0.22207281	      0.00008139	      0.00095647	    140.62421075
      0.00917788	     -0.06843585	     -0.00014960	     -0.20939188	     -0.06727854	      0.88303441	     -0.00004672	     -0.22206258	      0.00010443	      0.00106837	    145.10023306
      0.01073984	     -0.06849608	     -0.00015032	     -0.20945268	     -0.06727835	      0.88303617	     -0.00004653	     -0.22205161	      0.00014551	      0.00117972	    146.31894901
      0.01291642	     -0.06852829	     -0.00015207	     -0.20948576	     -0.06727796	      0.88303888	     -0.00004624	     -0.22203633	      0.00021300	      0.00129543	    149.70126132
      0.01429516	     -0.06853782	     -0.00015263	     -0.20949588	     -0.06727763	      0.88304070	     -0.00004604	     -0.22202584	      0.00026215	      0.00134769	    148.81621067
      0.01567389	     -0.06853270	     -0.00015350	     -0.20949135	     -0.06727724	      0.88304258	     -0.00004584	     -0.22201477	      0.00031148	      0.00138470	    149.99938449
      0.01740445	     -0.06852060	     -0.00015426	     -0.20947999	     -0.06727664	      0.88304501	     -0.00004557	     -0.22200012	      0.00037635	      0.00141256	    148.89540851
      0.01913502	     -0.06849169	     -0.00015499	     -0.20945180	     -0.06727594	      0.88304746	     -0.00004528	     -0.22198495	      0.00043921	      0.00142133	    150.46742344
      0.02066604	     -0.06846649	     -0.00015545	     -0.20942724	     -0.06727522	      0.88304963	     -0.00004502	     -0.22197116	      0.00049612	      0.00141549	    149.49977059
      0.02219707	     -0.06843150	     -0.00015573	     -0.20939287	     -0.06727442	      0.88305179	     -0.00004474	     -0.22195735	      0.00055103	      0.00139823	    150.30586581
      0.02371052	     -0.06839712	     -0.00015585	     -0.20935909	     -0.06727355	      0.88305389	     -0.00004446	     -0.22194372	      0.00060493	      0.00137131	    149.99469999
      0.02522398	     -0.06835713	     -0.00015590	     -0.20931970	     -0.06727259	      0.88305594	     -0.00004417	     -0.22193027	      0.00065831	      0.00133737	    149.02504100
      0.02673743	     -0.06831405	     -0.00015587	     -0.20927720	     -0.06727156	      0.88305793	     -0.00004387	     -0.22191706	      0.00070915	      0.00129632	    149.56732524
      0.02857682	     -0.06826608	     -0.00015561	     -0.20922993	     -0.06727020	      0.88306026	     -0.00004349	     -0.22190145	      0.00077088	      0.00123959	    148.06967038
      0.03041620	     -0.06820662	     -0.00015492	     -0.20917114	     -0.06726872	      0.88306249	     -0.00004310	     -0.22188646	      0.00082886	      0.00117840	    148.82186758
      0.03190870	     -0.06817005	     -0.00015501	     -0.20913512	     -0.06726745	      0.88306421	     -0.00004277	     -0.22187467	      0.00087591	      0.00112577	    148.06971475
      0.03340120	     -0.06812987	     -0.00015472	     -0.20909548	     -0.06726611	      0.88306585	     -0.00004243	     -0.22186348	      0.00092104	      0.00107141	    148.73111319
      0.03492637	     -0.06809589	     -0.00015460	     -0.20906204	     -0.06726467	      0.88306744	     -0.00004208	     -0.22185256	      0.00096674	      0.00101471	    148.79368095
      0.03645154	     -0.06806276	     -0.00015438	     -0.20902947	     -0.06726316	      0.88306894	     -0.00004172	     -0.22184222	      0.00101244	      0.00095880	    148.02577311
      0.03797672	     -0.06803135	     -0.00015423	     -0.20899859	     -0.06726158	      0.88307036	     -0.00004135	     -0.22183242	      0.00105616	      0.00090290	    148.96468986
      0.03974537	     -0.06800362	     -0.00015402	     -0.20897149	     -0.06725967	      0.88307190	     -0.00004091	     -0.22182171	      0.00110751	      0.00083920	    148.61308693
      0.04151403	     -0.06797599	     -0.00015369	     -0.20894449	     -0.06725767	      0.88307334	     -0.00004046	     -0.22181171	      0.00115800	      0.00077857	    148.56030494
      0.04308227	     -0.06795590	     -0.00015337	     -0.20892497	     -0.06725582	      0.88307451	     -0.00004006	     -0.22180330	      0.00120242	      0.00072651	    148.91705417
      0.04465052	     -0.06793756	     -0.00015290	     -0.20890718	     -0.06725390	      0.88307561	     -0.00003964	     -0.22179532	      0.00124673	      0.00067664	    149.44922792
      0.04621877	     -0.06792583	     -0.00015271	     -0.20889602	     -0.06725191	      0.88307664	     -0.00003922	     -0.22178775	      0.00129105	      0.00062885	    150.02503352
      0.04778701	     -0.06791878	     -0.00015259	     -0.20888954	     -0.06724985	      0.88307759	     -0.00003879	     -0.22178068	      0.00133661	      0.00058427	    149.14363118
      0.04935526	     -0.06791031	     -0.00015247	     -0.20888164	     -0.06724772	      0.88307847	     -0.00003836	     -0.22177409	      0.00138075	      0.00054215	    150.18081459
      0.05092351	     -0.06790830	     -0.00015228	     -0.20888021	     -0.06724552	      0.88307929	     -0.00003792	     -0.22176787	      0.00142580	      0.00050254	    150.46774189
      0.05254769	     -0.06790858	     -0.00015205	     -0.20888109	     -0.06724316	      0.88308008	     -0.00003745	     -0.22176190	      0.00147343	      0.00046479	    149.81988434
      0.05417186	     -0.06790576	     -0.00015173	     -0.20887887	     -0.06724073	      0.88308080	     -0.00003698	     -0.22175630	      0.00152004	      0.00042994	    150.76247843
      0.05579604	     -0.06790683	     -0.00015139	     -0.20888055	     -0.06723822	      0.88308147	     -0.00003650	     -0.22175094	      0.00156749	      0.00039780	    151.09954271
      0.05742022	     -0.06790878	     -0.00015102	     -0.20888312	     -0.06723564	      0.88308210	     -0.00003601	     -0.22174585	      0.00161602	      0.00036951	    150.30282857
      0.05904440	     -0.06790641	     -0.00015065	     -0.20888135	     -0.06723298	      0.88308268	     -0.00003552	     -0.22174098	      0.00166299	      0.00034377	    151.62964977
      0.06076310	     -0.06791244	     -0.00015018	     -0.20888803	     -0.06723007	      0.88308325	     -0.00003499	     -0.22173592	      0.00171473	      0.00031998	    150.65591609
      0.06248181	     -0.06790755	     -0.00014993	     -0.20888380	     -0.06722708	      0.88308378	     -0.00003446	     -0.22173108	      0.00176513	      0.00030070	    151.06022472
      0.06402124	     -0.06790675	     -0.00014931	     -0.20888358	     -0.06722433	      0.88308423	     -0.00003397	     -0.22172676	      0.00181090	      0.00028596	    150.90775526
      0.06556068	     -0.06790412	     -0.00014891	     -0.20888153	     -0.06722151	      0.88308466	     -0.00003348	     -0.22172251	      0.00185610	      0.00027383	    151.56307027
      0.06707735	     -0.06790338	     -0.00014833	     -0.20888136	     -0.06721866	      0.88308507	     -0.00003299	     -0.22171834	      0.00190081	      0.00026398	    151.86259155
      0.06859403	     -0.06790134	     -0.00014786	     -0.20887990	     -0.06721574	      0.88308546	     -0.00003249	     -0.22171421	      0.00194634	      0.00025753	    151.02325648
      0.07011070	     -0.06789505	     -0.00014726	     -0.20887418	     -0.06721276	      0.88308585	     -0.00003199	     -0.22171008	      0.00199030	      0.00025276	    152.00736240
      0.07211951	     -0.06789550	     -0.00014652	     -0.20887540	     -0.06720870	      0.88308635	     -0.00003133	     -0.22170444	      0.00205118	      0.00025022	    149.54182223
      0.07378270	     -0.06787899	     -0.00014627	     -0.20885948	     -0.06720525	      0.88308677	     -0.00003076	     -0.22169982	      0.00209678	      0.00025175	    153.00814241
      0.07544589	     -0.06788023	     -0.00014548	     -0.20886136	     -0.06720172	      0.88308719	     -0.00003020	     -0.22169498	      0.00214656	      0.00025443	    151.27019807
      0.07710908	     -0.06787059	     -0.00014519	     -0.20885233	     -0.06719811	      0.88308762	     -0.00002963	     -0.22169024	      0.00219433	      0.00026036	    151.70876603
      0.07855497	     -0.06786632	     -0.00014467	     -0.20884859	     -0.06719491	      0.88308800	     -0.00002912	     -0.22168599	      0.00223621	      0.00026665	    151.35242446
      0.08000086	     -0.06786030	     -0.00014439	     -0.20884310	     -0.06719165	      0.88308839	     -0.00002862	     -0.22168172	      0.00227722	      0.00027388	    152.05110269
      0.08187514	     -0.06786145	     -0.00014403	     -0.20884494	     -0.06718733	      0.88308891	     -0.00002796	     -0.22167618	      0.00233108	      0.00028512	    151.65775619
      0.08349104	     -0.06787236	     -0.00014340	     -0.20885637	     -0.06718353	      0.88308938	     -0.00002738	     -0.22167186	      0.00237078	      0.00029464	    154.34595563
      0.08510694	     -0.06794001	     -0.00014273	     -0.20892446	     -0.06717967	      0.88308986	     -0.00002680	     -0.22166930	      0.00240491	      0.00030023	    154.45763421
      0.08672283	     -0.06805999	     -0.00014222	     -0.20904480	     -0.06717576	      0.88309035	     -0.00002622	     -0.22167082	      0.00243326	      0.00029593	    157.20279448
      0.08833873	     -0.06823972	     -0.00014221	     -0.20922489	     -0.06717180	      0.88309081	     -0.00002564	     -0.22167796	      0.00246562	      0.00027828	    157.09445696
      0.08995462	     -0.06843238	     -0.00014272	     -0.20941793	     -0.06716779	      0.88309124	     -0.00002505	     -0.22169153	      0.00250234	      0.00024412	    160.02556963
      0.09157052	     -0.06863690	     -0.00014347	     -0.20962289	     -0.06716371	      0.88309159	     -0.00002446	     -0.22171091	      0.00254851	      0.00019266	    160.54995064
      0.09318641	     -0.06882187	     -0.00014456	     -0.20980835	     -0.06715955	      0.88309185	     -0.00002387	     -0.22173534	      0.00260163	      0.00012572	    163.11010458
      0.09480231	     -0.06899034	     -0.00014526	     -0.20997736	     -0.06715530	      0.88309199	     -0.00002328	     -0.22176366	      0.00266226	      0.00004477	    164.23235049
      0.09652197	     -0.06914610	     -0.00014626	     -0.21013376	     -0.06715066	      0.88309199	     -0.00002266	     -0.22179723	      0.00273348	     -0.00005349	    165.22192258
      0.09824164	     -0.06927600	     -0.00014658	     -0.21026434	     -0.06714589	      0.88309181	     -0.00002203	     -0.22183349	      0.00281073	     -0.00015916	    164.00586205
      0.09996130	     -0.06937507	     -0.00014736	     -0.21036412	     -0.06714099	      0.88309144	     -0.00002141	     -0.22187189	      0.00289076	     -0.00026979	    164.73807835
      0.10147868	     -0.06944788	     -0.00014692	     -0.21043758	     -0.06713655	      0.88309095	     -0.00002086	     -0.22190722	      0.00296497	     -0.00036743	    162.87377751
      0.10299606	     -0.06950258	     -0.00014661	     -0.21049297	     -0.06713199	      0.88309032	     -0.00002031	     -0.22194369	      0.00304025	     -0.00046308	    162.46173719
      0.10448319	     -0.06954328	     -0.00014566	     -0.21053437	     -0.06712742	      0.88308957	     -0.00001977	     -0.22198014	      0.00311602	     -0.00055300	    160.94599218
      0.10597032	     -0.06956431	     -0.00014433	     -0.21055614	     -0.06712273	      0.88308868	     -0.00001923	     -0.22201698	      0.00319373	     -0.00063554	    158.90593098
      0.10745744	     -0.06957347	     -0.00014295	     -0.21056606	     -0.06711792	      0.88308768	     -0.00001869	     -0.22205393	      0.00327112	     -0.00071010	    158.38847527
      0.10928827	     -0.06957562	     -0.00014115	     -0.21056918	     -0.06711184	      0.88308631	     -0.00001804	     -0.22209908	      0.00336913	     -0.00078793	    155.95439419
      0.11111909	     -0.06955663	     -0.00013904	     -0.21055117	     -0.06710558	      0.88308480	     -0.00001738	     -0.22214335	      0.00346548	     -0.00084949	    157.50695027
      0.11276000	     -0.06954562	     -0.00013708	     -0.21054110	     -0.06709982	      0.88308338	     -0.00001679	     -0.22218168	      0.00355508	     -0.00089039	    156.07761487
      0.11440092	     -0.06952838	     -0.00013480	     -0.21052481	     -0.06709392	      0.88308189	     -0.00001621	     -0.22221881	      0.00364370	     -0.00091663	    156.86853495
      0.11604809	     -0.06951419	     -0.00013340	     -0.21051159	     -0.06708784	      0.88308037	     -0.00001563	     -0.22225478	      0.00373424	     -0.00092936	    156.64449664
      0.11769526	     -0.06950838	     -0.00013187	     -0.21050676	     -0.06708162	      0.88307884	     -0.00001506	     -0.22228975	      0.00382376	     -0.00092926	    158.02766695
      0.11934243	     -0.06951531	     -0.00012984	     -0.21051471	     -0.06707524	      0.88307731	     -0.00001449	     -0.22232372	      0.00391565	     -0.00091695	    157.36385629
      0.12098960	     -0.06952443	     -0.00012823	     -0.21052484	     -0.06706872	      0.88307582	     -0.00001392	     -0.22235666	      0.00400695	     -0.00089586	    159.06014438
      0.12305709	     -0.06956163	     -0.00012664	     -0.21056336	     -0.06706031	      0.88307400	     -0.00001322	     -0.22239602	      0.00412614	     -0.00085963	    158.23325775
      0.12455789	     -0.06957784	     -0.00012495	     -0.21058054	     -0.06705406	      0.88307274	     -0.00001271	     -0.22242349	      0.00421207	     -0.00082705	    159.26935000
      0.12605868	     -0.06960919	     -0.00012398	     -0.21061287	     -0.06704767	      0.88307152	     -0.00001222	     -0.22244953	      0.00430078	     -0.00079255	    159.38419222
      0.12755948	     -0.06964636	     -0.00012320	     -0.21065104	     -0.06704115	      0.88307036	     -0.00001172	     -0.22247446	      0.00439137	     -0.00075691	    158.81479639
      0.12906027	     -0.06968544	     -0.00012155	     -0.21069114	     -0.06703449	      0.88306925	     -0.00001124	     -0.22249831	      0.00448261	     -0.00072191	    159.19575522
      0.13070061	     -0.06973517	     -0.00012084	     -0.21074200	     -0.06702705	      0.88306810	     -0.00001071	     -0.22252323	      0.00458514	     -0.00068442	    157.51132257
      0.13234096	     -0.06978309	     -0.00012018	     -0.21079103	     -0.06701945	      0.88306700	     -0.00001019	     -0.22254705	      0.00468730	     -0.00064960	    157.92634977
      0.13398130	     -0.06983822	     -0.00011974	     -0.21084729	     -0.06701167	      0.88306596	     -0.00000968	     -0.22256978	      0.00479165	     -0.00061888	    157.37219384
      0.13562164	     -0.06989624	     -0.00011946	     -0.21090644	     -0.06700372	      0.88306497	     -0.00000918	     -0.22259162	      0.00489735	     -0.00059259	    156.59860765
      0.13726198	     -0.06995248	     -0.00011926	     -0.21096383	     -0.06699560	      0.88306402	     -0.00000869	     -0.22261273	      0.00500429	     -0.00057164	    155.73652039
      0.13888304	     -0.07000835	     -0.00011895	     -0.21102083	     -0.06698741	      0.88306310	     -0.00000821	     -0.22263294	      0.00511136	     -0.00055692	    154.58237990
      0.14050409	     -0.07006213	     -0.00011908	     -0.21107575	     -0.06697903	      0.88306221	     -0.00000774	     -0.22265256	      0.00521846	     -0.00054842	    154.63723190
      0.14248572	     -0.07012581	     -0.00011881	     -0.21114083	     -0.06696856	      0.88306113	     -0.00000718	     -0.22267584	      0.00535180	     -0.00054589	    153.03868799
      0.14407139	     -0.07017210	     -0.00011891	     -0.21118824	     -0.06695999	      0.88306026	     -0.00000673	     -0.22269396	      0.00545764	     -0.00055052	    153.86892108
      0.14565706	     -0.07021534	     -0.00011866	     -0.21123260	     -0.06695125	      0.88305938	     -0.00000630	     -0.22271166	      0.00556583	     -0.00055934	    152.24532766
      0.14724405	     -0.07025421	     -0.00011863	     -0.21127260	     -0.06694233	      0.88305848	     -0.00000587	     -0.22272902	      0.00567398	     -0.00057286	    151.55861630
      0.14883104	     -0.07028931	     -0.00011870	     -0.21130882	     -0.06693324	      0.88305756	     -0.00000545	     -0.22274599	      0.00578209	     -0.00059044	    151.44218322
      0.15041802	     -0.07032125	     -0.00011861	     -0.21134189	     -0.06692398	      0.88305660	     -0.00000504	     -0.22276259	      0.00589053	     -0.00061168	    151.27770910
      0.15200501	     -0.07035111	     -0.00011846	     -0.21137289	     -0.06691455	      0.88305561	     -0.00000464	     -0.22277883	      0.00600041	     -0.00063490	    149.48246664
      0.15359200	     -0.07037278	     -0.00011826	     -0.21139568	     -0.06690494	      0.88305459	     -0.00000424	     -0.22279472	      0.00610869	     -0.00066044	    149.96846019
      0.15517898	     -0.07039542	     -0.00011820	     -0.21141946	     -0.06689516	      0.88305352	     -0.00000385	     -0.22281018	      0.00621800	     -0.00068768	    149.53320004
      0.15695375	     -0.07041925	     -0.00011834	     -0.21144456	     -0.06688401	      0.88305227	     -0.00000343	     -0.22282708	      0.00634121	     -0.00071900	    148.13179241
      0.15872851	     -0.07043732	     -0.00011877	     -0.21146390	     -0.06687265	      0.88305096	     -0.00000302	     -0.22284357	      0.00646338	     -0.00075075	    148.35252500
      0.16050327	     -0.07045748	     -0.00011893	     -0.21148533	     -0.06686107	      0.88304960	     -0.00000262	     -0.22285950	      0.00658647	     -0.00078298	    148.03236079
      0.16227804	     -0.07047293	     -0.00011911	     -0.21150206	     -0.06684927	      0.88304819	     -0.00000223	     -0.22287496	      0.00671066	     -0.00081325	    146.58470433
      0.16385828	     -0.07048336	     -0.00011802	     -0.21151363	     -0.06683858	      0.88304688	     -0.00000189	     -0.22288839	      0.00682031	     -0.00083999	    147.30912148
      0.16543852	     -0.07049881	     -0.00011755	     -0.21153023	     -0.06682772	      0.88304553	     -0.00000156	     -0.22290156	      0.00693132	     -0.00086544	    146.97128925
      0.16701876	     -0.07051247	     -0.00011827	     -0.21154503	     -0.06681667	      0.88304415	     -0.00000124	     -0.22291456	      0.00704228	     -0.00088945	    147.31455732
      0.16875591	     -0.07052737	     -0.00011894	     -0.21156120	     -0.06680433	      0.88304258	     -0.00000090	     -0.22292842	      0.00716622	     -0.00091318	    146.01761409
      0.17049305	     -0.07052943	     -0.00011923	     -0.21156453	     -0.06679178	      0.88304097	     -0.00000057	     -0.22294155	      0.00728887	     -0.00093448	    147.37254206
      0.17223019	     -0.07052480	     -0.00011977	     -0.21156118	     -0.06677901	      0.88303934	     -0.00000024	     -0.22295330	      0.00741393	     -0.00095280	    147.28503057
      0.17396734	     -0.07048207	     -0.00011989	     -0.21151975	     -0.06676602	      0.88303767	      0.00000007	     -0.22296318	      0.00753909	     -0.00096454	    147.89489572
      0.17570448	     -0.07040070	     -0.00011994	     -0.21143971	     -0.06675282	      0.88303599	      0.00000037	     -0.22296964	      0.00766570	     -0.00096867	    148.27690988
      0.17744162	     -0.07025887	     -0.00011994	     -0.21129919	     -0.06673939	      0.88303431	      0.00000066	     -0.22297100	      0.00779028	     -0.00096272	    151.34549216
      0.17898496	     -0.07009344	     -0.00011908	     -0.21113494	     -0.06672728	      0.88303284	      0.00000092	     -0.22296670	      0.00790134	     -0.00094507	    151.66217787
      0.18052829	     -0.06989122	     -0.00011869	     -0.21093386	     -0.06671500	      0.88303140	      0.00000116	     -0.22295681	      0.00800769	     -0.00091450	    154.10788023
      0.18208796	     -0.06966171	     -0.00011785	     -0.21070547	     -0.06670243	      0.88303001	      0.00000140	     -0.22294089	      0.00811151	     -0.00086942	    155.96165894
      0.18364762	     -0.06940888	     -0.00011717	     -0.21045371	     -0.06668970	      0.88302870	      0.00000163	     -0.22291916	      0.00821107	     -0.00080793	    156.41044030
      0.18520728	     -0.06913522	     -0.00011639	     -0.21018106	     -0.06667683	      0.88302749	      0.00000186	     -0.22289188	      0.00830302	     -0.00073171	    159.14953175
      0.18722733	     -0.06876964	     -0.00011485	     -0.20981671	     -0.06665994	      0.88302613	      0.00000214	     -0.22284875	      0.00841563	     -0.00061052	    158.46790683
      0.18902984	     -0.06841168	     -0.00011334	     -0.20945972	     -0.06664469	      0.88302515	      0.00000238	     -0.22280377	      0.00850098	     -0.00048196	    164.20246294
      0.19052874	     -0.06811943	     -0.00011052	     -0.20916825	     -0.06663190	      0.88302451	      0.00000258	     -0.22276193	      0.00856972	     -0.00036322	    163.37908037
      0.19202763	     -0.06781945	     -0.00010841	     -0.20886896	     -0.06661901	      0.88302406	      0.00000276	     -0.22271691	      0.00862934	     -0.00023377	    165.15127693
      0.19383180	     -0.06746691	     -0.00010676	     -0.20851715	     -0.06660338	      0.88302379	      0.00000298	     -0.22265908	      0.00869296	     -0.00006819	    166.98387916
      0.19563597	     -0.06711446	     -0.00010556	     -0.20816534	     -0.06658764	      0.88302382	      0.00000318	     -0.22259802	      0.00874814	      0.00010687	    167.56926646
      0.19744014	     -0.06676928	     -0.00010440	     -0.20782069	     -0.06657182	      0.88302418	      0.00000338	     -0.22253426	      0.00879344	      0.00028556	    170.21338525
      0.19893955	     -0.06648699	     -0.00010334	     -0.20753879	     -0.06655861	      0.88302472	      0.00000354	     -0.22247941	      0.00882605	      0.00043521	    170.83738922
      0.20043896	     -0.06621089	     -0.00010226	     -0.20726301	     -0.06654535	      0.88302548	      0.00000369	     -0.22242320	      0.00885248	      0.00058321	    172.60865573
      0.20207436	     -0.06591562	     -0.00010103	     -0.20696804	     -0.06653086	      0.88302656	      0.00000385	     -0.22236062	      0.00887559	      0.00074047	    174.28227772
      0.20370976	     -0.06563017	     -0.00010067	     -0.20668281	     -0.06651633	      0.88302790	      0.00000400	     -0.22229691	      0.00889399	      0.00089271	    174.14050131
      0.20534516	     -0.06534088	     -0.00009989	     -0.20639367	     -0.06650177	      0.88302948	      0.00000415	     -0.22223229	      0.00890421	      0.00103600	    177.34978428
      0.20698057	     -0.06506944	     -0.00009991	     -0.20612234	     -0.06648720	      0.88303129	      0.00000429	     -0.22216671	      0.00891176	      0.00117113	    176.53768647
      0.20861597	     -0.06479284	     -0.00009943	     -0.20584579	     -0.06647263	      0.88303330	      0.00000442	     -0.22210066	      0.00891179	      0.00129480	    178.64846735
      0.21003860	     -0.06456469	     -0.00009955	     -0.20561763	     -0.06645995	      0.88303522	      0.00000453	     -0.22204270	      0.00890848	      0.00139295	    179.19073571
      0.21146123	     -0.06433628	     -0.00009915	     -0.20538916	     -0.06644728	      0.88303726	      0.00000463	     -0.22198453	      0.00890065	      0.00148118	    180.65416646
      0.21288386	     -0.06411475	     -0.00009905	     -0.20516755	     -0.06643463	      0.88303943	      0.00000474	     -0.22192617	      0.00888994	      0.00156002	    180.75576716
      0.21430650	     -0.06389221	     -0.00009861	     -0.20494488	     -0.06642199	      0.88304170	      0.00000483	     -0.22186768	      0.00887451	      0.00162838	    182.23251030
      0.21616537	     -0.06361044	     -0.00009799	     -0.20466290	     -0.06640552	      0.88304479	      0.00000496	     -0.22179102	      0.00885077	      0.00170308	    181.40495038
      0.21766942	     -0.06337752	     -0.00009752	     -0.20442974	     -0.06639223	      0.88304739	      0.00000505	     -0.22172891	      0.00882426	      0.00175079	    184.51853341
      0.21917347	     -0.06315213	     -0.00009697	     -0.20420409	     -0.06637897	      0.88305006	      0.00000514	     -0.22166666	      0.00879638	      0.00178834	    184.28839456
      0.22067751	     -0.06292359	     -0.00009625	     -0.20397523	     -0.06636577	      0.88305277	      0.00000523	     -0.22160435	      0.00876348	      0.00181524	    185.69941942
      0.22218156	     -0.06269810	     -0.00009595	     -0.20374940	     -0.06635261	      0.88305551	      0.00000531	     -0.22154192	      0.00872744	      0.00183331	    185.97448014
      0.22368561	     -0.06246895	     -0.00009524	     -0.20351986	     -0.06633952	      0.88305828	      0.00000539	     -0.22147942	      0.00868647	      0.00184204	    187.76930979
      0.22518966	     -0.06224352	     -0.00009476	     -0.20329400	     -0.06632649	      0.88306105	      0.00000546	     -0.22141676	      0.00864318	      0.00184398	    187.25991490
      0.22669371	     -0.06201040	     -0.00009402	     -0.20306041	     -0.06631352	      0.88306382	      0.00000554	     -0.22135398	      0.00859412	      0.00183891	    189.34273038
      0.22833448	     -0.06176351	     -0.00009351	     -0.20281296	     -0.06629947	      0.88306683	      0.00000561	     -0.22128522	      0.00853712	      0.00182692	    190.16713483
      0.22997525	     -0.06151075	     -0.00009293	     -0.20255959	     -0.06628551	      0.88306981	      0.00000569	     -0.22121638	      0.00847583	      0.00181043	    190.30942508
      0.23135454	     -0.06129918	     -0.00009275	     -0.20234747	     -0.06627386	      0.88307230	      0.00000575	     -0.22115838	      0.00841935	      0.00179306	    191.96947431
      0.23273382	     -0.06108615	     -0.00009220	     -0.20213385	     -0.06626229	      0.88307476	      0.00000580	     -0.22110029	      0.00836002	      0.00177336	    193.11171659
      0.23411311	     -0.06087537	     -0.00009182	     -0.20192246	     -0.06625080	      0.88307719	      0.00000586	     -0.22104214	      0.00829757	      0.00175234	    193.69464326
      0.23584858	     -0.06060809	     -0.00009133	     -0.20165434	     -0.06623647	      0.88308021	      0.00000593	     -0.22096898	      0.00821348	      0.00172432	    195.37999206
      0.23738929	     -0.06037574	     -0.00009135	     -0.20142121	     -0.06622387	      0.88308284	      0.00000598	     -0.22090402	      0.00813492	      0.00169922	    195.90467465
      0.23893000	     -0.06013469	     -0.00009076	     -0.20117933	     -0.06621141	      0.88308544	      0.00000604	     -0.22083914	      0.00805155	      0.00167468	    197.39980454
      0.24047072	     -0.05990324	     -0.00009070	     -0.20094701	     -0.06619907	      0.88308801	      0.00000609	     -0.22077420	      0.00796388	      0.00165062	    198.84107279
      0.24179236	     -0.05969652	     -0.00009016	     -0.20073952	     -0.06618859	      0.88309017	      0.00000614	     -0.22071858	      0.00788583	      0.00163183	    199.51091001
      0.24311400	     -0.05949546	     -0.00009001	     -0.20053764	     -0.06617822	      0.88309232	      0.00000618	     -0.22066295	      0.00780413	      0.00161402	    200.83622115
      0.24474342	     -0.05924649	     -0.00008968	     -0.20028764	     -0.06616559	      0.88309493	      0.00000623	     -0.22059448	      0.00769981	      0.00159480	    201.55163105
      0.24637283	     -0.05899983	     -0.00008951	     -0.20003988	     -0.06615314	      0.88309752	      0.00000628	     -0.22052613	      0.00758962	      0.00157833	    203.61262139
      0.24765536	     -0.05880546	     -0.00008899	     -0.19984463	     -0.06614346	      0.88309954	      0.00000632	     -0.22047246	      0.00750029	      0.00156773	    204.46853432
      0.24893788	     -0.05861368	     -0.00008872	     -0.19965194	     -0.06613390	      0.88310154	      0.00000636	     -0.22041891	      0.00740793	      0.00155920	    205.36390994
      0.25055006	     -0.05837147	     -0.00008806	     -0.19940854	     -0.06612205	      0.88310405	      0.00000641	     -0.22035179	      0.00728755	      0.00155127	    206.92886231
      0.25216224	     -0.05813563	     -0.00008777	     -0.19917147	     -0.06611040	      0.88310654	      0.00000645	     -0.22028489	      0.00716312	      0.00154700	    207.56625095
      0.25346390	     -0.05793909	     -0.00008692	     -0.19897390	     -0.06610115	      0.88310856	      0.00000649	     -0.22023111	      0.00705874	      0.00154601	    209.14131462
      0.25476556	     -0.05775230	     -0.00008640	     -0.19878606	     -0.06609203	      0.88311057	      0.00000653	     -0.22017752	      0.00695165	      0.00154684	    210.22749674
      0.25634640	     -0.05752899	     -0.00008556	     -0.19856143	     -0.06608114	      0.88311302	      0.00000657	     -0.22011292	      0.00681812	      0.00155062	    210.91919514
      0.25792723	     -0.05731473	     -0.00008396	     -0.19834582	     -0.06607047	      0.88311547	      0.00000661	     -0.22004900	      0.00667927	      0.00155655	    212.57335239
      0.25916782	     -0.05715588	     -0.00008290	     -0.19818587	     -0.06606226	      0.88311741	      0.00000665	     -0.21999977	      0.00656785	      0.00156300	    212.72198792
      0.26040841	     -0.05701611	     -0.00008248	     -0.19804497	     -0.06605418	      0.88311935	      0.00000668	     -0.21995169	      0.00645335	      0.00156931	    213.25906328
      0.26203695	     -0.05685132	     -0.00008184	     -0.19787866	     -0.06604379	      0.88312191	      0.00000673	     -0.21989075	      0.00630008	      0.00157644	    213.55460422
      0.26347346	     -0.05672699	     -0.00008168	     -0.19775295	     -0.06603484	      0.88312418	      0.00000676	     -0.21983919	      0.00616167	      0.00157966	    214.61567659
      0.26490998	     -0.05661341	     -0.00008098	     -0.19763799	     -0.06602609	      0.88312645	      0.00000680	     -0.21978981	      0.00602250	      0.00158039	    214.34296240
      0.26634649	     -0.05651651	     -0.00008079	     -0.19753968	     -0.06601754	      0.88312872	      0.00000684	     -0.21974257	      0.00588085	      0.00157673	    215.23338075
      0.26778301	     -0.05642772	     -0.00007993	     -0.19744949	     -0.06600920	      0.88313098	      0.00000688	     -0.21969752	      0.00573867	      0.00156864	    215.64041529
      0.26921952	     -0.05635842	     -0.00007997	     -0.19737876	     -0.06600106	      0.88313322	      0.00000692	     -0.21965455	      0.00559544	      0.00155545	    215.73448957
      0.27045465	     -0.05630052	     -0.00007927	     -0.19731963	     -0.06599422	      0.88313513	      0.00000695	     -0.21961934	      0.00547181	      0.00154012	    216.08903653
      0.27168978	     -0.05625682	     -0.00007905	     -0.19727471	     -0.06598754	      0.88313703	      0.00000699	     -0.21958561	      0.00534779	      0.00152083	    216.16973306
      0.27325050	     -0.05620969	     -0.00007834	     -0.19722601	     -0.06597932	      0.88313938	      0.00000703	     -0.21954520	      0.00519084	      0.00149090	    216.29947628
      0.27481122	     -0.05618061	     -0.00007823	     -0.19719537	     -0.06597134	      0.88314168	      0.00000708	     -0.21950715	      0.00503352	      0.00145443	    216.41009069
      0.27604310	     -0.05615857	     -0.00007734	     -0.19717211	     -0.06596521	      0.88314345	      0.00000712	     -0.21947883	      0.00490964	      0.00142165	    216.42524794
      0.27727498	     -0.05614977	     -0.00007719	     -0.19716207	     -0.06595924	      0.88314518	      0.00000715	     -0.21945193	      0.00478588	      0.00138494	    216.26031075
      0.27885980	     -0.05614533	     -0.00007642	     -0.19715605	     -0.06595178	      0.88314733	      0.00000720	     -0.21941947	      0.00462695	      0.00133256	    216.41976019
      0.28044462	     -0.05615899	     -0.00007637	     -0.19716814	     -0.06594457	      0.88314940	      0.00000725	     -0.21938933	      0.00446906	      0.00127509	    215.57687355
      0.28163066	     -0.05616728	     -0.00007544	     -0.19717526	     -0.06593934	      0.88315088	      0.00000729	     -0.21936837	      0.00435095	      0.00122929	    215.95118605
      0.28281671	     -0.05618786	     -0.00007515	     -0.19719468	     -0.06593425	      0.88315231	      0.00000733	     -0.21934864	      0.00423367	      0.00118091	    215.80170655
      0.28448391	     -0.05622286	     -0.00007414	     -0.19722806	     -0.06592733	      0.88315422	      0.00000738	     -0.21932305	      0.00407020	      0.00110957	    215.45334846
      0.28589589	     -0.05626350	     -0.00007373	     -0.19726733	     -0.06592168	      0.88315575	      0.00000743	     -0.21930326	      0.00393249	      0.00104599	    215.66537849
      0.28730787	     -0.05630718	     -0.00007326	     -0.19730966	     -0.06591622	      0.88315718	      0.00000748	     -0.21928519	      0.00379697	      0.00098122	    214.71317195
      0.28871986	     -0.05635910	     -0.00007326	     -0.19736024	     -0.06591096	      0.88315852	      0.00000752	     -0.21926875	      0.00366179	      0.00091440	    215.01380202
      0.29013184	     -0.05641504	     -0.00007268	     -0.19741486	     -0.06590588	      0.88315976	      0.00000757	     -0.21925395	      0.00352881	      0.00084693	    214.51124266
      0.29154383	     -0.05648053	     -0.00007331	     -0.19747903	     -0.06590099	      0.88316091	      0.00000762	     -0.21924071	      0.00339674	      0.00077871	    214.56900577
      0.29295581	     -0.05654669	     -0.00007195	     -0.19754392	     -0.06589629	      0.88316196	      0.00000768	     -0.21922908	      0.00326712	      0.00071123	    213.64521413
      0.29436779	     -0.05662181	     -0.00007196	     -0.19761776	     -0.06589177	      0.88316291	      0.00000773	     -0.21921894	      0.00313830	      0.00064394	    213.79201239
      0.29577978	     -0.05669821	     -0.00007057	     -0.19769293	     -0.06588743	      0.88316378	      0.00000778	     -0.21921031	      0.00301173	      0.00057746	    213.70954602
      0.29719176	     -0.05678459	     -0.00007071	     -0.19777806	     -0.06588326	      0.88316455	      0.00000783	     -0.21920306	      0.00288732	      0.00051228	    213.01024562
      0.29860374	     -0.05686803	     -0.00006957	     -0.19786030	     -0.06587927	      0.88316522	      0.00000789	     -0.21919719	      0.00276441	      0.00044833	    213.33991454
      0.30001573	     -0.05696286	     -0.00007007	     -0.19795394	     -0.06587545	      0.88316581	      0.00000795	     -0.21919255	      0.00264439	      0.00038664	    212.06606702
      0.30142771	     -0.05705098	     -0.00006834	     -0.19804091	     -0.06587180	      0.88316632	      0.00000800	     -0.21918918	      0.00252524	      0.00032652	    212.90225557
      0.30283969	     -0.05715447	     -0.00006874	     -0.19814325	     -0.06586832	      0.88316674	      0.00000806	     -0.21918694	      0.00240960	      0.00026930	    211.33666653
      0.30425168	     -0.05725009	     -0.00006711	     -0.19823776	     -0.06586500	      0.88316708	      0.00000812	     -0.21918591	      0.00229472	      0.00021398	    212.26899787
      0.30550253	     -0.05734630	     -0.00006745	     -0.19833299	     -0.06586219	      0.88316732	      0.00000817	     -0.21918586	      0.00219591	      0.00016759	    211.11488344
      0.30675338	     -0.05743898	     -0.00006662	     -0.19842473	     -0.06585950	      0.88316750	      0.00000823	     -0.21918666	      0.00209821	      0.00012303	    211.20205872
      0.30831355	     -0.05756248	     -0.00006653	     -0.19854706	     -0.06585632	      0.88316765	      0.00000830	     -0.21918876	      0.00197935	      0.00007069	    210.36106284
      0.30987373	     -0.05768447	     -0.00006517	     -0.19866793	     -0.06585333	      0.88316772	      0.00000837	     -0.21919206	      0.00186272	      0.00002160	    210.53204701
      0.31117393	     -0.05779359	     -0.00006524	     -0.19877612	     -0.06585097	      0.88316772	      0.00000843	     -0.21919563	      0.00176824	     -0.00001610	    209.52510313
      0.31247414	     -0.05789983	     -0.00006419	     -0.19888147	     -0.06584873	      0.88316768	      0.00000849	     -0.21919997	      0.00167520	     -0.00005184	    209.63774853
      0.31377434	     -0.05801095	     -0.00006377	     -0.19899172	     -0.06584661	      0.88316759	      0.00000856	     -0.21920503	      0.00158469	     -0.00008485	    208.80329338
      0.31537948	     -0.05814840	     -0.00006276	     -0.19912812	     -0.06584415	      0.88316742	      0.00000864	     -0.21921226	      0.00147503	     -0.00012268	    208.95984868
      0.31698463	     -0.05829403	     -0.00006270	     -0.19927272	     -0.06584187	      0.88316720	      0.00000872	     -0.21922049	      0.00136977	     -0.00015637	    206.99463100
      0.31827283	     -0.05840385	     -0.00006173	     -0.19938175	     -0.06584016	      0.88316698	      0.00000879	     -0.21922783	      0.00128634	     -0.00018126	    207.55022864
      0.31956103	     -0.05852296	     -0.00006181	     -0.19950008	     -0.06583856	      0.88316673	      0.00000887	     -0.21923571	      0.00120564	     -0.00020408	    206.88447607
      0.32115382	     -0.05866886	     -0.00006115	     -0.19964505	     -0.06583671	      0.88316639	      0.00000896	     -0.21924623	      0.00110870	     -0.00022967	    206.24465440
      0.32256698	     -0.05880288	     -0.00006132	     -0.19977827	     -0.06583521	      0.88316605	      0.00000904	     -0.21925622	      0.00102552	     -0.00024983	    205.20564420
      0.32398015	     -0.05893285	     -0.00006057	     -0.19990747	     -0.06583382	      0.88316568	      0.00000913	     -0.21926682	      0.00094426	     -0.00026841	    205.31069719
      0.32539331	     -0.05907172	     -0.00006063	     -0.20004559	     -0.06583254	      0.88316529	      0.00000922	     -0.21927793	      0.00086626	     -0.00028522	    204.15606243
      0.32680648	     -0.05920632	     -0.00006019	     -0.20017948	     -0.06583137	      0.88316488	      0.00000931	     -0.21928964	      0.00079048	     -0.00030052	    203.62665627
      0.32821965	     -0.05934435	     -0.00006017	     -0.20031681	     -0.06583030	      0.88316444	      0.00000940	     -0.21930180	      0.00071747	     -0.00031433	    202.63397052
      0.32963281	     -0.05948083	     -0.00005988	     -0.20045261	     -0.06582934	      0.88316399	      0.00000950	     -0.21931441	      0.00064640	     -0.00032733	    202.68191074
      0.33104598	     -0.05962006	     -0.00005995	     -0.20059120	     -0.06582847	      0.88316352	      0.00000960	     -0.21932740	      0.00057889	     -0.00033872	    201.06749830
      0.33245914	     -0.05975345	     -0.00005961	     -0.20072397	     -0.06582770	      0.88316303	      0.00000970	     -0.21934072	      0.00051280	     -0.00034938	    201.11382681
      0.33426272	     -0.05993440	     -0.00005974	     -0.20090416	     -0.06582685	      0.88316239	      0.00000984	     -0.21935800	      0.00043313	     -0.00036186	    199.20290455
      0.33552733	     -0.06004630	     -0.00005928	     -0.20101555	     -0.06582634	      0.88316193	      0.00000994	     -0.21937044	      0.00037861	     -0.00036846	    199.04239974
      0.33679195	     -0.06016456	     -0.00005916	     -0.20113332	     -0.06582589	      0.88316146	      0.00001004	     -0.21938288	      0.00032641	     -0.00037495	    198.59333549
      0.33845652	     -0.06032059	     -0.00005863	     -0.20128874	     -0.06582540	      0.88316083	      0.00001017	     -0.21939943	      0.00026064	     -0.00038315	    198.11519833
      0.34012109	     -0.06047348	     -0.00005846	     -0.20144105	     -0.06582502	      0.88316018	      0.00001031	     -0.21941607	      0.00019868	     -0.00038941	    196.31210831
      0.34139562	     -0.06058322	     -0.00005742	     -0.20155037	     -0.06582480	      0.88315968	      0.00001042	     -0.21942886	      0.00015229	     -0.00039380	    196.52853499
      0.34267015	     -0.06069349	     -0.00005680	     -0.20166024	     -0.06582463	      0.88315918	      0.00001054	     -0.21944160	      0.00010830	     -0.00039707	    195.51806393
      0.34434728	     -0.06083471	     -0.00005545	     -0.20180095	     -0.06582450	      0.88315851	      0.00001069	     -0.21945827	      0.00005224	     -0.00040076	    195.07170569
      0.34602441	     -0.06097236	     -0.00005439	     -0.20193813	     -0.06582445	      0.88315784	      0.00001084	     -0.21947479	     -0.00000033	     -0.00040201	    193.11242837
      0.34717709	     -0.06105925	     -0.00005294	     -0.20202470	     -0.06582448	      0.88315737	      0.00001096	     -0.21948609	     -0.00003628	     -0.00040291	    193.80146388
      0.34832977	     -0.06114678	     -0.00005208	     -0.20211192	     -0.06582454	      0.88315691	      0.00001107	     -0.21949729	     -0.00007001	     -0.00040243	    192.84663151
      0.34978657	     -0.06125284	     -0.00005059	     -0.20221761	     -0.06582467	      0.88315632	      0.00001121	     -0.21951131	     -0.00011195	     -0.00040145	    192.73539509
      0.35124336	     -0.06135559	     -0.00004838	     -0.20232001	     -0.06582486	      0.88315574	      0.00001136	     -0.21952520	     -0.00015108	     -0.00039859	    190.79716263
      0.35270016	     -0.06144903	     -0.00004602	     -0.20241311	     -0.06582511	      0.88315516	      0.00001152	     -0.21953897	     -0.00019035	     -0.00039481	    191.23487653
      0.35415695	     -0.06154298	     -0.00004346	     -0.20250674	     -0.06582542	      0.88315459	      0.00001168	     -0.21955256	     -0.00022780	     -0.00039046	    191.04737220
      0.35561374	     -0.06163123	     -0.00004076	     -0.20259469	     -0.06582577	      0.88315403	      0.00001184	     -0.21956606	     -0.00026277	     -0.00038401	    189.32262636
      0.35707054	     -0.06171133	     -0.00003789	     -0.20267448	     -0.06582618	      0.88315347	      0.00001200	     -0.21957942	     -0.00029815	     -0.00037724	    189.94217333
      0.35882276	     -0.06180857	     -0.00003430	     -0.20277139	     -0.06582674	      0.88315282	      0.00001221	     -0.21959523	     -0.00033792	     -0.00036793	    188.89360780
      0.36039125	     -0.06188280	     -0.00003104	     -0.20284532	     -0.06582730	      0.88315225	      0.00001239	     -0.21960926	     -0.00037292	     -0.00035821	    188.92138323
      0.36195973	     -0.06195997	     -0.00002753	     -0.20292220	     -0.06582791	      0.88315170	      0.00001258	     -0.21962305	     -0.00040642	     -0.00034780	    188.26471900
      0.36352822	     -0.06202498	     -0.00002425	     -0.20298694	     -0.06582857	      0.88315116	      0.00001277	     -0.21963675	     -0.00043878	     -0.00033581	    187.46895996
      0.36509670	     -0.06209014	     -0.00002063	     -0.20305183	     -0.06582929	      0.88315064	      0.00001297	     -0.21965026	     -0.00046999	     -0.00032372	    186.30390053
      0.36666519	     -0.06214671	     -0.00001743	     -0.20310814	     -0.06583005	      0.88315015	      0.00001317	     -0.21966364	     -0.00050160	     -0.00031142	    187.16712311
      0.36797402	     -0.06219526	     -0.00001446	     -0.20315648	     -0.06583072	      0.88314974	      0.00001333	     -0.21967463	     -0.00052629	     -0.00030039	    185.96129550
      0.36928286	     -0.06223871	     -0.00001176	     -0.20319971	     -0.06583143	      0.88314936	      0.00001350	     -0.21968555	     -0.00055149	     -0.00028964	    186.34512768
      0.37096363	     -0.06229529	     -0.00000827	     -0.20325604	     -0.06583238	      0.88314888	      0.00001372	     -0.21969947	     -0.00058184	     -0.00027520	    184.57333365
      0.37246349	     -0.06233499	     -0.00000518	     -0.20329549	     -0.06583327	      0.88314848	      0.00001392	     -0.21971179	     -0.00061040	     -0.00026286	    185.85576753
      0.37396335	     -0.06237963	     -0.00000216	     -0.20333990	     -0.06583421	      0.88314810	      0.00001412	     -0.21972392	     -0.00063656	     -0.00024972	    184.30162820
      0.37525601	     -0.06241299	      0.00000022	     -0.20337306	     -0.06583505	      0.88314778	      0.00001429	     -0.21973434	     -0.00066017	     -0.00023967	    185.12450088
      0.37654867	     -0.06244671	      0.00000262	     -0.20340658	     -0.06583591	      0.88314748	      0.00001447	     -0.21974469	     -0.00068211	     -0.00022912	    183.96519518
      0.37784133	     -0.06247687	      0.00000489	     -0.20343655	     -0.06583681	      0.88314719	      0.00001464	     -0.21975497	     -0.00070484	     -0.00021953	    184.29315372
      0.37981005	     -0.06252525	      0.00000817	     -0.20348464	     -0.06583823	      0.88314677	      0.00001491	     -0.21977050	     -0.00073728	     -0.00020539	    182.13394600
      0.38139611	     -0.06255261	      0.00001052	     -0.20351174	     -0.06583942	      0.88314645	      0.00001512	     -0.21978295	     -0.00076573	     -0.00019521	    184.16140709
      0.38298218	     -0.06259252	      0.00001280	     -0.20355143	     -0.06584066	      0.88314615	      0.00001534	     -0.21979518	     -0.00079156	     -0.00018623	    182.81696621
      0.38437854	     -0.06261459	      0.00001460	     -0.20357329	     -0.06584178	      0.88314589	      0.00001553	     -0.21980600	     -0.00081494	     -0.00017889	    183.17833687
      0.38577491	     -0.06264355	      0.00001633	     -0.20360204	     -0.06584293	      0.88314565	      0.00001572	     -0.21981668	     -0.00083751	     -0.00017276	    182.46013588
      0.38717127	     -0.06266658	      0.00001778	     -0.20362487	     -0.06584412	      0.88314541	      0.00001591	     -0.21982735	     -0.00086017	     -0.00016733	    182.31420309
      0.38856764	     -0.06268863	      0.00001930	     -0.20364671	     -0.06584534	      0.88314518	      0.00001610	     -0.21983790	     -0.00088298	     -0.00016326	    182.47769652
      0.39024345	     -0.06271517	      0.00002087	     -0.20367302	     -0.06584684	      0.88314491	      0.00001633	     -0.21985044	     -0.00090922	     -0.00015931	    181.26047874
      0.39171948	     -0.06273350	      0.00002197	     -0.20369112	     -0.06584820	      0.88314468	      0.00001653	     -0.21986138	     -0.00093336	     -0.00015669	    181.55999017
      0.39319552	     -0.06274961	      0.00002305	     -0.20370702	     -0.06584959	      0.88314445	      0.00001673	     -0.21987216	     -0.00095734	     -0.00015518	    181.85902595
      0.39498783	     -0.06276830	      0.00002383	     -0.20372544	     -0.06585134	      0.88314417	      0.00001698	     -0.21988511	     -0.00098625	     -0.00015485	    181.84217356
      0.39678014	     -0.06278252	      0.00002470	     -0.20373938	     -0.06585313	      0.88314389	      0.00001722	     -0.21989790	     -0.00101471	     -0.00015450	    180.98560654
      0.39826045	     -0.06279375	      0.00002486	     -0.20375039	     -0.06585465	      0.88314366	      0.00001742	     -0.21990838	     -0.00103889	     -0.00015534	    181.11934109
      0.39974076	     -0.06280094	      0.00002532	     -0.20375734	     -0.06585621	      0.88314343	      0.00001762	     -0.21991873	     -0.00106338	     -0.00015706	    181.69231708
      0.40122107	     -0.06280642	      0.00002573	     -0.20376260	     -0.06585780	      0.88314320	      0.00001783	     -0.21992894	     -0.00108726	     -0.00015884	    181.12155801
      0.40307078	     -0.06280843	      0.00002644	     -0.20376432	     -0.06585984	      0.88314290	      0.00001808	     -0.21994149	     -0.00111747	     -0.00016157	    180.44485020
      0.40446787	     -0.06280948	      0.00002654	     -0.20376515	     -0.06586142	      0.88314268	      0.00001827	     -0.21995079	     -0.00114145	     -0.00016319	    180.93658859
      0.40586496	     -0.06280656	      0.00002733	     -0.20376202	     -0.06586303	      0.88314245	      0.00001845	     -0.21995999	     -0.00116551	     -0.00016553	    181.56099364
      0.40726205	     -0.06280622	      0.00002799	     -0.20376146	     -0.06586467	      0.88314221	      0.00001864	     -0.21996907	     -0.00118908	     -0.00016748	    181.02904926
      0.40903558	     -0.06280290	      0.00002852	     -0.20375786	     -0.06586681	      0.88314191	      0.00001888	     -0.21998056	     -0.00121951	     -0.00016972	    180.34422519
      0.41080911	     -0.06278875	      0.00003019	     -0.20374342	     -0.06586900	      0.88314161	      0.00001912	     -0.21999188	     -0.00125161	     -0.00017115	    180.89069631
      0.41231956	     -0.06278105	      0.00003055	     -0.20373548	     -0.06587091	      0.88314135	      0.00001933	     -0.22000134	     -0.00127915	     -0.00017233	    181.43884022
      0.41383000	     -0.06277252	      0.00003164	     -0.20372669	     -0.06587286	      0.88314109	      0.00001953	     -0.22001076	     -0.00130628	     -0.00017241	    180.59989220
      0.41534044	     -0.06275967	      0.00003214	     -0.20371358	     -0.06587486	      0.88314083	      0.00001973	     -0.22002013	     -0.00133538	     -0.00017289	    182.15556945
      0.41685089	     -0.06274926	      0.00003319	     -0.20370294	     -0.06587690	      0.88314057	      0.00001994	     -0.22002940	     -0.00136257	     -0.00017176	    180.21218400
      0.41836133	     -0.06273014	      0.00003374	     -0.20368354	     -0.06587898	      0.88314031	      0.00002014	     -0.22003862	     -0.00139285	     -0.00017075	    182.05444976
      0.41987177	     -0.06271868	      0.00003449	     -0.20367182	     -0.06588110	      0.88314006	      0.00002034	     -0.22004771	     -0.00142156	     -0.00016882	    180.82606495
      0.42138222	     -0.06269820	      0.00003451	     -0.20365106	     -0.06588327	      0.88313980	      0.00002055	     -0.22005676	     -0.00145191	     -0.00016604	    181.35085642
      0.42289266	     -0.06268263	      0.00003453	     -0.20363521	     -0.06588549	      0.88313955	      0.00002075	     -0.22006569	     -0.00148262	     -0.00016264	    181.44153223
      0.42440310	     -0.06266399	      0.00003414	     -0.20361627	     -0.06588775	      0.88313931	      0.00002095	     -0.22007461	     -0.00151411	     -0.00015878	    182.22420162
      0.42591355	     -0.06264940	      0.00003398	     -0.20360139	     -0.06589006	      0.88313907	      0.00002115	     -0.22008349	     -0.00154510	     -0.00015387	    181.30367135
      0.42742399	     -0.06263058	      0.00003313	     -0.20358226	     -0.06589242	      0.88313885	      0.00002135	     -0.22009237	     -0.00157829	     -0.00014906	    182.90757785
      0.42893443	     -0.06261529	      0.00003269	     -0.20356667	     -0.06589483	      0.88313863	      0.00002155	     -0.22010121	     -0.00160983	     -0.00014256	    181.25230636
      0.43028678	     -0.06259788	      0.00003179	     -0.20354897	     -0.06589703	      0.88313844	      0.00002173	     -0.22010913	     -0.00164059	     -0.00013738	    182.84141674
      0.43163913	     -0.06258390	      0.00003114	     -0.20353472	     -0.06589927	      0.88313825	      0.00002191	     -0.22011704	     -0.00167011	     -0.00013119	    182.07362183
      0.43299148	     -0.06256689	      0.00003048	     -0.20351743	     -0.06590155	      0.88313808	      0.00002208	     -0.22012492	     -0.00170113	     -0.00012542	    182.87629032
      0.43434383	     -0.06255048	      0.00003004	     -0.20350074	     -0.06590387	      0.88313792	      0.00002226	     -0.22013272	     -0.00173155	     -0.00011893	    182.26602731
      0.43569619	     -0.06253136	      0.00002955	     -0.20348133	     -0.06590623	      0.88313776	      0.00002243	     -0.22014041	     -0.00176337	     -0.00011275	    183.02717528
      0.43740471	     -0.06251040	      0.00002866	     -0.20346001	     -0.06590928	      0.88313757	      0.00002265	     -0.22014995	     -0.00180283	     -0.00010440	    182.14370333
      0.43893796	     -0.06248560	      0.00002757	     -0.20343487	     -0.06591207	      0.88313742	      0.00002285	     -0.22015837	     -0.00184059	     -0.00009742	    183.80653894
      0.44047121	     -0.06246745	      0.00002632	     -0.20341638	     -0.06591492	      0.88313728	      0.00002304	     -0.22016658	     -0.00187704	     -0.00008940	    182.86141471
      0.44203959	     -0.06244515	      0.00002495	     -0.20339373	     -0.06591789	      0.88313714	      0.00002323	     -0.22017487	     -0.00191632	     -0.00008224	    184.02889920
      0.44360797	     -0.06242525	      0.00002411	     -0.20337349	     -0.06592093	      0.88313702	      0.00002343	     -0.22018296	     -0.00195477	     -0.00007452	    183.01803303
      0.44492284	     -0.06240619	      0.00002319	     -0.20335413	     -0.06592352	      0.88313692	      0.00002358	     -0.22018964	     -0.00198889	     -0.00006923	    184.29575087
      0.44623770	     -0.06239350	      0.00002226	     -0.20334114	     -0.06592616	      0.88313684	      0.00002374	     -0.22019625	     -0.00202201	     -0.00006368	    183.53387289
      0.44755256	     -0.06237994	      0.00002106	     -0.20332727	     -0.06592884	      0.88313676	      0.00002389	     -0.22020285	     -0.00205651	     -0.00005913	    184.25243149
      0.44951705	     -0.06236734	      0.00001921	     -0.20331421	     -0.06593293	      0.88313665	      0.00002412	     -0.22021270	     -0.00210691	     -0.00005310	    182.81475268
      0.45107404	     -0.06234985	      0.00001764	     -0.20329635	     -0.06593625	      0.88313657	      0.00002429	     -0.22022050	     -0.00214976	     -0.00004979	    185.03609674
      0.45263103	     -0.06234687	      0.00001645	     -0.20329300	     -0.06593962	      0.88313649	      0.00002446	     -0.22022817	     -0.00219090	     -0.00004805	    184.49699657
      0.45418802	     -0.06233861	      0.00001456	     -0.20328438	     -0.06594307	      0.88313642	      0.00002463	     -0.22023594	     -0.00223227	     -0.00004716	    184.01056909
      0.45554710	     -0.06233505	      0.00001309	     -0.20328050	     -0.06594613	      0.88313635	      0.00002477	     -0.22024268	     -0.00226938	     -0.00004790	    184.68494180
      0.45690618	     -0.06233369	      0.00001095	     -0.20327880	     -0.06594924	      0.88313629	      0.00002490	     -0.22024941	     -0.00230637	     -0.00005028	    185.40810957
      0.45826526	     -0.06233501	      0.00000891	     -0.20327979	     -0.06595240	      0.88313621	      0.00002504	     -0.22025616	     -0.00234250	     -0.00005327	    184.78504813
      0.45962434	     -0.06233512	      0.00000674	     -0.20327957	     -0.06595561	      0.88313614	      0.00002516	     -0.22026289	     -0.00237968	     -0.00005786	    185.60428330
      0.46157746	     -0.06234448	      0.00000381	     -0.20328847	     -0.06596031	      0.88313602	      0.00002534	     -0.22027250	     -0.00243130	     -0.00006613	    184.07749545
      0.46307590	     -0.06234677	      0.00000097	     -0.20329039	     -0.06596398	      0.88313591	      0.00002547	     -0.22027992	     -0.00247330	     -0.00007419	    186.21269625
      0.46457433	     -0.06235892	     -0.00000115	     -0.20330219	     -0.06596772	      0.88313580	      0.00002559	     -0.22028729	     -0.00251300	     -0.00008350	    185.49218623
      0.46607276	     -0.06236753	     -0.00000356	     -0.20331044	     -0.06597151	      0.88313566	      0.00002571	     -0.22029470	     -0.00255399	     -0.00009492	    186.88410110
      0.46757119	     -0.06238259	     -0.00000531	     -0.20332517	     -0.06597537	      0.88313551	      0.00002583	     -0.22030205	     -0.00259263	     -0.00010657	    185.19886897
      0.46906962	     -0.06238931	     -0.00000730	     -0.20333154	     -0.06597928	      0.88313534	      0.00002593	     -0.22030939	     -0.00263337	     -0.00012023	    186.96036052
      0.47056805	     -0.06240690	     -0.00000870	     -0.20334881	     -0.06598326	      0.88313515	      0.00002603	     -0.22031658	     -0.00267214	     -0.00013504	    186.43692690
      0.47206648	     -0.06241998	     -0.00001079	     -0.20336156	     -0.06598729	      0.88313494	      0.00002613	     -0.22032379	     -0.00271099	     -0.00015064	    186.53853497
      0.47356491	     -0.06243772	     -0.00001216	     -0.20337898	     -0.06599138	      0.88313470	      0.00002622	     -0.22033096	     -0.00274939	     -0.00016714	    186.39758077
      0.47506334	     -0.06245669	     -0.00001433	     -0.20339762	     -0.06599553	      0.88313444	      0.00002630	     -0.22033816	     -0.00278820	     -0.00018513	    187.54143744
      0.47656177	     -0.06248020	     -0.00001576	     -0.20342083	     -0.06599974	      0.88313414	      0.00002638	     -0.22034543	     -0.00282466	     -0.00020275	    185.88829106
      0.47806020	     -0.06249974	     -0.00001803	     -0.20344004	     -0.06600400	      0.88313383	      0.00002645	     -0.22035278	     -0.00286288	     -0.00022196	    187.64613288
      0.47955864	     -0.06252436	     -0.00001960	     -0.20346437	     -0.06600832	      0.88313348	      0.00002651	     -0.22036013	     -0.00289865	     -0.00024092	    186.68467460
      0.48105707	     -0.06254744	     -0.00002179	     -0.20348715	     -0.06601269	      0.88313310	      0.00002657	     -0.22036754	     -0.00293502	     -0.00026043	    187.35372690
      0.48255550	     -0.06257282	     -0.00002317	     -0.20351225	     -0.06601711	      0.88313270	      0.00002662	     -0.22037496	     -0.00297002	     -0.00027947	    186.69180718
      0.48405393	     -0.06259676	     -0.00002498	     -0.20353589	     -0.06602159	      0.88313227	      0.00002666	     -0.22038239	     -0.00300554	     -0.00029913	    187.65724336
      0.48555236	     -0.06262452	     -0.00002611	     -0.20356339	     -0.06602612	      0.88313180	      0.00002670	     -0.22038982	     -0.00303933	     -0.00031792	    186.70121845
      0.48705079	     -0.06265186	     -0.00002793	     -0.20359045	     -0.06603070	      0.88313131	      0.00002673	     -0.22039731	     -0.00307358	     -0.00033684	    187.22721030
      0.48854922	     -0.06268171	     -0.00002914	     -0.20362004	     -0.06603533	      0.88313080	      0.00002675	     -0.22040485	     -0.00310647	     -0.00035465	    186.46131976
      0.49004765	     -0.06271085	     -0.00003091	     -0.20364891	     -0.06604001	      0.88313025	      0.00002677	     -0.22041247	     -0.00314016	     -0.00037306	    187.80578602
      0.49154608	     -0.06274435	     -0.00003202	     -0.20368217	     -0.06604474	      0.88312968	      0.00002678	     -0.22042013	     -0.00317110	     -0.00038945	    185.95151721
      0.49304451	     -0.06277394	     -0.00003382	     -0.20371150	     -0.06604951	      0.88312908	      0.00002678	     -0.22042789	     -0.00320392	     -0.00040654	    187.75226131
      0.49454294	     -0.06280883	     -0.00003478	     -0.20374617	     -0.06605434	      0.88312846	      0.00002677	     -0.22043564	     -0.00323348	     -0.00042153	    185.65027190
      0.49604137	     -0.06283850	     -0.00003648	     -0.20377560	     -0.06605920	      0.88312782	      0.00002676	     -0.22044345	     -0.00326507	     -0.00043672	    187.37881004
      0.49753981	     -0.06287306	     -0.00003735	     -0.20380994	     -0.06606412	      0.88312716	      0.00002673	     -0.22045122	     -0.00329407	     -0.00045031	    186.15347636
      0.49903824	     -0.06290526	     -0.00003890	     -0.20384191	     -0.06606908	      0.88312647	      0.00002670	     -0.22045901	     -0.00332369	     -0.00046323	    186.75450697
      0.50053667	     -0.06293967	     -0.00003980	     -0.20387612	     -0.06607408	      0.88312577	      0.00002666	     -0.22046679	     -0.00335188	     -0.00047478	    186.01987391
      0.50203510	     -0.06297352	     -0.00004122	     -0.20390976	     -0.06607912	      0.88312505	      0.00002661	     -0.22047456	     -0.00338013	     -0.00048571	    186.34828022
      0.50353353	     -0.06300831	     -0.00004213	     -0.20394436	     -0.06608421	      0.88312431	      0.00002656	     -0.22048232	     -0.00340712	     -0.00049495	    185.58228515
      0.50503196	     -0.06304207	     -0.00004345	     -0.20397791	     -0.06608933	      0.88312357	      0.00002649	     -0.22049006	     -0.00343469	     -0.00050420	    186.67574669
      0.50653039	     -0.06307870	     -0.00004419	     -0.20401437	     -0.06609450	      0.88312280	      0.00002642	     -0.22049775	     -0.00345968	     -0.00051110	    184.82311670
      0.50802882	     -0.06311155	     -0.00004550	     -0.20404703	     -0.06609970	      0.88312203	      0.00002633	     -0.22050542	     -0.00348637	     -0.00051816	    186.37990192
      0.50952725	     -0.06314857	     -0.00004615	     -0.20408389	     -0.06610494	      0.88312125	      0.00002624	     -0.22051302	     -0.00351030	     -0.00052330	    184.81781246
      0.51102568	     -0.06318212	     -0.00004729	     -0.20411726	     -0.06611022	      0.88312047	      0.00002614	     -0.22052058	     -0.00353547	     -0.00052845	    186.01461344
      0.51252411	     -0.06321944	     -0.00004787	     -0.20415444	     -0.06611554	      0.88311967	      0.00002603	     -0.22052806	     -0.00355803	     -0.00053167	    184.25803413
      0.51402255	     -0.06325251	     -0.00004893	     -0.20418734	     -0.06612089	      0.88311887	      0.00002591	     -0.22053549	     -0.00358209	     -0.00053502	    185.67000938
      0.51552098	     -0.06328980	     -0.00004947	     -0.20422450	     -0.06612627	      0.88311807	      0.00002578	     -0.22054283	     -0.00360353	     -0.00053676	    184.19625639
      0.51701941	     -0.06332367	     -0.00005041	     -0.20425823	     -0.06613169	      0.88311726	      0.00002564	     -0.22055013	     -0.00362593	     -0.00053852	    185.12269629
      0.51851784	     -0.06336046	     -0.00005089	     -0.20429489	     -0.06613714	      0.88311646	      0.00002550	     -0.22055733	     -0.00364639	     -0.00053913	    184.08407431
      0.52001627	     -0.06339532	     -0.00005165	     -0.20432962	     -0.06614262	      0.88311565	      0.00002534	     -0.22056447	     -0.00366706	     -0.00053945	    184.38525021
      0.52151470	     -0.06343204	     -0.00005212	     -0.20436623	     -0.06614813	      0.88311484	      0.00002517	     -0.22057154	     -0.00368644	     -0.00053894	    183.66174163
      0.52301313	     -0.06346759	     -0.00005274	     -0.20440165	     -0.06615366	      0.88311403	      0.00002500	     -0.22057857	     -0.00370586	     -0.00053852	    184.07211109
      0.52451156	     -0.06350561	     -0.00005312	     -0.20443958	     -0.06615923	      0.88311323	      0.00002481	     -0.22058554	     -0.00372385	     -0.00053756	    183.28617998
      0.52600999	     -0.06354074	     -0.00005366	     -0.20447461	     -0.06616482	      0.88311242	      0.00002462	     -0.22059246	     -0.00374163	     -0.00053617	    183.23359218
      0.52787919	     -0.06358884	     -0.00005409	     -0.20452259	     -0.06617184	      0.88311142	      0.00002436	     -0.22060101	     -0.00376313	     -0.00053482	    183.49316951
      0.52933738	     -0.06362497	     -0.00005482	     -0.20455864	     -0.06617734	      0.88311064	      0.00002415	     -0.22060766	     -0.00377809	     -0.00053288	    182.37262923
      0.53079557	     -0.06366052	     -0.00005490	     -0.20459410	     -0.06618286	      0.88310987	      0.00002393	     -0.22061426	     -0.00379361	     -0.00053155	    182.80848829
      0.53256404	     -0.06370869	     -0.00005577	     -0.20464219	     -0.06618958	      0.88310893	      0.00002365	     -0.22062217	     -0.00381032	     -0.00052982	    181.80777645
      0.53403514	     -0.06374388	     -0.00005574	     -0.20467732	     -0.06619520	      0.88310815	      0.00002341	     -0.22062877	     -0.00382423	     -0.00052773	    181.67293538
      0.53550625	     -0.06378093	     -0.00005652	     -0.20471431	     -0.06620083	      0.88310738	      0.00002316	     -0.22063531	     -0.00383727	     -0.00052625	    181.77983305
      0.53697735	     -0.06381920	     -0.00005656	     -0.20475252	     -0.06620649	      0.88310660	      0.00002289	     -0.22064182	     -0.00384955	     -0.00052517	    181.74967591
      0.53881068	     -0.06386925	     -0.00005751	     -0.20480251	     -0.06621356	      0.88310564	      0.00002256	     -0.22064989	     -0.00386254	     -0.00052344	    179.83171170
      0.54025469	     -0.06390468	     -0.00005734	     -0.20483791	     -0.06621914	      0.88310489	      0.00002228	     -0.22065624	     -0.00387438	     -0.00052262	    181.35913145
      0.54169871	     -0.06394261	     -0.00005795	     -0.20487580	     -0.06622474	      0.88310413	      0.00002200	     -0.22066254	     -0.00388364	     -0.00052147	    180.57069705
      0.54337027	     -0.06398731	     -0.00005757	     -0.20492047	     -0.06623125	      0.88310326	      0.00002165	     -0.22066980	     -0.00389426	     -0.00052114	    180.69382984
      0.54504183	     -0.06403284	     -0.00005865	     -0.20496598	     -0.06623776	      0.88310239	      0.00002130	     -0.22067701	     -0.00390316	     -0.00052012	    179.65750085
      0.54684531	     -0.06407434	     -0.00005667	     -0.20500749	     -0.06624481	      0.88310145	      0.00002091	     -0.22068488	     -0.00391283	     -0.00052028	    180.07472374
      0.54817421	     -0.06411263	     -0.00005853	     -0.20504576	     -0.06625001	      0.88310076	      0.00002061	     -0.22069050	     -0.00391852	     -0.00051963	    179.26363557
      0.54950310	     -0.06414671	     -0.00005794	     -0.20507986	     -0.06625523	      0.88310007	      0.00002031	     -0.22069615	     -0.00392408	     -0.00051976	    179.30736300
      0.55121136	     -0.06419366	     -0.00005849	     -0.20512681	     -0.06626193	      0.88309918	      0.00001990	     -0.22070341	     -0.00393017	     -0.00052034	    179.05331214
      0.55291962	     -0.06423856	     -0.00005757	     -0.20517174	     -0.06626865	      0.88309829	      0.00001949	     -0.22071067	     -0.00393501	     -0.00052083	    178.32667583
      0.55462788	     -0.06428841	     -0.00005950	     -0.20522160	     -0.06627538	      0.88309740	      0.00001906	     -0.22071793	     -0.00393917	     -0.00052137	    177.91688334
      0.55633614	     -0.06432543	     -0.00005635	     -0.20525868	     -0.06628211	      0.88309651	      0.00001863	     -0.22072528	     -0.00394311	     -0.00052282	    178.53463470
      0.55759444	     -0.06436400	     -0.00005910	     -0.20529725	     -0.06628707	      0.88309585	      0.00001830	     -0.22073053	     -0.00394458	     -0.00052275	    177.55911699
      0.55885273	     -0.06439718	     -0.00005890	     -0.20533047	     -0.06629204	      0.88309520	      0.00001796	     -0.22073583	     -0.00394604	     -0.00052336	    177.70782432
      0.56067540	     -0.06444824	     -0.00005950	     -0.20538159	     -0.06629923	      0.88309424	      0.00001747	     -0.22074356	     -0.00394670	     -0.00052484	    177.30010278
      0.56249807	     -0.06449436	     -0.00005848	     -0.20542779	     -0.06630643	      0.88309328	      0.00001696	     -0.22075131	     -0.00394589	     -0.00052572	    176.25844238
      0.56412212	     -0.06453890	     -0.00006008	     -0.20547237	     -0.06631283	      0.88309243	      0.00001649	     -0.22075816	     -0.00394581	     -0.00052707	    177.47670159
      0.56574617	     -0.06458279	     -0.00005781	     -0.20551638	     -0.06631924	      0.88309157	      0.00001602	     -0.22076506	     -0.00394278	     -0.00052823	    175.88907117
      0.56737022	     -0.06462869	     -0.00006051	     -0.20556232	     -0.06632564	      0.88309071	      0.00001554	     -0.22077199	     -0.00394033	     -0.00052889	    176.14573426
      0.56870554	     -0.06466151	     -0.00005843	     -0.20559523	     -0.06633090	      0.88309001	      0.00001513	     -0.22077774	     -0.00393752	     -0.00052978	    176.19586716
      0.57004086	     -0.06469866	     -0.00005904	     -0.20563246	     -0.06633616	      0.88308930	      0.00001473	     -0.22078348	     -0.00393383	     -0.00053051	    175.93001140
      0.57171827	     -0.06474339	     -0.00005843	     -0.20567729	     -0.06634275	      0.88308841	      0.00001420	     -0.22079070	     -0.00392840	     -0.00053142	    175.48541987
      0.57339568	     -0.06479084	     -0.00005923	     -0.20572485	     -0.06634934	      0.88308752	      0.00001367	     -0.22079793	     -0.00392198	     -0.00053188	    174.76448946
      0.57507309	     -0.06483030	     -0.00005785	     -0.20576444	     -0.06635591	      0.88308662	      0.00001313	     -0.22080520	     -0.00391556	     -0.00053226	    175.14512904
      0.57675050	     -0.06487938	     -0.00005959	     -0.20581362	     -0.06636247	      0.88308573	      0.00001258	     -0.22081234	     -0.00390764	     -0.00053241	    174.81325354
      0.57842791	     -0.06491690	     -0.00005678	     -0.20585131	     -0.06636902	      0.88308484	      0.00001202	     -0.22081958	     -0.00389942	     -0.00053259	    175.26745022
      0.57973793	     -0.06495600	     -0.00005884	     -0.20589049	     -0.06637412	      0.88308414	      0.00001158	     -0.22082512	     -0.00389182	     -0.00053224	    174.91068216
      0.58104794	     -0.06498971	     -0.00005828	     -0.20592432	     -0.06637922	      0.88308344	      0.00001114	     -0.22083073	     -0.00388417	     -0.00053212	    175.22205800
      0.58283147	     -0.06504016	     -0.00005872	     -0.20597493	     -0.06638613	      0.88308249	      0.00001052	     -0.22083837	     -0.00387178	     -0.00053123	    174.01361803
      0.58461499	     -0.06508021	     -0.00005778	     -0.20601513	     -0.06639303	      0.88308155	      0.00000990	     -0.22084609	     -0.00386055	     -0.00053006	    175.61301079
      0.58606415	     -0.06512397	     -0.00005877	     -0.20605903	     -0.06639861	      0.88308078	      0.00000939	     -0.22085223	     -0.00384902	     -0.00052888	    174.75597997
      0.58751330	     -0.06516107	     -0.00005813	     -0.20609628	     -0.06640418	      0.88308001	      0.00000887	     -0.22085846	     -0.00383747	     -0.00052712	    174.82562840
      0.58896246	     -0.06520032	     -0.00005839	     -0.20613568	     -0.06640974	      0.88307925	      0.00000835	     -0.22086469	     -0.00382502	     -0.00052519	    174.61725442
      0.59073931	     -0.06524558	     -0.00005767	     -0.20618114	     -0.06641652	      0.88307832	      0.00000770	     -0.22087236	     -0.00380850	     -0.00052210	    173.94331090
      0.59251615	     -0.06529758	     -0.00005883	     -0.20623332	     -0.06642327	      0.88307740	      0.00000704	     -0.22087999	     -0.00379250	     -0.00051925	    175.29128634
      0.59405974	     -0.06533449	     -0.00005727	     -0.20627044	     -0.06642911	      0.88307660	      0.00000647	     -0.22088675	     -0.00377580	     -0.00051474	    173.67051489
      0.59560333	     -0.06537433	     -0.00005821	     -0.20631045	     -0.06643493	      0.88307581	      0.00000589	     -0.22089343	     -0.00375992	     -0.00051072	    174.83137607
      0.59714693	     -0.06541747	     -0.00005726	     -0.20635380	     -0.06644072	      0.88307502	      0.00000530	     -0.22090016	     -0.00374235	     -0.00050730	    175.15560136
      0.59869052	     -0.06546067	     -0.00005802	     -0.20639720	     -0.06644648	      0.88307424	      0.00000471	     -0.22090694	     -0.00372285	     -0.00050228	    173.99880741
      0.60023411	     -0.06549931	     -0.00005726	     -0.20643606	     -0.06645221	      0.88307347	      0.00000412	     -0.22091377	     -0.00370435	     -0.00049822	    175.44591504
      0.60177770	     -0.06554297	     -0.00005775	     -0.20647995	     -0.06645792	      0.88307271	      0.00000352	     -0.22092052	     -0.00368264	     -0.00049254	    173.70596012
      0.60332129	     -0.06557992	     -0.00005714	     -0.20651712	     -0.06646358	      0.88307195	      0.00000292	     -0.22092732	     -0.00366253	     -0.00048756	    175.39995652
      0.60486488	     -0.06562202	     -0.00005738	     -0.20655946	     -0.06646922	      0.88307120	      0.00000231	     -0.22093401	     -0.00363939	     -0.00048147	    174.14946156
      0.60640847	     -0.06565899	     -0.00005668	     -0.20659667	     -0.06647482	      0.88307046	      0.00000170	     -0.22094071	     -0.00361677	     -0.00047556	    174.84896312
      0.60795206	     -0.06569790	     -0.00005668	     -0.20663585	     -0.06648039	      0.88306973	      0.00000109	     -0.22094731	     -0.00359229	     -0.00046854	    174.11281793
      0.60949566	     -0.06573207	     -0.00005568	     -0.20667028	     -0.06648591	      0.88306902	      0.00000047	     -0.22095385	     -0.00356839	     -0.00046213	    175.44811327
      0.61103925	     -0.06576926	     -0.00005509	     -0.20670775	     -0.06649140	      0.88306831	     -0.00000015	     -0.22096025	     -0.00354148	     -0.00045400	    173.70553017
      0.61258284	     -0.06579907	     -0.00005385	     -0.20673784	     -0.06649685	      0.88306761	     -0.00000078	     -0.22096658	     -0.00351628	     -0.00044648	    175.49963463
      0.61412643	     -0.06583247	     -0.00005267	     -0.20677154	     -0.06650225	      0.88306693	     -0.00000140	     -0.22097274	     -0.00348809	     -0.00043772	    174.17151704
      0.61567002	     -0.06585978	     -0.00005075	     -0.20679916	     -0.06650762	      0.88306626	     -0.00000203	     -0.22097882	     -0.00346077	     -0.00042899	    175.05033288
      0.61721361	     -0.06588774	     -0.00004898	     -0.20682744	     -0.06651294	      0.88306561	     -0.00000266	     -0.22098474	     -0.00343164	     -0.00041894	    174.22325357
      0.61875720	     -0.06591039	     -0.00004662	     -0.20685040	     -0.06651821	      0.88306497	     -0.00000330	     -0.22099055	     -0.00340346	     -0.00040937	    175.66115294
      0.62030079	     -0.06593484	     -0.00004431	     -0.20687520	     -0.06652344	      0.88306435	     -0.00000393	     -0.22099620	     -0.00337246	     -0.00039785	    173.91356850
      0.62184439	     -0.06595142	     -0.00004165	     -0.20689210	     -0.06652862	      0.88306374	     -0.00000457	     -0.22100177	     -0.00334357	     -0.00038701	    175.86059917
      0.62338798	     -0.06597140	     -0.00003891	     -0.20691243	     -0.06653376	      0.88306315	     -0.00000521	     -0.22100715	     -0.00331139	     -0.00037432	    173.82124150
      0.62493157	     -0.06598272	     -0.00003608	     -0.20692408	     -0.06653885	      0.88306259	     -0.00000585	     -0.22101248	     -0.00328166	     -0.00036197	    175.77238032
      0.62647516	     -0.06599695	     -0.00003315	     -0.20693867	     -0.06654389	      0.88306204	     -0.00000649	     -0.22101764	     -0.00324939	     -0.00034841	    174.56620021
      0.62801875	     -0.06600482	     -0.00003016	     -0.20694688	     -0.06654888	      0.88306151	     -0.00000714	     -0.22102273	     -0.00321825	     -0.00033446	    175.41530444
      0.62956234	     -0.06601241	     -0.00002733	     -0.20695481	     -0.06655382	      0.88306101	     -0.00000778	     -0.22102772	     -0.00318601	     -0.00031958	    174.83300513
      0.63122249	     -0.06601700	     -0.00002406	     -0.20695977	     -0.06655908	      0.88306049	     -0.00000848	     -0.22103302	     -0.00315196	     -0.00030331	    175.41833291
      0.63288263	     -0.06602120	     -0.00002113	     -0.20696434	     -0.06656429	      0.88306000	     -0.00000918	     -0.22103821	     -0.00311689	     -0.00028543	    174.32354319
      0.63454278	     -0.06601551	     -0.00001768	     -0.20695902	     -0.06656944	      0.88305954	     -0.00000988	     -0.22104342	     -0.00308341	     -0.00026760	    175.79495201
      0.63597820	     -0.06601724	     -0.00001504	     -0.20696106	     -0.06657384	      0.88305917	     -0.00001049	     -0.22104777	     -0.00305294	     -0.00025131	    174.67660029
      0.63741363	     -0.06601174	     -0.00001230	     -0.20695587	     -0.06657820	      0.88305882	     -0.00001111	     -0.22105213	     -0.00302395	     -0.00023498	    175.69589142
      0.63918626	     -0.06600973	     -0.00000903	     -0.20695425	     -0.06658353	      0.88305842	     -0.00001186	     -0.22105747	     -0.00298641	     -0.00021387	    174.15500567
      0.64077225	     -0.06599746	     -0.00000608	     -0.20694231	     -0.06658824	      0.88305810	     -0.00001254	     -0.22106230	     -0.00295546	     -0.00019507	    176.26225315
      0.64235825	     -0.06599760	     -0.00000341	     -0.20694278	     -0.06659290	      0.88305780	     -0.00001323	     -0.22106708	     -0.00292198	     -0.00017537	    174.49637520
      0.64394424	     -0.06599305	     -0.00000109	     -0.20693854	     -0.06659751	      0.88305754	     -0.00001391	     -0.22107219	     -0.00289142	     -0.00015677	    176.71462394
      0.64553024	     -0.06600099	      0.00000143	     -0.20694681	     -0.06660207	      0.88305731	     -0.00001460	     -0.22107762	     -0.00285763	     -0.00013729	    173.90551762
      0.64711624	     -0.06600279	      0.00000366	     -0.20694891	     -0.06660658	      0.88305710	     -0.00001529	     -0.22108367	     -0.00282785	     -0.00011988	    176.83059342
      0.64870223	     -0.06602063	      0.00000628	     -0.20696708	     -0.06661104	      0.88305693	     -0.00001598	     -0.22109025	     -0.00279424	     -0.00010280	    174.08106118
      0.65028823	     -0.06603275	      0.00000869	     -0.20697950	     -0.06661544	      0.88305678	     -0.00001667	     -0.22109770	     -0.00276364	     -0.00008817	    176.00247432
      0.65169446	     -0.06605590	      0.00001112	     -0.20700295	     -0.06661931	      0.88305666	     -0.00001728	     -0.22110494	     -0.00273425	     -0.00007632	    174.43596547
      0.65310068	     -0.06607709	      0.00001364	     -0.20702442	     -0.06662314	      0.88305656	     -0.00001789	     -0.22111293	     -0.00270617	     -0.00006714	    175.31307590
      0.65450691	     -0.06610423	      0.00001633	     -0.20705186	     -0.06662692	      0.88305647	     -0.00001851	     -0.22112165	     -0.00267641	     -0.00005950	    174.22751730
      0.65591314	     -0.06613181	      0.00001904	     -0.20707973	     -0.06663066	      0.88305639	     -0.00001912	     -0.22113114	     -0.00264745	     -0.00005453	    174.72863265
      0.65808880	     -0.06618794	      0.00002361	     -0.20713634	     -0.06663637	      0.88305628	     -0.00002007	     -0.22114740	     -0.00259941	     -0.00005133	    172.17039757
      0.65955408	     -0.06621882	      0.00002663	     -0.20716753	     -0.06664016	      0.88305620	     -0.00002071	     -0.22115951	     -0.00256925	     -0.00005293	    174.63001668
      0.66101937	     -0.06626295	      0.00003010	     -0.20721200	     -0.06664390	      0.88305612	     -0.00002135	     -0.22117239	     -0.00253600	     -0.00005756	    173.69050730
      0.66248465	     -0.06630650	      0.00003341	     -0.20725589	     -0.06664759	      0.88305603	     -0.00002199	     -0.22118622	     -0.00250208	     -0.00006464	    173.06769844
      0.66394993	     -0.06635236	      0.00003682	     -0.20730209	     -0.06665123	      0.88305593	     -0.00002263	     -0.22120093	     -0.00246803	     -0.00007488	    173.28055054
      0.66576787	     -0.06641558	      0.00004092	     -0.20736576	     -0.06665568	      0.88305578	     -0.00002343	     -0.22122040	     -0.00242419	     -0.00009179	    173.11768267
      0.66740085	     -0.06647736	      0.00004466	     -0.20742796	     -0.06665961	      0.88305561	     -0.00002414	     -0.22123910	     -0.00238244	     -0.00010966	    171.30706923
      0.66903383	     -0.06653538	      0.00004812	     -0.20748639	     -0.06666346	      0.88305542	     -0.00002486	     -0.22125894	     -0.00234167	     -0.00013108	    172.61371877
      0.67066681	     -0.06660200	      0.00005230	     -0.20755346	     -0.06666725	      0.88305518	     -0.00002557	     -0.22127972	     -0.00229787	     -0.00015538	    171.60440478
      0.67229979	     -0.06666610	      0.00005616	     -0.20761801	     -0.06667097	      0.88305491	     -0.00002629	     -0.22130150	     -0.00225301	     -0.00018125	    171.14394627
      0.67393277	     -0.06673305	      0.00006049	     -0.20768543	     -0.06667461	      0.88305459	     -0.00002700	     -0.22132413	     -0.00220770	     -0.00021015	    171.71409127
      0.67556575	     -0.06680180	      0.00006427	     -0.20775467	     -0.06667818	      0.88305422	     -0.00002772	     -0.22134758	     -0.00215895	     -0.00023892	    169.75194800
      0.67719720	     -0.06687167	      0.00006846	     -0.20782502	     -0.06668166	      0.88305381	     -0.00002844	     -0.22137186	     -0.00211113	     -0.00027030	    170.82932941
      0.67882865	     -0.06694723	      0.00007211	     -0.20790111	     -0.06668506	      0.88305334	     -0.00002916	     -0.22139692	     -0.00205962	     -0.00030147	    169.04351079
      0.68067236	     -0.06702830	      0.00007685	     -0.20798277	     -0.06668881	      0.88305275	     -0.00002997	     -0.22142633	     -0.00200188	     -0.00033866	    170.22404122
      0.68226791	     -0.06710826	      0.00007964	     -0.20806326	     -0.06669196	      0.88305219	     -0.00003068	     -0.22145235	     -0.00194778	     -0.00036961	    167.76954446
      0.68386345	     -0.06717772	      0.00008315	     -0.20813327	     -0.06669502	      0.88305157	     -0.00003138	     -0.22147915	     -0.00189448	     -0.00040129	    168.92162242
      0.68545900	     -0.06725934	      0.00008545	     -0.20821544	     -0.06669800	      0.88305091	     -0.00003209	     -0.22150653	     -0.00183819	     -0.00043268	    168.00697822
      0.68705455	     -0.06733548	      0.00008836	     -0.20829216	     -0.06670089	      0.88305019	     -0.00003280	     -0.22153466	     -0.00178080	     -0.00046316	    167.80799226
      0.68902899	     -0.06743830	      0.00009081	     -0.20839569	     -0.06670433	      0.88304924	     -0.00003367	     -0.22157024	     -0.00170693	     -0.00049981	    166.35039379
      0.69048675	     -0.06751003	      0.00009303	     -0.20846796	     -0.06670678	      0.88304850	     -0.00003432	     -0.22159711	     -0.00165186	     -0.00052561	    166.95560537
      0.69194452	     -0.06758762	      0.00009474	     -0.20854612	     -0.06670915	      0.88304771	     -0.00003497	     -0.22162437	     -0.00159480	     -0.00055068	    166.58900214
      0.69396077	     -0.06769371	      0.00009774	     -0.20865302	     -0.06671228	      0.88304657	     -0.00003587	     -0.22166279	     -0.00151345	     -0.00058348	    166.10557316
      0.69544513	     -0.06777505	      0.00009974	     -0.20873496	     -0.06671448	      0.88304568	     -0.00003653	     -0.22169147	     -0.00145218	     -0.00060655	    165.93488523
      0.69692949	     -0.06785498	      0.00010229	     -0.20881552	     -0.06671659	      0.88304477	     -0.00003719	     -0.22172047	     -0.00138863	     -0.00062744	    164.85364269
      0.69841385	     -0.06793419	      0.00010444	     -0.20889538	     -0.06671861	      0.88304382	     -0.00003785	     -0.22174972	     -0.00132470	     -0.00064752	    165.24533455
      0.70035304	     -0.06804112	      0.00010630	     -0.20900317	     -0.06672109	      0.88304254	     -0.00003871	     -0.22178823	     -0.00123701	     -0.00067124	    163.18557507
      0.70229224	     -0.06813911	      0.00010607	     -0.20910200	     -0.06672341	      0.88304122	     -0.00003958	     -0.22182719	     -0.00115002	     -0.00069114	    164.96327842
      0.70370575	     -0.06821384	      0.00010795	     -0.20917739	     -0.06672498	      0.88304023	     -0.00004021	     -0.22185575	     -0.00108233	     -0.00070403	    163.09338097
      0.70511925	     -0.06828725	      0.00010814	     -0.20925145	     -0.06672647	      0.88303923	     -0.00004084	     -0.22188441	     -0.00101495	     -0.00071593	    163.63750106
      0.70713226	     -0.06839154	      0.00010968	     -0.20935673	     -0.06672841	      0.88303777	     -0.00004173	     -0.22192518	     -0.00091463	     -0.00072988	    161.70468620
      0.70864941	     -0.06846185	      0.00010987	     -0.20942777	     -0.06672974	      0.88303666	     -0.00004241	     -0.22195571	     -0.00083958	     -0.00073865	    163.44071106
      0.71016656	     -0.06853418	      0.00011115	     -0.20950088	     -0.06673095	      0.88303554	     -0.00004308	     -0.22198587	     -0.00076031	     -0.00074471	    161.54215857
      0.71168371	     -0.06859836	      0.00011218	     -0.20956585	     -0.06673205	      0.88303440	     -0.00004375	     -0.22201562	     -0.00068179	     -0.00074900	    162.44485418
      0.71368692	     -0.06868961	      0.00011408	     -0.20965818	     -0.06673331	      0.88303290	     -0.00004465	     -0.22205400	     -0.00057381	     -0.00075151	    160.46362595
      0.71530199	     -0.06874583	      0.00011443	     -0.20971526	     -0.06673416	      0.88303169	     -0.00004536	     -0.22208435	     -0.00048757	     -0.00074905	    161.44037901
      0.71691706	     -0.06880536	      0.00011653	     -0.20977569	     -0.06673488	      0.88303048	     -0.00004608	     -0.22211378	     -0.00039825	     -0.00074462	    160.83776647
      0.71853213	     -0.06886457	      0.00011640	     -0.20983579	     -0.06673545	      0.88302928	     -0.00004680	     -0.22214248	     -0.00030820	     -0.00073844	    161.41869348
      0.72014720	     -0.06891915	      0.00011754	     -0.20989129	     -0.06673587	      0.88302810	     -0.00004752	     -0.22217030	     -0.00021562	     -0.00072887	    160.18785510
      0.72176227	     -0.06896976	      0.00011673	     -0.20994280	     -0.06673615	      0.88302693	     -0.00004824	     -0.22219714	     -0.00012396	     -0.00071798	    161.75357498
      0.72337734	     -0.06901912	      0.00011686	     -0.20999311	     -0.06673627	      0.88302578	     -0.00004896	     -0.22222292	     -0.00002837	     -0.00070282	    159.24701424
      0.72499241	     -0.06906332	      0.00011534	     -0.21003821	     -0.06673624	      0.88302466	     -0.00004968	     -0.22224770	      0.00006475	     -0.00068673	    161.30891564
      0.72660748	     -0.06911019	      0.00011449	     -0.21008604	     -0.06673606	      0.88302357	     -0.00005041	     -0.22227138	      0.00016174	     -0.00066766	    159.25778751
      0.72822255	     -0.06915089	      0.00011232	     -0.21012766	     -0.06673572	      0.88302250	     -0.00005113	     -0.22229409	      0.00025751	     -0.00064688	    159.82319160
      0.72983762	     -0.06919483	      0.00011073	     -0.21017255	     -0.06673523	      0.88302148	     -0.00005185	     -0.22231569	      0.00035465	     -0.00062493	    159.63566973
      0.73145269	     -0.06923327	      0.00010854	     -0.21021194	     -0.06673458	      0.88302049	     -0.00005257	     -0.22233626	      0.00045263	     -0.00060149	    159.36469870
      0.73306776	     -0.06927162	      0.00010687	     -0.21025125	     -0.06673376	      0.88301953	     -0.00005329	     -0.22235568	      0.00055130	     -0.00057724	    159.20131136
      0.73468283	     -0.06930539	      0.00010460	     -0.21028599	     -0.06673279	      0.88301862	     -0.00005401	     -0.22237397	      0.00065066	     -0.00055233	    159.19024311
      0.73629790	     -0.06933780	      0.00010294	     -0.21031938	     -0.06673166	      0.88301775	     -0.00005474	     -0.22239102	      0.00075103	     -0.00052701	    158.85404625
      0.73791296	     -0.06936561	      0.00010057	     -0.21034818	     -0.06673037	      0.88301692	     -0.00005546	     -0.22240685	      0.00085197	     -0.00050151	    158.73531916
      0.73959498	     -0.06939259	      0.00009885	     -0.21037619	     -0.06672885	      0.88301610	     -0.00005620	     -0.22242195	      0.00095783	     -0.00047546	    158.56773557
      0.74127700	     -0.06941333	      0.00009622	     -0.21039797	     -0.06672715	      0.88301532	     -0.00005695	     -0.22243561	      0.00106452	     -0.00044851	    157.82822020
      0.74295902	     -0.06942718	      0.00009466	     -0.21041287	     -0.06672527	      0.88301459	     -0.00005770	     -0.22244779	      0.00117118	     -0.00042242	    158.05392123
      0.74464104	     -0.06944031	      0.00009196	     -0.21042705	     -0.06672321	      0.88301390	     -0.00005845	     -0.22245837	      0.00127853	     -0.00039664	    158.02289219
      0.74632306	     -0.06944439	      0.00009042	     -0.21043219	     -0.06672096	      0.88301326	     -0.00005919	     -0.22246741	      0.00138591	     -0.00037157	    158.38335784
      0.74800508	     -0.06944667	      0.00008776	     -0.21043552	     -0.06671854	      0.88301265	     -0.00005993	     -0.22247474	      0.00149439	     -0.00034589	    157.45112415
      0.74968709	     -0.06943742	      0.00008603	     -0.21042733	     -0.06671594	      0.88301209	     -0.00006067	     -0.22248042	      0.00160167	     -0.00032088	    158.23725637
      0.75136911	     -0.06942818	      0.00008338	     -0.21041914	     -0.06671315	      0.88301157	     -0.00006141	     -0.22248430	      0.00170950	     -0.00029617	    158.25017107
      0.75293435	     -0.06941406	      0.00008149	     -0.21040601	     -0.06671040	      0.88301113	     -0.00006210	     -0.22248645	      0.00181021	     -0.00027270	    157.33620985
      0.75449959	     -0.06939542	      0.00007892	     -0.21038833	     -0.06670749	      0.88301072	     -0.00006278	     -0.22248718	      0.00190929	     -0.00024937	    158.06269198
      0.75611108	     -0.06937699	      0.00007657	     -0.21037089	     -0.06670433	      0.88301034	     -0.00006349	     -0.22248652	      0.00201122	     -0.00022594	    158.41300046
      0.75772258	     -0.06935706	      0.00007389	     -0.21035195	     -0.06670101	      0.88300999	     -0.00006419	     -0.22248456	      0.00211386	     -0.00020169	    157.09639784
      0.75933407	     -0.06933247	      0.00007132	     -0.21032833	     -0.06669752	      0.88300968	     -0.00006488	     -0.22248141	      0.00221382	     -0.00017869	    158.63320234
      0.76094557	     -0.06931137	      0.00006869	     -0.21030820	     -0.06669387	      0.88300942	     -0.00006558	     -0.22247707	      0.00231546	     -0.00015578	    157.36902208
      0.76300994	     -0.06927516	      0.00006566	     -0.21027322	     -0.06668896	      0.88300912	     -0.00006647	     -0.22247002	      0.00244304	     -0.00012783	    157.80098639
      0.76461293	     -0.06925324	      0.00006215	     -0.21025225	     -0.06668496	      0.88300894	     -0.00006715	     -0.22246325	      0.00254207	     -0.00010621	    157.44152258
      0.76621591	     -0.06922223	      0.00005949	     -0.21022217	     -0.06668081	      0.88300878	     -0.00006783	     -0.22245564	      0.00263964	     -0.00008674	    158.69672560
      0.76781890	     -0.06919787	      0.00005554	     -0.21019875	     -0.06667650	      0.88300866	     -0.00006851	     -0.22244704	      0.00273893	     -0.00006733	    156.95188980
      0.76942189	     -0.06916289	      0.00005092	     -0.21016465	     -0.06667203	      0.88300856	     -0.00006919	     -0.22243764	      0.00283495	     -0.00004910	    158.69074625
      0.77136808	     -0.06912894	      0.00004384	     -0.21013178	     -0.06666640	      0.88300849	     -0.00007001	     -0.22242494	      0.00295324	     -0.00002724	    157.39896017
      0.77282333	     -0.06909031	      0.00003820	     -0.21009392	     -0.06666204	      0.88300846	     -0.00007062	     -0.22241465	      0.00303871	     -0.00001118	    159.09702073
      0.77427858	     -0.06904959	      0.00003254	     -0.21005399	     -0.06665755	      0.88300846	     -0.00007122	     -0.22240341	      0.00312486	      0.00000585	    158.65323765
      0.77608380	     -0.06898627	      0.00002596	     -0.20999162	     -0.06665182	      0.88300849	     -0.00007197	     -0.22238794	      0.00322932	      0.00002740	    159.23064409
      0.77788903	     -0.06890544	      0.00001988	     -0.20991177	     -0.06664590	      0.88300856	     -0.00007271	     -0.22237037	      0.00333269	      0.00005245	    158.18870588
      0.77946175	     -0.06881581	      0.00001528	     -0.20982296	     -0.06664059	      0.88300866	     -0.00007335	     -0.22235321	      0.00341882	      0.00007581	    160.12893389
      0.78103448	     -0.06872555	      0.00001070	     -0.20973352	     -0.06663514	      0.88300880	     -0.00007399	     -0.22233413	      0.00350438	      0.00010165	    160.03698333
      0.78260720	     -0.06862211	      0.00000645	     -0.20963088	     -0.06662957	      0.88300898	     -0.00007462	     -0.22231331	      0.00358644	      0.00012977	    161.36409374
      0.78417993	     -0.06851480	      0.00000246	     -0.20952436	     -0.06662386	      0.88300921	     -0.00007525	     -0.22229072	      0.00366754	      0.00016127	    160.39004502
      0.78575266	     -0.06839297	     -0.00000157	     -0.20940327	     -0.06661803	      0.88300949	     -0.00007588	     -0.22226644	      0.00374389	      0.00019546	    162.02472554
      0.78737501	     -0.06826479	     -0.00000546	     -0.20927585	     -0.06661190	      0.88300984	     -0.00007652	     -0.22223952	      0.00382047	      0.00023336	    162.67821946
      0.78899735	     -0.06812633	     -0.00000940	     -0.20913812	     -0.06660564	      0.88301025	     -0.00007716	     -0.22221086	      0.00389459	      0.00027532	    162.18993009
      0.79061970	     -0.06798238	     -0.00001313	     -0.20899486	     -0.06659926	      0.88301073	     -0.00007780	     -0.22218056	      0.00396362	      0.00031932	    163.92196178
      0.79258749	     -0.06781031	     -0.00001786	     -0.20882360	     -0.06659139	      0.88301142	     -0.00007856	     -0.22214174	      0.00404569	      0.00037678	    162.15814362
      0.79431735	     -0.06763701	     -0.00002092	     -0.20865094	     -0.06658433	      0.88301211	     -0.00007923	     -0.22210611	      0.00410885	      0.00042887	    166.63345102
      0.79582041	     -0.06750439	     -0.00002464	     -0.20851887	     -0.06657811	      0.88301279	     -0.00007981	     -0.22207373	      0.00416527	      0.00047655	    164.40101622
      0.79732347	     -0.06735954	     -0.00002786	     -0.20837453	     -0.06657181	      0.88301354	     -0.00008038	     -0.22204062	      0.00421525	      0.00052396	    166.68709294
      0.79882653	     -0.06722575	     -0.00003145	     -0.20824122	     -0.06656544	      0.88301437	     -0.00008095	     -0.22200671	      0.00426423	      0.00057191	    166.30281550
      0.80068414	     -0.06705852	     -0.00003637	     -0.20807454	     -0.06655747	      0.88301548	     -0.00008165	     -0.22196420	      0.00431957	      0.00063005	    167.39746687
      0.80225471	     -0.06692022	     -0.00003997	     -0.20793667	     -0.06655065	      0.88301651	     -0.00008224	     -0.22192772	      0.00436373	      0.00067877	    167.08328549
      0.80382527	     -0.06678310	     -0.00004419	     -0.20779994	     -0.06654376	      0.88301762	     -0.00008282	     -0.22189092	      0.00440396	      0.00072495	    168.39540019
      0.80539584	     -0.06665209	     -0.00004748	     -0.20766930	     -0.06653682	      0.88301879	     -0.00008340	     -0.22185383	      0.00444198	      0.00076847	    168.77540265
      0.80696640	     -0.06652161	     -0.00005123	     -0.20753917	     -0.06652981	      0.88302003	     -0.00008397	     -0.22181660	      0.00447706	      0.00080869	    169.55264514
      0.80853697	     -0.06639335	     -0.00005430	     -0.20741125	     -0.06652276	      0.88302133	     -0.00008454	     -0.22177917	      0.00451013	      0.00084581	    169.47339737
      0.81010753	     -0.06626751	     -0.00005841	     -0.20728569	     -0.06651565	      0.88302268	     -0.00008511	     -0.22174161	      0.00453948	      0.00087842	    171.15243083
      0.81167810	     -0.06614540	     -0.00006147	     -0.20716387	     -0.06650850	      0.88302409	     -0.00008567	     -0.22170398	      0.00456810	      0.00090766	    170.43040742
      0.81324866	     -0.06602468	     -0.00006516	     -0.20704339	     -0.06650130	      0.88302553	     -0.00008623	     -0.22166635	      0.00459260	      0.00093176	    172.13503327
      0.81481923	     -0.06591053	     -0.00006720	     -0.20692950	     -0.06649407	      0.88302701	     -0.00008678	     -0.22162878	      0.00461630	      0.00095201	    171.55613675
      0.81638979	     -0.06579991	     -0.00007003	     -0.20681909	     -0.06648680	      0.88302852	     -0.00008732	     -0.22159141	      0.00463656	      0.00096740	    172.65807142
      0.81796036	     -0.06569476	     -0.00007200	     -0.20671416	     -0.06647951	      0.88303005	     -0.00008787	     -0.22155431	      0.00465558	      0.00097822	    172.52581934
      0.81953092	     -0.06559399	     -0.00007514	     -0.20661356	     -0.06647218	      0.88303159	     -0.00008841	     -0.22151755	      0.00467191	      0.00098406	    173.49212407
      0.82110149	     -0.06549807	     -0.00007714	     -0.20651781	     -0.06646483	      0.88303314	     -0.00008894	     -0.22148120	      0.00468703	      0.00098532	    173.35251100
      0.82267205	     -0.06540611	     -0.00008057	     -0.20642597	     -0.06645746	      0.88303468	     -0.00008947	     -0.22144534	      0.00469992	      0.00098199	    173.93943679
      0.82424262	     -0.06532093	     -0.00008244	     -0.20634094	     -0.06645007	      0.88303622	     -0.00008999	     -0.22141000	      0.00471137	      0.00097361	    174.00596173
      0.82581318	     -0.06523904	     -0.00008576	     -0.20625915	     -0.06644266	      0.88303774	     -0.00009051	     -0.22137524	      0.00472105	      0.00096138	    174.34415476
      0.82738375	     -0.06516258	     -0.00008768	     -0.20618278	     -0.06643524	      0.88303924	     -0.00009103	     -0.22134115	      0.00472871	      0.00094389	    175.16674474
      0.82895431	     -0.06509318	     -0.00009141	     -0.20611345	     -0.06642781	      0.88304070	     -0.00009154	     -0.22130787	      0.00473617	      0.00092383	    174.33254452
      0.83052488	     -0.06502836	     -0.00009310	     -0.20604870	     -0.06642037	      0.88304214	     -0.00009204	     -0.22127548	      0.00474046	      0.00089853	    175.91075258
      0.83209544	     -0.06497323	     -0.00009738	     -0.20599362	     -0.06641292	      0.88304353	     -0.00009255	     -0.22124397	      0.00474579	      0.00087129	    174.66998373
      0.83366601	     -0.06491820	     -0.00009881	     -0.20593865	     -0.06640546	      0.88304487	     -0.00009304	     -0.22121343	      0.00474773	      0.00083917	    176.42801649
      0.83523657	     -0.06487413	     -0.00010292	     -0.20589461	     -0.06639800	      0.88304616	     -0.00009354	     -0.22118372	      0.00475116	      0.00080562	    174.95597985
      0.83665005	     -0.06483177	     -0.00010401	     -0.20585228	     -0.06639129	      0.88304728	     -0.00009398	     -0.22115780	      0.00475144	      0.00077186	    176.34495323
      0.83806352	     -0.06479726	     -0.00010675	     -0.20581780	     -0.06638457	      0.88304834	     -0.00009442	     -0.22113251	      0.00475283	      0.00073712	    175.52125722
      0.83947699	     -0.06476187	     -0.00010840	     -0.20578244	     -0.06637785	      0.88304936	     -0.00009485	     -0.22110790	      0.00475242	      0.00070013	    176.35968335
      0.84139558	     -0.06472560	     -0.00011145	     -0.20574621	     -0.06636873	      0.88305065	     -0.00009543	     -0.22107547	      0.00475327	      0.00064841	    174.45436127
      0.84297661	     -0.06468521	     -0.00011239	     -0.20570584	     -0.06636122	      0.88305164	     -0.00009591	     -0.22104962	      0.00475035	      0.00060451	    176.82620040
      0.84455764	     -0.06466124	     -0.00011526	     -0.20568189	     -0.06635371	      0.88305256	     -0.00009638	     -0.22102438	      0.00474935	      0.00056013	    176.14201031
      0.84613867	     -0.06463242	     -0.00011642	     -0.20565309	     -0.06634620	      0.88305341	     -0.00009685	     -0.22100002	      0.00474672	      0.00051534	    177.15769941
      0.84771970	     -0.06461444	     -0.00011933	     -0.20563513	     -0.06633870	      0.88305419	     -0.00009732	     -0.22097636	      0.00474495	      0.00047116	    176.26623696
      0.84930073	     -0.06458779	     -0.00012015	     -0.20560850	     -0.06633120	      0.88305490	     -0.00009778	     -0.22095348	      0.00474171	      0.00042797	    176.94678165
      0.85088175	     -0.06457483	     -0.00012308	     -0.20559553	     -0.06632371	      0.88305555	     -0.00009824	     -0.22093117	      0.00473823	      0.00038522	    177.29362415
      0.85246278	     -0.06455422	     -0.00012375	     -0.20557495	     -0.06631622	      0.88305613	     -0.00009870	     -0.22090961	      0.00473538	      0.00034517	    176.45496699
      0.85404381	     -0.06454355	     -0.00012660	     -0.20556426	     -0.06630874	      0.88305664	     -0.00009916	     -0.22088863	      0.00473067	      0.00030601	    177.57168557
      0.85562484	     -0.06452738	     -0.00012700	     -0.20554812	     -0.06630126	      0.88305709	     -0.00009961	     -0.22086831	      0.00472697	      0.00026954	    177.20568106
      0.85720587	     -0.06451981	     -0.00012962	     -0.20554055	     -0.06629379	      0.88305749	     -0.00010005	     -0.22084852	      0.00472292	      0.00023572	    176.85562366
      0.85878690	     -0.06450716	     -0.00012956	     -0.20552793	     -0.06628633	      0.88305784	     -0.00010050	     -0.22082933	      0.00471769	      0.00020338	    178.15163922
      0.86036793	     -0.06450813	     -0.00013212	     -0.20552890	     -0.06627887	      0.88305814	     -0.00010094	     -0.22081062	      0.00471460	      0.00017499	    176.06409748
      0.86194896	     -0.06449583	     -0.00013158	     -0.20551663	     -0.06627142	      0.88305840	     -0.00010138	     -0.22079260	      0.00470873	      0.00014839	    177.92663201
      0.86336105	     -0.06450288	     -0.00013370	     -0.20552367	     -0.06626477	      0.88305859	     -0.00010178	     -0.22077686	      0.00470508	      0.00012661	    177.22500376
      0.86477314	     -0.06450344	     -0.00013382	     -0.20552426	     -0.06625813	      0.88305875	     -0.00010217	     -0.22076170	      0.00470136	      0.00010743	    176.81017442
      0.86618522	     -0.06450883	     -0.00013488	     -0.20552966	     -0.06625150	      0.88305889	     -0.00010256	     -0.22074698	      0.00469707	      0.00008983	    177.20943811
      0.86835377	     -0.06452184	     -0.00013462	     -0.20554272	     -0.06624132	      0.88305906	     -0.00010315	     -0.22072535	      0.00469218	      0.00006677	    176.03056755
      0.86969480	     -0.06453385	     -0.00013598	     -0.20555474	     -0.06623503	      0.88305914	     -0.00010352	     -0.22071252	      0.00468787	      0.00005426	    177.14813242
      0.87103583	     -0.06454763	     -0.00013555	     -0.20556856	     -0.06622874	      0.88305921	     -0.00010388	     -0.22070015	      0.00468524	      0.00004372	    176.47683168
      0.87265598	     -0.06456807	     -0.00013592	     -0.20558903	     -0.06622115	      0.88305927	     -0.00010432	     -0.22068580	      0.00468138	      0.00003204	    177.15612156
      0.87427614	     -0.06459330	     -0.00013541	     -0.20561433	     -0.06621357	      0.88305931	     -0.00010476	     -0.22067210	      0.00468003	      0.00002287	    175.18338649
      0.87589629	     -0.06461636	     -0.00013613	     -0.20563742	     -0.06620599	      0.88305934	     -0.00010519	     -0.22065908	      0.00467665	      0.00001449	    176.88284634
      0.87751644	     -0.06465032	     -0.00013506	     -0.20567146	     -0.06619842	      0.88305936	     -0.00010563	     -0.22064663	      0.00467665	      0.00000762	    175.04204722
      0.87887164	     -0.06467585	     -0.00013593	     -0.20569703	     -0.06619208	      0.88305937	     -0.00010599	     -0.22063674	      0.00467539	      0.00000213	    176.24954645
      0.88022683	     -0.06470695	     -0.00013545	     -0.20572820	     -0.06618574	      0.88305937	     -0.00010635	     -0.22062727	      0.00467627	     -0.00000242	    175.32958360
      0.88158202	     -0.06473828	     -0.00013558	     -0.20575960	     -0.06617941	      0.88305936	     -0.00010671	     -0.22061821	      0.00467697	     -0.00000694	    175.62510595
      0.88333462	     -0.06478366	     -0.00013509	     -0.20580509	     -0.06617121	      0.88305934	     -0.00010718	     -0.22060707	      0.00468046	     -0.00001183	    173.82911836
      0.88508721	     -0.06482158	     -0.00013524	     -0.20584311	     -0.06616300	      0.88305932	     -0.00010764	     -0.22059654	      0.00468272	     -0.00001651	    175.39182368
      0.88644836	     -0.06485786	     -0.00013413	     -0.20587950	     -0.06615663	      0.88305929	     -0.00010800	     -0.22058857	      0.00468720	     -0.00001967	    174.20287239
      0.88780950	     -0.06489140	     -0.00013400	     -0.20591314	     -0.06615024	      0.88305927	     -0.00010836	     -0.22058089	      0.00469148	     -0.00002306	    174.60954352
      0.88950563	     -0.06493520	     -0.00013310	     -0.20595710	     -0.06614228	      0.88305922	     -0.00010881	     -0.22057163	      0.00469925	     -0.00002664	    173.23865494
      0.89120176	     -0.06497245	     -0.00013331	     -0.20599448	     -0.06613430	      0.88305918	     -0.00010925	     -0.22056265	      0.00470612	     -0.00003033	    174.89195400
      0.89266157	     -0.06500765	     -0.00013229	     -0.20602984	     -0.06612743	      0.88305913	     -0.00010964	     -0.22055505	      0.00471518	     -0.00003254	    173.09277523
      0.89412137	     -0.06503875	     -0.00013270	     -0.20606107	     -0.06612054	      0.88305908	     -0.00011002	     -0.22054764	      0.00472357	     -0.00003462	    173.55994537
      0.89558118	     -0.06506966	     -0.00013213	     -0.20609213	     -0.06611363	      0.88305903	     -0.00011040	     -0.22054034	      0.00473358	     -0.00003592	    172.75593584
      0.89704098	     -0.06509652	     -0.00013222	     -0.20611915	     -0.06610672	      0.88305898	     -0.00011079	     -0.22053314	      0.00474358	     -0.00003687	    173.11583051
      0.89895234	     -0.06513177	     -0.00013127	     -0.20615462	     -0.06609764	      0.88305890	     -0.00011129	     -0.22052379	      0.00475856	     -0.00003713	    172.16369580
      0.90032049	     -0.06515158	     -0.00013186	     -0.20617456	     -0.06609112	      0.88305885	     -0.00011164	     -0.22051715	      0.00476912	     -0.00003617	    172.68229467
      0.90168864	     -0.06517111	     -0.00013125	     -0.20619426	     -0.06608459	      0.88305881	     -0.00011200	     -0.22051053	      0.00478090	     -0.00003449	    172.04991519
      0.90337734	     -0.06519060	     -0.00013120	     -0.20621394	     -0.06607650	      0.88305875	     -0.00011244	     -0.22050238	      0.00479515	     -0.00003160	    172.52326348
      0.90506604	     -0.06521088	     -0.00013028	     -0.20623444	     -0.06606839	      0.88305870	     -0.00011288	     -0.22049426	      0.00481139	     -0.00002700	    170.76533993
      0.90656044	     -0.06521842	     -0.00013059	     -0.20624214	     -0.06606119	      0.88305866	     -0.00011327	     -0.22048713	      0.00482413	     -0.00002190	    172.07780185
      0.90805484	     -0.06522898	     -0.00012961	     -0.20625288	     -0.06605397	      0.88305864	     -0.00011366	     -0.22047995	      0.00483855	     -0.00001553	    171.26382341
      0.90954924	     -0.06523526	     -0.00012981	     -0.20625933	     -0.06604673	      0.88305862	     -0.00011405	     -0.22047281	      0.00485224	     -0.00000836	    171.92046662
      0.91104364	     -0.06524043	     -0.00012897	     -0.20626470	     -0.06603947	      0.88305861	     -0.00011444	     -0.22046570	      0.00486744	      0.00000061	    170.52054809
      0.91253804	     -0.06523854	     -0.00012895	     -0.20626297	     -0.06603218	      0.88305862	     -0.00011483	     -0.22045862	      0.00488105	      0.00001044	    171.56605842
      0.91417199	     -0.06523920	     -0.00012804	     -0.20626383	     -0.06602419	      0.88305865	     -0.00011525	     -0.22045085	      0.00489693	      0.00002220	    171.17260787
      0.91580594	     -0.06523397	     -0.00012821	     -0.20625879	     -0.06601618	      0.88305869	     -0.00011568	     -0.22044315	      0.00491326	      0.00003619	    170.39228472
      0.91743989	     -0.06522538	     -0.00012685	     -0.20625038	     -0.06600814	      0.88305877	     -0.00011611	     -0.22043546	      0.00492800	      0.00005063	    171.21713565
      0.91907384	     -0.06521655	     -0.00012786	     -0.20624172	     -0.06600007	      0.88305886	     -0.00011653	     -0.22042777	      0.00494406	      0.00006707	    170.68494615
      0.92048195	     -0.06520438	     -0.00012623	     -0.20622972	     -0.06599310	      0.88305897	     -0.00011690	     -0.22042120	      0.00495677	      0.00008127	    171.15025285
      0.92189007	     -0.06519350	     -0.00012662	     -0.20621899	     -0.06598611	      0.88305909	     -0.00011727	     -0.22041464	      0.00497039	      0.00009682	    170.56726787
      0.92329818	     -0.06517856	     -0.00012602	     -0.20620420	     -0.06597911	      0.88305924	     -0.00011764	     -0.22040811	      0.00498294	      0.00011255	    171.06898120
      0.92538984	     -0.06516133	     -0.00012661	     -0.20618718	     -0.06596866	      0.88305950	     -0.00011819	     -0.22039847	      0.00500296	      0.00013723	    169.55687905
      0.92699515	     -0.06513328	     -0.00012457	     -0.20615930	     -0.06596062	      0.88305973	     -0.00011861	     -0.22039118	      0.00501539	      0.00015621	    171.68430105
      0.92860047	     -0.06512095	     -0.00012618	     -0.20614710	     -0.06595256	      0.88306000	     -0.00011903	     -0.22038376	      0.00503056	      0.00017631	    170.06254680
      0.93020579	     -0.06509106	     -0.00012333	     -0.20611740	     -0.06594447	      0.88306030	     -0.00011946	     -0.22037656	      0.00504296	      0.00019527	    171.91874284
      0.93164633	     -0.06507911	     -0.00012496	     -0.20610556	     -0.06593720	      0.88306059	     -0.00011984	     -0.22037001	      0.00505598	      0.00021254	    170.73883589
      0.93308687	     -0.06505467	     -0.00012323	     -0.20608127	     -0.06592991	      0.88306091	     -0.00012022	     -0.22036363	      0.00506781	      0.00022890	    171.05464668
      0.93481770	     -0.06503288	     -0.00012403	     -0.20605962	     -0.06592112	      0.88306132	     -0.00012069	     -0.22035595	      0.00508267	      0.00024768	    170.26835799
      0.93625542	     -0.06500827	     -0.00012268	     -0.20603514	     -0.06591381	      0.88306169	     -0.00012107	     -0.22034971	      0.00509384	      0.00026204	    171.13924279
      0.93769315	     -0.06499049	     -0.00012369	     -0.20601746	     -0.06590648	      0.88306208	     -0.00012146	     -0.22034353	      0.00510591	      0.00027529	    170.84591331
      0.93913088	     -0.06497162	     -0.00012379	     -0.20599870	     -0.06589913	      0.88306248	     -0.00012185	     -0.22033756	      0.00511753	      0.00028691	    171.14603128
      0.94102514	     -0.06495901	     -0.00012611	     -0.20598620	     -0.06588942	      0.88306304	     -0.00012237	     -0.22033015	      0.00513431	      0.00030004	    169.55808505
      0.94260600	     -0.06493867	     -0.00012649	     -0.20596596	     -0.06588129	      0.88306352	     -0.00012281	     -0.22032455	      0.00514595	      0.00030799	    171.59109290
      0.94418686	     -0.06493878	     -0.00013016	     -0.20596613	     -0.06587315	      0.88306401	     -0.00012325	     -0.22031937	      0.00516068	      0.00031432	    169.80526747
      0.94576771	     -0.06492763	     -0.00013138	     -0.20595506	     -0.06586498	      0.88306451	     -0.00012369	     -0.22031496	      0.00517348	      0.00031712	    171.41395791
      0.94734857	     -0.06493293	     -0.00013562	     -0.20596042	     -0.06585679	      0.88306501	     -0.00012414	     -0.22031109	      0.00518878	      0.00031731	    169.82559994
      0.94892943	     -0.06492250	     -0.00013657	     -0.20595008	     -0.06584857	      0.88306551	     -0.00012458	     -0.22030795	      0.00520292	      0.00031519	    170.63450994
      0.95033995	     -0.06492658	     -0.00014025	     -0.20595420	     -0.06584123	      0.88306595	     -0.00012498	     -0.22030551	      0.00521639	      0.00031048	    170.36109370
      0.95175047	     -0.06492267	     -0.00014225	     -0.20595037	     -0.06583386	      0.88306639	     -0.00012538	     -0.22030358	      0.00523048	      0.00030424	    170.04972380
      0.95316099	     -0.06492136	     -0.00014538	     -0.20594911	     -0.06582647	      0.88306681	     -0.00012578	     -0.22030206	      0.00524434	      0.00029571	    170.31503297
      0.95495812	     -0.06492113	     -0.00014850	     -0.20594898	     -0.06581703	      0.88306733	     -0.00012629	     -0.22030074	      0.00526413	      0.00028310	    168.31286353
      0.95653927	     -0.06491342	     -0.00015160	     -0.20594134	     -0.06580869	      0.88306777	     -0.00012674	     -0.22030011	      0.00527915	      0.00027025	    170.03958025
      0.95812043	     -0.06491246	     -0.00015357	     -0.20594047	     -0.06580033	      0.88306819	     -0.00012718	     -0.22029987	      0.00529654	      0.00025613	    169.33361316
      0.95970158	     -0.06491062	     -0.00015683	     -0.20593869	     -0.06579195	      0.88306858	     -0.00012763	     -0.22030014	      0.00531302	      0.00024036	    170.39462306
      0.96128273	     -0.06490865	     -0.00015845	     -0.20593683	     -0.06578353	      0.88306895	     -0.00012807	     -0.22030084	      0.00533205	      0.00022477	    168.42437153
      0.96286389	     -0.06489626	     -0.00016125	     -0.20592452	     -0.06577509	      0.88306929	     -0.00012851	     -0.22030184	      0.00534870	      0.00020828	    170.24885356
      0.96444504	     -0.06488790	     -0.00016193	     -0.20591629	     -0.06576661	      0.88306960	     -0.00012894	     -0.22030290	      0.00536735	      0.00019161	    169.55801031
      0.96602619	     -0.06487145	     -0.00016397	     -0.20589995	     -0.06575811	      0.88306990	     -0.00012938	     -0.22030406	      0.00538609	      0.00017620	    169.19021898
      0.96760735	     -0.06485208	     -0.00016402	     -0.20588071	     -0.06574958	      0.88307016	     -0.00012980	     -0.22030518	      0.00540398	      0.00016105	    169.76617664
      0.96918850	     -0.06483125	     -0.00016614	     -0.20585997	     -0.06574102	      0.88307041	     -0.00013023	     -0.22030624	      0.00542277	      0.00014763	    169.63921922
      0.97076965	     -0.06480126	     -0.00016547	     -0.20583012	     -0.06573244	      0.88307063	     -0.00013065	     -0.22030714	      0.00544082	      0.00013519	    170.25059345
      0.97235081	     -0.06477066	     -0.00016716	     -0.20579964	     -0.06572382	      0.88307083	     -0.00013106	     -0.22030767	      0.00546008	      0.00012563	    169.28687390
      0.97393196	     -0.06472759	     -0.00016633	     -0.20575669	     -0.06571517	      0.88307103	     -0.00013147	     -0.22030783	      0.00547732	      0.00011840	    170.32091273
      0.97551312	     -0.06468716	     -0.00016837	     -0.20571635	     -0.06570650	      0.88307121	     -0.00013187	     -0.22030746	      0.00549461	      0.00011397	    170.92967677
      0.97709427	     -0.06463824	     -0.00016720	     -0.20566756	     -0.06569780	      0.88307139	     -0.00013227	     -0.22030664	      0.00551192	      0.00011306	    170.48147870
      0.97851443	     -0.06459208	     -0.00016879	     -0.20562147	     -0.06568996	      0.88307155	     -0.00013262	     -0.22030540	      0.00552566	      0.00011471	    171.65098362
      0.97993459	     -0.06454315	     -0.00016851	     -0.20557264	     -0.06568210	      0.88307172	     -0.00013297	     -0.22030370	      0.00553999	      0.00011986	    171.01484758
      0.98135476	     -0.06449034	     -0.00016952	     -0.20551988	     -0.06567422	      0.88307189	     -0.00013331	     -0.22030153	      0.00555226	      0.00012740	    172.10234356
      0.98328580	     -0.06441957	     -0.00017031	     -0.20544920	     -0.06566349	      0.88307215	     -0.00013377	     -0.22029781	      0.00556961	      0.00014285	    170.56103544
      0.98474452	     -0.06435347	     -0.00017146	     -0.20538313	     -0.06565536	      0.88307237	     -0.00013411	     -0.22029442	      0.00557876	      0.00015794	    173.06313845
      0.98620323	     -0.06429398	     -0.00017158	     -0.20532370	     -0.06564721	      0.88307261	     -0.00013445	     -0.22029043	      0.00558909	      0.00017615	    172.69841688
      0.98766194	     -0.06423045	     -0.00017272	     -0.20526018	     -0.06563905	      0.88307289	     -0.00013478	     -0.22028597	      0.00559725	      0.00019657	    173.92428446
      0.98912065	     -0.06416814	     -0.00017356	     -0.20519790	     -0.06563088	      0.88307319	     -0.00013511	     -0.22028097	      0.00560571	      0.00022014	    173.22298178
      0.99057936	     -0.06410223	     -0.00017483	     -0.20513198	     -0.06562270	      0.88307353	     -0.00013543	     -0.22027549	      0.00561153	      0.00024566	    174.52906202
      0.99209828	     -0.06403786	     -0.00017579	     -0.20506761	     -0.06561417	      0.88307392	     -0.00013576	     -0.22026925	      0.00561692	      0.00027392	    175.11374250
      0.99361720	     -0.06397092	     -0.00017694	     -0.20500066	     -0.06560564	      0.88307436	     -0.00013609	     -0.22026250	      0.00562188	      0.00030475	    174.55857484
      0.99513612	     -0.06389794	     -0.00017780	     -0.20492765	     -0.06559709	      0.88307485	     -0.00013641	     -0.22025514	      0.00562411	      0.00033643	    176.06292592
      0.99666685	     -0.06382662	     -0.00017882	     -0.20485629	     -0.06558848	      0.88307539	     -0.00013673	     -0.22024698	      0.00562591	      0.00036913	    176.59960717
      0.99819758	     -0.06375155	     -0.00017990	     -0.20478118	     -0.06557987	      0.88307598	     -0.00013704	     -0.22023810	      0.00562714	      0.00040329	    176.10309423
      0.99972831	     -0.06367163	     -0.00018151	     -0.20470119	     -0.06557126	      0.88307662	     -0.00013735	     -0.22022844	      0.00562556	      0.00043761	    177.64803102
      1.00132695	     -0.06359336	     -0.00018354	     -0.20462283	     -0.06556227	      0.88307735	     -0.00013767	     -0.22021751	      0.00562307	      0.00047334	    178.42025449
      1.00292560	     -0.06351444	     -0.00018582	     -0.20454381	     -0.06555328	      0.88307814	     -0.00013798	     -0.22020590	      0.00562005	      0.00050994	    177.61202464
      1.00452425	     -0.06343225	     -0.00018785	     -0.20446149	     -0.06554430	      0.88307898	     -0.00013828	     -0.22019361	      0.00561337	      0.00054521	    179.63257706
      1.00622657	     -0.06335235	     -0.00019016	     -0.20438146	     -0.06553475	      0.88307994	     -0.00013860	     -0.22017972	      0.00560702	      0.00058232	    178.49644989
      1.00792890	     -0.06326227	     -0.00019153	     -0.20429123	     -0.06552522	      0.88308096	     -0.00013891	     -0.22016524	      0.00559581	      0.00061666	    181.49842476
      1.00939427	     -0.06319960	     -0.00019387	     -0.20422842	     -0.06551702	      0.88308189	     -0.00013918	     -0.22015210	      0.00558786	      0.00064609	    179.66435928
      1.01085964	     -0.06312764	     -0.00019545	     -0.20415630	     -0.06550884	      0.88308286	     -0.00013943	     -0.22013863	      0.00557651	      0.00067267	    181.36991363
      1.01232501	     -0.06306290	     -0.00019751	     -0.20409140	     -0.06550068	      0.88308386	     -0.00013969	     -0.22012469	      0.00556517	      0.00069682	    181.65758083
      1.01379038	     -0.06299578	     -0.00019945	     -0.20402410	     -0.06549253	      0.88308490	     -0.00013993	     -0.22011037	      0.00555277	      0.00071906	    181.78092282
      1.01525575	     -0.06293102	     -0.00020207	     -0.20395915	     -0.06548441	      0.88308596	     -0.00014017	     -0.22009563	      0.00553875	      0.00073890	    182.51827888
      1.01694902	     -0.06285500	     -0.00020480	     -0.20388290	     -0.06547504	      0.88308723	     -0.00014044	     -0.22007814	      0.00552116	      0.00075869	    183.33165965
      1.01864228	     -0.06278565	     -0.00020812	     -0.20381328	     -0.06546571	      0.88308853	     -0.00014070	     -0.22006006	      0.00550234	      0.00077577	    183.46897183
      1.02033555	     -0.06270546	     -0.00021078	     -0.20373285	     -0.06545641	      0.88308986	     -0.00014096	     -0.22004156	      0.00548159	      0.00079049	    183.96197587
      1.02166345	     -0.06264914	     -0.00021366	     -0.20367630	     -0.06544914	      0.88309092	     -0.00014115	     -0.22002663	      0.00546426	      0.00079946	    184.40185531
      1.02299134	     -0.06259069	     -0.00021623	     -0.20361762	     -0.06544190	      0.88309198	     -0.00014134	     -0.22001142	      0.00544594	      0.00080673	    184.91405810
      1.02472226	     -0.06251582	     -0.00022023	     -0.20354244	     -0.06543249	      0.88309339	     -0.00014157	     -0.21999115	      0.00542050	      0.00081372	    185.49698231
      1.02645317	     -0.06243528	     -0.00022368	     -0.20346157	     -0.06542313	      0.88309480	     -0.00014180	     -0.21997033	      0.00539332	      0.00081877	    185.91800487
      1.02784590	     -0.06237307	     -0.00022764	     -0.20339908	     -0.06541564	      0.88309594	     -0.00014197	     -0.21995312	      0.00536990	      0.00082172	    186.31908067
      1.02923862	     -0.06230376	     -0.00023051	     -0.20332948	     -0.06540818	      0.88309709	     -0.00014214	     -0.21993552	      0.00534471	      0.00082324	    187.47414328
      1.03063135	     -0.06223492	     -0.00023364	     -0.20326035	     -0.06540075	      0.88309823	     -0.00014230	     -0.21991742	      0.00531904	      0.00082456	    187.28216602
      1.03202407	     -0.06215898	     -0.00023667	     -0.20318410	     -0.06539336	      0.88309938	     -0.00014245	     -0.21989880	      0.00529093	      0.00082506	    188.55297547
      1.03377426	     -0.06206460	     -0.00024063	     -0.20308934	     -0.06538413	      0.88310083	     -0.00014264	     -0.21987460	      0.00525501	      0.00082613	    187.76592325
      1.03552445	     -0.06195220	     -0.00024381	     -0.20297651	     -0.06537497	      0.88310227	     -0.00014281	     -0.21984957	      0.00521371	      0.00082719	    190.67141019
      1.03673603	     -0.06188221	     -0.00024595	     -0.20290623	     -0.06536867	      0.88310328	     -0.00014292	     -0.21983155	      0.00518540	      0.00082897	    190.02913932
      1.03794762	     -0.06180656	     -0.00024805	     -0.20283028	     -0.06536241	      0.88310428	     -0.00014303	     -0.21981316	      0.00515471	      0.00083050	    190.98179813
      1.03968293	     -0.06169888	     -0.00025103	     -0.20272214	     -0.06535350	      0.88310573	     -0.00014318	     -0.21978618	      0.00510926	      0.00083384	    190.95625044
      1.04141823	     -0.06158416	     -0.00025421	     -0.20260693	     -0.06534468	      0.88310718	     -0.00014331	     -0.21975850	      0.00505887	      0.00083735	    193.86961886
      1.04278975	     -0.06149831	     -0.00025639	     -0.20252070	     -0.06533777	      0.88310833	     -0.00014341	     -0.21973610	      0.00501955	      0.00084217	    192.45268952
      1.04416127	     -0.06140537	     -0.00025878	     -0.20242735	     -0.06533091	      0.88310949	     -0.00014351	     -0.21971334	      0.00497635	      0.00084648	    194.18057065
      1.04553279	     -0.06131466	     -0.00026069	     -0.20233622	     -0.06532412	      0.88311065	     -0.00014359	     -0.21969016	      0.00493270	      0.00085208	    193.85871813
      1.04690431	     -0.06122010	     -0.00026288	     -0.20224122	     -0.06531738	      0.88311182	     -0.00014367	     -0.21966662	      0.00488605	      0.00085784	    195.21325495
      1.04879453	     -0.06109597	     -0.00026571	     -0.20211646	     -0.06530821	      0.88311345	     -0.00014376	     -0.21963363	      0.00482027	      0.00086707	    194.80139308
      1.05005284	     -0.06100837	     -0.00026825	     -0.20202841	     -0.06530217	      0.88311455	     -0.00014382	     -0.21961142	      0.00477303	      0.00087328	    196.75675701
      1.05131115	     -0.06092480	     -0.00027024	     -0.20194439	     -0.06529620	      0.88311565	     -0.00014387	     -0.21958899	      0.00472555	      0.00088021	    196.87092408
      1.05290493	     -0.06081814	     -0.00027300	     -0.20183713	     -0.06528872	      0.88311706	     -0.00014392	     -0.21956035	      0.00466231	      0.00088861	    198.40212519
      1.05449870	     -0.06071633	     -0.00027512	     -0.20173473	     -0.06528134	      0.88311849	     -0.00014397	     -0.21953147	      0.00459850	      0.00089819	    197.12149704
      1.05609248	     -0.06060848	     -0.00027798	     -0.20162623	     -0.06527406	      0.88311992	     -0.00014400	     -0.21950253	      0.00452951	      0.00090684	    199.99531959
      1.05739722	     -0.06053170	     -0.00027902	     -0.20154894	     -0.06526819	      0.88312111	     -0.00014402	     -0.21947874	      0.00447324	      0.00091355	    199.59380636
      1.05870197	     -0.06045222	     -0.00028094	     -0.20146892	     -0.06526239	      0.88312231	     -0.00014404	     -0.21945502	      0.00441503	      0.00091996	    199.99261977
      1.06028414	     -0.06036164	     -0.00028251	     -0.20137768	     -0.06525546	      0.88312377	     -0.00014405	     -0.21942634	      0.00434207	      0.00092618	    201.04858842
      1.06186632	     -0.06027572	     -0.00028489	     -0.20129108	     -0.06524865	      0.88312524	     -0.00014405	     -0.21939789	      0.00426854	      0.00093157	    200.19307578
      1.06327403	     -0.06019791	     -0.00028546	     -0.20121266	     -0.06524269	      0.88312655	     -0.00014403	     -0.21937280	      0.00419997	      0.00093452	    201.58718751
      1.06468174	     -0.06012775	     -0.00028746	     -0.20114186	     -0.06523683	      0.88312787	     -0.00014402	     -0.21934790	      0.00413064	      0.00093538	    202.46308335
      1.06608944	     -0.06006244	     -0.00028824	     -0.20107592	     -0.06523106	      0.88312919	     -0.00014399	     -0.21932334	      0.00406095	      0.00093488	    201.89284760
      1.06749715	     -0.05999917	     -0.00029037	     -0.20101199	     -0.06522540	      0.88313050	     -0.00014396	     -0.21929918	      0.00398896	      0.00093186	    203.13446702
      1.06890486	     -0.05994350	     -0.00029147	     -0.20095567	     -0.06521983	      0.88313181	     -0.00014392	     -0.21927544	      0.00391694	      0.00092685	    202.87488856
      1.07031256	     -0.05988999	     -0.00029361	     -0.20090147	     -0.06521437	      0.88313311	     -0.00014387	     -0.21925220	      0.00384332	      0.00091921	    203.68164433
      1.07172027	     -0.05984209	     -0.00029437	     -0.20085291	     -0.06520901	      0.88313440	     -0.00014381	     -0.21922945	      0.00376949	      0.00090929	    203.45965912
      1.07312798	     -0.05979579	     -0.00029580	     -0.20080593	     -0.06520376	      0.88313567	     -0.00014374	     -0.21920720	      0.00369443	      0.00089670	    203.99592447
      1.07482815	     -0.05974739	     -0.00029576	     -0.20075672	     -0.06519755	      0.88313718	     -0.00014365	     -0.21918097	      0.00360315	      0.00087766	    204.15392367
      1.07612627	     -0.05971047	     -0.00029746	     -0.20071916	     -0.06519292	      0.88313830	     -0.00014357	     -0.21916147	      0.00353286	      0.00086101	    204.40914619
      1.07742439	     -0.05967916	     -0.00029751	     -0.20068724	     -0.06518838	      0.88313941	     -0.00014349	     -0.21914239	      0.00346246	      0.00084187	    204.30129974
      1.07872251	     -0.05965134	     -0.00029838	     -0.20065878	     -0.06518393	      0.88314049	     -0.00014340	     -0.21912380	      0.00339137	      0.00082012	    204.84277852
      1.08036736	     -0.05962308	     -0.00029877	     -0.20062972	     -0.06517843	      0.88314181	     -0.00014327	     -0.21910098	      0.00330199	      0.00078985	    203.80374990
      1.08201222	     -0.05959388	     -0.00030052	     -0.20059968	     -0.06517307	      0.88314308	     -0.00014314	     -0.21907902	      0.00321049	      0.00075598	    205.51089428
      1.08325230	     -0.05958117	     -0.00030009	     -0.20058638	     -0.06516913	      0.88314401	     -0.00014303	     -0.21906297	      0.00314254	      0.00072820	    205.00626975
      1.08449238	     -0.05956847	     -0.00030103	     -0.20057307	     -0.06516528	      0.88314489	     -0.00014291	     -0.21904746	      0.00307440	      0.00069902	    204.85976059
      1.08606302	     -0.05955630	     -0.00030138	     -0.20056013	     -0.06516052	      0.88314596	     -0.00014275	     -0.21902851	      0.00298745	      0.00065919	    205.49730131
      1.08763365	     -0.05954964	     -0.00030260	     -0.20055269	     -0.06515589	      0.88314696	     -0.00014259	     -0.21901033	      0.00290203	      0.00061796	    204.03519258
      1.08920428	     -0.05953879	     -0.00030207	     -0.20054108	     -0.06515140	      0.88314790	     -0.00014241	     -0.21899294	      0.00281474	      0.00057441	    205.30948240
      1.09055465	     -0.05953881	     -0.00030371	     -0.20054042	     -0.06514765	      0.88314865	     -0.00014225	     -0.21897848	      0.00274069	      0.00053548	    205.45259025
      1.09190503	     -0.05953807	     -0.00030322	     -0.20053904	     -0.06514400	      0.88314934	     -0.00014208	     -0.21896461	      0.00266724	      0.00049612	    204.76374851
      1.09325540	     -0.05953896	     -0.00030410	     -0.20053927	     -0.06514045	      0.88314999	     -0.00014190	     -0.21895123	      0.00259309	      0.00045567	    205.41589006
      1.09488171	     -0.05954398	     -0.00030311	     -0.20054353	     -0.06513630	      0.88315069	     -0.00014168	     -0.21893578	      0.00250519	      0.00040688	    204.37813448
      1.09628486	     -0.05954834	     -0.00030391	     -0.20054721	     -0.06513284	      0.88315123	     -0.00014148	     -0.21892301	      0.00242825	      0.00036429	    205.54762902
      1.09768801	     -0.05955635	     -0.00030256	     -0.20055458	     -0.06512949	      0.88315171	     -0.00014127	     -0.21891075	      0.00235281	      0.00032213	    204.75341377
      1.09909116	     -0.05956442	     -0.00030306	     -0.20056197	     -0.06512624	      0.88315213	     -0.00014106	     -0.21889899	      0.00227696	      0.00028023	    205.16363913
      1.10049431	     -0.05957398	     -0.00030213	     -0.20057089	     -0.06512310	      0.88315250	     -0.00014084	     -0.21888771	      0.00220165	      0.00023880	    205.06371064
      1.10189746	     -0.05958620	     -0.00030290	     -0.20058245	     -0.06512006	      0.88315280	     -0.00014060	     -0.21887694	      0.00212679	      0.00019836	    204.90334717
      1.10330061	     -0.05959910	     -0.00030219	     -0.20059471	     -0.06511713	      0.88315305	     -0.00014037	     -0.21886670	      0.00205207	      0.00015885	    204.86836617
      1.10470376	     -0.05961461	     -0.00030273	     -0.20060956	     -0.06511430	      0.88315325	     -0.00014012	     -0.21885694	      0.00197766	      0.00012031	    205.07614796
      1.10610691	     -0.05963110	     -0.00030196	     -0.20062542	     -0.06511158	      0.88315339	     -0.00013986	     -0.21884768	      0.00190403	      0.00008320	    204.57069633
      1.10751006	     -0.05964810	     -0.00030221	     -0.20064178	     -0.06510896	      0.88315348	     -0.00013960	     -0.21883886	      0.00183042	      0.00004741	    204.75160157
      1.10925587	     -0.05967109	     -0.00030057	     -0.20066401	     -0.06510584	      0.88315353	     -0.00013926	     -0.21882850	      0.00173950	      0.00000461	    204.78170487
      1.11047658	     -0.05968908	     -0.00030136	     -0.20068143	     -0.06510376	      0.88315352	     -0.00013902	     -0.21882163	      0.00167651	     -0.00002351	    204.66480790
      1.11169729	     -0.05970688	     -0.00030037	     -0.20069871	     -0.06510175	      0.88315347	     -0.00013877	     -0.21881507	      0.00161403	     -0.00005051	    204.33264323
      1.11324272	     -0.05973099	     -0.00029988	     -0.20072215	     -0.06509932	      0.88315337	     -0.00013845	     -0.21880718	      0.00153489	     -0.00008349	    204.83530090
      1.11478814	     -0.05975867	     -0.00029847	     -0.20074918	     -0.06509701	      0.88315322	     -0.00013812	     -0.21879974	      0.00145784	     -0.00011375	    203.03173802
      1.11633356	     -0.05978135	     -0.00029842	     -0.20077119	     -0.06509481	      0.88315302	     -0.00013778	     -0.21879279	      0.00137931	     -0.00014242	    204.48498428
      1.11766932	     -0.05980817	     -0.00029657	     -0.20079746	     -0.06509302	      0.88315281	     -0.00013748	     -0.21878708	      0.00131314	     -0.00016575	    203.89151689
      1.11900507	     -0.05983399	     -0.00029628	     -0.20082272	     -0.06509131	      0.88315258	     -0.00013717	     -0.21878175	      0.00124744	     -0.00018743	    203.64020161
      1.12034083	     -0.05986134	     -0.00029478	     -0.20084953	     -0.06508968	      0.88315231	     -0.00013685	     -0.21877676	      0.00118190	     -0.00020808	    203.73252362
      1.12199463	     -0.05989951	     -0.00029388	     -0.20088703	     -0.06508779	      0.88315195	     -0.00013645	     -0.21877108	      0.00110256	     -0.00023138	    202.37172885
      1.12345576	     -0.05992948	     -0.00029163	     -0.20091643	     -0.06508624	      0.88315159	     -0.00013609	     -0.21876651	      0.00103182	     -0.00025049	    203.00648013
      1.12491688	     -0.05996575	     -0.00029124	     -0.20095210	     -0.06508478	      0.88315122	     -0.00013572	     -0.21876230	      0.00096231	     -0.00026861	    203.31125443
      1.12637801	     -0.06000247	     -0.00028859	     -0.20098829	     -0.06508342	      0.88315081	     -0.00013535	     -0.21875853	      0.00089464	     -0.00028495	    201.88999401
      1.12783914	     -0.06003735	     -0.00028848	     -0.20102257	     -0.06508217	      0.88315038	     -0.00013496	     -0.21875513	      0.00082630	     -0.00030051	    202.85731750
      1.12930026	     -0.06007751	     -0.00028556	     -0.20106220	     -0.06508101	      0.88314993	     -0.00013457	     -0.21875211	      0.00075992	     -0.00031492	    201.90432759
      1.13060184	     -0.06011288	     -0.00028552	     -0.20109707	     -0.06508006	      0.88314952	     -0.00013422	     -0.21874978	      0.00070103	     -0.00032693	    201.98494158
      1.13190342	     -0.06014936	     -0.00028318	     -0.20113309	     -0.06507918	      0.88314908	     -0.00013386	     -0.21874777	      0.00064309	     -0.00033819	    201.51390928
      1.13320501	     -0.06018723	     -0.00028191	     -0.20117048	     -0.06507838	      0.88314864	     -0.00013349	     -0.21874609	      0.00058567	     -0.00034890	    201.42838087
      1.13496500	     -0.06024259	     -0.00027904	     -0.20122524	     -0.06507742	      0.88314801	     -0.00013299	     -0.21874431	      0.00050952	     -0.00036271	    200.69056291
      1.13650316	     -0.06028940	     -0.00027822	     -0.20127149	     -0.06507669	      0.88314744	     -0.00013254	     -0.21874323	      0.00044388	     -0.00037345	    200.50636374
      1.13804131	     -0.06033753	     -0.00027444	     -0.20131912	     -0.06507605	      0.88314686	     -0.00013208	     -0.21874257	      0.00037939	     -0.00038423	    200.24320201
      1.13933126	     -0.06038118	     -0.00027416	     -0.20136232	     -0.06507560	      0.88314636	     -0.00013169	     -0.21874230	      0.00032634	     -0.00039300	    200.17193076
      1.14062121	     -0.06042435	     -0.00027172	     -0.20140508	     -0.06507521	      0.88314585	     -0.00013130	     -0.21874232	      0.00027425	     -0.00040152	    199.67556523
      1.14225286	     -0.06048068	     -0.00027063	     -0.20146087	     -0.06507482	      0.88314518	     -0.00013080	     -0.21874273	      0.00020943	     -0.00041197	    199.39358255
      1.14388451	     -0.06053725	     -0.00026730	     -0.20151694	     -0.06507453	      0.88314450	     -0.00013028	     -0.21874354	      0.00014589	     -0.00042246	    199.01885582
      1.14516030	     -0.06058341	     -0.00026724	     -0.20156269	     -0.06507437	      0.88314396	     -0.00012988	     -0.21874443	      0.00009748	     -0.00042993	    198.49840467
      1.14643608	     -0.06062912	     -0.00026508	     -0.20160801	     -0.06507428	      0.88314341	     -0.00012946	     -0.21874556	      0.00004966	     -0.00043782	    198.31377351
      1.14808275	     -0.06069054	     -0.00026357	     -0.20166894	     -0.06507424	      0.88314268	     -0.00012893	     -0.21874733	     -0.00001018	     -0.00044763	    197.38258545
      1.14972943	     -0.06074687	     -0.00026005	     -0.20172481	     -0.06507431	      0.88314193	     -0.00012838	     -0.21874944	     -0.00006970	     -0.00045793	    198.07381363
      1.15110137	     -0.06080087	     -0.00025955	     -0.20177841	     -0.06507444	      0.88314130	     -0.00012792	     -0.21875136	     -0.00011697	     -0.00046565	    197.00605418
      1.15247332	     -0.06084929	     -0.00025642	     -0.20182649	     -0.06507463	      0.88314065	     -0.00012745	     -0.21875353	     -0.00016337	     -0.00047344	    196.33739825
      1.15384526	     -0.06089801	     -0.00025457	     -0.20187484	     -0.06507489	      0.88314000	     -0.00012698	     -0.21875584	     -0.00020928	     -0.00048149	    196.61512347
      1.15556926	     -0.06095865	     -0.00025013	     -0.20193507	     -0.06507530	      0.88313916	     -0.00012638	     -0.21875896	     -0.00026440	     -0.00049101	    195.27171485
      1.15687082	     -0.06100236	     -0.00024824	     -0.20197845	     -0.06507567	      0.88313852	     -0.00012592	     -0.21876144	     -0.00030615	     -0.00049835	    196.02594623
      1.15817238	     -0.06104488	     -0.00024449	     -0.20202067	     -0.06507609	      0.88313786	     -0.00012545	     -0.21876402	     -0.00034585	     -0.00050486	    195.04667969
      1.15947393	     -0.06108505	     -0.00024114	     -0.20206055	     -0.06507657	      0.88313720	     -0.00012498	     -0.21876667	     -0.00038551	     -0.00051143	    195.26016765
      1.16120908	     -0.06113843	     -0.00023564	     -0.20211359	     -0.06507728	      0.88313631	     -0.00012435	     -0.21877032	     -0.00043580	     -0.00051907	    193.53768971
      1.16294423	     -0.06118052	     -0.00023080	     -0.20215530	     -0.06507808	      0.88313540	     -0.00012370	     -0.21877411	     -0.00048709	     -0.00052602	    195.27616332
      1.16418459	     -0.06121639	     -0.00022572	     -0.20219095	     -0.06507871	      0.88313474	     -0.00012323	     -0.21877680	     -0.00052129	     -0.00053021	    193.96303764
      1.16542495	     -0.06124572	     -0.00022142	     -0.20222004	     -0.06507937	      0.88313408	     -0.00012276	     -0.21877960	     -0.00055560	     -0.00053386	    193.92221551
      1.16714588	     -0.06128538	     -0.00021453	     -0.20225939	     -0.06508037	      0.88313316	     -0.00012209	     -0.21878356	     -0.00060217	     -0.00053803	    193.48340092
      1.16886682	     -0.06131780	     -0.00020837	     -0.20229150	     -0.06508145	      0.88313223	     -0.00012142	     -0.21878762	     -0.00064777	     -0.00054010	    193.21149044
      1.17024774	     -0.06134075	     -0.00020163	     -0.20231422	     -0.06508237	      0.88313149	     -0.00012087	     -0.21879094	     -0.00068419	     -0.00054125	    193.26729996
      1.17162866	     -0.06136147	     -0.00019622	     -0.20233471	     -0.06508334	      0.88313074	     -0.00012032	     -0.21879429	     -0.00071944	     -0.00054068	    192.63507536
      1.17300958	     -0.06137820	     -0.00018979	     -0.20235121	     -0.06508435	      0.88312999	     -0.00011976	     -0.21879769	     -0.00075510	     -0.00053945	    192.89435113
      1.17479695	     -0.06140061	     -0.00018233	     -0.20237333	     -0.06508574	      0.88312903	     -0.00011903	     -0.21880217	     -0.00079915	     -0.00053552	    190.83872267
      1.17625646	     -0.06140639	     -0.00017499	     -0.20237887	     -0.06508694	      0.88312826	     -0.00011842	     -0.21880590	     -0.00083715	     -0.00053075	    192.21994663
      1.17771596	     -0.06141712	     -0.00016913	     -0.20238934	     -0.06508819	      0.88312748	     -0.00011782	     -0.21880961	     -0.00087368	     -0.00052466	    192.13253926
      1.17954261	     -0.06142186	     -0.00015918	     -0.20239380	     -0.06508982	      0.88312653	     -0.00011705	     -0.21881441	     -0.00091965	     -0.00051570	    192.59606536
      1.18078047	     -0.06142687	     -0.00015533	     -0.20239858	     -0.06509098	      0.88312590	     -0.00011653	     -0.21881768	     -0.00094987	     -0.00050727	    191.51050098
      1.18201833	     -0.06142627	     -0.00014929	     -0.20239778	     -0.06509218	      0.88312528	     -0.00011601	     -0.21882102	     -0.00098078	     -0.00049852	    191.67038611
      1.18369487	     -0.06142481	     -0.00014220	     -0.20239603	     -0.06509386	      0.88312445	     -0.00011530	     -0.21882561	     -0.00102248	     -0.00048538	    191.59236077
      1.18537140	     -0.06141905	     -0.00013395	     -0.20239000	     -0.06509561	      0.88312365	     -0.00011458	     -0.21883027	     -0.00106399	     -0.00047031	    191.04873692
      1.18704794	     -0.06141450	     -0.00012874	     -0.20238511	     -0.06509742	      0.88312288	     -0.00011387	     -0.21883502	     -0.00110594	     -0.00045345	    190.92740768
      1.18843438	     -0.06140050	     -0.00012067	     -0.20237089	     -0.06509898	      0.88312226	     -0.00011327	     -0.21883906	     -0.00114119	     -0.00043881	    191.38146281
      1.18982082	     -0.06139506	     -0.00011620	     -0.20236518	     -0.06510059	      0.88312166	     -0.00011268	     -0.21884310	     -0.00117594	     -0.00042309	    191.00957972
      1.19120727	     -0.06138234	     -0.00010967	     -0.20235222	     -0.06510224	      0.88312109	     -0.00011208	     -0.21884729	     -0.00121106	     -0.00040658	    190.92152909
      1.19293858	     -0.06136834	     -0.00010371	     -0.20233786	     -0.06510438	      0.88312040	     -0.00011134	     -0.21885259	     -0.00125531	     -0.00038511	    191.01519436
      1.19442176	     -0.06135123	     -0.00009609	     -0.20232050	     -0.06510627	      0.88311984	     -0.00011070	     -0.21885726	     -0.00129338	     -0.00036615	    190.97696476
      1.19590494	     -0.06133938	     -0.00009190	     -0.20230833	     -0.06510822	      0.88311932	     -0.00011006	     -0.21886196	     -0.00133155	     -0.00034650	    190.74946184
      1.19738812	     -0.06131965	     -0.00008441	     -0.20228833	     -0.06511022	      0.88311882	     -0.00010942	     -0.21886683	     -0.00137003	     -0.00032655	    190.65845497
      1.19887129	     -0.06130453	     -0.00008039	     -0.20227288	     -0.06511228	      0.88311835	     -0.00010879	     -0.21887174	     -0.00140881	     -0.00030639	    190.69554069
      1.20035447	     -0.06128396	     -0.00007293	     -0.20225203	     -0.06511440	      0.88311791	     -0.00010815	     -0.21887679	     -0.00144821	     -0.00028673	    191.28629539
      1.20183765	     -0.06126995	     -0.00006911	     -0.20223769	     -0.06511658	      0.88311750	     -0.00010752	     -0.21888190	     -0.00148657	     -0.00026631	    190.01913907
      1.20332083	     -0.06124455	     -0.00006158	     -0.20221201	     -0.06511881	      0.88311712	     -0.00010689	     -0.21888719	     -0.00152685	     -0.00024675	    191.21952226
      1.20480401	     -0.06123052	     -0.00005797	     -0.20219764	     -0.06512110	      0.88311677	     -0.00010626	     -0.21889251	     -0.00156612	     -0.00022751	    190.58970636
      1.20628718	     -0.06120552	     -0.00005042	     -0.20217234	     -0.06512346	      0.88311644	     -0.00010563	     -0.21889802	     -0.00160612	     -0.00020868	    190.79899676
      1.20777036	     -0.06119007	     -0.00004716	     -0.20215654	     -0.06512587	      0.88311615	     -0.00010500	     -0.21890358	     -0.00164610	     -0.00019038	    190.47988631
      1.20925354	     -0.06116254	     -0.00003962	     -0.20212871	     -0.06512834	      0.88311588	     -0.00010438	     -0.21890933	     -0.00168697	     -0.00017313	    191.31344903
      1.21073672	     -0.06114829	     -0.00003650	     -0.20211411	     -0.06513087	      0.88311563	     -0.00010376	     -0.21891510	     -0.00172705	     -0.00015636	    190.46107241
      1.21221990	     -0.06112038	     -0.00002903	     -0.20208589	     -0.06513346	      0.88311541	     -0.00010314	     -0.21892111	     -0.00176816	     -0.00014045	    190.92839047
      1.21354410	     -0.06110394	     -0.00002588	     -0.20206912	     -0.06513583	      0.88311524	     -0.00010260	     -0.21892648	     -0.00180498	     -0.00012716	    190.98563068
      1.21486830	     -0.06108263	     -0.00002045	     -0.20204752	     -0.06513824	      0.88311508	     -0.00010205	     -0.21893200	     -0.00184186	     -0.00011456	    191.00746793
      1.21619250	     -0.06106331	     -0.00001627	     -0.20202789	     -0.06514071	      0.88311493	     -0.00010151	     -0.21893763	     -0.00187902	     -0.00010277	    191.02776453
      1.21797172	     -0.06103764	     -0.00000963	     -0.20200181	     -0.06514410	      0.88311476	     -0.00010079	     -0.21894537	     -0.00192934	     -0.00008859	    191.11087832
      1.21975094	     -0.06101631	     -0.00000573	     -0.20198002	     -0.06514757	      0.88311462	     -0.00010007	     -0.21895330	     -0.00197933	     -0.00007489	    189.83570156
      1.22098404	     -0.06098957	      0.00000010	     -0.20195301	     -0.06515004	      0.88311453	     -0.00009958	     -0.21895903	     -0.00201556	     -0.00006664	    191.21016869
      1.22221715	     -0.06097387	      0.00000356	     -0.20193700	     -0.06515254	      0.88311445	     -0.00009909	     -0.21896481	     -0.00205114	     -0.00005945	    191.39651493
      1.22396334	     -0.06095249	      0.00000936	     -0.20191519	     -0.06515617	      0.88311436	     -0.00009840	     -0.21897334	     -0.00210114	     -0.00005031	    190.60096153
      1.22570953	     -0.06093248	      0.00001363	     -0.20189471	     -0.06515988	      0.88311427	     -0.00009772	     -0.21898233	     -0.00215338	     -0.00004326	    192.14767017
      1.22708399	     -0.06092215	      0.00001903	     -0.20188406	     -0.06516287	      0.88311422	     -0.00009719	     -0.21898982	     -0.00219298	     -0.00003875	    190.96349413
      1.22845845	     -0.06091441	      0.00002217	     -0.20187594	     -0.06516591	      0.88311417	     -0.00009666	     -0.21899779	     -0.00223385	     -0.00003571	    191.19051595
      1.22983291	     -0.06090819	      0.00002678	     -0.20186937	     -0.06516901	      0.88311412	     -0.00009614	     -0.21900625	     -0.00227471	     -0.00003425	    191.22440087
      1.23155549	     -0.06090844	      0.00003110	     -0.20186917	     -0.06517297	      0.88311406	     -0.00009549	     -0.21901762	     -0.00232557	     -0.00003478	    190.54128674
      1.23327807	     -0.06090311	      0.00003832	     -0.20186341	     -0.06517703	      0.88311400	     -0.00009485	     -0.21902992	     -0.00237680	     -0.00003729	    190.31111823
      1.23448810	     -0.06090808	      0.00004007	     -0.20186804	     -0.06517992	      0.88311395	     -0.00009441	     -0.21903901	     -0.00241324	     -0.00004122	    191.00334009
      1.23569812	     -0.06091297	      0.00004398	     -0.20187261	     -0.06518286	      0.88311390	     -0.00009397	     -0.21904859	     -0.00244885	     -0.00004648	    190.86116021
      1.23741381	     -0.06092217	      0.00004906	     -0.20188137	     -0.06518711	      0.88311381	     -0.00009335	     -0.21906300	     -0.00249930	     -0.00005670	    190.87614396
      1.23912950	     -0.06093378	      0.00005536	     -0.20189256	     -0.06519144	      0.88311370	     -0.00009274	     -0.21907833	     -0.00254914	     -0.00006936	    190.38143002
      1.24084519	     -0.06094988	      0.00005867	     -0.20190820	     -0.06519586	      0.88311357	     -0.00009214	     -0.21909459	     -0.00259908	     -0.00008446	    190.54831705
      1.24211946	     -0.06095806	      0.00006433	     -0.20191609	     -0.06519919	      0.88311346	     -0.00009170	     -0.21910727	     -0.00263562	     -0.00009738	    190.41402631
      1.24339374	     -0.06097118	      0.00006739	     -0.20192889	     -0.06520257	      0.88311332	     -0.00009127	     -0.21912039	     -0.00267186	     -0.00011144	    190.26793514
      1.24504461	     -0.06098744	      0.00007240	     -0.20194474	     -0.06520702	      0.88311312	     -0.00009072	     -0.21913800	     -0.00271851	     -0.00013134	    190.23783168
      1.24669548	     -0.06100578	      0.00007551	     -0.20196266	     -0.06521155	      0.88311289	     -0.00009017	     -0.21915620	     -0.00276431	     -0.00015227	    189.62049945
      1.24834635	     -0.06101348	      0.00008042	     -0.20196996	     -0.06521615	      0.88311262	     -0.00008964	     -0.21917498	     -0.00281001	     -0.00017389	    189.43986787
      1.24973508	     -0.06102912	      0.00008087	     -0.20198522	     -0.06522008	      0.88311236	     -0.00008920	     -0.21919103	     -0.00284849	     -0.00019239	    189.77482561
      1.25112380	     -0.06103802	      0.00008474	     -0.20199379	     -0.06522406	      0.88311208	     -0.00008877	     -0.21920741	     -0.00288638	     -0.00021096	    189.87874648
      1.25251253	     -0.06105044	      0.00008647	     -0.20200586	     -0.06522810	      0.88311178	     -0.00008835	     -0.21922396	     -0.00292374	     -0.00022924	    189.70990928
      1.25433702	     -0.06105992	      0.00009043	     -0.20201490	     -0.06523348	      0.88311134	     -0.00008780	     -0.21924591	     -0.00297262	     -0.00025283	    190.05872739
      1.25569495	     -0.06107252	      0.00009029	     -0.20202713	     -0.06523754	      0.88311099	     -0.00008741	     -0.21926223	     -0.00300826	     -0.00026885	    189.62035948
      1.25705288	     -0.06107963	      0.00009207	     -0.20203391	     -0.06524165	      0.88311061	     -0.00008703	     -0.21927860	     -0.00304359	     -0.00028410	    189.52169688
      1.25841080	     -0.06108967	      0.00009214	     -0.20204359	     -0.06524580	      0.88311021	     -0.00008665	     -0.21929493	     -0.00307902	     -0.00029851	    189.97964448
      1.26024421	     -0.06110443	      0.00009301	     -0.20205789	     -0.06525149	      0.88310965	     -0.00008616	     -0.21931692	     -0.00312502	     -0.00031542	    188.55753176
      1.26172132	     -0.06111397	      0.00009153	     -0.20206702	     -0.06525614	      0.88310918	     -0.00008578	     -0.21933453	     -0.00316364	     -0.00032718	    189.95940048
      1.26319842	     -0.06112540	      0.00009207	     -0.20207807	     -0.06526084	      0.88310868	     -0.00008541	     -0.21935198	     -0.00320094	     -0.00033739	    190.13976295
      1.26467553	     -0.06114155	      0.00009013	     -0.20209383	     -0.06526559	      0.88310818	     -0.00008505	     -0.21936929	     -0.00323731	     -0.00034543	    189.45526070
      1.26615264	     -0.06115212	      0.00008982	     -0.20210402	     -0.06527040	      0.88310766	     -0.00008470	     -0.21938646	     -0.00327443	     -0.00035195	    190.28949804
      1.26762975	     -0.06117145	      0.00008737	     -0.20212296	     -0.06527526	      0.88310714	     -0.00008436	     -0.21940341	     -0.00331039	     -0.00035659	    190.07457214
      1.26940775	     -0.06118978	      0.00008699	     -0.20214086	     -0.06528119	      0.88310650	     -0.00008397	     -0.21942366	     -0.00335347	     -0.00036011	    190.18110073
      1.27064901	     -0.06120907	      0.00008354	     -0.20215979	     -0.06528537	      0.88310606	     -0.00008370	     -0.21943757	     -0.00338316	     -0.00036057	    190.04863827
      1.27189027	     -0.06122686	      0.00008204	     -0.20217726	     -0.06528959	      0.88310561	     -0.00008345	     -0.21945138	     -0.00341267	     -0.00036049	    190.31973816
      1.27363841	     -0.06125758	      0.00007869	     -0.20220753	     -0.06529559	      0.88310498	     -0.00008310	     -0.21947067	     -0.00345329	     -0.00035889	    190.08354943
      1.27538655	     -0.06128514	      0.00007687	     -0.20223467	     -0.06530166	      0.88310436	     -0.00008276	     -0.21948976	     -0.00349319	     -0.00035521	    189.70248581
      1.27690280	     -0.06131895	      0.00007223	     -0.20226807	     -0.06530698	      0.88310382	     -0.00008248	     -0.21950606	     -0.00352803	     -0.00035157	    190.61828200
      1.27841906	     -0.06134688	      0.00007131	     -0.20229566	     -0.06531236	      0.88310329	     -0.00008221	     -0.21952228	     -0.00356114	     -0.00034705	    190.02454797
      1.27993531	     -0.06138339	      0.00006662	     -0.20233177	     -0.06531778	      0.88310277	     -0.00008195	     -0.21953825	     -0.00359396	     -0.00034183	    189.78197265
      1.28127644	     -0.06141087	      0.00006559	     -0.20235896	     -0.06532262	      0.88310231	     -0.00008173	     -0.21955228	     -0.00362295	     -0.00033743	    190.37562010
      1.28261758	     -0.06144495	      0.00006237	     -0.20239271	     -0.06532750	      0.88310186	     -0.00008152	     -0.21956615	     -0.00365068	     -0.00033269	    189.89694671
      1.28395871	     -0.06147678	      0.00006032	     -0.20242425	     -0.06533242	      0.88310142	     -0.00008132	     -0.21957991	     -0.00367827	     -0.00032807	    189.99663685
      1.28583950	     -0.06152666	      0.00005642	     -0.20247371	     -0.06533937	      0.88310081	     -0.00008104	     -0.21959895	     -0.00371606	     -0.00032223	    190.15576738
      1.28748654	     -0.06156535	      0.00005515	     -0.20251206	     -0.06534552	      0.88310028	     -0.00008081	     -0.21961538	     -0.00374775	     -0.00031606	    189.16023451
      1.28896704	     -0.06160950	      0.00005079	     -0.20255588	     -0.06535109	      0.88309982	     -0.00008062	     -0.21962990	     -0.00377618	     -0.00031162	    189.59757454
      1.29044753	     -0.06164596	      0.00005009	     -0.20259208	     -0.06535670	      0.88309936	     -0.00008043	     -0.21964434	     -0.00380340	     -0.00030784	    189.48751305
      1.29192802	     -0.06169065	      0.00004632	     -0.20263645	     -0.06536235	      0.88309891	     -0.00008025	     -0.21965853	     -0.00382995	     -0.00030468	    189.30000654
      1.29340851	     -0.06172890	      0.00004523	     -0.20267444	     -0.06536804	      0.88309846	     -0.00008008	     -0.21967261	     -0.00385582	     -0.00030208	    189.08337679
      1.29488900	     -0.06177274	      0.00004176	     -0.20271799	     -0.06537376	      0.88309801	     -0.00007992	     -0.21968645	     -0.00388089	     -0.00029981	    188.55981729
      1.29636949	     -0.06181255	      0.00004042	     -0.20275754	     -0.06537953	      0.88309757	     -0.00007977	     -0.21970015	     -0.00390606	     -0.00029873	    189.21504145
      1.29784999	     -0.06185815	      0.00003705	     -0.20280286	     -0.06538533	      0.88309713	     -0.00007962	     -0.21971366	     -0.00392949	     -0.00029787	    188.26880993
      1.29933048	     -0.06189784	      0.00003559	     -0.20284231	     -0.06539116	      0.88309669	     -0.00007949	     -0.21972704	     -0.00395301	     -0.00029792	    188.43931600
      1.30081097	     -0.06194417	      0.00003213	     -0.20288838	     -0.06539703	      0.88309625	     -0.00007936	     -0.21974024	     -0.00397546	     -0.00029847	    187.96376541
      1.30229146	     -0.06198484	      0.00003037	     -0.20292880	     -0.06540294	      0.88309580	     -0.00007925	     -0.21975332	     -0.00399786	     -0.00029998	    188.42169198
      1.30377195	     -0.06203211	      0.00002709	     -0.20297583	     -0.06540887	      0.88309536	     -0.00007914	     -0.21976622	     -0.00401854	     -0.00030161	    187.28833638
      1.30525244	     -0.06207362	      0.00002501	     -0.20301711	     -0.06541484	      0.88309491	     -0.00007904	     -0.21977901	     -0.00403992	     -0.00030425	    188.12014316
      1.30673293	     -0.06212035	      0.00002185	     -0.20306361	     -0.06542083	      0.88309446	     -0.00007895	     -0.21979162	     -0.00405946	     -0.00030710	    187.25288143
      1.30821343	     -0.06216204	      0.00001973	     -0.20310508	     -0.06542686	      0.88309400	     -0.00007887	     -0.21980410	     -0.00407894	     -0.00031037	    187.27445100
      1.30969392	     -0.06220796	      0.00001650	     -0.20315078	     -0.06543291	      0.88309354	     -0.00007880	     -0.21981641	     -0.00409770	     -0.00031420	    187.20497060
      1.31134880	     -0.06225590	      0.00001405	     -0.20319850	     -0.06543971	      0.88309301	     -0.00007873	     -0.21982998	     -0.00411807	     -0.00031919	    187.49681265
      1.31300368	     -0.06230886	      0.00000995	     -0.20325122	     -0.06544654	      0.88309248	     -0.00007867	     -0.21984329	     -0.00413657	     -0.00032383	    186.12083149
      1.31440543	     -0.06234348	      0.00000849	     -0.20328567	     -0.06545235	      0.88309202	     -0.00007863	     -0.21985443	     -0.00415315	     -0.00032851	    187.25624362
      1.31580718	     -0.06238705	      0.00000522	     -0.20332905	     -0.06545818	      0.88309156	     -0.00007860	     -0.21986532	     -0.00416784	     -0.00033294	    186.45816867
      1.31720893	     -0.06242452	      0.00000301	     -0.20336636	     -0.06546403	      0.88309109	     -0.00007857	     -0.21987605	     -0.00418279	     -0.00033764	    186.88308376
      1.31901272	     -0.06247871	     -0.00000095	     -0.20342033	     -0.06547159	      0.88309048	     -0.00007855	     -0.21988952	     -0.00420012	     -0.00034336	    185.77124636
      1.32051987	     -0.06251222	     -0.00000271	     -0.20345368	     -0.06547794	      0.88308995	     -0.00007854	     -0.21990053	     -0.00421518	     -0.00034797	    186.72284141
      1.32202702	     -0.06255528	     -0.00000626	     -0.20349657	     -0.06548430	      0.88308943	     -0.00007854	     -0.21991114	     -0.00422896	     -0.00035261	    186.67610727
      1.32353417	     -0.06259058	     -0.00000821	     -0.20353173	     -0.06549068	      0.88308889	     -0.00007855	     -0.21992152	     -0.00424172	     -0.00035629	    186.20627156
      1.32504133	     -0.06262884	     -0.00001192	     -0.20356983	     -0.06549708	      0.88308835	     -0.00007857	     -0.21993154	     -0.00425482	     -0.00036018	    186.96483645
      1.32654848	     -0.06266154	     -0.00001431	     -0.20360239	     -0.06550351	      0.88308781	     -0.00007859	     -0.21994122	     -0.00426596	     -0.00036262	    185.89372294
      1.32805563	     -0.06269265	     -0.00001831	     -0.20363334	     -0.06550995	      0.88308726	     -0.00007863	     -0.21995049	     -0.00427813	     -0.00036449	    186.81622921
      1.32956278	     -0.06272224	     -0.00002114	     -0.20366280	     -0.06551640	      0.88308671	     -0.00007867	     -0.21995935	     -0.00428945	     -0.00036572	    187.24178585
      1.33106993	     -0.06275326	     -0.00002533	     -0.20369367	     -0.06552287	      0.88308616	     -0.00007872	     -0.21996780	     -0.00429943	     -0.00036483	    186.07308391
      1.33257708	     -0.06277410	     -0.00002825	     -0.20371437	     -0.06552936	      0.88308561	     -0.00007878	     -0.21997585	     -0.00431090	     -0.00036334	    187.46462207
      1.33440600	     -0.06281353	     -0.00003344	     -0.20375364	     -0.06553726	      0.88308495	     -0.00007885	     -0.21998489	     -0.00432239	     -0.00035986	    185.90064921
      1.33568493	     -0.06282362	     -0.00003546	     -0.20376362	     -0.06554279	      0.88308449	     -0.00007892	     -0.21999103	     -0.00433223	     -0.00035520	    187.02596786
      1.33696386	     -0.06284325	     -0.00003896	     -0.20378314	     -0.06554834	      0.88308404	     -0.00007898	     -0.21999674	     -0.00434100	     -0.00035025	    187.31139928
      1.33880049	     -0.06287122	     -0.00004336	     -0.20381095	     -0.06555632	      0.88308340	     -0.00007909	     -0.22000459	     -0.00435286	     -0.00034206	    187.09235924
      1.34063712	     -0.06290017	     -0.00004892	     -0.20383973	     -0.06556433	      0.88308278	     -0.00007920	     -0.22001192	     -0.00436542	     -0.00033257	    187.64281168
      1.34201856	     -0.06291279	     -0.00005064	     -0.20385227	     -0.06557037	      0.88308233	     -0.00007930	     -0.22001714	     -0.00437436	     -0.00032394	    187.45381243
      1.34340001	     -0.06293285	     -0.00005417	     -0.20387221	     -0.06557642	      0.88308189	     -0.00007940	     -0.22002202	     -0.00438382	     -0.00031540	    187.89459128
      1.34514031	     -0.06295767	     -0.00005690	     -0.20389693	     -0.06558405	      0.88308135	     -0.00007953	     -0.22002794	     -0.00439451	     -0.00030377	    186.61322532
      1.34668794	     -0.06297763	     -0.00006080	     -0.20391675	     -0.06559086	      0.88308089	     -0.00007965	     -0.22003296	     -0.00440586	     -0.00029357	    187.98860079
      1.34823558	     -0.06299919	     -0.00006256	     -0.20393823	     -0.06559769	      0.88308044	     -0.00007979	     -0.22003778	     -0.00441554	     -0.00028343	    187.44689934
      1.34978322	     -0.06302436	     -0.00006667	     -0.20396327	     -0.06560453	      0.88308001	     -0.00007993	     -0.22004244	     -0.00442612	     -0.00027422	    188.36680913
      1.35133085	     -0.06304698	     -0.00006797	     -0.20398582	     -0.06561139	      0.88307959	     -0.00008007	     -0.22004702	     -0.00443506	     -0.00026523	    187.33355173
      1.35287849	     -0.06307011	     -0.00007192	     -0.20400883	     -0.06561826	      0.88307919	     -0.00008023	     -0.22005143	     -0.00444539	     -0.00025760	    188.52809901
      1.35442612	     -0.06309308	     -0.00007272	     -0.20403174	     -0.06562515	      0.88307880	     -0.00008038	     -0.22005569	     -0.00445409	     -0.00025054	    187.86342393
      1.35597376	     -0.06311952	     -0.00007701	     -0.20405807	     -0.06563205	      0.88307841	     -0.00008055	     -0.22005984	     -0.00446323	     -0.00024505	    188.29673908
      1.35752140	     -0.06313998	     -0.00007726	     -0.20407848	     -0.06563896	      0.88307804	     -0.00008072	     -0.22006391	     -0.00447143	     -0.00024029	    187.81626840
      1.35906903	     -0.06316715	     -0.00008176	     -0.20410553	     -0.06564589	      0.88307767	     -0.00008090	     -0.22006782	     -0.00448046	     -0.00023779	    189.12643448
      1.36061667	     -0.06319063	     -0.00008162	     -0.20412899	     -0.06565283	      0.88307730	     -0.00008108	     -0.22007168	     -0.00448702	     -0.00023563	    187.34176564
      1.36196671	     -0.06321132	     -0.00008522	     -0.20414958	     -0.06565889	      0.88307698	     -0.00008125	     -0.22007496	     -0.00449448	     -0.00023560	    188.75204295
      1.36331675	     -0.06323365	     -0.00008641	     -0.20417186	     -0.06566496	      0.88307666	     -0.00008142	     -0.22007817	     -0.00450038	     -0.00023642	    188.36734607
      1.36493714	     -0.06326147	     -0.00008936	     -0.20419960	     -0.06567226	      0.88307628	     -0.00008163	     -0.22008201	     -0.00450743	     -0.00023889	    188.36951526
      1.36655754	     -0.06328699	     -0.00009070	     -0.20422507	     -0.06567957	      0.88307589	     -0.00008184	     -0.22008582	     -0.00451377	     -0.00024259	    187.85099764
      1.36817793	     -0.06331458	     -0.00009425	     -0.20425257	     -0.06568689	      0.88307549	     -0.00008207	     -0.22008955	     -0.00452068	     -0.00024792	    188.84863005
      1.36979833	     -0.06334194	     -0.00009477	     -0.20427990	     -0.06569422	      0.88307509	     -0.00008229	     -0.22009328	     -0.00452588	     -0.00025440	    188.03383185
      1.37114437	     -0.06336560	     -0.00009788	     -0.20430349	     -0.06570032	      0.88307474	     -0.00008249	     -0.22009637	     -0.00453097	     -0.00026121	    189.04879187
      1.37249042	     -0.06338914	     -0.00009901	     -0.20432700	     -0.06570642	      0.88307438	     -0.00008269	     -0.22009946	     -0.00453455	     -0.00026829	    188.30035856
      1.37383647	     -0.06341212	     -0.00010091	     -0.20434993	     -0.06571253	      0.88307402	     -0.00008289	     -0.22010256	     -0.00453873	     -0.00027656	    188.89395198
      1.37568808	     -0.06344769	     -0.00010285	     -0.20438547	     -0.06572093	      0.88307349	     -0.00008317	     -0.22010685	     -0.00454233	     -0.00028861	    187.26608621
      1.37732616	     -0.06347155	     -0.00010533	     -0.20440927	     -0.06572838	      0.88307301	     -0.00008343	     -0.22011070	     -0.00454740	     -0.00030038	    189.24935620
      1.37896425	     -0.06350650	     -0.00010630	     -0.20444420	     -0.06573583	      0.88307251	     -0.00008369	     -0.22011447	     -0.00454976	     -0.00031303	    188.16501798
      1.38037968	     -0.06352870	     -0.00010866	     -0.20446636	     -0.06574227	      0.88307206	     -0.00008391	     -0.22011786	     -0.00455237	     -0.00032408	    188.90247154
      1.38179512	     -0.06355629	     -0.00010990	     -0.20449394	     -0.06574872	      0.88307159	     -0.00008415	     -0.22012125	     -0.00455404	     -0.00033594	    188.77680662
      1.38321055	     -0.06358281	     -0.00011169	     -0.20452044	     -0.06575516	      0.88307111	     -0.00008438	     -0.22012471	     -0.00455507	     -0.00034766	    188.45415040
      1.38462598	     -0.06360925	     -0.00011283	     -0.20454687	     -0.06576161	      0.88307061	     -0.00008462	     -0.22012823	     -0.00455631	     -0.00035979	    188.88658921
      1.38628702	     -0.06364359	     -0.00011449	     -0.20458120	     -0.06576918	      0.88307000	     -0.00008490	     -0.22013247	     -0.00455601	     -0.00037352	    187.62853919
      1.38794806	     -0.06367163	     -0.00011557	     -0.20460924	     -0.06577675	      0.88306936	     -0.00008519	     -0.22013684	     -0.00455692	     -0.00038725	    188.78303144
      1.38960909	     -0.06370674	     -0.00011722	     -0.20464435	     -0.06578432	      0.88306871	     -0.00008548	     -0.22014121	     -0.00455608	     -0.00040110	    188.54462974
      1.39127013	     -0.06373713	     -0.00011759	     -0.20467477	     -0.06579188	      0.88306803	     -0.00008577	     -0.22014572	     -0.00455461	     -0.00041383	    188.23722771
      1.39302810	     -0.06377872	     -0.00012028	     -0.20471636	     -0.06579989	      0.88306729	     -0.00008609	     -0.22015053	     -0.00455266	     -0.00042792	    188.46753353
      1.39441381	     -0.06380028	     -0.00011948	     -0.20473797	     -0.06580620	      0.88306669	     -0.00008634	     -0.22015448	     -0.00455023	     -0.00043772	    188.07357115
      1.39579953	     -0.06382976	     -0.00012098	     -0.20476747	     -0.06581250	      0.88306608	     -0.00008659	     -0.22015839	     -0.00454751	     -0.00044782	    188.22940982
      1.39718524	     -0.06385791	     -0.00012134	     -0.20479566	     -0.06581880	      0.88306545	     -0.00008685	     -0.22016239	     -0.00454415	     -0.00045769	    188.27962702
      1.39923619	     -0.06390387	     -0.00012324	     -0.20484166	     -0.06582811	      0.88306450	     -0.00008723	     -0.22016844	     -0.00453834	     -0.00047228	    188.40710502
      1.40082070	     -0.06393291	     -0.00012236	     -0.20487078	     -0.06583530	      0.88306374	     -0.00008753	     -0.22017322	     -0.00453269	     -0.00048147	    187.33837795
      1.40240521	     -0.06397216	     -0.00012514	     -0.20491005	     -0.06584248	      0.88306297	     -0.00008783	     -0.22017803	     -0.00452741	     -0.00049111	    188.28990287
      1.40398972	     -0.06400388	     -0.00012341	     -0.20494188	     -0.06584965	      0.88306219	     -0.00008813	     -0.22018305	     -0.00451972	     -0.00050017	    187.15400744
      1.40537344	     -0.06403660	     -0.00012566	     -0.20497463	     -0.06585590	      0.88306149	     -0.00008840	     -0.22018747	     -0.00451373	     -0.00050824	    187.89889998
      1.40675715	     -0.06406732	     -0.00012534	     -0.20500543	     -0.06586214	      0.88306078	     -0.00008867	     -0.22019198	     -0.00450615	     -0.00051546	    187.14596038
      1.40814087	     -0.06409944	     -0.00012625	     -0.20503762	     -0.06586837	      0.88306006	     -0.00008894	     -0.22019656	     -0.00449884	     -0.00052261	    187.43153781
      1.41006717	     -0.06414766	     -0.00012618	     -0.20508598	     -0.06587702	      0.88305905	     -0.00008932	     -0.22020312	     -0.00448618	     -0.00053145	    185.22284672
      1.41158791	     -0.06417872	     -0.00012733	     -0.20511709	     -0.06588384	      0.88305823	     -0.00008962	     -0.22020841	     -0.00447819	     -0.00053803	    187.22925011
      1.41310866	     -0.06421795	     -0.00012647	     -0.20515645	     -0.06589064	      0.88305741	     -0.00008993	     -0.22021375	     -0.00446736	     -0.00054416	    186.23627687
      1.41462941	     -0.06425676	     -0.00012745	     -0.20519535	     -0.06589743	      0.88305658	     -0.00009024	     -0.22021929	     -0.00445679	     -0.00055017	    186.63045593
      1.41615015	     -0.06429611	     -0.00012693	     -0.20523484	     -0.06590420	      0.88305574	     -0.00009055	     -0.22022504	     -0.00444474	     -0.00055566	    185.76215500
      1.41767090	     -0.06433530	     -0.00012750	     -0.20527413	     -0.06591095	      0.88305489	     -0.00009087	     -0.22023096	     -0.00443253	     -0.00056081	    185.82778359
      1.41952949	     -0.06438584	     -0.00012644	     -0.20532485	     -0.06591917	      0.88305384	     -0.00009125	     -0.22023844	     -0.00441631	     -0.00056747	    185.45807376
      1.42091292	     -0.06442303	     -0.00012731	     -0.20536215	     -0.06592527	      0.88305305	     -0.00009154	     -0.22024415	     -0.00440356	     -0.00057180	    185.36761633
      1.42229634	     -0.06446153	     -0.00012645	     -0.20540079	     -0.06593135	      0.88305226	     -0.00009183	     -0.22024998	     -0.00438982	     -0.00057637	    184.85766663
      1.42367977	     -0.06450039	     -0.00012626	     -0.20543980	     -0.06593742	      0.88305146	     -0.00009213	     -0.22025595	     -0.00437589	     -0.00058124	    185.06006873
      1.42546023	     -0.06455402	     -0.00012519	     -0.20549364	     -0.06594519	      0.88305042	     -0.00009251	     -0.22026386	     -0.00435543	     -0.00058700	    182.94855785
      1.42705848	     -0.06459454	     -0.00012466	     -0.20553432	     -0.06595214	      0.88304948	     -0.00009285	     -0.22027115	     -0.00433856	     -0.00059227	    184.45423742
      1.42865672	     -0.06464271	     -0.00012292	     -0.20558271	     -0.06595906	      0.88304853	     -0.00009320	     -0.22027851	     -0.00431875	     -0.00059735	    183.22951131
      1.43025497	     -0.06468567	     -0.00012203	     -0.20562586	     -0.06596594	      0.88304757	     -0.00009354	     -0.22028609	     -0.00429967	     -0.00060297	    184.62389443
      1.43185321	     -0.06473535	     -0.00011946	     -0.20567579	     -0.06597280	      0.88304660	     -0.00009389	     -0.22029379	     -0.00427694	     -0.00060754	    181.91444121
      1.43325096	     -0.06476823	     -0.00011811	     -0.20570886	     -0.06597876	      0.88304575	     -0.00009420	     -0.22030068	     -0.00425908	     -0.00061201	    183.69647123
      1.43464871	     -0.06480709	     -0.00011555	     -0.20574794	     -0.06598470	      0.88304489	     -0.00009450	     -0.22030759	     -0.00423864	     -0.00061592	    182.62359546
      1.43604646	     -0.06484075	     -0.00011313	     -0.20578183	     -0.06599061	      0.88304402	     -0.00009481	     -0.22031461	     -0.00421831	     -0.00061952	    182.69236574
      1.43795244	     -0.06488646	     -0.00010876	     -0.20582787	     -0.06599863	      0.88304284	     -0.00009522	     -0.22032422	     -0.00418942	     -0.00062395	    182.27880631
      1.43985842	     -0.06492681	     -0.00010533	     -0.20586855	     -0.06600658	      0.88304165	     -0.00009564	     -0.22033389	     -0.00415950	     -0.00062660	    182.11067203
      1.44112105	     -0.06495022	     -0.00010086	     -0.20589221	     -0.06601182	      0.88304086	     -0.00009592	     -0.22034036	     -0.00413958	     -0.00062835	    182.11463007
      1.44238368	     -0.06497298	     -0.00009749	     -0.20591520	     -0.06601704	      0.88304006	     -0.00009619	     -0.22034684	     -0.00411873	     -0.00062888	    181.63608850
      1.44403557	     -0.06499970	     -0.00009242	     -0.20594224	     -0.06602382	      0.88303902	     -0.00009655	     -0.22035533	     -0.00409190	     -0.00062928	    182.12811100
      1.44568745	     -0.06502656	     -0.00008719	     -0.20596943	     -0.06603055	      0.88303798	     -0.00009692	     -0.22036384	     -0.00406282	     -0.00062744	    179.98273684
      1.44733934	     -0.06504069	     -0.00008142	     -0.20598389	     -0.06603724	      0.88303695	     -0.00009728	     -0.22037243	     -0.00403636	     -0.00062465	    181.87332749
      1.44899123	     -0.06506324	     -0.00007572	     -0.20600678	     -0.06604389	      0.88303592	     -0.00009764	     -0.22038091	     -0.00400741	     -0.00062042	    180.63004736
      1.45064311	     -0.06507462	     -0.00006936	     -0.20601849	     -0.06605048	      0.88303490	     -0.00009801	     -0.22038955	     -0.00397907	     -0.00061422	    180.77060777
      1.45229500	     -0.06509127	     -0.00006357	     -0.20603547	     -0.06605703	      0.88303389	     -0.00009837	     -0.22039816	     -0.00395072	     -0.00060689	    180.58706747
      1.45372250	     -0.06509514	     -0.00005768	     -0.20603964	     -0.06606265	      0.88303303	     -0.00009869	     -0.22040570	     -0.00392609	     -0.00059895	    180.83646512
      1.45515001	     -0.06510462	     -0.00005233	     -0.20604941	     -0.06606824	      0.88303218	     -0.00009901	     -0.22041323	     -0.00390103	     -0.00058988	    180.19435661
      1.45689062	     -0.06511204	     -0.00004558	     -0.20605718	     -0.06607501	      0.88303117	     -0.00009940	     -0.22042260	     -0.00387092	     -0.00057742	    180.13783092
      1.45836157	     -0.06512071	     -0.00003994	     -0.20606614	     -0.06608068	      0.88303033	     -0.00009973	     -0.22043066	     -0.00384536	     -0.00056542	    179.50574760
      1.45983251	     -0.06513183	     -0.00003438	     -0.20607755	     -0.06608632	      0.88302950	     -0.00010007	     -0.22043907	     -0.00382062	     -0.00055298	    180.11467548
      1.46179994	     -0.06516277	     -0.00002731	     -0.20610885	     -0.06609380	      0.88302843	     -0.00010052	     -0.22045111	     -0.00378687	     -0.00053662	    179.64730178
      1.46325900	     -0.06518314	     -0.00002175	     -0.20612950	     -0.06609931	      0.88302766	     -0.00010086	     -0.22046094	     -0.00376159	     -0.00052341	    179.11719741
      1.46471807	     -0.06521387	     -0.00001642	     -0.20616051	     -0.06610478	      0.88302690	     -0.00010120	     -0.22047151	     -0.00373610	     -0.00051171	    178.59224531
      1.46617713	     -0.06524588	     -0.00001072	     -0.20619280	     -0.06611021	      0.88302617	     -0.00010154	     -0.22048295	     -0.00371078	     -0.00050154	    178.99255115
      1.46804830	     -0.06529892	     -0.00000346	     -0.20624621	     -0.06611712	      0.88302524	     -0.00010199	     -0.22049890	     -0.00367570	     -0.00049039	    176.58348127
      1.46946978	     -0.06533669	      0.00000199	     -0.20628426	     -0.06612233	      0.88302455	     -0.00010233	     -0.22051210	     -0.00365099	     -0.00048435	    178.47820047
      1.47089125	     -0.06538422	      0.00000738	     -0.20633207	     -0.06612750	      0.88302386	     -0.00010267	     -0.22052619	     -0.00362339	     -0.00047994	    177.27641226
      1.47265934	     -0.06544523	      0.00001405	     -0.20639344	     -0.06613388	      0.88302301	     -0.00010311	     -0.22054510	     -0.00358929	     -0.00047820	    177.87458440
      1.47442744	     -0.06551678	      0.00002047	     -0.20646538	     -0.06614019	      0.88302217	     -0.00010355	     -0.22056542	     -0.00355200	     -0.00047924	    175.49176297
      1.47582954	     -0.06556549	      0.00002609	     -0.20651439	     -0.06614515	      0.88302149	     -0.00010390	     -0.22058269	     -0.00352327	     -0.00048275	    176.69056251
      1.47723164	     -0.06562546	      0.00003139	     -0.20657467	     -0.06615007	      0.88302081	     -0.00010426	     -0.22060077	     -0.00349233	     -0.00048869	    175.85867652
      1.47902405	     -0.06570336	      0.00003841	     -0.20665299	     -0.06615629	      0.88301993	     -0.00010472	     -0.22062523	     -0.00345134	     -0.00049936	    174.96817447
      1.48054262	     -0.06577405	      0.00004393	     -0.20672405	     -0.06616151	      0.88301916	     -0.00010511	     -0.22064711	     -0.00341556	     -0.00051063	    174.33560966
      1.48206119	     -0.06584349	      0.00004951	     -0.20679386	     -0.06616667	      0.88301838	     -0.00010551	     -0.22067009	     -0.00337888	     -0.00052455	    174.67698307
      1.48376944	     -0.06592991	      0.00005497	     -0.20688070	     -0.06617240	      0.88301746	     -0.00010597	     -0.22069723	     -0.00333534	     -0.00054302	    173.97142475
      1.48547769	     -0.06601669	      0.00006054	     -0.20696793	     -0.06617806	      0.88301652	     -0.00010643	     -0.22072583	     -0.00328941	     -0.00056291	    172.68049276
      1.48718594	     -0.06610524	      0.00006564	     -0.20705693	     -0.06618364	      0.88301554	     -0.00010690	     -0.22075573	     -0.00324291	     -0.00058552	    172.96237172
      1.48889419	     -0.06619559	      0.00007147	     -0.20714776	     -0.06618914	      0.88301452	     -0.00010737	     -0.22078681	     -0.00319303	     -0.00060973	    171.98921077
      1.49038659	     -0.06627824	      0.00007613	     -0.20723085	     -0.06619387	      0.88301359	     -0.00010780	     -0.22081487	     -0.00314822	     -0.00063151	    171.23891580
      1.49187898	     -0.06635745	      0.00008160	     -0.20731052	     -0.06619854	      0.88301263	     -0.00010822	     -0.22084375	     -0.00310240	     -0.00065416	    171.58210674
      1.49374733	     -0.06646890	      0.00008754	     -0.20742257	     -0.06620428	      0.88301138	     -0.00010876	     -0.22088090	     -0.00304106	     -0.00068275	    169.42337885
      1.49527984	     -0.06655170	      0.00009249	     -0.20750587	     -0.06620890	      0.88301032	     -0.00010921	     -0.22091235	     -0.00299065	     -0.00070576	    170.36110882
      1.49681234	     -0.06664576	      0.00009699	     -0.20760045	     -0.06621344	      0.88300922	     -0.00010967	     -0.22094445	     -0.00293732	     -0.00072900	    169.70029721
      1.49834485	     -0.06673577	      0.00010164	     -0.20769100	     -0.06621790	      0.88300809	     -0.00011013	     -0.22097731	     -0.00288221	     -0.00075143	    169.38085735
      1.49987736	     -0.06682850	      0.00010608	     -0.20778429	     -0.06622227	      0.88300692	     -0.00011060	     -0.22101072	     -0.00282502	     -0.00077280	    168.66314477
      1.50193007	     -0.06695226	      0.00011140	     -0.20790883	     -0.06622799	      0.88300530	     -0.00011123	     -0.22105639	     -0.00274581	     -0.00080030	    168.13620330
      1.50348158	     -0.06703990	      0.00011537	     -0.20799705	     -0.06623221	      0.88300405	     -0.00011172	     -0.22109144	     -0.00268405	     -0.00081751	    167.22477946
      1.50503309	     -0.06713601	      0.00011810	     -0.20809376	     -0.06623632	      0.88300277	     -0.00011221	     -0.22112704	     -0.00262077	     -0.00083412	    167.84511601
      1.50658460	     -0.06723388	      0.00012152	     -0.20819226	     -0.06624034	      0.88300146	     -0.00011271	     -0.22116323	     -0.00255447	     -0.00084940	    166.86992613
      1.50813611	     -0.06732827	      0.00012484	     -0.20828731	     -0.06624425	      0.88300013	     -0.00011321	     -0.22119987	     -0.00248676	     -0.00086236	    166.62391608
      1.50987188	     -0.06743453	      0.00012901	     -0.20839433	     -0.06624850	      0.88299863	     -0.00011379	     -0.22124122	     -0.00240898	     -0.00087513	    166.42089674
      1.51160765	     -0.06754169	      0.00013333	     -0.20850227	     -0.06625261	      0.88299710	     -0.00011436	     -0.22128282	     -0.00232844	     -0.00088456	    165.54906666
      1.51334342	     -0.06764766	      0.00013711	     -0.20860906	     -0.06625658	      0.88299556	     -0.00011495	     -0.22132463	     -0.00224539	     -0.00089094	    164.34793631
      1.51507919	     -0.06774511	      0.00014014	     -0.20870731	     -0.06626040	      0.88299401	     -0.00011554	     -0.22136662	     -0.00216093	     -0.00089495	    164.68813691
      1.51658786	     -0.06783561	      0.00014159	     -0.20879853	     -0.06626361	      0.88299266	     -0.00011606	     -0.22140314	     -0.00208498	     -0.00089578	    163.91461977
      1.51809652	     -0.06792203	      0.00014275	     -0.20888567	     -0.06626669	      0.88299130	     -0.00011659	     -0.22143983	     -0.00200804	     -0.00089472	    164.29274954
      1.51983388	     -0.06802321	      0.00014428	     -0.20898770	     -0.06627010	      0.88298975	     -0.00011721	     -0.22148207	     -0.00191671	     -0.00089136	    163.87097981
      1.52157123	     -0.06811932	      0.00014577	     -0.20908470	     -0.06627335	      0.88298821	     -0.00011783	     -0.22152415	     -0.00182233	     -0.00088426	    162.40987144
      1.52330858	     -0.06820756	      0.00014785	     -0.20917386	     -0.06627644	      0.88298668	     -0.00011846	     -0.22156580	     -0.00172759	     -0.00087493	    163.24555623
      1.52504593	     -0.06829528	      0.00015024	     -0.20926252	     -0.06627935	      0.88298517	     -0.00011911	     -0.22160680	     -0.00162906	     -0.00086244	    161.97903479
      1.52678329	     -0.06837826	      0.00015198	     -0.20934645	     -0.06628210	      0.88298369	     -0.00011976	     -0.22164720	     -0.00152946	     -0.00084689	    161.68274237
      1.52852064	     -0.06845693	      0.00015310	     -0.20942609	     -0.06628467	      0.88298223	     -0.00012042	     -0.22168681	     -0.00142784	     -0.00082849	    161.53367540
      1.53025799	     -0.06853125	      0.00015425	     -0.20950139	     -0.06628706	      0.88298081	     -0.00012109	     -0.22172543	     -0.00132403	     -0.00080724	    161.08432377
      1.53199534	     -0.06859766	      0.00015427	     -0.20956880	     -0.06628927	      0.88297943	     -0.00012177	     -0.22176291	     -0.00121889	     -0.00078335	    161.51505025
      1.53373270	     -0.06866418	      0.00015408	     -0.20963632	     -0.06629129	      0.88297809	     -0.00012246	     -0.22179906	     -0.00111124	     -0.00075700	    160.88624450
      1.53547005	     -0.06872083	      0.00015165	     -0.20969395	     -0.06629313	      0.88297680	     -0.00012316	     -0.22183390	     -0.00100240	     -0.00072723	    160.74831973
      1.53720740	     -0.06877672	      0.00015002	     -0.20975085	     -0.06629478	      0.88297556	     -0.00012387	     -0.22186735	     -0.00089216	     -0.00069544	    160.53653218
      1.53894475	     -0.06883286	      0.00014545	     -0.20980797	     -0.06629623	      0.88297438	     -0.00012460	     -0.22189944	     -0.00078040	     -0.00066121	    160.09203374
      1.54038796	     -0.06887322	      0.00014364	     -0.20984918	     -0.06629729	      0.88297345	     -0.00012520	     -0.22192507	     -0.00068715	     -0.00063124	    160.24315029
      1.54183118	     -0.06891531	      0.00014002	     -0.20989211	     -0.06629821	      0.88297256	     -0.00012581	     -0.22194972	     -0.00059310	     -0.00060049	    160.58808579
      1.54398130	     -0.06897629	      0.00013560	     -0.20995436	     -0.06629934	      0.88297132	     -0.00012674	     -0.22198470	     -0.00045048	     -0.00055299	    159.61661715
      1.54553039	     -0.06901656	      0.00013065	     -0.20999553	     -0.06629995	      0.88297049	     -0.00012741	     -0.22200857	     -0.00034804	     -0.00051821	    160.60108182
      1.54707947	     -0.06905492	      0.00012705	     -0.21003483	     -0.06630041	      0.88296972	     -0.00012809	     -0.22203126	     -0.00024332	     -0.00048255	    159.57646618
      1.54905924	     -0.06910157	      0.00012073	     -0.21008265	     -0.06630076	      0.88296881	     -0.00012897	     -0.22205852	     -0.00010970	     -0.00043752	    159.94274708
      1.55058561	     -0.06913154	      0.00011686	     -0.21011356	     -0.06630085	      0.88296817	     -0.00012965	     -0.22207819	     -0.00000533	     -0.00040124	    158.97252145
      1.55211198	     -0.06915616	      0.00011209	     -0.21013910	     -0.06630078	      0.88296758	     -0.00013034	     -0.22209654	      0.00009871	     -0.00036645	    160.05733527
      1.55363835	     -0.06918385	      0.00010757	     -0.21016773	     -0.06630055	      0.88296705	     -0.00013103	     -0.22211358	      0.00020500	     -0.00033203	    159.22009692
      1.55559464	     -0.06920886	      0.00010110	     -0.21019394	     -0.06630001	      0.88296644	     -0.00013192	     -0.22213359	      0.00034044	     -0.00028939	    160.12760464
      1.55726016	     -0.06922604	      0.00009677	     -0.21021217	     -0.06629935	      0.88296599	     -0.00013269	     -0.22214873	      0.00045828	     -0.00025254	    158.13382814
      1.55892567	     -0.06923375	      0.00009083	     -0.21022091	     -0.06629849	      0.88296560	     -0.00013347	     -0.22216216	      0.00057396	     -0.00021701	    159.57708478
      1.56059118	     -0.06923974	      0.00008651	     -0.21022795	     -0.06629744	      0.88296526	     -0.00013425	     -0.22217374	      0.00069197	     -0.00018184	    158.50450242
      1.56225669	     -0.06923593	      0.00008060	     -0.21022517	     -0.06629619	      0.88296499	     -0.00013503	     -0.22218352	      0.00080829	     -0.00014736	    159.85406473
      1.56392220	     -0.06923221	      0.00007605	     -0.21022250	     -0.06629474	      0.88296477	     -0.00013582	     -0.22219139	      0.00092626	     -0.00011331	    159.17812208
      1.56558771	     -0.06922059	      0.00006998	     -0.21021191	     -0.06629310	      0.88296461	     -0.00013661	     -0.22219752	      0.00104306	     -0.00007966	    159.76029909
      1.56725323	     -0.06920695	      0.00006529	     -0.21019932	     -0.06629127	      0.88296451	     -0.00013740	     -0.22220187	      0.00116061	     -0.00004555	    158.91301561
      1.56891874	     -0.06919263	      0.00005886	     -0.21018600	     -0.06628924	      0.88296446	     -0.00013820	     -0.22220460	      0.00127627	     -0.00001273	    160.13737836
      1.57058425	     -0.06917553	      0.00005418	     -0.21016994	     -0.06628701	      0.88296447	     -0.00013900	     -0.22220579	      0.00139347	      0.00002070	    158.64586462
      1.57224976	     -0.06915278	      0.00004806	     -0.21014819	     -0.06628460	      0.88296453	     -0.00013980	     -0.22220558	      0.00150787	      0.00005274	    160.24893380
      1.57391527	     -0.06913251	      0.00004303	     -0.21012894	     -0.06628199	      0.88296464	     -0.00014061	     -0.22220388	      0.00162434	      0.00008494	    158.60144822
      1.57558078	     -0.06910109	      0.00003589	     -0.21009849	     -0.06627919	      0.88296481	     -0.00014141	     -0.22220079	      0.00173724	      0.00011611	    161.03619178
      1.57724630	     -0.06906791	      0.00003029	     -0.21006632	     -0.06627620	      0.88296503	     -0.00014222	     -0.22219608	      0.00185285	      0.00014766	    159.20858580
      1.57891181	     -0.06901294	      0.00002357	     -0.21001232	     -0.06627302	      0.88296530	     -0.00014303	     -0.22218961	      0.00196480	      0.00018015	    160.87041492
      1.58057732	     -0.06894911	      0.00001880	     -0.20994949	     -0.06626966	      0.88296563	     -0.00014384	     -0.22218093	      0.00207685	      0.00021307	    161.11946131
      1.58224283	     -0.06886700	      0.00001332	     -0.20986836	     -0.06626610	      0.88296602	     -0.00014464	     -0.22216985	      0.00218708	      0.00024885	    161.40601187
      1.58390834	     -0.06877317	      0.00000949	     -0.20977554	     -0.06626237	      0.88296646	     -0.00014545	     -0.22215624	      0.00229607	      0.00028682	    160.90903879
      1.58557385	     -0.06866058	      0.00000509	     -0.20966390	     -0.06625846	      0.88296697	     -0.00014626	     -0.22214007	      0.00240106	      0.00032749	    162.52759042
      1.58723937	     -0.06854161	      0.00000211	     -0.20954589	     -0.06625438	      0.88296755	     -0.00014707	     -0.22212125	      0.00250482	      0.00037150	    162.20455958
      1.58890488	     -0.06840774	     -0.00000176	     -0.20941294	     -0.06625012	      0.88296821	     -0.00014788	     -0.22209997	      0.00260411	      0.00041866	    163.87641257
      1.59057039	     -0.06827143	     -0.00000437	     -0.20927754	     -0.06624570	      0.88296895	     -0.00014869	     -0.22207629	      0.00270131	      0.00046887	    164.06444312
      1.59223590	     -0.06812567	     -0.00000838	     -0.20913263	     -0.06624112	      0.88296977	     -0.00014951	     -0.22205050	      0.00279524	      0.00052247	    164.06890888
      1.59390141	     -0.06796738	     -0.00001068	     -0.20897517	     -0.06623639	      0.88297069	     -0.00015032	     -0.22202257	      0.00288479	      0.00057893	    165.13994316
      1.59556692	     -0.06780413	     -0.00001480	     -0.20881271	     -0.06623152	      0.88297170	     -0.00015113	     -0.22199251	      0.00297086	      0.00063802	    166.21672495
      1.59723243	     -0.06763381	     -0.00001674	     -0.20864316	     -0.06622650	      0.88297282	     -0.00015195	     -0.22196049	      0.00305342	      0.00069926	    166.79830715
      1.59889795	     -0.06745727	     -0.00002072	     -0.20846732	     -0.06622135	      0.88297404	     -0.00015276	     -0.22192654	      0.00313205	      0.00076271	    167.56979207
      1.60056346	     -0.06727493	     -0.00002243	     -0.20828569	     -0.06621607	      0.88297536	     -0.00015358	     -0.22189074	      0.00320637	      0.00082717	    168.70795106
      1.60222897	     -0.06709112	     -0.00002704	     -0.20810250	     -0.06621067	      0.88297679	     -0.00015440	     -0.22185326	      0.00327693	      0.00089261	    169.52785473
      1.60389448	     -0.06690324	     -0.00002837	     -0.20791523	     -0.06620516	      0.88297833	     -0.00015522	     -0.22181429	      0.00334348	      0.00095873	    169.88665191
      1.60538014	     -0.06673760	     -0.00003306	     -0.20775006	     -0.06620015	      0.88297980	     -0.00015595	     -0.22177839	      0.00339913	      0.00101729	    170.72138418
      1.60686579	     -0.06656766	     -0.00003503	     -0.20758060	     -0.06619506	      0.88298136	     -0.00015668	     -0.22174154	      0.00345127	      0.00107473	    171.78102785
      1.60869372	     -0.06636380	     -0.00004005	     -0.20737725	     -0.06618869	      0.88298338	     -0.00015759	     -0.22169495	      0.00351192	      0.00114405	    171.79200315
      1.61017293	     -0.06619434	     -0.00004215	     -0.20720818	     -0.06618347	      0.88298512	     -0.00015832	     -0.22165640	      0.00355609	      0.00119822	    173.39372949
      1.61165215	     -0.06603092	     -0.00004635	     -0.20704510	     -0.06617818	      0.88298693	     -0.00015905	     -0.22161715	      0.00359807	      0.00125065	    173.72950844
      1.61313137	     -0.06586770	     -0.00004943	     -0.20688219	     -0.06617282	      0.88298881	     -0.00015979	     -0.22157741	      0.00363615	      0.00130019	    174.92062977
      1.61520010	     -0.06565697	     -0.00005574	     -0.20667183	     -0.06616525	      0.88299157	     -0.00016082	     -0.22152118	      0.00368632	      0.00136445	    173.41257501
      1.61666831	     -0.06549623	     -0.00005868	     -0.20651132	     -0.06615982	      0.88299361	     -0.00016155	     -0.22148115	      0.00371480	      0.00140660	    176.71110455
      1.61813652	     -0.06535314	     -0.00006326	     -0.20636842	     -0.06615434	      0.88299570	     -0.00016229	     -0.22144090	      0.00374349	      0.00144420	    176.51000427
      1.61960473	     -0.06520899	     -0.00006663	     -0.20622446	     -0.06614883	      0.88299784	     -0.00016303	     -0.22140070	      0.00376824	      0.00147698	    177.88299774
      1.62143044	     -0.06504274	     -0.00007197	     -0.20605839	     -0.06614192	      0.88300057	     -0.00016394	     -0.22135079	      0.00379721	      0.00151168	    176.77893809
      1.62302208	     -0.06488849	     -0.00007471	     -0.20590428	     -0.06613586	      0.88300300	     -0.00016475	     -0.22130749	      0.00381618	      0.00153510	    179.82130186
      1.62461373	     -0.06475691	     -0.00007975	     -0.20577281	     -0.06612977	      0.88300546	     -0.00016555	     -0.22126428	      0.00383540	      0.00155339	    178.49907510
      1.62620537	     -0.06461687	     -0.00008241	     -0.20563285	     -0.06612366	      0.88300794	     -0.00016635	     -0.22122154	      0.00384949	      0.00156438	    180.69916334
      1.62779701	     -0.06449340	     -0.00008731	     -0.20550943	     -0.06611752	      0.88301044	     -0.00016716	     -0.22117905	      0.00386321	      0.00156978	    179.65258963
      1.62915018	     -0.06438115	     -0.00008948	     -0.20539722	     -0.06611229	      0.88301256	     -0.00016785	     -0.22114333	      0.00387102	      0.00156868	    181.46656324
      1.63050334	     -0.06428091	     -0.00009285	     -0.20529700	     -0.06610704	      0.88301468	     -0.00016853	     -0.22110789	      0.00387862	      0.00156375	    181.02775291
      1.63185651	     -0.06418177	     -0.00009572	     -0.20519786	     -0.06610179	      0.88301679	     -0.00016922	     -0.22107285	      0.00388353	      0.00155407	    182.00416260
      1.63372524	     -0.06405798	     -0.00009991	     -0.20507406	     -0.06609453	      0.88301968	     -0.00017018	     -0.22102521	      0.00388933	      0.00153431	    180.86896469
      1.63538157	     -0.06394461	     -0.00010252	     -0.20496064	     -0.06608809	      0.88302220	     -0.00017102	     -0.22098383	      0.00388939	      0.00151039	    183.29092134
      1.63703790	     -0.06385086	     -0.00010511	     -0.20486685	     -0.06608164	      0.88302468	     -0.00017187	     -0.22094315	      0.00388955	      0.00148060	    182.50242465
      1.63845720	     -0.06376572	     -0.00010714	     -0.20478165	     -0.06607613	      0.88302676	     -0.00017260	     -0.22090907	      0.00388694	      0.00145138	    183.47050086
      1.63987651	     -0.06369279	     -0.00010972	     -0.20470865	     -0.06607061	      0.88302879	     -0.00017332	     -0.22087564	      0.00388364	      0.00141786	    183.56690237
      1.64129582	     -0.06362307	     -0.00011292	     -0.20463884	     -0.06606510	      0.88303078	     -0.00017405	     -0.22084312	      0.00387886	      0.00138082	    183.97283172
      1.64314746	     -0.06354540	     -0.00011727	     -0.20456101	     -0.06605793	      0.88303329	     -0.00017501	     -0.22080211	      0.00387082	      0.00132733	    184.27353990
      1.64461681	     -0.06348705	     -0.00012017	     -0.20450255	     -0.06605224	      0.88303521	     -0.00017576	     -0.22077076	      0.00386308	      0.00128146	    184.66728501
      1.64608615	     -0.06343722	     -0.00012226	     -0.20445260	     -0.06604657	      0.88303705	     -0.00017652	     -0.22074039	      0.00385458	      0.00123278	    184.52332889
      1.64755550	     -0.06338827	     -0.00012449	     -0.20440352	     -0.06604092	      0.88303883	     -0.00017728	     -0.22071100	      0.00384496	      0.00118141	    184.91309837
      1.64933271	     -0.06333694	     -0.00012625	     -0.20435205	     -0.06603410	      0.88304087	     -0.00017819	     -0.22067662	      0.00383305	      0.00111637	    184.15645326
      1.65080760	     -0.06329512	     -0.00012876	     -0.20431009	     -0.06602845	      0.88304247	     -0.00017895	     -0.22064906	      0.00382132	      0.00106049	    185.23741306
      1.65228250	     -0.06325737	     -0.00013017	     -0.20427222	     -0.06602282	      0.88304400	     -0.00017972	     -0.22062231	      0.00380961	      0.00100311	    185.37371072
      1.65375740	     -0.06322341	     -0.00013261	     -0.20423811	     -0.06601721	      0.88304543	     -0.00018048	     -0.22059643	      0.00379713	      0.00094456	    185.96217219
      1.65523229	     -0.06319448	     -0.00013451	     -0.20420904	     -0.06601162	      0.88304678	     -0.00018124	     -0.22057141	      0.00378500	      0.00088603	    185.14142159
      1.65670719	     -0.06316518	     -0.00013674	     -0.20417958	     -0.06600605	      0.88304805	     -0.00018200	     -0.22054721	      0.00377113	      0.00082718	    186.22735512
      1.65855784	     -0.06313776	     -0.00013824	     -0.20415199	     -0.06599909	      0.88304951	     -0.00018296	     -0.22051791	      0.00375460	      0.00075407	    185.40235115
      1.65987184	     -0.06311637	     -0.00014039	     -0.20413045	     -0.06599416	      0.88305047	     -0.00018363	     -0.22049783	      0.00374153	      0.00070306	    186.34799756
      1.66118585	     -0.06310023	     -0.00014146	     -0.20411418	     -0.06598925	      0.88305136	     -0.00018431	     -0.22047829	      0.00372890	      0.00065288	    186.19027296
      1.66297641	     -0.06308257	     -0.00014352	     -0.20409632	     -0.06598259	      0.88305247	     -0.00018523	     -0.22045257	      0.00371101	      0.00058596	    186.46575086
      1.66449289	     -0.06306994	     -0.00014453	     -0.20408355	     -0.06597698	      0.88305331	     -0.00018601	     -0.22043159	      0.00369594	      0.00053198	    185.88139201
      1.66600938	     -0.06306026	     -0.00014646	     -0.20407370	     -0.06597138	      0.88305408	     -0.00018679	     -0.22041139	      0.00367995	      0.00047950	    186.67115567
      1.66752586	     -0.06305808	     -0.00014715	     -0.20407137	     -0.06596582	      0.88305477	     -0.00018757	     -0.22039193	      0.00366442	      0.00042910	    186.43351854
      1.66904235	     -0.06305906	     -0.00014940	     -0.20407218	     -0.06596027	      0.88305538	     -0.00018835	     -0.22037331	      0.00364887	      0.00038122	    186.26155690
      1.67055883	     -0.06306293	     -0.00015009	     -0.20407589	     -0.06595475	      0.88305593	     -0.00018912	     -0.22035550	      0.00363276	      0.00033535	    186.58682141
      1.67207531	     -0.06307422	     -0.00015239	     -0.20408701	     -0.06594925	      0.88305640	     -0.00018990	     -0.22033849	      0.00361726	      0.00029209	    186.35921774
      1.67359180	     -0.06308758	     -0.00015295	     -0.20410023	     -0.06594378	      0.88305681	     -0.00019067	     -0.22032234	      0.00360184	      0.00025106	    186.02071272
      1.67510828	     -0.06310439	     -0.00015503	     -0.20411687	     -0.06593833	      0.88305716	     -0.00019145	     -0.22030699	      0.00358654	      0.00021238	    186.04561743
      1.67662477	     -0.06312668	     -0.00015549	     -0.20413902	     -0.06593290	      0.88305746	     -0.00019222	     -0.22029242	      0.00357135	      0.00017557	    186.12834571
      1.67814125	     -0.06315260	     -0.00015771	     -0.20416479	     -0.06592750	      0.88305770	     -0.00019299	     -0.22027866	      0.00355686	      0.00014094	    185.96221378
      1.67965774	     -0.06318137	     -0.00015786	     -0.20419343	     -0.06592211	      0.88305789	     -0.00019375	     -0.22026570	      0.00354294	      0.00010849	    185.39862178
      1.68117422	     -0.06321498	     -0.00016021	     -0.20422689	     -0.06591675	      0.88305803	     -0.00019452	     -0.22025351	      0.00352897	      0.00007744	    185.88579287
      1.68269070	     -0.06325343	     -0.00015980	     -0.20426524	     -0.06591141	      0.88305812	     -0.00019528	     -0.22024211	      0.00351645	      0.00004822	    184.89371328
      1.68420719	     -0.06329456	     -0.00016217	     -0.20430624	     -0.06590609	      0.88305818	     -0.00019605	     -0.22023155	      0.00350394	      0.00002084	    184.96710107
      1.68572367	     -0.06333908	     -0.00016209	     -0.20435066	     -0.06590078	      0.88305819	     -0.00019681	     -0.22022178	      0.00349207	     -0.00000569	    184.93935031
      1.68724016	     -0.06339070	     -0.00016462	     -0.20440216	     -0.06589549	      0.88305816	     -0.00019757	     -0.22021278	      0.00348187	     -0.00003026	    183.91586921
      1.68875664	     -0.06343989	     -0.00016433	     -0.20445128	     -0.06589022	      0.88305810	     -0.00019832	     -0.22020455	      0.00347143	     -0.00005425	    184.24147682
      1.69027312	     -0.06349799	     -0.00016625	     -0.20450929	     -0.06588496	      0.88305800	     -0.00019908	     -0.22019697	      0.00346276	     -0.00007710	    183.60777486
      1.69178961	     -0.06355296	     -0.00016543	     -0.20456422	     -0.06587972	      0.88305786	     -0.00019983	     -0.22019009	      0.00345503	     -0.00009872	    182.87074977
      1.69330609	     -0.06361036	     -0.00016689	     -0.20462155	     -0.06587448	      0.88305770	     -0.00020058	     -0.22018375	      0.00344755	     -0.00012010	    183.51439622
      1.69482258	     -0.06367019	     -0.00016564	     -0.20468138	     -0.06586926	      0.88305750	     -0.00020133	     -0.22017791	      0.00344264	     -0.00014014	    182.00843493
      1.69633906	     -0.06372911	     -0.00016702	     -0.20474026	     -0.06586404	      0.88305727	     -0.00020207	     -0.22017255	      0.00343750	     -0.00015994	    182.66889026
      1.69785554	     -0.06379052	     -0.00016551	     -0.20480169	     -0.06585883	      0.88305701	     -0.00020282	     -0.22016755	      0.00343486	     -0.00017883	    181.30459849
      1.69937203	     -0.06385043	     -0.00016684	     -0.20486158	     -0.06585363	      0.88305673	     -0.00020356	     -0.22016291	      0.00343257	     -0.00019676	    181.38793971
      1.70088851	     -0.06390930	     -0.00016522	     -0.20492049	     -0.06584842	      0.88305642	     -0.00020430	     -0.22015857	      0.00343159	     -0.00021435	    181.12389637
      1.70240500	     -0.06397144	     -0.00016642	     -0.20498264	     -0.06584322	      0.88305608	     -0.00020503	     -0.22015446	      0.00343231	     -0.00023060	    180.47820904
      1.70392148	     -0.06402954	     -0.00016525	     -0.20504079	     -0.06583801	      0.88305572	     -0.00020577	     -0.22015063	      0.00343369	     -0.00024637	    180.34232641
      1.70543797	     -0.06409086	     -0.00016651	     -0.20510215	     -0.06583280	      0.88305533	     -0.00020650	     -0.22014700	      0.00343694	     -0.00026073	    179.42313584
      1.70695445	     -0.06414800	     -0.00016539	     -0.20515936	     -0.06582759	      0.88305493	     -0.00020722	     -0.22014358	      0.00344043	     -0.00027441	    179.60350151
      1.70847093	     -0.06420660	     -0.00016640	     -0.20521802	     -0.06582237	      0.88305450	     -0.00020795	     -0.22014028	      0.00344575	     -0.00028680	    179.03676982
      1.70998742	     -0.06426050	     -0.00016510	     -0.20527202	     -0.06581714	      0.88305406	     -0.00020867	     -0.22013709	      0.00345211	     -0.00029786	    178.47611124
      1.71150390	     -0.06431504	     -0.00016588	     -0.20532664	     -0.06581190	      0.88305360	     -0.00020939	     -0.22013395	      0.00345921	     -0.00030800	    178.54181859
      1.71302039	     -0.06436622	     -0.00016450	     -0.20537794	     -0.06580664	      0.88305313	     -0.00021010	     -0.22013083	      0.00346787	     -0.00031674	    177.71948660
      1.71453687	     -0.06441563	     -0.00016505	     -0.20542745	     -0.06580138	      0.88305264	     -0.00021081	     -0.22012773	      0.00347712	     -0.00032395	    177.51769329
      1.71605335	     -0.06445886	     -0.00016359	     -0.20547081	     -0.06579610	      0.88305214	     -0.00021152	     -0.22012461	      0.00348697	     -0.00033012	    177.61149337
      1.71790732	     -0.06451789	     -0.00016444	     -0.20552998	     -0.06578962	      0.88305153	     -0.00021238	     -0.22012068	      0.00350087	     -0.00033583	    176.87876576
      1.71920149	     -0.06454495	     -0.00016233	     -0.20555718	     -0.06578508	      0.88305109	     -0.00021298	     -0.22011805	      0.00351065	     -0.00033747	    176.50240633
      1.72049566	     -0.06457401	     -0.00016213	     -0.20558635	     -0.06578053	      0.88305065	     -0.00021358	     -0.22011523	      0.00352085	     -0.00033859	    176.77911311
      1.72228480	     -0.06461524	     -0.00016095	     -0.20562776	     -0.06577422	      0.88305005	     -0.00021439	     -0.22011130	      0.00353693	     -0.00033859	    175.41009651
      1.72407394	     -0.06464625	     -0.00016118	     -0.20565893	     -0.06576788	      0.88304944	     -0.00021521	     -0.22010736	      0.00355171	     -0.00033660	    176.58558895
      1.72542706	     -0.06466831	     -0.00015944	     -0.20568114	     -0.06576307	      0.88304899	     -0.00021582	     -0.22010422	      0.00356446	     -0.00033339	    175.66642748
      1.72678018	     -0.06468708	     -0.00015922	     -0.20570003	     -0.06575823	      0.88304854	     -0.00021643	     -0.22010105	      0.00357651	     -0.00032938	    176.15145727
      1.72845084	     -0.06470796	     -0.00015803	     -0.20572108	     -0.06575225	      0.88304800	     -0.00021718	     -0.22009708	      0.00359285	     -0.00032229	    174.74610828
      1.73012150	     -0.06471987	     -0.00015791	     -0.20573314	     -0.06574623	      0.88304746	     -0.00021792	     -0.22009304	      0.00360715	     -0.00031367	    176.25227885
      1.73156199	     -0.06473180	     -0.00015662	     -0.20574522	     -0.06574103	      0.88304702	     -0.00021856	     -0.22008946	      0.00362136	     -0.00030431	    174.76198216
      1.73300248	     -0.06473632	     -0.00015641	     -0.20574986	     -0.06573580	      0.88304659	     -0.00021919	     -0.22008588	      0.00363388	     -0.00029413	    175.71013113
      1.73444297	     -0.06474205	     -0.00015555	     -0.20575573	     -0.06573056	      0.88304617	     -0.00021983	     -0.22008224	      0.00364753	     -0.00028231	    174.77167039
      1.73588347	     -0.06474243	     -0.00015529	     -0.20575623	     -0.06572529	      0.88304577	     -0.00022046	     -0.22007861	      0.00366012	     -0.00026945	    175.18978166
      1.73763950	     -0.06474312	     -0.00015440	     -0.20575707	     -0.06571885	      0.88304532	     -0.00022122	     -0.22007413	      0.00367548	     -0.00025264	    175.12979422
      1.73939554	     -0.06473839	     -0.00015462	     -0.20575247	     -0.06571238	      0.88304489	     -0.00022198	     -0.22006966	      0.00369123	     -0.00023340	    174.33102669
      1.74095107	     -0.06472876	     -0.00015317	     -0.20574297	     -0.06570663	      0.88304454	     -0.00022265	     -0.22006574	      0.00370349	     -0.00021615	    175.13035502
      1.74250659	     -0.06472285	     -0.00015395	     -0.20573717	     -0.06570086	      0.88304422	     -0.00022331	     -0.22006178	      0.00371708	     -0.00019723	    174.26691919
      1.74406211	     -0.06470984	     -0.00015256	     -0.20572428	     -0.06569507	      0.88304393	     -0.00022398	     -0.22005789	      0.00372881	     -0.00017843	    175.04985705
      1.74561764	     -0.06470085	     -0.00015348	     -0.20571539	     -0.06568926	      0.88304366	     -0.00022464	     -0.22005399	      0.00374196	     -0.00015810	    173.81260060
      1.74717316	     -0.06468239	     -0.00015201	     -0.20569703	     -0.06568343	      0.88304343	     -0.00022529	     -0.22005018	      0.00375289	     -0.00013814	    174.81247380
      1.74872869	     -0.06467225	     -0.00015296	     -0.20568698	     -0.06567758	      0.88304324	     -0.00022594	     -0.22004633	      0.00376481	     -0.00011757	    174.16118587
      1.75028421	     -0.06465625	     -0.00015141	     -0.20567109	     -0.06567172	      0.88304307	     -0.00022659	     -0.22004270	      0.00377575	     -0.00009744	    174.13207586
      1.75183973	     -0.06464613	     -0.00015231	     -0.20566103	     -0.06566584	      0.88304293	     -0.00022724	     -0.22003923	      0.00378664	     -0.00007750	    173.78938524
      1.75339526	     -0.06463610	     -0.00015092	     -0.20565110	     -0.06565994	      0.88304283	     -0.00022788	     -0.22003612	      0.00379647	     -0.00005933	    174.40226875
      1.75495078	     -0.06463428	     -0.00015230	     -0.20564934	     -0.06565402	      0.88304275	     -0.00022852	     -0.22003341	      0.00380778	     -0.00004172	    172.93842912
      1.75650630	     -0.06462739	     -0.00015121	     -0.20564253	     -0.06564809	      0.88304270	     -0.00022916	     -0.22003128	      0.00381709	     -0.00002672	    174.07438975
      1.75806183	     -0.06463085	     -0.00015302	     -0.20564603	     -0.06564215	      0.88304266	     -0.00022980	     -0.22002963	      0.00382813	     -0.00001349	    173.10088844
      1.75961735	     -0.06462841	     -0.00015199	     -0.20564367	     -0.06563619	      0.88304265	     -0.00023043	     -0.22002861	      0.00383854	     -0.00000280	    173.24046524
      1.76117288	     -0.06463699	     -0.00015439	     -0.20565229	     -0.06563021	      0.88304265	     -0.00023106	     -0.22002815	      0.00384973	      0.00000547	    172.65511389
      1.76272840	     -0.06463657	     -0.00015354	     -0.20565194	     -0.06562421	      0.88304267	     -0.00023169	     -0.22002837	      0.00386036	      0.00001064	    173.30422702
      1.76428392	     -0.06464886	     -0.00015605	     -0.20566426	     -0.06561820	      0.88304269	     -0.00023231	     -0.22002908	      0.00387244	      0.00001356	    172.48059652
      1.76583945	     -0.06465281	     -0.00015557	     -0.20566829	     -0.06561216	      0.88304271	     -0.00023293	     -0.22003050	      0.00388422	      0.00001344	    172.66962980
      1.76739497	     -0.06466592	     -0.00015814	     -0.20568144	     -0.06560611	      0.88304273	     -0.00023354	     -0.22003245	      0.00389705	      0.00001125	    171.94873082
      1.76895049	     -0.06467404	     -0.00015789	     -0.20568962	     -0.06560004	      0.88304274	     -0.00023416	     -0.22003507	      0.00390916	      0.00000545	    172.95887173
      1.77050602	     -0.06468982	     -0.00016080	     -0.20570545	     -0.06559395	      0.88304274	     -0.00023476	     -0.22003822	      0.00392389	     -0.00000128	    171.09672527
      1.77190538	     -0.06469412	     -0.00016127	     -0.20570981	     -0.06558845	      0.88304274	     -0.00023531	     -0.22004161	      0.00393551	     -0.00001018	    172.34348808
      1.77330475	     -0.06470540	     -0.00016296	     -0.20572115	     -0.06558293	      0.88304272	     -0.00023585	     -0.22004539	      0.00394932	     -0.00001951	    171.13220923
      1.77470411	     -0.06471113	     -0.00016376	     -0.20572694	     -0.06557740	      0.88304268	     -0.00023638	     -0.22004958	      0.00396218	     -0.00003040	    171.70822470
      1.77669530	     -0.06472578	     -0.00016564	     -0.20574170	     -0.06556949	      0.88304260	     -0.00023713	     -0.22005607	      0.00398315	     -0.00004676	    169.64045634
      1.77818112	     -0.06472515	     -0.00016624	     -0.20574113	     -0.06556356	      0.88304253	     -0.00023769	     -0.22006137	      0.00399667	     -0.00005981	    171.66746246
      1.77966694	     -0.06473503	     -0.00016767	     -0.20575110	     -0.06555761	      0.88304243	     -0.00023824	     -0.22006688	      0.00401264	     -0.00007300	    170.82647312
      1.78115276	     -0.06473799	     -0.00016835	     -0.20575414	     -0.06555164	      0.88304231	     -0.00023879	     -0.22007274	      0.00402822	     -0.00008627	    171.17758545
      1.78302873	     -0.06474834	     -0.00017006	     -0.20576461	     -0.06554406	      0.88304213	     -0.00023947	     -0.22008042	      0.00404916	     -0.00010264	    170.22871304
      1.78447575	     -0.06474432	     -0.00017043	     -0.20576068	     -0.06553819	      0.88304197	     -0.00023999	     -0.22008662	      0.00406469	     -0.00011396	    170.91478529
      1.78592278	     -0.06474626	     -0.00017117	     -0.20576272	     -0.06553230	      0.88304180	     -0.00024050	     -0.22009287	      0.00408110	     -0.00012489	    170.68729985
      1.78736980	     -0.06474303	     -0.00017133	     -0.20575959	     -0.06552638	      0.88304161	     -0.00024100	     -0.22009919	      0.00409763	     -0.00013472	    170.83964454
      1.78922518	     -0.06473833	     -0.00017189	     -0.20575504	     -0.06551876	      0.88304135	     -0.00024165	     -0.22010722	      0.00411978	     -0.00014509	    169.97301664
      1.79083946	     -0.06471537	     -0.00017098	     -0.20573222	     -0.06551209	      0.88304111	     -0.00024219	     -0.22011395	      0.00413779	     -0.00015148	    171.30608301
      1.79245374	     -0.06469902	     -0.00017120	     -0.20571600	     -0.06550540	      0.88304087	     -0.00024273	     -0.22012012	      0.00415688	     -0.00015537	    171.07593298
      1.79406803	     -0.06467039	     -0.00017022	     -0.20568751	     -0.06549867	      0.88304061	     -0.00024327	     -0.22012589	      0.00417528	     -0.00015611	    171.82798014
      1.79568231	     -0.06464582	     -0.00017084	     -0.20566306	     -0.06549192	      0.88304036	     -0.00024379	     -0.22013110	      0.00419417	     -0.00015317	    171.08371719
      1.79705130	     -0.06461368	     -0.00017069	     -0.20563102	     -0.06548616	      0.88304016	     -0.00024423	     -0.22013519	      0.00420882	     -0.00014834	    172.16533251
      1.79842030	     -0.06458357	     -0.00017131	     -0.20560100	     -0.06548039	      0.88303996	     -0.00024467	     -0.22013882	      0.00422388	     -0.00014059	    171.92304727
      1.80011953	     -0.06453720	     -0.00017088	     -0.20555475	     -0.06547320	      0.88303973	     -0.00024520	     -0.22014274	      0.00424133	     -0.00012741	    172.52188632
      1.80181877	     -0.06449292	     -0.00017133	     -0.20551059	     -0.06546598	      0.88303953	     -0.00024572	     -0.22014595	      0.00425881	     -0.00010962	    171.83703735
      1.80333298	     -0.06443849	     -0.00017088	     -0.20545625	     -0.06545952	      0.88303938	     -0.00024618	     -0.22014824	      0.00427199	     -0.00009070	    173.64025017
      1.80484720	     -0.06439137	     -0.00017114	     -0.20540921	     -0.06545304	      0.88303926	     -0.00024663	     -0.22014976	      0.00428614	     -0.00006785	    172.94486270
      1.80636141	     -0.06433683	     -0.00017101	     -0.20535475	     -0.06544654	      0.88303917	     -0.00024707	     -0.22015071	      0.00429774	     -0.00004283	    174.66585881
      1.80787562	     -0.06428495	     -0.00017155	     -0.20530294	     -0.06544002	      0.88303913	     -0.00024751	     -0.22015101	      0.00431051	     -0.00001363	    173.41938954
      1.80938984	     -0.06422410	     -0.00017213	     -0.20524213	     -0.06543349	      0.88303913	     -0.00024794	     -0.22015075	      0.00431997	      0.00001741	    175.41009998
      1.81090405	     -0.06416927	     -0.00017294	     -0.20518735	     -0.06542694	      0.88303918	     -0.00024837	     -0.22014979	      0.00433068	      0.00005171	    174.26073824
      1.81241826	     -0.06410270	     -0.00017386	     -0.20512080	     -0.06542038	      0.88303929	     -0.00024879	     -0.22014818	      0.00433823	      0.00008781	    176.07000659
      1.81393248	     -0.06404011	     -0.00017460	     -0.20505824	     -0.06541380	      0.88303945	     -0.00024921	     -0.22014572	      0.00434619	      0.00012610	    175.78681608
      1.81544669	     -0.06397354	     -0.00017546	     -0.20499167	     -0.06540721	      0.88303967	     -0.00024961	     -0.22014252	      0.00435220	      0.00016590	    176.57446726
      1.81696090	     -0.06390822	     -0.00017648	     -0.20492636	     -0.06540062	      0.88303995	     -0.00025001	     -0.22013858	      0.00435765	      0.00020739	    176.50456318
      1.81847512	     -0.06383706	     -0.00017739	     -0.20485518	     -0.06539402	      0.88304030	     -0.00025041	     -0.22013390	      0.00436097	      0.00024906	    177.99707670
      1.81998933	     -0.06376878	     -0.00017835	     -0.20478688	     -0.06538741	      0.88304071	     -0.00025080	     -0.22012837	      0.00436487	      0.00029209	    177.13797208
      1.82150354	     -0.06369217	     -0.00017949	     -0.20471024	     -0.06538080	      0.88304118	     -0.00025118	     -0.22012203	      0.00436572	      0.00033491	    178.90062417
      1.82301776	     -0.06362230	     -0.00018031	     -0.20464034	     -0.06537419	      0.88304172	     -0.00025156	     -0.22011480	      0.00436678	      0.00037783	    178.75554597
      1.82453197	     -0.06354625	     -0.00018133	     -0.20456423	     -0.06536758	      0.88304233	     -0.00025193	     -0.22010682	      0.00436599	      0.00042060	    179.46491939
      1.82604618	     -0.06347280	     -0.00018202	     -0.20449071	     -0.06536097	      0.88304300	     -0.00025229	     -0.22009800	      0.00436433	      0.00046276	    179.67644281
      1.82756040	     -0.06339930	     -0.00018303	     -0.20441714	     -0.06535436	      0.88304373	     -0.00025264	     -0.22008847	      0.00436095	      0.00050380	    180.56201720
      1.82952915	     -0.06331099	     -0.00018373	     -0.20432872	     -0.06534578	      0.88304477	     -0.00025310	     -0.22007510	      0.00435522	      0.00055451	    181.08641972
      1.83080845	     -0.06324967	     -0.00018491	     -0.20426731	     -0.06534021	      0.88304550	     -0.00025338	     -0.22006592	      0.00435051	      0.00058666	    181.25276024
      1.83208774	     -0.06319201	     -0.00018566	     -0.20420956	     -0.06533465	      0.88304627	     -0.00025367	     -0.22005631	      0.00434498	      0.00061678	    181.75523999
      1.83386934	     -0.06311029	     -0.00018699	     -0.20412770	     -0.06532692	      0.88304741	     -0.00025405	     -0.22004224	      0.00433602	      0.00065581	    182.51430227
      1.83565094	     -0.06302865	     -0.00018781	     -0.20404591	     -0.06531920	      0.88304861	     -0.00025443	     -0.22002729	      0.00432632	      0.00069247	    182.12799627
      1.83691212	     -0.06296867	     -0.00018925	     -0.20398580	     -0.06531375	      0.88304950	     -0.00025469	     -0.22001620	      0.00431727	      0.00071568	    183.73052585
      1.83817330	     -0.06290942	     -0.00019023	     -0.20392642	     -0.06530831	      0.88305041	     -0.00025494	     -0.22000465	      0.00430872	      0.00073797	    183.55912491
      1.83974957	     -0.06283153	     -0.00019161	     -0.20384836	     -0.06530153	      0.88305160	     -0.00025525	     -0.21998957	      0.00429588	      0.00076301	    184.82645099
      1.84132583	     -0.06275250	     -0.00019271	     -0.20376916	     -0.06529477	      0.88305282	     -0.00025555	     -0.21997366	      0.00428336	      0.00078664	    183.79503582
      1.84290210	     -0.06266211	     -0.00019388	     -0.20367857	     -0.06528803	      0.88305407	     -0.00025585	     -0.21995689	      0.00426724	      0.00080804	    185.73479459
      1.84447837	     -0.06257588	     -0.00019493	     -0.20359214	     -0.06528132	      0.88305536	     -0.00025613	     -0.21993911	      0.00425085	      0.00082768	    186.12752535
      1.84605463	     -0.06248248	     -0.00019653	     -0.20349852	     -0.06527463	      0.88305668	     -0.00025641	     -0.21992047	      0.00423312	      0.00084643	    186.11165403
      1.84763090	     -0.06238544	     -0.00019754	     -0.20340124	     -0.06526797	      0.88305803	     -0.00025668	     -0.21990088	      0.00421272	      0.00086413	    187.20346986
      1.84920717	     -0.06228430	     -0.00019911	     -0.20329984	     -0.06526135	      0.88305941	     -0.00025694	     -0.21988037	      0.00419034	      0.00088056	    188.63159987
      1.85057047	     -0.06219874	     -0.00019949	     -0.20321406	     -0.06525565	      0.88306062	     -0.00025716	     -0.21986192	      0.00417053	      0.00089514	    188.06495026
      1.85193377	     -0.06210655	     -0.00020046	     -0.20312162	     -0.06524998	      0.88306185	     -0.00025737	     -0.21984285	      0.00414799	      0.00090868	    189.38280189
      1.85329707	     -0.06201383	     -0.00020104	     -0.20302865	     -0.06524434	      0.88306310	     -0.00025758	     -0.21982313	      0.00412482	      0.00092247	    189.38063896
      1.85466037	     -0.06191640	     -0.00020184	     -0.20293095	     -0.06523874	      0.88306436	     -0.00025778	     -0.21980277	      0.00409921	      0.00093584	    190.55579682
      1.85637993	     -0.06179461	     -0.00020256	     -0.20280880	     -0.06523172	      0.88306599	     -0.00025802	     -0.21977617	      0.00406599	      0.00095336	    189.76502419
      1.85809949	     -0.06165986	     -0.00020372	     -0.20267365	     -0.06522476	      0.88306764	     -0.00025826	     -0.21974865	      0.00402748	      0.00097093	    192.39684232
      1.85941912	     -0.06156252	     -0.00020379	     -0.20257601	     -0.06521946	      0.88306893	     -0.00025843	     -0.21972678	      0.00399758	      0.00098485	    192.29399890
      1.86073875	     -0.06145915	     -0.00020424	     -0.20247231	     -0.06521421	      0.88307024	     -0.00025860	     -0.21970443	      0.00396526	      0.00099869	    193.28927903
      1.86245872	     -0.06132765	     -0.00020439	     -0.20234037	     -0.06520743	      0.88307197	     -0.00025881	     -0.21967456	      0.00392102	      0.00101693	    193.70337698
      1.86417869	     -0.06119061	     -0.00020568	     -0.20220284	     -0.06520072	      0.88307374	     -0.00025901	     -0.21964406	      0.00387334	      0.00103551	    194.76341904
      1.86541493	     -0.06109330	     -0.00020515	     -0.20210518	     -0.06519596	      0.88307503	     -0.00025915	     -0.21962175	      0.00383721	      0.00104900	    195.20654461
      1.86665117	     -0.06099569	     -0.00020547	     -0.20200719	     -0.06519124	      0.88307633	     -0.00025929	     -0.21959917	      0.00379934	      0.00106217	    196.09134092
      1.86837807	     -0.06086017	     -0.00020526	     -0.20187113	     -0.06518472	      0.88307818	     -0.00025947	     -0.21956723	      0.00374452	      0.00108069	    196.25294572
      1.86983379	     -0.06074226	     -0.00020537	     -0.20175273	     -0.06517931	      0.88307977	     -0.00025961	     -0.21953995	      0.00369479	      0.00109548	    198.10646871
      1.87128950	     -0.06062981	     -0.00020499	     -0.20163979	     -0.06517396	      0.88308137	     -0.00025975	     -0.21951235	      0.00364447	      0.00111058	    197.70160758
      1.87274522	     -0.06051594	     -0.00020520	     -0.20152539	     -0.06516870	      0.88308300	     -0.00025988	     -0.21948458	      0.00359054	      0.00112419	    199.52158522
      1.87420094	     -0.06040835	     -0.00020469	     -0.20141728	     -0.06516351	      0.88308465	     -0.00026001	     -0.21945667	      0.00353621	      0.00113765	    198.78578007
      1.87565666	     -0.06029764	     -0.00020490	     -0.20130599	     -0.06515841	      0.88308631	     -0.00026013	     -0.21942873	      0.00347822	      0.00114943	    200.58803039
      1.87711238	     -0.06019592	     -0.00020459	     -0.20120370	     -0.06515338	      0.88308799	     -0.00026025	     -0.21940078	      0.00341938	      0.00115983	    200.78653533
      1.87856810	     -0.06009417	     -0.00020515	     -0.20110134	     -0.06514845	      0.88308969	     -0.00026036	     -0.21937297	      0.00335847	      0.00116878	    201.38313449
      1.88002381	     -0.05999766	     -0.00020476	     -0.20100422	     -0.06514361	      0.88309139	     -0.00026046	     -0.21934528	      0.00329542	      0.00117561	    202.31633640
      1.88147953	     -0.05990320	     -0.00020500	     -0.20090913	     -0.06513886	      0.88309311	     -0.00026056	     -0.21931779	      0.00323157	      0.00118120	    202.05691646
      1.88293525	     -0.05981100	     -0.00020423	     -0.20081629	     -0.06513420	      0.88309483	     -0.00026065	     -0.21929050	      0.00316507	      0.00118428	    203.19153699
      1.88439097	     -0.05972483	     -0.00020449	     -0.20072945	     -0.06512964	      0.88309656	     -0.00026074	     -0.21926349	      0.00309761	      0.00118496	    203.74874199
      1.88584669	     -0.05964445	     -0.00020365	     -0.20064842	     -0.06512518	      0.88309828	     -0.00026082	     -0.21923685	      0.00302899	      0.00118328	    203.76045336
      1.88730240	     -0.05956751	     -0.00020398	     -0.20057078	     -0.06512082	      0.88310000	     -0.00026090	     -0.21921066	      0.00295843	      0.00117864	    204.82867177
      1.88875812	     -0.05949715	     -0.00020291	     -0.20049974	     -0.06511657	      0.88310171	     -0.00026097	     -0.21918494	      0.00288765	      0.00117162	    204.34936857
      1.89021384	     -0.05942881	     -0.00020336	     -0.20043069	     -0.06511242	      0.88310341	     -0.00026104	     -0.21915973	      0.00281464	      0.00116128	    205.68383454
      1.89166956	     -0.05936772	     -0.00020214	     -0.20036890	     -0.06510837	      0.88310509	     -0.00026110	     -0.21913506	      0.00274178	      0.00114838	    205.16538105
      1.89312528	     -0.05930777	     -0.00020255	     -0.20030821	     -0.06510444	      0.88310675	     -0.00026116	     -0.21911096	      0.00266716	      0.00113244	    206.04566646
      1.89458099	     -0.05925620	     -0.00020118	     -0.20025593	     -0.06510061	      0.88310839	     -0.00026121	     -0.21908745	      0.00259210	      0.00111338	    206.21179059
      1.89603671	     -0.05920798	     -0.00020207	     -0.20020696	     -0.06509689	      0.88310999	     -0.00026126	     -0.21906460	      0.00251660	      0.00109170	    206.26585715
      1.89749243	     -0.05916566	     -0.00020033	     -0.20016391	     -0.06509328	      0.88311156	     -0.00026130	     -0.21904241	      0.00244004	      0.00106692	    206.70359601
      1.89894815	     -0.05912922	     -0.00020140	     -0.20012671	     -0.06508979	      0.88311310	     -0.00026134	     -0.21902096	      0.00236341	      0.00103944	    206.86974908
      1.90025117	     -0.05910099	     -0.00019974	     -0.20009783	     -0.06508675	      0.88311443	     -0.00026137	     -0.21900241	      0.00229437	      0.00101237	    206.91717354
      1.90155420	     -0.05907746	     -0.00020007	     -0.20007362	     -0.06508381	      0.88311573	     -0.00026140	     -0.21898451	      0.00222510	      0.00098298	    207.23216777
      1.90312067	     -0.05905437	     -0.00019912	     -0.20004972	     -0.06508039	      0.88311724	     -0.00026144	     -0.21896384	      0.00214186	      0.00094483	    207.16011788
      1.90468714	     -0.05903554	     -0.00020017	     -0.20003006	     -0.06507710	      0.88311869	     -0.00026146	     -0.21894412	      0.00205828	      0.00090377	    207.66450309
      1.90600160	     -0.05902370	     -0.00019888	     -0.20001756	     -0.06507444	      0.88311986	     -0.00026148	     -0.21892826	      0.00198846	      0.00086737	    207.38687615
      1.90731605	     -0.05901412	     -0.00019947	     -0.20000729	     -0.06507187	      0.88312097	     -0.00026150	     -0.21891302	      0.00191844	      0.00082931	    207.65452599
      1.90889985	     -0.05900605	     -0.00019858	     -0.19999841	     -0.06506890	      0.88312225	     -0.00026152	     -0.21889546	      0.00183433	      0.00078153	    207.63275469
      1.91048365	     -0.05900175	     -0.00019981	     -0.19999328	     -0.06506606	      0.88312345	     -0.00026153	     -0.21887873	      0.00175046	      0.00073218	    207.65686964
      1.91173776	     -0.05899999	     -0.00019842	     -0.19999089	     -0.06506391	      0.88312434	     -0.00026154	     -0.21886605	      0.00168396	      0.00069207	    207.75125148
      1.91299188	     -0.05900061	     -0.00019878	     -0.19999086	     -0.06506184	      0.88312518	     -0.00026154	     -0.21885387	      0.00161772	      0.00065131	    207.90023399
      1.91464056	     -0.05900472	     -0.00019797	     -0.19999415	     -0.06505924	      0.88312621	     -0.00026155	     -0.21883857	      0.00153096	      0.00059694	    207.88502538
      1.91610980	     -0.05901089	     -0.00019859	     -0.19999956	     -0.06505705	      0.88312705	     -0.00026155	     -0.21882564	      0.00145391	      0.00054812	    207.95302601
      1.91757904	     -0.05901823	     -0.00019720	     -0.20000618	     -0.06505497	      0.88312782	     -0.00026154	     -0.21881333	      0.00137735	      0.00049954	    207.54920097
      1.91904828	     -0.05902893	     -0.00019821	     -0.20001612	     -0.06505300	      0.88312852	     -0.00026154	     -0.21880161	      0.00130038	      0.00045070	    208.44452774
      1.92051752	     -0.05904234	     -0.00019640	     -0.20002883	     -0.06505115	      0.88312915	     -0.00026153	     -0.21879050	      0.00122492	      0.00040275	    207.33927896
      1.92180990	     -0.05905367	     -0.00019725	     -0.20003950	     -0.06504961	      0.88312964	     -0.00026153	     -0.21878120	      0.00115768	      0.00036076	    208.26583738
      1.92310228	     -0.05906856	     -0.00019630	     -0.20005377	     -0.06504815	      0.88313008	     -0.00026152	     -0.21877233	      0.00109155	      0.00031972	    207.81329405
      1.92439466	     -0.05908421	     -0.00019627	     -0.20006879	     -0.06504679	      0.88313047	     -0.00026151	     -0.21876390	      0.00102527	      0.00027929	    208.07610295
      1.92615488	     -0.05910905	     -0.00019508	     -0.20009279	     -0.06504506	      0.88313091	     -0.00026149	     -0.21875309	      0.00093611	      0.00022594	    207.28639778
      1.92762384	     -0.05912976	     -0.00019559	     -0.20011278	     -0.06504374	      0.88313121	     -0.00026147	     -0.21874473	      0.00086124	      0.00018307	    207.91055463
      1.92909281	     -0.05915500	     -0.00019397	     -0.20013733	     -0.06504253	      0.88313145	     -0.00026146	     -0.21873695	      0.00078705	      0.00014139	    207.91304707
      1.93056178	     -0.05918278	     -0.00019462	     -0.20016441	     -0.06504143	      0.88313163	     -0.00026144	     -0.21872978	      0.00071391	      0.00010181	    207.24266913
      1.93203075	     -0.05920948	     -0.00019255	     -0.20019044	     -0.06504043	      0.88313175	     -0.00026142	     -0.21872318	      0.00064039	      0.00006353	    207.55255284
      1.93349971	     -0.05924146	     -0.00019365	     -0.20022171	     -0.06503955	      0.88313181	     -0.00026140	     -0.21871711	      0.00056762	      0.00002666	    207.96047916
      1.93475728	     -0.05926958	     -0.00019182	     -0.20024928	     -0.06503887	      0.88313183	     -0.00026138	     -0.21871237	      0.00050633	     -0.00000326	    207.15117060
      1.93601484	     -0.05929903	     -0.00019188	     -0.20027814	     -0.06503827	      0.88313181	     -0.00026136	     -0.21870802	      0.00044481	     -0.00003235	    207.50232385
      1.93758239	     -0.05933913	     -0.00019083	     -0.20031754	     -0.06503763	      0.88313173	     -0.00026134	     -0.21870316	      0.00036952	     -0.00006662	    206.66742373
      1.93914995	     -0.05937997	     -0.00019102	     -0.20035767	     -0.06503711	      0.88313160	     -0.00026131	     -0.21869892	      0.00029361	     -0.00009981	    207.93231316
      1.94049504	     -0.05941939	     -0.00018963	     -0.20039651	     -0.06503676	      0.88313145	     -0.00026129	     -0.21869576	      0.00023079	     -0.00012597	    206.31668441
      1.94184013	     -0.05945848	     -0.00018964	     -0.20043500	     -0.06503649	      0.88313126	     -0.00026127	     -0.21869306	      0.00016715	     -0.00015181	    207.05086301
      1.94318522	     -0.05950127	     -0.00018868	     -0.20047722	     -0.06503631	      0.88313104	     -0.00026125	     -0.21869080	      0.00010517	     -0.00017611	    206.14790849
      1.94453031	     -0.05954405	     -0.00018835	     -0.20051942	     -0.06503621	      0.88313079	     -0.00026123	     -0.21868897	      0.00004303	     -0.00019976	    206.56772933
      1.94617840	     -0.05960212	     -0.00018729	     -0.20057681	     -0.06503620	      0.88313043	     -0.00026120	     -0.21868731	     -0.00003080	     -0.00022688	    204.90015113
      1.94782649	     -0.05965470	     -0.00018743	     -0.20062869	     -0.06503631	      0.88313004	     -0.00026118	     -0.21868630	     -0.00010559	     -0.00025286	    206.48411331
      1.94905906	     -0.05970301	     -0.00018611	     -0.20067651	     -0.06503648	      0.88312971	     -0.00026116	     -0.21868587	     -0.00015939	     -0.00027147	    205.44682948
      1.95029163	     -0.05974925	     -0.00018588	     -0.20072225	     -0.06503671	      0.88312937	     -0.00026114	     -0.21868582	     -0.00021291	     -0.00028935	    205.24632520
      1.95200671	     -0.05981704	     -0.00018489	     -0.20078938	     -0.06503714	      0.88312885	     -0.00026112	     -0.21868630	     -0.00028654	     -0.00031374	    205.27727993
      1.95372178	     -0.05989037	     -0.00018509	     -0.20086204	     -0.06503769	      0.88312829	     -0.00026110	     -0.21868745	     -0.00035716	     -0.00033623	    203.01581735
      1.95503335	     -0.05994046	     -0.00018375	     -0.20091163	     -0.06503819	      0.88312784	     -0.00026109	     -0.21868878	     -0.00041237	     -0.00035315	    204.11498928
      1.95634492	     -0.05999800	     -0.00018385	     -0.20096867	     -0.06503877	      0.88312737	     -0.00026108	     -0.21869046	     -0.00046568	     -0.00036975	    204.07146896
      1.95795603	     -0.06007106	     -0.00018286	     -0.20104116	     -0.06503957	      0.88312676	     -0.00026107	     -0.21869306	     -0.00052924	     -0.00038919	    202.76990398
      1.95956714	     -0.06014206	     -0.00018324	     -0.20111156	     -0.06504048	      0.88312611	     -0.00026106	     -0.21869624	     -0.00059306	     -0.00040856	    203.98692296
      1.96082236	     -0.06020228	     -0.00018156	     -0.20117136	     -0.06504125	      0.88312559	     -0.00026105	     -0.21869907	     -0.00064016	     -0.00042264	    202.30305105
      1.96207758	     -0.06026136	     -0.00018122	     -0.20123001	     -0.06504208	      0.88312505	     -0.00026104	     -0.21870226	     -0.00068757	     -0.00043689	    202.50120178
      1.96371300	     -0.06034158	     -0.00017999	     -0.20130970	     -0.06504326	      0.88312432	     -0.00026104	     -0.21870688	     -0.00074707	     -0.00045466	    201.25159307
      1.96534842	     -0.06041928	     -0.00018017	     -0.20138685	     -0.06504453	      0.88312357	     -0.00026104	     -0.21871202	     -0.00080671	     -0.00047267	    202.59122901
      1.96666399	     -0.06048650	     -0.00017911	     -0.20145367	     -0.06504562	      0.88312294	     -0.00026104	     -0.21871644	     -0.00085155	     -0.00048575	    200.51396701
      1.96797957	     -0.06055131	     -0.00017910	     -0.20151807	     -0.06504677	      0.88312229	     -0.00026105	     -0.21872117	     -0.00089687	     -0.00049940	    200.93399980
      1.96929514	     -0.06061875	     -0.00017859	     -0.20158511	     -0.06504798	      0.88312162	     -0.00026105	     -0.21872616	     -0.00094032	     -0.00051243	    200.04409072
      1.97094824	     -0.06070284	     -0.00017842	     -0.20166871	     -0.06504958	      0.88312076	     -0.00026107	     -0.21873280	     -0.00099454	     -0.00052915	    200.62492246
      1.97260133	     -0.06079163	     -0.00017758	     -0.20175705	     -0.06505126	      0.88311987	     -0.00026108	     -0.21873977	     -0.00104481	     -0.00054415	    197.68108672
      1.97387723	     -0.06085271	     -0.00017780	     -0.20181777	     -0.06505262	      0.88311917	     -0.00026110	     -0.21874545	     -0.00108503	     -0.00055632	    199.35488931
      1.97515314	     -0.06091982	     -0.00017735	     -0.20188454	     -0.06505403	      0.88311845	     -0.00026111	     -0.21875127	     -0.00112248	     -0.00056777	    198.38104526
      1.97674047	     -0.06100041	     -0.00017718	     -0.20196472	     -0.06505585	      0.88311754	     -0.00026114	     -0.21875876	     -0.00116872	     -0.00058213	    198.71952755
      1.97832780	     -0.06108396	     -0.00017657	     -0.20204789	     -0.06505774	      0.88311661	     -0.00026117	     -0.21876644	     -0.00121168	     -0.00059503	    196.29302149
      1.97991513	     -0.06115568	     -0.00017675	     -0.20211921	     -0.06505970	      0.88311565	     -0.00026121	     -0.21877437	     -0.00125591	     -0.00060775	    198.11417495
      1.98122773	     -0.06122370	     -0.00017608	     -0.20218694	     -0.06506137	      0.88311485	     -0.00026124	     -0.21878093	     -0.00128967	     -0.00061773	    196.83535225
      1.98254033	     -0.06128499	     -0.00017613	     -0.20224793	     -0.06506308	      0.88311403	     -0.00026127	     -0.21878766	     -0.00132290	     -0.00062679	    196.45611028
      1.98413676	     -0.06135885	     -0.00017576	     -0.20232144	     -0.06506523	      0.88311302	     -0.00026132	     -0.21879592	     -0.00136268	     -0.00063743	    196.55992089
      1.98573318	     -0.06143070	     -0.00017586	     -0.20239296	     -0.06506743	      0.88311200	     -0.00026137	     -0.21880428	     -0.00139982	     -0.00064608	    194.81071695
      1.98732961	     -0.06149373	     -0.00017514	     -0.20245566	     -0.06506970	      0.88311096	     -0.00026143	     -0.21881273	     -0.00143778	     -0.00065385	    195.62281621
      1.98892603	     -0.06155901	     -0.00017583	     -0.20252061	     -0.06507202	      0.88310991	     -0.00026149	     -0.21882115	     -0.00147395	     -0.00066075	    195.83172826
      1.99032940	     -0.06161194	     -0.00017490	     -0.20257329	     -0.06507411	      0.88310898	     -0.00026155	     -0.21882862	     -0.00150399	     -0.00066444	    194.22267579
      1.99173277	     -0.06166075	     -0.00017551	     -0.20262182	     -0.06507624	      0.88310805	     -0.00026161	     -0.21883612	     -0.00153474	     -0.00066782	    195.00584396
      1.99313614	     -0.06170855	     -0.00017504	     -0.20266937	     -0.06507842	      0.88310711	     -0.00026168	     -0.21884364	     -0.00156370	     -0.00066945	    193.84416129
      1.99453951	     -0.06175064	     -0.00017533	     -0.20271119	     -0.06508063	      0.88310617	     -0.00026175	     -0.21885118	     -0.00159322	     -0.00067010	    194.35970589
      1.99594288	     -0.06179211	     -0.00017507	     -0.20275242	     -0.06508289	      0.88310523	     -0.00026183	     -0.21885872	     -0.00162136	     -0.00066893	    193.37497358
      1.99734625	     -0.06182870	     -0.00017523	     -0.20278875	     -0.06508518	      0.88310429	     -0.00026191	     -0.21886628	     -0.00165004	     -0.00066667	    193.79341310
      1.99914322	     -0.06187602	     -0.00017487	     -0.20283578	     -0.06508818	      0.88310310	     -0.00026202	     -0.21887598	     -0.00168458	     -0.00066116	    191.60873194
      2.00053675	     -0.06189957	     -0.00017509	     -0.20285906	     -0.06509055	      0.88310218	     -0.00026211	     -0.21888353	     -0.00171342	     -0.00065553	    193.44377662
      2.00193027	     -0.06192914	     -0.00017480	     -0.20288841	     -0.06509295	      0.88310127	     -0.00026221	     -0.21889102	     -0.00174015	     -0.00064821	    192.42967917
      2.00332379	     -0.06195245	     -0.00017502	     -0.20291147	     -0.06509540	      0.88310037	     -0.00026231	     -0.21889857	     -0.00176749	     -0.00063967	    192.75503725
      2.00515487	     -0.06198398	     -0.00017463	     -0.20294269	     -0.06509867	      0.88309921	     -0.00026244	     -0.21890848	     -0.00180275	     -0.00062664	    192.15534962
      2.00649754	     -0.06199847	     -0.00017509	     -0.20295694	     -0.06510111	      0.88309838	     -0.00026255	     -0.21891584	     -0.00182887	     -0.00061511	    192.31245569
      2.00784021	     -0.06201484	     -0.00017482	     -0.20297309	     -0.06510358	      0.88309756	     -0.00026266	     -0.21892317	     -0.00185442	     -0.00060254	    191.66963610
      2.00918288	     -0.06202824	     -0.00017497	     -0.20298626	     -0.06510609	      0.88309676	     -0.00026278	     -0.21893054	     -0.00188062	     -0.00058932	    192.09937411
      2.01100186	     -0.06204733	     -0.00017480	     -0.20300505	     -0.06510954	      0.88309571	     -0.00026294	     -0.21894059	     -0.00191470	     -0.00056942	    190.35597775
      2.01254235	     -0.06205298	     -0.00017519	     -0.20301042	     -0.06511251	      0.88309484	     -0.00026308	     -0.21894919	     -0.00194578	     -0.00055147	    192.14859913
      2.01408285	     -0.06206661	     -0.00017474	     -0.20302379	     -0.06511553	      0.88309401	     -0.00026323	     -0.21895775	     -0.00197535	     -0.00053287	    191.29168633
      2.01562334	     -0.06207121	     -0.00017534	     -0.20302813	     -0.06511860	      0.88309320	     -0.00026339	     -0.21896645	     -0.00200506	     -0.00051258	    191.10760630
      2.01716384	     -0.06207779	     -0.00017461	     -0.20303444	     -0.06512171	      0.88309243	     -0.00026355	     -0.21897515	     -0.00203554	     -0.00049237	    191.15137685
      2.01852701	     -0.06207947	     -0.00017529	     -0.20303588	     -0.06512450	      0.88309177	     -0.00026369	     -0.21898290	     -0.00206201	     -0.00047356	    191.05431541
      2.01989018	     -0.06208152	     -0.00017488	     -0.20303770	     -0.06512733	      0.88309114	     -0.00026385	     -0.21899066	     -0.00208901	     -0.00045488	    191.05869692
      2.02125335	     -0.06208178	     -0.00017512	     -0.20303772	     -0.06513020	      0.88309053	     -0.00026400	     -0.21899846	     -0.00211570	     -0.00043562	    190.70573996
      2.02294624	     -0.06208094	     -0.00017499	     -0.20303658	     -0.06513381	      0.88308981	     -0.00026421	     -0.21900817	     -0.00215002	     -0.00041227	    191.46422820
      2.02463914	     -0.06208161	     -0.00017563	     -0.20303696	     -0.06513748	      0.88308914	     -0.00026442	     -0.21901792	     -0.00218237	     -0.00038781	    189.34131883
      2.02633203	     -0.06207230	     -0.00017467	     -0.20302734	     -0.06514120	      0.88308850	     -0.00026463	     -0.21902781	     -0.00221858	     -0.00036496	    192.14330664
      2.02782359	     -0.06207334	     -0.00017639	     -0.20302810	     -0.06514453	      0.88308797	     -0.00026483	     -0.21903646	     -0.00224722	     -0.00034400	    189.97435130
      2.02931515	     -0.06206270	     -0.00017492	     -0.20301722	     -0.06514791	      0.88308747	     -0.00026503	     -0.21904524	     -0.00227799	     -0.00032423	    190.70875457
      2.03080672	     -0.06206037	     -0.00017672	     -0.20301458	     -0.06515133	      0.88308700	     -0.00026524	     -0.21905398	     -0.00230823	     -0.00030502	    190.54812381
      2.03229828	     -0.06205109	     -0.00017538	     -0.20300506	     -0.06515479	      0.88308656	     -0.00026546	     -0.21906283	     -0.00233902	     -0.00028678	    190.90394333
      2.03378984	     -0.06204782	     -0.00017715	     -0.20300149	     -0.06515830	      0.88308615	     -0.00026568	     -0.21907170	     -0.00236908	     -0.00026873	    189.89154825
      2.03528141	     -0.06203426	     -0.00017578	     -0.20298768	     -0.06516186	      0.88308576	     -0.00026590	     -0.21908068	     -0.00240069	     -0.00025181	    190.82283593
      2.03677297	     -0.06203083	     -0.00017730	     -0.20298394	     -0.06516547	      0.88308540	     -0.00026613	     -0.21908964	     -0.00243168	     -0.00023582	    190.55032235
      2.03826454	     -0.06201946	     -0.00017580	     -0.20297233	     -0.06516912	      0.88308506	     -0.00026637	     -0.21909878	     -0.00246281	     -0.00022047	    190.20601388
      2.03975610	     -0.06201348	     -0.00017735	     -0.20296603	     -0.06517281	      0.88308474	     -0.00026661	     -0.21910799	     -0.00249479	     -0.00020641	    190.58486654
      2.04124766	     -0.06200789	     -0.00017602	     -0.20296019	     -0.06517656	      0.88308444	     -0.00026686	     -0.21911748	     -0.00252644	     -0.00019350	    190.15408981
      2.04273923	     -0.06200863	     -0.00017758	     -0.20296062	     -0.06518035	      0.88308416	     -0.00026711	     -0.21912731	     -0.00255849	     -0.00018192	    189.95313051
      2.04423079	     -0.06200529	     -0.00017603	     -0.20295701	     -0.06518419	      0.88308390	     -0.00026737	     -0.21913759	     -0.00259102	     -0.00017242	    190.34705742
      2.04572235	     -0.06201353	     -0.00017739	     -0.20296495	     -0.06518808	      0.88308365	     -0.00026763	     -0.21914827	     -0.00262288	     -0.00016474	    189.73720309
      2.04721392	     -0.06201738	     -0.00017612	     -0.20296853	     -0.06519202	      0.88308340	     -0.00026790	     -0.21915956	     -0.00265502	     -0.00015910	    189.64798320
      2.04870548	     -0.06202810	     -0.00017739	     -0.20297893	     -0.06519600	      0.88308317	     -0.00026817	     -0.21917139	     -0.00268729	     -0.00015604	    189.92997340
      2.05019704	     -0.06203936	     -0.00017601	     -0.20298994	     -0.06520003	      0.88308294	     -0.00026845	     -0.21918384	     -0.00271876	     -0.00015515	    189.35667109
      2.05168861	     -0.06205584	     -0.00017721	     -0.20300611	     -0.06520411	      0.88308271	     -0.00026873	     -0.21919693	     -0.00275030	     -0.00015657	    189.16800993
      2.05318017	     -0.06206981	     -0.00017569	     -0.20301983	     -0.06520824	      0.88308247	     -0.00026902	     -0.21921072	     -0.00278184	     -0.00016075	    189.39586153
      2.05467173	     -0.06209368	     -0.00017668	     -0.20304340	     -0.06521241	      0.88308223	     -0.00026931	     -0.21922515	     -0.00281244	     -0.00016727	    188.77836353
      2.05616330	     -0.06211250	     -0.00017516	     -0.20306197	     -0.06521663	      0.88308197	     -0.00026960	     -0.21924035	     -0.00284291	     -0.00017607	    188.53381705
      2.05765486	     -0.06213518	     -0.00017559	     -0.20308438	     -0.06522089	      0.88308170	     -0.00026990	     -0.21925616	     -0.00287328	     -0.00018750	    188.80097352
      2.05914642	     -0.06215874	     -0.00017381	     -0.20310770	     -0.06522520	      0.88308141	     -0.00027020	     -0.21927260	     -0.00290250	     -0.00020093	    188.09083990
      2.06063799	     -0.06218556	     -0.00017429	     -0.20313425	     -0.06522955	      0.88308110	     -0.00027051	     -0.21928970	     -0.00293155	     -0.00021631	    187.89514692
      2.06212955	     -0.06221088	     -0.00017276	     -0.20315934	     -0.06523394	      0.88308076	     -0.00027082	     -0.21930748	     -0.00296025	     -0.00023382	    187.98656381
      2.06393281	     -0.06225170	     -0.00017427	     -0.20319984	     -0.06523931	      0.88308032	     -0.00027121	     -0.21932980	     -0.00299344	     -0.00025705	    187.03080421
      2.06517235	     -0.06226988	     -0.00017254	     -0.20321784	     -0.06524304	      0.88307999	     -0.00027147	     -0.21934581	     -0.00301657	     -0.00027326	    187.16317722
      2.06641189	     -0.06229528	     -0.00017301	     -0.20324304	     -0.06524679	      0.88307964	     -0.00027174	     -0.21936220	     -0.00303899	     -0.00029057	    187.15924796
      2.06819320	     -0.06233164	     -0.00017233	     -0.20327913	     -0.06525223	      0.88307910	     -0.00027213	     -0.21938647	     -0.00307031	     -0.00031644	    186.94480537
      2.06997452	     -0.06236754	     -0.00017284	     -0.20331477	     -0.06525773	      0.88307852	     -0.00027253	     -0.21941147	     -0.00310050	     -0.00034211	    186.38327039
      2.07136590	     -0.06239079	     -0.00017088	     -0.20333784	     -0.06526206	      0.88307803	     -0.00027284	     -0.21943143	     -0.00312390	     -0.00036228	    186.56599013
      2.07275729	     -0.06241689	     -0.00017103	     -0.20336376	     -0.06526642	      0.88307751	     -0.00027316	     -0.21945163	     -0.00314633	     -0.00038180	    186.25366877
      2.07447917	     -0.06244704	     -0.00016941	     -0.20339370	     -0.06527186	      0.88307683	     -0.00027356	     -0.21947690	     -0.00317356	     -0.00040546	    186.13475255
      2.07620105	     -0.06247992	     -0.00017109	     -0.20342634	     -0.06527735	      0.88307611	     -0.00027396	     -0.21950232	     -0.00319952	     -0.00042665	    185.31531521
      2.07746679	     -0.06249570	     -0.00016896	     -0.20344200	     -0.06528141	      0.88307556	     -0.00027426	     -0.21952110	     -0.00321902	     -0.00044139	    186.11943703
      2.07873253	     -0.06251559	     -0.00016917	     -0.20346173	     -0.06528550	      0.88307500	     -0.00027456	     -0.21953981	     -0.00323726	     -0.00045447	    185.88121335
      2.08046120	     -0.06253922	     -0.00016840	     -0.20348518	     -0.06529111	      0.88307420	     -0.00027498	     -0.21956520	     -0.00326182	     -0.00047000	    185.95564757
      2.08218988	     -0.06256364	     -0.00016878	     -0.20350941	     -0.06529677	      0.88307337	     -0.00027539	     -0.21959027	     -0.00328529	     -0.00048168	    185.40958778
      2.08391855	     -0.06257636	     -0.00016581	     -0.20352199	     -0.06530247	      0.88307253	     -0.00027582	     -0.21961501	     -0.00330917	     -0.00049004	    186.37779823
      2.08522242	     -0.06259768	     -0.00016711	     -0.20354316	     -0.06530680	      0.88307189	     -0.00027614	     -0.21963326	     -0.00332597	     -0.00049394	    185.99822222
      2.08652630	     -0.06261170	     -0.00016587	     -0.20355708	     -0.06531115	      0.88307125	     -0.00027646	     -0.21965131	     -0.00334263	     -0.00049557	    185.89053343
      2.08821845	     -0.06263223	     -0.00016581	     -0.20357745	     -0.06531682	      0.88307041	     -0.00027689	     -0.21967430	     -0.00336408	     -0.00049481	    186.19699242
      2.08991059	     -0.06265361	     -0.00016409	     -0.20359869	     -0.06532253	      0.88306957	     -0.00027731	     -0.21969680	     -0.00338451	     -0.00049066	    185.93823080
      2.09160274	     -0.06267629	     -0.00016547	     -0.20362121	     -0.06532827	      0.88306875	     -0.00027774	     -0.21971877	     -0.00340452	     -0.00048239	    185.77115993
      2.09302178	     -0.06268761	     -0.00016239	     -0.20363246	     -0.06533312	      0.88306807	     -0.00027811	     -0.21973681	     -0.00342104	     -0.00047371	    186.26624780
      2.09444081	     -0.06270787	     -0.00016296	     -0.20365259	     -0.06533798	      0.88306741	     -0.00027847	     -0.21975435	     -0.00343664	     -0.00046306	    186.24303853
      2.09585985	     -0.06272370	     -0.00016109	     -0.20366834	     -0.06534287	      0.88306676	     -0.00027884	     -0.21977150	     -0.00345197	     -0.00045079	    186.49763288
      2.09769004	     -0.06275192	     -0.00016102	     -0.20369643	     -0.06534921	      0.88306595	     -0.00027932	     -0.21979290	     -0.00347036	     -0.00043265	    185.78936034
      2.09903581	     -0.06276402	     -0.00015860	     -0.20370847	     -0.06535389	      0.88306538	     -0.00027967	     -0.21980822	     -0.00348426	     -0.00041731	    186.32971250
      2.10038159	     -0.06278377	     -0.00015819	     -0.20372813	     -0.06535858	      0.88306483	     -0.00028003	     -0.21982308	     -0.00349735	     -0.00040166	    186.63971745
      2.10215811	     -0.06280945	     -0.00015602	     -0.20375374	     -0.06536481	      0.88306413	     -0.00028050	     -0.21984216	     -0.00351315	     -0.00037973	    185.92454410
      2.10393463	     -0.06283969	     -0.00015700	     -0.20378385	     -0.06537107	      0.88306348	     -0.00028098	     -0.21986058	     -0.00352988	     -0.00035780	    187.69021449
      2.10523118	     -0.06285631	     -0.00015415	     -0.20380044	     -0.06537565	      0.88306303	     -0.00028133	     -0.21987370	     -0.00353982	     -0.00034057	    186.25759970
      2.10652774	     -0.06287657	     -0.00015404	     -0.20382063	     -0.06538025	      0.88306259	     -0.00028168	     -0.21988644	     -0.00355023	     -0.00032374	    186.44310484
      2.10820988	     -0.06290534	     -0.00015266	     -0.20384933	     -0.06538623	      0.88306207	     -0.00028214	     -0.21990256	     -0.00356331	     -0.00030302	    187.12086810
      2.10989203	     -0.06293854	     -0.00015260	     -0.20388247	     -0.06539223	      0.88306158	     -0.00028261	     -0.21991821	     -0.00357379	     -0.00028181	    185.11019398
      2.11157418	     -0.06295898	     -0.00015005	     -0.20390286	     -0.06539826	      0.88306112	     -0.00028307	     -0.21993349	     -0.00358683	     -0.00026249	    187.70268622
      2.11299095	     -0.06299189	     -0.00015092	     -0.20393570	     -0.06540334	      0.88306076	     -0.00028347	     -0.21994586	     -0.00359429	     -0.00024664	    185.95443962
      2.11440772	     -0.06301434	     -0.00014911	     -0.20395813	     -0.06540844	      0.88306042	     -0.00028387	     -0.21995801	     -0.00360311	     -0.00023229	    186.75749967
      2.11582449	     -0.06304268	     -0.00014894	     -0.20398643	     -0.06541355	      0.88306010	     -0.00028427	     -0.21996981	     -0.00361018	     -0.00021837	    185.80049921
      2.11724126	     -0.06306622	     -0.00014780	     -0.20400994	     -0.06541867	      0.88305980	     -0.00028467	     -0.21998132	     -0.00361790	     -0.00020597	    186.50062206
      2.11929162	     -0.06310911	     -0.00014760	     -0.20405277	     -0.06542610	      0.88305939	     -0.00028526	     -0.21999740	     -0.00362648	     -0.00018973	    185.18604586
      2.12052133	     -0.06312681	     -0.00014596	     -0.20407046	     -0.06543056	      0.88305917	     -0.00028561	     -0.22000682	     -0.00363264	     -0.00018166	    186.50037233
      2.12175104	     -0.06315088	     -0.00014550	     -0.20409452	     -0.06543503	      0.88305895	     -0.00028597	     -0.22001599	     -0.00363713	     -0.00017396	    186.03291109
      2.12339708	     -0.06318148	     -0.00014458	     -0.20412509	     -0.06544102	      0.88305867	     -0.00028645	     -0.22002797	     -0.00364343	     -0.00016575	    186.71800726
      2.12504312	     -0.06321577	     -0.00014381	     -0.20415939	     -0.06544703	      0.88305840	     -0.00028693	     -0.22003961	     -0.00364714	     -0.00015825	    184.69392067
      2.12668916	     -0.06323931	     -0.00014284	     -0.20418291	     -0.06545303	      0.88305815	     -0.00028741	     -0.22005098	     -0.00365306	     -0.00015284	    186.77488912
      2.12833519	     -0.06327541	     -0.00014208	     -0.20421901	     -0.06545905	      0.88305790	     -0.00028790	     -0.22006186	     -0.00365588	     -0.00014886	    185.69485569
      2.12978677	     -0.06329697	     -0.00014124	     -0.20424058	     -0.06546436	      0.88305768	     -0.00028834	     -0.22007127	     -0.00365869	     -0.00014631	    186.16120249
      2.13123834	     -0.06332359	     -0.00014051	     -0.20426721	     -0.06546967	      0.88305747	     -0.00028877	     -0.22008035	     -0.00366063	     -0.00014480	    186.05549581
      2.13268992	     -0.06334660	     -0.00013977	     -0.20429023	     -0.06547499	      0.88305726	     -0.00028921	     -0.22008916	     -0.00366206	     -0.00014401	    186.13430736
      2.13452125	     -0.06337543	     -0.00013862	     -0.20431909	     -0.06548169	      0.88305700	     -0.00028976	     -0.22009980	     -0.00366348	     -0.00014448	    186.64202312
      2.13602557	     -0.06339302	     -0.00013759	     -0.20433672	     -0.06548720	      0.88305678	     -0.00029022	     -0.22010809	     -0.00366322	     -0.00014414	    185.72169098
      2.13752988	     -0.06340969	     -0.00013611	     -0.20435343	     -0.06549272	      0.88305656	     -0.00029068	     -0.22011585	     -0.00366332	     -0.00014481	    186.20066142
      2.13903419	     -0.06341923	     -0.00013453	     -0.20436302	     -0.06549823	      0.88305635	     -0.00029115	     -0.22012306	     -0.00366240	     -0.00014530	    186.16774742
      2.14053850	     -0.06342502	     -0.00013256	     -0.20436887	     -0.06550373	      0.88305613	     -0.00029161	     -0.22012959	     -0.00366143	     -0.00014565	    186.48652899
      2.14243177	     -0.06342738	     -0.00013052	     -0.20437130	     -0.06551066	      0.88305585	     -0.00029220	     -0.22013674	     -0.00365945	     -0.00014540	    186.54408714
      2.14376645	     -0.06342303	     -0.00012890	     -0.20436701	     -0.06551555	      0.88305566	     -0.00029262	     -0.22014108	     -0.00365804	     -0.00014323	    186.34764382
      2.14510113	     -0.06341640	     -0.00012783	     -0.20436042	     -0.06552043	      0.88305547	     -0.00029304	     -0.22014479	     -0.00365677	     -0.00014069	    186.95591767
      2.14690277	     -0.06340738	     -0.00012617	     -0.20435146	     -0.06552702	      0.88305522	     -0.00029361	     -0.22014888	     -0.00365458	     -0.00013562	    186.98653431
      2.14870441	     -0.06338799	     -0.00012520	     -0.20433213	     -0.06553360	      0.88305498	     -0.00029418	     -0.22015189	     -0.00365262	     -0.00012753	    187.15417031
      2.15011924	     -0.06336748	     -0.00012306	     -0.20431166	     -0.06553877	      0.88305481	     -0.00029463	     -0.22015340	     -0.00365180	     -0.00011971	    187.80121471
      2.15153407	     -0.06334472	     -0.00012213	     -0.20428894	     -0.06554393	      0.88305465	     -0.00029508	     -0.22015414	     -0.00365063	     -0.00010957	    187.73433333
      2.15328384	     -0.06331267	     -0.00012022	     -0.20425694	     -0.06555032	      0.88305447	     -0.00029564	     -0.22015405	     -0.00365062	     -0.00009515	    188.72726501
      2.15503361	     -0.06328113	     -0.00011954	     -0.20422542	     -0.06555671	      0.88305432	     -0.00029620	     -0.22015291	     -0.00364942	     -0.00007684	    186.95194335
      2.15645978	     -0.06324675	     -0.00011733	     -0.20419107	     -0.06556191	      0.88305422	     -0.00029666	     -0.22015131	     -0.00365179	     -0.00006076	    188.97657972
      2.15788594	     -0.06321727	     -0.00011680	     -0.20416158	     -0.06556712	      0.88305414	     -0.00029713	     -0.22014908	     -0.00365296	     -0.00004265	    188.83542382
      2.15961581	     -0.06317902	     -0.00011479	     -0.20412334	     -0.06557344	      0.88305409	     -0.00029769	     -0.22014572	     -0.00365596	     -0.00001971	    189.66659276
      2.16113481	     -0.06314755	     -0.00011452	     -0.20409185	     -0.06557900	      0.88305408	     -0.00029819	     -0.22014221	     -0.00365873	      0.00000225	    189.43940320
      2.16265381	     -0.06311630	     -0.00011240	     -0.20406060	     -0.06558456	      0.88305410	     -0.00029869	     -0.22013832	     -0.00366221	      0.00002486	    189.05328638
      2.16417281	     -0.06308494	     -0.00011202	     -0.20402919	     -0.06559013	      0.88305415	     -0.00029919	     -0.22013411	     -0.00366737	      0.00004733	    190.25987126
      2.16569181	     -0.06305915	     -0.00010991	     -0.20400338	     -0.06559570	      0.88305424	     -0.00029969	     -0.22012965	     -0.00367211	      0.00006959	    189.87471027
      2.16721081	     -0.06303376	     -0.00010985	     -0.20397793	     -0.06560128	      0.88305436	     -0.00030019	     -0.22012512	     -0.00367796	      0.00009121	    190.29498657
      2.16872981	     -0.06301141	     -0.00010786	     -0.20395555	     -0.06560687	      0.88305452	     -0.00030070	     -0.22012056	     -0.00368388	      0.00011216	    189.88087055
      2.17024881	     -0.06299341	     -0.00010779	     -0.20393747	     -0.06561247	      0.88305470	     -0.00030121	     -0.22011605	     -0.00369113	      0.00013109	    190.91234930
      2.17176781	     -0.06298114	     -0.00010593	     -0.20392516	     -0.06561809	      0.88305492	     -0.00030172	     -0.22011169	     -0.00369717	      0.00014862	    189.57653766
      2.17328682	     -0.06296868	     -0.00010597	     -0.20391261	     -0.06562371	      0.88305515	     -0.00030223	     -0.22010754	     -0.00370521	      0.00016350	    190.94867530
      2.17480582	     -0.06296436	     -0.00010445	     -0.20390823	     -0.06562934	      0.88305541	     -0.00030275	     -0.22010360	     -0.00371219	      0.00017553	    190.60844427
      2.17632482	     -0.06296196	     -0.00010469	     -0.20390575	     -0.06563499	      0.88305568	     -0.00030326	     -0.22009998	     -0.00371897	      0.00018520	    190.13107863
      2.17784382	     -0.06295978	     -0.00010329	     -0.20390349	     -0.06564064	      0.88305597	     -0.00030378	     -0.22009663	     -0.00372650	      0.00019154	    190.72466127
      2.17936282	     -0.06296322	     -0.00010349	     -0.20390684	     -0.06564631	      0.88305627	     -0.00030430	     -0.22009350	     -0.00373345	      0.00019468	    190.95534490
      2.18088182	     -0.06296645	     -0.00010226	     -0.20391001	     -0.06565198	      0.88305656	     -0.00030482	     -0.22009063	     -0.00373975	      0.00019514	    190.34376287
      2.18240082	     -0.06297061	     -0.00010247	     -0.20391408	     -0.06565767	      0.88305686	     -0.00030535	     -0.22008796	     -0.00374644	      0.00019254	    190.69829232
      2.18391982	     -0.06297750	     -0.00010149	     -0.20392090	     -0.06566336	      0.88305714	     -0.00030587	     -0.22008548	     -0.00375257	      0.00018719	    190.48291958
      2.18543882	     -0.06298601	     -0.00010177	     -0.20392932	     -0.06566907	      0.88305742	     -0.00030640	     -0.22008321	     -0.00375911	      0.00017860	    191.29642069
      2.18695782	     -0.06299694	     -0.00010078	     -0.20394019	     -0.06567478	      0.88305769	     -0.00030693	     -0.22008115	     -0.00376385	      0.00016845	    189.74319804
      2.18847682	     -0.06300565	     -0.00010114	     -0.20394880	     -0.06568051	      0.88305793	     -0.00030746	     -0.22007930	     -0.00377036	      0.00015513	    191.25441214
      2.18999582	     -0.06302104	     -0.00010020	     -0.20396415	     -0.06568624	      0.88305816	     -0.00030800	     -0.22007764	     -0.00377454	      0.00014018	    189.79443331
      2.19151482	     -0.06303229	     -0.00010054	     -0.20397531	     -0.06569197	      0.88305836	     -0.00030853	     -0.22007622	     -0.00378028	      0.00012282	    191.13667321
      2.19303382	     -0.06305123	     -0.00009985	     -0.20399419	     -0.06569772	      0.88305853	     -0.00030907	     -0.22007497	     -0.00378395	      0.00010425	    189.91978966
      2.19455282	     -0.06306676	     -0.00010054	     -0.20400965	     -0.06570347	      0.88305867	     -0.00030961	     -0.22007403	     -0.00378840	      0.00008403	    190.51014370
      2.19607182	     -0.06308541	     -0.00009983	     -0.20402824	     -0.06570923	      0.88305879	     -0.00031016	     -0.22007328	     -0.00379162	      0.00006280	    189.75316608
      2.19759082	     -0.06310452	     -0.00010055	     -0.20404727	     -0.06571499	      0.88305886	     -0.00031070	     -0.22007276	     -0.00379552	      0.00004011	    190.79279516
      2.19910982	     -0.06312677	     -0.00010002	     -0.20406948	     -0.06572076	      0.88305891	     -0.00031125	     -0.22007249	     -0.00379761	      0.00001702	    189.66839407
      2.20062882	     -0.06314746	     -0.00010048	     -0.20409010	     -0.06572653	      0.88305892	     -0.00031180	     -0.22007248	     -0.00380027	     -0.00000689	    190.15828801
      2.20214782	     -0.06317234	     -0.00010004	     -0.20411495	     -0.06573230	      0.88305889	     -0.00031235	     -0.22007269	     -0.00380173	     -0.00003103	    189.45191394
      2.20366682	     -0.06319392	     -0.00010039	     -0.20413648	     -0.06573808	      0.88305882	     -0.00031290	     -0.22007316	     -0.00380373	     -0.00005585	    190.42163622
      2.20518582	     -0.06322190	     -0.00009992	     -0.20416443	     -0.06574386	      0.88305872	     -0.00031346	     -0.22007381	     -0.00380386	     -0.00008027	    189.26554705
      2.20670482	     -0.06324643	     -0.00010049	     -0.20418891	     -0.06574964	      0.88305858	     -0.00031402	     -0.22007474	     -0.00380456	     -0.00010486	    189.82658818
      2.20822382	     -0.06327414	     -0.00010000	     -0.20421660	     -0.06575541	      0.88305840	     -0.00031458	     -0.22007587	     -0.00380392	     -0.00012899	    189.05311894
      2.20974282	     -0.06330173	     -0.00010064	     -0.20424416	     -0.06576119	      0.88305818	     -0.00031514	     -0.22007724	     -0.00380378	     -0.00015315	    189.95456032
      2.21126182	     -0.06333205	     -0.00009999	     -0.20427447	     -0.06576697	      0.88305793	     -0.00031570	     -0.22007884	     -0.00380177	     -0.00017644	    188.79049829
      2.21278082	     -0.06335979	     -0.00010034	     -0.20430219	     -0.06577274	      0.88305765	     -0.00031627	     -0.22008071	     -0.00380027	     -0.00019920	    189.22913974
      2.21429982	     -0.06339247	     -0.00010027	     -0.20433487	     -0.06577851	      0.88305733	     -0.00031684	     -0.22008281	     -0.00379782	     -0.00022128	    188.94730694
      2.21581882	     -0.06342407	     -0.00010088	     -0.20436645	     -0.06578428	      0.88305698	     -0.00031741	     -0.22008520	     -0.00379493	     -0.00024264	    188.99688629
      2.21733782	     -0.06345808	     -0.00010078	     -0.20440047	     -0.06579004	      0.88305659	     -0.00031798	     -0.22008780	     -0.00379111	     -0.00026298	    188.34988679
      2.21885682	     -0.06349120	     -0.00010152	     -0.20443359	     -0.06579580	      0.88305618	     -0.00031855	     -0.22009065	     -0.00378721	     -0.00028252	    188.60941136
      2.22037582	     -0.06352592	     -0.00010143	     -0.20446833	     -0.06580155	      0.88305573	     -0.00031913	     -0.22009369	     -0.00378265	     -0.00030154	    188.65702871
      2.22189482	     -0.06356257	     -0.00010211	     -0.20450500	     -0.06580729	      0.88305526	     -0.00031971	     -0.22009695	     -0.00377673	     -0.00031908	    187.69460520
      2.22341382	     -0.06359737	     -0.00010224	     -0.20453982	     -0.06581302	      0.88305477	     -0.00032029	     -0.22010042	     -0.00377138	     -0.00033618	    188.31279721
      2.22567375	     -0.06366243	     -0.00010429	     -0.20460491	     -0.06582153	      0.88305398	     -0.00032116	     -0.22010591	     -0.00376041	     -0.00036027	    186.74545779
      2.22687893	     -0.06368769	     -0.00010330	     -0.20463022	     -0.06582606	      0.88305354	     -0.00032162	     -0.22010919	     -0.00375546	     -0.00037166	    187.29981013
      2.22808412	     -0.06372006	     -0.00010396	     -0.20466262	     -0.06583059	      0.88305308	     -0.00032209	     -0.22011251	     -0.00374938	     -0.00038306	    187.42192750
      2.23006216	     -0.06377907	     -0.00010457	     -0.20472168	     -0.06583799	      0.88305231	     -0.00032286	     -0.22011835	     -0.00373810	     -0.00040144	    187.07840171
      2.23204020	     -0.06384316	     -0.00010674	     -0.20478584	     -0.06584537	      0.88305150	     -0.00032363	     -0.22012466	     -0.00372515	     -0.00041835	    185.95692454
      2.23363784	     -0.06388451	     -0.00010510	     -0.20482728	     -0.06585132	      0.88305082	     -0.00032425	     -0.22013022	     -0.00371523	     -0.00043196	    186.87971654
      2.23523548	     -0.06394581	     -0.00010825	     -0.20488863	     -0.06585724	      0.88305012	     -0.00032488	     -0.22013593	     -0.00370288	     -0.00044501	    185.66600111
      2.23665797	     -0.06398980	     -0.00010701	     -0.20493272	     -0.06586250	      0.88304947	     -0.00032544	     -0.22014144	     -0.00369197	     -0.00045628	    185.53760638
      2.23808047	     -0.06404175	     -0.00010871	     -0.20498473	     -0.06586775	      0.88304882	     -0.00032601	     -0.22014715	     -0.00368050	     -0.00046776	    185.68330276
      2.23950296	     -0.06409372	     -0.00010875	     -0.20503681	     -0.06587297	      0.88304814	     -0.00032657	     -0.22015316	     -0.00366759	     -0.00047883	    184.81554558
      2.24092546	     -0.06414716	     -0.00010974	     -0.20509033	     -0.06587818	      0.88304745	     -0.00032714	     -0.22015944	     -0.00365464	     -0.00049019	    184.97567683
      2.24301296	     -0.06422964	     -0.00010952	     -0.20517300	     -0.06588579	      0.88304641	     -0.00032797	     -0.22016915	     -0.00363229	     -0.00050637	    182.29496710
      2.24428933	     -0.06427269	     -0.00011080	     -0.20521613	     -0.06589042	      0.88304576	     -0.00032848	     -0.22017532	     -0.00362035	     -0.00051646	    184.25475845
      2.24556571	     -0.06432328	     -0.00011099	     -0.20526684	     -0.06589503	      0.88304510	     -0.00032899	     -0.22018161	     -0.00360578	     -0.00052638	    183.63099674
      2.24737939	     -0.06439376	     -0.00011186	     -0.20533750	     -0.06590155	      0.88304413	     -0.00032973	     -0.22019087	     -0.00358434	     -0.00054086	    183.47606046
      2.24919308	     -0.06446249	     -0.00011159	     -0.20540643	     -0.06590803	      0.88304313	     -0.00033046	     -0.22020034	     -0.00356056	     -0.00055444	    181.93952869
      2.25050546	     -0.06451207	     -0.00011290	     -0.20545614	     -0.06591269	      0.88304240	     -0.00033099	     -0.22020729	     -0.00354400	     -0.00056487	    183.07402512
      2.25181784	     -0.06456178	     -0.00011327	     -0.20550601	     -0.06591733	      0.88304165	     -0.00033153	     -0.22021432	     -0.00352516	     -0.00057438	    182.02444202
      2.25340013	     -0.06461928	     -0.00011423	     -0.20556369	     -0.06592289	      0.88304073	     -0.00033218	     -0.22022286	     -0.00350278	     -0.00058612	    182.50706494
      2.25498243	     -0.06467885	     -0.00011506	     -0.20562347	     -0.06592841	      0.88303980	     -0.00033283	     -0.22023143	     -0.00347773	     -0.00059664	    180.51980035
      2.25656473	     -0.06472961	     -0.00011634	     -0.20567442	     -0.06593390	      0.88303885	     -0.00033348	     -0.22024003	     -0.00345401	     -0.00060673	    181.66498952
      2.25814702	     -0.06478527	     -0.00011739	     -0.20573030	     -0.06593934	      0.88303788	     -0.00033414	     -0.22024852	     -0.00342811	     -0.00061613	    180.96971690
      2.25972932	     -0.06483647	     -0.00011905	     -0.20578171	     -0.06594475	      0.88303690	     -0.00033479	     -0.22025704	     -0.00340130	     -0.00062424	    180.24751622
      2.26131161	     -0.06488397	     -0.00012038	     -0.20582944	     -0.06595011	      0.88303590	     -0.00033546	     -0.22026549	     -0.00337449	     -0.00063138	    180.36832585
      2.26289391	     -0.06493074	     -0.00012243	     -0.20587642	     -0.06595543	      0.88303490	     -0.00033612	     -0.22027386	     -0.00334712	     -0.00063800	    180.95061832
      2.26447621	     -0.06497603	     -0.00012398	     -0.20592195	     -0.06596070	      0.88303389	     -0.00033679	     -0.22028216	     -0.00331742	     -0.00064213	    178.93014585
      2.26589508	     -0.06501016	     -0.00012611	     -0.20595627	     -0.06596539	      0.88303297	     -0.00033739	     -0.22028957	     -0.00329255	     -0.00064585	    180.42095955
      2.26731396	     -0.06504650	     -0.00012785	     -0.20599283	     -0.06597004	      0.88303206	     -0.00033800	     -0.22029691	     -0.00326521	     -0.00064762	    178.91044486
      2.26873284	     -0.06507660	     -0.00012996	     -0.20602313	     -0.06597466	      0.88303114	     -0.00033861	     -0.22030420	     -0.00323909	     -0.00064881	    179.62669515
      2.27066600	     -0.06511974	     -0.00013249	     -0.20606657	     -0.06598088	      0.88302988	     -0.00033944	     -0.22031402	     -0.00320095	     -0.00064806	    177.39996292
      2.27214471	     -0.06514216	     -0.00013500	     -0.20608919	     -0.06598559	      0.88302892	     -0.00034008	     -0.22032150	     -0.00317419	     -0.00064633	    179.51890310
      2.27362343	     -0.06516927	     -0.00013686	     -0.20611654	     -0.06599027	      0.88302797	     -0.00034072	     -0.22032887	     -0.00314479	     -0.00064287	    178.09067055
      2.27510214	     -0.06518852	     -0.00013909	     -0.20613600	     -0.06599490	      0.88302702	     -0.00034137	     -0.22033622	     -0.00311670	     -0.00063846	    178.85699085
      2.27693336	     -0.06521611	     -0.00014145	     -0.20616388	     -0.06600057	      0.88302586	     -0.00034217	     -0.22034522	     -0.00308044	     -0.00063115	    177.60234180
      2.27834556	     -0.06523078	     -0.00014394	     -0.20617876	     -0.06600490	      0.88302497	     -0.00034279	     -0.22035224	     -0.00305361	     -0.00062434	    178.41941049
      2.27975776	     -0.06525091	     -0.00014593	     -0.20619910	     -0.06600920	      0.88302410	     -0.00034342	     -0.22035930	     -0.00302588	     -0.00061627	    177.63130158
      2.28148272	     -0.06527587	     -0.00014890	     -0.20622431	     -0.06601439	      0.88302304	     -0.00034418	     -0.22036828	     -0.00299308	     -0.00060591	    178.15188654
      2.28320768	     -0.06531191	     -0.00015087	     -0.20626061	     -0.06601952	      0.88302201	     -0.00034495	     -0.22037775	     -0.00295907	     -0.00059500	    176.53771837
      2.28472627	     -0.06533921	     -0.00015375	     -0.20628812	     -0.06602399	      0.88302111	     -0.00034562	     -0.22038681	     -0.00293057	     -0.00058490	    177.25427560
      2.28624485	     -0.06537700	     -0.00015512	     -0.20632615	     -0.06602842	      0.88302023	     -0.00034630	     -0.22039653	     -0.00290083	     -0.00057614	    176.35674623
      2.28776344	     -0.06541664	     -0.00015743	     -0.20636600	     -0.06603280	      0.88301936	     -0.00034698	     -0.22040710	     -0.00287118	     -0.00056825	    176.38811944
      2.28928202	     -0.06546201	     -0.00015867	     -0.20641162	     -0.06603714	      0.88301850	     -0.00034766	     -0.22041853	     -0.00284125	     -0.00056250	    176.26217495
      2.29080061	     -0.06550975	     -0.00016032	     -0.20645961	     -0.06604143	      0.88301765	     -0.00034834	     -0.22043089	     -0.00280995	     -0.00055799	    175.15981385
      2.29231919	     -0.06555860	     -0.00016130	     -0.20650871	     -0.06604568	      0.88301681	     -0.00034902	     -0.22044419	     -0.00277928	     -0.00055616	    175.55966506
      2.29412983	     -0.06562637	     -0.00016294	     -0.20657680	     -0.06605067	      0.88301580	     -0.00034984	     -0.22046130	     -0.00274053	     -0.00055727	    174.30404872
      2.29594048	     -0.06569030	     -0.00016289	     -0.20664107	     -0.06605560	      0.88301479	     -0.00035065	     -0.22047985	     -0.00270139	     -0.00056121	    173.59023219
      2.29748331	     -0.06575300	     -0.00016510	     -0.20670403	     -0.06605974	      0.88301392	     -0.00035135	     -0.22049664	     -0.00266738	     -0.00056782	    173.69588750
      2.29902613	     -0.06581495	     -0.00016487	     -0.20676630	     -0.06606383	      0.88301303	     -0.00035205	     -0.22051450	     -0.00263210	     -0.00057737	    173.42546955
      2.30056896	     -0.06588487	     -0.00016677	     -0.20683651	     -0.06606786	      0.88301213	     -0.00035275	     -0.22053336	     -0.00259592	     -0.00059000	    173.34987819
      2.30211179	     -0.06595295	     -0.00016679	     -0.20690493	     -0.06607184	      0.88301121	     -0.00035345	     -0.22055327	     -0.00255753	     -0.00060428	    171.61647174
      2.30365462	     -0.06602126	     -0.00016821	     -0.20697355	     -0.06607576	      0.88301027	     -0.00035415	     -0.22057412	     -0.00251986	     -0.00062138	    172.39130424
      2.30563249	     -0.06611720	     -0.00016760	     -0.20706997	     -0.06608069	      0.88300902	     -0.00035506	     -0.22060219	     -0.00246769	     -0.00064674	    170.12519682
      2.30691382	     -0.06617262	     -0.00017016	     -0.20712564	     -0.06608383	      0.88300818	     -0.00035565	     -0.22062118	     -0.00243462	     -0.00066319	    170.56818980
      2.30819514	     -0.06623550	     -0.00017084	     -0.20718882	     -0.06608693	      0.88300732	     -0.00035624	     -0.22064078	     -0.00240004	     -0.00068100	    170.28736889
      2.31021721	     -0.06634154	     -0.00017237	     -0.20729535	     -0.06609172	      0.88300591	     -0.00035718	     -0.22067320	     -0.00234226	     -0.00071121	    168.70424434
      2.31199882	     -0.06642806	     -0.00017276	     -0.20738233	     -0.06609585	      0.88300462	     -0.00035801	     -0.22070318	     -0.00229122	     -0.00073941	    169.66069175
      2.31357176	     -0.06651434	     -0.00017467	     -0.20746901	     -0.06609942	      0.88300343	     -0.00035875	     -0.22073045	     -0.00224285	     -0.00076497	    168.45770785
      2.31514471	     -0.06659475	     -0.00017530	     -0.20754987	     -0.06610291	      0.88300221	     -0.00035949	     -0.22075859	     -0.00219354	     -0.00079004	    168.00866545
      2.31688074	     -0.06669033	     -0.00017793	     -0.20764591	     -0.06610667	      0.88300081	     -0.00036031	     -0.22079048	     -0.00213783	     -0.00081835	    168.35026834
      2.31861676	     -0.06678358	     -0.00017771	     -0.20773972	     -0.06611033	      0.88299937	     -0.00036113	     -0.22082324	     -0.00207768	     -0.00084477	    165.42956865
      2.32035279	     -0.06687459	     -0.00018195	     -0.20783121	     -0.06611388	      0.88299788	     -0.00036197	     -0.22085672	     -0.00201979	     -0.00087074	    168.12964440
      2.32164266	     -0.06694517	     -0.00018114	     -0.20790224	     -0.06611646	      0.88299675	     -0.00036258	     -0.22088199	     -0.00197230	     -0.00088848	    166.03097292
      2.32293253	     -0.06701548	     -0.00018255	     -0.20797296	     -0.06611897	      0.88299559	     -0.00036321	     -0.22090760	     -0.00192527	     -0.00090571	    166.21472407
      2.32474964	     -0.06711568	     -0.00018371	     -0.20807380	     -0.06612241	      0.88299392	     -0.00036408	     -0.22094418	     -0.00185576	     -0.00092753	    164.67814564
      2.32656676	     -0.06720772	     -0.00018588	     -0.20816646	     -0.06612572	      0.88299222	     -0.00036497	     -0.22098126	     -0.00178619	     -0.00094683	    166.17559841
      2.32804713	     -0.06729126	     -0.00018684	     -0.20825055	     -0.06612832	      0.88299081	     -0.00036569	     -0.22101175	     -0.00172600	     -0.00096056	    164.80560558
      2.32952751	     -0.06737176	     -0.00018857	     -0.20833160	     -0.06613083	      0.88298938	     -0.00036642	     -0.22104271	     -0.00166477	     -0.00097143	    164.08143760
      2.33100789	     -0.06745160	     -0.00019004	     -0.20841200	     -0.06613325	      0.88298793	     -0.00036714	     -0.22107400	     -0.00160282	     -0.00098088	    164.38030171
      2.33270947	     -0.06754593	     -0.00019214	     -0.20850701	     -0.06613591	      0.88298626	     -0.00036799	     -0.22111028	     -0.00152811	     -0.00098862	    162.76102403
      2.33441105	     -0.06763374	     -0.00019413	     -0.20859550	     -0.06613845	      0.88298457	     -0.00036883	     -0.22114681	     -0.00145347	     -0.00099396	    163.91631271
      2.33611264	     -0.06772925	     -0.00019641	     -0.20869173	     -0.06614086	      0.88298287	     -0.00036968	     -0.22118344	     -0.00137395	     -0.00099600	    161.55099608
      2.33781422	     -0.06781217	     -0.00019800	     -0.20877538	     -0.06614313	      0.88298118	     -0.00037053	     -0.22122028	     -0.00129544	     -0.00099573	    163.27612130
      2.33934557	     -0.06789699	     -0.00019980	     -0.20886088	     -0.06614505	      0.88297966	     -0.00037130	     -0.22125332	     -0.00122056	     -0.00099290	    161.77402753
      2.34087693	     -0.06797296	     -0.00020172	     -0.20893754	     -0.06614687	      0.88297814	     -0.00037208	     -0.22128642	     -0.00114566	     -0.00098825	    162.63603904
      2.34277666	     -0.06807410	     -0.00020449	     -0.20903957	     -0.06614895	      0.88297627	     -0.00037304	     -0.22132751	     -0.00104866	     -0.00097907	    160.84647368
      2.34435983	     -0.06814893	     -0.00020668	     -0.20911514	     -0.06615055	      0.88297473	     -0.00037385	     -0.22136194	     -0.00096780	     -0.00096808	    161.66599664
      2.34594301	     -0.06823154	     -0.00020883	     -0.20919851	     -0.06615201	      0.88297321	     -0.00037466	     -0.22139629	     -0.00088396	     -0.00095516	    160.89863063
      2.34752618	     -0.06830857	     -0.00021040	     -0.20927633	     -0.06615335	      0.88297171	     -0.00037547	     -0.22143060	     -0.00079940	     -0.00094070	    161.64947310
      2.34910936	     -0.06838533	     -0.00021220	     -0.20935391	     -0.06615454	      0.88297023	     -0.00037629	     -0.22146465	     -0.00071118	     -0.00092298	    159.74821107
      2.35069253	     -0.06845278	     -0.00021413	     -0.20942219	     -0.06615560	      0.88296878	     -0.00037711	     -0.22149833	     -0.00062389	     -0.00090411	    161.37332479
      2.35227571	     -0.06852126	     -0.00021558	     -0.20949153	     -0.06615651	      0.88296737	     -0.00037793	     -0.22153140	     -0.00053259	     -0.00088250	    159.85627103
      2.35397231	     -0.06858679	     -0.00021673	     -0.20955799	     -0.06615734	      0.88296589	     -0.00037881	     -0.22156616	     -0.00043491	     -0.00085758	    160.63688504
      2.35566892	     -0.06865367	     -0.00021745	     -0.20962585	     -0.06615799	      0.88296446	     -0.00037969	     -0.22160011	     -0.00033389	     -0.00082920	    158.87666319
      2.35736553	     -0.06870930	     -0.00021783	     -0.20968245	     -0.06615847	      0.88296308	     -0.00038058	     -0.22163334	     -0.00023353	     -0.00079916	    160.19190448
      2.35906214	     -0.06877031	     -0.00021768	     -0.20974448	     -0.06615878	      0.88296175	     -0.00038147	     -0.22166547	     -0.00012975	     -0.00076678	    158.88088958
      2.36075875	     -0.06881698	     -0.00021750	     -0.20979218	     -0.06615891	      0.88296048	     -0.00038236	     -0.22169661	     -0.00002627	     -0.00073237	    159.74159404
      2.36245535	     -0.06886874	     -0.00021655	     -0.20984500	     -0.06615887	      0.88295927	     -0.00038325	     -0.22172644	      0.00007986	     -0.00069594	    158.61055417
      2.36393374	     -0.06890374	     -0.00021626	     -0.20988091	     -0.06615868	      0.88295826	     -0.00038403	     -0.22175149	      0.00017170	     -0.00066328	    159.84339256
      2.36541213	     -0.06894312	     -0.00021545	     -0.20992123	     -0.06615836	      0.88295731	     -0.00038482	     -0.22177551	      0.00026591	     -0.00062915	    159.00891802
      2.36726266	     -0.06898674	     -0.00021493	     -0.20996604	     -0.06615776	      0.88295618	     -0.00038580	     -0.22180431	      0.00038400	     -0.00058589	    159.23220476
      2.36911319	     -0.06902633	     -0.00021296	     -0.21000684	     -0.06615694	      0.88295514	     -0.00038679	     -0.22183147	      0.00050462	     -0.00054045	    157.47361218
      2.37061981	     -0.06905431	     -0.00021329	     -0.21003578	     -0.06615610	      0.88295435	     -0.00038761	     -0.22185238	      0.00060143	     -0.00050366	    159.24960345
      2.37212644	     -0.06908340	     -0.00021200	     -0.21006587	     -0.06615512	      0.88295362	     -0.00038842	     -0.22187216	      0.00070082	     -0.00046668	    158.82160635
      2.37368434	     -0.06911050	     -0.00021162	     -0.21009399	     -0.06615395	      0.88295292	     -0.00038926	     -0.22189145	      0.00080349	     -0.00042896	    159.51633140
      2.37524224	     -0.06913490	     -0.00021070	     -0.21011944	     -0.06615262	      0.88295229	     -0.00039011	     -0.22190948	      0.00090841	     -0.00039040	    158.12739653
      2.37680015	     -0.06915185	     -0.00021023	     -0.21013743	     -0.06615112	      0.88295171	     -0.00039097	     -0.22192620	      0.00101196	     -0.00035271	    159.43843337
      2.37899937	     -0.06918213	     -0.00020898	     -0.21016922	     -0.06614873	      0.88295099	     -0.00039218	     -0.22194738	      0.00116318	     -0.00029969	    156.09693607
      2.38040064	     -0.06917910	     -0.00020891	     -0.21016711	     -0.06614704	      0.88295059	     -0.00039296	     -0.22195944	      0.00125556	     -0.00026587	    159.45505691
      2.38180192	     -0.06918762	     -0.00020844	     -0.21017659	     -0.06614521	      0.88295024	     -0.00039374	     -0.22197012	      0.00135138	     -0.00023290	    159.23180928
      2.38354852	     -0.06919183	     -0.00020817	     -0.21018199	     -0.06614275	      0.88294987	     -0.00039472	     -0.22198179	      0.00147187	     -0.00019169	    157.89599387
      2.38529512	     -0.06918324	     -0.00020774	     -0.21017458	     -0.06614007	      0.88294957	     -0.00039570	     -0.22199149	      0.00159043	     -0.00015088	    159.21030481
      2.38704172	     -0.06917584	     -0.00020764	     -0.21016838	     -0.06613719	      0.88294935	     -0.00039669	     -0.22199901	      0.00171096	     -0.00011009	    158.21541564
      2.38878832	     -0.06915773	     -0.00020751	     -0.21015145	     -0.06613410	      0.88294919	     -0.00039769	     -0.22200457	      0.00182960	     -0.00006962	    159.42545032
      2.39035766	     -0.06914362	     -0.00020818	     -0.21013840	     -0.06613114	      0.88294911	     -0.00039859	     -0.22200781	      0.00193729	     -0.00003320	    159.08438306
      2.39192701	     -0.06912318	     -0.00020947	     -0.21011900	     -0.06612802	      0.88294908	     -0.00039949	     -0.22200958	      0.00204390	      0.00000299	    159.94787017
      2.39349636	     -0.06910183	     -0.00021175	     -0.21009866	     -0.06612473	      0.88294912	     -0.00040040	     -0.22200984	      0.00215052	      0.00003899	    160.46113389
      2.39506570	     -0.06907259	     -0.00021449	     -0.21007044	     -0.06612127	      0.88294921	     -0.00040131	     -0.22200857	      0.00225763	      0.00007620	    159.64214041
      2.39663505	     -0.06902966	     -0.00021752	     -0.21002851	     -0.06611765	      0.88294936	     -0.00040223	     -0.22200556	      0.00236241	      0.00011414	    160.95807612
      2.39824960	     -0.06897825	     -0.00022056	     -0.20997811	     -0.06611374	      0.88294957	     -0.00040317	     -0.22200041	      0.00246973	      0.00015420	    161.67061244
      2.39986414	     -0.06891311	     -0.00022352	     -0.20991401	     -0.06610967	      0.88294986	     -0.00040412	     -0.22199309	      0.00257674	      0.00019732	    160.88906319
      2.40147869	     -0.06883143	     -0.00022620	     -0.20983333	     -0.06610543	      0.88295021	     -0.00040508	     -0.22198343	      0.00267988	      0.00024203	    162.97396916
      2.40308608	     -0.06874304	     -0.00022831	     -0.20974596	     -0.06610104	      0.88295064	     -0.00040603	     -0.22197133	      0.00278305	      0.00029007	    161.65272050
      2.40469346	     -0.06863618	     -0.00023022	     -0.20964008	     -0.06609648	      0.88295114	     -0.00040699	     -0.22195683	      0.00288119	      0.00034082	    163.67792993
      2.40667966	     -0.06849955	     -0.00023220	     -0.20950465	     -0.06609064	      0.88295189	     -0.00040818	     -0.22193550	      0.00300091	      0.00040759	    163.58218027
      2.40830143	     -0.06837056	     -0.00023430	     -0.20937660	     -0.06608570	      0.88295260	     -0.00040916	     -0.22191556	      0.00309444	      0.00046644	    164.56154582
      2.40992319	     -0.06823490	     -0.00023518	     -0.20924187	     -0.06608061	      0.88295340	     -0.00041013	     -0.22189323	      0.00318538	      0.00052810	    164.91938088
      2.41154496	     -0.06808718	     -0.00023640	     -0.20909505	     -0.06607537	      0.88295431	     -0.00041111	     -0.22186860	      0.00327200	      0.00059223	    166.72596784
      2.41316673	     -0.06793108	     -0.00023610	     -0.20893984	     -0.06606999	      0.88295532	     -0.00041210	     -0.22184166	      0.00335672	      0.00065967	    166.33143162
      2.41478850	     -0.06776564	     -0.00023673	     -0.20877524	     -0.06606448	      0.88295645	     -0.00041308	     -0.22181256	      0.00343626	      0.00072907	    168.08608723
      2.41641027	     -0.06759666	     -0.00023634	     -0.20860709	     -0.06605885	      0.88295769	     -0.00041407	     -0.22178139	      0.00351332	      0.00080075	    168.04147484
      2.41803204	     -0.06741931	     -0.00023686	     -0.20843050	     -0.06605309	      0.88295905	     -0.00041506	     -0.22174839	      0.00358581	      0.00087394	    169.12573202
      2.41965380	     -0.06724167	     -0.00023641	     -0.20825360	     -0.06604722	      0.88296053	     -0.00041606	     -0.22171358	      0.00365408	      0.00094703	    170.66242422
      2.42127557	     -0.06705817	     -0.00023717	     -0.20807080	     -0.06604124	      0.88296212	     -0.00041705	     -0.22167715	      0.00371989	      0.00102202	    170.19241921
      2.42289734	     -0.06687022	     -0.00023646	     -0.20788351	     -0.06603516	      0.88296384	     -0.00041805	     -0.22163919	      0.00377969	      0.00109552	    172.45416362
      2.42451911	     -0.06668070	     -0.00023697	     -0.20769461	     -0.06602898	      0.88296568	     -0.00041905	     -0.22159974	      0.00383717	      0.00116894	    172.45836277
      2.42614088	     -0.06648485	     -0.00023541	     -0.20749935	     -0.06602272	      0.88296763	     -0.00042005	     -0.22155895	      0.00389020	      0.00124134	    172.99701135
      2.42776264	     -0.06628607	     -0.00023577	     -0.20730110	     -0.06601637	      0.88296970	     -0.00042105	     -0.22151674	      0.00393833	      0.00131121	    175.06626126
      2.42938441	     -0.06608564	     -0.00023370	     -0.20710120	     -0.06600994	      0.88297188	     -0.00042206	     -0.22147319	      0.00398409	      0.00137984	    174.79928109
      2.43084328	     -0.06590354	     -0.00023450	     -0.20691950	     -0.06600410	      0.88297394	     -0.00042296	     -0.22143300	      0.00402030	      0.00143884	    176.74911225
      2.43230215	     -0.06572267	     -0.00023341	     -0.20673902	     -0.06599821	      0.88297608	     -0.00042387	     -0.22139192	      0.00405447	      0.00149603	    176.86670792
      2.43376102	     -0.06554025	     -0.00023343	     -0.20655695	     -0.06599228	      0.88297830	     -0.00042477	     -0.22135009	      0.00408464	      0.00155049	    177.93664789
      2.43555009	     -0.06531814	     -0.00023193	     -0.20633524	     -0.06598494	      0.88298114	     -0.00042589	     -0.22129783	      0.00411795	      0.00161352	    177.95693680
      2.43733917	     -0.06509892	     -0.00023272	     -0.20611633	     -0.06597755	      0.88298407	     -0.00042700	     -0.22124471	      0.00414427	      0.00167095	    180.88333100
      2.43862292	     -0.06494120	     -0.00023031	     -0.20595886	     -0.06597221	      0.88298625	     -0.00042780	     -0.22120619	      0.00416214	      0.00170985	    180.10643926
      2.43990667	     -0.06478567	     -0.00022964	     -0.20580351	     -0.06596686	      0.88298846	     -0.00042860	     -0.22116733	      0.00417656	      0.00174486	    181.25228392
      2.44170719	     -0.06457469	     -0.00022790	     -0.20559276	     -0.06595933	      0.88299164	     -0.00042973	     -0.22111250	      0.00419345	      0.00178797	    182.08682768
      2.44350770	     -0.06436672	     -0.00022720	     -0.20538497	     -0.06595176	      0.88299490	     -0.00043085	     -0.22105743	      0.00420611	      0.00182477	    182.65769996
      2.44487146	     -0.06421096	     -0.00022487	     -0.20522933	     -0.06594602	      0.88299740	     -0.00043171	     -0.22101568	      0.00421216	      0.00184697	    183.99630261
      2.44623522	     -0.06406004	     -0.00022377	     -0.20507850	     -0.06594028	      0.88299993	     -0.00043256	     -0.22097392	      0.00421697	      0.00186562	    183.93004775
      2.44790800	     -0.06387832	     -0.00022170	     -0.20489685	     -0.06593322	      0.88300307	     -0.00043361	     -0.22092281	      0.00421842	      0.00188148	    185.69097010
      2.44958077	     -0.06370853	     -0.00022023	     -0.20472711	     -0.06592616	      0.88300623	     -0.00043465	     -0.22087194	      0.00421893	      0.00189161	    184.19414841
      2.45125354	     -0.06353440	     -0.00021777	     -0.20455298	     -0.06591911	      0.88300939	     -0.00043570	     -0.22082157	      0.00421296	      0.00189432	    187.24259266
      2.45292631	     -0.06338419	     -0.00021759	     -0.20440273	     -0.06591207	      0.88301256	     -0.00043675	     -0.22077161	      0.00420738	      0.00189084	    185.79603111
      2.45428822	     -0.06325395	     -0.00021512	     -0.20427245	     -0.06590634	      0.88301513	     -0.00043760	     -0.22073155	      0.00419843	      0.00188272	    187.93961756
      2.45565012	     -0.06313671	     -0.00021367	     -0.20415514	     -0.06590063	      0.88301769	     -0.00043846	     -0.22069193	      0.00418925	      0.00187083	    187.81278536
      2.45731169	     -0.06299262	     -0.00021132	     -0.20401095	     -0.06589368	      0.88302078	     -0.00043950	     -0.22064434	      0.00417502	      0.00185069	    188.65879484
      2.45897326	     -0.06286199	     -0.00021062	     -0.20388017	     -0.06588676	      0.88302383	     -0.00044054	     -0.22059766	      0.00415902	      0.00182513	    188.38493331
      2.46063482	     -0.06272758	     -0.00020817	     -0.20374561	     -0.06587986	      0.88302684	     -0.00044158	     -0.22055210	      0.00413971	      0.00179402	    189.80221537
      2.46199358	     -0.06263439	     -0.00020792	     -0.20365225	     -0.06587425	      0.88302926	     -0.00044243	     -0.22051553	      0.00412306	      0.00176467	    189.89770606
      2.46335234	     -0.06254147	     -0.00020609	     -0.20355918	     -0.06586866	      0.88303164	     -0.00044328	     -0.22047980	      0.00410496	      0.00173223	    190.38191894
      2.46503455	     -0.06243890	     -0.00020468	     -0.20345638	     -0.06586177	      0.88303451	     -0.00044433	     -0.22043670	      0.00408112	      0.00168787	    190.39205784
      2.46671676	     -0.06233618	     -0.00020294	     -0.20335342	     -0.06585493	      0.88303731	     -0.00044538	     -0.22039498	      0.00405537	      0.00163953	    190.68041185
      2.46813145	     -0.06226420	     -0.00020293	     -0.20328120	     -0.06584921	      0.88303960	     -0.00044627	     -0.22036096	      0.00403221	      0.00159592	    191.17090676
      2.46954615	     -0.06219495	     -0.00020199	     -0.20321171	     -0.06584352	      0.88304183	     -0.00044715	     -0.22032806	      0.00400809	      0.00154934	    192.01925193
      2.47096084	     -0.06213475	     -0.00020154	     -0.20315126	     -0.06583787	      0.88304398	     -0.00044803	     -0.22029624	      0.00398400	      0.00150074	    191.58192481
      2.47237553	     -0.06207620	     -0.00020066	     -0.20309246	     -0.06583225	      0.88304607	     -0.00044892	     -0.22026548	      0.00395832	      0.00144964	    192.47985927
      2.47416803	     -0.06201478	     -0.00019959	     -0.20303072	     -0.06582519	      0.88304861	     -0.00045003	     -0.22022792	      0.00392659	      0.00138288	    191.08290899
      2.47558484	     -0.06196476	     -0.00019876	     -0.20298042	     -0.06581964	      0.88305053	     -0.00045091	     -0.22019937	      0.00389871	      0.00132829	    193.15833594
      2.47700166	     -0.06192414	     -0.00019777	     -0.20293953	     -0.06581414	      0.88305237	     -0.00045179	     -0.22017171	      0.00387224	      0.00127323	    192.57067926
      2.47841847	     -0.06188417	     -0.00019700	     -0.20289928	     -0.06580867	      0.88305414	     -0.00045267	     -0.22014495	      0.00384453	      0.00121724	    193.29404499
      2.48018372	     -0.06184518	     -0.00019595	     -0.20285996	     -0.06580191	      0.88305622	     -0.00045377	     -0.22011282	      0.00381051	      0.00114724	    192.47036909
      2.48161253	     -0.06180934	     -0.00019515	     -0.20282383	     -0.06579649	      0.88305782	     -0.00045465	     -0.22008779	      0.00378158	      0.00109121	    193.35352004
      2.48304134	     -0.06178485	     -0.00019411	     -0.20279905	     -0.06579111	      0.88305934	     -0.00045554	     -0.22006354	      0.00375287	      0.00103502	    193.46483303
      2.48447015	     -0.06176294	     -0.00019333	     -0.20277685	     -0.06578577	      0.88306078	     -0.00045642	     -0.22004017	      0.00372418	      0.00097965	    193.39264327
      2.48622172	     -0.06174271	     -0.00019187	     -0.20275627	     -0.06577927	      0.88306244	     -0.00045750	     -0.22001268	      0.00368833	      0.00091278	    193.62921764
      2.48768795	     -0.06172891	     -0.00019128	     -0.20274216	     -0.06577389	      0.88306374	     -0.00045841	     -0.21999066	      0.00365871	      0.00085829	    193.32463560
      2.48915418	     -0.06172101	     -0.00018978	     -0.20273397	     -0.06576855	      0.88306496	     -0.00045931	     -0.21996950	      0.00362844	      0.00080469	    193.58926881
      2.49062042	     -0.06171588	     -0.00018931	     -0.20272854	     -0.06576325	      0.88306610	     -0.00046022	     -0.21994924	      0.00359880	      0.00075278	    193.28575094
      2.49208665	     -0.06171497	     -0.00018789	     -0.20272733	     -0.06575799	      0.88306716	     -0.00046112	     -0.21992984	      0.00356891	      0.00070212	    193.32941409
      2.49355288	     -0.06171900	     -0.00018750	     -0.20273105	     -0.06575278	      0.88306816	     -0.00046202	     -0.21991131	      0.00353929	      0.00065287	    193.45632084
      2.49501911	     -0.06172806	     -0.00018621	     -0.20273982	     -0.06574761	      0.88306908	     -0.00046292	     -0.21989366	      0.00351031	      0.00060526	    192.90877009
      2.49648535	     -0.06173984	     -0.00018583	     -0.20275129	     -0.06574249	      0.88306993	     -0.00046382	     -0.21987690	      0.00348113	      0.00055897	    193.24427946
      2.49795158	     -0.06175822	     -0.00018465	     -0.20276938	     -0.06573741	      0.88307072	     -0.00046472	     -0.21986099	      0.00345295	      0.00051426	    192.62023745
      2.49941781	     -0.06177895	     -0.00018435	     -0.20278982	     -0.06573236	      0.88307144	     -0.00046561	     -0.21984597	      0.00342498	      0.00047113	    192.54327343
      2.50088404	     -0.06180348	     -0.00018322	     -0.20281406	     -0.06572736	      0.88307210	     -0.00046651	     -0.21983180	      0.00339750	      0.00042917	    192.53116988
      2.50290989	     -0.06184884	     -0.00018349	     -0.20285901	     -0.06572052	      0.88307291	     -0.00046775	     -0.21981359	      0.00336129	      0.00037318	    191.72327692
      2.50407753	     -0.06187255	     -0.00018185	     -0.20288251	     -0.06571660	      0.88307333	     -0.00046846	     -0.21980386	      0.00334039	      0.00034279	    191.70134643
      2.50524517	     -0.06190209	     -0.00018151	     -0.20291183	     -0.06571272	      0.88307372	     -0.00046917	     -0.21979460	      0.00332033	      0.00031259	    191.76314877
      2.50709836	     -0.06195618	     -0.00018061	     -0.20296559	     -0.06570659	      0.88307425	     -0.00047029	     -0.21978098	      0.00328978	      0.00026570	    191.65152908
      2.50868859	     -0.06200490	     -0.00017994	     -0.20301404	     -0.06570138	      0.88307464	     -0.00047126	     -0.21977032	      0.00326500	      0.00022692	    191.19758598
      2.51027882	     -0.06205904	     -0.00017819	     -0.20306793	     -0.06569621	      0.88307497	     -0.00047222	     -0.21976060	      0.00324124	      0.00018941	    190.76779431
      2.51186905	     -0.06211738	     -0.00017797	     -0.20312602	     -0.06569107	      0.88307525	     -0.00047318	     -0.21975185	      0.00321920	      0.00015336	    189.75856338
      2.51345928	     -0.06217701	     -0.00017613	     -0.20318542	     -0.06568597	      0.88307546	     -0.00047414	     -0.21974413	      0.00319776	      0.00011777	    189.79661988
      2.51504950	     -0.06224641	     -0.00017713	     -0.20325456	     -0.06568090	      0.88307562	     -0.00047510	     -0.21973728	      0.00317769	      0.00008243	    190.09881997
      2.51663973	     -0.06231583	     -0.00017496	     -0.20332380	     -0.06567586	      0.88307573	     -0.00047605	     -0.21973136	      0.00316077	      0.00004893	    187.82107849
      2.51795819	     -0.06237511	     -0.00017647	     -0.20338287	     -0.06567170	      0.88307577	     -0.00047685	     -0.21972706	      0.00314591	      0.00002088	    188.98564038
      2.51927664	     -0.06243702	     -0.00017570	     -0.20344462	     -0.06566756	      0.88307578	     -0.00047764	     -0.21972328	      0.00313358	     -0.00000638	    188.07968282
      2.52089283	     -0.06251448	     -0.00017615	     -0.20352188	     -0.06566251	      0.88307574	     -0.00047861	     -0.21971929	      0.00311901	     -0.00003978	    188.44999758
      2.52250901	     -0.06259470	     -0.00017529	     -0.20360195	     -0.06565748	      0.88307565	     -0.00047957	     -0.21971593	      0.00310803	     -0.00007143	    185.99850270
      2.52412520	     -0.06266861	     -0.00017666	     -0.20367566	     -0.06565246	      0.88307551	     -0.00048054	     -0.21971315	      0.00309575	     -0.00010299	    188.03612874
      2.52545363	     -0.06273707	     -0.00017554	     -0.20374403	     -0.06564836	      0.88307536	     -0.00048133	     -0.21971115	      0.00308905	     -0.00012823	    186.46882260
      2.52678205	     -0.06280216	     -0.00017616	     -0.20380900	     -0.06564426	      0.88307517	     -0.00048212	     -0.21970948	      0.00308278	     -0.00015255	    186.08443143
      2.52839659	     -0.06288167	     -0.00017608	     -0.20388839	     -0.06563929	      0.88307490	     -0.00048308	     -0.21970777	      0.00307606	     -0.00018171	    186.24276694
      2.53001113	     -0.06296305	     -0.00017713	     -0.20396965	     -0.06563432	      0.88307459	     -0.00048403	     -0.21970636	      0.00307244	     -0.00020878	    184.34184007
      2.53162567	     -0.06303665	     -0.00017714	     -0.20404316	     -0.06562937	      0.88307423	     -0.00048499	     -0.21970526	      0.00306812	     -0.00023516	    185.46208707
      2.53324021	     -0.06311806	     -0.00017947	     -0.20412446	     -0.06562441	      0.88307383	     -0.00048595	     -0.21970427	      0.00306682	     -0.00026027	    184.69668894
      2.53485475	     -0.06319058	     -0.00017906	     -0.20419692	     -0.06561946	      0.88307339	     -0.00048690	     -0.21970353	      0.00306695	     -0.00028350	    183.69367815
      2.53646928	     -0.06326748	     -0.00018353	     -0.20427369	     -0.06561451	      0.88307291	     -0.00048786	     -0.21970282	      0.00306703	     -0.00030572	    184.74271993
      2.53778156	     -0.06332127	     -0.00018304	     -0.20432746	     -0.06561048	      0.88307250	     -0.00048864	     -0.21970234	      0.00306928	     -0.00032191	    183.58840832
      2.53909383	     -0.06337744	     -0.00018566	     -0.20438356	     -0.06560646	      0.88307207	     -0.00048941	     -0.21970185	      0.00307167	     -0.00033727	    183.55866550
      2.54079637	     -0.06344647	     -0.00018785	     -0.20445253	     -0.06560122	      0.88307148	     -0.00049042	     -0.21970126	      0.00307554	     -0.00035593	    183.75958973
      2.54249890	     -0.06351509	     -0.00019210	     -0.20452108	     -0.06559598	      0.88307086	     -0.00049143	     -0.21970064	      0.00308208	     -0.00037133	    181.66627513
      2.54395860	     -0.06356182	     -0.00019377	     -0.20456777	     -0.06559148	      0.88307031	     -0.00049230	     -0.21970016	      0.00308589	     -0.00038354	    183.24560416
      2.54541830	     -0.06361426	     -0.00019787	     -0.20462015	     -0.06558697	      0.88306974	     -0.00049316	     -0.21969959	      0.00309215	     -0.00039376	    182.34192500
      2.54687800	     -0.06365752	     -0.00020042	     -0.20466336	     -0.06558245	      0.88306916	     -0.00049403	     -0.21969903	      0.00309829	     -0.00040223	    182.26650629
      2.54833770	     -0.06370082	     -0.00020449	     -0.20470661	     -0.06557793	      0.88306857	     -0.00049490	     -0.21969841	      0.00310475	     -0.00040903	    182.28521775
      2.55045330	     -0.06375205	     -0.00020799	     -0.20475780	     -0.06557135	      0.88306769	     -0.00049615	     -0.21969750	      0.00311474	     -0.00041601	    182.20247312
      2.55170032	     -0.06378496	     -0.00021322	     -0.20479063	     -0.06556746	      0.88306717	     -0.00049690	     -0.21969686	      0.00312088	     -0.00041772	    181.73482855
      2.55294734	     -0.06381022	     -0.00021612	     -0.20481587	     -0.06556356	      0.88306665	     -0.00049764	     -0.21969625	      0.00312720	     -0.00041820	    181.50789279
      2.55455833	     -0.06384106	     -0.00022067	     -0.20484664	     -0.06555852	      0.88306598	     -0.00049860	     -0.21969544	      0.00313490	     -0.00041764	    181.96317131
      2.55616932	     -0.06386986	     -0.00022485	     -0.20487540	     -0.06555346	      0.88306531	     -0.00049955	     -0.21969460	      0.00314430	     -0.00041421	    180.02587886
      2.55778031	     -0.06388785	     -0.00022982	     -0.20489332	     -0.06554839	      0.88306465	     -0.00050051	     -0.21969377	      0.00315115	     -0.00040910	    181.58150412
      2.55939130	     -0.06390899	     -0.00023378	     -0.20491441	     -0.06554331	      0.88306399	     -0.00050147	     -0.21969282	      0.00315965	     -0.00040202	    180.60280603
      2.56100229	     -0.06392290	     -0.00023925	     -0.20492825	     -0.06553821	      0.88306335	     -0.00050242	     -0.21969191	      0.00316704	     -0.00039320	    181.38538550
      2.56245044	     -0.06393596	     -0.00024253	     -0.20494127	     -0.06553362	      0.88306279	     -0.00050328	     -0.21969106	      0.00317427	     -0.00038387	    180.48860749
      2.56389859	     -0.06394394	     -0.00024730	     -0.20494919	     -0.06552902	      0.88306224	     -0.00050413	     -0.21969024	      0.00318093	     -0.00037312	    180.57759572
      2.56534674	     -0.06394981	     -0.00025091	     -0.20495500	     -0.06552441	      0.88306171	     -0.00050499	     -0.21968939	      0.00318740	     -0.00036136	    180.37853833
      2.56716460	     -0.06395509	     -0.00025671	     -0.20496020	     -0.06551861	      0.88306107	     -0.00050606	     -0.21968834	      0.00319487	     -0.00034555	    180.92260256
      2.56850806	     -0.06395758	     -0.00025947	     -0.20496265	     -0.06551431	      0.88306061	     -0.00050684	     -0.21968758	      0.00320112	     -0.00033262	    179.67910748
      2.56985152	     -0.06395710	     -0.00026320	     -0.20496211	     -0.06551001	      0.88306017	     -0.00050763	     -0.21968684	      0.00320599	     -0.00031974	    180.25281411
      2.57160901	     -0.06395818	     -0.00026706	     -0.20496314	     -0.06550436	      0.88305963	     -0.00050866	     -0.21968592	      0.00321350	     -0.00030223	    178.84234696
      2.57336649	     -0.06395177	     -0.00027209	     -0.20495663	     -0.06549871	      0.88305911	     -0.00050968	     -0.21968515	      0.00321828	     -0.00028527	    181.05249133
      2.57467375	     -0.06395628	     -0.00027433	     -0.20496110	     -0.06549450	      0.88305874	     -0.00051045	     -0.21968464	      0.00322401	     -0.00027298	    179.16852722
      2.57598101	     -0.06395649	     -0.00027783	     -0.20496125	     -0.06549028	      0.88305840	     -0.00051121	     -0.21968436	      0.00322847	     -0.00026146	    179.28206118
      2.57774141	     -0.06396245	     -0.00028220	     -0.20496711	     -0.06548459	      0.88305795	     -0.00051223	     -0.21968432	      0.00323476	     -0.00024773	    178.83144003
      2.57950182	     -0.06397015	     -0.00028822	     -0.20497471	     -0.06547889	      0.88305752	     -0.00051325	     -0.21968485	      0.00324124	     -0.00023559	    178.61388708
      2.58085675	     -0.06397935	     -0.00029174	     -0.20498383	     -0.06547450	      0.88305721	     -0.00051403	     -0.21968575	      0.00324595	     -0.00022888	    178.77066919
      2.58221169	     -0.06399167	     -0.00029660	     -0.20499605	     -0.06547010	      0.88305690	     -0.00051481	     -0.21968712	      0.00325181	     -0.00022314	    178.00616043
      2.58389221	     -0.06400864	     -0.00030224	     -0.20501291	     -0.06546463	      0.88305653	     -0.00051578	     -0.21968953	      0.00325821	     -0.00021965	    178.67266239
      2.58557274	     -0.06403117	     -0.00030856	     -0.20503533	     -0.06545915	      0.88305616	     -0.00051674	     -0.21969266	      0.00326746	     -0.00021816	    176.24254754
      2.58725326	     -0.06404406	     -0.00031400	     -0.20504811	     -0.06545365	      0.88305580	     -0.00051770	     -0.21969660	      0.00327367	     -0.00022066	    178.64879034
      2.58873535	     -0.06406732	     -0.00031997	     -0.20507127	     -0.06544879	      0.88305547	     -0.00051855	     -0.21970050	      0.00328287	     -0.00022436	    176.38786084
      2.59021744	     -0.06408213	     -0.00032468	     -0.20508600	     -0.06544392	      0.88305513	     -0.00051939	     -0.21970502	      0.00329011	     -0.00023112	    177.63150685
      2.59169952	     -0.06410605	     -0.00032983	     -0.20510984	     -0.06543904	      0.88305478	     -0.00052023	     -0.21971001	      0.00329966	     -0.00023932	    176.12077782
      2.59318161	     -0.06412456	     -0.00033403	     -0.20512828	     -0.06543414	      0.88305442	     -0.00052106	     -0.21971561	      0.00330803	     -0.00024989	    176.90802394
      2.59466370	     -0.06415014	     -0.00033867	     -0.20515380	     -0.06542923	      0.88305404	     -0.00052189	     -0.21972172	      0.00331826	     -0.00026175	    175.70906103
      2.59614579	     -0.06417001	     -0.00034294	     -0.20517362	     -0.06542430	      0.88305364	     -0.00052272	     -0.21972839	      0.00332788	     -0.00027535	    176.25023283
      2.59811379	     -0.06420025	     -0.00034871	     -0.20520380	     -0.06541774	      0.88305308	     -0.00052381	     -0.21973786	      0.00334248	     -0.00029545	    175.40585194
      2.59939376	     -0.06421249	     -0.00035210	     -0.20521599	     -0.06541346	      0.88305269	     -0.00052451	     -0.21974436	      0.00335182	     -0.00030865	    175.73360610
      2.60067373	     -0.06422704	     -0.00035560	     -0.20523052	     -0.06540916	      0.88305229	     -0.00052521	     -0.21975104	      0.00336211	     -0.00032216	    175.36045434
      2.60227514	     -0.06424095	     -0.00036013	     -0.20524440	     -0.06540377	      0.88305176	     -0.00052608	     -0.21975965	      0.00337463	     -0.00033987	    175.97563626
      2.60387655	     -0.06425733	     -0.00036476	     -0.20526076	     -0.06539835	      0.88305120	     -0.00052695	     -0.21976853	      0.00338916	     -0.00035640	    174.16398058
      2.60547796	     -0.06426309	     -0.00036909	     -0.20526648	     -0.06539291	      0.88305062	     -0.00052781	     -0.21977768	      0.00340149	     -0.00037257	    175.68736004
      2.60707937	     -0.06427521	     -0.00037324	     -0.20527859	     -0.06538746	      0.88305001	     -0.00052866	     -0.21978688	      0.00341563	     -0.00038784	    175.09821959
      2.60868078	     -0.06428109	     -0.00037741	     -0.20528445	     -0.06538197	      0.88304938	     -0.00052951	     -0.21979627	      0.00342974	     -0.00040160	    175.06587427
      2.61028219	     -0.06429151	     -0.00038178	     -0.20529485	     -0.06537647	      0.88304872	     -0.00053035	     -0.21980572	      0.00344353	     -0.00041424	    175.34324661
      2.61188360	     -0.06429674	     -0.00038667	     -0.20530007	     -0.06537094	      0.88304805	     -0.00053118	     -0.21981536	      0.00345791	     -0.00042470	    175.48176130
      2.61348501	     -0.06430659	     -0.00039236	     -0.20530988	     -0.06536540	      0.88304736	     -0.00053201	     -0.21982509	      0.00347217	     -0.00043384	    175.73922347
      2.61508642	     -0.06430349	     -0.00039822	     -0.20530675	     -0.06535982	      0.88304666	     -0.00053283	     -0.21983484	      0.00348663	     -0.00044016	    176.24593719
      2.61668783	     -0.06429941	     -0.00040329	     -0.20530266	     -0.06535423	      0.88304596	     -0.00053365	     -0.21984428	      0.00350183	     -0.00044327	    175.37057424
      2.61802135	     -0.06428652	     -0.00040745	     -0.20528975	     -0.06534955	      0.88304536	     -0.00053432	     -0.21985186	      0.00351294	     -0.00044427	    176.90524756
      2.61935487	     -0.06427363	     -0.00041106	     -0.20527688	     -0.06534486	      0.88304477	     -0.00053499	     -0.21985907	      0.00352518	     -0.00044244	    176.44345182
      2.62068839	     -0.06425449	     -0.00041441	     -0.20525774	     -0.06534015	      0.88304419	     -0.00053566	     -0.21986588	      0.00353625	     -0.00043866	    177.24795730
      2.62250778	     -0.06422747	     -0.00041824	     -0.20523074	     -0.06533370	      0.88304340	     -0.00053656	     -0.21987444	      0.00355223	     -0.00042887	    176.23239342
      2.62432717	     -0.06418354	     -0.00042171	     -0.20518681	     -0.06532723	      0.88304263	     -0.00053746	     -0.21988219	      0.00356463	     -0.00041424	    178.87210998
      2.62573476	     -0.06415409	     -0.00042373	     -0.20515739	     -0.06532220	      0.88304205	     -0.00053815	     -0.21988735	      0.00357573	     -0.00039930	    178.12249149
      2.62714236	     -0.06411625	     -0.00042580	     -0.20511956	     -0.06531716	      0.88304150	     -0.00053883	     -0.21989202	      0.00358520	     -0.00038142	    178.96478305
      2.62888504	     -0.06406862	     -0.00042858	     -0.20507194	     -0.06531091	      0.88304086	     -0.00053967	     -0.21989701	      0.00359651	     -0.00035515	    179.24705959
      2.63062772	     -0.06400863	     -0.00043094	     -0.20501195	     -0.06530463	      0.88304027	     -0.00054050	     -0.21990106	      0.00360620	     -0.00032438	    180.35855396
      2.63196372	     -0.06396463	     -0.00043249	     -0.20496796	     -0.06529981	      0.88303985	     -0.00054113	     -0.21990338	      0.00361318	     -0.00029771	    180.47243853
      2.63329972	     -0.06391367	     -0.00043383	     -0.20491700	     -0.06529498	      0.88303947	     -0.00054176	     -0.21990506	      0.00361888	     -0.00026904	    181.48503298
      2.63497990	     -0.06385000	     -0.00043515	     -0.20485333	     -0.06528889	      0.88303905	     -0.00054255	     -0.21990623	      0.00362603	     -0.00022956	    181.04818995
      2.63666008	     -0.06377764	     -0.00043647	     -0.20478094	     -0.06528279	      0.88303870	     -0.00054333	     -0.21990640	      0.00362994	     -0.00018736	    183.24513227
      2.63815499	     -0.06372210	     -0.00043732	     -0.20472539	     -0.06527736	      0.88303845	     -0.00054402	     -0.21990568	      0.00363368	     -0.00014800	    183.30908410
      2.63964990	     -0.06365826	     -0.00043784	     -0.20466153	     -0.06527193	      0.88303826	     -0.00054471	     -0.21990431	      0.00363629	     -0.00010632	    183.46824915
      2.64114481	     -0.06359231	     -0.00043753	     -0.20459556	     -0.06526649	      0.88303814	     -0.00054539	     -0.21990214	      0.00363699	     -0.00006395	    184.75527091
      2.64300726	     -0.06350559	     -0.00043691	     -0.20450882	     -0.06525972	      0.88303807	     -0.00054623	     -0.21989822	      0.00363792	     -0.00000945	    184.26847606
      2.64451451	     -0.06342530	     -0.00043542	     -0.20442849	     -0.06525424	      0.88303809	     -0.00054691	     -0.21989395	      0.00363546	      0.00003526	    186.34616990
      2.64602175	     -0.06334772	     -0.00043458	     -0.20435088	     -0.06524876	      0.88303817	     -0.00054758	     -0.21988864	      0.00363334	      0.00008059	    186.63529464
      2.64752899	     -0.06326943	     -0.00043322	     -0.20427253	     -0.06524329	      0.88303833	     -0.00054826	     -0.21988242	      0.00362951	      0.00012580	    187.52374562
      2.64903623	     -0.06319137	     -0.00043228	     -0.20419441	     -0.06523782	      0.88303855	     -0.00054892	     -0.21987534	      0.00362450	      0.00017063	    188.40389234
      2.65054348	     -0.06311536	     -0.00043096	     -0.20411832	     -0.06523236	      0.88303884	     -0.00054959	     -0.21986749	      0.00361867	      0.00021504	    188.58897758
      2.65205072	     -0.06303680	     -0.00042995	     -0.20403967	     -0.06522691	      0.88303920	     -0.00055025	     -0.21985892	      0.00361121	      0.00025862	    189.36844763
      2.65355796	     -0.06296291	     -0.00042879	     -0.20396567	     -0.06522148	      0.88303962	     -0.00055090	     -0.21984963	      0.00360241	      0.00030070	    190.32338219
      2.65540851	     -0.06287419	     -0.00042795	     -0.20387681	     -0.06521482	      0.88304023	     -0.00055171	     -0.21983746	      0.00359068	      0.00035005	    190.52319779
      2.65685985	     -0.06279937	     -0.00042624	     -0.20380187	     -0.06520962	      0.88304076	     -0.00055233	     -0.21982724	      0.00357954	      0.00038793	    191.23680755
      2.65831119	     -0.06272809	     -0.00042568	     -0.20373044	     -0.06520443	      0.88304135	     -0.00055296	     -0.21981641	      0.00356747	      0.00042318	    192.38767763
      2.65976253	     -0.06265725	     -0.00042430	     -0.20365946	     -0.06519926	      0.88304199	     -0.00055358	     -0.21980502	      0.00355490	      0.00045647	    192.84175785
      2.66154509	     -0.06256610	     -0.00042347	     -0.20356811	     -0.06519294	      0.88304284	     -0.00055434	     -0.21979018	      0.00353740	      0.00049430	    194.34752905
      2.66299065	     -0.06249081	     -0.00042208	     -0.20349266	     -0.06518784	      0.88304357	     -0.00055496	     -0.21977739	      0.00352281	      0.00052374	    194.16323020
      2.66443622	     -0.06241043	     -0.00042171	     -0.20341210	     -0.06518276	      0.88304435	     -0.00055558	     -0.21976390	      0.00350652	      0.00055122	    194.98402957
      2.66588179	     -0.06232844	     -0.00042052	     -0.20332993	     -0.06517770	      0.88304517	     -0.00055619	     -0.21974963	      0.00348889	      0.00057699	    195.96268355
      2.66767112	     -0.06222331	     -0.00042007	     -0.20322453	     -0.06517148	      0.88304623	     -0.00055695	     -0.21973087	      0.00346594	      0.00060739	    196.17618266
      2.66907326	     -0.06213835	     -0.00041879	     -0.20313937	     -0.06516663	      0.88304709	     -0.00055755	     -0.21971533	      0.00344552	      0.00062981	    197.49742106
      2.67047539	     -0.06205023	     -0.00041885	     -0.20305102	     -0.06516182	      0.88304799	     -0.00055815	     -0.21969907	      0.00342437	      0.00065159	    197.99673001
      2.67187752	     -0.06195969	     -0.00041815	     -0.20296024	     -0.06515703	      0.88304892	     -0.00055875	     -0.21968207	      0.00340164	      0.00067271	    198.61278937
      2.67365097	     -0.06184068	     -0.00041790	     -0.20284090	     -0.06515103	      0.88305014	     -0.00055951	     -0.21965954	      0.00337039	      0.00069848	    199.83888217
      2.67519701	     -0.06173383	     -0.00041630	     -0.20273376	     -0.06514584	      0.88305123	     -0.00056017	     -0.21963890	      0.00334159	      0.00072087	    199.98470414
      2.67674304	     -0.06162191	     -0.00041645	     -0.20262151	     -0.06514069	      0.88305236	     -0.00056083	     -0.21961741	      0.00330994	      0.00074273	    201.40197237
      2.67828908	     -0.06150970	     -0.00041434	     -0.20250899	     -0.06513560	      0.88305353	     -0.00056150	     -0.21959507	      0.00327689	      0.00076453	    201.61905071
      2.67965494	     -0.06140657	     -0.00041452	     -0.20240553	     -0.06513115	      0.88305459	     -0.00056209	     -0.21957473	      0.00324532	      0.00078353	    202.83043281
      2.68102079	     -0.06130386	     -0.00041313	     -0.20230250	     -0.06512674	      0.88305567	     -0.00056269	     -0.21955380	      0.00321255	      0.00080259	    203.23116091
      2.68238665	     -0.06119849	     -0.00041258	     -0.20219679	     -0.06512237	      0.88305678	     -0.00056328	     -0.21953236	      0.00317778	      0.00082154	    204.08686543
      2.68417647	     -0.06106073	     -0.00041062	     -0.20205857	     -0.06511673	      0.88305827	     -0.00056407	     -0.21950346	      0.00312981	      0.00084608	    204.75898136
      2.68572486	     -0.06093619	     -0.00041015	     -0.20193359	     -0.06511192	      0.88305960	     -0.00056476	     -0.21947781	      0.00308567	      0.00086771	    205.67324247
      2.68727326	     -0.06081308	     -0.00040705	     -0.20181006	     -0.06510717	      0.88306096	     -0.00056544	     -0.21945155	      0.00303911	      0.00088852	    206.82019465
      2.68866014	     -0.06070349	     -0.00040634	     -0.20170004	     -0.06510299	      0.88306220	     -0.00056606	     -0.21942763	      0.00299604	      0.00090737	    207.10503479
      2.69004701	     -0.06059465	     -0.00040383	     -0.20159079	     -0.06509887	      0.88306347	     -0.00056669	     -0.21940338	      0.00295051	      0.00092547	    208.12124540
      2.69143389	     -0.06048761	     -0.00040246	     -0.20148329	     -0.06509481	      0.88306477	     -0.00056731	     -0.21937888	      0.00290373	      0.00094338	    208.43428405
      2.69311296	     -0.06035784	     -0.00039949	     -0.20135297	     -0.06508998	      0.88306637	     -0.00056808	     -0.21934894	      0.00284381	      0.00096355	    210.13835236
      2.69479204	     -0.06023100	     -0.00039833	     -0.20122554	     -0.06508526	      0.88306801	     -0.00056885	     -0.21931867	      0.00278334	      0.00098372	    209.07683530
      2.69604401	     -0.06013032	     -0.00039458	     -0.20112443	     -0.06508180	      0.88306925	     -0.00056943	     -0.21929595	      0.00273463	      0.00099744	    211.00986613
      2.69729598	     -0.06003351	     -0.00039242	     -0.20102717	     -0.06507841	      0.88307050	     -0.00057001	     -0.21927303	      0.00268564	      0.00101062	    211.53305499
      2.69899768	     -0.05990243	     -0.00038791	     -0.20089547	     -0.06507390	      0.88307224	     -0.00057081	     -0.21924160	      0.00261674	      0.00102717	    212.35223726
      2.70069938	     -0.05977619	     -0.00038529	     -0.20076856	     -0.06506950	      0.88307400	     -0.00057162	     -0.21920996	      0.00254551	      0.00104221	    212.94230552
      2.70205596	     -0.05967456	     -0.00038039	     -0.20066642	     -0.06506609	      0.88307542	     -0.00057227	     -0.21918473	      0.00248687	      0.00105302	    213.44826867
      2.70341253	     -0.05958073	     -0.00037798	     -0.20057202	     -0.06506276	      0.88307686	     -0.00057293	     -0.21915953	      0.00242670	      0.00106187	    214.30043182
      2.70476911	     -0.05948901	     -0.00037388	     -0.20047976	     -0.06505951	      0.88307830	     -0.00057359	     -0.21913448	      0.00236558	      0.00106925	    214.48513669
      2.70644445	     -0.05938202	     -0.00037058	     -0.20037204	     -0.06505561	      0.88308010	     -0.00057442	     -0.21910383	      0.00228762	      0.00107531	    215.84541646
      2.70787664	     -0.05929661	     -0.00036599	     -0.20028602	     -0.06505238	      0.88308164	     -0.00057513	     -0.21907798	      0.00222069	      0.00107874	    215.13400640
      2.70930883	     -0.05921539	     -0.00036397	     -0.20020413	     -0.06504925	      0.88308319	     -0.00057585	     -0.21905255	      0.00215118	      0.00107891	    216.63091814
      2.71074102	     -0.05914091	     -0.00036008	     -0.20012900	     -0.06504622	      0.88308473	     -0.00057658	     -0.21902759	      0.00208192	      0.00107699	    215.99707151
      2.71217321	     -0.05907033	     -0.00035850	     -0.20005773	     -0.06504329	      0.88308627	     -0.00057732	     -0.21900318	      0.00201040	      0.00107187	    217.37036428
      2.71360540	     -0.05900683	     -0.00035490	     -0.19999355	     -0.06504046	      0.88308780	     -0.00057806	     -0.21897935	      0.00193912	      0.00106427	    216.90442290
      2.71503759	     -0.05894667	     -0.00035300	     -0.19993268	     -0.06503773	      0.88308932	     -0.00057881	     -0.21895615	      0.00186606	      0.00105337	    218.01808245
      2.71646978	     -0.05889360	     -0.00034928	     -0.19987893	     -0.06503511	      0.88309082	     -0.00057957	     -0.21893357	      0.00179330	      0.00103986	    217.49351633
      2.71790197	     -0.05884463	     -0.00034734	     -0.19982924	     -0.06503260	      0.88309229	     -0.00058034	     -0.21891169	      0.00171890	      0.00102281	    218.68057470
      2.71933416	     -0.05880362	     -0.00034378	     -0.19978754	     -0.06503019	      0.88309374	     -0.00058112	     -0.21889053	      0.00164531	      0.00100325	    217.76587091
      2.72076635	     -0.05876492	     -0.00034201	     -0.19974810	     -0.06502789	      0.88309517	     -0.00058191	     -0.21887015	      0.00157003	      0.00098023	    219.02952596
      2.72219854	     -0.05873529	     -0.00033878	     -0.19971776	     -0.06502569	      0.88309655	     -0.00058270	     -0.21885054	      0.00149563	      0.00095459	    218.45528153
      2.72363073	     -0.05870785	     -0.00033724	     -0.19968958	     -0.06502360	      0.88309790	     -0.00058351	     -0.21883177	      0.00142017	      0.00092573	    219.45206071
      2.72506292	     -0.05868734	     -0.00033416	     -0.19966836	     -0.06502162	      0.88309920	     -0.00058432	     -0.21881377	      0.00134578	      0.00089476	    218.50173799
      2.72649511	     -0.05866712	     -0.00033279	     -0.19964739	     -0.06501975	      0.88310046	     -0.00058515	     -0.21879657	      0.00127010	      0.00086087	    219.74277684
      2.72792730	     -0.05865447	     -0.00033001	     -0.19963403	     -0.06501798	      0.88310167	     -0.00058598	     -0.21878011	      0.00119571	      0.00082522	    218.93790649
      2.72935949	     -0.05864164	     -0.00032872	     -0.19962045	     -0.06501633	      0.88310282	     -0.00058682	     -0.21876441	      0.00112038	      0.00078727	    219.97110757
      2.73079168	     -0.05863626	     -0.00032607	     -0.19961436	     -0.06501477	      0.88310392	     -0.00058768	     -0.21874941	      0.00104634	      0.00074812	    219.02522682
      2.73222387	     -0.05863009	     -0.00032486	     -0.19960744	     -0.06501333	      0.88310496	     -0.00058854	     -0.21873515	      0.00097125	      0.00070708	    220.22088483
      2.73365606	     -0.05863171	     -0.00032233	     -0.19960836	     -0.06501199	      0.88310595	     -0.00058942	     -0.21872158	      0.00089780	      0.00066549	    219.02518017
      2.73508825	     -0.05863077	     -0.00032104	     -0.19960668	     -0.06501076	      0.88310687	     -0.00059030	     -0.21870872	      0.00082319	      0.00062260	    220.27903342
      2.73652044	     -0.05863792	     -0.00031849	     -0.19961313	     -0.06500963	      0.88310773	     -0.00059120	     -0.21869649	      0.00075018	      0.00057957	    219.28891430
      2.73795263	     -0.05864281	     -0.00031728	     -0.19961730	     -0.06500861	      0.88310853	     -0.00059210	     -0.21868494	      0.00067628	      0.00053580	    220.43812045
      2.73938482	     -0.05865533	     -0.00031483	     -0.19962912	     -0.06500769	      0.88310927	     -0.00059302	     -0.21867399	      0.00060418	      0.00049272	    219.02898923
      2.74081701	     -0.05866376	     -0.00031358	     -0.19963684	     -0.06500688	      0.88310994	     -0.00059395	     -0.21866370	      0.00053088	      0.00044939	    220.33800830
      2.74224920	     -0.05868044	     -0.00031135	     -0.19965282	     -0.06500617	      0.88311055	     -0.00059489	     -0.21865397	      0.00045926	      0.00040684	    219.37429821
      2.74368138	     -0.05869405	     -0.00031056	     -0.19966572	     -0.06500557	      0.88311111	     -0.00059584	     -0.21864490	      0.00038699	      0.00036465	    220.28546992
      2.74511357	     -0.05871612	     -0.00030877	     -0.19968710	     -0.06500506	      0.88311160	     -0.00059680	     -0.21863647	      0.00031634	      0.00032385	    218.96901976
      2.74654576	     -0.05873414	     -0.00030801	     -0.19970441	     -0.06500466	      0.88311203	     -0.00059777	     -0.21862871	      0.00024470	      0.00028357	    220.20956697
      2.74797795	     -0.05876124	     -0.00030625	     -0.19973084	     -0.06500436	      0.88311241	     -0.00059876	     -0.21862153	      0.00017501	      0.00024488	    218.87271354
      2.74941014	     -0.05878381	     -0.00030541	     -0.19975272	     -0.06500416	      0.88311274	     -0.00059976	     -0.21861498	      0.00010440	      0.00020686	    220.10994527
      2.75084233	     -0.05881570	     -0.00030366	     -0.19978394	     -0.06500406	      0.88311301	     -0.00060077	     -0.21860898	      0.00003593	      0.00017075	    218.51670156
      2.75227452	     -0.05884187	     -0.00030273	     -0.19980943	     -0.06500406	      0.88311322	     -0.00060179	     -0.21860359	     -0.00003357	      0.00013548	    219.80699540
      2.75370671	     -0.05887832	     -0.00030101	     -0.19984524	     -0.06500416	      0.88311339	     -0.00060282	     -0.21859871	     -0.00010102	      0.00010195	    218.51657847
      2.75513890	     -0.05891026	     -0.00030000	     -0.19987651	     -0.06500435	      0.88311352	     -0.00060387	     -0.21859444	     -0.00016910	      0.00006927	    219.58952377
      2.75657109	     -0.05895177	     -0.00029833	     -0.19991739	     -0.06500464	      0.88311359	     -0.00060493	     -0.21859068	     -0.00023495	      0.00003859	    217.86152476
      2.75800328	     -0.05898706	     -0.00029727	     -0.19995203	     -0.06500502	      0.88311363	     -0.00060600	     -0.21858752	     -0.00030175	      0.00000872	    219.13382606
      2.75943547	     -0.05903307	     -0.00029566	     -0.19999742	     -0.06500550	      0.88311362	     -0.00060708	     -0.21858484	     -0.00036635	     -0.00001956	    217.84267090
      2.76086766	     -0.05907410	     -0.00029456	     -0.20003783	     -0.06500607	      0.88311357	     -0.00060818	     -0.21858274	     -0.00043129	     -0.00004702	    218.71640277
      2.76229985	     -0.05912453	     -0.00029306	     -0.20008765	     -0.06500674	      0.88311349	     -0.00060929	     -0.21858112	     -0.00049403	     -0.00007276	    217.09470402
      2.76373204	     -0.05916916	     -0.00029161	     -0.20013167	     -0.06500749	      0.88311336	     -0.00061041	     -0.21858006	     -0.00055744	     -0.00009787	    218.22170997
      2.76516423	     -0.05922450	     -0.00028978	     -0.20018643	     -0.06500833	      0.88311321	     -0.00061154	     -0.21857947	     -0.00061844	     -0.00012146	    216.63962140
      2.76659642	     -0.05927439	     -0.00028824	     -0.20023575	     -0.06500926	      0.88311302	     -0.00061269	     -0.21857943	     -0.00067995	     -0.00014461	    217.65339041
      2.76802861	     -0.05933404	     -0.00028653	     -0.20029483	     -0.06501028	      0.88311279	     -0.00061385	     -0.21857985	     -0.00073888	     -0.00016632	    215.87589097
      2.76946080	     -0.05938674	     -0.00028516	     -0.20034697	     -0.06501138	      0.88311254	     -0.00061502	     -0.21858082	     -0.00079840	     -0.00018777	    216.93068363
      2.77089299	     -0.05945060	     -0.00028383	     -0.20041029	     -0.06501256	      0.88311226	     -0.00061621	     -0.21858223	     -0.00085539	     -0.00020813	    215.37717111
      2.77232518	     -0.05950927	     -0.00028263	     -0.20046841	     -0.06501383	      0.88311194	     -0.00061741	     -0.21858421	     -0.00091261	     -0.00022834	    216.17729452
      2.77375737	     -0.05957709	     -0.00028145	     -0.20053570	     -0.06501518	      0.88311160	     -0.00061862	     -0.21858663	     -0.00096731	     -0.00024753	    214.48662487
      2.77518956	     -0.05963914	     -0.00028024	     -0.20059723	     -0.06501660	      0.88311123	     -0.00061984	     -0.21858957	     -0.00102233	     -0.00026678	    215.35836483
      2.77662175	     -0.05971062	     -0.00027914	     -0.20066820	     -0.06501810	      0.88311084	     -0.00062108	     -0.21859292	     -0.00107473	     -0.00028520	    213.70558091
      2.77805394	     -0.05977704	     -0.00027798	     -0.20073412	     -0.06501968	      0.88311042	     -0.00062233	     -0.21859677	     -0.00112734	     -0.00030381	    214.47852822
      2.77948613	     -0.05985238	     -0.00027701	     -0.20080899	     -0.06502133	      0.88310997	     -0.00062359	     -0.21860102	     -0.00117727	     -0.00032166	    212.71788303
      2.78091831	     -0.05992177	     -0.00027547	     -0.20087791	     -0.06502305	      0.88310950	     -0.00062487	     -0.21860576	     -0.00122744	     -0.00033977	    213.44625599
      2.78235050	     -0.06000078	     -0.00027425	     -0.20095646	     -0.06502484	      0.88310900	     -0.00062616	     -0.21861092	     -0.00127501	     -0.00035730	    211.86964926
      2.78378269	     -0.06007585	     -0.00027291	     -0.20103109	     -0.06502670	      0.88310847	     -0.00062746	     -0.21861661	     -0.00132253	     -0.00037515	    212.37714428
      2.78521488	     -0.06015821	     -0.00027181	     -0.20111302	     -0.06502863	      0.88310792	     -0.00062877	     -0.21862272	     -0.00136746	     -0.00039250	    210.74737392
      2.78664707	     -0.06023603	     -0.00027051	     -0.20119042	     -0.06503062	      0.88310735	     -0.00063010	     -0.21862929	     -0.00141234	     -0.00041030	    211.29232239
      2.78807926	     -0.06032144	     -0.00026952	     -0.20127543	     -0.06503267	      0.88310675	     -0.00063144	     -0.21863624	     -0.00145455	     -0.00042766	    209.71849111
      2.78951145	     -0.06040296	     -0.00026842	     -0.20135655	     -0.06503479	      0.88310612	     -0.00063279	     -0.21864361	     -0.00149656	     -0.00044547	    210.13854904
      2.79094364	     -0.06049004	     -0.00026759	     -0.20144326	     -0.06503696	      0.88310547	     -0.00063416	     -0.21865133	     -0.00153600	     -0.00046288	    208.66018676
      2.79237583	     -0.06057316	     -0.00026707	     -0.20152601	     -0.06503919	      0.88310480	     -0.00063554	     -0.21865941	     -0.00157512	     -0.00048061	    208.93571974
      2.79380802	     -0.06066214	     -0.00026675	     -0.20161463	     -0.06504147	      0.88310410	     -0.00063693	     -0.21866779	     -0.00161182	     -0.00049789	    207.54729148
      2.79524021	     -0.06074793	     -0.00026634	     -0.20170007	     -0.06504380	      0.88310337	     -0.00063833	     -0.21867651	     -0.00164808	     -0.00051544	    207.74650454
      2.79667240	     -0.06083774	     -0.00026611	     -0.20178955	     -0.06504619	      0.88310262	     -0.00063975	     -0.21868550	     -0.00168189	     -0.00053245	    206.30469918
      2.79810459	     -0.06092383	     -0.00026583	     -0.20187533	     -0.06504862	      0.88310184	     -0.00064118	     -0.21869477	     -0.00171535	     -0.00054971	    206.58771245
      2.79953678	     -0.06101419	     -0.00026581	     -0.20196539	     -0.06505110	      0.88310104	     -0.00064262	     -0.21870426	     -0.00174625	     -0.00056626	    205.09303540
      2.80096897	     -0.06110107	     -0.00026590	     -0.20205197	     -0.06505362	      0.88310022	     -0.00064408	     -0.21871400	     -0.00177686	     -0.00058292	    205.37762509
      2.80270220	     -0.06121232	     -0.00026642	     -0.20216288	     -0.06505673	      0.88309919	     -0.00064585	     -0.21872602	     -0.00181026	     -0.00060205	    202.90888682
      2.80410430	     -0.06129037	     -0.00026674	     -0.20224066	     -0.06505929	      0.88309834	     -0.00064730	     -0.21873597	     -0.00183794	     -0.00061736	    204.23155827
      2.80550641	     -0.06137733	     -0.00026765	     -0.20232738	     -0.06506189	      0.88309746	     -0.00064877	     -0.21874596	     -0.00186257	     -0.00063170	    202.84070307
      2.80690852	     -0.06145762	     -0.00026872	     -0.20240741	     -0.06506452	      0.88309657	     -0.00065024	     -0.21875611	     -0.00188678	     -0.00064556	    202.86781867
      2.80869081	     -0.06156386	     -0.00027056	     -0.20251335	     -0.06506790	      0.88309540	     -0.00065214	     -0.21876908	     -0.00191519	     -0.00066212	    201.60534788
      2.81010702	     -0.06163792	     -0.00027221	     -0.20258717	     -0.06507063	      0.88309446	     -0.00065366	     -0.21877954	     -0.00193709	     -0.00067365	    201.64678381
      2.81152324	     -0.06171614	     -0.00027425	     -0.20266517	     -0.06507339	      0.88309350	     -0.00065519	     -0.21878999	     -0.00195741	     -0.00068445	    200.78905575
      2.81293946	     -0.06178909	     -0.00027637	     -0.20273790	     -0.06507618	      0.88309252	     -0.00065673	     -0.21880051	     -0.00197704	     -0.00069417	    200.64289471
      2.81467847	     -0.06187941	     -0.00027959	     -0.20282796	     -0.06507963	      0.88309130	     -0.00065864	     -0.21881345	     -0.00199933	     -0.00070445	    199.24661656
      2.81616505	     -0.06194443	     -0.00028197	     -0.20289277	     -0.06508262	      0.88309025	     -0.00066029	     -0.21882454	     -0.00201818	     -0.00071106	    199.47896661
      2.81765162	     -0.06201484	     -0.00028530	     -0.20296295	     -0.06508563	      0.88308919	     -0.00066196	     -0.21883556	     -0.00203582	     -0.00071662	    198.86802483
      2.81913820	     -0.06207773	     -0.00028825	     -0.20302564	     -0.06508867	      0.88308812	     -0.00066363	     -0.21884664	     -0.00205258	     -0.00072040	    198.47457291
      2.82062477	     -0.06214082	     -0.00029198	     -0.20308852	     -0.06509174	      0.88308705	     -0.00066533	     -0.21885771	     -0.00206871	     -0.00072244	    197.69628409
      2.82211135	     -0.06219649	     -0.00029524	     -0.20314400	     -0.06509482	      0.88308597	     -0.00066703	     -0.21886880	     -0.00208482	     -0.00072311	    198.05714226
      2.82359792	     -0.06225401	     -0.00029917	     -0.20320132	     -0.06509793	      0.88308490	     -0.00066874	     -0.21887986	     -0.00209914	     -0.00072142	    196.23598691
      2.82508450	     -0.06230065	     -0.00030273	     -0.20324776	     -0.06510107	      0.88308383	     -0.00067047	     -0.21889096	     -0.00211471	     -0.00071840	    197.17380881
      2.82657108	     -0.06235199	     -0.00030680	     -0.20329891	     -0.06510422	      0.88308276	     -0.00067221	     -0.21890200	     -0.00212852	     -0.00071344	    195.86268871
      2.82805765	     -0.06239379	     -0.00031053	     -0.20334053	     -0.06510739	      0.88308171	     -0.00067397	     -0.21891310	     -0.00214292	     -0.00070697	    196.17321746
      2.82954423	     -0.06243834	     -0.00031460	     -0.20338489	     -0.06511059	      0.88308066	     -0.00067573	     -0.21892414	     -0.00215625	     -0.00069863	    195.03102827
      2.83103080	     -0.06247439	     -0.00031851	     -0.20342076	     -0.06511381	      0.88307963	     -0.00067750	     -0.21893523	     -0.00216992	     -0.00068857	    195.03560738
      2.83251738	     -0.06251089	     -0.00032256	     -0.20345708	     -0.06511704	      0.88307862	     -0.00067929	     -0.21894627	     -0.00218323	     -0.00067716	    194.57655248
      2.83436674	     -0.06254963	     -0.00032730	     -0.20349560	     -0.06512109	      0.88307738	     -0.00068153	     -0.21896006	     -0.00219962	     -0.00066092	    194.56203476
      2.83570705	     -0.06258097	     -0.00033119	     -0.20352677	     -0.06512405	      0.88307650	     -0.00068316	     -0.21897002	     -0.00221123	     -0.00064812	    193.80925229
      2.83704736	     -0.06260574	     -0.00033468	     -0.20355139	     -0.06512702	      0.88307564	     -0.00068480	     -0.21898005	     -0.00222264	     -0.00063400	    193.37270490
      2.83872651	     -0.06263695	     -0.00033934	     -0.20358240	     -0.06513077	      0.88307459	     -0.00068686	     -0.21899263	     -0.00223756	     -0.00061588	    193.64809118
      2.84040567	     -0.06266766	     -0.00034367	     -0.20361294	     -0.06513454	      0.88307358	     -0.00068894	     -0.21900525	     -0.00225045	     -0.00059568	    191.46979539
      2.84208483	     -0.06269000	     -0.00034865	     -0.20363507	     -0.06513833	      0.88307259	     -0.00069103	     -0.21901797	     -0.00226629	     -0.00057576	    193.35935742
      2.84376399	     -0.06271585	     -0.00035209	     -0.20366076	     -0.06514214	      0.88307164	     -0.00069313	     -0.21903061	     -0.00227852	     -0.00055415	    190.81076899
      2.84544314	     -0.06273818	     -0.00035864	     -0.20368286	     -0.06514598	      0.88307073	     -0.00069524	     -0.21904333	     -0.00229357	     -0.00053295	    192.17425083
      2.84675642	     -0.06275281	     -0.00036034	     -0.20369738	     -0.06514900	      0.88307004	     -0.00069690	     -0.21905329	     -0.00230381	     -0.00051630	    191.55715466
      2.84806971	     -0.06276933	     -0.00036441	     -0.20371375	     -0.06515203	      0.88306938	     -0.00069856	     -0.21906326	     -0.00231420	     -0.00049969	    191.18619207
      2.84974530	     -0.06278723	     -0.00036823	     -0.20373148	     -0.06515592	      0.88306856	     -0.00070070	     -0.21907602	     -0.00232748	     -0.00047899	    190.90878054
      2.85142090	     -0.06280849	     -0.00037381	     -0.20375254	     -0.06515983	      0.88306777	     -0.00070284	     -0.21908881	     -0.00234024	     -0.00045847	    190.03848499
      2.85309650	     -0.06282107	     -0.00037629	     -0.20376497	     -0.06516377	      0.88306702	     -0.00070500	     -0.21910183	     -0.00235420	     -0.00043984	    191.26818415
      2.85444773	     -0.06284732	     -0.00038196	     -0.20379104	     -0.06516695	      0.88306643	     -0.00070674	     -0.21911241	     -0.00236360	     -0.00042515	    189.64933829
      2.85579896	     -0.06286617	     -0.00038495	     -0.20380976	     -0.06517015	      0.88306587	     -0.00070850	     -0.21912335	     -0.00237372	     -0.00041222	    189.62325950
      2.85742539	     -0.06289775	     -0.00039036	     -0.20384115	     -0.06517402	      0.88306521	     -0.00071061	     -0.21913691	     -0.00238561	     -0.00039933	    189.66623684
      2.85905183	     -0.06293056	     -0.00039429	     -0.20387381	     -0.06517791	      0.88306457	     -0.00071274	     -0.21915109	     -0.00239551	     -0.00038848	    187.78747176
      2.86067826	     -0.06296445	     -0.00040091	     -0.20390750	     -0.06518182	      0.88306394	     -0.00071488	     -0.21916585	     -0.00240694	     -0.00038121	    188.98075881
      2.86230470	     -0.06299930	     -0.00040375	     -0.20394222	     -0.06518574	      0.88306333	     -0.00071703	     -0.21918124	     -0.00241613	     -0.00037759	    188.30924020
      2.86365276	     -0.06303687	     -0.00041046	     -0.20397961	     -0.06518900	      0.88306282	     -0.00071881	     -0.21919449	     -0.00242335	     -0.00037690	    188.00853506
      2.86500083	     -0.06307004	     -0.00041416	     -0.20401266	     -0.06519227	      0.88306231	     -0.00072060	     -0.21920831	     -0.00242960	     -0.00037880	    187.44018566
      2.86634889	     -0.06310588	     -0.00041915	     -0.20404836	     -0.06519555	      0.88306180	     -0.00072240	     -0.21922259	     -0.00243566	     -0.00038363	    187.58033376
      2.86812835	     -0.06315576	     -0.00042452	     -0.20409810	     -0.06519989	      0.88306110	     -0.00072478	     -0.21924218	     -0.00244126	     -0.00039336	    185.74731505
      2.86990782	     -0.06320058	     -0.00043090	     -0.20414276	     -0.06520424	      0.88306039	     -0.00072717	     -0.21926257	     -0.00244828	     -0.00040735	    187.46764526
      2.87123866	     -0.06324014	     -0.00043345	     -0.20418226	     -0.06520750	      0.88305984	     -0.00072896	     -0.21927824	     -0.00245076	     -0.00041995	    185.96507420
      2.87256949	     -0.06327762	     -0.00043756	     -0.20421965	     -0.06521077	      0.88305927	     -0.00073076	     -0.21929437	     -0.00245358	     -0.00043479	    186.11294717
      2.87435448	     -0.06333096	     -0.00044189	     -0.20427290	     -0.06521515	      0.88305848	     -0.00073318	     -0.21931664	     -0.00245564	     -0.00045751	    185.22766216
      2.87613947	     -0.06338410	     -0.00044812	     -0.20432593	     -0.06521953	      0.88305764	     -0.00073561	     -0.21933968	     -0.00245684	     -0.00048266	    185.13511692
      2.87754285	     -0.06342366	     -0.00045031	     -0.20436545	     -0.06522298	      0.88305695	     -0.00073752	     -0.21935830	     -0.00245700	     -0.00050445	    184.87999250
      2.87894623	     -0.06346788	     -0.00045499	     -0.20440961	     -0.06522643	      0.88305622	     -0.00073943	     -0.21937732	     -0.00245607	     -0.00052717	    184.61847007
      2.88069305	     -0.06352237	     -0.00045888	     -0.20446406	     -0.06523072	      0.88305528	     -0.00074182	     -0.21940165	     -0.00245356	     -0.00055680	    183.65366762
      2.88217077	     -0.06356521	     -0.00046358	     -0.20450685	     -0.06523434	      0.88305444	     -0.00074385	     -0.21942267	     -0.00245103	     -0.00058212	    183.84257212
      2.88364849	     -0.06360893	     -0.00046718	     -0.20455054	     -0.06523796	      0.88305356	     -0.00074588	     -0.21944405	     -0.00244755	     -0.00060818	    183.83479656
      2.88542944	     -0.06366453	     -0.00047392	     -0.20460609	     -0.06524232	      0.88305245	     -0.00074833	     -0.21947034	     -0.00244146	     -0.00063930	    182.87328118
      2.88681006	     -0.06370314	     -0.00047721	     -0.20464470	     -0.06524568	      0.88305155	     -0.00075024	     -0.21949120	     -0.00243665	     -0.00066251	    182.89460589
      2.88819068	     -0.06374672	     -0.00048196	     -0.20468826	     -0.06524904	      0.88305062	     -0.00075214	     -0.21951240	     -0.00243101	     -0.00068588	    183.17987373
      2.88993143	     -0.06380363	     -0.00048645	     -0.20474519	     -0.06525327	      0.88304940	     -0.00075455	     -0.21953966	     -0.00242146	     -0.00071407	    181.59262448
      2.89167219	     -0.06385412	     -0.00049268	     -0.20479567	     -0.06525748	      0.88304813	     -0.00075695	     -0.21956743	     -0.00241302	     -0.00074138	    183.40329291
      2.89298534	     -0.06389640	     -0.00049523	     -0.20483799	     -0.06526064	      0.88304714	     -0.00075877	     -0.21958854	     -0.00240378	     -0.00076033	    181.97410279
      2.89429849	     -0.06393668	     -0.00049918	     -0.20487829	     -0.06526379	      0.88304613	     -0.00076059	     -0.21960986	     -0.00239505	     -0.00077870	    182.49313565
      2.89603102	     -0.06399065	     -0.00050335	     -0.20493233	     -0.06526793	      0.88304476	     -0.00076299	     -0.21963818	     -0.00238109	     -0.00080061	    181.31153419
      2.89776354	     -0.06403492	     -0.00050777	     -0.20497667	     -0.06527204	      0.88304336	     -0.00076539	     -0.21966659	     -0.00236788	     -0.00082020	    183.16548002
      2.89922593	     -0.06407782	     -0.00050992	     -0.20501967	     -0.06527549	      0.88304215	     -0.00076742	     -0.21969039	     -0.00235388	     -0.00083448	    182.11964075
      2.90068832	     -0.06411175	     -0.00051293	     -0.20505369	     -0.06527893	      0.88304092	     -0.00076945	     -0.21971407	     -0.00233962	     -0.00084588	    182.07550659
      2.90215070	     -0.06414474	     -0.00051490	     -0.20508679	     -0.06528234	      0.88303968	     -0.00077148	     -0.21973743	     -0.00232502	     -0.00085521	    182.66022837
      2.90391976	     -0.06418403	     -0.00051740	     -0.20512625	     -0.06528643	      0.88303816	     -0.00077393	     -0.21976522	     -0.00230455	     -0.00086194	    180.87361878
      2.90547346	     -0.06420701	     -0.00051809	     -0.20514938	     -0.06529000	      0.88303682	     -0.00077608	     -0.21978914	     -0.00228840	     -0.00086408	    182.69982891
      2.90702716	     -0.06423583	     -0.00051949	     -0.20517836	     -0.06529354	      0.88303547	     -0.00077824	     -0.21981245	     -0.00226987	     -0.00086255	    182.60188069
      2.90858086	     -0.06426090	     -0.00051940	     -0.20520362	     -0.06529705	      0.88303414	     -0.00078039	     -0.21983525	     -0.00225142	     -0.00085805	    183.55857228
      2.91013456	     -0.06428731	     -0.00051946	     -0.20523023	     -0.06530054	      0.88303281	     -0.00078254	     -0.21985746	     -0.00223083	     -0.00084900	    182.31262935
      2.91168826	     -0.06430672	     -0.00051821	     -0.20524986	     -0.06530399	      0.88303150	     -0.00078469	     -0.21987909	     -0.00221168	     -0.00083755	    183.94038803
      2.91324196	     -0.06433175	     -0.00051776	     -0.20527511	     -0.06530741	      0.88303021	     -0.00078684	     -0.21990003	     -0.00218963	     -0.00082241	    182.45649602
      2.91479566	     -0.06434613	     -0.00051657	     -0.20528972	     -0.06531079	      0.88302895	     -0.00078899	     -0.21992039	     -0.00216913	     -0.00080470	    183.93609212
      2.91632780	     -0.06436873	     -0.00051606	     -0.20531254	     -0.06531410	      0.88302773	     -0.00079111	     -0.21993976	     -0.00214725	     -0.00078507	    184.08203965
      2.91785993	     -0.06438589	     -0.00051465	     -0.20532994	     -0.06531737	      0.88302654	     -0.00079323	     -0.21995855	     -0.00212418	     -0.00076225	    183.37878237
      2.91939207	     -0.06440148	     -0.00051366	     -0.20534577	     -0.06532061	      0.88302539	     -0.00079534	     -0.21997662	     -0.00210185	     -0.00073813	    184.62841185
      2.92108981	     -0.06441999	     -0.00051152	     -0.20536458	     -0.06532416	      0.88302416	     -0.00079768	     -0.21999575	     -0.00207438	     -0.00070881	    183.19786448
      2.92278755	     -0.06443400	     -0.00051056	     -0.20537885	     -0.06532766	      0.88302299	     -0.00080003	     -0.22001392	     -0.00204893	     -0.00067834	    185.41979525
      2.92448528	     -0.06444966	     -0.00050724	     -0.20539484	     -0.06533111	      0.88302186	     -0.00080237	     -0.22003104	     -0.00201955	     -0.00064543	    183.14938897
      2.92618302	     -0.06445833	     -0.00050695	     -0.20540378	     -0.06533452	      0.88302079	     -0.00080471	     -0.22004720	     -0.00199347	     -0.00061269	    186.32699283
      2.92745490	     -0.06446800	     -0.00050341	     -0.20541372	     -0.06533704	      0.88302003	     -0.00080646	     -0.22005856	     -0.00197065	     -0.00058695	    184.66460391
      2.92872679	     -0.06447581	     -0.00050172	     -0.20542176	     -0.06533953	      0.88301930	     -0.00080821	     -0.22006936	     -0.00194903	     -0.00056171	    185.17006601
      2.93055565	     -0.06448841	     -0.00049843	     -0.20543472	     -0.06534307	      0.88301831	     -0.00081073	     -0.22008390	     -0.00191658	     -0.00052528	    184.52177877
      2.93238451	     -0.06449768	     -0.00049635	     -0.20544433	     -0.06534654	      0.88301738	     -0.00081325	     -0.22009736	     -0.00188499	     -0.00048948	    185.73278580
      2.93383772	     -0.06450845	     -0.00049314	     -0.20545540	     -0.06534926	      0.88301669	     -0.00081526	     -0.22010724	     -0.00185844	     -0.00046188	    185.18655774
      2.93529092	     -0.06451632	     -0.00049150	     -0.20546355	     -0.06535194	      0.88301604	     -0.00081726	     -0.22011655	     -0.00183198	     -0.00043478	    185.13730253
      2.93674413	     -0.06452443	     -0.00048890	     -0.20547194	     -0.06535459	      0.88301542	     -0.00081926	     -0.22012524	     -0.00180541	     -0.00040895	    185.35948917
      2.93871085	     -0.06453831	     -0.00048695	     -0.20548621	     -0.06535810	      0.88301465	     -0.00082197	     -0.22013608	     -0.00176818	     -0.00037588	    184.56933262
      2.94025553	     -0.06453605	     -0.00048345	     -0.20548426	     -0.06536081	      0.88301409	     -0.00082410	     -0.22014374	     -0.00173965	     -0.00035060	    185.30117912
      2.94180021	     -0.06453862	     -0.00048249	     -0.20548711	     -0.06536348	      0.88301357	     -0.00082623	     -0.22015049	     -0.00171059	     -0.00032749	    186.18254595
      2.94334490	     -0.06453718	     -0.00047945	     -0.20548601	     -0.06536609	      0.88301308	     -0.00082836	     -0.22015642	     -0.00167984	     -0.00030476	    184.79243791
      2.94488958	     -0.06452776	     -0.00047852	     -0.20547687	     -0.06536867	      0.88301263	     -0.00083049	     -0.22016145	     -0.00165105	     -0.00028324	    186.33533574
      2.94643426	     -0.06451760	     -0.00047569	     -0.20546704	     -0.06537119	      0.88301220	     -0.00083263	     -0.22016547	     -0.00162118	     -0.00026267	    186.34341676
      2.94797894	     -0.06449996	     -0.00047427	     -0.20544969	     -0.06537368	      0.88301181	     -0.00083476	     -0.22016847	     -0.00159108	     -0.00024150	    185.75037976
      2.94952362	     -0.06447483	     -0.00047119	     -0.20542488	     -0.06537611	      0.88301146	     -0.00083689	     -0.22017037	     -0.00156258	     -0.00022126	    186.98187228
      2.95106830	     -0.06444896	     -0.00046932	     -0.20539932	     -0.06537850	      0.88301113	     -0.00083903	     -0.22017113	     -0.00153281	     -0.00020020	    185.86712367
      2.95261298	     -0.06441247	     -0.00046616	     -0.20536314	     -0.06538085	      0.88301084	     -0.00084117	     -0.22017081	     -0.00150530	     -0.00017911	    187.12086013
      2.95413899	     -0.06437735	     -0.00046413	     -0.20532831	     -0.06538312	      0.88301058	     -0.00084328	     -0.22016936	     -0.00147800	     -0.00015810	    187.48052123
      2.95566501	     -0.06433463	     -0.00046106	     -0.20528589	     -0.06538536	      0.88301036	     -0.00084539	     -0.22016686	     -0.00145065	     -0.00013554	    186.67041425
      2.95719102	     -0.06428555	     -0.00045891	     -0.20523707	     -0.06538755	      0.88301017	     -0.00084751	     -0.22016327	     -0.00142568	     -0.00011268	    188.11281352
      2.95894700	     -0.06423069	     -0.00045547	     -0.20518253	     -0.06539003	      0.88300999	     -0.00084994	     -0.22015781	     -0.00139634	     -0.00008504	    187.24126005
      2.96070297	     -0.06416479	     -0.00045437	     -0.20511690	     -0.06539246	      0.88300987	     -0.00085238	     -0.22015107	     -0.00136987	     -0.00005536	    188.37344136
      2.96204226	     -0.06411192	     -0.00045080	     -0.20506426	     -0.06539428	      0.88300981	     -0.00085424	     -0.22014501	     -0.00135026	     -0.00003198	    188.69656676
      2.96338156	     -0.06405618	     -0.00044895	     -0.20500873	     -0.06539608	      0.88300979	     -0.00085610	     -0.22013818	     -0.00133146	     -0.00000755	    189.02272015
      2.96516501	     -0.06397829	     -0.00044517	     -0.20493111	     -0.06539843	      0.88300980	     -0.00085857	     -0.22012790	     -0.00130803	      0.00002604	    189.43140446
      2.96694846	     -0.06389752	     -0.00044323	     -0.20485057	     -0.06540074	      0.88300988	     -0.00086105	     -0.22011633	     -0.00128621	      0.00006165	    189.56328276
      2.96843559	     -0.06382168	     -0.00043913	     -0.20477493	     -0.06540265	      0.88300999	     -0.00086312	     -0.22010578	     -0.00127030	      0.00009175	    190.69579536
      2.96992273	     -0.06375103	     -0.00043777	     -0.20470444	     -0.06540452	      0.88301015	     -0.00086519	     -0.22009441	     -0.00125456	      0.00012343	    190.14762100
      2.97140986	     -0.06367308	     -0.00043460	     -0.20462666	     -0.06540638	      0.88301036	     -0.00086726	     -0.22008238	     -0.00124153	      0.00015525	    191.37015155
      2.97330192	     -0.06358000	     -0.00043295	     -0.20453374	     -0.06540871	      0.88301069	     -0.00086990	     -0.22006597	     -0.00122512	      0.00019675	    190.25723378
      2.97464151	     -0.06350261	     -0.00042938	     -0.20445648	     -0.06541035	      0.88301098	     -0.00087177	     -0.22005377	     -0.00121682	      0.00022687	    191.90770257
      2.97598109	     -0.06343151	     -0.00042781	     -0.20438547	     -0.06541197	      0.88301130	     -0.00087363	     -0.22004098	     -0.00120879	      0.00025654	    192.59139120
      2.97769742	     -0.06333864	     -0.00042459	     -0.20429272	     -0.06541404	      0.88301177	     -0.00087603	     -0.22002392	     -0.00119923	      0.00029491	    191.88327674
      2.97941375	     -0.06324039	     -0.00042295	     -0.20419453	     -0.06541609	      0.88301231	     -0.00087842	     -0.22000610	     -0.00119366	      0.00033278	    193.90793496
      2.98090493	     -0.06315800	     -0.00041905	     -0.20411223	     -0.06541787	      0.88301283	     -0.00088050	     -0.21998998	     -0.00118899	      0.00036512	    193.66094693
      2.98239612	     -0.06307685	     -0.00041788	     -0.20403110	     -0.06541964	      0.88301340	     -0.00088258	     -0.21997343	     -0.00118636	      0.00039666	    194.22328974
      2.98388731	     -0.06299589	     -0.00041445	     -0.20395019	     -0.06542141	      0.88301402	     -0.00088467	     -0.21995653	     -0.00118517	      0.00042699	    194.55676506
      2.98537850	     -0.06291862	     -0.00041289	     -0.20387292	     -0.06542318	      0.88301467	     -0.00088675	     -0.21993936	     -0.00118549	      0.00045572	    195.05866187
      2.98686968	     -0.06284305	     -0.00040977	     -0.20379736	     -0.06542494	      0.88301537	     -0.00088883	     -0.21992203	     -0.00118701	      0.00048262	    195.07281864
      2.98836087	     -0.06277213	     -0.00040839	     -0.20372641	     -0.06542672	      0.88301611	     -0.00089092	     -0.21990470	     -0.00119008	      0.00050745	    195.37349295
      2.98985206	     -0.06270329	     -0.00040551	     -0.20365755	     -0.06542849	      0.88301689	     -0.00089300	     -0.21988747	     -0.00119463	      0.00052935	    195.96212382
      2.99182735	     -0.06262512	     -0.00040347	     -0.20357930	     -0.06543086	      0.88301796	     -0.00089577	     -0.21986483	     -0.00120116	      0.00055387	    195.03144286
      2.99306201	     -0.06256994	     -0.00039968	     -0.20352410	     -0.06543235	      0.88301865	     -0.00089750	     -0.21985091	     -0.00120766	      0.00056714	    196.24176957
      2.99429668	     -0.06252322	     -0.00039766	     -0.20347733	     -0.06543384	      0.88301936	     -0.00089923	     -0.21983708	     -0.00121384	      0.00057757	    196.63932356
      2.99618835	     -0.06245602	     -0.00039348	     -0.20341005	     -0.06543615	      0.88302046	     -0.00090188	     -0.21981620	     -0.00122442	      0.00058864	    197.32196757
      2.99808001	     -0.06239805	     -0.00039133	     -0.20335197	     -0.06543848	      0.88302158	     -0.00090454	     -0.21979571	     -0.00123523	      0.00059456	    196.64032291
      2.99936644	     -0.06235682	     -0.00038761	     -0.20331068	     -0.06544007	      0.88302235	     -0.00090634	     -0.21978218	     -0.00124430	      0.00059554	    197.31122608
      3.00065287	     -0.06232527	     -0.00038610	     -0.20327904	     -0.06544168	      0.88302311	     -0.00090815	     -0.21976895	     -0.00125296	      0.00059386	    197.24453842
      3.00232464	     -0.06228932	     -0.00038328	     -0.20324296	     -0.06544378	      0.88302410	     -0.00091050	     -0.21975238	     -0.00126544	      0.00058661	    198.18539045
      3.00399641	     -0.06226354	     -0.00038124	     -0.20321706	     -0.06544591	      0.88302507	     -0.00091286	     -0.21973652	     -0.00127638	      0.00057572	    196.10857175
      3.00566818	     -0.06222891	     -0.00037754	     -0.20318230	     -0.06544805	      0.88302602	     -0.00091521	     -0.21972146	     -0.00129101	      0.00055981	    198.68734433
      3.00711140	     -0.06221758	     -0.00037620	     -0.20317085	     -0.06544992	      0.88302682	     -0.00091725	     -0.21970888	     -0.00130157	      0.00054258	    197.70265544
      3.00855462	     -0.06219980	     -0.00037307	     -0.20315297	     -0.06545181	      0.88302759	     -0.00091929	     -0.21969692	     -0.00131274	      0.00052285	    197.45342942
      3.00999784	     -0.06218815	     -0.00037142	     -0.20314120	     -0.06545371	      0.88302832	     -0.00092133	     -0.21968544	     -0.00132455	      0.00050015	    197.97553115
      3.01186459	     -0.06217413	     -0.00036770	     -0.20312703	     -0.06545620	      0.88302923	     -0.00092398	     -0.21967136	     -0.00133921	      0.00046735	    197.88342752
      3.01325772	     -0.06217173	     -0.00036731	     -0.20312449	     -0.06545807	      0.88302986	     -0.00092595	     -0.21966137	     -0.00135046	      0.00044048	    198.07743720
      3.01465085	     -0.06216631	     -0.00036488	     -0.20311897	     -0.06545996	      0.88303046	     -0.00092793	     -0.21965188	     -0.00136120	      0.00041241	    197.69902325
      3.01604398	     -0.06216540	     -0.00036375	     -0.20311792	     -0.06546187	      0.88303101	     -0.00092992	     -0.21964281	     -0.00137253	      0.00038269	    198.19055172
      3.01790646	     -0.06216899	     -0.00036099	     -0.20312137	     -0.06546444	      0.88303168	     -0.00093257	     -0.21963144	     -0.00138584	      0.00034190	    196.29156206
      3.01940967	     -0.06216877	     -0.00036056	     -0.20312099	     -0.06546653	      0.88303217	     -0.00093472	     -0.21962282	     -0.00139892	      0.00030801	    198.20714911
      3.02091288	     -0.06217431	     -0.00035794	     -0.20312642	     -0.06546864	      0.88303261	     -0.00093686	     -0.21961467	     -0.00141018	      0.00027351	    197.99644058
      3.02241609	     -0.06218489	     -0.00035760	     -0.20313686	     -0.06547077	      0.88303299	     -0.00093902	     -0.21960703	     -0.00142132	      0.00023888	    197.90561571
      3.02391931	     -0.06219401	     -0.00035530	     -0.20314586	     -0.06547291	      0.88303333	     -0.00094117	     -0.21959995	     -0.00143220	      0.00020452	    197.65290133
      3.02542252	     -0.06220624	     -0.00035496	     -0.20315796	     -0.06547508	      0.88303361	     -0.00094333	     -0.21959333	     -0.00144334	      0.00017034	    198.19863711
      3.02692573	     -0.06222125	     -0.00035278	     -0.20317286	     -0.06547725	      0.88303384	     -0.00094550	     -0.21958720	     -0.00145352	      0.00013695	    197.59841400
      3.02842894	     -0.06223865	     -0.00035269	     -0.20319013	     -0.06547945	      0.88303402	     -0.00094766	     -0.21958159	     -0.00146389	      0.00010454	    197.69407961
      3.02993215	     -0.06225569	     -0.00035058	     -0.20320706	     -0.06548165	      0.88303415	     -0.00094983	     -0.21957647	     -0.00147406	      0.00007299	    197.82553034
      3.03174066	     -0.06228724	     -0.00035130	     -0.20323844	     -0.06548433	      0.88303425	     -0.00095245	     -0.21957092	     -0.00148538	      0.00003649	    197.37533296
      3.03297719	     -0.06230220	     -0.00034870	     -0.20325334	     -0.06548617	      0.88303428	     -0.00095425	     -0.21956764	     -0.00149327	      0.00001343	    197.33468463
      3.03421372	     -0.06232417	     -0.00034823	     -0.20327522	     -0.06548802	      0.88303429	     -0.00095604	     -0.21956466	     -0.00150075	     -0.00000916	    197.50818513
      3.03599374	     -0.06236002	     -0.00034676	     -0.20331095	     -0.06549070	      0.88303424	     -0.00095863	     -0.21956106	     -0.00151078	     -0.00004018	    197.44166470
      3.03777376	     -0.06239943	     -0.00034680	     -0.20335024	     -0.06549340	      0.88303415	     -0.00096123	     -0.21955821	     -0.00151994	     -0.00006890	    197.16604323
      3.03930059	     -0.06243150	     -0.00034449	     -0.20338224	     -0.06549573	      0.88303402	     -0.00096346	     -0.21955638	     -0.00152742	     -0.00009164	    197.05099317
      3.04082743	     -0.06247204	     -0.00034541	     -0.20342267	     -0.06549807	      0.88303387	     -0.00096570	     -0.21955503	     -0.00153394	     -0.00011287	    196.68049417
      3.04235426	     -0.06250871	     -0.00034316	     -0.20345928	     -0.06550041	      0.88303368	     -0.00096795	     -0.21955426	     -0.00154042	     -0.00013302	    196.98356947
      3.04388110	     -0.06255553	     -0.00034419	     -0.20350601	     -0.06550277	      0.88303346	     -0.00097020	     -0.21955394	     -0.00154549	     -0.00015135	    196.27923043
      3.04540793	     -0.06259772	     -0.00034217	     -0.20354816	     -0.06550513	      0.88303322	     -0.00097245	     -0.21955421	     -0.00155040	     -0.00016846	    196.16312808
      3.04693476	     -0.06264795	     -0.00034378	     -0.20359829	     -0.06550750	      0.88303295	     -0.00097471	     -0.21955497	     -0.00155457	     -0.00018436	    196.15963361
      3.04846160	     -0.06269719	     -0.00034205	     -0.20364750	     -0.06550988	      0.88303266	     -0.00097698	     -0.21955634	     -0.00155771	     -0.00019916	    195.60929174
      3.04998843	     -0.06275298	     -0.00034401	     -0.20370322	     -0.06551226	      0.88303234	     -0.00097925	     -0.21955822	     -0.00156016	     -0.00021265	    195.40137261
      3.05151527	     -0.06280665	     -0.00034226	     -0.20375688	     -0.06551464	      0.88303201	     -0.00098153	     -0.21956067	     -0.00156175	     -0.00022547	    195.11224151
      3.05304210	     -0.06286893	     -0.00034441	     -0.20381910	     -0.06551703	      0.88303165	     -0.00098381	     -0.21956359	     -0.00156238	     -0.00023760	    194.93976399
      3.05456894	     -0.06292715	     -0.00034255	     -0.20387734	     -0.06551941	      0.88303128	     -0.00098610	     -0.21956705	     -0.00156170	     -0.00024868	    194.06094174
      3.05609577	     -0.06299215	     -0.00034540	     -0.20394228	     -0.06552180	      0.88303089	     -0.00098840	     -0.21957095	     -0.00156092	     -0.00025973	    194.73008430
      3.05744300	     -0.06304960	     -0.00034441	     -0.20399976	     -0.06552390	      0.88303054	     -0.00099043	     -0.21957482	     -0.00155811	     -0.00026857	    193.36955567
      3.05879022	     -0.06310933	     -0.00034576	     -0.20405947	     -0.06552600	      0.88303017	     -0.00099247	     -0.21957902	     -0.00155555	     -0.00027757	    193.71084880
      3.06045399	     -0.06318567	     -0.00034583	     -0.20413585	     -0.06552858	      0.88302970	     -0.00099500	     -0.21958469	     -0.00154988	     -0.00028800	    192.25000343
      3.06211775	     -0.06325959	     -0.00034755	     -0.20420979	     -0.06553115	      0.88302921	     -0.00099753	     -0.21959083	     -0.00154462	     -0.00029862	    193.56068981
      3.06351265	     -0.06332644	     -0.00034677	     -0.20427672	     -0.06553330	      0.88302879	     -0.00099967	     -0.21959624	     -0.00153716	     -0.00030708	    191.81985602
      3.06490756	     -0.06339062	     -0.00034775	     -0.20434095	     -0.06553544	      0.88302835	     -0.00100181	     -0.21960193	     -0.00152992	     -0.00031570	    192.09286173
      3.06659520	     -0.06347070	     -0.00034734	     -0.20442112	     -0.06553802	      0.88302781	     -0.00100440	     -0.21960906	     -0.00151898	     -0.00032607	    191.19573599
      3.06828284	     -0.06354879	     -0.00034912	     -0.20449930	     -0.06554057	      0.88302725	     -0.00100701	     -0.21961645	     -0.00150698	     -0.00033611	    191.27082140
      3.06963599	     -0.06361060	     -0.00034808	     -0.20456123	     -0.06554260	      0.88302679	     -0.00100910	     -0.21962251	     -0.00149571	     -0.00034389	    190.40458507
      3.07098914	     -0.06367321	     -0.00034903	     -0.20462394	     -0.06554462	      0.88302632	     -0.00101121	     -0.21962866	     -0.00148392	     -0.00035173	    190.50044374
      3.07271360	     -0.06375378	     -0.00034926	     -0.20470466	     -0.06554716	      0.88302571	     -0.00101390	     -0.21963661	     -0.00146678	     -0.00036129	    189.47984437
      3.07443807	     -0.06383298	     -0.00035203	     -0.20478400	     -0.06554968	      0.88302508	     -0.00101660	     -0.21964469	     -0.00144857	     -0.00037005	    189.30848024
      3.07591108	     -0.06389654	     -0.00035221	     -0.20484771	     -0.06555180	      0.88302453	     -0.00101892	     -0.21965164	     -0.00143186	     -0.00037731	    189.02409447
      3.07738410	     -0.06396348	     -0.00035579	     -0.20491477	     -0.06555389	      0.88302397	     -0.00102125	     -0.21965856	     -0.00141385	     -0.00038375	    188.79236306
      3.07885712	     -0.06402780	     -0.00035820	     -0.20497924	     -0.06555596	      0.88302340	     -0.00102359	     -0.21966554	     -0.00139481	     -0.00038985	    188.43173041
      3.08062999	     -0.06410727	     -0.00036416	     -0.20505884	     -0.06555841	      0.88302270	     -0.00102643	     -0.21967389	     -0.00137046	     -0.00039645	    187.97235926
      3.08199800	     -0.06416166	     -0.00036755	     -0.20511337	     -0.06556028	      0.88302215	     -0.00102862	     -0.21968033	     -0.00135086	     -0.00040002	    187.40208928
      3.08336600	     -0.06421731	     -0.00037324	     -0.20516913	     -0.06556211	      0.88302161	     -0.00103083	     -0.21968668	     -0.00133068	     -0.00040342	    187.55168881
      3.08510457	     -0.06428710	     -0.00038022	     -0.20523907	     -0.06556440	      0.88302090	     -0.00103366	     -0.21969464	     -0.00130362	     -0.00040681	    187.04460770
      3.08684313	     -0.06435360	     -0.00039016	     -0.20530569	     -0.06556664	      0.88302019	     -0.00103650	     -0.21970247	     -0.00127564	     -0.00040850	    186.82660979
      3.08827290	     -0.06440343	     -0.00039655	     -0.20535565	     -0.06556845	      0.88301961	     -0.00103886	     -0.21970880	     -0.00125186	     -0.00040887	    186.28802669
      3.08970267	     -0.06445367	     -0.00040589	     -0.20540599	     -0.06557022	      0.88301902	     -0.00104122	     -0.21971501	     -0.00122771	     -0.00040820	    186.23753212
      3.09113245	     -0.06449987	     -0.00041439	     -0.20545231	     -0.06557196	      0.88301844	     -0.00104360	     -0.21972111	     -0.00120302	     -0.00040650	    185.97102408
      3.09307717	     -0.06456086	     -0.00042848	     -0.20551341	     -0.06557427	      0.88301765	     -0.00104686	     -0.21972921	     -0.00116908	     -0.00040278	    186.14883157
      3.09454407	     -0.06460150	     -0.00043754	     -0.20555417	     -0.06557596	      0.88301707	     -0.00104933	     -0.21973516	     -0.00114251	     -0.00039775	    185.00623977
      3.09601097	     -0.06464158	     -0.00044930	     -0.20559434	     -0.06557762	      0.88301649	     -0.00105182	     -0.21974099	     -0.00111605	     -0.00039189	    184.98173276
      3.09747787	     -0.06467620	     -0.00045958	     -0.20562907	     -0.06557924	      0.88301592	     -0.00105432	     -0.21974671	     -0.00108949	     -0.00038512	    185.03456139
      3.09933596	     -0.06471920	     -0.00047490	     -0.20567219	     -0.06558123	      0.88301521	     -0.00105750	     -0.21975376	     -0.00105528	     -0.00037501	    184.89996436
      3.10071739	     -0.06474597	     -0.00048429	     -0.20569908	     -0.06558267	      0.88301470	     -0.00105988	     -0.21975888	     -0.00102964	     -0.00036623	    184.41164137
      3.10209881	     -0.06477094	     -0.00049558	     -0.20572414	     -0.06558407	      0.88301420	     -0.00106227	     -0.21976388	     -0.00100406	     -0.00035648	    184.29990501
      3.10384896	     -0.06479935	     -0.00050826	     -0.20575268	     -0.06558580	      0.88301359	     -0.00106532	     -0.21977007	     -0.00097153	     -0.00034322	    183.73683161
      3.10559912	     -0.06482657	     -0.00052288	     -0.20578002	     -0.06558748	      0.88301300	     -0.00106837	     -0.21977610	     -0.00093904	     -0.00032840	    183.18053977
      3.10704237	     -0.06484318	     -0.00053194	     -0.20579677	     -0.06558881	      0.88301253	     -0.00107090	     -0.21978107	     -0.00091296	     -0.00031599	    183.43977354
      3.10848561	     -0.06486834	     -0.00054361	     -0.20582204	     -0.06559011	      0.88301209	     -0.00107345	     -0.21978612	     -0.00088647	     -0.00030358	    183.25191237
      3.10992886	     -0.06489491	     -0.00055380	     -0.20584872	     -0.06559137	      0.88301166	     -0.00107600	     -0.21979147	     -0.00085994	     -0.00029165	    182.82633173
      3.11170681	     -0.06493479	     -0.00056804	     -0.20588873	     -0.06559287	      0.88301115	     -0.00107915	     -0.21979865	     -0.00082696	     -0.00027838	    182.12355473
      3.11348476	     -0.06497176	     -0.00057949	     -0.20592587	     -0.06559431	      0.88301067	     -0.00108232	     -0.21980666	     -0.00079346	     -0.00026624	    180.87661256
      3.11483836	     -0.06500752	     -0.00059181	     -0.20596169	     -0.06559537	      0.88301031	     -0.00108474	     -0.21981328	     -0.00076846	     -0.00025922	    181.69117931
      3.11619196	     -0.06504401	     -0.00060153	     -0.20599830	     -0.06559639	      0.88300996	     -0.00108717	     -0.21982050	     -0.00074228	     -0.00025441	    181.44534817
      3.11799182	     -0.06509919	     -0.00061613	     -0.20605362	     -0.06559770	      0.88300951	     -0.00109040	     -0.21983106	     -0.00070582	     -0.00025098	    180.05342479
      3.11979167	     -0.06514718	     -0.00062854	     -0.20610178	     -0.06559893	      0.88300906	     -0.00109365	     -0.21984276	     -0.00067005	     -0.00025177	    180.95606919
      3.12124684	     -0.06519967	     -0.00064130	     -0.20615439	     -0.06559989	      0.88300869	     -0.00109629	     -0.21985285	     -0.00063894	     -0.00025571	    180.11334504
      3.12270201	     -0.06524377	     -0.00065082	     -0.20619865	     -0.06560079	      0.88300831	     -0.00109893	     -0.21986373	     -0.00060716	     -0.00026200	    179.38702344
      3.12446102	     -0.06530569	     -0.00066498	     -0.20626074	     -0.06560183	      0.88300784	     -0.00110213	     -0.21987773	     -0.00056819	     -0.00027395	    179.49047715
      3.12600574	     -0.06535621	     -0.00067480	     -0.20631147	     -0.06560268	      0.88300741	     -0.00110495	     -0.21989087	     -0.00053197	     -0.00028708	    178.24800661
      3.12755046	     -0.06541165	     -0.00068777	     -0.20636707	     -0.06560347	      0.88300695	     -0.00110778	     -0.21990473	     -0.00049501	     -0.00030335	    177.91764319
      3.12909518	     -0.06546515	     -0.00069820	     -0.20642077	     -0.06560421	      0.88300647	     -0.00111061	     -0.21991933	     -0.00045709	     -0.00032244	    177.74519598
      3.13063990	     -0.06552360	     -0.00071099	     -0.20647940	     -0.06560488	      0.88300596	     -0.00111345	     -0.21993461	     -0.00041759	     -0.00034401	    177.24925789
      3.13218462	     -0.06557856	     -0.00072151	     -0.20653459	     -0.06560550	      0.88300541	     -0.00111629	     -0.21995057	     -0.00037672	     -0.00036730	    176.44845814
      3.13372934	     -0.06563670	     -0.00073407	     -0.20659293	     -0.06560604	      0.88300482	     -0.00111913	     -0.21996716	     -0.00033523	     -0.00039282	    176.64557163
      3.13527407	     -0.06569417	     -0.00074452	     -0.20665066	     -0.06560653	      0.88300419	     -0.00112198	     -0.21998435	     -0.00029145	     -0.00041950	    175.29791463
      3.13681879	     -0.06575146	     -0.00075653	     -0.20670818	     -0.06560695	      0.88300352	     -0.00112484	     -0.22000209	     -0.00024739	     -0.00044741	    175.41881761
      3.13836351	     -0.06580900	     -0.00076688	     -0.20676599	     -0.06560729	      0.88300281	     -0.00112769	     -0.22002034	     -0.00020190	     -0.00047670	    175.23270160
      3.13990823	     -0.06586743	     -0.00077838	     -0.20682470	     -0.06560757	      0.88300205	     -0.00113055	     -0.22003904	     -0.00015402	     -0.00050560	    173.82314627
      3.14145295	     -0.06592103	     -0.00078872	     -0.20687860	     -0.06560777	      0.88300125	     -0.00113342	     -0.22005816	     -0.00010640	     -0.00053556	    174.56199050
      3.14307927	     -0.06598416	     -0.00080058	     -0.20694204	     -0.06560790	      0.88300035	     -0.00113643	     -0.22007863	     -0.00005268	     -0.00056638	    172.53957167
      3.14470559	     -0.06603824	     -0.00081204	     -0.20699645	     -0.06560794	      0.88299941	     -0.00113945	     -0.22009953	      0.00000025	     -0.00059688	    173.64385279
      3.14633190	     -0.06610215	     -0.00082455	     -0.20706068	     -0.06560790	      0.88299841	     -0.00114247	     -0.22012076	      0.00005617	     -0.00062617	    172.52936846
      3.14806741	     -0.06616470	     -0.00083654	     -0.20712362	     -0.06560775	      0.88299730	     -0.00114569	     -0.22014405	      0.00011665	     -0.00065621	    172.48024400
      3.14961519	     -0.06622501	     -0.00084830	     -0.20718426	     -0.06560752	      0.88299626	     -0.00114856	     -0.22016514	      0.00017265	     -0.00068064	    171.20618279
      3.15116297	     -0.06627989	     -0.00085917	     -0.20723949	     -0.06560721	      0.88299519	     -0.00115143	     -0.22018658	      0.00022921	     -0.00070434	    171.67623791
      3.15271074	     -0.06634038	     -0.00087098	     -0.20730035	     -0.06560681	      0.88299408	     -0.00115430	     -0.22020821	      0.00028769	     -0.00072674	    171.34575099
      3.15462637	     -0.06640973	     -0.00088462	     -0.20737018	     -0.06560619	      0.88299267	     -0.00115785	     -0.22023530	      0.00036221	     -0.00075239	    170.89378682
      3.15610266	     -0.06646386	     -0.00089610	     -0.20742466	     -0.06560561	      0.88299154	     -0.00116059	     -0.22025627	      0.00042095	     -0.00076894	    169.88582306
      3.15757894	     -0.06651586	     -0.00090572	     -0.20747707	     -0.06560495	      0.88299040	     -0.00116332	     -0.22027732	      0.00048027	     -0.00078441	    170.50557038
      3.15949478	     -0.06659076	     -0.00091821	     -0.20755253	     -0.06560395	      0.88298888	     -0.00116686	     -0.22030474	      0.00056116	     -0.00080221	    168.44369995
      3.16094850	     -0.06663988	     -0.00092698	     -0.20760206	     -0.06560309	      0.88298770	     -0.00116954	     -0.22032567	      0.00062160	     -0.00081397	    170.03873244
      3.16240222	     -0.06669577	     -0.00093620	     -0.20765840	     -0.06560214	      0.88298651	     -0.00117222	     -0.22034660	      0.00068520	     -0.00082369	    168.92964232
      3.16419564	     -0.06676162	     -0.00094705	     -0.20772480	     -0.06560084	      0.88298502	     -0.00117552	     -0.22037253	      0.00076399	     -0.00083383	    169.36421869
      3.16598907	     -0.06683428	     -0.00095844	     -0.20779805	     -0.06559940	      0.88298352	     -0.00117882	     -0.22039845	      0.00084626	     -0.00084055	    167.32532923
      3.16740941	     -0.06688039	     -0.00096657	     -0.20784461	     -0.06559815	      0.88298233	     -0.00118142	     -0.22041915	      0.00091047	     -0.00084461	    168.75287988
      3.16882974	     -0.06693576	     -0.00097515	     -0.20790046	     -0.06559681	      0.88298112	     -0.00118401	     -0.22043987	      0.00097751	     -0.00084658	    167.64115875
      3.17060478	     -0.06699966	     -0.00098508	     -0.20796498	     -0.06559500	      0.88297962	     -0.00118724	     -0.22046589	      0.00106160	     -0.00084710	    167.80462533
      3.17237982	     -0.06706859	     -0.00099473	     -0.20803456	     -0.06559304	      0.88297812	     -0.00119046	     -0.22049184	      0.00114865	     -0.00084469	    165.97377627
      3.17415486	     -0.06711769	     -0.00100249	     -0.20808432	     -0.06559093	      0.88297662	     -0.00119366	     -0.22051772	      0.00123414	     -0.00084029	    168.40221249
      3.17549888	     -0.06716647	     -0.00100828	     -0.20813364	     -0.06558922	      0.88297550	     -0.00119608	     -0.22053687	      0.00130259	     -0.00083443	    166.43496411
      3.17684289	     -0.06720609	     -0.00101313	     -0.20817381	     -0.06558743	      0.88297438	     -0.00119848	     -0.22055586	      0.00137009	     -0.00082787	    166.99097930
      3.17865126	     -0.06725984	     -0.00101850	     -0.20822834	     -0.06558487	      0.88297289	     -0.00120170	     -0.22058089	      0.00146361	     -0.00081627	    165.42367476
      3.18045964	     -0.06729995	     -0.00102236	     -0.20826925	     -0.06558214	      0.88297143	     -0.00120490	     -0.22060523	      0.00155572	     -0.00080207	    167.25063870
      3.18205934	     -0.06734409	     -0.00102439	     -0.20831415	     -0.06557958	      0.88297016	     -0.00120772	     -0.22062588	      0.00164054	     -0.00078730	    165.69936459
      3.18365904	     -0.06737119	     -0.00102643	     -0.20834200	     -0.06557689	      0.88296891	     -0.00121052	     -0.22064594	      0.00172446	     -0.00077014	    166.40575663
      3.18525874	     -0.06740519	     -0.00102743	     -0.20837679	     -0.06557406	      0.88296770	     -0.00121330	     -0.22066524	      0.00181033	     -0.00075123	    165.37250268
      3.18685844	     -0.06743100	     -0.00102831	     -0.20840339	     -0.06557110	      0.88296651	     -0.00121606	     -0.22068389	      0.00189596	     -0.00073028	    165.67711525
      3.18845815	     -0.06745794	     -0.00102772	     -0.20843114	     -0.06556799	      0.88296536	     -0.00121881	     -0.22070172	      0.00198232	     -0.00070856	    165.99606922
      3.19005785	     -0.06748239	     -0.00102700	     -0.20845642	     -0.06556475	      0.88296424	     -0.00122154	     -0.22071873	      0.00207049	     -0.00068479	    164.79493789
      3.19165755	     -0.06750348	     -0.00102519	     -0.20847835	     -0.06556137	      0.88296317	     -0.00122425	     -0.22073488	      0.00215754	     -0.00066068	    165.93806921
      3.19325725	     -0.06752448	     -0.00102266	     -0.20850022	     -0.06555785	      0.88296213	     -0.00122695	     -0.22075012	      0.00224682	     -0.00063502	    165.06754075
      3.19494414	     -0.06754390	     -0.00102065	     -0.20852054	     -0.06555398	      0.88296108	     -0.00122977	     -0.22076524	      0.00234014	     -0.00060760	    165.98846894
      3.19663102	     -0.06756336	     -0.00101877	     -0.20854091	     -0.06554995	      0.88296008	     -0.00123258	     -0.22077929	      0.00243542	     -0.00057836	    164.98381606
      3.19831791	     -0.06757585	     -0.00101661	     -0.20855432	     -0.06554576	      0.88295913	     -0.00123536	     -0.22079232	      0.00253049	     -0.00054808	    165.06891015
      3.20000479	     -0.06758932	     -0.00101586	     -0.20856868	     -0.06554141	      0.88295824	     -0.00123813	     -0.22080411	      0.00262569	     -0.00051707	    165.83948813
      3.20169168	     -0.06759775	     -0.00101449	     -0.20857803	     -0.06553690	      0.88295739	     -0.00124088	     -0.22081465	      0.00272235	     -0.00048419	    164.97637511
      3.20337857	     -0.06760274	     -0.00101486	     -0.20858390	     -0.06553223	      0.88295660	     -0.00124360	     -0.22082384	      0.00281735	     -0.00044987	    166.33721550
      3.20506545	     -0.06760487	     -0.00101422	     -0.20858693	     -0.06552740	      0.88295587	     -0.00124631	     -0.22083159	      0.00291314	     -0.00041399	    166.46421874
      3.20675234	     -0.06759929	     -0.00101506	     -0.20858224	     -0.06552240	      0.88295521	     -0.00124900	     -0.22083778	      0.00300846	     -0.00037504	    166.38012072
      3.20843749	     -0.06758137	     -0.00101418	     -0.20856523	     -0.06551726	      0.88295461	     -0.00125167	     -0.22084227	      0.00310285	     -0.00033408	    166.54387354
      3.21012265	     -0.06755700	     -0.00101519	     -0.20854175	     -0.06551195	      0.88295408	     -0.00125432	     -0.22084471	      0.00319568	     -0.00029065	    167.57741762
      3.21180780	     -0.06751565	     -0.00101350	     -0.20850132	     -0.06550649	      0.88295363	     -0.00125695	     -0.22084492	      0.00328846	     -0.00024352	    166.91285539
      3.21349296	     -0.06746364	     -0.00101463	     -0.20845018	     -0.06550087	      0.88295326	     -0.00125957	     -0.22084262	      0.00337770	     -0.00019340	    168.88332515
      3.21517811	     -0.06739575	     -0.00101152	     -0.20838323	     -0.06549510	      0.88295298	     -0.00126217	     -0.22083774	      0.00346686	     -0.00013958	    168.36870218
      3.21686327	     -0.06732111	     -0.00101298	     -0.20830944	     -0.06548919	      0.88295279	     -0.00126476	     -0.22083011	      0.00355203	     -0.00008259	    170.13522542
      3.21829777	     -0.06724034	     -0.00100966	     -0.20822946	     -0.06548404	      0.88295271	     -0.00126695	     -0.22082152	      0.00362394	     -0.00003028	    169.53954217
      3.21973227	     -0.06715487	     -0.00100939	     -0.20814470	     -0.06547879	      0.88295271	     -0.00126913	     -0.22081090	      0.00369288	      0.00002402	    170.53370118
      3.22116678	     -0.06706126	     -0.00100780	     -0.20805183	     -0.06547345	      0.88295278	     -0.00127130	     -0.22079831	      0.00376012	      0.00008091	    170.93749287
      3.22304911	     -0.06692793	     -0.00100677	     -0.20791941	     -0.06546629	      0.88295301	     -0.00127413	     -0.22077894	      0.00384411	      0.00015863	    172.45990266
      3.22466211	     -0.06680530	     -0.00100420	     -0.20779755	     -0.06546003	      0.88295332	     -0.00127654	     -0.22075980	      0.00391370	      0.00022883	    172.12466091
      3.22627511	     -0.06667150	     -0.00100323	     -0.20766447	     -0.06545366	      0.88295375	     -0.00127893	     -0.22073841	      0.00397930	      0.00030133	    172.98568720
      3.22788811	     -0.06653075	     -0.00099977	     -0.20752446	     -0.06544720	      0.88295429	     -0.00128131	     -0.22071485	      0.00404130	      0.00037488	    174.20259475
      3.22950112	     -0.06638339	     -0.00099862	     -0.20737777	     -0.06544063	      0.88295496	     -0.00128368	     -0.22068919	      0.00410045	      0.00045054	    174.62854076
      3.23111412	     -0.06622560	     -0.00099440	     -0.20722067	     -0.06543397	      0.88295575	     -0.00128603	     -0.22066155	      0.00415536	      0.00052649	    175.86377652
      3.23272712	     -0.06606897	     -0.00099328	     -0.20706464	     -0.06542723	      0.88295666	     -0.00128837	     -0.22063194	      0.00420712	      0.00060319	    176.32470227
      3.23434012	     -0.06590088	     -0.00098817	     -0.20689719	     -0.06542040	      0.88295769	     -0.00129069	     -0.22060062	      0.00425484	      0.00068008	    176.92820982
      3.23576994	     -0.06574880	     -0.00098655	     -0.20674559	     -0.06541429	      0.88295871	     -0.00129274	     -0.22057136	      0.00429348	      0.00074764	    178.27444370
      3.23719976	     -0.06559222	     -0.00098215	     -0.20658951	     -0.06540812	      0.88295983	     -0.00129477	     -0.22054077	      0.00432956	      0.00081457	    178.87183002
      3.23862958	     -0.06543284	     -0.00097917	     -0.20643058	     -0.06540191	      0.88296104	     -0.00129679	     -0.22050891	      0.00436252	      0.00088078	    179.55265773
      3.24047193	     -0.06522321	     -0.00097385	     -0.20622151	     -0.06539384	      0.88296274	     -0.00129937	     -0.22046614	      0.00439952	      0.00096355	    181.62048629
      3.24202139	     -0.06504611	     -0.00097121	     -0.20604482	     -0.06538700	      0.88296429	     -0.00130153	     -0.22042877	      0.00442829	      0.00103272	    180.93777372
      3.24357085	     -0.06486443	     -0.00096630	     -0.20586353	     -0.06538012	      0.88296594	     -0.00130366	     -0.22039029	      0.00445153	      0.00109866	    182.83583920
      3.24512030	     -0.06468379	     -0.00096368	     -0.20568323	     -0.06537320	      0.88296769	     -0.00130579	     -0.22035074	      0.00447229	      0.00116287	    183.19170221
      3.24666976	     -0.06449776	     -0.00095827	     -0.20549753	     -0.06536626	      0.88296954	     -0.00130790	     -0.22031023	      0.00448827	      0.00122359	    184.99033665
      3.24821922	     -0.06431142	     -0.00095531	     -0.20531147	     -0.06535930	      0.88297149	     -0.00130999	     -0.22026868	      0.00450209	      0.00128269	    184.67936303
      3.24976868	     -0.06411765	     -0.00094911	     -0.20511798	     -0.06535231	      0.88297352	     -0.00131207	     -0.22022619	      0.00451027	      0.00133797	    186.88887878
      3.25131814	     -0.06392644	     -0.00094549	     -0.20492698	     -0.06534532	      0.88297563	     -0.00131413	     -0.22018271	      0.00451635	      0.00139104	    186.82868724
      3.25286760	     -0.06372946	     -0.00093794	     -0.20473022	     -0.06533832	      0.88297783	     -0.00131617	     -0.22013840	      0.00451712	      0.00144001	    188.71315374
      3.25441706	     -0.06353710	     -0.00093396	     -0.20453800	     -0.06533132	      0.88298009	     -0.00131820	     -0.22009327	      0.00451579	      0.00148668	    188.36085005
      3.25574123	     -0.06336541	     -0.00092709	     -0.20436644	     -0.06532535	      0.88298209	     -0.00131993	     -0.22005419	      0.00451023	      0.00152321	    189.94643053
      3.25706539	     -0.06319736	     -0.00092270	     -0.20419847	     -0.06531938	      0.88298413	     -0.00132164	     -0.22001467	      0.00450274	      0.00155749	    190.50318734
      3.25870291	     -0.06298953	     -0.00091564	     -0.20399072	     -0.06531201	      0.88298671	     -0.00132374	     -0.21996537	      0.00448946	      0.00159613	    191.45720667
      3.26034043	     -0.06278420	     -0.00091008	     -0.20378541	     -0.06530468	      0.88298935	     -0.00132582	     -0.21991565	      0.00447224	      0.00163068	    192.29662763
      3.26178074	     -0.06260136	     -0.00090255	     -0.20360258	     -0.06529825	      0.88299172	     -0.00132764	     -0.21987165	      0.00445382	      0.00165795	    192.83684671
      3.26322105	     -0.06242421	     -0.00089735	     -0.20342538	     -0.06529185	      0.88299413	     -0.00132944	     -0.21982745	      0.00443179	      0.00168121	    194.42147778
      3.26466136	     -0.06224948	     -0.00089018	     -0.20325060	     -0.06528548	      0.88299656	     -0.00133123	     -0.21978320	      0.00440802	      0.00170145	    194.20610732
      3.26610167	     -0.06207511	     -0.00088488	     -0.20307611	     -0.06527915	      0.88299903	     -0.00133301	     -0.21973900	      0.00438011	      0.00171790	    195.87622433
      3.26754198	     -0.06190632	     -0.00087779	     -0.20290720	     -0.06527287	      0.88300151	     -0.00133478	     -0.21969495	      0.00435042	      0.00173142	    195.98072493
      3.26898229	     -0.06173957	     -0.00087190	     -0.20274028	     -0.06526662	      0.88300401	     -0.00133653	     -0.21965109	      0.00431721	      0.00174136	    197.33873237
      3.27042260	     -0.06157584	     -0.00086399	     -0.20257640	     -0.06526043	      0.88300652	     -0.00133827	     -0.21960744	      0.00428234	      0.00174853	    197.23610318
      3.27186291	     -0.06141240	     -0.00085658	     -0.20241276	     -0.06525429	      0.88300905	     -0.00134000	     -0.21956400	      0.00424379	      0.00175219	    198.79309844
      3.27330322	     -0.06125514	     -0.00084780	     -0.20225530	     -0.06524821	      0.88301157	     -0.00134172	     -0.21952078	      0.00420385	      0.00175317	    198.68712643
      3.27474353	     -0.06109960	     -0.00083986	     -0.20209952	     -0.06524218	      0.88301409	     -0.00134342	     -0.21947789	      0.00416061	      0.00175091	    199.99229332
      3.27618384	     -0.06094986	     -0.00083018	     -0.20194955	     -0.06523622	      0.88301661	     -0.00134512	     -0.21943535	      0.00411568	      0.00174582	    200.28429118
      3.27762415	     -0.06080350	     -0.00082217	     -0.20180290	     -0.06523033	      0.88301912	     -0.00134680	     -0.21939322	      0.00406826	      0.00173791	    201.15881191
      3.27906446	     -0.06066220	     -0.00081295	     -0.20166129	     -0.06522450	      0.88302162	     -0.00134847	     -0.21935156	      0.00401897	      0.00172732	    201.62084454
      3.28050477	     -0.06052489	     -0.00080511	     -0.20152365	     -0.06521875	      0.88302410	     -0.00135013	     -0.21931043	      0.00396766	      0.00171415	    202.27546627
      3.28194508	     -0.06039307	     -0.00079576	     -0.20139150	     -0.06521307	      0.88302655	     -0.00135178	     -0.21926985	      0.00391434	      0.00169824	    202.87222955
      3.28338539	     -0.06026664	     -0.00078760	     -0.20126469	     -0.06520748	      0.88302899	     -0.00135341	     -0.21922993	      0.00385949	      0.00167998	    203.13818899
      3.28482570	     -0.06014448	     -0.00077798	     -0.20114215	     -0.06520196	      0.88303139	     -0.00135504	     -0.21919070	      0.00380263	      0.00165896	    203.66570157
      3.28626601	     -0.06002955	     -0.00076982	     -0.20102680	     -0.06519652	      0.88303377	     -0.00135666	     -0.21915222	      0.00374420	      0.00163514	    204.33241585
      3.28770632	     -0.05992041	     -0.00075993	     -0.20091726	     -0.06519117	      0.88303610	     -0.00135827	     -0.21911456	      0.00368483	      0.00160888	    204.14908213
      3.28914663	     -0.05981693	     -0.00075233	     -0.20081331	     -0.06518591	      0.88303840	     -0.00135986	     -0.21907776	      0.00362353	      0.00157978	    205.10622608
      3.29058694	     -0.05972118	     -0.00074330	     -0.20071711	     -0.06518074	      0.88304065	     -0.00136145	     -0.21904189	      0.00356176	      0.00154838	    204.91867138
      3.29202725	     -0.05963308	     -0.00073693	     -0.20062849	     -0.06517565	      0.88304286	     -0.00136303	     -0.21900704	      0.00349837	      0.00151435	    205.76722981
      3.29346756	     -0.05955538	     -0.00072885	     -0.20055029	     -0.06517066	      0.88304501	     -0.00136460	     -0.21897331	      0.00343493	      0.00147843	    205.16362729
[truncated: 211,498 more chars]
