# Supplementary material for: A Neural Controller Model Considering the Vestibulospinal Tract in Human Postural Control
Source: Front Comput Neurosci. 2022 Feb 25;16:785099. doi: 10.3389/fncom.2022.785099 (PMC8913724; doi:10.3389/fncom.2022.785099)
Supplement: Supplementary file 8 [file Data_Sheet_3.zip › SimulationResults/VST+/3.009/opt_3/jiang_CoPpositon_pos.sto]

CoP
version=1
nRows=3297
nColumns=11
inDegrees=no

This file contains CoP trajectory (of origin) and orientations.

Units are S.I. units (seconds, meters, Newtons, ...)
Angles are in degrees.

endheader
time	cop-x	cop-z	cop-x-calcn-r	com-x	com-y	com-z	com-x-calcn-r	com-x-vel	com-y-vel	s_torques
      0.00060646	     -0.06864277	     -0.00013744	     -0.20959673	     -0.06727901	      0.88302924	     -0.00004736	     -0.22221000	      0.00000664	      0.00006548	    162.47203763
      0.00121291	     -0.06834636	     -0.00014221	     -0.20930052	     -0.06727900	      0.88302930	     -0.00004735	     -0.22219912	      0.00002013	      0.00013888	    166.83472230
      0.00214523	     -0.06808814	     -0.00014619	     -0.20904258	     -0.06727897	      0.88302948	     -0.00004732	     -0.22217625	      0.00003645	      0.00026086	    157.86581566
      0.00329097	     -0.06799750	     -0.00014813	     -0.20895218	     -0.06727892	      0.88302987	     -0.00004727	     -0.22214635	      0.00004568	      0.00041627	    148.63503115
      0.00513759	     -0.06810380	     -0.00014852	     -0.20905880	     -0.06727883	      0.88303087	     -0.00004714	     -0.22210699	      0.00005136	      0.00065709	    142.89781826
      0.00787993	     -0.06836412	     -0.00014763	     -0.20931978	     -0.06727866	      0.88303310	     -0.00004687	     -0.22207276	      0.00008174	      0.00095546	    140.56644793
      0.00917823	     -0.06843455	     -0.00014863	     -0.20939059	     -0.06727854	      0.88303441	     -0.00004673	     -0.22206251	      0.00010505	      0.00106681	    145.04842287
      0.01074080	     -0.06849447	     -0.00014931	     -0.20945108	     -0.06727835	      0.88303617	     -0.00004653	     -0.22205151	      0.00014655	      0.00117725	    146.27511269
      0.01291683	     -0.06852613	     -0.00015114	     -0.20948361	     -0.06727796	      0.88303886	     -0.00004624	     -0.22203619	      0.00021475	      0.00129127	    149.67485923
      0.01429595	     -0.06853535	     -0.00015185	     -0.20949342	     -0.06727763	      0.88304068	     -0.00004604	     -0.22202566	      0.00026443	      0.00134232	    148.78326317
      0.01567508	     -0.06852983	     -0.00015292	     -0.20948849	     -0.06727723	      0.88304256	     -0.00004584	     -0.22201454	      0.00031432	      0.00137802	    149.96873858
      0.01739996	     -0.06851727	     -0.00015398	     -0.20947667	     -0.06727663	      0.88304496	     -0.00004557	     -0.22199988	      0.00037968	      0.00140408	    148.85530851
      0.01912484	     -0.06848810	     -0.00015505	     -0.20944822	     -0.06727592	      0.88304739	     -0.00004528	     -0.22198470	      0.00044307	      0.00141112	    150.38854716
      0.02065943	     -0.06846246	     -0.00015588	     -0.20942322	     -0.06727520	      0.88304955	     -0.00004501	     -0.22197082	      0.00050073	      0.00140374	    149.42755906
      0.02219402	     -0.06842706	     -0.00015654	     -0.20938843	     -0.06727438	      0.88305169	     -0.00004474	     -0.22195691	      0.00055639	      0.00138493	    150.20834380
      0.02365934	     -0.06839334	     -0.00015704	     -0.20935530	     -0.06727353	      0.88305370	     -0.00004446	     -0.22194365	      0.00060913	      0.00135756	    149.90994988
      0.02512466	     -0.06835459	     -0.00015748	     -0.20931713	     -0.06727260	      0.88305567	     -0.00004418	     -0.22193056	      0.00066139	      0.00132367	    149.00639621
      0.02658997	     -0.06831254	     -0.00015784	     -0.20927564	     -0.06727159	      0.88305758	     -0.00004388	     -0.22191768	      0.00071132	      0.00128311	    149.40961265
      0.02838012	     -0.06826401	     -0.00015822	     -0.20922779	     -0.06727027	      0.88305983	     -0.00004351	     -0.22190233	      0.00077226	      0.00122750	    147.88424919
      0.03017027	     -0.06820750	     -0.00015848	     -0.20917193	     -0.06726883	      0.88306197	     -0.00004312	     -0.22188758	      0.00082906	      0.00116655	    149.32649204
      0.03196043	     -0.06816859	     -0.00015882	     -0.20913368	     -0.06726730	      0.88306400	     -0.00004272	     -0.22187331	      0.00088659	      0.00110173	    147.76335424
      0.03375058	     -0.06811399	     -0.00015897	     -0.20907972	     -0.06726566	      0.88306591	     -0.00004231	     -0.22186001	      0.00094074	      0.00103660	    148.43693263
      0.03517391	     -0.06808140	     -0.00015907	     -0.20904763	     -0.06726429	      0.88306735	     -0.00004197	     -0.22184980	      0.00098386	      0.00098386	    148.06144068
      0.03659725	     -0.06805145	     -0.00015935	     -0.20901819	     -0.06726286	      0.88306871	     -0.00004162	     -0.22184013	      0.00102582	      0.00093050	    148.79649034
      0.03802058	     -0.06802567	     -0.00015955	     -0.20899292	     -0.06726137	      0.88307000	     -0.00004126	     -0.22183098	      0.00106837	      0.00087823	    148.17271746
      0.03944392	     -0.06799998	     -0.00015973	     -0.20896773	     -0.06725982	      0.88307122	     -0.00004090	     -0.22182230	      0.00110946	      0.00082665	    148.85933427
      0.04148193	     -0.06797329	     -0.00015999	     -0.20894177	     -0.06725750	      0.88307283	     -0.00004036	     -0.22181063	      0.00116945	      0.00075568	    147.74528530
      0.04320101	     -0.06794485	     -0.00016019	     -0.20891392	     -0.06725545	      0.88307408	     -0.00003990	     -0.22180150	      0.00121695	      0.00069813	    150.30065400
      0.04492008	     -0.06793451	     -0.00016040	     -0.20890422	     -0.06725331	      0.88307523	     -0.00003943	     -0.22179270	      0.00126841	      0.00064453	    147.93308799
      0.04634002	     -0.06791713	     -0.00016060	     -0.20888734	     -0.06725148	      0.88307611	     -0.00003903	     -0.22178596	      0.00130745	      0.00060194	    150.20409042
      0.04775996	     -0.06791093	     -0.00016070	     -0.20888166	     -0.06724960	      0.88307694	     -0.00003862	     -0.22177949	      0.00134903	      0.00056235	    149.37568422
      0.04917989	     -0.06790407	     -0.00016082	     -0.20887530	     -0.06724765	      0.88307771	     -0.00003821	     -0.22177341	      0.00138936	      0.00052465	    150.15962248
      0.05102553	     -0.06790408	     -0.00016108	     -0.20887599	     -0.06724504	      0.88307864	     -0.00003766	     -0.22176601	      0.00144397	      0.00047974	    148.56681084
      0.05268144	     -0.06789449	     -0.00016126	     -0.20886700	     -0.06724261	      0.88307940	     -0.00003716	     -0.22175986	      0.00149018	      0.00044288	    150.77488513
      0.05433735	     -0.06789859	     -0.00016148	     -0.20887171	     -0.06724010	      0.88308011	     -0.00003665	     -0.22175392	      0.00153944	      0.00040942	    149.73791992
      0.05599326	     -0.06789433	     -0.00016160	     -0.20886805	     -0.06723751	      0.88308076	     -0.00003613	     -0.22174841	      0.00158668	      0.00037859	    151.66521414
      0.05764917	     -0.06790252	     -0.00016183	     -0.20887686	     -0.06723485	      0.88308136	     -0.00003560	     -0.22174308	      0.00163689	      0.00035190	    149.99725961
      0.05930508	     -0.06789977	     -0.00016193	     -0.20887473	     -0.06723210	      0.88308193	     -0.00003507	     -0.22173816	      0.00168522	      0.00032818	    151.03543279
      0.06078707	     -0.06790257	     -0.00016183	     -0.20887808	     -0.06722957	      0.88308240	     -0.00003458	     -0.22173382	      0.00172953	      0.00030977	    150.66679936
      0.06226906	     -0.06790157	     -0.00016180	     -0.20887763	     -0.06722697	      0.88308284	     -0.00003409	     -0.22172964	      0.00177303	      0.00029361	    151.57026869
      0.06412179	     -0.06790351	     -0.00016162	     -0.20888027	     -0.06722363	      0.88308337	     -0.00003347	     -0.22172446	      0.00182944	      0.00027751	    150.02804301
      0.06561817	     -0.06789705	     -0.00016143	     -0.20887436	     -0.06722086	      0.88308378	     -0.00003296	     -0.22172031	      0.00187228	      0.00026705	    152.05016642
      0.06711455	     -0.06789435	     -0.00016101	     -0.20887224	     -0.06721803	      0.88308417	     -0.00003244	     -0.22171608	      0.00191732	      0.00025996	    151.07053296
      0.06861093	     -0.06788922	     -0.00016054	     -0.20886766	     -0.06721513	      0.88308456	     -0.00003192	     -0.22171186	      0.00196064	      0.00025436	    152.10762256
      0.07010731	     -0.06788726	     -0.00016011	     -0.20886627	     -0.06721216	      0.88308494	     -0.00003139	     -0.22170763	      0.00200553	      0.00025197	    150.90855937
      0.07160369	     -0.06788031	     -0.00015967	     -0.20885987	     -0.06720913	      0.88308531	     -0.00003085	     -0.22170342	      0.00204848	      0.00025112	    151.96187467
      0.07380535	     -0.06788384	     -0.00015914	     -0.20886422	     -0.06720455	      0.88308587	     -0.00003005	     -0.22169709	      0.00211420	      0.00025323	    149.80620054
      0.07520911	     -0.06786886	     -0.00015887	     -0.20884976	     -0.06720155	      0.88308623	     -0.00002954	     -0.22169322	      0.00215288	      0.00025773	    151.81741333
      0.07661287	     -0.06786407	     -0.00015849	     -0.20884548	     -0.06719850	      0.88308659	     -0.00002902	     -0.22168911	      0.00219348	      0.00026299	    151.69928501
      0.07858550	     -0.06786028	     -0.00015816	     -0.20884241	     -0.06719412	      0.88308712	     -0.00002828	     -0.22168334	      0.00225051	      0.00027172	    151.41155727
      0.08026662	     -0.06785456	     -0.00015810	     -0.20883731	     -0.06719030	      0.88308758	     -0.00002764	     -0.22167837	      0.00229857	      0.00028176	    151.35241259
      0.08194774	     -0.06785004	     -0.00015747	     -0.20883338	     -0.06718639	      0.88308807	     -0.00002700	     -0.22167337	      0.00234459	      0.00029153	    154.16484393
      0.08362887	     -0.06787550	     -0.00015683	     -0.20885940	     -0.06718241	      0.88308857	     -0.00002635	     -0.22166880	      0.00238825	      0.00030229	    152.53520600
      0.08514036	     -0.06792979	     -0.00015576	     -0.20891407	     -0.06717878	      0.88308903	     -0.00002576	     -0.22166663	      0.00241670	      0.00030688	    156.06967258
      0.08665185	     -0.06804965	     -0.00015498	     -0.20903428	     -0.06717511	      0.88308949	     -0.00002517	     -0.22166791	      0.00244445	      0.00030293	    156.36815588
      0.08816334	     -0.06820864	     -0.00015435	     -0.20919360	     -0.06717139	      0.88308994	     -0.00002457	     -0.22167426	      0.00247281	      0.00028648	    158.27169342
      0.08967484	     -0.06839215	     -0.00015409	     -0.20937748	     -0.06716763	      0.88309035	     -0.00002397	     -0.22168614	      0.00250705	      0.00025591	    159.34912468
      0.09167107	     -0.06863799	     -0.00015380	     -0.20962386	     -0.06716257	      0.88309080	     -0.00002318	     -0.22170981	      0.00256207	      0.00019197	    162.03607093
      0.09338700	     -0.06883837	     -0.00015453	     -0.20982478	     -0.06715813	      0.88309107	     -0.00002249	     -0.22173615	      0.00261995	      0.00011913	    162.52795939
      0.09510293	     -0.06900605	     -0.00015389	     -0.20999305	     -0.06715358	      0.88309120	     -0.00002181	     -0.22176703	      0.00268411	      0.00003026	    165.89020316
      0.09655362	     -0.06913976	     -0.00015420	     -0.21012731	     -0.06714964	      0.88309118	     -0.00002123	     -0.22179565	      0.00274553	     -0.00005325	    164.77595301
      0.09800431	     -0.06924662	     -0.00015355	     -0.21023474	     -0.06714561	      0.88309104	     -0.00002065	     -0.22182625	      0.00280905	     -0.00014301	    165.96794150
      0.10004502	     -0.06937128	     -0.00015260	     -0.21036027	     -0.06713978	      0.88309062	     -0.00001983	     -0.22187176	      0.00290522	     -0.00027396	    163.36484033
      0.10162885	     -0.06943762	     -0.00015113	     -0.21042731	     -0.06713512	      0.88309010	     -0.00001920	     -0.22190888	      0.00298092	     -0.00037497	    163.87097076
      0.10321268	     -0.06949313	     -0.00014966	     -0.21048355	     -0.06713034	      0.88308943	     -0.00001857	     -0.22194697	      0.00305960	     -0.00047334	    161.96363162
      0.10512938	     -0.06953147	     -0.00014706	     -0.21052282	     -0.06712438	      0.88308841	     -0.00001781	     -0.22199394	      0.00315723	     -0.00058435	    160.03546165
      0.10664864	     -0.06954370	     -0.00014501	     -0.21053580	     -0.06711953	      0.88308747	     -0.00001720	     -0.22203138	      0.00323542	     -0.00066290	    158.59466270
      0.10816791	     -0.06954704	     -0.00014294	     -0.21053993	     -0.06711455	      0.88308640	     -0.00001660	     -0.22206873	      0.00331410	     -0.00073193	    158.22812594
      0.10992649	     -0.06954542	     -0.00014045	     -0.21053925	     -0.06710864	      0.88308506	     -0.00001590	     -0.22211145	      0.00340673	     -0.00079853	    157.20402452
      0.11168508	     -0.06953078	     -0.00013792	     -0.21052559	     -0.06710257	      0.88308361	     -0.00001521	     -0.22215327	      0.00350019	     -0.00084858	    156.64119960
      0.11349891	     -0.06951483	     -0.00013440	     -0.21051067	     -0.06709613	      0.88308203	     -0.00001449	     -0.22219509	      0.00359715	     -0.00088445	    156.82641249
      0.11531274	     -0.06950000	     -0.00013199	     -0.21049692	     -0.06708952	      0.88308041	     -0.00001379	     -0.22223525	      0.00369568	     -0.00090288	    156.28113125
      0.11691979	     -0.06948703	     -0.00012960	     -0.21048489	     -0.06708351	      0.88307895	     -0.00001316	     -0.22226970	      0.00378171	     -0.00090553	    157.86972702
      0.11852683	     -0.06949007	     -0.00012723	     -0.21048890	     -0.06707736	      0.88307750	     -0.00001254	     -0.22230318	      0.00386947	     -0.00089679	    158.09301763
      0.12013388	     -0.06949903	     -0.00012467	     -0.21049886	     -0.06707107	      0.88307608	     -0.00001193	     -0.22233570	      0.00395745	     -0.00087893	    159.41518892
      0.12174092	     -0.06951851	     -0.00012280	     -0.21051935	     -0.06706464	      0.88307468	     -0.00001132	     -0.22236706	      0.00404796	     -0.00085256	    158.99789621
      0.12341408	     -0.06954272	     -0.00012039	     -0.21054463	     -0.06705779	      0.88307328	     -0.00001069	     -0.22239846	      0.00414255	     -0.00081973	    160.05240190
      0.12508724	     -0.06957583	     -0.00011825	     -0.21057883	     -0.06705078	      0.88307194	     -0.00001006	     -0.22242837	      0.00424024	     -0.00078137	    158.88662482
      0.12676040	     -0.06961118	     -0.00011642	     -0.21061529	     -0.06704360	      0.88307067	     -0.00000945	     -0.22245685	      0.00433815	     -0.00074133	    159.68153410
      0.12843356	     -0.06965517	     -0.00011416	     -0.21066041	     -0.06703626	      0.88306946	     -0.00000884	     -0.22248383	      0.00443886	     -0.00070092	    159.14250826
      0.13010672	     -0.06970269	     -0.00011205	     -0.21070908	     -0.06702875	      0.88306832	     -0.00000823	     -0.22250956	      0.00454108	     -0.00066126	    158.31444782
      0.13177988	     -0.06975404	     -0.00011032	     -0.21076157	     -0.06702106	      0.88306725	     -0.00000764	     -0.22253413	      0.00464421	     -0.00062401	    158.04197655
      0.13345304	     -0.06981022	     -0.00010874	     -0.21081890	     -0.06701321	      0.88306623	     -0.00000705	     -0.22255765	      0.00474900	     -0.00059048	    157.42353483
      0.13512620	     -0.06986726	     -0.00010704	     -0.21087710	     -0.06700517	      0.88306527	     -0.00000647	     -0.22258025	      0.00485495	     -0.00056197	    157.12941142
      0.13675514	     -0.06992439	     -0.00010550	     -0.21093537	     -0.06699718	      0.88306437	     -0.00000592	     -0.22260142	      0.00496013	     -0.00053931	    155.78324718
      0.13838408	     -0.06997922	     -0.00010410	     -0.21099135	     -0.06698901	      0.88306351	     -0.00000537	     -0.22262190	      0.00506525	     -0.00052265	    155.92382475
      0.14001302	     -0.07003616	     -0.00010262	     -0.21104944	     -0.06698068	      0.88306267	     -0.00000483	     -0.22264176	      0.00517221	     -0.00051205	    154.99226551
      0.14217026	     -0.07010459	     -0.00010031	     -0.21111940	     -0.06696936	      0.88306157	     -0.00000412	     -0.22266739	      0.00531403	     -0.00050796	    155.08868105
      0.14389043	     -0.07015843	     -0.00009812	     -0.21117448	     -0.06696013	      0.88306069	     -0.00000357	     -0.22268715	      0.00543002	     -0.00051066	    152.15868261
      0.14561060	     -0.07020098	     -0.00009625	     -0.21121826	     -0.06695069	      0.88305981	     -0.00000303	     -0.22270653	      0.00554366	     -0.00052031	    153.36692753
      0.14733077	     -0.07024645	     -0.00009384	     -0.21126497	     -0.06694105	      0.88305890	     -0.00000250	     -0.22272533	      0.00566057	     -0.00053513	    151.01222629
      0.14905094	     -0.07027891	     -0.00009207	     -0.21129867	     -0.06693122	      0.88305796	     -0.00000198	     -0.22274375	      0.00577531	     -0.00055484	    152.07606587
      0.15057511	     -0.07031075	     -0.00009022	     -0.21133162	     -0.06692233	      0.88305710	     -0.00000153	     -0.22275960	      0.00587908	     -0.00057540	    150.66275045
      0.15209927	     -0.07033582	     -0.00008870	     -0.21135778	     -0.06691330	      0.88305621	     -0.00000108	     -0.22277518	      0.00598186	     -0.00059877	    150.99790295
      0.15362096	     -0.07036182	     -0.00008723	     -0.21138487	     -0.06690411	      0.88305528	     -0.00000065	     -0.22279041	      0.00608520	     -0.00062453	    150.57512108
      0.15514265	     -0.07038541	     -0.00008603	     -0.21140956	     -0.06689478	      0.88305431	     -0.00000022	     -0.22280540	      0.00618949	     -0.00065091	    149.21945857
      0.15666434	     -0.07040468	     -0.00008483	     -0.21142992	     -0.06688528	      0.88305330	      0.00000020	     -0.22282014	      0.00629253	     -0.00067886	    149.64590919
      0.15842427	     -0.07043165	     -0.00008343	     -0.21145817	     -0.06687410	      0.88305207	      0.00000067	     -0.22283680	      0.00641333	     -0.00071197	    148.38536567
      0.16018420	     -0.07044944	     -0.00008204	     -0.21147723	     -0.06686271	      0.88305079	      0.00000113	     -0.22285316	      0.00653373	     -0.00074407	    147.77787004
      0.16175767	     -0.07046528	     -0.00008047	     -0.21149422	     -0.06685234	      0.88304960	      0.00000153	     -0.22286741	      0.00664166	     -0.00077299	    147.73208923
      0.16333114	     -0.07048043	     -0.00007804	     -0.21151053	     -0.06684181	      0.88304836	      0.00000192	     -0.22288131	      0.00675012	     -0.00080135	    147.68044912
      0.16490461	     -0.07049371	     -0.00007430	     -0.21152498	     -0.06683110	      0.88304708	      0.00000230	     -0.22289494	      0.00685887	     -0.00082886	    147.81320072
      0.16654362	     -0.07050957	     -0.00007167	     -0.21154208	     -0.06681976	      0.88304570	      0.00000269	     -0.22290888	      0.00697371	     -0.00085543	    146.55337234
      0.16818262	     -0.07051842	     -0.00007021	     -0.21155213	     -0.06680824	      0.88304427	      0.00000307	     -0.22292243	      0.00708749	     -0.00088002	    147.32775811
      0.16982163	     -0.07052777	     -0.00006913	     -0.21156271	     -0.06679653	      0.88304281	      0.00000343	     -0.22293529	      0.00720256	     -0.00090253	    147.41463048
      0.17146063	     -0.07052875	     -0.00006838	     -0.21156492	     -0.06678463	      0.88304132	      0.00000379	     -0.22294728	      0.00731931	     -0.00092144	    146.35906673
      0.17309963	     -0.07050374	     -0.00006843	     -0.21154113	     -0.06677254	      0.88303979	      0.00000413	     -0.22295788	      0.00743484	     -0.00093706	    148.15690381
      0.17469733	     -0.07045449	     -0.00006904	     -0.21149309	     -0.06676057	      0.88303829	      0.00000445	     -0.22296596	      0.00755021	     -0.00094635	    147.92204088
      0.17629502	     -0.07035656	     -0.00006847	     -0.21139638	     -0.06674841	      0.88303677	      0.00000476	     -0.22297057	      0.00766409	     -0.00094798	    150.17746989
      0.17824785	     -0.07017649	     -0.00006698	     -0.21121781	     -0.06673331	      0.88303493	      0.00000513	     -0.22296946	      0.00780326	     -0.00093580	    151.83666106
      0.17995351	     -0.06997020	     -0.00006533	     -0.21101282	     -0.06671990	      0.88303336	      0.00000544	     -0.22296137	      0.00792138	     -0.00090877	    153.83448696
      0.18165918	     -0.06972620	     -0.00006380	     -0.21077008	     -0.06670629	      0.88303184	      0.00000573	     -0.22294616	      0.00803576	     -0.00086418	    154.91066096
      0.18323270	     -0.06947286	     -0.00006161	     -0.21051785	     -0.06669357	      0.88303052	      0.00000599	     -0.22292587	      0.00813575	     -0.00080702	    156.33299392
      0.18480622	     -0.06920243	     -0.00005951	     -0.21024847	     -0.06668069	      0.88302931	      0.00000625	     -0.22289975	      0.00822967	     -0.00073411	    158.16000195
      0.18637975	     -0.06891587	     -0.00005684	     -0.20996291	     -0.06666767	      0.88302822	      0.00000649	     -0.22286819	      0.00831714	     -0.00064629	    160.26954295
      0.18795327	     -0.06861988	     -0.00005334	     -0.20966786	     -0.06665452	      0.88302728	      0.00000672	     -0.22283163	      0.00839922	     -0.00054266	    160.38223617
      0.18952679	     -0.06831055	     -0.00004958	     -0.20935939	     -0.06664125	      0.88302652	      0.00000694	     -0.22279057	      0.00847231	     -0.00042598	    163.06795695
      0.19105040	     -0.06801116	     -0.00004704	     -0.20906076	     -0.06662829	      0.88302597	      0.00000715	     -0.22274701	      0.00853736	     -0.00030166	    164.34693676
      0.19257401	     -0.06771036	     -0.00004543	     -0.20876064	     -0.06661523	      0.88302561	      0.00000735	     -0.22270040	      0.00859617	     -0.00016700	    164.83991349
      0.19409763	     -0.06740979	     -0.00004418	     -0.20846067	     -0.06660210	      0.88302546	      0.00000754	     -0.22265114	      0.00864717	     -0.00002512	    167.03008490
      0.19556300	     -0.06712852	     -0.00004317	     -0.20817991	     -0.06658939	      0.88302553	      0.00000771	     -0.22260161	      0.00869075	      0.00011600	    168.50674646
      0.19702837	     -0.06685085	     -0.00004214	     -0.20790270	     -0.06657663	      0.88302580	      0.00000788	     -0.22255032	      0.00872941	      0.00026072	    168.88318469
      0.19849374	     -0.06657549	     -0.00004120	     -0.20762772	     -0.06656381	      0.88302629	      0.00000803	     -0.22249749	      0.00876153	      0.00040577	    170.92183541
      0.20080595	     -0.06615578	     -0.00003901	     -0.20720854	     -0.06654350	      0.88302749	      0.00000827	     -0.22241135	      0.00880451	      0.00063232	    170.64302082
      0.20231708	     -0.06587777	     -0.00003779	     -0.20693079	     -0.06653018	      0.88302856	      0.00000841	     -0.22235364	      0.00882305	      0.00077602	    174.06388559
      0.20382822	     -0.06561406	     -0.00003633	     -0.20666729	     -0.06651684	      0.88302983	      0.00000855	     -0.22229483	      0.00883890	      0.00091432	    174.71125412
      0.20541335	     -0.06534120	     -0.00003510	     -0.20639460	     -0.06650282	      0.88303139	      0.00000868	     -0.22223235	      0.00884942	      0.00105131	    176.61835949
      0.20699849	     -0.06507838	     -0.00003397	     -0.20613190	     -0.06648879	      0.88303316	      0.00000881	     -0.22216919	      0.00885641	      0.00118003	    176.29621196
      0.20858363	     -0.06481339	     -0.00003264	     -0.20586696	     -0.06647475	      0.88303513	      0.00000893	     -0.22210552	      0.00885626	      0.00129732	    179.02161272
      0.21016877	     -0.06456273	     -0.00003166	     -0.20561631	     -0.06646071	      0.88303727	      0.00000904	     -0.22204131	      0.00885349	      0.00140390	    178.80481028
      0.21175390	     -0.06430687	     -0.00003045	     -0.20536041	     -0.06644668	      0.88303957	      0.00000915	     -0.22197684	      0.00884493	      0.00149849	    180.16034843
      0.21333904	     -0.06406288	     -0.00002943	     -0.20511632	     -0.06643267	      0.88304201	      0.00000924	     -0.22191204	      0.00883180	      0.00157963	    181.62980873
      0.21492418	     -0.06381768	     -0.00002821	     -0.20487099	     -0.06641868	      0.88304458	      0.00000933	     -0.22184709	      0.00881547	      0.00164957	    181.30931411
      0.21650932	     -0.06357596	     -0.00002732	     -0.20462908	     -0.06640473	      0.88304724	      0.00000942	     -0.22178201	      0.00879314	      0.00170582	    183.24983856
      0.21809445	     -0.06333639	     -0.00002597	     -0.20438928	     -0.06639081	      0.88304998	      0.00000950	     -0.22171676	      0.00876777	      0.00175043	    183.60771816
      0.21967959	     -0.06309824	     -0.00002524	     -0.20415085	     -0.06637693	      0.88305278	      0.00000957	     -0.22165139	      0.00873771	      0.00178342	    184.37158890
      0.22126473	     -0.06285573	     -0.00002349	     -0.20390801	     -0.06636311	      0.88305563	      0.00000963	     -0.22158588	      0.00870326	      0.00180542	    185.48874703
      0.22284987	     -0.06261971	     -0.00002304	     -0.20367163	     -0.06634934	      0.88305850	      0.00000969	     -0.22152015	      0.00866504	      0.00181803	    185.66783342
      0.22421072	     -0.06240894	     -0.00002169	     -0.20346050	     -0.06633758	      0.88306098	      0.00000974	     -0.22146365	      0.00862779	      0.00182116	    187.42367568
      0.22557157	     -0.06220557	     -0.00002129	     -0.20325674	     -0.06632586	      0.88306345	      0.00000978	     -0.22140700	      0.00858848	      0.00181914	    187.47538587
      0.22693243	     -0.06199846	     -0.00002055	     -0.20304920	     -0.06631420	      0.88306592	      0.00000982	     -0.22135027	      0.00854505	      0.00181174	    188.85740545
      0.22868221	     -0.06173674	     -0.00001991	     -0.20278689	     -0.06629930	      0.88306908	      0.00000987	     -0.22127719	      0.00848588	      0.00179668	    188.52745097
      0.23043200	     -0.06146312	     -0.00001868	     -0.20251261	     -0.06628451	      0.88307221	      0.00000991	     -0.22120407	      0.00841875	      0.00177563	    191.67240332
      0.23171009	     -0.06127219	     -0.00001830	     -0.20232118	     -0.06627379	      0.88307447	      0.00000993	     -0.22115043	      0.00836826	      0.00175832	    191.31734081
      0.23298817	     -0.06107606	     -0.00001761	     -0.20212450	     -0.06626312	      0.88307670	      0.00000995	     -0.22109680	      0.00831382	      0.00173866	    192.68841835
      0.23468154	     -0.06082018	     -0.00001703	     -0.20186787	     -0.06624911	      0.88307962	      0.00000998	     -0.22102571	      0.00823827	      0.00171128	    192.98219987
      0.23637491	     -0.06055600	     -0.00001612	     -0.20160286	     -0.06623523	      0.88308250	      0.00001000	     -0.22095461	      0.00815591	      0.00168249	    195.84384608
      0.23770505	     -0.06035791	     -0.00001603	     -0.20140410	     -0.06622442	      0.88308472	      0.00001001	     -0.22089870	      0.00808950	      0.00166045	    195.44554012
      0.23903519	     -0.06015366	     -0.00001557	     -0.20119913	     -0.06621371	      0.88308691	      0.00001002	     -0.22084288	      0.00801856	      0.00163838	    197.08125335
      0.24063794	     -0.05991252	     -0.00001533	     -0.20095711	     -0.06620093	      0.88308952	      0.00001003	     -0.22077566	      0.00793010	      0.00161345	    197.32789267
      0.24224068	     -0.05966439	     -0.00001476	     -0.20070802	     -0.06618829	      0.88309209	      0.00001003	     -0.22070853	      0.00783552	      0.00158998	    199.95533885
      0.24361811	     -0.05945904	     -0.00001488	     -0.20050183	     -0.06617756	      0.88309426	      0.00001003	     -0.22065085	      0.00775203	      0.00157209	    200.17239959
      0.24499553	     -0.05924803	     -0.00001438	     -0.20028994	     -0.06616694	      0.88309642	      0.00001003	     -0.22059328	      0.00766449	      0.00155614	    201.53459895
      0.24637295	     -0.05904149	     -0.00001436	     -0.20008250	     -0.06615645	      0.88309855	      0.00001003	     -0.22053578	      0.00757380	      0.00154248	    202.51763175
      0.24802968	     -0.05879048	     -0.00001377	     -0.19983034	     -0.06614399	      0.88310110	      0.00001002	     -0.22046676	      0.00745999	      0.00152894	    204.37023243
      0.24943579	     -0.05858051	     -0.00001381	     -0.19961937	     -0.06613357	      0.88310324	      0.00001001	     -0.22040827	      0.00736018	      0.00152081	    204.99076150
      0.25084189	     -0.05836666	     -0.00001306	     -0.19940448	     -0.06612329	      0.88310537	      0.00001000	     -0.22034989	      0.00725659	      0.00151522	    206.35770971
      0.25224799	     -0.05815806	     -0.00001284	     -0.19919482	     -0.06611317	      0.88310750	      0.00000998	     -0.22029159	      0.00714979	      0.00151245	    207.21967258
      0.25365410	     -0.05794646	     -0.00001195	     -0.19898212	     -0.06610319	      0.88310963	      0.00000996	     -0.22023347	      0.00703923	      0.00151226	    208.70902691
      0.25506020	     -0.05774382	     -0.00001204	     -0.19877833	     -0.06609337	      0.88311176	      0.00000995	     -0.22017555	      0.00692552	      0.00151466	    209.58841483
      0.25646630	     -0.05754462	     -0.00001120	     -0.19857796	     -0.06608372	      0.88311389	      0.00000992	     -0.22011804	      0.00680829	      0.00151940	    210.66341976
      0.25787241	     -0.05735390	     -0.00000987	     -0.19838605	     -0.06607423	      0.88311603	      0.00000990	     -0.22006111	      0.00668765	      0.00152647	    211.20108335
      0.25927851	     -0.05717366	     -0.00000902	     -0.19820457	     -0.06606491	      0.88311818	      0.00000988	     -0.22000525	      0.00656297	      0.00153492	    212.17797245
      0.26068462	     -0.05701796	     -0.00000899	     -0.19804758	     -0.06605577	      0.88312035	      0.00000985	     -0.21995090	      0.00643531	      0.00154346	    212.50888195
      0.26209072	     -0.05687615	     -0.00000848	     -0.19790446	     -0.06604681	      0.88312252	      0.00000982	     -0.21989840	      0.00630486	      0.00155067	    213.08644074
      0.26349682	     -0.05675369	     -0.00000875	     -0.19778067	     -0.06603804	      0.88312471	      0.00000979	     -0.21984789	      0.00617227	      0.00155542	    213.40059351
      0.26490293	     -0.05664155	     -0.00000807	     -0.19766718	     -0.06602946	      0.88312690	      0.00000976	     -0.21979944	      0.00603780	      0.00155691	    214.12177121
      0.26630903	     -0.05654718	     -0.00000826	     -0.19757143	     -0.06602106	      0.88312908	      0.00000973	     -0.21975306	      0.00590223	      0.00155467	    214.18260619
      0.26771513	     -0.05645940	     -0.00000754	     -0.19748229	     -0.06601286	      0.88313126	      0.00000969	     -0.21970878	      0.00576535	      0.00154795	    214.81171544
      0.26912124	     -0.05638907	     -0.00000815	     -0.19741056	     -0.06600485	      0.88313343	      0.00000966	     -0.21966650	      0.00562783	      0.00153638	    214.91505996
      0.27052734	     -0.05632468	     -0.00000758	     -0.19734478	     -0.06599703	      0.88313558	      0.00000962	     -0.21962627	      0.00548954	      0.00151960	    215.50797023
      0.27193344	     -0.05627785	     -0.00000812	     -0.19729655	     -0.06598941	      0.88313771	      0.00000959	     -0.21958800	      0.00535119	      0.00149780	    215.16190398
      0.27333955	     -0.05623347	     -0.00000717	     -0.19725078	     -0.06598199	      0.88313979	      0.00000955	     -0.21955174	      0.00521224	      0.00147076	    215.61564237
      0.27474565	     -0.05620782	     -0.00000794	     -0.19722372	     -0.06597475	      0.88314184	      0.00000951	     -0.21951736	      0.00507340	      0.00143854	    215.34528392
      0.27615175	     -0.05618286	     -0.00000683	     -0.19719737	     -0.06596772	      0.88314384	      0.00000948	     -0.21948495	      0.00493434	      0.00140102	    215.92288060
      0.27739381	     -0.05617633	     -0.00000771	     -0.19718959	     -0.06596167	      0.88314555	      0.00000944	     -0.21945784	      0.00481212	      0.00136406	    215.31304401
      0.27863586	     -0.05617160	     -0.00000717	     -0.19718363	     -0.06595576	      0.88314722	      0.00000941	     -0.21943222	      0.00468981	      0.00132341	    215.51542266
      0.28015597	     -0.05617855	     -0.00000735	     -0.19718908	     -0.06594875	      0.88314919	      0.00000936	     -0.21940280	      0.00454094	      0.00126935	    215.09479373
      0.28167608	     -0.05619158	     -0.00000627	     -0.19720062	     -0.06594196	      0.88315108	      0.00000932	     -0.21937553	      0.00439250	      0.00121078	    215.32481700
      0.28295970	     -0.05621436	     -0.00000667	     -0.19722214	     -0.06593640	      0.88315260	      0.00000928	     -0.21935410	      0.00426822	      0.00115876	    214.68727999
      0.28424333	     -0.05623875	     -0.00000621	     -0.19724529	     -0.06593100	      0.88315405	      0.00000925	     -0.21933414	      0.00414435	      0.00110390	    214.95479383
      0.28552696	     -0.05627266	     -0.00000678	     -0.19727795	     -0.06592576	      0.88315543	      0.00000921	     -0.21931560	      0.00402177	      0.00104720	    214.42909259
      0.28715711	     -0.05632068	     -0.00000693	     -0.19732440	     -0.06591933	      0.88315708	      0.00000916	     -0.21929407	      0.00386691	      0.00097227	    214.86248398
      0.28851179	     -0.05637052	     -0.00000852	     -0.19737295	     -0.06591418	      0.88315835	      0.00000912	     -0.21927784	      0.00374048	      0.00090912	    213.59608972
      0.28986647	     -0.05642098	     -0.00000875	     -0.19742213	     -0.06590920	      0.88315954	      0.00000908	     -0.21926312	      0.00361423	      0.00084441	    214.21615524
      0.29122116	     -0.05648276	     -0.00000987	     -0.19748265	     -0.06590438	      0.88316064	      0.00000904	     -0.21924986	      0.00349043	      0.00077973	    213.08507898
      0.29257584	     -0.05654282	     -0.00000923	     -0.19754148	     -0.06589974	      0.88316166	      0.00000899	     -0.21923806	      0.00336711	      0.00071451	    213.62881963
      0.29393052	     -0.05661362	     -0.00000940	     -0.19761106	     -0.06589526	      0.88316258	      0.00000895	     -0.21922765	      0.00324621	      0.00065001	    212.70434686
      0.29528520	     -0.05668495	     -0.00000922	     -0.19768118	     -0.06589094	      0.88316342	      0.00000891	     -0.21921865	      0.00312613	      0.00058566	    213.13885515
      0.29663989	     -0.05676412	     -0.00000976	     -0.19775917	     -0.06588679	      0.88316417	      0.00000887	     -0.21921094	      0.00300868	      0.00052286	    212.02358690
      0.29799457	     -0.05684284	     -0.00000985	     -0.19783671	     -0.06588279	      0.88316483	      0.00000882	     -0.21920449	      0.00289199	      0.00046087	    212.49109944
      0.29966608	     -0.05695160	     -0.00001054	     -0.19794405	     -0.06587808	      0.88316554	      0.00000877	     -0.21919815	      0.00275184	      0.00038697	    210.89655143
      0.30094570	     -0.05703005	     -0.00001000	     -0.19802144	     -0.06587462	      0.88316600	      0.00000873	     -0.21919451	      0.00264507	      0.00033194	    211.88815175
      0.30222532	     -0.05711894	     -0.00001026	     -0.19810929	     -0.06587131	      0.88316639	      0.00000869	     -0.21919182	      0.00254101	      0.00027900	    211.17507683
      0.30377168	     -0.05722631	     -0.00001005	     -0.19821542	     -0.06586747	      0.88316678	      0.00000864	     -0.21918988	      0.00241695	      0.00021732	    211.38746329
      0.30516167	     -0.05733015	     -0.00001054	     -0.19831817	     -0.06586419	      0.88316704	      0.00000860	     -0.21918927	      0.00230848	      0.00016503	    210.09006916
      0.30655165	     -0.05743050	     -0.00001030	     -0.19841746	     -0.06586106	      0.88316723	      0.00000855	     -0.21918972	      0.00220097	      0.00011482	    210.68787305
      0.30794164	     -0.05754059	     -0.00001083	     -0.19852650	     -0.06585807	      0.88316736	      0.00000851	     -0.21919110	      0.00209670	      0.00006779	    209.43380132
      0.30933162	     -0.05764749	     -0.00001049	     -0.19863239	     -0.06585523	      0.88316742	      0.00000847	     -0.21919347	      0.00199358	      0.00002318	    209.87108580
      0.31072161	     -0.05776191	     -0.00001053	     -0.19874581	     -0.06585253	      0.88316743	      0.00000842	     -0.21919670	      0.00189352	     -0.00001827	    208.77609027
      0.31211160	     -0.05787347	     -0.00000978	     -0.19885641	     -0.06584996	      0.88316737	      0.00000838	     -0.21920081	      0.00179492	     -0.00005711	    208.99640584
      0.31350158	     -0.05799114	     -0.00000998	     -0.19897313	     -0.06584753	      0.88316727	      0.00000834	     -0.21920571	      0.00169924	     -0.00009279	    207.98795435
      0.31489157	     -0.05810781	     -0.00000976	     -0.19908888	     -0.06584524	      0.88316712	      0.00000830	     -0.21921146	      0.00160516	     -0.00012593	    208.10006259
      0.31628155	     -0.05823078	     -0.00001011	     -0.19921095	     -0.06584307	      0.88316692	      0.00000826	     -0.21921798	      0.00151407	     -0.00015611	    207.02041967
      0.31767154	     -0.05835181	     -0.00001019	     -0.19933110	     -0.06584103	      0.88316668	      0.00000822	     -0.21922528	      0.00142471	     -0.00018386	    206.96654720
      0.31943038	     -0.05851353	     -0.00001132	     -0.19949173	     -0.06583862	      0.88316633	      0.00000817	     -0.21923549	      0.00131517	     -0.00021590	    206.47876966
      0.32065581	     -0.05862312	     -0.00001133	     -0.19960060	     -0.06583705	      0.88316606	      0.00000814	     -0.21924325	      0.00124132	     -0.00023523	    205.74758304
      0.32188123	     -0.05873737	     -0.00001193	     -0.19971414	     -0.06583558	      0.88316576	      0.00000811	     -0.21925147	      0.00116941	     -0.00025311	    205.06267797
      0.32310666	     -0.05885179	     -0.00001224	     -0.19982786	     -0.06583419	      0.88316544	      0.00000808	     -0.21926017	      0.00109906	     -0.00027001	    204.94027278
      0.32479351	     -0.05901417	     -0.00001287	     -0.19998933	     -0.06583241	      0.88316496	      0.00000804	     -0.21927286	      0.00100633	     -0.00029058	    203.00280797
      0.32648035	     -0.05917003	     -0.00001334	     -0.20014430	     -0.06583079	      0.88316446	      0.00000800	     -0.21928638	      0.00091514	     -0.00030911	    204.02781822
      0.32789780	     -0.05931317	     -0.00001413	     -0.20028673	     -0.06582955	      0.88316401	      0.00000797	     -0.21929819	      0.00084293	     -0.00032312	    202.32667364
      0.32931525	     -0.05944847	     -0.00001458	     -0.20042134	     -0.06582840	      0.88316354	      0.00000794	     -0.21931057	      0.00077269	     -0.00033565	    201.67581333
      0.33073269	     -0.05958668	     -0.00001533	     -0.20055889	     -0.06582735	      0.88316306	      0.00000792	     -0.21932331	      0.00070469	     -0.00034723	    201.09866116
      0.33215014	     -0.05972346	     -0.00001577	     -0.20069503	     -0.06582640	      0.88316256	      0.00000789	     -0.21933639	      0.00063941	     -0.00035771	    200.41090660
      0.33356759	     -0.05986103	     -0.00001659	     -0.20083199	     -0.06582554	      0.88316204	      0.00000787	     -0.21934976	      0.00057675	     -0.00036686	    199.22548167
      0.33498503	     -0.05999289	     -0.00001689	     -0.20096327	     -0.06582477	      0.88316152	      0.00000785	     -0.21936336	      0.00051578	     -0.00037539	    199.24293660
      0.33670528	     -0.06016169	     -0.00001772	     -0.20113139	     -0.06582394	      0.88316086	      0.00000782	     -0.21938005	      0.00044613	     -0.00038457	    197.15454978
      0.33804356	     -0.06027900	     -0.00001799	     -0.20124819	     -0.06582338	      0.88316035	      0.00000781	     -0.21939325	      0.00039306	     -0.00038991	    197.30570657
      0.33938184	     -0.06040276	     -0.00001846	     -0.20137146	     -0.06582289	      0.88315982	      0.00000780	     -0.21940646	      0.00034274	     -0.00039506	    196.52850443
      0.34072013	     -0.06052196	     -0.00001858	     -0.20149020	     -0.06582246	      0.88315929	      0.00000778	     -0.21941972	      0.00029417	     -0.00039959	    196.19224396
      0.34262377	     -0.06069101	     -0.00001895	     -0.20165862	     -0.06582196	      0.88315852	      0.00000777	     -0.21943858	      0.00022867	     -0.00040494	    194.85664045
      0.34403642	     -0.06080507	     -0.00001847	     -0.20177224	     -0.06582167	      0.88315795	      0.00000776	     -0.21945252	      0.00018196	     -0.00040680	    194.40242031
      0.34544907	     -0.06092441	     -0.00001859	     -0.20189116	     -0.06582145	      0.88315737	      0.00000776	     -0.21946632	      0.00013739	     -0.00040850	    193.63289347
      0.34686172	     -0.06103460	     -0.00001859	     -0.20200095	     -0.06582129	      0.88315680	      0.00000775	     -0.21948008	      0.00009470	     -0.00040893	    192.98021790
      0.34827438	     -0.06114218	     -0.00001856	     -0.20210813	     -0.06582118	      0.88315622	      0.00000775	     -0.21949370	      0.00005327	     -0.00040876	    192.74381122
      0.35001903	     -0.06127204	     -0.00001783	     -0.20223754	     -0.06582113	      0.88315551	      0.00000775	     -0.21951032	      0.00000537	     -0.00040702	    190.93272378
      0.35150459	     -0.06137276	     -0.00001743	     -0.20233789	     -0.06582115	      0.88315490	      0.00000776	     -0.21952435	     -0.00003490	     -0.00040349	    190.85524419
      0.35299015	     -0.06147084	     -0.00001595	     -0.20243561	     -0.06582123	      0.88315431	      0.00000776	     -0.21953822	     -0.00007366	     -0.00039992	    191.34012618
      0.35447571	     -0.06156566	     -0.00001504	     -0.20253009	     -0.06582137	      0.88315372	      0.00000777	     -0.21955195	     -0.00010981	     -0.00039459	    189.89968181
      0.35596126	     -0.06165259	     -0.00001331	     -0.20261670	     -0.06582156	      0.88315314	      0.00000779	     -0.21956555	     -0.00014533	     -0.00038844	    189.77355033
      0.35744682	     -0.06173888	     -0.00001224	     -0.20270268	     -0.06582180	      0.88315256	      0.00000780	     -0.21957900	     -0.00017914	     -0.00038127	    188.66206777
      0.35893238	     -0.06181443	     -0.00001021	     -0.20277793	     -0.06582209	      0.88315200	      0.00000782	     -0.21959230	     -0.00021223	     -0.00037298	    188.31067794
      0.36041794	     -0.06189076	     -0.00000893	     -0.20285396	     -0.06582243	      0.88315146	      0.00000784	     -0.21960539	     -0.00024467	     -0.00036403	    188.15996138
      0.36190349	     -0.06195984	     -0.00000694	     -0.20292276	     -0.06582282	      0.88315092	      0.00000786	     -0.21961837	     -0.00027564	     -0.00035404	    187.46338107
      0.36338905	     -0.06202555	     -0.00000528	     -0.20298819	     -0.06582325	      0.88315041	      0.00000788	     -0.21963117	     -0.00030584	     -0.00034311	    186.62526705
      0.36487461	     -0.06208557	     -0.00000331	     -0.20304794	     -0.06582373	      0.88314990	      0.00000790	     -0.21964383	     -0.00033606	     -0.00033183	    187.08790046
      0.36636017	     -0.06214582	     -0.00000168	     -0.20310793	     -0.06582425	      0.88314942	      0.00000793	     -0.21965634	     -0.00036460	     -0.00031991	    186.01018347
      0.36784573	     -0.06219757	      0.00000050	     -0.20315942	     -0.06582481	      0.88314895	      0.00000796	     -0.21966875	     -0.00039289	     -0.00030736	    185.65192992
      0.36933128	     -0.06225017	      0.00000206	     -0.20321176	     -0.06582542	      0.88314851	      0.00000799	     -0.21968098	     -0.00042104	     -0.00029491	    185.76103575
      0.37117514	     -0.06231195	      0.00000459	     -0.20327325	     -0.06582622	      0.88314798	      0.00000803	     -0.21969608	     -0.00045384	     -0.00027919	    184.12638734
      0.37260979	     -0.06234971	      0.00000606	     -0.20331076	     -0.06582689	      0.88314759	      0.00000806	     -0.21970766	     -0.00048039	     -0.00026621	    184.68008154
      0.37404443	     -0.06239068	      0.00000793	     -0.20335149	     -0.06582760	      0.88314721	      0.00000809	     -0.21971910	     -0.00050582	     -0.00025427	    184.85313148
      0.37580716	     -0.06244322	      0.00000909	     -0.20340375	     -0.06582852	      0.88314678	      0.00000813	     -0.21973309	     -0.00053560	     -0.00024009	    183.37307579
      0.37725977	     -0.06247313	      0.00001139	     -0.20343344	     -0.06582932	      0.88314644	      0.00000816	     -0.21974454	     -0.00056082	     -0.00022815	    183.77796051
      0.37871239	     -0.06250973	      0.00001204	     -0.20346981	     -0.06583015	      0.88314611	      0.00000820	     -0.21975581	     -0.00058550	     -0.00021752	    183.73180751
      0.38016500	     -0.06254256	      0.00001368	     -0.20350241	     -0.06583102	      0.88314581	      0.00000823	     -0.21976702	     -0.00060954	     -0.00020728	    183.41820671
      0.38161762	     -0.06257463	      0.00001431	     -0.20353426	     -0.06583192	      0.88314551	      0.00000826	     -0.21977816	     -0.00063329	     -0.00019780	    182.89876247
      0.38307023	     -0.06260284	      0.00001560	     -0.20356225	     -0.06583286	      0.88314523	      0.00000830	     -0.21978921	     -0.00065690	     -0.00018917	    182.63347225
      0.38452284	     -0.06263182	      0.00001601	     -0.20359100	     -0.06583383	      0.88314496	      0.00000833	     -0.21980018	     -0.00068046	     -0.00018145	    182.50152369
      0.38589916	     -0.06265715	      0.00001672	     -0.20361611	     -0.06583478	      0.88314472	      0.00000836	     -0.21981051	     -0.00070290	     -0.00017548	    182.77098119
      0.38727548	     -0.06268222	      0.00001702	     -0.20364098	     -0.06583576	      0.88314448	      0.00000839	     -0.21982078	     -0.00072417	     -0.00016957	    181.59118116
      0.38865180	     -0.06270238	      0.00001732	     -0.20366092	     -0.06583678	      0.88314425	      0.00000843	     -0.21983097	     -0.00074658	     -0.00016500	    182.18556461
      0.39039860	     -0.06273051	      0.00001745	     -0.20368879	     -0.06583810	      0.88314396	      0.00000846	     -0.21984372	     -0.00077432	     -0.00016070	    182.08346090
      0.39214541	     -0.06275353	      0.00001752	     -0.20371155	     -0.06583948	      0.88314369	      0.00000850	     -0.21985635	     -0.00080086	     -0.00015677	    180.39513019
      0.39389221	     -0.06276894	      0.00001711	     -0.20372667	     -0.06584090	      0.88314341	      0.00000854	     -0.21986881	     -0.00083038	     -0.00015492	    182.49609655
      0.39543451	     -0.06278753	      0.00001674	     -0.20374504	     -0.06584220	      0.88314318	      0.00000857	     -0.21987962	     -0.00085331	     -0.00015339	    180.40226734
      0.39697681	     -0.06279692	      0.00001579	     -0.20375416	     -0.06584354	      0.88314294	      0.00000860	     -0.21989039	     -0.00087902	     -0.00015322	    181.72553564
      0.39851911	     -0.06281010	      0.00001558	     -0.20376711	     -0.06584491	      0.88314270	      0.00000863	     -0.21990097	     -0.00090330	     -0.00015382	    181.15096732
      0.40006141	     -0.06281676	      0.00001431	     -0.20377352	     -0.06584633	      0.88314247	      0.00000866	     -0.21991146	     -0.00092806	     -0.00015413	    180.83320968
      0.40160372	     -0.06282045	      0.00001430	     -0.20377697	     -0.06584778	      0.88314223	      0.00000869	     -0.21992181	     -0.00095389	     -0.00015604	    181.94117081
      0.40314602	     -0.06282725	      0.00001298	     -0.20378352	     -0.06584927	      0.88314199	      0.00000872	     -0.21993199	     -0.00097779	     -0.00015697	    179.96311094
      0.40468832	     -0.06282301	      0.00001329	     -0.20377903	     -0.06585080	      0.88314174	      0.00000874	     -0.21994208	     -0.00100474	     -0.00015909	    181.89591344
      0.40623062	     -0.06282627	      0.00001237	     -0.20378205	     -0.06585237	      0.88314150	      0.00000877	     -0.21995195	     -0.00102968	     -0.00016056	    180.45898886
      0.40777292	     -0.06281761	      0.00001326	     -0.20377315	     -0.06585397	      0.88314125	      0.00000880	     -0.21996176	     -0.00105644	     -0.00016218	    181.20120316
      0.40913068	     -0.06281631	      0.00001245	     -0.20377163	     -0.06585542	      0.88314103	      0.00000882	     -0.21997022	     -0.00107957	     -0.00016314	    180.62754712
      0.41048844	     -0.06280709	      0.00001297	     -0.20376219	     -0.06585691	      0.88314080	      0.00000885	     -0.21997861	     -0.00110383	     -0.00016429	    181.35693191
      0.41218946	     -0.06280051	      0.00001310	     -0.20375534	     -0.06585881	      0.88314052	      0.00000888	     -0.21998897	     -0.00113319	     -0.00016484	    179.97567139
      0.41389049	     -0.06278322	      0.00001377	     -0.20373777	     -0.06586076	      0.88314024	      0.00000891	     -0.21999931	     -0.00116520	     -0.00016490	    181.45429848
      0.41523001	     -0.06277705	      0.00001350	     -0.20373136	     -0.06586234	      0.88314002	      0.00000893	     -0.22000729	     -0.00118956	     -0.00016423	    180.83511473
      0.41656954	     -0.06276394	      0.00001403	     -0.20371803	     -0.06586395	      0.88313980	      0.00000895	     -0.22001528	     -0.00121494	     -0.00016352	    181.42519561
      0.41834386	     -0.06274961	      0.00001415	     -0.20370340	     -0.06586614	      0.88313951	      0.00000898	     -0.22002574	     -0.00124809	     -0.00016161	    180.68492136
      0.41959473	     -0.06273524	      0.00001429	     -0.20368881	     -0.06586771	      0.88313931	      0.00000900	     -0.22003307	     -0.00127292	     -0.00016026	    181.71488977
      0.42084561	     -0.06272259	      0.00001398	     -0.20367593	     -0.06586932	      0.88313911	      0.00000902	     -0.22004034	     -0.00129697	     -0.00015780	    181.18067342
      0.42209649	     -0.06270858	      0.00001358	     -0.20366169	     -0.06587096	      0.88313892	      0.00000904	     -0.22004757	     -0.00132208	     -0.00015541	    181.70240009
      0.42385919	     -0.06269130	      0.00001262	     -0.20364407	     -0.06587332	      0.88313865	      0.00000906	     -0.22005770	     -0.00135672	     -0.00015082	    180.56268294
      0.42562189	     -0.06266478	      0.00001134	     -0.20361720	     -0.06587575	      0.88313839	      0.00000909	     -0.22006779	     -0.00139428	     -0.00014540	    182.42459402
      0.42706944	     -0.06265423	      0.00000995	     -0.20360635	     -0.06587779	      0.88313818	      0.00000911	     -0.22007589	     -0.00142409	     -0.00014032	    181.85042344
      0.42851699	     -0.06263369	      0.00000846	     -0.20358552	     -0.06587987	      0.88313798	      0.00000913	     -0.22008405	     -0.00145491	     -0.00013399	    182.12778803
      0.42997606	     -0.06261761	      0.00000683	     -0.20356914	     -0.06588201	      0.88313779	      0.00000914	     -0.22009219	     -0.00148678	     -0.00012799	    182.79140777
      0.43143512	     -0.06260036	      0.00000513	     -0.20355158	     -0.06588421	      0.88313761	      0.00000916	     -0.22010031	     -0.00151801	     -0.00012051	    181.84905510
      0.43289419	     -0.06257848	      0.00000367	     -0.20352939	     -0.06588645	      0.88313744	      0.00000918	     -0.22010832	     -0.00155133	     -0.00011310	    182.92498650
      0.43453943	     -0.06255962	      0.00000212	     -0.20351019	     -0.06588903	      0.88313726	      0.00000919	     -0.22011715	     -0.00158851	     -0.00010440	    182.58578810
      0.43618467	     -0.06253410	      0.00000062	     -0.20348432	     -0.06589167	      0.88313710	      0.00000920	     -0.22012583	     -0.00162671	     -0.00009435	    182.30908317
      0.43782991	     -0.06250837	     -0.00000051	     -0.20345824	     -0.06589438	      0.88313695	      0.00000922	     -0.22013434	     -0.00166586	     -0.00008465	    182.48208645
      0.43929737	     -0.06248579	     -0.00000170	     -0.20343534	     -0.06589686	      0.88313683	      0.00000922	     -0.22014170	     -0.00170156	     -0.00007593	    182.98725447
      0.44076483	     -0.06246416	     -0.00000304	     -0.20341339	     -0.06589938	      0.88313673	      0.00000923	     -0.22014893	     -0.00173769	     -0.00006748	    183.50704140
      0.44214334	     -0.06244669	     -0.00000439	     -0.20339561	     -0.06590180	      0.88313664	      0.00000923	     -0.22015563	     -0.00177215	     -0.00006033	    184.08770921
      0.44352185	     -0.06242945	     -0.00000570	     -0.20337806	     -0.06590426	      0.88313656	      0.00000923	     -0.22016229	     -0.00180612	     -0.00005275	    183.27730709
      0.44490036	     -0.06241088	     -0.00000692	     -0.20335918	     -0.06590678	      0.88313649	      0.00000923	     -0.22016887	     -0.00184171	     -0.00004624	    184.11545738
      0.44742048	     -0.06238826	     -0.00000889	     -0.20333601	     -0.06591150	      0.88313639	      0.00000922	     -0.22018068	     -0.00190506	     -0.00003571	    181.88502702
      0.44855820	     -0.06236608	     -0.00000961	     -0.20331356	     -0.06591369	      0.88313635	      0.00000921	     -0.22018594	     -0.00193655	     -0.00003199	    184.29844169
      0.44994887	     -0.06235184	     -0.00001068	     -0.20329899	     -0.06591641	      0.88313631	      0.00000920	     -0.22019217	     -0.00197333	     -0.00002819	    184.56599618
      0.45166610	     -0.06233760	     -0.00001222	     -0.20328436	     -0.06591983	      0.88313626	      0.00000918	     -0.22019981	     -0.00201840	     -0.00002451	    183.74203885
      0.45338333	     -0.06232254	     -0.00001394	     -0.20326889	     -0.06592334	      0.88313622	      0.00000915	     -0.22020743	     -0.00206557	     -0.00002264	    185.09994272
      0.45488348	     -0.06231673	     -0.00001572	     -0.20326273	     -0.06592647	      0.88313619	      0.00000913	     -0.22021402	     -0.00210607	     -0.00002291	    185.24642439
      0.45638364	     -0.06231396	     -0.00001759	     -0.20325959	     -0.06592966	      0.88313615	      0.00000909	     -0.22022069	     -0.00214637	     -0.00002394	    184.75468607
      0.45785772	     -0.06231114	     -0.00001972	     -0.20325641	     -0.06593285	      0.88313612	      0.00000906	     -0.22022731	     -0.00218700	     -0.00002738	    185.77771652
      0.45933180	     -0.06231318	     -0.00002168	     -0.20325811	     -0.06593611	      0.88313607	      0.00000902	     -0.22023395	     -0.00222628	     -0.00003157	    184.80835905
      0.46080588	     -0.06231303	     -0.00002376	     -0.20325759	     -0.06593942	      0.88313602	      0.00000897	     -0.22024061	     -0.00226722	     -0.00003807	    186.16115108
      0.46227995	     -0.06231875	     -0.00002560	     -0.20326298	     -0.06594279	      0.88313596	      0.00000892	     -0.22024724	     -0.00230624	     -0.00004541	    184.90551678
      0.46375403	     -0.06231972	     -0.00002766	     -0.20326359	     -0.06594622	      0.88313589	      0.00000887	     -0.22025384	     -0.00234693	     -0.00005446	    186.09190986
      0.46522811	     -0.06232929	     -0.00002961	     -0.20327281	     -0.06594971	      0.88313580	      0.00000881	     -0.22026037	     -0.00238691	     -0.00006538	    186.54294084
      0.46670219	     -0.06233948	     -0.00003177	     -0.20328267	     -0.06595325	      0.88313569	      0.00000874	     -0.22026697	     -0.00242580	     -0.00007659	    185.62546705
      0.46817627	     -0.06235047	     -0.00003365	     -0.20329331	     -0.06595686	      0.88313557	      0.00000867	     -0.22027362	     -0.00246596	     -0.00009005	    186.80970628
      0.46969560	     -0.06236652	     -0.00003552	     -0.20330903	     -0.06596064	      0.88313542	      0.00000859	     -0.22028050	     -0.00250533	     -0.00010465	    185.64888123
      0.47121492	     -0.06237763	     -0.00003711	     -0.20331980	     -0.06596447	      0.88313525	      0.00000851	     -0.22028739	     -0.00254601	     -0.00012071	    186.77010381
      0.47311993	     -0.06239949	     -0.00003932	     -0.20334124	     -0.06596937	      0.88313500	      0.00000839	     -0.22029588	     -0.00259581	     -0.00014297	    187.49027444
      0.47502494	     -0.06241807	     -0.00004027	     -0.20335945	     -0.06597436	      0.88313471	      0.00000827	     -0.22030426	     -0.00264247	     -0.00016441	    184.67270112
      0.47625208	     -0.06242831	     -0.00004194	     -0.20336941	     -0.06597763	      0.88313450	      0.00000818	     -0.22030965	     -0.00267556	     -0.00018011	    187.33525455
      0.47747921	     -0.06244214	     -0.00004271	     -0.20338300	     -0.06598093	      0.88313427	      0.00000809	     -0.22031498	     -0.00270597	     -0.00019528	    186.87392101
      0.47902849	     -0.06246091	     -0.00004385	     -0.20340146	     -0.06598515	      0.88313395	      0.00000797	     -0.22032169	     -0.00274493	     -0.00021553	    187.61151626
      0.48057776	     -0.06248340	     -0.00004487	     -0.20342365	     -0.06598943	      0.88313360	      0.00000785	     -0.22032839	     -0.00278182	     -0.00023511	    185.97846734
      0.48212704	     -0.06250224	     -0.00004617	     -0.20344218	     -0.06599377	      0.88313322	      0.00000771	     -0.22033517	     -0.00282039	     -0.00025519	    187.27844464
      0.48367631	     -0.06252967	     -0.00004736	     -0.20346931	     -0.06599817	      0.88313281	      0.00000757	     -0.22034198	     -0.00285742	     -0.00027548	    187.30293326
      0.48522559	     -0.06255555	     -0.00004876	     -0.20349490	     -0.06600263	      0.88313237	      0.00000742	     -0.22034895	     -0.00289338	     -0.00029506	    186.61697754
      0.48677486	     -0.06258028	     -0.00004967	     -0.20351934	     -0.06600714	      0.88313190	      0.00000727	     -0.22035600	     -0.00292998	     -0.00031500	    187.57938249
      0.48832414	     -0.06261086	     -0.00005108	     -0.20354964	     -0.06601170	      0.88313139	      0.00000710	     -0.22036307	     -0.00296483	     -0.00033401	    187.00787090
      0.48987341	     -0.06263802	     -0.00005200	     -0.20357653	     -0.06601632	      0.88313086	      0.00000693	     -0.22037028	     -0.00299964	     -0.00035270	    187.18718486
      0.49142269	     -0.06266827	     -0.00005329	     -0.20360650	     -0.06602100	      0.88313030	      0.00000675	     -0.22037750	     -0.00303364	     -0.00037064	    187.19759400
      0.49297196	     -0.06269745	     -0.00005411	     -0.20363544	     -0.06602572	      0.88312971	      0.00000657	     -0.22038477	     -0.00306652	     -0.00038738	    186.48580653
      0.49452124	     -0.06272703	     -0.00005554	     -0.20366475	     -0.06603050	      0.88312910	      0.00000637	     -0.22039208	     -0.00310012	     -0.00040445	    187.80414668
      0.49607051	     -0.06276120	     -0.00005625	     -0.20369869	     -0.06603533	      0.88312846	      0.00000617	     -0.22039941	     -0.00313084	     -0.00041899	    185.70225188
      0.49741773	     -0.06278647	     -0.00005761	     -0.20372374	     -0.06603956	      0.88312789	      0.00000598	     -0.22040586	     -0.00315936	     -0.00043201	    187.20212163
      0.49876495	     -0.06281635	     -0.00005839	     -0.20375341	     -0.06604384	      0.88312730	      0.00000579	     -0.22041230	     -0.00318560	     -0.00044337	    186.08930858
      0.50011217	     -0.06284370	     -0.00005943	     -0.20378056	     -0.06604815	      0.88312670	      0.00000559	     -0.22041878	     -0.00321256	     -0.00045438	    186.65416795
      0.50202315	     -0.06288850	     -0.00006059	     -0.20382509	     -0.06605432	      0.88312581	      0.00000530	     -0.22042796	     -0.00324827	     -0.00046798	    184.76743152
      0.50358649	     -0.06291707	     -0.00006197	     -0.20385343	     -0.06605943	      0.88312507	      0.00000505	     -0.22043552	     -0.00327931	     -0.00047798	    186.68683138
      0.50514982	     -0.06295711	     -0.00006262	     -0.20389326	     -0.06606457	      0.88312432	      0.00000479	     -0.22044299	     -0.00330750	     -0.00048671	    185.55310903
      0.50671316	     -0.06298968	     -0.00006403	     -0.20392562	     -0.06606977	      0.88312355	      0.00000452	     -0.22045058	     -0.00333616	     -0.00049458	    186.15074354
      0.50807395	     -0.06302166	     -0.00006429	     -0.20395744	     -0.06607432	      0.88312288	      0.00000428	     -0.22045710	     -0.00335977	     -0.00049991	    185.31119874
      0.50943475	     -0.06305171	     -0.00006519	     -0.20398731	     -0.06607891	      0.88312219	      0.00000403	     -0.22046361	     -0.00338374	     -0.00050522	    185.96624527
      0.51079555	     -0.06308388	     -0.00006569	     -0.20401933	     -0.06608353	      0.88312150	      0.00000378	     -0.22047008	     -0.00340613	     -0.00050927	    185.05940029
      0.51215635	     -0.06311389	     -0.00006628	     -0.20404918	     -0.06608818	      0.88312081	      0.00000352	     -0.22047652	     -0.00342897	     -0.00051302	    185.53656433
      0.51404897	     -0.06316204	     -0.00006688	     -0.20409714	     -0.06609470	      0.88311983	      0.00000314	     -0.22048540	     -0.00345800	     -0.00051669	    183.37138599
      0.51557894	     -0.06319119	     -0.00006750	     -0.20412612	     -0.06610001	      0.88311904	      0.00000282	     -0.22049256	     -0.00348335	     -0.00051897	    185.22929377
      0.51710891	     -0.06323064	     -0.00006780	     -0.20416543	     -0.06610536	      0.88311824	      0.00000250	     -0.22049958	     -0.00350609	     -0.00052076	    184.53204557
      0.51863888	     -0.06326629	     -0.00006844	     -0.20420092	     -0.06611074	      0.88311745	      0.00000216	     -0.22050661	     -0.00352857	     -0.00052185	    184.61832489
      0.52016885	     -0.06330565	     -0.00006872	     -0.20424015	     -0.06611616	      0.88311665	      0.00000182	     -0.22051361	     -0.00354992	     -0.00052261	    183.96398361
      0.52169882	     -0.06334004	     -0.00006915	     -0.20427440	     -0.06612160	      0.88311585	      0.00000146	     -0.22052059	     -0.00357091	     -0.00052286	    183.92799475
      0.52322879	     -0.06337934	     -0.00006932	     -0.20431358	     -0.06612708	      0.88311505	      0.00000110	     -0.22052745	     -0.00359133	     -0.00052308	    183.97318081
      0.52475876	     -0.06341581	     -0.00006991	     -0.20434993	     -0.06613259	      0.88311425	      0.00000073	     -0.22053431	     -0.00361068	     -0.00052286	    183.69160240
      0.52628873	     -0.06345403	     -0.00006985	     -0.20438805	     -0.06613813	      0.88311345	      0.00000035	     -0.22054111	     -0.00362917	     -0.00052223	    183.05539336
      0.52781870	     -0.06349115	     -0.00007055	     -0.20442506	     -0.06614370	      0.88311265	     -0.00000005	     -0.22054787	     -0.00364766	     -0.00052182	    183.63441634
      0.52934867	     -0.06353141	     -0.00007048	     -0.20446522	     -0.06614929	      0.88311185	     -0.00000045	     -0.22055458	     -0.00366440	     -0.00052116	    182.64730689
      0.53087864	     -0.06356843	     -0.00007102	     -0.20450214	     -0.06615491	      0.88311105	     -0.00000086	     -0.22056128	     -0.00368111	     -0.00052041	    182.72055372
      0.53240861	     -0.06360883	     -0.00007110	     -0.20454247	     -0.06616055	      0.88311026	     -0.00000128	     -0.22056793	     -0.00369668	     -0.00051950	    182.12691234
      0.53393858	     -0.06364714	     -0.00007161	     -0.20458069	     -0.06616622	      0.88310946	     -0.00000171	     -0.22057457	     -0.00371244	     -0.00051928	    182.99326620
      0.53546855	     -0.06368921	     -0.00007152	     -0.20462270	     -0.06617191	      0.88310867	     -0.00000215	     -0.22058116	     -0.00372545	     -0.00051804	    180.95141145
      0.53699852	     -0.06372572	     -0.00007204	     -0.20465913	     -0.06617762	      0.88310788	     -0.00000261	     -0.22058778	     -0.00374013	     -0.00051781	    182.47984605
      0.53852849	     -0.06376940	     -0.00007183	     -0.20470277	     -0.06618335	      0.88310709	     -0.00000306	     -0.22059433	     -0.00375189	     -0.00051739	    180.93655920
      0.54005846	     -0.06380575	     -0.00007206	     -0.20473907	     -0.06618910	      0.88310629	     -0.00000353	     -0.22060091	     -0.00376414	     -0.00051686	    181.30071505
      0.54158843	     -0.06384855	     -0.00007180	     -0.20478183	     -0.06619487	      0.88310550	     -0.00000401	     -0.22060739	     -0.00377543	     -0.00051724	    181.30976378
      0.54311840	     -0.06388733	     -0.00007197	     -0.20482058	     -0.06620066	      0.88310471	     -0.00000450	     -0.22061386	     -0.00378498	     -0.00051668	    180.14182062
      0.54464837	     -0.06392729	     -0.00007164	     -0.20486051	     -0.06620645	      0.88310392	     -0.00000500	     -0.22062029	     -0.00379527	     -0.00051731	    180.94444288
      0.54617833	     -0.06396809	     -0.00007182	     -0.20490129	     -0.06621227	      0.88310313	     -0.00000550	     -0.22062669	     -0.00380306	     -0.00051721	    179.51520119
      0.54770830	     -0.06400777	     -0.00007152	     -0.20494096	     -0.06621809	      0.88310234	     -0.00000602	     -0.22063307	     -0.00381182	     -0.00051808	    180.39840977
      0.54923827	     -0.06404951	     -0.00007171	     -0.20498269	     -0.06622393	      0.88310155	     -0.00000654	     -0.22063944	     -0.00381826	     -0.00051841	    179.22337277
      0.55085481	     -0.06409248	     -0.00007127	     -0.20502565	     -0.06623011	      0.88310071	     -0.00000711	     -0.22064617	     -0.00382553	     -0.00051967	    179.75629731
      0.55247134	     -0.06413701	     -0.00007158	     -0.20507020	     -0.06623630	      0.88309987	     -0.00000768	     -0.22065286	     -0.00383082	     -0.00052040	    178.69662877
      0.55408788	     -0.06417743	     -0.00007073	     -0.20511064	     -0.06624249	      0.88309903	     -0.00000827	     -0.22065960	     -0.00383564	     -0.00052139	    178.27445850
      0.55570441	     -0.06422257	     -0.00007136	     -0.20515579	     -0.06624870	      0.88309818	     -0.00000886	     -0.22066627	     -0.00384015	     -0.00052283	    178.59847106
      0.55756789	     -0.06427270	     -0.00007002	     -0.20520598	     -0.06625586	      0.88309721	     -0.00000956	     -0.22067405	     -0.00384303	     -0.00052464	    177.32750349
      0.55891772	     -0.06430845	     -0.00007161	     -0.20524172	     -0.06626105	      0.88309650	     -0.00001007	     -0.22067962	     -0.00384551	     -0.00052539	    177.72736458
      0.56026754	     -0.06434501	     -0.00007128	     -0.20527833	     -0.06626624	      0.88309579	     -0.00001059	     -0.22068521	     -0.00384701	     -0.00052689	    177.90069052
      0.56195336	     -0.06439507	     -0.00007183	     -0.20532843	     -0.06627273	      0.88309490	     -0.00001125	     -0.22069226	     -0.00384675	     -0.00052833	    176.26340761
      0.56363917	     -0.06443590	     -0.00007109	     -0.20536932	     -0.06627921	      0.88309400	     -0.00001191	     -0.22069944	     -0.00384759	     -0.00052987	    177.28598476
      0.56532499	     -0.06448882	     -0.00007229	     -0.20542229	     -0.06628570	      0.88309311	     -0.00001259	     -0.22070656	     -0.00384571	     -0.00053114	    175.94903639
      0.56677891	     -0.06452339	     -0.00007106	     -0.20545694	     -0.06629129	      0.88309234	     -0.00001318	     -0.22071284	     -0.00384482	     -0.00053245	    177.02780452
      0.56823283	     -0.06456739	     -0.00007180	     -0.20550100	     -0.06629688	      0.88309156	     -0.00001378	     -0.22071908	     -0.00384203	     -0.00053370	    176.36122246
      0.56968675	     -0.06460607	     -0.00007119	     -0.20553976	     -0.06630246	      0.88309079	     -0.00001439	     -0.22072538	     -0.00383897	     -0.00053483	    176.30570556
      0.57114067	     -0.06464638	     -0.00007143	     -0.20558014	     -0.06630804	      0.88309001	     -0.00001500	     -0.22073167	     -0.00383500	     -0.00053565	    175.86304895
      0.57259459	     -0.06468368	     -0.00007100	     -0.20561753	     -0.06631361	      0.88308923	     -0.00001562	     -0.22073795	     -0.00383089	     -0.00053662	    176.16925399
      0.57490196	     -0.06475567	     -0.00007169	     -0.20568967	     -0.06632244	      0.88308799	     -0.00001662	     -0.22074780	     -0.00382107	     -0.00053783	    173.70430751
      0.57614597	     -0.06477931	     -0.00007083	     -0.20571339	     -0.06632719	      0.88308732	     -0.00001716	     -0.22075324	     -0.00381765	     -0.00053776	    175.72337229
      0.57738998	     -0.06481421	     -0.00007090	     -0.20574837	     -0.06633194	      0.88308665	     -0.00001771	     -0.22075858	     -0.00381196	     -0.00053808	    175.61847857
      0.57927775	     -0.06486745	     -0.00007062	     -0.20580176	     -0.06633913	      0.88308563	     -0.00001854	     -0.22076672	     -0.00380257	     -0.00053885	    175.80899942
      0.58116553	     -0.06492265	     -0.00007121	     -0.20585712	     -0.06634629	      0.88308462	     -0.00001939	     -0.22077483	     -0.00379088	     -0.00053816	    174.16045898
      0.58263998	     -0.06495411	     -0.00007019	     -0.20588870	     -0.06635188	      0.88308382	     -0.00002006	     -0.22078130	     -0.00378303	     -0.00053829	    175.90451168
      0.58411442	     -0.06499801	     -0.00007050	     -0.20593273	     -0.06635745	      0.88308303	     -0.00002074	     -0.22078763	     -0.00377245	     -0.00053745	    174.81769102
      0.58558887	     -0.06503592	     -0.00007013	     -0.20597078	     -0.06636300	      0.88308224	     -0.00002141	     -0.22079403	     -0.00376261	     -0.00053718	    175.79579706
      0.58706332	     -0.06507804	     -0.00007011	     -0.20601304	     -0.06636854	      0.88308145	     -0.00002210	     -0.22080041	     -0.00375040	     -0.00053567	    174.38364795
      0.58853777	     -0.06511395	     -0.00006977	     -0.20604910	     -0.06637406	      0.88308066	     -0.00002279	     -0.22080680	     -0.00373925	     -0.00053439	    175.42653060
      0.59053626	     -0.06517594	     -0.00006954	     -0.20611131	     -0.06638152	      0.88307959	     -0.00002373	     -0.22081533	     -0.00372076	     -0.00053235	    173.67930978
      0.59192758	     -0.06520350	     -0.00006917	     -0.20613902	     -0.06638669	      0.88307885	     -0.00002439	     -0.22082144	     -0.00370925	     -0.00052921	    174.91419041
      0.59331890	     -0.06524033	     -0.00006893	     -0.20617601	     -0.06639184	      0.88307812	     -0.00002505	     -0.22082737	     -0.00369578	     -0.00052645	    174.94042112
      0.59515137	     -0.06529268	     -0.00006869	     -0.20622859	     -0.06639860	      0.88307716	     -0.00002593	     -0.22083532	     -0.00367587	     -0.00052272	    173.75728448
      0.59667070	     -0.06533248	     -0.00006876	     -0.20626857	     -0.06640417	      0.88307637	     -0.00002667	     -0.22084195	     -0.00366001	     -0.00051923	    174.71309916
      0.59819002	     -0.06537272	     -0.00006847	     -0.20630900	     -0.06640972	      0.88307558	     -0.00002740	     -0.22084858	     -0.00364249	     -0.00051557	    174.93057645
      0.59968714	     -0.06541447	     -0.00006837	     -0.20635095	     -0.06641516	      0.88307481	     -0.00002814	     -0.22085512	     -0.00362448	     -0.00051213	    175.18449075
      0.60118426	     -0.06545499	     -0.00006815	     -0.20639169	     -0.06642057	      0.88307405	     -0.00002887	     -0.22086168	     -0.00360474	     -0.00050755	    174.18328639
      0.60268138	     -0.06549248	     -0.00006802	     -0.20642939	     -0.06642595	      0.88307329	     -0.00002961	     -0.22086824	     -0.00358559	     -0.00050323	    175.09403831
      0.60454770	     -0.06554633	     -0.00006769	     -0.20648352	     -0.06643262	      0.88307236	     -0.00003054	     -0.22087633	     -0.00355896	     -0.00049753	    174.06108746
      0.60641403	     -0.06559105	     -0.00006796	     -0.20652853	     -0.06643924	      0.88307144	     -0.00003147	     -0.22088444	     -0.00353228	     -0.00049041	    174.37712003
      0.60785214	     -0.06562596	     -0.00006710	     -0.20656368	     -0.06644430	      0.88307073	     -0.00003219	     -0.22089062	     -0.00351055	     -0.00048468	    174.39989413
      0.60929025	     -0.06566034	     -0.00006680	     -0.20659830	     -0.06644933	      0.88307004	     -0.00003292	     -0.22089674	     -0.00348832	     -0.00047922	    175.11086947
      0.61105764	     -0.06570449	     -0.00006574	     -0.20664277	     -0.06645547	      0.88306920	     -0.00003381	     -0.22090415	     -0.00345839	     -0.00047173	    173.62873687
      0.61282503	     -0.06573932	     -0.00006532	     -0.20667790	     -0.06646156	      0.88306837	     -0.00003471	     -0.22091150	     -0.00342960	     -0.00046364	    174.99194909
      0.61417242	     -0.06576776	     -0.00006363	     -0.20670661	     -0.06646617	      0.88306775	     -0.00003539	     -0.22091690	     -0.00340586	     -0.00045673	    174.39946221
      0.61551980	     -0.06579338	     -0.00006242	     -0.20673249	     -0.06647074	      0.88306714	     -0.00003608	     -0.22092223	     -0.00338234	     -0.00044987	    175.04523688
      0.61729064	     -0.06582807	     -0.00006033	     -0.20676753	     -0.06647670	      0.88306635	     -0.00003699	     -0.22092910	     -0.00334920	     -0.00043970	    173.67479329
      0.61906149	     -0.06585061	     -0.00005838	     -0.20679042	     -0.06648260	      0.88306558	     -0.00003790	     -0.22093587	     -0.00331783	     -0.00042889	    175.74986663
      0.62056154	     -0.06587662	     -0.00005613	     -0.20681675	     -0.06648756	      0.88306495	     -0.00003867	     -0.22094134	     -0.00328834	     -0.00041883	    174.20217858
      0.62206160	     -0.06589322	     -0.00005427	     -0.20683366	     -0.06649247	      0.88306433	     -0.00003945	     -0.22094676	     -0.00325996	     -0.00040816	    175.01010957
      0.62356166	     -0.06591161	     -0.00005211	     -0.20685237	     -0.06649734	      0.88306372	     -0.00004022	     -0.22095204	     -0.00323066	     -0.00039697	    174.91351595
      0.62542241	     -0.06593037	     -0.00004978	     -0.20687153	     -0.06650331	      0.88306300	     -0.00004119	     -0.22095853	     -0.00319341	     -0.00038197	    174.25529887
      0.62692040	     -0.06593759	     -0.00004714	     -0.20687907	     -0.06650808	      0.88306244	     -0.00004197	     -0.22096362	     -0.00316403	     -0.00036861	    174.62185843
      0.62841840	     -0.06594664	     -0.00004524	     -0.20688842	     -0.06651279	      0.88306190	     -0.00004275	     -0.22096859	     -0.00313449	     -0.00035523	    175.45752641
      0.62991640	     -0.06595491	     -0.00004279	     -0.20689703	     -0.06651747	      0.88306137	     -0.00004353	     -0.22097352	     -0.00310360	     -0.00034075	    174.50515008
      0.63141440	     -0.06595646	     -0.00004051	     -0.20689889	     -0.06652209	      0.88306087	     -0.00004432	     -0.22097838	     -0.00307407	     -0.00032602	    175.54216933
      0.63322194	     -0.06596414	     -0.00003741	     -0.20690696	     -0.06652762	      0.88306030	     -0.00004527	     -0.22098408	     -0.00303659	     -0.00030727	    174.15986489
      0.63502949	     -0.06595762	     -0.00003521	     -0.20690081	     -0.06653307	      0.88305977	     -0.00004622	     -0.22098978	     -0.00300127	     -0.00028691	    175.58291484
      0.63633721	     -0.06595634	     -0.00003250	     -0.20689981	     -0.06653698	      0.88305940	     -0.00004691	     -0.22099379	     -0.00297459	     -0.00027175	    174.97008005
      0.63764493	     -0.06595290	     -0.00003048	     -0.20689664	     -0.06654085	      0.88305905	     -0.00004760	     -0.22099780	     -0.00294865	     -0.00025675	    175.59277482
      0.63942208	     -0.06594895	     -0.00002750	     -0.20689307	     -0.06654606	      0.88305862	     -0.00004854	     -0.22100323	     -0.00291219	     -0.00023539	    174.42082929
      0.64119923	     -0.06593648	     -0.00002496	     -0.20688095	     -0.06655121	      0.88305822	     -0.00004949	     -0.22100869	     -0.00287826	     -0.00021368	    176.42293458
      0.64275194	     -0.06593905	     -0.00002265	     -0.20688383	     -0.06655565	      0.88305790	     -0.00005031	     -0.22101345	     -0.00284678	     -0.00019466	    175.22794008
      0.64430464	     -0.06593760	     -0.00002113	     -0.20688268	     -0.06656005	      0.88305761	     -0.00005114	     -0.22101862	     -0.00281632	     -0.00017516	    175.37749539
      0.64585735	     -0.06594447	     -0.00001928	     -0.20688984	     -0.06656440	      0.88305736	     -0.00005197	     -0.22102420	     -0.00278634	     -0.00015672	    175.70596243
      0.64741006	     -0.06595439	     -0.00001771	     -0.20690005	     -0.06656870	      0.88305713	     -0.00005280	     -0.22103038	     -0.00275547	     -0.00013836	    174.94583060
      0.64896277	     -0.06596789	     -0.00001554	     -0.20691385	     -0.06657296	      0.88305693	     -0.00005364	     -0.22103722	     -0.00272590	     -0.00012181	    175.70536496
      0.65059992	     -0.06599105	     -0.00001331	     -0.20693733	     -0.06657739	      0.88305674	     -0.00005451	     -0.22104525	     -0.00269284	     -0.00010550	    174.16902759
      0.65223707	     -0.06601130	     -0.00001016	     -0.20695790	     -0.06658178	      0.88305658	     -0.00005539	     -0.22105423	     -0.00266161	     -0.00009171	    175.31856586
      0.65387422	     -0.06604192	     -0.00000706	     -0.20698885	     -0.06658611	      0.88305644	     -0.00005627	     -0.22106406	     -0.00262870	     -0.00008092	    174.89221475
      0.65551138	     -0.06607360	     -0.00000303	     -0.20702089	     -0.06659038	      0.88305631	     -0.00005715	     -0.22107488	     -0.00259544	     -0.00007279	    174.74574745
      0.65749214	     -0.06612266	      0.00000044	     -0.20707039	     -0.06659548	      0.88305617	     -0.00005821	     -0.22108929	     -0.00255340	     -0.00006786	    173.24335744
      0.65904653	     -0.06614546	      0.00000606	     -0.20709353	     -0.06659943	      0.88305607	     -0.00005904	     -0.22110165	     -0.00252142	     -0.00006703	    174.61499405
      0.66060093	     -0.06619099	      0.00000851	     -0.20713941	     -0.06660332	      0.88305596	     -0.00005987	     -0.22111470	     -0.00248740	     -0.00007055	    174.32137289
      0.66215532	     -0.06622978	      0.00001327	     -0.20717857	     -0.06660716	      0.88305585	     -0.00006070	     -0.22112878	     -0.00245184	     -0.00007639	    173.29615699
      0.66370972	     -0.06627612	      0.00001597	     -0.20722527	     -0.06661094	      0.88305572	     -0.00006154	     -0.22114376	     -0.00241685	     -0.00008644	    174.02491852
      0.66526411	     -0.06632673	      0.00002004	     -0.20727626	     -0.06661467	      0.88305558	     -0.00006237	     -0.22115972	     -0.00237953	     -0.00009907	    172.91726271
      0.66689961	     -0.06638370	      0.00002269	     -0.20733362	     -0.06661853	      0.88305540	     -0.00006325	     -0.22117763	     -0.00234015	     -0.00011626	    172.96608706
      0.66853511	     -0.06644099	      0.00002693	     -0.20739132	     -0.06662233	      0.88305520	     -0.00006413	     -0.22119661	     -0.00229880	     -0.00013577	    171.78552978
      0.67017060	     -0.06650417	      0.00002906	     -0.20745491	     -0.06662605	      0.88305496	     -0.00006501	     -0.22121664	     -0.00225732	     -0.00015865	    172.25828119
      0.67180610	     -0.06656887	      0.00003370	     -0.20752005	     -0.06662971	      0.88305468	     -0.00006589	     -0.22123772	     -0.00221402	     -0.00018433	    171.82775717
      0.67344160	     -0.06663931	      0.00003569	     -0.20759093	     -0.06663329	      0.88305435	     -0.00006677	     -0.22125979	     -0.00216868	     -0.00021146	    170.47868413
      0.67507709	     -0.06670242	      0.00004066	     -0.20765452	     -0.06663680	      0.88305399	     -0.00006765	     -0.22128284	     -0.00212357	     -0.00024076	    171.05389321
      0.67671259	     -0.06677861	      0.00004216	     -0.20773117	     -0.06664024	      0.88305357	     -0.00006854	     -0.22130668	     -0.00207597	     -0.00027149	    170.46496416
      0.67834809	     -0.06684744	      0.00004748	     -0.20780051	     -0.06664359	      0.88305310	     -0.00006942	     -0.22133148	     -0.00202717	     -0.00030348	    170.00940499
      0.67998358	     -0.06692572	      0.00004860	     -0.20787928	     -0.06664687	      0.88305257	     -0.00007031	     -0.22135696	     -0.00197667	     -0.00033551	    169.45919915
      0.68140976	     -0.06698981	      0.00005281	     -0.20794383	     -0.06664965	      0.88305208	     -0.00007108	     -0.22137987	     -0.00193192	     -0.00036441	    169.62242787
      0.68283594	     -0.06705948	      0.00005479	     -0.20801397	     -0.06665238	      0.88305154	     -0.00007185	     -0.22140329	     -0.00188488	     -0.00039254	    168.51248696
      0.68426212	     -0.06712470	      0.00005746	     -0.20807966	     -0.06665503	      0.88305096	     -0.00007263	     -0.22142725	     -0.00183767	     -0.00042102	    168.82701148
      0.68606744	     -0.06721483	      0.00005976	     -0.20817041	     -0.06665829	      0.88305016	     -0.00007361	     -0.22145832	     -0.00177457	     -0.00045596	    167.04250372
      0.68787275	     -0.06730216	      0.00006225	     -0.20825835	     -0.06666144	      0.88304931	     -0.00007459	     -0.22149030	     -0.00171222	     -0.00049069	    168.89435255
      0.68945939	     -0.06738624	      0.00006391	     -0.20834302	     -0.06666411	      0.88304851	     -0.00007546	     -0.22151899	     -0.00165242	     -0.00051852	    165.83171934
      0.69104604	     -0.06746123	      0.00006609	     -0.20841858	     -0.06666669	      0.88304766	     -0.00007632	     -0.22154829	     -0.00159404	     -0.00054633	    167.54500961
      0.69263269	     -0.06755078	      0.00006761	     -0.20850874	     -0.06666917	      0.88304677	     -0.00007719	     -0.22157801	     -0.00153195	     -0.00057378	    166.66708157
      0.69421933	     -0.06763264	      0.00006981	     -0.20859123	     -0.06667155	      0.88304584	     -0.00007805	     -0.22160830	     -0.00146801	     -0.00059893	    165.72537556
      0.69580598	     -0.06771781	      0.00007167	     -0.20867704	     -0.06667382	      0.88304487	     -0.00007892	     -0.22163893	     -0.00140366	     -0.00062382	    166.38345458
      0.69739262	     -0.06780289	      0.00007400	     -0.20876280	     -0.06667600	      0.88304387	     -0.00007978	     -0.22166987	     -0.00133566	     -0.00064612	    164.56823731
      0.69897927	     -0.06788534	      0.00007565	     -0.20884593	     -0.06667806	      0.88304282	     -0.00008065	     -0.22170107	     -0.00126793	     -0.00066742	    165.41543371
      0.70081642	     -0.06798339	      0.00007692	     -0.20894479	     -0.06668032	      0.88304158	     -0.00008165	     -0.22173738	     -0.00118520	     -0.00068969	    163.55543328
      0.70265357	     -0.06807131	      0.00007709	     -0.20903350	     -0.06668242	      0.88304029	     -0.00008266	     -0.22177401	     -0.00110239	     -0.00070807	    164.13663570
      0.70411202	     -0.06814918	      0.00007714	     -0.20911202	     -0.06668398	      0.88303925	     -0.00008345	     -0.22180310	     -0.00103382	     -0.00072094	    163.28290450
      0.70557047	     -0.06822154	      0.00007693	     -0.20918504	     -0.06668544	      0.88303819	     -0.00008425	     -0.22183231	     -0.00096459	     -0.00073235	    163.69449653
      0.70772078	     -0.06833004	      0.00007728	     -0.20929456	     -0.06668740	      0.88303660	     -0.00008542	     -0.22187518	     -0.00085886	     -0.00074608	    162.80095752
      0.70929824	     -0.06839996	      0.00007699	     -0.20936525	     -0.06668869	      0.88303542	     -0.00008628	     -0.22190637	     -0.00077967	     -0.00075245	    162.50043119
      0.71087570	     -0.06847090	      0.00007805	     -0.20943698	     -0.06668986	      0.88303423	     -0.00008714	     -0.22193710	     -0.00069954	     -0.00075711	    162.79162486
      0.71245316	     -0.06853726	      0.00007845	     -0.20950415	     -0.06669090	      0.88303303	     -0.00008800	     -0.22196732	     -0.00061718	     -0.00075841	    162.01971427
      0.71439273	     -0.06861735	      0.00007988	     -0.20958527	     -0.06669199	      0.88303156	     -0.00008906	     -0.22200362	     -0.00051444	     -0.00075723	    161.46186679
      0.71633230	     -0.06868949	      0.00007862	     -0.20965843	     -0.06669289	      0.88303010	     -0.00009011	     -0.22203880	     -0.00041002	     -0.00074988	    160.82995012
      0.71774538	     -0.06872850	      0.00008192	     -0.20969823	     -0.06669342	      0.88302905	     -0.00009088	     -0.22206369	     -0.00033325	     -0.00074262	    161.37032254
      0.71915845	     -0.06877695	      0.00008175	     -0.20974746	     -0.06669383	      0.88302800	     -0.00009165	     -0.22208776	     -0.00025500	     -0.00073379	    161.56979888
      0.72091276	     -0.06883160	      0.00008267	     -0.20980309	     -0.06669419	      0.88302673	     -0.00009260	     -0.22211667	     -0.00015544	     -0.00071939	    159.94792047
      0.72266707	     -0.06887916	      0.00008181	     -0.20985162	     -0.06669438	      0.88302548	     -0.00009355	     -0.22214435	     -0.00005736	     -0.00070210	    161.54959362
      0.72416489	     -0.06892269	      0.00008194	     -0.20989602	     -0.06669440	      0.88302444	     -0.00009436	     -0.22216696	      0.00002955	     -0.00068449	    159.88088220
      0.72566271	     -0.06896076	      0.00008077	     -0.20993492	     -0.06669429	      0.88302343	     -0.00009518	     -0.22218871	      0.00011524	     -0.00066533	    160.72737808
      0.72724868	     -0.06900373	      0.00008000	     -0.20997880	     -0.06669404	      0.88302239	     -0.00009603	     -0.22221076	      0.00020755	     -0.00064368	    160.55456055
      0.72883466	     -0.06904440	      0.00007866	     -0.21002038	     -0.06669363	      0.88302139	     -0.00009689	     -0.22223184	      0.00030136	     -0.00061972	    159.35900279
      0.73042064	     -0.06908046	      0.00007744	     -0.21005736	     -0.06669308	      0.88302043	     -0.00009775	     -0.22225193	      0.00039430	     -0.00059535	    160.36939620
      0.73244271	     -0.06913271	      0.00007547	     -0.21011080	     -0.06669216	      0.88301925	     -0.00009884	     -0.22227600	      0.00051679	     -0.00056284	    157.96049883
      0.73395693	     -0.06915780	      0.00007428	     -0.21013677	     -0.06669131	      0.88301842	     -0.00009965	     -0.22229298	      0.00060597	     -0.00053871	    160.39872706
      0.73547114	     -0.06919121	      0.00007281	     -0.21017108	     -0.06669032	      0.88301762	     -0.00010047	     -0.22230881	      0.00069881	     -0.00051365	    159.01089079
      0.73732209	     -0.06922342	      0.00007087	     -0.21020440	     -0.06668893	      0.88301670	     -0.00010146	     -0.22232686	      0.00081184	     -0.00048353	    159.02636132
      0.73917303	     -0.06925220	      0.00006945	     -0.21023430	     -0.06668732	      0.88301583	     -0.00010246	     -0.22234323	      0.00092605	     -0.00045382	    158.56718307
      0.74080365	     -0.06927055	      0.00006745	     -0.21025363	     -0.06668573	      0.88301511	     -0.00010333	     -0.22235618	      0.00102696	     -0.00042755	    158.64773402
      0.74243427	     -0.06928726	      0.00006599	     -0.21027134	     -0.06668397	      0.88301444	     -0.00010420	     -0.22236775	      0.00112842	     -0.00040203	    158.75764633
      0.74406489	     -0.06929939	      0.00006397	     -0.21028447	     -0.06668205	      0.88301380	     -0.00010507	     -0.22237793	      0.00122987	     -0.00037769	    159.54735350
      0.74569552	     -0.06930835	      0.00006246	     -0.21029444	     -0.06667996	      0.88301321	     -0.00010594	     -0.22238665	      0.00133354	     -0.00035245	    157.65230857
      0.74732614	     -0.06930557	      0.00006043	     -0.21029265	     -0.06667770	      0.88301265	     -0.00010680	     -0.22239392	      0.00143463	     -0.00032862	    159.49652261
      0.74895676	     -0.06930505	      0.00005894	     -0.21029315	     -0.06667528	      0.88301214	     -0.00010767	     -0.22239956	      0.00153858	     -0.00030458	    157.69918041
      0.75058738	     -0.06929217	      0.00005676	     -0.21028125	     -0.06667268	      0.88301166	     -0.00010853	     -0.22240368	      0.00163952	     -0.00028144	    159.62148913
      0.75221801	     -0.06928370	      0.00005504	     -0.21027380	     -0.06666993	      0.88301122	     -0.00010939	     -0.22240617	      0.00174355	     -0.00025718	    157.14749900
      0.75384863	     -0.06926227	      0.00005267	     -0.21025334	     -0.06666700	      0.88301082	     -0.00011024	     -0.22240727	      0.00184346	     -0.00023414	    159.55473936
      0.75547925	     -0.06924810	      0.00005091	     -0.21024017	     -0.06666391	      0.88301046	     -0.00011110	     -0.22240684	      0.00194644	     -0.00021001	    157.35866874
      0.75710987	     -0.06922673	      0.00004821	     -0.21021977	     -0.06666066	      0.88301013	     -0.00011195	     -0.22240518	      0.00204598	     -0.00018723	    159.11236710
      0.75874049	     -0.06920771	      0.00004641	     -0.21020173	     -0.06665724	      0.88300985	     -0.00011279	     -0.22240225	      0.00214770	     -0.00016393	    157.37839630
      0.76037112	     -0.06918342	      0.00004371	     -0.21017839	     -0.06665366	      0.88300960	     -0.00011364	     -0.22239822	      0.00224609	     -0.00014228	    159.43487463
      0.76200174	     -0.06916244	      0.00004176	     -0.21015839	     -0.06664991	      0.88300938	     -0.00011448	     -0.22239305	      0.00234675	     -0.00012062	    157.78925732
      0.76363236	     -0.06913512	      0.00003883	     -0.21013201	     -0.06664600	      0.88300920	     -0.00011532	     -0.22238692	      0.00244530	     -0.00009958	    158.26390438
      0.76526298	     -0.06910974	      0.00003597	     -0.21010757	     -0.06664194	      0.88300906	     -0.00011615	     -0.22237974	      0.00254377	     -0.00007988	    158.36356450
      0.76726692	     -0.06907691	      0.00003050	     -0.21007586	     -0.06663672	      0.88300892	     -0.00011718	     -0.22236964	      0.00266460	     -0.00005662	    157.68606719
      0.76880761	     -0.06904791	      0.00002582	     -0.21004770	     -0.06663254	      0.88300885	     -0.00011796	     -0.22236093	      0.00275561	     -0.00003838	    158.59876772
      0.77034829	     -0.06901710	      0.00002006	     -0.21001771	     -0.06662823	      0.88300880	     -0.00011873	     -0.22235140	      0.00284627	     -0.00002131	    159.44810116
      0.77188898	     -0.06898173	      0.00001449	     -0.20998317	     -0.06662377	      0.88300878	     -0.00011951	     -0.22234096	      0.00293752	     -0.00000306	    158.35269563
      0.77342967	     -0.06893217	      0.00000865	     -0.20993441	     -0.06661918	      0.88300879	     -0.00012028	     -0.22232943	      0.00302577	      0.00001535	    159.86394829
      0.77536861	     -0.06886360	      0.00000186	     -0.20986687	     -0.06661320	      0.88300885	     -0.00012124	     -0.22231289	      0.00313688	      0.00004020	    159.34615192
      0.77699531	     -0.06878512	     -0.00000430	     -0.20978923	     -0.06660803	      0.88300893	     -0.00012205	     -0.22229726	      0.00322654	      0.00006380	    160.68249248
      0.77862200	     -0.06870328	     -0.00000910	     -0.20970823	     -0.06660271	      0.88300906	     -0.00012285	     -0.22227976	      0.00331600	      0.00009002	    159.56122230
      0.78024869	     -0.06860710	     -0.00001487	     -0.20961286	     -0.06659724	      0.88300923	     -0.00012365	     -0.22226048	      0.00340066	      0.00011848	    161.59850587
      0.78187538	     -0.06850580	     -0.00001910	     -0.20951238	     -0.06659164	      0.88300944	     -0.00012444	     -0.22223933	      0.00348478	      0.00015012	    160.98204666
      0.78332954	     -0.06840390	     -0.00002360	     -0.20941116	     -0.06658652	      0.88300968	     -0.00012514	     -0.22221887	      0.00355601	      0.00018039	    162.56974984
      0.78478370	     -0.06829511	     -0.00002706	     -0.20930307	     -0.06658130	      0.88300997	     -0.00012584	     -0.22219687	      0.00362655	      0.00021412	    161.88922338
      0.78623786	     -0.06817853	     -0.00003068	     -0.20918716	     -0.06657598	      0.88301031	     -0.00012654	     -0.22217338	      0.00369301	      0.00024968	    163.26023803
      0.78797647	     -0.06803739	     -0.00003457	     -0.20904679	     -0.06656949	      0.88301078	     -0.00012737	     -0.22214346	      0.00377080	      0.00029570	    162.50958781
      0.78971507	     -0.06788300	     -0.00003858	     -0.20889313	     -0.06656287	      0.88301134	     -0.00012820	     -0.22211173	      0.00384226	      0.00034422	    164.98052379
      0.79145368	     -0.06773502	     -0.00004186	     -0.20874587	     -0.06655613	      0.88301198	     -0.00012902	     -0.22207816	      0.00391326	      0.00039628	    162.91076835
      0.79287845	     -0.06760217	     -0.00004547	     -0.20861354	     -0.06655052	      0.88301258	     -0.00012969	     -0.22204962	      0.00396499	      0.00043949	    165.91467687
      0.79430322	     -0.06747678	     -0.00004847	     -0.20848866	     -0.06654483	      0.88301323	     -0.00013035	     -0.22202013	      0.00401668	      0.00048417	    165.57124515
      0.79610592	     -0.06731346	     -0.00005304	     -0.20832594	     -0.06653754	      0.88301416	     -0.00013119	     -0.22198179	      0.00407661	      0.00054023	    167.61676574
      0.79790862	     -0.06715618	     -0.00005625	     -0.20816926	     -0.06653013	      0.88301518	     -0.00013202	     -0.22194227	      0.00413536	      0.00059754	    165.42192124
      0.79931836	     -0.06702503	     -0.00006022	     -0.20803851	     -0.06652428	      0.88301606	     -0.00013267	     -0.22191080	      0.00417538	      0.00064111	    167.95882430
      0.80072811	     -0.06689976	     -0.00006268	     -0.20791365	     -0.06651836	      0.88301699	     -0.00013331	     -0.22187876	      0.00421464	      0.00068355	    168.26790432
      0.80258133	     -0.06673673	     -0.00006678	     -0.20775111	     -0.06651051	      0.88301831	     -0.00013415	     -0.22183601	      0.00426272	      0.00073732	    168.49694934
      0.80422259	     -0.06659257	     -0.00006896	     -0.20760736	     -0.06650348	      0.88301955	     -0.00013489	     -0.22179765	      0.00430087	      0.00078156	    169.89815700
      0.80586384	     -0.06645783	     -0.00007333	     -0.20747298	     -0.06649639	      0.88302087	     -0.00013563	     -0.22175895	      0.00433723	      0.00082352	    169.62808891
      0.80750509	     -0.06632485	     -0.00007582	     -0.20734035	     -0.06648924	      0.88302225	     -0.00013635	     -0.22172020	      0.00437030	      0.00086110	    169.96461036
      0.80914634	     -0.06619524	     -0.00008113	     -0.20721102	     -0.06648205	      0.88302370	     -0.00013708	     -0.22168138	      0.00440000	      0.00089421	    171.39395052
      0.81054076	     -0.06608928	     -0.00008300	     -0.20710532	     -0.06647589	      0.88302496	     -0.00013769	     -0.22164841	      0.00442410	      0.00091899	    171.16912760
      0.81193517	     -0.06598745	     -0.00008640	     -0.20700370	     -0.06646971	      0.88302626	     -0.00013829	     -0.22161554	      0.00444544	      0.00093978	    172.21389661
      0.81332959	     -0.06588987	     -0.00008828	     -0.20690635	     -0.06646350	      0.88302758	     -0.00013889	     -0.22158284	      0.00446595	      0.00095751	    171.82056525
      0.81472400	     -0.06579366	     -0.00009048	     -0.20681034	     -0.06645726	      0.88302892	     -0.00013949	     -0.22155034	      0.00448373	      0.00097115	    172.78067311
      0.81685344	     -0.06565774	     -0.00009315	     -0.20667472	     -0.06644768	      0.88303101	     -0.00014040	     -0.22150110	      0.00450997	      0.00098505	    171.14537766
      0.81831461	     -0.06555893	     -0.00009574	     -0.20657606	     -0.06644108	      0.88303245	     -0.00014102	     -0.22146766	      0.00452304	      0.00098926	    173.86622384
      0.81977578	     -0.06547229	     -0.00009722	     -0.20648959	     -0.06643446	      0.88303390	     -0.00014163	     -0.22143442	      0.00453668	      0.00098916	    173.80541374
      0.82153435	     -0.06537257	     -0.00010046	     -0.20639004	     -0.06642647	      0.88303563	     -0.00014236	     -0.22139499	      0.00455116	      0.00098377	    173.69601244
      0.82329291	     -0.06527526	     -0.00010159	     -0.20629289	     -0.06641846	      0.88303735	     -0.00014309	     -0.22135620	      0.00456243	      0.00097193	    174.77288927
      0.82461163	     -0.06520747	     -0.00010516	     -0.20622517	     -0.06641244	      0.88303863	     -0.00014363	     -0.22132749	      0.00457032	      0.00096069	    174.52537718
      0.82593035	     -0.06514466	     -0.00010720	     -0.20616244	     -0.06640641	      0.88303989	     -0.00014417	     -0.22129931	      0.00457675	      0.00094587	    175.03817015
      0.82780720	     -0.06506569	     -0.00011076	     -0.20608357	     -0.06639781	      0.88304164	     -0.00014492	     -0.22126030	      0.00458521	      0.00091967	    174.64341804
      0.82968404	     -0.06498724	     -0.00011224	     -0.20600522	     -0.06638920	      0.88304333	     -0.00014568	     -0.22122257	      0.00459053	      0.00088807	    175.76003466
      0.83095739	     -0.06494375	     -0.00011554	     -0.20596176	     -0.06638335	      0.88304445	     -0.00014619	     -0.22119756	      0.00459396	      0.00086374	    175.79980680
      0.83223074	     -0.06490194	     -0.00011702	     -0.20592001	     -0.06637750	      0.88304553	     -0.00014669	     -0.22117316	      0.00459664	      0.00083733	    175.78220705
      0.83400618	     -0.06484878	     -0.00011969	     -0.20586690	     -0.06636934	      0.88304698	     -0.00014739	     -0.22114014	      0.00459912	      0.00079680	    176.10456418
      0.83578163	     -0.06479926	     -0.00012136	     -0.20581745	     -0.06636117	      0.88304836	     -0.00014808	     -0.22110818	      0.00460127	      0.00075356	    175.42390787
      0.83717156	     -0.06476464	     -0.00012407	     -0.20578285	     -0.06635477	      0.88304938	     -0.00014862	     -0.22108387	      0.00460100	      0.00071693	    176.85114595
      0.83856149	     -0.06473340	     -0.00012546	     -0.20575165	     -0.06634838	      0.88305035	     -0.00014915	     -0.22106020	      0.00460193	      0.00067958	    175.99843186
      0.83995142	     -0.06470276	     -0.00012729	     -0.20572104	     -0.06634198	      0.88305127	     -0.00014969	     -0.22103712	      0.00460125	      0.00064061	    176.81612443
      0.84199601	     -0.06466589	     -0.00012900	     -0.20568423	     -0.06633257	      0.88305252	     -0.00015046	     -0.22100422	      0.00460145	      0.00058244	    175.28713020
      0.84341568	     -0.06463678	     -0.00013150	     -0.20565512	     -0.06632604	      0.88305332	     -0.00015100	     -0.22098215	      0.00459883	      0.00054142	    177.35116984
      0.84483536	     -0.06461610	     -0.00013273	     -0.20563447	     -0.06631952	      0.88305406	     -0.00015153	     -0.22096065	      0.00459769	      0.00050051	    176.91371707
      0.84659498	     -0.06459209	     -0.00013538	     -0.20561048	     -0.06631143	      0.88305490	     -0.00015219	     -0.22093485	      0.00459553	      0.00045025	    176.85401941
      0.84798674	     -0.06457294	     -0.00013622	     -0.20559136	     -0.06630503	      0.88305549	     -0.00015270	     -0.22091506	      0.00459335	      0.00041171	    176.84585966
      0.84937850	     -0.06455591	     -0.00013768	     -0.20557435	     -0.06629864	      0.88305604	     -0.00015321	     -0.22089576	      0.00459056	      0.00037354	    177.57349072
      0.85110619	     -0.06454064	     -0.00013901	     -0.20555911	     -0.06629071	      0.88305665	     -0.00015385	     -0.22087252	      0.00458820	      0.00032828	    176.32591533
      0.85257895	     -0.06452312	     -0.00014095	     -0.20554159	     -0.06628396	      0.88305710	     -0.00015438	     -0.22085331	      0.00458401	      0.00029109	    177.88918834
      0.85405171	     -0.06451288	     -0.00014173	     -0.20553138	     -0.06627721	      0.88305751	     -0.00015492	     -0.22083455	      0.00458132	      0.00025630	    177.08585764
      0.85552447	     -0.06450240	     -0.00014346	     -0.20552091	     -0.06627047	      0.88305786	     -0.00015545	     -0.22081632	      0.00457728	      0.00022284	    178.02369034
      0.85699723	     -0.06449608	     -0.00014416	     -0.20551462	     -0.06626373	      0.88305816	     -0.00015598	     -0.22079857	      0.00457451	      0.00019215	    176.88633336
      0.85846999	     -0.06448825	     -0.00014550	     -0.20550680	     -0.06625699	      0.88305843	     -0.00015651	     -0.22078133	      0.00457012	      0.00016327	    177.87449483
      0.86038202	     -0.06448638	     -0.00014574	     -0.20550498	     -0.06624826	      0.88305870	     -0.00015719	     -0.22075963	      0.00456569	      0.00012893	    177.16407251
      0.86164636	     -0.06448505	     -0.00014720	     -0.20550365	     -0.06624249	      0.88305885	     -0.00015763	     -0.22074575	      0.00456201	      0.00010865	    177.65801808
      0.86291071	     -0.06448671	     -0.00014741	     -0.20550534	     -0.06623672	      0.88305898	     -0.00015808	     -0.22073223	      0.00455904	      0.00008997	    177.29441450
      0.86447003	     -0.06449112	     -0.00014798	     -0.20550978	     -0.06622962	      0.88305910	     -0.00015863	     -0.22071606	      0.00455477	      0.00006843	    177.88251582
      0.86602935	     -0.06450092	     -0.00014820	     -0.20551961	     -0.06622252	      0.88305919	     -0.00015918	     -0.22070045	      0.00455216	      0.00004986	    176.34319169
      0.86758866	     -0.06450790	     -0.00014856	     -0.20552662	     -0.06621542	      0.88305926	     -0.00015972	     -0.22068543	      0.00454781	      0.00003311	    177.51570150
      0.86914798	     -0.06452415	     -0.00014811	     -0.20554292	     -0.06620833	      0.88305930	     -0.00016026	     -0.22067091	      0.00454477	      0.00001809	    177.22372742
      0.87070729	     -0.06454268	     -0.00014838	     -0.20556150	     -0.06620125	      0.88305932	     -0.00016081	     -0.22065703	      0.00454265	      0.00000549	    176.27220732
      0.87226661	     -0.06456152	     -0.00014779	     -0.20558039	     -0.06619417	      0.88305932	     -0.00016134	     -0.22064377	      0.00453979	     -0.00000581	    176.76457050
      0.87382593	     -0.06458678	     -0.00014817	     -0.20560570	     -0.06618709	      0.88305930	     -0.00016188	     -0.22063105	      0.00453774	     -0.00001626	    177.14261060
      0.87538524	     -0.06461622	     -0.00014736	     -0.20563523	     -0.06618002	      0.88305927	     -0.00016242	     -0.22061896	      0.00453772	     -0.00002457	    175.41102981
      0.87694456	     -0.06464306	     -0.00014793	     -0.20566211	     -0.06617294	      0.88305922	     -0.00016296	     -0.22060748	      0.00453613	     -0.00003284	    176.95075527
      0.87850387	     -0.06467956	     -0.00014674	     -0.20569871	     -0.06616587	      0.88305917	     -0.00016349	     -0.22059649	      0.00453754	     -0.00003965	    175.29467759
      0.88006319	     -0.06471346	     -0.00014771	     -0.20573267	     -0.06615879	      0.88305910	     -0.00016402	     -0.22058612	      0.00453814	     -0.00004639	    176.16421827
      0.88162250	     -0.06475129	     -0.00014588	     -0.20577062	     -0.06615171	      0.88305902	     -0.00016456	     -0.22057621	      0.00454121	     -0.00005182	    174.53628820
      0.88293260	     -0.06478258	     -0.00014658	     -0.20580197	     -0.06614576	      0.88305895	     -0.00016500	     -0.22056824	      0.00454303	     -0.00005679	    175.53434536
      0.88424269	     -0.06481594	     -0.00014579	     -0.20583543	     -0.06613981	      0.88305887	     -0.00016545	     -0.22056057	      0.00454684	     -0.00006094	    174.62039213
      0.88555278	     -0.06484851	     -0.00014548	     -0.20586810	     -0.06613385	      0.88305879	     -0.00016589	     -0.22055316	      0.00455057	     -0.00006518	    174.82713783
      0.88734330	     -0.06489582	     -0.00014470	     -0.20591557	     -0.06612570	      0.88305867	     -0.00016650	     -0.22054340	      0.00455821	     -0.00007003	    173.12174426
      0.88913382	     -0.06493402	     -0.00014454	     -0.20595391	     -0.06611753	      0.88305854	     -0.00016711	     -0.22053403	      0.00456475	     -0.00007445	    174.64547069
      0.89052102	     -0.06496917	     -0.00014379	     -0.20598920	     -0.06611119	      0.88305844	     -0.00016758	     -0.22052685	      0.00457259	     -0.00007709	    173.33978849
      0.89190823	     -0.06500031	     -0.00014395	     -0.20602046	     -0.06610484	      0.88305833	     -0.00016805	     -0.22051989	      0.00458000	     -0.00007970	    173.86617080
      0.89329543	     -0.06503230	     -0.00014368	     -0.20605259	     -0.06609848	      0.88305821	     -0.00016852	     -0.22051308	      0.00458910	     -0.00008146	    173.06459300
      0.89498338	     -0.06506732	     -0.00014380	     -0.20608777	     -0.06609073	      0.88305808	     -0.00016909	     -0.22050497	      0.00459988	     -0.00008347	    173.82623074
      0.89667133	     -0.06510313	     -0.00014332	     -0.20612379	     -0.06608295	      0.88305793	     -0.00016967	     -0.22049694	      0.00461408	     -0.00008348	    171.10897487
      0.89818630	     -0.06512461	     -0.00014389	     -0.20614540	     -0.06607595	      0.88305781	     -0.00017018	     -0.22048986	      0.00462414	     -0.00008337	    173.44537357
      0.89970127	     -0.06515225	     -0.00014347	     -0.20617323	     -0.06606894	      0.88305768	     -0.00017070	     -0.22048275	      0.00463784	     -0.00008170	    171.61494067
      0.90121624	     -0.06516994	     -0.00014406	     -0.20619107	     -0.06606190	      0.88305756	     -0.00017121	     -0.22047574	      0.00464989	     -0.00007969	    173.03487856
      0.90273120	     -0.06519211	     -0.00014377	     -0.20621343	     -0.06605485	      0.88305744	     -0.00017173	     -0.22046869	      0.00466445	     -0.00007597	    171.42248238
      0.90424617	     -0.06520554	     -0.00014463	     -0.20622701	     -0.06604777	      0.88305733	     -0.00017224	     -0.22046173	      0.00467774	     -0.00007154	    172.39478750
      0.90576114	     -0.06522131	     -0.00014444	     -0.20624297	     -0.06604067	      0.88305723	     -0.00017276	     -0.22045473	      0.00469263	     -0.00006583	    171.33892345
      0.90727611	     -0.06522959	     -0.00014546	     -0.20625142	     -0.06603355	      0.88305713	     -0.00017328	     -0.22044779	      0.00470699	     -0.00005858	    171.63952567
      0.90879107	     -0.06523692	     -0.00014542	     -0.20625892	     -0.06602641	      0.88305705	     -0.00017380	     -0.22044082	      0.00472152	     -0.00005070	    171.70879271
      0.91030604	     -0.06524285	     -0.00014640	     -0.20626502	     -0.06601925	      0.88305698	     -0.00017432	     -0.22043388	      0.00473707	     -0.00004086	    170.85171388
      0.91182101	     -0.06524224	     -0.00014658	     -0.20626458	     -0.06601206	      0.88305693	     -0.00017484	     -0.22042696	      0.00475147	     -0.00003033	    171.48720928
      0.91365629	     -0.06524696	     -0.00014793	     -0.20626949	     -0.06600332	      0.88305688	     -0.00017547	     -0.22041851	      0.00477026	     -0.00001628	    170.62656498
      0.91520289	     -0.06523755	     -0.00014776	     -0.20626026	     -0.06599593	      0.88305687	     -0.00017600	     -0.22041152	      0.00478511	     -0.00000181	    170.60648681
      0.91674948	     -0.06523044	     -0.00014921	     -0.20625329	     -0.06598852	      0.88305688	     -0.00017654	     -0.22040442	      0.00480005	      0.00001296	    171.16483075
      0.91829608	     -0.06522302	     -0.00014906	     -0.20624605	     -0.06598109	      0.88305691	     -0.00017707	     -0.22039737	      0.00481521	      0.00002812	    171.21467735
      0.91984268	     -0.06521447	     -0.00015062	     -0.20623765	     -0.06597363	      0.88305697	     -0.00017761	     -0.22039036	      0.00483098	      0.00004483	    170.32354152
      0.92138928	     -0.06519792	     -0.00015041	     -0.20622127	     -0.06596614	      0.88305705	     -0.00017815	     -0.22038340	      0.00484518	      0.00006204	    171.09990194
      0.92293588	     -0.06518575	     -0.00015186	     -0.20620924	     -0.06595864	      0.88305716	     -0.00017869	     -0.22037638	      0.00485968	      0.00007963	    171.23731602
      0.92448247	     -0.06516919	     -0.00015156	     -0.20619285	     -0.06595111	      0.88305730	     -0.00017923	     -0.22036944	      0.00487473	      0.00009854	    170.18834381
      0.92602907	     -0.06514958	     -0.00015282	     -0.20617338	     -0.06594356	      0.88305746	     -0.00017977	     -0.22036251	      0.00488788	      0.00011725	    171.40404040
      0.92757567	     -0.06513257	     -0.00015219	     -0.20615652	     -0.06593599	      0.88305766	     -0.00018031	     -0.22035558	      0.00490226	      0.00013627	    170.49951801
      0.92912227	     -0.06511144	     -0.00015313	     -0.20613553	     -0.06592840	      0.88305788	     -0.00018085	     -0.22034874	      0.00491554	      0.00015547	    170.86825604
      0.93066886	     -0.06508974	     -0.00015216	     -0.20611399	     -0.06592079	      0.88305814	     -0.00018140	     -0.22034194	      0.00492853	      0.00017344	    171.24542985
      0.93221546	     -0.06507019	     -0.00015304	     -0.20609457	     -0.06591316	      0.88305842	     -0.00018194	     -0.22033519	      0.00494261	      0.00019160	    170.26553610
      0.93376206	     -0.06504429	     -0.00015241	     -0.20606881	     -0.06590550	      0.88305873	     -0.00018249	     -0.22032855	      0.00495502	      0.00020794	    171.31216764
      0.93530866	     -0.06502560	     -0.00015371	     -0.20605023	     -0.06589783	      0.88305906	     -0.00018304	     -0.22032195	      0.00496909	      0.00022347	    170.33420397
      0.93685526	     -0.06500230	     -0.00015398	     -0.20602706	     -0.06589013	      0.88305942	     -0.00018360	     -0.22031554	      0.00498182	      0.00023719	    171.06227613
      0.93840185	     -0.06498688	     -0.00015616	     -0.20601173	     -0.06588242	      0.88305980	     -0.00018415	     -0.22030935	      0.00499557	      0.00024923	    170.52353822
      0.93994845	     -0.06496989	     -0.00015744	     -0.20599484	     -0.06587468	      0.88306019	     -0.00018472	     -0.22030354	      0.00500911	      0.00025967	    170.39107639
      0.94149505	     -0.06496105	     -0.00016071	     -0.20598606	     -0.06586692	      0.88306060	     -0.00018528	     -0.22029816	      0.00502227	      0.00026720	    171.01750442
      0.94304165	     -0.06495394	     -0.00016292	     -0.20597904	     -0.06585914	      0.88306102	     -0.00018585	     -0.22029336	      0.00503722	      0.00027307	    169.58614138
      0.94458825	     -0.06494789	     -0.00016683	     -0.20597304	     -0.06585134	      0.88306144	     -0.00018642	     -0.22028917	      0.00505059	      0.00027585	    170.69333712
      0.94658089	     -0.06494693	     -0.00016946	     -0.20597219	     -0.06584126	      0.88306199	     -0.00018715	     -0.22028464	      0.00507046	      0.00027502	    169.22240652
      0.94778826	     -0.06494197	     -0.00017387	     -0.20596725	     -0.06583513	      0.88306232	     -0.00018760	     -0.22028235	      0.00508148	      0.00027359	    169.78577576
      0.94899564	     -0.06494141	     -0.00017658	     -0.20596674	     -0.06582899	      0.88306265	     -0.00018806	     -0.22028035	      0.00509333	      0.00027018	    169.85532941
      0.95082809	     -0.06494418	     -0.00018119	     -0.20596958	     -0.06581964	      0.88306314	     -0.00018874	     -0.22027802	      0.00511302	      0.00026155	    169.10378288
      0.95266055	     -0.06494280	     -0.00018624	     -0.20596826	     -0.06581025	      0.88306361	     -0.00018943	     -0.22027654	      0.00513178	      0.00024912	    170.44281691
      0.95428515	     -0.06495097	     -0.00019120	     -0.20597650	     -0.06580190	      0.88306400	     -0.00019004	     -0.22027588	      0.00515139	      0.00023701	    168.30558048
      0.95590975	     -0.06494969	     -0.00019484	     -0.20597528	     -0.06579352	      0.88306438	     -0.00019065	     -0.22027601	      0.00516838	      0.00022211	    170.34212407
      0.95753435	     -0.06495930	     -0.00019972	     -0.20598497	     -0.06578510	      0.88306472	     -0.00019126	     -0.22027662	      0.00518895	      0.00020687	    168.06113979
      0.95896267	     -0.06495377	     -0.00020233	     -0.20597951	     -0.06577768	      0.88306501	     -0.00019179	     -0.22027770	      0.00520488	      0.00019174	    169.79697796
      0.96039098	     -0.06495634	     -0.00020575	     -0.20598216	     -0.06577023	      0.88306527	     -0.00019232	     -0.22027900	      0.00522319	      0.00017662	    168.61776238
      0.96181929	     -0.06494973	     -0.00020825	     -0.20597564	     -0.06576276	      0.88306551	     -0.00019285	     -0.22028054	      0.00524040	      0.00016087	    169.43165066
      0.96324761	     -0.06494374	     -0.00021081	     -0.20596976	     -0.06575526	      0.88306573	     -0.00019338	     -0.22028217	      0.00525903	      0.00014576	    168.62637946
      0.96467592	     -0.06493160	     -0.00021308	     -0.20595771	     -0.06574774	      0.88306593	     -0.00019390	     -0.22028386	      0.00527675	      0.00013074	    169.34099776
      0.96651071	     -0.06491643	     -0.00021557	     -0.20594269	     -0.06573804	      0.88306615	     -0.00019457	     -0.22028595	      0.00530157	      0.00011326	    167.67233795
      0.96815385	     -0.06488865	     -0.00021761	     -0.20591502	     -0.06572931	      0.88306633	     -0.00019516	     -0.22028773	      0.00532120	      0.00009950	    169.73621326
      0.96979699	     -0.06486637	     -0.00021906	     -0.20589287	     -0.06572055	      0.88306648	     -0.00019575	     -0.22028915	      0.00534299	      0.00008780	    168.80332903
      0.97127195	     -0.06483593	     -0.00022041	     -0.20586254	     -0.06571265	      0.88306660	     -0.00019627	     -0.22029028	      0.00536125	      0.00007929	    169.79644903
      0.97274692	     -0.06480732	     -0.00022144	     -0.20583404	     -0.06570473	      0.88306672	     -0.00019679	     -0.22029108	      0.00538028	      0.00007352	    169.20139071
      0.97422188	     -0.06477249	     -0.00022259	     -0.20579933	     -0.06569678	      0.88306682	     -0.00019730	     -0.22029162	      0.00539785	      0.00006974	    170.33155955
      0.97569685	     -0.06473644	     -0.00022359	     -0.20576339	     -0.06568881	      0.88306692	     -0.00019781	     -0.22029179	      0.00541635	      0.00006922	    169.59123956
      0.97717182	     -0.06469171	     -0.00022452	     -0.20571876	     -0.06568081	      0.88306703	     -0.00019831	     -0.22029155	      0.00543291	      0.00007113	    170.81941728
      0.97864678	     -0.06464999	     -0.00022561	     -0.20567714	     -0.06567278	      0.88306714	     -0.00019881	     -0.22029082	      0.00544998	      0.00007642	    170.43961535
      0.98054460	     -0.06459054	     -0.00022846	     -0.20561778	     -0.06566242	      0.88306729	     -0.00019944	     -0.22028934	      0.00547025	      0.00008764	    170.63553600
      0.98200413	     -0.06453658	     -0.00022984	     -0.20556388	     -0.06565442	      0.88306743	     -0.00019992	     -0.22028758	      0.00548455	      0.00010041	    171.08738381
      0.98346366	     -0.06448452	     -0.00023176	     -0.20551188	     -0.06564641	      0.88306758	     -0.00020040	     -0.22028527	      0.00549772	      0.00011541	    172.20853009
      0.98492319	     -0.06443018	     -0.00023272	     -0.20545761	     -0.06563838	      0.88306777	     -0.00020087	     -0.22028249	      0.00551092	      0.00013366	    171.92688538
      0.98677557	     -0.06435660	     -0.00023395	     -0.20538409	     -0.06562815	      0.88306804	     -0.00020146	     -0.22027828	      0.00552541	      0.00016044	    172.52860068
      0.98818259	     -0.06430196	     -0.00023504	     -0.20532950	     -0.06562037	      0.88306828	     -0.00020190	     -0.22027449	      0.00553552	      0.00018376	    172.63544240
      0.98958961	     -0.06424122	     -0.00023594	     -0.20526879	     -0.06561258	      0.88306856	     -0.00020234	     -0.22027020	      0.00554413	      0.00020862	    173.70825740
      0.99157438	     -0.06415933	     -0.00023723	     -0.20518695	     -0.06560156	      0.88306901	     -0.00020295	     -0.22026317	      0.00555604	      0.00024690	    173.20929723
      0.99277117	     -0.06410442	     -0.00023817	     -0.20513204	     -0.06559491	      0.88306932	     -0.00020332	     -0.22025842	      0.00556087	      0.00027090	    174.74623705
      0.99396796	     -0.06405232	     -0.00023923	     -0.20507994	     -0.06558825	      0.88306966	     -0.00020368	     -0.22025325	      0.00556612	      0.00029637	    174.69982863
      0.99553865	     -0.06398312	     -0.00024109	     -0.20501073	     -0.06557950	      0.88307015	     -0.00020415	     -0.22024588	      0.00557102	      0.00033016	    175.78737508
      0.99710935	     -0.06391461	     -0.00024301	     -0.20494220	     -0.06557075	      0.88307069	     -0.00020461	     -0.22023782	      0.00557612	      0.00036560	    174.76573044
      0.99868004	     -0.06383623	     -0.00024489	     -0.20486378	     -0.06556199	      0.88307130	     -0.00020507	     -0.22022905	      0.00557776	      0.00040125	    176.55764599
      1.00025073	     -0.06376128	     -0.00024671	     -0.20478878	     -0.06555323	      0.88307195	     -0.00020553	     -0.22021938	      0.00557920	      0.00043706	    176.95168150
      1.00204373	     -0.06367149	     -0.00024893	     -0.20469893	     -0.06554323	      0.88307277	     -0.00020604	     -0.22020738	      0.00557929	      0.00047812	    177.09293733
      1.00361434	     -0.06359501	     -0.00025099	     -0.20462236	     -0.06553446	      0.88307355	     -0.00020648	     -0.22019601	      0.00557692	      0.00051354	    178.20328317
      1.00518495	     -0.06351952	     -0.00025331	     -0.20454678	     -0.06552571	      0.88307439	     -0.00020692	     -0.22018397	      0.00557364	      0.00054811	    178.67376595
      1.00675556	     -0.06344818	     -0.00025537	     -0.20447533	     -0.06551696	      0.88307527	     -0.00020734	     -0.22017133	      0.00556906	      0.00058147	    178.69534142
      1.00832617	     -0.06337004	     -0.00025740	     -0.20439707	     -0.06550822	      0.88307621	     -0.00020777	     -0.22015811	      0.00556258	      0.00061371	    179.42991810
      1.00989678	     -0.06330013	     -0.00025923	     -0.20432704	     -0.06549948	      0.88307720	     -0.00020819	     -0.22014423	      0.00555465	      0.00064336	    180.25173982
      1.01146739	     -0.06322719	     -0.00026149	     -0.20425395	     -0.06549077	      0.88307823	     -0.00020860	     -0.22012987	      0.00554580	      0.00067133	    180.61656004
      1.01285708	     -0.06316708	     -0.00026314	     -0.20419372	     -0.06548307	      0.88307918	     -0.00020895	     -0.22011673	      0.00553690	      0.00069378	    180.81773925
      1.01424677	     -0.06310227	     -0.00026494	     -0.20412876	     -0.06547538	      0.88308016	     -0.00020931	     -0.22010318	      0.00552682	      0.00071446	    181.34003245
      1.01593221	     -0.06302743	     -0.00026729	     -0.20405374	     -0.06546608	      0.88308138	     -0.00020973	     -0.22008614	      0.00551318	      0.00073653	    182.07109951
      1.01761764	     -0.06295426	     -0.00027043	     -0.20398036	     -0.06545680	      0.88308264	     -0.00021014	     -0.22006855	      0.00549834	      0.00075569	    182.32934739
      1.01900094	     -0.06289491	     -0.00027310	     -0.20392083	     -0.06544920	      0.88308370	     -0.00021047	     -0.22005375	      0.00548475	      0.00077003	    182.56562105
      1.02038425	     -0.06283492	     -0.00027606	     -0.20386063	     -0.06544162	      0.88308477	     -0.00021079	     -0.22003866	      0.00546983	      0.00078194	    183.41087501
      1.02210873	     -0.06276467	     -0.00027949	     -0.20379012	     -0.06543221	      0.88308613	     -0.00021119	     -0.22001939	      0.00545008	      0.00079410	    183.83324948
      1.02383322	     -0.06268814	     -0.00028375	     -0.20371332	     -0.06542283	      0.88308751	     -0.00021158	     -0.21999966	      0.00542833	      0.00080399	    184.60492486
      1.02515882	     -0.06263101	     -0.00028597	     -0.20365598	     -0.06541564	      0.88308858	     -0.00021187	     -0.21998409	      0.00541060	      0.00081003	    184.78898221
      1.02648443	     -0.06256979	     -0.00028906	     -0.20359454	     -0.06540848	      0.88308966	     -0.00021216	     -0.21996818	      0.00539156	      0.00081472	    185.44122603
      1.02819224	     -0.06249025	     -0.00029243	     -0.20351470	     -0.06539930	      0.88309105	     -0.00021252	     -0.21994705	      0.00536561	      0.00081925	    185.76094280
      1.02990005	     -0.06240322	     -0.00029660	     -0.20342736	     -0.06539016	      0.88309246	     -0.00021287	     -0.21992517	      0.00533753	      0.00082307	    186.16092958
      1.03129361	     -0.06232648	     -0.00029857	     -0.20335035	     -0.06538274	      0.88309360	     -0.00021314	     -0.21990665	      0.00531251	      0.00082559	    187.16579572
      1.03268717	     -0.06224822	     -0.00030150	     -0.20327181	     -0.06537535	      0.88309476	     -0.00021342	     -0.21988748	      0.00528599	      0.00082750	    188.32251834
      1.03408073	     -0.06216814	     -0.00030393	     -0.20319146	     -0.06536800	      0.88309591	     -0.00021368	     -0.21986771	      0.00525879	      0.00083008	    187.99731300
      1.03547429	     -0.06208356	     -0.00030675	     -0.20310656	     -0.06536070	      0.88309707	     -0.00021394	     -0.21984738	      0.00522871	      0.00083250	    189.30844568
      1.03749614	     -0.06196158	     -0.00031004	     -0.20298414	     -0.06535017	      0.88309876	     -0.00021430	     -0.21981689	      0.00518344	      0.00083706	    189.09500314
      1.03862414	     -0.06188690	     -0.00031241	     -0.20290918	     -0.06534434	      0.88309970	     -0.00021450	     -0.21979940	      0.00515529	      0.00083969	    190.73970304
      1.03975215	     -0.06181237	     -0.00031409	     -0.20283437	     -0.06533854	      0.88310065	     -0.00021469	     -0.21978152	      0.00512688	      0.00084333	    190.98479802
      1.04137882	     -0.06170194	     -0.00031651	     -0.20272353	     -0.06533024	      0.88310203	     -0.00021496	     -0.21975507	      0.00508304	      0.00084899	    192.26157897
      1.04300549	     -0.06159180	     -0.00031861	     -0.20261297	     -0.06532200	      0.88310341	     -0.00021522	     -0.21972787	      0.00503808	      0.00085658	    191.14139138
      1.04463216	     -0.06147097	     -0.00032076	     -0.20249168	     -0.06531385	      0.88310481	     -0.00021547	     -0.21970000	      0.00498780	      0.00086499	    193.53685139
      1.04608426	     -0.06136923	     -0.00032223	     -0.20238952	     -0.06530664	      0.88310608	     -0.00021569	     -0.21967448	      0.00494223	      0.00087362	    193.60886762
      1.04753636	     -0.06126300	     -0.00032426	     -0.20228284	     -0.06529950	      0.88310735	     -0.00021590	     -0.21964854	      0.00489352	      0.00088253	    195.24663107
      1.04898847	     -0.06116132	     -0.00032578	     -0.20218072	     -0.06529243	      0.88310864	     -0.00021610	     -0.21962221	      0.00484399	      0.00089258	    194.82554394
      1.05044057	     -0.06105451	     -0.00032781	     -0.20207341	     -0.06528543	      0.88310994	     -0.00021629	     -0.21959556	      0.00479087	      0.00090270	    196.52358696
      1.05189267	     -0.06095323	     -0.00032913	     -0.20197165	     -0.06527852	      0.88311126	     -0.00021648	     -0.21956860	      0.00473677	      0.00091340	    196.46395891
      1.05334477	     -0.06085022	     -0.00033119	     -0.20186811	     -0.06527168	      0.88311260	     -0.00021665	     -0.21954146	      0.00467958	      0.00092364	    197.94753067
      1.05479687	     -0.06075320	     -0.00033228	     -0.20177057	     -0.06526492	      0.88311395	     -0.00021682	     -0.21951416	      0.00462174	      0.00093446	    197.24572882
      1.05624898	     -0.06065468	     -0.00033410	     -0.20167149	     -0.06525826	      0.88311531	     -0.00021698	     -0.21948683	      0.00456031	      0.00094431	    198.96135081
      1.05770108	     -0.06056535	     -0.00033484	     -0.20158161	     -0.06525168	      0.88311669	     -0.00021714	     -0.21945952	      0.00449813	      0.00095341	    198.99870216
      1.05915318	     -0.06047657	     -0.00033668	     -0.20149224	     -0.06524520	      0.88311808	     -0.00021728	     -0.21943239	      0.00443379	      0.00096129	    199.70433439
      1.06060528	     -0.06039304	     -0.00033722	     -0.20140812	     -0.06523880	      0.88311948	     -0.00021742	     -0.21940543	      0.00436804	      0.00096772	    199.92355013
      1.06205738	     -0.06031064	     -0.00033902	     -0.20132511	     -0.06523251	      0.88312089	     -0.00021755	     -0.21937872	      0.00430041	      0.00097222	    200.82011712
      1.06350948	     -0.06023386	     -0.00033907	     -0.20124773	     -0.06522632	      0.88312230	     -0.00021767	     -0.21935223	      0.00423179	      0.00097470	    200.87126225
      1.06496159	     -0.06015852	     -0.00034081	     -0.20117175	     -0.06522022	      0.88312372	     -0.00021779	     -0.21932605	      0.00416153	      0.00097499	    201.48896645
      1.06641369	     -0.06008760	     -0.00034057	     -0.20110020	     -0.06521423	      0.88312513	     -0.00021789	     -0.21930018	      0.00409013	      0.00097276	    201.75764412
      1.06786579	     -0.06002189	     -0.00034252	     -0.20103383	     -0.06520834	      0.88312654	     -0.00021799	     -0.21927469	      0.00401722	      0.00096764	    202.71992387
      1.06931789	     -0.05996174	     -0.00034216	     -0.20097305	     -0.06520256	      0.88312794	     -0.00021808	     -0.21924965	      0.00394434	      0.00096041	    201.81149048
      1.07076999	     -0.05990074	     -0.00034398	     -0.20091136	     -0.06519689	      0.88312933	     -0.00021816	     -0.21922507	      0.00386899	      0.00095005	    203.35631425
      1.07222209	     -0.05984633	     -0.00034260	     -0.20085631	     -0.06519133	      0.88313070	     -0.00021823	     -0.21920087	      0.00379394	      0.00093699	    202.99463445
      1.07352859	     -0.05979876	     -0.00034387	     -0.20080813	     -0.06518642	      0.88313191	     -0.00021829	     -0.21917948	      0.00372534	      0.00092290	    203.46521741
      1.07483508	     -0.05975582	     -0.00034315	     -0.20076458	     -0.06518159	      0.88313311	     -0.00021834	     -0.21915849	      0.00365623	      0.00090639	    203.61546300
      1.07614157	     -0.05971788	     -0.00034357	     -0.20072602	     -0.06517686	      0.88313428	     -0.00021839	     -0.21913795	      0.00358669	      0.00088765	    203.69680006
      1.07793392	     -0.05967219	     -0.00034308	     -0.20067949	     -0.06517052	      0.88313585	     -0.00021844	     -0.21911064	      0.00349009	      0.00085755	    204.46304445
      1.07929474	     -0.05964393	     -0.00034430	     -0.20065057	     -0.06516582	      0.88313700	     -0.00021847	     -0.21909059	      0.00341711	      0.00083268	    203.84261988
      1.08065555	     -0.05961900	     -0.00034372	     -0.20062499	     -0.06516122	      0.88313811	     -0.00021849	     -0.21907118	      0.00334333	      0.00080475	    204.06697525
      1.08201636	     -0.05959830	     -0.00034447	     -0.20060363	     -0.06515672	      0.88313919	     -0.00021851	     -0.21905244	      0.00326952	      0.00077444	    204.22592252
      1.08365982	     -0.05957810	     -0.00034379	     -0.20058264	     -0.06515142	      0.88314043	     -0.00021852	     -0.21903066	      0.00318024	      0.00073467	    204.29538561
      1.08504355	     -0.05956421	     -0.00034507	     -0.20056806	     -0.06514707	      0.88314142	     -0.00021852	     -0.21901304	      0.00310505	      0.00069906	    204.43976932
      1.08642727	     -0.05955319	     -0.00034428	     -0.20055639	     -0.06514283	      0.88314236	     -0.00021851	     -0.21899606	      0.00303001	      0.00066150	    204.27204211
      1.08781100	     -0.05954517	     -0.00034521	     -0.20054770	     -0.06513869	      0.88314325	     -0.00021850	     -0.21897971	      0.00295489	      0.00062229	    204.46369144
      1.08919472	     -0.05953928	     -0.00034469	     -0.20054115	     -0.06513465	      0.88314408	     -0.00021848	     -0.21896397	      0.00287989	      0.00058164	    204.50210025
      1.09087255	     -0.05953661	     -0.00034584	     -0.20053766	     -0.06512989	      0.88314502	     -0.00021844	     -0.21894567	      0.00278915	      0.00053072	    204.64527788
      1.09219279	     -0.05953420	     -0.00034457	     -0.20053463	     -0.06512626	      0.88314569	     -0.00021840	     -0.21893185	      0.00271804	      0.00049032	    204.32896048
      1.09351304	     -0.05953526	     -0.00034524	     -0.20053506	     -0.06512272	      0.88314631	     -0.00021836	     -0.21891852	      0.00264674	      0.00044892	    204.79995336
      1.09483329	     -0.05953790	     -0.00034461	     -0.20053708	     -0.06511927	      0.88314687	     -0.00021831	     -0.21890567	      0.00257617	      0.00040760	    204.35242610
      1.09643306	     -0.05954318	     -0.00034465	     -0.20054161	     -0.06511522	      0.88314749	     -0.00021824	     -0.21889072	      0.00248998	      0.00035687	    205.25961434
      1.09803283	     -0.05955295	     -0.00034266	     -0.20055067	     -0.06511130	      0.88314802	     -0.00021817	     -0.21887644	      0.00240603	      0.00030769	    203.08240083
      1.09928130	     -0.05955592	     -0.00034331	     -0.20055304	     -0.06510834	      0.88314838	     -0.00021810	     -0.21886579	      0.00233859	      0.00026915	    204.71436623
      1.10052976	     -0.05956529	     -0.00034245	     -0.20056185	     -0.06510546	      0.88314869	     -0.00021803	     -0.21885554	      0.00227266	      0.00023139	    204.40315545
      1.10216046	     -0.05957804	     -0.00034236	     -0.20057385	     -0.06510183	      0.88314903	     -0.00021792	     -0.21884281	      0.00218662	      0.00018308	    204.57723019
      1.10379115	     -0.05959541	     -0.00034054	     -0.20059049	     -0.06509833	      0.88314929	     -0.00021781	     -0.21883074	      0.00210146	      0.00013618	    203.91217290
      1.10506987	     -0.05960557	     -0.00034120	     -0.20060005	     -0.06509569	      0.88314944	     -0.00021772	     -0.21882175	      0.00203451	      0.00010115	    204.30660049
      1.10634860	     -0.05961915	     -0.00033994	     -0.20061308	     -0.06509313	      0.88314955	     -0.00021761	     -0.21881311	      0.00196821	      0.00006684	    204.24928665
      1.10799555	     -0.05963972	     -0.00033962	     -0.20063291	     -0.06508995	      0.88314962	     -0.00021748	     -0.21880252	      0.00188336	      0.00002433	    204.29414118
      1.10941336	     -0.05965652	     -0.00033785	     -0.20064911	     -0.06508734	      0.88314963	     -0.00021735	     -0.21879388	      0.00181103	     -0.00001004	    203.79722278
      1.11083116	     -0.05967534	     -0.00033774	     -0.20066730	     -0.06508482	      0.88314959	     -0.00021721	     -0.21878564	      0.00173854	     -0.00004333	    204.48845056
      1.11224896	     -0.05969687	     -0.00033579	     -0.20068824	     -0.06508241	      0.88314951	     -0.00021707	     -0.21877782	      0.00166767	     -0.00007434	    203.29312396
      1.11366677	     -0.05971678	     -0.00033556	     -0.20070753	     -0.06508009	      0.88314938	     -0.00021692	     -0.21877041	      0.00159599	     -0.00010405	    204.21939780
      1.11508457	     -0.05974146	     -0.00033348	     -0.20073163	     -0.06507788	      0.88314922	     -0.00021677	     -0.21876338	      0.00152596	     -0.00013171	    203.27202139
      1.11650237	     -0.05976517	     -0.00033314	     -0.20075474	     -0.06507576	      0.88314901	     -0.00021661	     -0.21875677	      0.00145560	     -0.00015790	    203.82907255
      1.11792018	     -0.05979242	     -0.00033100	     -0.20078143	     -0.06507375	      0.88314877	     -0.00021644	     -0.21875056	      0.00138655	     -0.00018220	    203.06032600
      1.11933798	     -0.05981950	     -0.00033054	     -0.20080791	     -0.06507183	      0.88314849	     -0.00021626	     -0.21874478	      0.00131743	     -0.00020512	    203.46492363
      1.12075578	     -0.05985017	     -0.00032830	     -0.20083802	     -0.06507001	      0.88314819	     -0.00021608	     -0.21873939	      0.00124961	     -0.00022629	    202.66678122
      1.12217359	     -0.05988039	     -0.00032769	     -0.20086766	     -0.06506829	      0.88314785	     -0.00021589	     -0.21873442	      0.00118198	     -0.00024599	    202.76797218
      1.12359139	     -0.05991227	     -0.00032517	     -0.20089901	     -0.06506666	      0.88314749	     -0.00021569	     -0.21872982	      0.00111516	     -0.00026440	    202.49568645
      1.12500919	     -0.05994613	     -0.00032422	     -0.20093230	     -0.06506513	      0.88314710	     -0.00021549	     -0.21872561	      0.00104904	     -0.00028155	    202.44450104
      1.12642700	     -0.05998156	     -0.00032194	     -0.20096720	     -0.06506369	      0.88314669	     -0.00021528	     -0.21872181	      0.00098378	     -0.00029753	    202.01917560
      1.12784480	     -0.06001848	     -0.00032100	     -0.20100358	     -0.06506234	      0.88314626	     -0.00021507	     -0.21871843	      0.00091925	     -0.00031237	    201.82535893
      1.12926260	     -0.06005671	     -0.00031863	     -0.20104129	     -0.06506108	      0.88314581	     -0.00021485	     -0.21871544	      0.00085539	     -0.00032654	    201.70317700
      1.13068041	     -0.06009690	     -0.00031712	     -0.20108096	     -0.06505991	      0.88314534	     -0.00021462	     -0.21871285	      0.00079294	     -0.00033938	    200.86433884
      1.13209821	     -0.06013659	     -0.00031451	     -0.20112014	     -0.06505883	      0.88314485	     -0.00021439	     -0.21871067	      0.00073054	     -0.00035177	    201.10575199
      1.13396311	     -0.06019584	     -0.00031314	     -0.20117872	     -0.06505754	      0.88314418	     -0.00021408	     -0.21870838	      0.00065091	     -0.00036687	    200.11607686
      1.13515511	     -0.06023116	     -0.00030992	     -0.20121365	     -0.06505680	      0.88314373	     -0.00021387	     -0.21870729	      0.00060014	     -0.00037622	    200.34135798
      1.13634710	     -0.06026953	     -0.00030849	     -0.20125160	     -0.06505611	      0.88314328	     -0.00021366	     -0.21870644	      0.00055055	     -0.00038512	    200.04942551
      1.13813703	     -0.06032900	     -0.00030538	     -0.20131048	     -0.06505519	      0.88314258	     -0.00021334	     -0.21870563	      0.00047717	     -0.00039833	    199.91793721
      1.13992696	     -0.06039276	     -0.00030413	     -0.20137365	     -0.06505440	      0.88314185	     -0.00021300	     -0.21870536	      0.00040616	     -0.00041084	    198.83736997
      1.14120669	     -0.06043256	     -0.00030043	     -0.20141306	     -0.06505392	      0.88314132	     -0.00021276	     -0.21870552	      0.00035570	     -0.00041936	    198.85535032
      1.14248641	     -0.06047890	     -0.00029945	     -0.20145899	     -0.06505349	      0.88314078	     -0.00021251	     -0.21870590	      0.00030663	     -0.00042794	    198.50900700
      1.14411190	     -0.06053709	     -0.00029671	     -0.20151668	     -0.06505304	      0.88314008	     -0.00021219	     -0.21870675	      0.00024505	     -0.00043927	    198.72502345
      1.14573738	     -0.06060104	     -0.00029578	     -0.20158014	     -0.06505269	      0.88313935	     -0.00021187	     -0.21870796	      0.00018659	     -0.00044940	    196.54479170
      1.14719540	     -0.06064869	     -0.00029223	     -0.20162737	     -0.06505246	      0.88313869	     -0.00021157	     -0.21870942	      0.00013315	     -0.00045904	    197.77253454
      1.14865342	     -0.06070885	     -0.00029187	     -0.20168709	     -0.06505230	      0.88313802	     -0.00021126	     -0.21871106	      0.00008243	     -0.00046854	    196.97751794
      1.15011144	     -0.06076095	     -0.00028818	     -0.20173881	     -0.06505222	      0.88313733	     -0.00021095	     -0.21871306	      0.00003267	     -0.00047785	    196.46338016
      1.15156946	     -0.06081746	     -0.00028736	     -0.20179491	     -0.06505221	      0.88313662	     -0.00021064	     -0.21871522	     -0.00001593	     -0.00048693	    196.01288240
      1.15302748	     -0.06086868	     -0.00028330	     -0.20184578	     -0.06505227	      0.88313591	     -0.00021032	     -0.21871761	     -0.00006365	     -0.00049605	    196.02475035
      1.15448550	     -0.06092454	     -0.00028193	     -0.20190125	     -0.06505239	      0.88313518	     -0.00020999	     -0.21872015	     -0.00010961	     -0.00050474	    195.25657639
      1.15594352	     -0.06097259	     -0.00027731	     -0.20194898	     -0.06505259	      0.88313443	     -0.00020966	     -0.21872288	     -0.00015491	     -0.00051323	    195.19342809
      1.15740154	     -0.06102512	     -0.00027530	     -0.20200115	     -0.06505284	      0.88313368	     -0.00020933	     -0.21872571	     -0.00019888	     -0.00052143	    194.87001539
      1.15885956	     -0.06107180	     -0.00027022	     -0.20204753	     -0.06505317	      0.88313291	     -0.00020898	     -0.21872869	     -0.00024159	     -0.00052905	    194.27423082
      1.16031758	     -0.06111960	     -0.00026756	     -0.20209501	     -0.06505355	      0.88313214	     -0.00020863	     -0.21873178	     -0.00028341	     -0.00053597	    193.89624658
      1.16177561	     -0.06115978	     -0.00026192	     -0.20213491	     -0.06505399	      0.88313135	     -0.00020828	     -0.21873498	     -0.00032456	     -0.00054249	    193.99345019
      1.16323363	     -0.06120387	     -0.00025841	     -0.20217870	     -0.06505449	      0.88313056	     -0.00020792	     -0.21873822	     -0.00036425	     -0.00054813	    193.33349204
      1.16469165	     -0.06123941	     -0.00025249	     -0.20221398	     -0.06505505	      0.88312975	     -0.00020755	     -0.21874160	     -0.00040337	     -0.00055281	    193.05700303
      1.16614967	     -0.06127470	     -0.00024829	     -0.20224899	     -0.06505567	      0.88312894	     -0.00020718	     -0.21874500	     -0.00044195	     -0.00055672	    193.15881231
      1.16760769	     -0.06130574	     -0.00024207	     -0.20227978	     -0.06505634	      0.88312813	     -0.00020680	     -0.21874847	     -0.00047932	     -0.00055938	    192.52302748
      1.16906571	     -0.06133479	     -0.00023750	     -0.20230856	     -0.06505707	      0.88312731	     -0.00020642	     -0.21875199	     -0.00051655	     -0.00056094	    192.56366066
      1.17052373	     -0.06135965	     -0.00023106	     -0.20233319	     -0.06505785	      0.88312650	     -0.00020603	     -0.21875557	     -0.00055306	     -0.00056131	    192.27806176
      1.17198175	     -0.06138238	     -0.00022610	     -0.20235566	     -0.06505868	      0.88312568	     -0.00020564	     -0.21875921	     -0.00058908	     -0.00056024	    191.96856418
      1.17343977	     -0.06139938	     -0.00021950	     -0.20237243	     -0.06505957	      0.88312486	     -0.00020524	     -0.21876290	     -0.00062468	     -0.00055767	    191.60197379
      1.17489779	     -0.06141528	     -0.00021430	     -0.20238807	     -0.06506050	      0.88312405	     -0.00020484	     -0.21876662	     -0.00066028	     -0.00055385	    191.78118269
      1.17680417	     -0.06142869	     -0.00020477	     -0.20240120	     -0.06506180	      0.88312300	     -0.00020431	     -0.21877156	     -0.00070638	     -0.00054711	    191.79601300
      1.17801485	     -0.06143778	     -0.00020169	     -0.20241006	     -0.06506268	      0.88312234	     -0.00020397	     -0.21877472	     -0.00073505	     -0.00054066	    191.17963366
      1.17922553	     -0.06144232	     -0.00019639	     -0.20241440	     -0.06506359	      0.88312169	     -0.00020363	     -0.21877793	     -0.00076407	     -0.00053379	    191.21679998
      1.18102791	     -0.06144761	     -0.00018955	     -0.20241939	     -0.06506500	      0.88312074	     -0.00020312	     -0.21878278	     -0.00080710	     -0.00052193	    191.11326284
      1.18283029	     -0.06144831	     -0.00018101	     -0.20241979	     -0.06506649	      0.88311981	     -0.00020260	     -0.21878773	     -0.00084987	     -0.00050765	    190.56248896
      1.18416371	     -0.06144714	     -0.00017737	     -0.20241837	     -0.06506765	      0.88311915	     -0.00020222	     -0.21879146	     -0.00088206	     -0.00049562	    190.83748791
      1.18549713	     -0.06144286	     -0.00017138	     -0.20241387	     -0.06506885	      0.88311849	     -0.00020184	     -0.21879525	     -0.00091367	     -0.00048262	    190.38195432
      1.18683055	     -0.06143833	     -0.00016658	     -0.20240909	     -0.06507009	      0.88311786	     -0.00020146	     -0.21879909	     -0.00094594	     -0.00046905	    190.76642434
      1.18863219	     -0.06143189	     -0.00015919	     -0.20240235	     -0.06507183	      0.88311703	     -0.00020094	     -0.21880441	     -0.00098828	     -0.00044887	    189.06532851
      1.19015028	     -0.06141818	     -0.00015431	     -0.20238834	     -0.06507336	      0.88311636	     -0.00020050	     -0.21880898	     -0.00102628	     -0.00043086	    190.71366558
      1.19166837	     -0.06140778	     -0.00014767	     -0.20237767	     -0.06507494	      0.88311572	     -0.00020006	     -0.21881357	     -0.00106299	     -0.00041215	    190.18670750
      1.19318646	     -0.06139704	     -0.00014331	     -0.20236663	     -0.06507659	      0.88311511	     -0.00019962	     -0.21881826	     -0.00110026	     -0.00039260	    190.51844975
      1.19470455	     -0.06138243	     -0.00013657	     -0.20235175	     -0.06507828	      0.88311453	     -0.00019919	     -0.21882307	     -0.00113730	     -0.00037240	    189.85832356
      1.19622265	     -0.06136815	     -0.00013262	     -0.20233714	     -0.06508004	      0.88311398	     -0.00019875	     -0.21882795	     -0.00117511	     -0.00035205	    190.45286768
      1.19755964	     -0.06135373	     -0.00012681	     -0.20232248	     -0.06508163	      0.88311352	     -0.00019837	     -0.21883233	     -0.00120803	     -0.00033360	    189.83275326
      1.19889664	     -0.06133920	     -0.00012282	     -0.20230768	     -0.06508327	      0.88311309	     -0.00019799	     -0.21883678	     -0.00124178	     -0.00031557	    190.43295085
      1.20023363	     -0.06132467	     -0.00011799	     -0.20229288	     -0.06508495	      0.88311268	     -0.00019761	     -0.21884132	     -0.00127498	     -0.00029719	    189.87304574
      1.20183943	     -0.06130542	     -0.00011290	     -0.20227330	     -0.06508703	      0.88311222	     -0.00019715	     -0.21884687	     -0.00131626	     -0.00027604	    190.91077859
      1.20344523	     -0.06128855	     -0.00010714	     -0.20225611	     -0.06508918	      0.88311179	     -0.00019670	     -0.21885250	     -0.00135569	     -0.00025402	    188.80515333
      1.20487139	     -0.06126643	     -0.00010293	     -0.20223367	     -0.06509114	      0.88311145	     -0.00019631	     -0.21885765	     -0.00139357	     -0.00023586	    190.87254947
      1.20629755	     -0.06125150	     -0.00009792	     -0.20221845	     -0.06509315	      0.88311112	     -0.00019591	     -0.21886285	     -0.00142936	     -0.00021765	    189.52522718
      1.20772371	     -0.06123117	     -0.00009356	     -0.20219780	     -0.06509522	      0.88311082	     -0.00019552	     -0.21886820	     -0.00146701	     -0.00020054	    190.67110898
      1.20914987	     -0.06121434	     -0.00008877	     -0.20218068	     -0.06509734	      0.88311055	     -0.00019513	     -0.21887362	     -0.00150350	     -0.00018365	    189.69922531
      1.21057603	     -0.06119262	     -0.00008436	     -0.20215864	     -0.06509951	      0.88311030	     -0.00019474	     -0.21887917	     -0.00154147	     -0.00016795	    190.64419274
      1.21200219	     -0.06117516	     -0.00007986	     -0.20214087	     -0.06510173	      0.88311007	     -0.00019436	     -0.21888478	     -0.00157856	     -0.00015270	    189.90175028
      1.21342835	     -0.06115371	     -0.00007565	     -0.20211909	     -0.06510401	      0.88310986	     -0.00019398	     -0.21889053	     -0.00161670	     -0.00013845	    190.47362532
      1.21510899	     -0.06113214	     -0.00007058	     -0.20209714	     -0.06510677	      0.88310964	     -0.00019354	     -0.21889740	     -0.00166171	     -0.00012319	    190.64214942
      1.21678962	     -0.06110634	     -0.00006591	     -0.20207095	     -0.06510960	      0.88310945	     -0.00019310	     -0.21890446	     -0.00170607	     -0.00010822	    189.58721578
      1.21817185	     -0.06108654	     -0.00006196	     -0.20205082	     -0.06511198	      0.88310931	     -0.00019275	     -0.21891038	     -0.00174441	     -0.00009756	    190.60872549
      1.21955407	     -0.06106471	     -0.00005823	     -0.20202867	     -0.06511442	      0.88310918	     -0.00019240	     -0.21891642	     -0.00178193	     -0.00008734	    190.58462596
      1.22126382	     -0.06104246	     -0.00005329	     -0.20200601	     -0.06511751	      0.88310904	     -0.00019197	     -0.21892404	     -0.00182901	     -0.00007651	    190.75773420
      1.22270634	     -0.06101885	     -0.00004919	     -0.20198206	     -0.06512017	      0.88310894	     -0.00019162	     -0.21893067	     -0.00186897	     -0.00006793	    190.87062227
      1.22414887	     -0.06100150	     -0.00004494	     -0.20196436	     -0.06512290	      0.88310884	     -0.00019127	     -0.21893747	     -0.00190879	     -0.00006040	    190.14398232
      1.22559139	     -0.06098376	     -0.00004098	     -0.20194626	     -0.06512568	      0.88310876	     -0.00019092	     -0.21894455	     -0.00194999	     -0.00005453	    191.14204489
      1.22703392	     -0.06097267	     -0.00003733	     -0.20193481	     -0.06512852	      0.88310869	     -0.00019059	     -0.21895201	     -0.00199028	     -0.00004965	    190.24907397
      1.22847644	     -0.06096064	     -0.00003368	     -0.20192241	     -0.06513142	      0.88310862	     -0.00019026	     -0.21895999	     -0.00203167	     -0.00004632	    190.71213332
      1.23022262	     -0.06095692	     -0.00002950	     -0.20191823	     -0.06513501	      0.88310854	     -0.00018986	     -0.21897033	     -0.00208201	     -0.00004527	    191.04409771
      1.23163888	     -0.06095069	     -0.00002578	     -0.20191164	     -0.06513799	      0.88310847	     -0.00018955	     -0.21897941	     -0.00212203	     -0.00004503	    190.25522203
      1.23305513	     -0.06095189	     -0.00002248	     -0.20191248	     -0.06514103	      0.88310841	     -0.00018924	     -0.21898903	     -0.00216272	     -0.00004765	    190.39411998
      1.23447138	     -0.06095177	     -0.00001898	     -0.20191199	     -0.06514412	      0.88310834	     -0.00018894	     -0.21899928	     -0.00220295	     -0.00005194	    190.34171497
      1.23620035	     -0.06095632	     -0.00001507	     -0.20191609	     -0.06514797	      0.88310824	     -0.00018858	     -0.21901255	     -0.00225209	     -0.00005984	    190.30615977
      1.23764337	     -0.06096032	     -0.00001148	     -0.20191972	     -0.06515125	      0.88310815	     -0.00018829	     -0.21902431	     -0.00229296	     -0.00006859	    190.58433588
      1.23908640	     -0.06097027	     -0.00000812	     -0.20192930	     -0.06515459	      0.88310804	     -0.00018800	     -0.21903667	     -0.00233312	     -0.00007877	    189.67395385
      1.24052943	     -0.06097772	     -0.00000429	     -0.20193639	     -0.06515798	      0.88310792	     -0.00018772	     -0.21904971	     -0.00237414	     -0.00009102	    190.48287193
      1.24197245	     -0.06099177	     -0.00000110	     -0.20195008	     -0.06516144	      0.88310778	     -0.00018745	     -0.21906337	     -0.00241366	     -0.00010434	    189.34163851
      1.24341548	     -0.06100041	      0.00000250	     -0.20195835	     -0.06516495	      0.88310762	     -0.00018719	     -0.21907765	     -0.00245419	     -0.00011956	    190.24402627
      1.24485850	     -0.06101631	      0.00000499	     -0.20197389	     -0.06516852	      0.88310744	     -0.00018693	     -0.21909241	     -0.00249322	     -0.00013561	    189.35408089
      1.24630153	     -0.06102676	      0.00000779	     -0.20198397	     -0.06517215	      0.88310723	     -0.00018668	     -0.21910768	     -0.00253261	     -0.00015269	    189.61438140
      1.24805858	     -0.06104164	      0.00001078	     -0.20199841	     -0.06517664	      0.88310694	     -0.00018639	     -0.21912674	     -0.00258001	     -0.00017449	    189.58937354
      1.24947840	     -0.06105070	      0.00001331	     -0.20200712	     -0.06518033	      0.88310668	     -0.00018617	     -0.21914256	     -0.00261760	     -0.00019205	    189.32179537
      1.25089821	     -0.06106340	      0.00001464	     -0.20201945	     -0.06518407	      0.88310639	     -0.00018595	     -0.21915866	     -0.00265542	     -0.00020990	    189.56567362
      1.25231803	     -0.06107150	      0.00001653	     -0.20202721	     -0.06518787	      0.88310608	     -0.00018575	     -0.21917499	     -0.00269224	     -0.00022702	    189.14814633
      1.25373784	     -0.06107915	      0.00001766	     -0.20203449	     -0.06519172	      0.88310575	     -0.00018555	     -0.21919140	     -0.00272941	     -0.00024394	    189.62160226
      1.25553255	     -0.06108893	      0.00001943	     -0.20204384	     -0.06519666	      0.88310529	     -0.00018531	     -0.21921215	     -0.00277455	     -0.00026374	    188.36981449
      1.25702827	     -0.06109618	      0.00001895	     -0.20205069	     -0.06520083	      0.88310489	     -0.00018513	     -0.21922943	     -0.00281342	     -0.00027870	    189.37622108
      1.25852399	     -0.06110187	      0.00002000	     -0.20205601	     -0.06520507	      0.88310446	     -0.00018496	     -0.21924662	     -0.00285136	     -0.00029254	    189.84752006
      1.26001972	     -0.06111430	      0.00001889	     -0.20206805	     -0.06520936	      0.88310401	     -0.00018480	     -0.21926372	     -0.00288831	     -0.00030456	    189.24076886
      1.26151544	     -0.06111966	      0.00001929	     -0.20207303	     -0.06521371	      0.88310355	     -0.00018464	     -0.21928076	     -0.00292580	     -0.00031500	    189.85597698
      1.26301116	     -0.06113411	      0.00001734	     -0.20208708	     -0.06521812	      0.88310307	     -0.00018451	     -0.21929759	     -0.00296267	     -0.00032396	    189.97398412
      1.26450688	     -0.06114360	      0.00001705	     -0.20209621	     -0.06522257	      0.88310258	     -0.00018438	     -0.21931434	     -0.00299857	     -0.00033049	    189.15800978
      1.26600260	     -0.06115663	      0.00001448	     -0.20210883	     -0.06522709	      0.88310208	     -0.00018426	     -0.21933086	     -0.00303533	     -0.00033553	    189.94044966
      1.26749833	     -0.06116967	      0.00001368	     -0.20212149	     -0.06523165	      0.88310158	     -0.00018416	     -0.21934721	     -0.00307150	     -0.00033939	    190.57162725
      1.26899405	     -0.06119010	      0.00001059	     -0.20214153	     -0.06523627	      0.88310107	     -0.00018406	     -0.21936335	     -0.00310606	     -0.00034048	    189.29020790
      1.27048977	     -0.06120332	      0.00000954	     -0.20215438	     -0.06524095	      0.88310056	     -0.00018398	     -0.21937937	     -0.00314213	     -0.00034099	    190.81483710
      1.27198549	     -0.06123037	      0.00000601	     -0.20218104	     -0.06524567	      0.88310005	     -0.00018391	     -0.21939513	     -0.00317562	     -0.00033942	    189.18653302
      1.27348121	     -0.06124563	      0.00000480	     -0.20219594	     -0.06525045	      0.88309955	     -0.00018385	     -0.21941080	     -0.00321076	     -0.00033701	    190.51588007
      1.27497693	     -0.06127686	      0.00000096	     -0.20222677	     -0.06525528	      0.88309904	     -0.00018380	     -0.21942619	     -0.00324443	     -0.00033406	    190.49455604
      1.27647266	     -0.06129936	     -0.00000032	     -0.20224894	     -0.06526015	      0.88309855	     -0.00018376	     -0.21944150	     -0.00327711	     -0.00032944	    189.73361260
      1.27796838	     -0.06133134	     -0.00000439	     -0.20228053	     -0.06526508	      0.88309806	     -0.00018373	     -0.21945659	     -0.00331036	     -0.00032515	    190.55186198
      1.27946410	     -0.06135955	     -0.00000572	     -0.20230842	     -0.06527006	      0.88309758	     -0.00018371	     -0.21947158	     -0.00334167	     -0.00031996	    189.47451487
      1.28095982	     -0.06139320	     -0.00000988	     -0.20234169	     -0.06527508	      0.88309710	     -0.00018370	     -0.21948635	     -0.00337364	     -0.00031479	    190.05380410
      1.28245554	     -0.06142371	     -0.00001107	     -0.20237188	     -0.06528015	      0.88309663	     -0.00018370	     -0.21950096	     -0.00340484	     -0.00031021	    190.64376478
      1.28395126	     -0.06146330	     -0.00001520	     -0.20241112	     -0.06528526	      0.88309617	     -0.00018371	     -0.21951537	     -0.00343403	     -0.00030469	    189.10059734
      1.28544699	     -0.06149225	     -0.00001625	     -0.20243976	     -0.06529042	      0.88309572	     -0.00018374	     -0.21952967	     -0.00346458	     -0.00030050	    190.57145474
      1.28678233	     -0.06153024	     -0.00001966	     -0.20247746	     -0.06529506	      0.88309532	     -0.00018376	     -0.21954222	     -0.00348949	     -0.00029645	    189.24478311
      1.28811768	     -0.06156148	     -0.00002130	     -0.20250843	     -0.06529974	      0.88309493	     -0.00018380	     -0.21955469	     -0.00351519	     -0.00029328	    189.83270248
      1.28978600	     -0.06160811	     -0.00002451	     -0.20255472	     -0.06530563	      0.88309444	     -0.00018385	     -0.21957006	     -0.00354534	     -0.00028948	    188.74354021
      1.29145432	     -0.06164626	     -0.00002618	     -0.20259255	     -0.06531157	      0.88309396	     -0.00018392	     -0.21958529	     -0.00357664	     -0.00028710	    190.51009733
      1.29274336	     -0.06168612	     -0.00002915	     -0.20263216	     -0.06531620	      0.88309359	     -0.00018397	     -0.21959684	     -0.00359811	     -0.00028480	    188.73460471
      1.29403240	     -0.06171906	     -0.00003085	     -0.20266486	     -0.06532085	      0.88309323	     -0.00018404	     -0.21960833	     -0.00362060	     -0.00028379	    189.25138026
      1.29565250	     -0.06176565	     -0.00003363	     -0.20271116	     -0.06532674	      0.88309277	     -0.00018413	     -0.21962257	     -0.00364695	     -0.00028274	    188.07123677
      1.29727259	     -0.06180481	     -0.00003576	     -0.20275003	     -0.06533267	      0.88309231	     -0.00018424	     -0.21963664	     -0.00367420	     -0.00028271	    189.27215135
      1.29889269	     -0.06185550	     -0.00003900	     -0.20280043	     -0.06533864	      0.88309185	     -0.00018435	     -0.21965042	     -0.00369911	     -0.00028346	    188.24252789
      1.30030064	     -0.06189045	     -0.00004058	     -0.20283516	     -0.06534386	      0.88309145	     -0.00018446	     -0.21966233	     -0.00372067	     -0.00028430	    188.10271751
      1.30170858	     -0.06193158	     -0.00004333	     -0.20287604	     -0.06534912	      0.88309105	     -0.00018458	     -0.21967404	     -0.00374193	     -0.00028596	    188.23322789
      1.30339834	     -0.06197808	     -0.00004553	     -0.20292228	     -0.06535546	      0.88309057	     -0.00018473	     -0.21968797	     -0.00376603	     -0.00028834	    187.57661446
      1.30485854	     -0.06202090	     -0.00004860	     -0.20296486	     -0.06536097	      0.88309014	     -0.00018487	     -0.21969983	     -0.00378703	     -0.00029128	    188.04165807
      1.30631874	     -0.06206200	     -0.00005047	     -0.20300574	     -0.06536652	      0.88308972	     -0.00018502	     -0.21971156	     -0.00380660	     -0.00029422	    187.54182170
      1.30777894	     -0.06210541	     -0.00005346	     -0.20304893	     -0.06537209	      0.88308928	     -0.00018518	     -0.21972317	     -0.00382583	     -0.00029789	    187.41864142
      1.30923914	     -0.06214536	     -0.00005543	     -0.20308868	     -0.06537769	      0.88308885	     -0.00018535	     -0.21973463	     -0.00384428	     -0.00030168	    187.16376725
      1.31100032	     -0.06219679	     -0.00005919	     -0.20313986	     -0.06538448	      0.88308831	     -0.00018557	     -0.21974820	     -0.00386602	     -0.00030680	    187.27204371
      1.31242573	     -0.06223462	     -0.00006070	     -0.20317751	     -0.06539000	      0.88308787	     -0.00018575	     -0.21975900	     -0.00388290	     -0.00031144	    187.40527664
      1.31385113	     -0.06227587	     -0.00006368	     -0.20321857	     -0.06539555	      0.88308742	     -0.00018595	     -0.21976960	     -0.00389856	     -0.00031561	    186.49451955
      1.31527653	     -0.06231166	     -0.00006569	     -0.20325418	     -0.06540112	      0.88308697	     -0.00018615	     -0.21978001	     -0.00391477	     -0.00032034	    187.24497096
      1.31704883	     -0.06236361	     -0.00006921	     -0.20330592	     -0.06540807	      0.88308640	     -0.00018641	     -0.21979261	     -0.00393223	     -0.00032563	    185.33334545
      1.31843683	     -0.06239464	     -0.00007110	     -0.20333679	     -0.06541354	      0.88308594	     -0.00018662	     -0.21980228	     -0.00394769	     -0.00032997	    187.17095141
      1.31982482	     -0.06243220	     -0.00007382	     -0.20337419	     -0.06541903	      0.88308548	     -0.00018685	     -0.21981168	     -0.00396080	     -0.00033377	    186.50152804
      1.32121282	     -0.06246539	     -0.00007600	     -0.20340723	     -0.06542454	      0.88308502	     -0.00018707	     -0.21982088	     -0.00397410	     -0.00033758	    186.87979786
      1.32315993	     -0.06251636	     -0.00007999	     -0.20345800	     -0.06543229	      0.88308435	     -0.00018741	     -0.21983337	     -0.00399136	     -0.00034272	    186.41218996
      1.32465627	     -0.06254279	     -0.00008176	     -0.20348428	     -0.06543828	      0.88308384	     -0.00018768	     -0.21984261	     -0.00400460	     -0.00034475	    186.45517610
      1.32615260	     -0.06257632	     -0.00008518	     -0.20351765	     -0.06544428	      0.88308332	     -0.00018795	     -0.21985138	     -0.00401717	     -0.00034660	    186.72482613
      1.32764894	     -0.06260315	     -0.00008730	     -0.20354434	     -0.06545030	      0.88308280	     -0.00018824	     -0.21985980	     -0.00402957	     -0.00034847	    187.70596913
      1.32914528	     -0.06263366	     -0.00009085	     -0.20357471	     -0.06545634	      0.88308228	     -0.00018853	     -0.21986778	     -0.00404004	     -0.00034824	    186.26425004
      1.33064161	     -0.06265319	     -0.00009359	     -0.20359411	     -0.06546239	      0.88308176	     -0.00018883	     -0.21987538	     -0.00405230	     -0.00034770	    187.91025259
      1.33213795	     -0.06268004	     -0.00009749	     -0.20362081	     -0.06546846	      0.88308124	     -0.00018914	     -0.21988246	     -0.00406231	     -0.00034511	    186.51110337
      1.33363429	     -0.06269544	     -0.00010044	     -0.20363608	     -0.06547455	      0.88308073	     -0.00018945	     -0.21988914	     -0.00407423	     -0.00034144	    187.93952815
      1.33513062	     -0.06271729	     -0.00010408	     -0.20365779	     -0.06548065	      0.88308022	     -0.00018978	     -0.21989530	     -0.00408477	     -0.00033618	    187.28291827
      1.33662696	     -0.06273010	     -0.00010663	     -0.20367048	     -0.06548677	      0.88307972	     -0.00019011	     -0.21990104	     -0.00409603	     -0.00032923	    187.65171650
      1.33812330	     -0.06274755	     -0.00010991	     -0.20368780	     -0.06549291	      0.88307924	     -0.00019045	     -0.21990630	     -0.00410737	     -0.00032136	    187.93307221
      1.33961963	     -0.06276246	     -0.00011239	     -0.20370259	     -0.06549907	      0.88307876	     -0.00019080	     -0.21991122	     -0.00411824	     -0.00031208	    187.48919969
      1.34111597	     -0.06277966	     -0.00011555	     -0.20371966	     -0.06550524	      0.88307830	     -0.00019115	     -0.21991584	     -0.00413007	     -0.00030229	    188.16617930
      1.34313246	     -0.06280533	     -0.00011831	     -0.20374519	     -0.06551358	      0.88307771	     -0.00019164	     -0.21992178	     -0.00414437	     -0.00028804	    186.80615438
      1.34443266	     -0.06282254	     -0.00012148	     -0.20376227	     -0.06551898	      0.88307734	     -0.00019196	     -0.21992545	     -0.00415528	     -0.00027888	    188.08970016
      1.34573286	     -0.06284016	     -0.00012314	     -0.20377980	     -0.06552438	      0.88307698	     -0.00019229	     -0.21992903	     -0.00416511	     -0.00027001	    188.30589909
      1.34749933	     -0.06286820	     -0.00012620	     -0.20380771	     -0.06553175	      0.88307651	     -0.00019275	     -0.21993378	     -0.00417751	     -0.00025829	    187.48790868
      1.34926580	     -0.06288640	     -0.00012788	     -0.20382579	     -0.06553915	      0.88307607	     -0.00019321	     -0.21993845	     -0.00419146	     -0.00024818	    189.36003613
      1.35061227	     -0.06291089	     -0.00013075	     -0.20385018	     -0.06554479	      0.88307574	     -0.00019357	     -0.21994176	     -0.00419999	     -0.00024016	    187.91012068
      1.35195874	     -0.06292884	     -0.00013227	     -0.20386805	     -0.06555046	      0.88307542	     -0.00019394	     -0.21994506	     -0.00420948	     -0.00023377	    188.60807986
      1.35365815	     -0.06295632	     -0.00013492	     -0.20389542	     -0.06555762	      0.88307503	     -0.00019441	     -0.21994910	     -0.00422037	     -0.00022718	    188.37547388
      1.35535756	     -0.06297747	     -0.00013634	     -0.20391647	     -0.06556480	      0.88307465	     -0.00019489	     -0.21995304	     -0.00423096	     -0.00022198	    188.35851582
      1.35705697	     -0.06301064	     -0.00014023	     -0.20394952	     -0.06557200	      0.88307427	     -0.00019538	     -0.21995676	     -0.00424146	     -0.00021873	    188.44848682
      1.35834933	     -0.06302348	     -0.00014063	     -0.20396231	     -0.06557749	      0.88307399	     -0.00019575	     -0.21995961	     -0.00424913	     -0.00021687	    188.76588201
      1.35964170	     -0.06304514	     -0.00014262	     -0.20398390	     -0.06558298	      0.88307371	     -0.00019613	     -0.21996234	     -0.00425644	     -0.00021655	    188.90861270
      1.36147140	     -0.06307359	     -0.00014448	     -0.20401226	     -0.06559078	      0.88307331	     -0.00019668	     -0.21996617	     -0.00426589	     -0.00021773	    188.52932239
      1.36330111	     -0.06310534	     -0.00014795	     -0.20404390	     -0.06559859	      0.88307291	     -0.00019724	     -0.21996992	     -0.00427539	     -0.00022084	    188.69421232
      1.36461224	     -0.06312265	     -0.00014820	     -0.20406117	     -0.06560420	      0.88307262	     -0.00019764	     -0.21997257	     -0.00428196	     -0.00022448	    189.20471789
      1.36592336	     -0.06314519	     -0.00015003	     -0.20408365	     -0.06560982	      0.88307232	     -0.00019805	     -0.21997518	     -0.00428775	     -0.00022886	    188.88064983
      1.36763112	     -0.06317200	     -0.00015146	     -0.20411039	     -0.06561715	      0.88307193	     -0.00019859	     -0.21997855	     -0.00429536	     -0.00023626	    189.24509580
      1.36933889	     -0.06320369	     -0.00015398	     -0.20414200	     -0.06562449	      0.88307152	     -0.00019914	     -0.21998188	     -0.00430179	     -0.00024492	    188.51259782
      1.37104665	     -0.06322373	     -0.00015401	     -0.20416201	     -0.06563185	      0.88307109	     -0.00019970	     -0.21998528	     -0.00430860	     -0.00025469	    189.22510637
      1.37241135	     -0.06325319	     -0.00015678	     -0.20419140	     -0.06563773	      0.88307074	     -0.00020015	     -0.21998788	     -0.00431331	     -0.00026377	    189.16242167
      1.37377606	     -0.06327466	     -0.00015741	     -0.20421284	     -0.06564362	      0.88307037	     -0.00020060	     -0.21999059	     -0.00431740	     -0.00027320	    188.94976073
      1.37514076	     -0.06329908	     -0.00015888	     -0.20423721	     -0.06564951	      0.88306999	     -0.00020106	     -0.21999329	     -0.00432162	     -0.00028360	    189.32877426
      1.37695034	     -0.06333367	     -0.00016005	     -0.20427177	     -0.06565734	      0.88306946	     -0.00020167	     -0.21999694	     -0.00432511	     -0.00029765	    187.52853282
      1.37850901	     -0.06335760	     -0.00016180	     -0.20429565	     -0.06566408	      0.88306899	     -0.00020220	     -0.22000014	     -0.00432997	     -0.00031038	    189.18250283
      1.38006768	     -0.06338658	     -0.00016244	     -0.20432461	     -0.06567083	      0.88306850	     -0.00020274	     -0.22000334	     -0.00433268	     -0.00032350	    188.80813054
      1.38162635	     -0.06341543	     -0.00016394	     -0.20435343	     -0.06567759	      0.88306798	     -0.00020329	     -0.22000662	     -0.00433579	     -0.00033750	    189.77289102
      1.38318502	     -0.06344666	     -0.00016406	     -0.20438466	     -0.06568435	      0.88306744	     -0.00020384	     -0.22001001	     -0.00433654	     -0.00035089	    188.01413177
      1.38474370	     -0.06347273	     -0.00016593	     -0.20441070	     -0.06569111	      0.88306689	     -0.00020439	     -0.22001354	     -0.00433909	     -0.00036472	    189.54720512
      1.38630237	     -0.06350450	     -0.00016604	     -0.20444247	     -0.06569787	      0.88306631	     -0.00020495	     -0.22001709	     -0.00433988	     -0.00037887	    189.30208964
      1.38786104	     -0.06353523	     -0.00016789	     -0.20447319	     -0.06570464	      0.88306571	     -0.00020552	     -0.22002076	     -0.00433969	     -0.00039191	    188.53943579
      1.38941971	     -0.06356219	     -0.00016761	     -0.20450017	     -0.06571140	      0.88306509	     -0.00020609	     -0.22002452	     -0.00434024	     -0.00040563	    189.52273988
      1.39097838	     -0.06359598	     -0.00016950	     -0.20453395	     -0.06571817	      0.88306444	     -0.00020666	     -0.22002829	     -0.00433886	     -0.00041843	    188.82405737
      1.39253705	     -0.06362501	     -0.00016900	     -0.20456303	     -0.06572493	      0.88306378	     -0.00020724	     -0.22003221	     -0.00433756	     -0.00043134	    188.92570788
      1.39409572	     -0.06365675	     -0.00017083	     -0.20459477	     -0.06573169	      0.88306310	     -0.00020782	     -0.22003616	     -0.00433528	     -0.00044315	    188.64018671
      1.39565439	     -0.06368654	     -0.00017002	     -0.20462461	     -0.06573844	      0.88306240	     -0.00020841	     -0.22004019	     -0.00433312	     -0.00045541	    189.36417722
      1.39721306	     -0.06372260	     -0.00017207	     -0.20466068	     -0.06574520	      0.88306168	     -0.00020900	     -0.22004429	     -0.00432873	     -0.00046613	    187.93065614
      1.39877174	     -0.06374885	     -0.00017076	     -0.20468699	     -0.06575194	      0.88306095	     -0.00020959	     -0.22004854	     -0.00432567	     -0.00047724	    189.21633790
      1.40033041	     -0.06378804	     -0.00017293	     -0.20472621	     -0.06575868	      0.88306019	     -0.00021019	     -0.22005275	     -0.00432036	     -0.00048734	    188.33466483
      1.40188908	     -0.06381638	     -0.00017128	     -0.20475464	     -0.06576541	      0.88305943	     -0.00021079	     -0.22005718	     -0.00431520	     -0.00049724	    188.58245771
      1.40344775	     -0.06385533	     -0.00017353	     -0.20479362	     -0.06577213	      0.88305865	     -0.00021140	     -0.22006162	     -0.00430889	     -0.00050643	    188.17619031
      1.40500642	     -0.06388611	     -0.00017158	     -0.20482451	     -0.06577884	      0.88305785	     -0.00021201	     -0.22006627	     -0.00430212	     -0.00051554	    188.13310370
      1.40656509	     -0.06392553	     -0.00017398	     -0.20486397	     -0.06578554	      0.88305704	     -0.00021263	     -0.22007094	     -0.00429439	     -0.00052365	    187.61516822
      1.40791380	     -0.06395384	     -0.00017241	     -0.20489237	     -0.06579133	      0.88305633	     -0.00021316	     -0.22007514	     -0.00428777	     -0.00053102	    188.07982622
      1.40926251	     -0.06398708	     -0.00017340	     -0.20492567	     -0.06579711	      0.88305561	     -0.00021370	     -0.22007941	     -0.00427970	     -0.00053742	    187.20042029
      1.41061121	     -0.06401808	     -0.00017344	     -0.20495676	     -0.06580287	      0.88305488	     -0.00021424	     -0.22008382	     -0.00427202	     -0.00054390	    187.54243915
      1.41257531	     -0.06407116	     -0.00017426	     -0.20500996	     -0.06581125	      0.88305380	     -0.00021503	     -0.22009046	     -0.00425822	     -0.00055238	    185.45403579
      1.41415526	     -0.06410350	     -0.00017360	     -0.20504240	     -0.06581797	      0.88305292	     -0.00021567	     -0.22009606	     -0.00424882	     -0.00055895	    187.28078682
      1.41573520	     -0.06414989	     -0.00017422	     -0.20508891	     -0.06582467	      0.88305203	     -0.00021632	     -0.22010170	     -0.00423656	     -0.00056512	    186.18135308
      1.41731514	     -0.06418821	     -0.00017293	     -0.20512736	     -0.06583136	      0.88305114	     -0.00021697	     -0.22010763	     -0.00422474	     -0.00057148	    186.99383036
      1.41889508	     -0.06423780	     -0.00017368	     -0.20517707	     -0.06583802	      0.88305023	     -0.00021762	     -0.22011367	     -0.00421033	     -0.00057704	    185.02264143
      1.42031619	     -0.06427081	     -0.00017235	     -0.20521022	     -0.06584400	      0.88304941	     -0.00021821	     -0.22011935	     -0.00419871	     -0.00058259	    186.38584605
      1.42173729	     -0.06431518	     -0.00017244	     -0.20525472	     -0.06584995	      0.88304857	     -0.00021880	     -0.22012509	     -0.00418460	     -0.00058760	    185.11216008
      1.42315840	     -0.06435384	     -0.00017163	     -0.20529353	     -0.06585589	      0.88304774	     -0.00021940	     -0.22013104	     -0.00417088	     -0.00059291	    185.51351609
      1.42506118	     -0.06441319	     -0.00017111	     -0.20535308	     -0.06586381	      0.88304660	     -0.00022021	     -0.22013918	     -0.00415003	     -0.00059974	    184.03523687
      1.42645180	     -0.06444978	     -0.00016977	     -0.20538982	     -0.06586957	      0.88304576	     -0.00022080	     -0.22014535	     -0.00413540	     -0.00060506	    185.13529318
      1.42784242	     -0.06449258	     -0.00016888	     -0.20543279	     -0.06587531	      0.88304492	     -0.00022139	     -0.22015159	     -0.00411854	     -0.00060992	    184.02796595
      1.42923304	     -0.06453119	     -0.00016743	     -0.20547158	     -0.06588103	      0.88304407	     -0.00022199	     -0.22015798	     -0.00410201	     -0.00061516	    184.47267917
      1.43097013	     -0.06458420	     -0.00016552	     -0.20552484	     -0.06588813	      0.88304299	     -0.00022273	     -0.22016608	     -0.00407858	     -0.00062104	    182.40289940
      1.43270721	     -0.06462495	     -0.00016300	     -0.20556582	     -0.06589520	      0.88304191	     -0.00022348	     -0.22017442	     -0.00405686	     -0.00062688	    184.23437887
      1.43411507	     -0.06466749	     -0.00016094	     -0.20560858	     -0.06590089	      0.88304102	     -0.00022409	     -0.22018114	     -0.00403643	     -0.00063109	    182.87822745
      1.43552293	     -0.06470226	     -0.00015829	     -0.20564357	     -0.06590656	      0.88304013	     -0.00022471	     -0.22018803	     -0.00401655	     -0.00063540	    183.48886174
      1.43723196	     -0.06474769	     -0.00015491	     -0.20568929	     -0.06591341	      0.88303904	     -0.00022545	     -0.22019649	     -0.00399006	     -0.00063969	    181.89735608
      1.43894100	     -0.06477930	     -0.00015081	     -0.20572120	     -0.06592020	      0.88303794	     -0.00022620	     -0.22020510	     -0.00396526	     -0.00064393	    184.01001747
      1.44032910	     -0.06481339	     -0.00014765	     -0.20575553	     -0.06592569	      0.88303705	     -0.00022680	     -0.22021201	     -0.00394208	     -0.00064544	    181.73952652
      1.44171719	     -0.06483883	     -0.00014403	     -0.20578122	     -0.06593115	      0.88303615	     -0.00022741	     -0.22021902	     -0.00392019	     -0.00064704	    182.50049019
      1.44343304	     -0.06487261	     -0.00013942	     -0.20581533	     -0.06593785	      0.88303504	     -0.00022817	     -0.22022774	     -0.00389130	     -0.00064797	    181.39954367
      1.44514888	     -0.06489497	     -0.00013413	     -0.20583802	     -0.06594450	      0.88303393	     -0.00022893	     -0.22023654	     -0.00386271	     -0.00064723	    181.50332233
      1.44656146	     -0.06491646	     -0.00013017	     -0.20585978	     -0.06594994	      0.88303302	     -0.00022955	     -0.22024370	     -0.00383886	     -0.00064546	    181.32843774
      1.44797404	     -0.06493273	     -0.00012575	     -0.20587632	     -0.06595535	      0.88303211	     -0.00023018	     -0.22025092	     -0.00381504	     -0.00064296	    181.83730049
      1.44978418	     -0.06495595	     -0.00012018	     -0.20589991	     -0.06596223	      0.88303095	     -0.00023099	     -0.22026022	     -0.00378281	     -0.00063775	    180.17378245
      1.45132766	     -0.06496551	     -0.00011527	     -0.20590976	     -0.06596805	      0.88302997	     -0.00023168	     -0.22026823	     -0.00375737	     -0.00063218	    181.97112864
      1.45287114	     -0.06498170	     -0.00011049	     -0.20592625	     -0.06597382	      0.88302900	     -0.00023238	     -0.22027622	     -0.00372961	     -0.00062491	    180.36675300
      1.45441462	     -0.06498733	     -0.00010544	     -0.20593218	     -0.06597956	      0.88302804	     -0.00023308	     -0.22028431	     -0.00370323	     -0.00061616	    181.03843219
      1.45595810	     -0.06499923	     -0.00010081	     -0.20594437	     -0.06598526	      0.88302709	     -0.00023379	     -0.22029239	     -0.00367643	     -0.00060639	    180.78354331
      1.45750159	     -0.06500556	     -0.00009591	     -0.20595100	     -0.06599091	      0.88302617	     -0.00023449	     -0.22030064	     -0.00364951	     -0.00059489	    180.50009540
      1.45904507	     -0.06501722	     -0.00009124	     -0.20596294	     -0.06599652	      0.88302526	     -0.00023521	     -0.22030906	     -0.00362302	     -0.00058256	    180.32719132
      1.46076677	     -0.06503564	     -0.00008622	     -0.20598168	     -0.06600273	      0.88302427	     -0.00023601	     -0.22031898	     -0.00359354	     -0.00056827	    180.16088242
      1.46248846	     -0.06506297	     -0.00008122	     -0.20600931	     -0.06600890	      0.88302330	     -0.00023682	     -0.22032967	     -0.00356341	     -0.00055285	    178.44657190
      1.46394191	     -0.06508535	     -0.00007712	     -0.20603195	     -0.06601406	      0.88302251	     -0.00023750	     -0.22033948	     -0.00353936	     -0.00054075	    179.70995982
      1.46539536	     -0.06511850	     -0.00007302	     -0.20606535	     -0.06601918	      0.88302173	     -0.00023820	     -0.22035004	     -0.00351388	     -0.00052963	    179.10597820
      1.46714623	     -0.06516037	     -0.00006811	     -0.20610753	     -0.06602531	      0.88302081	     -0.00023903	     -0.22036396	     -0.00348298	     -0.00051793	    179.21200400
      1.46889710	     -0.06521410	     -0.00006336	     -0.20616158	     -0.06603138	      0.88301992	     -0.00023988	     -0.22037919	     -0.00345086	     -0.00050900	    178.12975519
      1.47026376	     -0.06525341	     -0.00005961	     -0.20620114	     -0.06603608	      0.88301922	     -0.00024055	     -0.22039209	     -0.00342571	     -0.00050314	    178.22569938
      1.47163042	     -0.06530084	     -0.00005592	     -0.20624883	     -0.06604074	      0.88301854	     -0.00024122	     -0.22040584	     -0.00339928	     -0.00049941	    177.55758939
      1.47299708	     -0.06534879	     -0.00005203	     -0.20629703	     -0.06604537	      0.88301786	     -0.00024189	     -0.22042047	     -0.00337259	     -0.00049831	    177.75287143
      1.47476394	     -0.06541815	     -0.00004705	     -0.20636676	     -0.06605130	      0.88301698	     -0.00024277	     -0.22044066	     -0.00333525	     -0.00049952	    175.60706624
      1.47653080	     -0.06548182	     -0.00004223	     -0.20643078	     -0.06605716	      0.88301609	     -0.00024365	     -0.22046231	     -0.00329915	     -0.00050443	    177.09237607
      1.47794996	     -0.06554457	     -0.00003834	     -0.20649384	     -0.06606182	      0.88301537	     -0.00024437	     -0.22048058	     -0.00326702	     -0.00051058	    175.55480168
      1.47936912	     -0.06560524	     -0.00003465	     -0.20655482	     -0.06606643	      0.88301464	     -0.00024509	     -0.22049982	     -0.00323507	     -0.00051940	    176.04984215
      1.48116379	     -0.06569193	     -0.00003011	     -0.20664192	     -0.06607220	      0.88301369	     -0.00024601	     -0.22052546	     -0.00319121	     -0.00053321	    173.96230569
      1.48268563	     -0.06576008	     -0.00002638	     -0.20671041	     -0.06607703	      0.88301287	     -0.00024680	     -0.22054840	     -0.00315471	     -0.00054790	    175.34152995
      1.48420747	     -0.06583847	     -0.00002296	     -0.20678918	     -0.06608180	      0.88301203	     -0.00024759	     -0.22057229	     -0.00311457	     -0.00056394	    173.61809573
      1.48572931	     -0.06591377	     -0.00002031	     -0.20686484	     -0.06608651	      0.88301115	     -0.00024839	     -0.22059730	     -0.00307465	     -0.00058268	    174.44695019
      1.48725115	     -0.06599620	     -0.00001734	     -0.20694766	     -0.06609115	      0.88301025	     -0.00024920	     -0.22062334	     -0.00303114	     -0.00060197	    172.32492918
      1.48877299	     -0.06607302	     -0.00001410	     -0.20702488	     -0.06609573	      0.88300932	     -0.00025001	     -0.22065041	     -0.00298826	     -0.00062315	    173.31305864
      1.49029483	     -0.06615774	     -0.00001069	     -0.20711003	     -0.06610025	      0.88300836	     -0.00025082	     -0.22067829	     -0.00294202	     -0.00064493	    171.83431269
      1.49181667	     -0.06623847	     -0.00000749	     -0.20719120	     -0.06610469	      0.88300736	     -0.00025164	     -0.22070704	     -0.00289505	     -0.00066719	    171.72071896
      1.49368796	     -0.06634146	     -0.00000327	     -0.20729476	     -0.06611005	      0.88300608	     -0.00025266	     -0.22074343	     -0.00283517	     -0.00069577	    171.73581456
      1.49555925	     -0.06645136	     -0.00000021	     -0.20740525	     -0.06611530	      0.88300476	     -0.00025369	     -0.22078087	     -0.00277086	     -0.00072313	    169.62108900
      1.49709319	     -0.06653864	      0.00000288	     -0.20749302	     -0.06611951	      0.88300363	     -0.00025454	     -0.22081243	     -0.00271833	     -0.00074587	    170.39487616
      1.49862712	     -0.06662959	      0.00000505	     -0.20758449	     -0.06612364	      0.88300247	     -0.00025540	     -0.22084461	     -0.00266233	     -0.00076742	    169.48627808
      1.50016105	     -0.06672133	      0.00000787	     -0.20767676	     -0.06612768	      0.88300128	     -0.00025626	     -0.22087742	     -0.00260550	     -0.00078874	    169.73024402
      1.50169498	     -0.06681633	      0.00001001	     -0.20777231	     -0.06613163	      0.88300005	     -0.00025713	     -0.22091079	     -0.00254537	     -0.00080807	    168.20805823
      1.50322891	     -0.06690560	      0.00001238	     -0.20786214	     -0.06613548	      0.88299880	     -0.00025800	     -0.22094466	     -0.00248498	     -0.00082657	    168.83772404
      1.50504110	     -0.06701920	      0.00001420	     -0.20797643	     -0.06613992	      0.88299728	     -0.00025904	     -0.22098519	     -0.00240957	     -0.00084637	    167.23081694
      1.50685328	     -0.06712566	      0.00001597	     -0.20808360	     -0.06614422	      0.88299573	     -0.00026009	     -0.22102650	     -0.00233314	     -0.00086237	    167.13911509
      1.50836091	     -0.06721817	      0.00001794	     -0.20817672	     -0.06614769	      0.88299442	     -0.00026097	     -0.22106129	     -0.00226703	     -0.00087408	    166.59715862
      1.50986853	     -0.06730962	      0.00001963	     -0.20826880	     -0.06615105	      0.88299310	     -0.00026185	     -0.22109642	     -0.00219950	     -0.00088423	    166.89649922
      1.51143525	     -0.06740599	      0.00002112	     -0.20836584	     -0.06615444	      0.88299170	     -0.00026277	     -0.22113318	     -0.00212700	     -0.00089316	    166.63499077
      1.51300196	     -0.06749975	      0.00002276	     -0.20846031	     -0.06615772	      0.88299030	     -0.00026370	     -0.22117012	     -0.00205166	     -0.00089900	    165.26999416
      1.51456868	     -0.06759011	      0.00002435	     -0.20855138	     -0.06616087	      0.88298889	     -0.00026464	     -0.22120711	     -0.00197600	     -0.00090314	    166.04867884
      1.51659523	     -0.06771414	      0.00002591	     -0.20867638	     -0.06616477	      0.88298706	     -0.00026586	     -0.22125493	     -0.00187255	     -0.00090483	    163.32556850
      1.51815461	     -0.06779225	      0.00002605	     -0.20875521	     -0.06616763	      0.88298565	     -0.00026681	     -0.22129179	     -0.00179384	     -0.00090327	    165.00648178
      1.51971399	     -0.06788046	      0.00002565	     -0.20884416	     -0.06617037	      0.88298424	     -0.00026776	     -0.22132847	     -0.00171126	     -0.00089940	    164.06218100
      1.52127337	     -0.06796317	      0.00002555	     -0.20892763	     -0.06617297	      0.88298284	     -0.00026872	     -0.22136506	     -0.00162819	     -0.00089388	    164.82307976
      1.52283275	     -0.06804621	      0.00002588	     -0.20901148	     -0.06617544	      0.88298145	     -0.00026969	     -0.22140137	     -0.00154153	     -0.00088460	    162.91970122
      1.52439213	     -0.06812120	      0.00002583	     -0.20908726	     -0.06617778	      0.88298008	     -0.00027066	     -0.22143731	     -0.00145563	     -0.00087400	    164.35076626
      1.52595151	     -0.06819631	      0.00002587	     -0.20916320	     -0.06617998	      0.88297873	     -0.00027164	     -0.22147263	     -0.00136539	     -0.00085979	    162.26025348
      1.52751090	     -0.06826157	      0.00002573	     -0.20922930	     -0.06618204	      0.88297740	     -0.00027263	     -0.22150733	     -0.00127624	     -0.00084395	    163.70844952
      1.52907028	     -0.06833009	      0.00002526	     -0.20929868	     -0.06618396	      0.88297610	     -0.00027363	     -0.22154125	     -0.00118322	     -0.00082502	    161.98033976
      1.53062966	     -0.06838919	      0.00002415	     -0.20935862	     -0.06618573	      0.88297483	     -0.00027463	     -0.22157441	     -0.00109096	     -0.00080428	    163.10312565
      1.53218904	     -0.06845157	      0.00002218	     -0.20942186	     -0.06618736	      0.88297359	     -0.00027564	     -0.22160662	     -0.00099570	     -0.00078068	    162.07323611
      1.53411086	     -0.06851746	      0.00001916	     -0.20948881	     -0.06618916	      0.88297212	     -0.00027690	     -0.22164502	     -0.00087797	     -0.00074891	    162.66407204
      1.53580934	     -0.06857338	      0.00001669	     -0.20954569	     -0.06619056	      0.88297088	     -0.00027802	     -0.22167756	     -0.00077084	     -0.00071664	    160.60991250
      1.53750783	     -0.06862323	      0.00001218	     -0.20959647	     -0.06619178	      0.88296969	     -0.00027916	     -0.22170882	     -0.00066516	     -0.00068304	    162.89293562
      1.53901362	     -0.06867181	      0.00000933	     -0.20964592	     -0.06619271	      0.88296869	     -0.00028016	     -0.22173541	     -0.00056787	     -0.00065221	    161.69644941
      1.54051942	     -0.06871475	      0.00000500	     -0.20968971	     -0.06619349	      0.88296773	     -0.00028118	     -0.22176104	     -0.00047026	     -0.00061924	    161.20500482
      1.54202522	     -0.06875490	      0.00000090	     -0.20973071	     -0.06619412	      0.88296682	     -0.00028220	     -0.22178561	     -0.00037253	     -0.00058588	    161.69674511
      1.54397041	     -0.06881197	     -0.00000526	     -0.20978890	     -0.06619472	      0.88296572	     -0.00028354	     -0.22181574	     -0.00024358	     -0.00054153	    160.31327525
      1.54591560	     -0.06885607	     -0.00001179	     -0.20983412	     -0.06619507	      0.88296472	     -0.00028488	     -0.22184422	     -0.00011526	     -0.00049497	    160.65164524
      1.54755252	     -0.06889286	     -0.00001692	     -0.20987186	     -0.06619517	      0.88296394	     -0.00028601	     -0.22186674	     -0.00000547	     -0.00045587	    160.54094989
      1.54918944	     -0.06892941	     -0.00002257	     -0.20990937	     -0.06619509	      0.88296322	     -0.00028715	     -0.22188793	      0.00010473	     -0.00041753	    161.22896754
      1.55106014	     -0.06896828	     -0.00002860	     -0.20994936	     -0.06619478	      0.88296248	     -0.00028846	     -0.22191048	      0.00023365	     -0.00037348	    159.43386110
      1.55293083	     -0.06899752	     -0.00003583	     -0.20997970	     -0.06619422	      0.88296182	     -0.00028978	     -0.22193122	      0.00035949	     -0.00033113	    162.78513907
      1.55438412	     -0.06902066	     -0.00004002	     -0.21000374	     -0.06619362	      0.88296137	     -0.00029081	     -0.22194595	      0.00046214	     -0.00029716	    159.56910062
      1.55583741	     -0.06903414	     -0.00004500	     -0.21001809	     -0.06619288	      0.88296096	     -0.00029184	     -0.22195945	      0.00056210	     -0.00026472	    160.85165999
      1.55775736	     -0.06905583	     -0.00005115	     -0.21004097	     -0.06619167	      0.88296049	     -0.00029321	     -0.22197531	      0.00069617	     -0.00022358	    160.91492715
      1.55967731	     -0.06906443	     -0.00005783	     -0.21005076	     -0.06619021	      0.88296010	     -0.00029459	     -0.22198897	      0.00083132	     -0.00018206	    159.72461439
      1.56113569	     -0.06906228	     -0.00006153	     -0.21004952	     -0.06618892	      0.88295986	     -0.00029563	     -0.22199778	      0.00093320	     -0.00015149	    160.33672861
      1.56259407	     -0.06906022	     -0.00006638	     -0.21004836	     -0.06618748	      0.88295966	     -0.00029668	     -0.22200513	      0.00103541	     -0.00012169	    160.80042929
      1.56491545	     -0.06905095	     -0.00007282	     -0.21004055	     -0.06618489	      0.88295943	     -0.00029836	     -0.22201403	      0.00119904	     -0.00007514	    160.11130215
      1.56633550	     -0.06903971	     -0.00007805	     -0.21003017	     -0.06618312	      0.88295935	     -0.00029938	     -0.22201781	      0.00129771	     -0.00004657	    160.90788026
      1.56775554	     -0.06902849	     -0.00008222	     -0.21001983	     -0.06618120	      0.88295930	     -0.00030041	     -0.22202040	      0.00139738	     -0.00001822	    160.32381109
      1.56917559	     -0.06901468	     -0.00008660	     -0.21000690	     -0.06617915	      0.88295929	     -0.00030144	     -0.22202186	      0.00149585	      0.00000928	    160.96780849
      1.57101740	     -0.06899792	     -0.00009234	     -0.20999126	     -0.06617628	      0.88295934	     -0.00030278	     -0.22202217	      0.00162458	      0.00004481	    159.75086966
      1.57267089	     -0.06897191	     -0.00009780	     -0.20996625	     -0.06617350	      0.88295944	     -0.00030398	     -0.22202098	      0.00173733	      0.00007565	    161.71026014
      1.57432438	     -0.06894774	     -0.00010357	     -0.20994307	     -0.06617053	      0.88295959	     -0.00030518	     -0.22201822	      0.00185235	      0.00010755	    159.98065735
      1.57597787	     -0.06890571	     -0.00010933	     -0.20990202	     -0.06616738	      0.88295980	     -0.00030639	     -0.22201390	      0.00196432	      0.00013885	    161.65122867
      1.57763136	     -0.06885661	     -0.00011453	     -0.20985392	     -0.06616403	      0.88296005	     -0.00030759	     -0.22200758	      0.00207710	      0.00017102	    161.30607931
      1.57928486	     -0.06879047	     -0.00011969	     -0.20978876	     -0.06616051	      0.88296036	     -0.00030879	     -0.22199915	      0.00218729	      0.00020412	    162.80861823
      1.58093835	     -0.06871110	     -0.00012388	     -0.20971039	     -0.06615680	      0.88296073	     -0.00031000	     -0.22198833	      0.00229760	      0.00023999	    162.07211515
      1.58259184	     -0.06861417	     -0.00012792	     -0.20961442	     -0.06615291	      0.88296116	     -0.00031120	     -0.22197500	      0.00240366	      0.00027720	    164.48510588
      1.58424533	     -0.06851041	     -0.00013164	     -0.20951164	     -0.06614885	      0.88296165	     -0.00031241	     -0.22195906	      0.00251081	      0.00031917	    162.03670202
      1.58589882	     -0.06838629	     -0.00013566	     -0.20938843	     -0.06614462	      0.88296222	     -0.00031362	     -0.22194072	      0.00261145	      0.00036356	    164.73604496
      1.58755231	     -0.06826483	     -0.00013925	     -0.20926790	     -0.06614021	      0.88296286	     -0.00031483	     -0.22191989	      0.00271190	      0.00041167	    163.78657483
      1.58920580	     -0.06812507	     -0.00014289	     -0.20912900	     -0.06613565	      0.88296358	     -0.00031603	     -0.22189692	      0.00280678	      0.00046286	    166.04902701
      1.59085929	     -0.06798480	     -0.00014558	     -0.20898960	     -0.06613093	      0.88296439	     -0.00031724	     -0.22187167	      0.00290041	      0.00051734	    165.53137425
      1.59251279	     -0.06783132	     -0.00014876	     -0.20883694	     -0.06612606	      0.88296529	     -0.00031846	     -0.22184438	      0.00298890	      0.00057430	    167.27058121
      1.59416628	     -0.06767562	     -0.00015152	     -0.20868204	     -0.06612105	      0.88296629	     -0.00031967	     -0.22181505	      0.00307565	      0.00063489	    166.37578536
      1.59581977	     -0.06750555	     -0.00015479	     -0.20851271	     -0.06611590	      0.88296739	     -0.00032088	     -0.22178391	      0.00315646	      0.00069703	    168.77371461
      1.59747326	     -0.06733819	     -0.00015699	     -0.20834609	     -0.06611061	      0.88296860	     -0.00032210	     -0.22175083	      0.00323531	      0.00076073	    168.74322567
      1.59893010	     -0.06718028	     -0.00015960	     -0.20818877	     -0.06610585	      0.88296975	     -0.00032317	     -0.22172024	      0.00330062	      0.00081831	    170.01030934
      1.60038695	     -0.06702183	     -0.00016174	     -0.20803091	     -0.06610100	      0.88297098	     -0.00032425	     -0.22168831	      0.00336389	      0.00087675	    169.98406891
      1.60184380	     -0.06685970	     -0.00016437	     -0.20786931	     -0.06609605	      0.88297230	     -0.00032532	     -0.22165516	      0.00342291	      0.00093495	    171.53798670
      1.60349743	     -0.06667963	     -0.00016743	     -0.20768983	     -0.06609034	      0.88297390	     -0.00032655	     -0.22161622	      0.00348765	      0.00100143	    171.01651899
      1.60515107	     -0.06649186	     -0.00017071	     -0.20750257	     -0.06608452	      0.88297561	     -0.00032777	     -0.22157607	      0.00354621	      0.00106705	    173.24445339
      1.60680471	     -0.06631098	     -0.00017379	     -0.20732218	     -0.06607861	      0.88297743	     -0.00032900	     -0.22153473	      0.00360246	      0.00113154	    173.12980266
      1.60845835	     -0.06612495	     -0.00017721	     -0.20713660	     -0.06607261	      0.88297935	     -0.00033023	     -0.22149245	      0.00365318	      0.00119386	    175.04018384
      1.61011199	     -0.06594592	     -0.00018000	     -0.20695799	     -0.06606653	      0.88298138	     -0.00033146	     -0.22144925	      0.00370150	      0.00125381	    174.62802966
      1.61176563	     -0.06575905	     -0.00018341	     -0.20677148	     -0.06606037	      0.88298350	     -0.00033269	     -0.22140535	      0.00374437	      0.00131100	    176.37341750
      1.61341927	     -0.06558603	     -0.00018627	     -0.20659880	     -0.06605415	      0.88298571	     -0.00033393	     -0.22136073	      0.00378431	      0.00136377	    176.77276530
      1.61481632	     -0.06543553	     -0.00018955	     -0.20644855	     -0.06604884	      0.88298765	     -0.00033497	     -0.22132276	      0.00381503	      0.00140544	    177.38006148
      1.61621337	     -0.06529037	     -0.00019210	     -0.20630361	     -0.06604349	      0.88298964	     -0.00033602	     -0.22128450	      0.00384276	      0.00144333	    178.27709364
      1.61804243	     -0.06510548	     -0.00019618	     -0.20611899	     -0.06603643	      0.88299232	     -0.00033739	     -0.22123416	      0.00387595	      0.00148763	    178.34935207
      1.61987149	     -0.06492329	     -0.00019887	     -0.20593701	     -0.06602931	      0.88299507	     -0.00033877	     -0.22118374	      0.00390301	      0.00152432	    180.52874415
      1.62126629	     -0.06479207	     -0.00020245	     -0.20580593	     -0.06602386	      0.88299722	     -0.00033982	     -0.22114523	      0.00392242	      0.00154856	    179.89293272
      1.62266109	     -0.06466350	     -0.00020450	     -0.20567747	     -0.06601837	      0.88299939	     -0.00034087	     -0.22110687	      0.00393853	      0.00156750	    180.89137970
      1.62443439	     -0.06450828	     -0.00020801	     -0.20552238	     -0.06601137	      0.88300219	     -0.00034221	     -0.22105842	      0.00395638	      0.00158401	    181.60778187
      1.62620769	     -0.06436001	     -0.00020952	     -0.20537423	     -0.06600434	      0.88300500	     -0.00034355	     -0.22101045	      0.00397154	      0.00159345	    180.94395720
      1.62759506	     -0.06424843	     -0.00021307	     -0.20526266	     -0.06599883	      0.88300722	     -0.00034460	     -0.22097332	      0.00397976	      0.00159478	    182.67056068
      1.62898244	     -0.06414266	     -0.00021459	     -0.20515694	     -0.06599330	      0.88300943	     -0.00034565	     -0.22093659	      0.00398704	      0.00159096	    183.11819061
      1.63070161	     -0.06401864	     -0.00021809	     -0.20503293	     -0.06598644	      0.88301215	     -0.00034696	     -0.22089171	      0.00399442	      0.00158001	    182.57981640
      1.63242078	     -0.06389496	     -0.00021985	     -0.20490925	     -0.06597957	      0.88301485	     -0.00034827	     -0.22084758	      0.00399766	      0.00156195	    183.93656663
      1.63395835	     -0.06379675	     -0.00022360	     -0.20481100	     -0.06597342	      0.88301724	     -0.00034944	     -0.22080868	      0.00399921	      0.00153994	    184.47287074
      1.63549591	     -0.06369742	     -0.00022404	     -0.20471167	     -0.06596727	      0.88301959	     -0.00035061	     -0.22077053	      0.00399920	      0.00151330	    184.23964529
      1.63703348	     -0.06360498	     -0.00022801	     -0.20461913	     -0.06596113	      0.88302189	     -0.00035178	     -0.22073317	      0.00399624	      0.00148143	    185.74371708
      1.63857104	     -0.06352169	     -0.00022869	     -0.20453579	     -0.06595499	      0.88302414	     -0.00035295	     -0.22069668	      0.00399301	      0.00144550	    185.07667298
      1.64010861	     -0.06344261	     -0.00023264	     -0.20445660	     -0.06594885	      0.88302633	     -0.00035413	     -0.22066114	      0.00398716	      0.00140528	    186.11756367
      1.64148553	     -0.06337750	     -0.00023305	     -0.20439143	     -0.06594336	      0.88302824	     -0.00035518	     -0.22063010	      0.00398145	      0.00136613	    185.85478063
      1.64286245	     -0.06331793	     -0.00023580	     -0.20433175	     -0.06593789	      0.88303009	     -0.00035623	     -0.22059985	      0.00397422	      0.00132401	    186.38128552
      1.64423938	     -0.06326341	     -0.00023695	     -0.20427714	     -0.06593242	      0.88303189	     -0.00035729	     -0.22057041	      0.00396618	      0.00127940	    186.49254315
      1.64606785	     -0.06319912	     -0.00023918	     -0.20421271	     -0.06592518	      0.88303417	     -0.00035869	     -0.22053260	      0.00395404	      0.00121628	    186.66355145
      1.64768039	     -0.06314261	     -0.00023955	     -0.20415608	     -0.06591881	      0.88303609	     -0.00035992	     -0.22050044	      0.00394238	      0.00115889	    186.12652730
      1.64929293	     -0.06309542	     -0.00024280	     -0.20410873	     -0.06591247	      0.88303791	     -0.00036116	     -0.22046941	      0.00392910	      0.00109844	    187.14422588
      1.65063823	     -0.06305890	     -0.00024253	     -0.20407210	     -0.06590719	      0.88303935	     -0.00036219	     -0.22044438	      0.00391799	      0.00104660	    187.15130330
      1.65198352	     -0.06302671	     -0.00024408	     -0.20403979	     -0.06590193	      0.88304072	     -0.00036322	     -0.22042011	      0.00390614	      0.00099349	    187.75692751
      1.65332882	     -0.06299675	     -0.00024468	     -0.20400972	     -0.06589668	      0.88304202	     -0.00036425	     -0.22039655	      0.00389450	      0.00094012	    187.40726136
      1.65497487	     -0.06296276	     -0.00024603	     -0.20397557	     -0.06589028	      0.88304351	     -0.00036551	     -0.22036864	      0.00387859	      0.00087370	    188.58422340
      1.65662093	     -0.06293461	     -0.00024672	     -0.20394727	     -0.06588391	      0.88304490	     -0.00036677	     -0.22034165	      0.00386430	      0.00080872	    186.59998398
      1.65808792	     -0.06290718	     -0.00024820	     -0.20391968	     -0.06587825	      0.88304604	     -0.00036789	     -0.22031842	      0.00384836	      0.00075040	    188.84717104
      1.65955490	     -0.06288937	     -0.00024844	     -0.20390175	     -0.06587262	      0.88304710	     -0.00036902	     -0.22029586	      0.00383460	      0.00069377	    187.43470394
      1.66102189	     -0.06286921	     -0.00024958	     -0.20388143	     -0.06586700	      0.88304808	     -0.00037014	     -0.22027405	      0.00381865	      0.00063777	    188.73948460
      1.66248888	     -0.06285762	     -0.00024977	     -0.20386971	     -0.06586141	      0.88304897	     -0.00037126	     -0.22025291	      0.00380394	      0.00058373	    187.74431887
      1.66395587	     -0.06284579	     -0.00025081	     -0.20385772	     -0.06585584	      0.88304979	     -0.00037238	     -0.22023254	      0.00378782	      0.00053101	    188.53309992
      1.66542286	     -0.06284106	     -0.00025084	     -0.20385285	     -0.06585030	      0.88305053	     -0.00037350	     -0.22021289	      0.00377224	      0.00048006	    188.18923791
      1.66719536	     -0.06283951	     -0.00025211	     -0.20385112	     -0.06584363	      0.88305133	     -0.00037486	     -0.22019019	      0.00375315	      0.00042109	    188.03888789
      1.66850970	     -0.06283993	     -0.00025157	     -0.20385142	     -0.06583870	      0.88305186	     -0.00037586	     -0.22017404	      0.00373885	      0.00037955	    187.87142945
      1.66982404	     -0.06284502	     -0.00025235	     -0.20385637	     -0.06583380	      0.88305233	     -0.00037686	     -0.22015848	      0.00372432	      0.00033919	    188.35778656
      1.67153636	     -0.06285842	     -0.00025259	     -0.20386962	     -0.06582744	      0.88305287	     -0.00037816	     -0.22013917	      0.00370670	      0.00028943	    187.20252847
      1.67324868	     -0.06287052	     -0.00025392	     -0.20388153	     -0.06582111	      0.88305332	     -0.00037947	     -0.22012092	      0.00368735	      0.00024203	    189.02029610
      1.67458216	     -0.06289056	     -0.00025343	     -0.20390147	     -0.06581620	      0.88305362	     -0.00038048	     -0.22010736	      0.00367445	      0.00020713	    187.57925728
      1.67591565	     -0.06290905	     -0.00025417	     -0.20391982	     -0.06581131	      0.88305388	     -0.00038149	     -0.22009448	      0.00366078	      0.00017365	    187.76681640
      1.67757914	     -0.06293907	     -0.00025386	     -0.20394971	     -0.06580523	      0.88305413	     -0.00038275	     -0.22007924	      0.00364458	      0.00013384	    187.21127726
      1.67924262	     -0.06297136	     -0.00025479	     -0.20398186	     -0.06579918	      0.88305432	     -0.00038401	     -0.22006502	      0.00362874	      0.00009680	    187.05637762
      1.68068403	     -0.06300387	     -0.00025374	     -0.20401427	     -0.06579396	      0.88305444	     -0.00038510	     -0.22005349	      0.00361524	      0.00006574	    187.18971935
      1.68212544	     -0.06304094	     -0.00025446	     -0.20405123	     -0.06578876	      0.88305451	     -0.00038619	     -0.22004270	      0.00360314	      0.00003665	    186.42416583
      1.68356686	     -0.06307940	     -0.00025385	     -0.20408960	     -0.06578358	      0.88305455	     -0.00038727	     -0.22003262	      0.00359083	      0.00000840	    186.66359488
      1.68538032	     -0.06313765	     -0.00025473	     -0.20414773	     -0.06577708	      0.88305453	     -0.00038864	     -0.22002092	      0.00357789	     -0.00002504	    184.83654256
      1.68676652	     -0.06317858	     -0.00025367	     -0.20418860	     -0.06577212	      0.88305448	     -0.00038968	     -0.22001272	      0.00356700	     -0.00004952	    185.74805410
      1.68815271	     -0.06322837	     -0.00025470	     -0.20423830	     -0.06576719	      0.88305439	     -0.00039072	     -0.22000509	      0.00355781	     -0.00007331	    185.63485413
      1.68989949	     -0.06329380	     -0.00025398	     -0.20430367	     -0.06576098	      0.88305424	     -0.00039203	     -0.21999638	      0.00354828	     -0.00010180	    184.06458609
      1.69130992	     -0.06334521	     -0.00025466	     -0.20435502	     -0.06575598	      0.88305408	     -0.00039308	     -0.21998998	      0.00354006	     -0.00012422	    184.98782759
      1.69272035	     -0.06340144	     -0.00025364	     -0.20441122	     -0.06575099	      0.88305389	     -0.00039414	     -0.21998406	      0.00353411	     -0.00014564	    184.03426980
      1.69413079	     -0.06345677	     -0.00025378	     -0.20446652	     -0.06574601	      0.88305367	     -0.00039519	     -0.21997864	      0.00352865	     -0.00016652	    183.94440313
      1.69593650	     -0.06353003	     -0.00025278	     -0.20453977	     -0.06573965	      0.88305334	     -0.00039654	     -0.21997232	      0.00352336	     -0.00019248	    183.37951984
      1.69749667	     -0.06359308	     -0.00025376	     -0.20460281	     -0.06573415	      0.88305303	     -0.00039770	     -0.21996740	      0.00352014	     -0.00021350	    183.09295541
      1.69905685	     -0.06365678	     -0.00025196	     -0.20466654	     -0.06572866	      0.88305268	     -0.00039885	     -0.21996290	      0.00351836	     -0.00023418	    182.51607862
      1.70061702	     -0.06372120	     -0.00025333	     -0.20473096	     -0.06572317	      0.88305230	     -0.00040001	     -0.21995875	      0.00351781	     -0.00025362	    182.35639808
      1.70199641	     -0.06377684	     -0.00025150	     -0.20478665	     -0.06571832	      0.88305194	     -0.00040103	     -0.21995534	      0.00351864	     -0.00027019	    181.68696057
      1.70337581	     -0.06383323	     -0.00025189	     -0.20484308	     -0.06571347	      0.88305155	     -0.00040205	     -0.21995213	      0.00352032	     -0.00028587	    181.45589617
      1.70475520	     -0.06388834	     -0.00025106	     -0.20489825	     -0.06570861	      0.88305115	     -0.00040307	     -0.21994908	      0.00352305	     -0.00030074	    181.08963195
      1.70665688	     -0.06396428	     -0.00025121	     -0.20497427	     -0.06570190	      0.88305056	     -0.00040447	     -0.21994510	      0.00352803	     -0.00032026	    181.21612352
      1.70821999	     -0.06402421	     -0.00024958	     -0.20503430	     -0.06569638	      0.88305005	     -0.00040561	     -0.21994195	      0.00353435	     -0.00033369	    179.58375953
      1.70978310	     -0.06408392	     -0.00025072	     -0.20509408	     -0.06569085	      0.88304952	     -0.00040676	     -0.21993890	      0.00354094	     -0.00034633	    179.90196129
      1.71134621	     -0.06413868	     -0.00024862	     -0.20514896	     -0.06568531	      0.88304896	     -0.00040790	     -0.21993593	      0.00354913	     -0.00035785	    179.44501264
      1.71290932	     -0.06419582	     -0.00025023	     -0.20520618	     -0.06567976	      0.88304840	     -0.00040905	     -0.21993294	      0.00355818	     -0.00036807	    179.61991875
      1.71430827	     -0.06423975	     -0.00024849	     -0.20525025	     -0.06567477	      0.88304788	     -0.00041007	     -0.21993031	      0.00356766	     -0.00037540	    178.65533491
      1.71570722	     -0.06428389	     -0.00024921	     -0.20529448	     -0.06566978	      0.88304735	     -0.00041108	     -0.21992764	      0.00357715	     -0.00038183	    178.92860932
      1.71710617	     -0.06432496	     -0.00024869	     -0.20533567	     -0.06566477	      0.88304681	     -0.00041210	     -0.21992496	      0.00358784	     -0.00038671	    178.24661678
      1.71897614	     -0.06437552	     -0.00024931	     -0.20538639	     -0.06565804	      0.88304608	     -0.00041346	     -0.21992132	      0.00360265	     -0.00039114	    177.77332478
      1.72036183	     -0.06440905	     -0.00024875	     -0.20542005	     -0.06565304	      0.88304554	     -0.00041446	     -0.21991856	      0.00361395	     -0.00039242	    177.58147462
      1.72174752	     -0.06443966	     -0.00024921	     -0.20545077	     -0.06564803	      0.88304499	     -0.00041547	     -0.21991574	      0.00362537	     -0.00039275	    177.99919659
      1.72353669	     -0.06447717	     -0.00024885	     -0.20548846	     -0.06564153	      0.88304429	     -0.00041676	     -0.21991203	      0.00364199	     -0.00039075	    176.47093261
      1.72514163	     -0.06450228	     -0.00025010	     -0.20551368	     -0.06563567	      0.88304367	     -0.00041792	     -0.21990863	      0.00365512	     -0.00038735	    178.22793248
      1.72674657	     -0.06452936	     -0.00024917	     -0.20554093	     -0.06562979	      0.88304305	     -0.00041908	     -0.21990513	      0.00367110	     -0.00038167	    176.10680864
      1.72812845	     -0.06454330	     -0.00025054	     -0.20555497	     -0.06562471	      0.88304253	     -0.00042007	     -0.21990209	      0.00368310	     -0.00037543	    177.31480810
      1.72951033	     -0.06455888	     -0.00025045	     -0.20557068	     -0.06561961	      0.88304201	     -0.00042106	     -0.21989897	      0.00369599	     -0.00036807	    177.05075117
      1.73089222	     -0.06457078	     -0.00025123	     -0.20558269	     -0.06561450	      0.88304151	     -0.00042205	     -0.21989583	      0.00370914	     -0.00035906	    176.68297561
      1.73257934	     -0.06458021	     -0.00025165	     -0.20559226	     -0.06560823	      0.88304092	     -0.00042326	     -0.21989195	      0.00372419	     -0.00034703	    177.37844820
      1.73426646	     -0.06459158	     -0.00025286	     -0.20560377	     -0.06560193	      0.88304034	     -0.00042447	     -0.21988800	      0.00374122	     -0.00033211	    175.26141137
      1.73595358	     -0.06458686	     -0.00025292	     -0.20559918	     -0.06559561	      0.88303980	     -0.00042567	     -0.21988411	      0.00375445	     -0.00031682	    177.92633630
      1.73745547	     -0.06459305	     -0.00025450	     -0.20560548	     -0.06558996	      0.88303933	     -0.00042674	     -0.21988046	      0.00376949	     -0.00030027	    175.29125308
      1.73895736	     -0.06458612	     -0.00025477	     -0.20559866	     -0.06558429	      0.88303889	     -0.00042781	     -0.21987691	      0.00378177	     -0.00028348	    176.83375549
      1.74045925	     -0.06458575	     -0.00025600	     -0.20559839	     -0.06557860	      0.88303848	     -0.00042888	     -0.21987332	      0.00379518	     -0.00026631	    176.46216693
      1.74196115	     -0.06457814	     -0.00025645	     -0.20559090	     -0.06557289	      0.88303809	     -0.00042994	     -0.21986979	      0.00380875	     -0.00024756	    175.75687858
      1.74346304	     -0.06456846	     -0.00025757	     -0.20558130	     -0.06556716	      0.88303774	     -0.00043100	     -0.21986625	      0.00382094	     -0.00022857	    176.37180026
      1.74519817	     -0.06455870	     -0.00025801	     -0.20557166	     -0.06556051	      0.88303736	     -0.00043223	     -0.21986215	      0.00383564	     -0.00020606	    175.77833882
      1.74693330	     -0.06454590	     -0.00025972	     -0.20555896	     -0.06555385	      0.88303702	     -0.00043344	     -0.21985809	      0.00384963	     -0.00018223	    175.20405000
      1.74846751	     -0.06452817	     -0.00025884	     -0.20554134	     -0.06554793	      0.88303676	     -0.00043452	     -0.21985462	      0.00386113	     -0.00016152	    175.64707033
      1.75000172	     -0.06451968	     -0.00026037	     -0.20553293	     -0.06554200	      0.88303653	     -0.00043559	     -0.21985120	      0.00387269	     -0.00014129	    175.59330211
      1.75153593	     -0.06450854	     -0.00025987	     -0.20552188	     -0.06553605	      0.88303633	     -0.00043666	     -0.21984806	      0.00388379	     -0.00012233	    175.92448102
      1.75307014	     -0.06450669	     -0.00026164	     -0.20552010	     -0.06553008	      0.88303615	     -0.00043773	     -0.21984526	      0.00389597	     -0.00010385	    174.52954920
      1.75460435	     -0.06449894	     -0.00026193	     -0.20551243	     -0.06552410	      0.88303601	     -0.00043880	     -0.21984296	      0.00390636	     -0.00008767	    175.63536463
      1.75613856	     -0.06450448	     -0.00026420	     -0.20551801	     -0.06551809	      0.88303588	     -0.00043986	     -0.21984109	      0.00391840	     -0.00007333	    174.58707314
      1.75767277	     -0.06450270	     -0.00026525	     -0.20551630	     -0.06551207	      0.88303578	     -0.00044092	     -0.21983986	      0.00392984	     -0.00006096	    174.76563994
      1.75920698	     -0.06450821	     -0.00026770	     -0.20552184	     -0.06550604	      0.88303569	     -0.00044198	     -0.21983912	      0.00394142	     -0.00005173	    175.00401837
      1.76074119	     -0.06451318	     -0.00026913	     -0.20552688	     -0.06549998	      0.88303562	     -0.00044304	     -0.21983897	      0.00395450	     -0.00004415	    173.78739995
      1.76227540	     -0.06451830	     -0.00027181	     -0.20553204	     -0.06549390	      0.88303556	     -0.00044410	     -0.21983936	      0.00396630	     -0.00003987	    174.66727143
      1.76380961	     -0.06452884	     -0.00027355	     -0.20554263	     -0.06548781	      0.88303550	     -0.00044515	     -0.21984029	      0.00397985	     -0.00003797	    173.77510323
      1.76534382	     -0.06453913	     -0.00027665	     -0.20555296	     -0.06548169	      0.88303544	     -0.00044620	     -0.21984187	      0.00399317	     -0.00003845	    173.74864455
      1.76705209	     -0.06455185	     -0.00027871	     -0.20556574	     -0.06547486	      0.88303537	     -0.00044736	     -0.21984433	      0.00400833	     -0.00004260	    174.01399928
      1.76876036	     -0.06456968	     -0.00028290	     -0.20558362	     -0.06546800	      0.88303529	     -0.00044852	     -0.21984746	      0.00402561	     -0.00004867	    172.37006192
      1.77015240	     -0.06457631	     -0.00028337	     -0.20559032	     -0.06546238	      0.88303522	     -0.00044946	     -0.21985057	      0.00403815	     -0.00005614	    173.52540261
      1.77154443	     -0.06458783	     -0.00028565	     -0.20560190	     -0.06545675	      0.88303514	     -0.00045040	     -0.21985402	      0.00405251	     -0.00006455	    172.88322330
      1.77330803	     -0.06459928	     -0.00028691	     -0.20561344	     -0.06544959	      0.88303501	     -0.00045159	     -0.21985887	      0.00407078	     -0.00007740	    172.67128719
      1.77507162	     -0.06461014	     -0.00029099	     -0.20562437	     -0.06544239	      0.88303486	     -0.00045277	     -0.21986412	      0.00409010	     -0.00009064	    171.61968443
      1.77651326	     -0.06460882	     -0.00029145	     -0.20562315	     -0.06543649	      0.88303472	     -0.00045373	     -0.21986883	      0.00410513	     -0.00010240	    172.54388657
      1.77795490	     -0.06461587	     -0.00029472	     -0.20563025	     -0.06543056	      0.88303457	     -0.00045468	     -0.21987370	      0.00412125	     -0.00011458	    172.51678893
      1.77974098	     -0.06461702	     -0.00029620	     -0.20563152	     -0.06542318	      0.88303435	     -0.00045586	     -0.21988007	      0.00414246	     -0.00012904	    171.38624107
      1.78121080	     -0.06461490	     -0.00029950	     -0.20562946	     -0.06541708	      0.88303415	     -0.00045682	     -0.21988539	      0.00415879	     -0.00014031	    172.19920584
      1.78268062	     -0.06461180	     -0.00030057	     -0.20562646	     -0.06541095	      0.88303394	     -0.00045778	     -0.21989080	      0.00417599	     -0.00015105	    172.24853604
      1.78450242	     -0.06460882	     -0.00030401	     -0.20562358	     -0.06540332	      0.88303365	     -0.00045896	     -0.21989753	      0.00419842	     -0.00016273	    171.17511310
      1.78590815	     -0.06459353	     -0.00030413	     -0.20560840	     -0.06539741	      0.88303342	     -0.00045986	     -0.21990268	      0.00421465	     -0.00017014	    172.01575472
      1.78731387	     -0.06458048	     -0.00030612	     -0.20559544	     -0.06539147	      0.88303317	     -0.00046076	     -0.21990759	      0.00423148	     -0.00017643	    172.35427171
      1.78911704	     -0.06455703	     -0.00030708	     -0.20557213	     -0.06538382	      0.88303285	     -0.00046191	     -0.21991356	      0.00425420	     -0.00018155	    171.39940936
      1.79092021	     -0.06452536	     -0.00031132	     -0.20554053	     -0.06537613	      0.88303252	     -0.00046305	     -0.21991902	      0.00427465	     -0.00018334	    173.31221498
      1.79218673	     -0.06450102	     -0.00031134	     -0.20551629	     -0.06537071	      0.88303229	     -0.00046384	     -0.21992246	      0.00429030	     -0.00018219	    172.67197278
      1.79345326	     -0.06447572	     -0.00031368	     -0.20549106	     -0.06536527	      0.88303206	     -0.00046464	     -0.21992563	      0.00430513	     -0.00017877	    172.77763436
      1.79525240	     -0.06443780	     -0.00031615	     -0.20545323	     -0.06535750	      0.88303175	     -0.00046575	     -0.21992968	      0.00432543	     -0.00017026	    173.04886147
      1.79705154	     -0.06439648	     -0.00031976	     -0.20541198	     -0.06534970	      0.88303145	     -0.00046686	     -0.21993319	      0.00434537	     -0.00015641	    172.79041209
      1.79841764	     -0.06435785	     -0.00032064	     -0.20537342	     -0.06534376	      0.88303125	     -0.00046769	     -0.21993547	      0.00435897	     -0.00014371	    173.89439434
      1.79978373	     -0.06431837	     -0.00032249	     -0.20533401	     -0.06533779	      0.88303106	     -0.00046852	     -0.21993730	      0.00437333	     -0.00012766	    173.39864809
      1.80144051	     -0.06426046	     -0.00032321	     -0.20527619	     -0.06533054	      0.88303087	     -0.00046952	     -0.21993883	      0.00438855	     -0.00010564	    174.82829176
      1.80309728	     -0.06420220	     -0.00032411	     -0.20521802	     -0.06532325	      0.88303071	     -0.00047051	     -0.21993945	      0.00440505	     -0.00007877	    173.13395203
      1.80475405	     -0.06413140	     -0.00032468	     -0.20514728	     -0.06531594	      0.88303061	     -0.00047150	     -0.21993929	      0.00441707	     -0.00004901	    175.91608795
      1.80620584	     -0.06407938	     -0.00032623	     -0.20509530	     -0.06530952	      0.88303056	     -0.00047236	     -0.21993842	      0.00442940	     -0.00001938	    174.59091190
      1.80765762	     -0.06401685	     -0.00032714	     -0.20503281	     -0.06530308	      0.88303055	     -0.00047321	     -0.21993703	      0.00443871	      0.00001183	    176.20269201
      1.80910941	     -0.06395694	     -0.00032835	     -0.20497292	     -0.06529663	      0.88303059	     -0.00047405	     -0.21993497	      0.00444884	      0.00004589	    175.39504335
      1.81056120	     -0.06388929	     -0.00032936	     -0.20490529	     -0.06529017	      0.88303069	     -0.00047489	     -0.21993225	      0.00445644	      0.00008151	    176.74689866
      1.81252082	     -0.06380629	     -0.00033122	     -0.20482229	     -0.06528143	      0.88303089	     -0.00047602	     -0.21992746	      0.00446645	      0.00013228	    176.63809874
      1.81388497	     -0.06374149	     -0.00033240	     -0.20475748	     -0.06527533	      0.88303110	     -0.00047680	     -0.21992357	      0.00447167	      0.00016941	    177.31934381
      1.81524913	     -0.06368004	     -0.00033378	     -0.20469601	     -0.06526923	      0.88303136	     -0.00047757	     -0.21991908	      0.00447596	      0.00020712	    177.93303161
      1.81709579	     -0.06359218	     -0.00033551	     -0.20460811	     -0.06526096	      0.88303179	     -0.00047861	     -0.21991215	      0.00448120	      0.00025955	    177.54567351
      1.81870817	     -0.06351053	     -0.00033720	     -0.20452641	     -0.06525373	      0.88303224	     -0.00047950	     -0.21990514	      0.00448289	      0.00030593	    179.06491891
      1.82032055	     -0.06342954	     -0.00033839	     -0.20444536	     -0.06524650	      0.88303277	     -0.00048040	     -0.21989720	      0.00448395	      0.00035225	    179.83988291
      1.82193292	     -0.06335012	     -0.00033945	     -0.20436588	     -0.06523927	      0.88303338	     -0.00048128	     -0.21988840	      0.00448401	      0.00039871	    179.81185708
      1.82333445	     -0.06327653	     -0.00033999	     -0.20429222	     -0.06523299	      0.88303397	     -0.00048205	     -0.21988009	      0.00448226	      0.00043859	    180.74357457
      1.82473597	     -0.06320656	     -0.00034061	     -0.20422218	     -0.06522671	      0.88303461	     -0.00048280	     -0.21987115	      0.00448023	      0.00047784	    180.65492365
      1.82613749	     -0.06313350	     -0.00034091	     -0.20414905	     -0.06522043	      0.88303531	     -0.00048356	     -0.21986159	      0.00447643	      0.00051562	    181.64630793
      1.82789677	     -0.06304789	     -0.00034138	     -0.20406333	     -0.06521256	      0.88303625	     -0.00048450	     -0.21984874	      0.00447176	      0.00056174	    180.61995992
      1.82947618	     -0.06296100	     -0.00034177	     -0.20397632	     -0.06520550	      0.88303717	     -0.00048533	     -0.21983647	      0.00446395	      0.00060097	    182.76465238
      1.83105559	     -0.06288505	     -0.00034245	     -0.20390024	     -0.06519846	      0.88303815	     -0.00048616	     -0.21982336	      0.00445668	      0.00063821	    182.64431299
      1.83247330	     -0.06281226	     -0.00034344	     -0.20382731	     -0.06519214	      0.88303908	     -0.00048690	     -0.21981109	      0.00444821	      0.00066944	    183.83406247
      1.83389101	     -0.06274451	     -0.00034455	     -0.20375941	     -0.06518584	      0.88304005	     -0.00048763	     -0.21979831	      0.00443966	      0.00069918	    183.63911707
      1.83530872	     -0.06267281	     -0.00034561	     -0.20368755	     -0.06517956	      0.88304106	     -0.00048836	     -0.21978507	      0.00442928	      0.00072683	    184.52212219
      1.83718221	     -0.06258240	     -0.00034676	     -0.20359692	     -0.06517127	      0.88304245	     -0.00048931	     -0.21976679	      0.00441424	      0.00075994	    185.24587434
      1.83851058	     -0.06251349	     -0.00034764	     -0.20352784	     -0.06516542	      0.88304348	     -0.00048998	     -0.21975331	      0.00440239	      0.00078203	    185.55170075
      1.83983895	     -0.06244427	     -0.00034818	     -0.20345845	     -0.06515958	      0.88304453	     -0.00049064	     -0.21973932	      0.00438990	      0.00080239	    185.79578440
      1.84116732	     -0.06237088	     -0.00034859	     -0.20338489	     -0.06515375	      0.88304561	     -0.00049130	     -0.21972477	      0.00437603	      0.00082058	    186.82000663
      1.84297764	     -0.06227024	     -0.00034911	     -0.20328400	     -0.06514585	      0.88304711	     -0.00049219	     -0.21970397	      0.00435695	      0.00084366	    186.06395173
      1.84478796	     -0.06215426	     -0.00035006	     -0.20316773	     -0.06513798	      0.88304866	     -0.00049307	     -0.21968206	      0.00433304	      0.00086444	    188.94943391
      1.84605588	     -0.06208105	     -0.00035049	     -0.20309432	     -0.06513250	      0.88304976	     -0.00049369	     -0.21966588	      0.00431686	      0.00087834	    188.50130627
      1.84732380	     -0.06200084	     -0.00035127	     -0.20301388	     -0.06512704	      0.88305089	     -0.00049430	     -0.21964923	      0.00429861	      0.00089122	    189.41671661
      1.84912462	     -0.06188618	     -0.00035219	     -0.20289889	     -0.06511932	      0.88305251	     -0.00049515	     -0.21962465	      0.00427129	      0.00090889	    189.62325081
      1.85092545	     -0.06176022	     -0.00035359	     -0.20277257	     -0.06511166	      0.88305416	     -0.00049600	     -0.21959903	      0.00424004	      0.00092586	    191.74957977
      1.85218625	     -0.06167553	     -0.00035375	     -0.20268762	     -0.06510633	      0.88305533	     -0.00049660	     -0.21958035	      0.00421755	      0.00093750	    191.71048795
      1.85344705	     -0.06158365	     -0.00035451	     -0.20259546	     -0.06510102	      0.88305652	     -0.00049718	     -0.21956117	      0.00419335	      0.00094949	    192.12428604
      1.85510178	     -0.06146331	     -0.00035537	     -0.20247474	     -0.06509411	      0.88305811	     -0.00049795	     -0.21953523	      0.00415861	      0.00096473	    193.65596945
      1.85675650	     -0.06134375	     -0.00035625	     -0.20235478	     -0.06508726	      0.88305972	     -0.00049871	     -0.21950854	      0.00412303	      0.00098122	    192.68725958
      1.85841122	     -0.06121474	     -0.00035664	     -0.20222532	     -0.06508047	      0.88306135	     -0.00049946	     -0.21948121	      0.00408202	      0.00099735	    195.59542858
      1.86011376	     -0.06109182	     -0.00035800	     -0.20210193	     -0.06507356	      0.88306307	     -0.00050022	     -0.21945229	      0.00403941	      0.00101415	    195.57801514
      1.86181630	     -0.06095695	     -0.00035686	     -0.20196660	     -0.06506672	      0.88306481	     -0.00050098	     -0.21942282	      0.00399302	      0.00103185	    196.54399368
      1.86313777	     -0.06085635	     -0.00035868	     -0.20186558	     -0.06506147	      0.88306618	     -0.00050157	     -0.21939949	      0.00395515	      0.00104544	    197.36478301
      1.86445924	     -0.06075338	     -0.00035800	     -0.20176221	     -0.06505627	      0.88306757	     -0.00050215	     -0.21937584	      0.00391556	      0.00105894	    198.14619084
      1.86616044	     -0.06062350	     -0.00035863	     -0.20163177	     -0.06504965	      0.88306939	     -0.00050290	     -0.21934493	      0.00386244	      0.00107644	    198.55144241
      1.86760919	     -0.06050928	     -0.00035684	     -0.20151710	     -0.06504409	      0.88307096	     -0.00050353	     -0.21931829	      0.00381438	      0.00109121	    199.57998895
      1.86905794	     -0.06040040	     -0.00035749	     -0.20140769	     -0.06503860	      0.88307255	     -0.00050415	     -0.21929135	      0.00376423	      0.00110521	    200.78852545
      1.87050669	     -0.06029198	     -0.00035570	     -0.20129878	     -0.06503318	      0.88307416	     -0.00050477	     -0.21926426	      0.00371307	      0.00111927	    200.47098619
      1.87195544	     -0.06018576	     -0.00035617	     -0.20119201	     -0.06502784	      0.88307579	     -0.00050539	     -0.21923705	      0.00365867	      0.00113215	    202.05405920
      1.87340420	     -0.06008376	     -0.00035443	     -0.20108948	     -0.06502258	      0.88307744	     -0.00050600	     -0.21920982	      0.00360324	      0.00114396	    202.40993077
      1.87485295	     -0.05998606	     -0.00035483	     -0.20099119	     -0.06501740	      0.88307911	     -0.00050661	     -0.21918267	      0.00354588	      0.00115449	    203.00076135
      1.87630170	     -0.05989082	     -0.00035317	     -0.20089538	     -0.06501231	      0.88308079	     -0.00050722	     -0.21915567	      0.00348649	      0.00116302	    203.93570381
      1.87775045	     -0.05980118	     -0.00035340	     -0.20080513	     -0.06500730	      0.88308248	     -0.00050782	     -0.21912885	      0.00342627	      0.00117026	    203.73347756
      1.87919921	     -0.05970970	     -0.00035146	     -0.20071305	     -0.06500238	      0.88308417	     -0.00050842	     -0.21910226	      0.00336347	      0.00117508	    204.96015178
      1.88064796	     -0.05962518	     -0.00035150	     -0.20062790	     -0.06499756	      0.88308588	     -0.00050901	     -0.21907585	      0.00329981	      0.00117770	    205.43240106
      1.88209671	     -0.05954105	     -0.00034943	     -0.20054315	     -0.06499282	      0.88308759	     -0.00050961	     -0.21904970	      0.00323471	      0.00117803	    205.82065669
      1.88354546	     -0.05946330	     -0.00034969	     -0.20046473	     -0.06498819	      0.88308929	     -0.00051020	     -0.21902382	      0.00316804	      0.00117575	    206.54544133
      1.88499422	     -0.05938966	     -0.00034788	     -0.20039045	     -0.06498364	      0.88309099	     -0.00051078	     -0.21899834	      0.00310055	      0.00117113	    206.44084478
      1.88644297	     -0.05932296	     -0.00034844	     -0.20032305	     -0.06497920	      0.88309268	     -0.00051137	     -0.21897331	      0.00303106	      0.00116323	    207.60286242
      1.88789172	     -0.05926098	     -0.00034656	     -0.20026041	     -0.06497486	      0.88309436	     -0.00051195	     -0.21894883	      0.00296179	      0.00115306	    206.77360791
      1.88934047	     -0.05920215	     -0.00034727	     -0.20020086	     -0.06497062	      0.88309602	     -0.00051254	     -0.21892491	      0.00289016	      0.00113952	    208.18957656
      1.89078922	     -0.05914996	     -0.00034532	     -0.20014799	     -0.06496649	      0.88309766	     -0.00051311	     -0.21890156	      0.00281865	      0.00112312	    208.04245353
      1.89223798	     -0.05910307	     -0.00034633	     -0.20010036	     -0.06496246	      0.88309928	     -0.00051369	     -0.21887886	      0.00274604	      0.00110381	    208.49267205
      1.89368673	     -0.05906003	     -0.00034422	     -0.20005663	     -0.06495853	      0.88310086	     -0.00051427	     -0.21885681	      0.00267265	      0.00108134	    208.81521164
      1.89513548	     -0.05902377	     -0.00034532	     -0.20001963	     -0.06495471	      0.88310241	     -0.00051484	     -0.21883545	      0.00259916	      0.00105647	    208.54104713
      1.89658423	     -0.05898869	     -0.00034261	     -0.19998386	     -0.06495100	      0.88310392	     -0.00051541	     -0.21881479	      0.00252441	      0.00102843	    209.10526275
      1.89803299	     -0.05896189	     -0.00034386	     -0.19995630	     -0.06494740	      0.88310539	     -0.00051598	     -0.21879483	      0.00244970	      0.00099760	    209.34001965
      1.89930866	     -0.05893956	     -0.00034156	     -0.19993336	     -0.06494431	      0.88310664	     -0.00051648	     -0.21877786	      0.00238365	      0.00096814	    209.36528269
      1.90058433	     -0.05892139	     -0.00034161	     -0.19991454	     -0.06494132	      0.88310786	     -0.00051698	     -0.21876145	      0.00231748	      0.00093678	    209.49202970
      1.90215122	     -0.05890283	     -0.00034003	     -0.19989521	     -0.06493775	      0.88310929	     -0.00051760	     -0.21874203	      0.00223595	      0.00089549	    209.75243605
      1.90371811	     -0.05888992	     -0.00034038	     -0.19988150	     -0.06493431	      0.88311066	     -0.00051821	     -0.21872345	      0.00215473	      0.00085171	    209.61620446
      1.90506489	     -0.05887832	     -0.00033818	     -0.19986925	     -0.06493145	      0.88311178	     -0.00051874	     -0.21870813	      0.00208474	      0.00081238	    209.65078450
      1.90641167	     -0.05887258	     -0.00033827	     -0.19986282	     -0.06492869	      0.88311285	     -0.00051926	     -0.21869337	      0.00201453	      0.00077117	    210.26733358
      1.90775844	     -0.05886857	     -0.00033695	     -0.19985816	     -0.06492603	      0.88311386	     -0.00051979	     -0.21867920	      0.00194503	      0.00072904	    209.86937524
      1.90910522	     -0.05886687	     -0.00033662	     -0.19985578	     -0.06492346	      0.88311481	     -0.00052031	     -0.21866558	      0.00187499	      0.00068554	    210.46045461
      1.91074486	     -0.05886996	     -0.00033513	     -0.19985808	     -0.06492045	      0.88311589	     -0.00052095	     -0.21864976	      0.00179111	      0.00063206	    209.22574543
      1.91238449	     -0.05887037	     -0.00033555	     -0.19985765	     -0.06491758	      0.88311688	     -0.00052159	     -0.21863475	      0.00170551	      0.00057761	    210.99114555
      1.91358297	     -0.05887749	     -0.00033354	     -0.19986421	     -0.06491558	      0.88311755	     -0.00052205	     -0.21862422	      0.00164427	      0.00053756	    210.42355912
      1.91478145	     -0.05888419	     -0.00033313	     -0.19987032	     -0.06491364	      0.88311817	     -0.00052252	     -0.21861412	      0.00158290	      0.00049752	    210.48442374
      1.91651242	     -0.05889669	     -0.00033154	     -0.19988199	     -0.06491098	      0.88311898	     -0.00052320	     -0.21860023	      0.00149432	      0.00043959	    210.82507782
      1.91806907	     -0.05891147	     -0.00033120	     -0.19989602	     -0.06490871	      0.88311963	     -0.00052380	     -0.21858842	      0.00141584	      0.00038852	    209.88326103
      1.91962573	     -0.05892220	     -0.00032897	     -0.19990602	     -0.06490657	      0.88312019	     -0.00052441	     -0.21857726	      0.00133630	      0.00033796	    210.78398082
      1.92090702	     -0.05893857	     -0.00032974	     -0.19992175	     -0.06490490	      0.88312060	     -0.00052491	     -0.21856852	      0.00127163	      0.00029693	    210.95049888
      1.92218830	     -0.05895453	     -0.00032859	     -0.19993712	     -0.06490331	      0.88312095	     -0.00052542	     -0.21856027	      0.00120751	      0.00025709	    210.49376264
      1.92346959	     -0.05897213	     -0.00032834	     -0.19995410	     -0.06490181	      0.88312126	     -0.00052592	     -0.21855246	      0.00114309	      0.00021783	    210.91607907
      1.92518440	     -0.05899953	     -0.00032715	     -0.19998071	     -0.06489992	      0.88312159	     -0.00052660	     -0.21854270	      0.00105833	      0.00016730	    209.81577565
      1.92689921	     -0.05902389	     -0.00032774	     -0.20000424	     -0.06489818	      0.88312183	     -0.00052727	     -0.21853372	      0.00097210	      0.00011849	    211.85803332
      1.92806908	     -0.05904833	     -0.00032595	     -0.20002816	     -0.06489708	      0.88312195	     -0.00052774	     -0.21852798	      0.00091513	      0.00008643	    210.76299517
      1.92923894	     -0.05907122	     -0.00032547	     -0.20005051	     -0.06489604	      0.88312203	     -0.00052820	     -0.21852262	      0.00085787	      0.00005548	    210.70338037
      1.93102814	     -0.05910885	     -0.00032368	     -0.20008734	     -0.06489458	      0.88312209	     -0.00052892	     -0.21851509	      0.00077042	      0.00000977	    211.07127548
      1.93261036	     -0.05914714	     -0.00032296	     -0.20012493	     -0.06489342	      0.88312208	     -0.00052955	     -0.21850910	      0.00069488	     -0.00002789	    209.66477474
      1.93419257	     -0.05918081	     -0.00032031	     -0.20015792	     -0.06489238	      0.88312201	     -0.00053019	     -0.21850374	      0.00061809	     -0.00006423	    210.85573906
      1.93559424	     -0.05921989	     -0.00032061	     -0.20019636	     -0.06489156	      0.88312189	     -0.00053076	     -0.21849943	      0.00055190	     -0.00009475	    210.40108847
      1.93699591	     -0.05925658	     -0.00031819	     -0.20023247	     -0.06489084	      0.88312174	     -0.00053133	     -0.21849564	      0.00048592	     -0.00012391	    210.25070449
      1.93839758	     -0.05929799	     -0.00031821	     -0.20027327	     -0.06489020	      0.88312155	     -0.00053191	     -0.21849229	      0.00042048	     -0.00015177	    210.34854803
      1.93979925	     -0.05933943	     -0.00031614	     -0.20031413	     -0.06488966	      0.88312132	     -0.00053249	     -0.21848943	      0.00035589	     -0.00017824	    209.94588857
      1.94120092	     -0.05938390	     -0.00031580	     -0.20035800	     -0.06488920	      0.88312105	     -0.00053307	     -0.21848701	      0.00029182	     -0.00020342	    209.89393957
      1.94260258	     -0.05942908	     -0.00031397	     -0.20040262	     -0.06488884	      0.88312075	     -0.00053366	     -0.21848506	      0.00022848	     -0.00022745	    209.70535782
      1.94432609	     -0.05949029	     -0.00031387	     -0.20046311	     -0.06488851	      0.88312033	     -0.00053438	     -0.21848324	      0.00015141	     -0.00025582	    209.96802091
      1.94560940	     -0.05953319	     -0.00031146	     -0.20050552	     -0.06488835	      0.88311999	     -0.00053493	     -0.21848235	      0.00009522	     -0.00027544	    209.22764847
      1.94689272	     -0.05958036	     -0.00031125	     -0.20055218	     -0.06488827	      0.88311962	     -0.00053547	     -0.21848181	      0.00003952	     -0.00029449	    209.10093809
      1.94849665	     -0.05964101	     -0.00030948	     -0.20061222	     -0.06488826	      0.88311913	     -0.00053616	     -0.21848167	     -0.00002942	     -0.00031781	    209.30429856
      1.95010058	     -0.05970741	     -0.00030960	     -0.20067799	     -0.06488836	      0.88311860	     -0.00053686	     -0.21848208	     -0.00009580	     -0.00033935	    207.54638832
      1.95149193	     -0.05975843	     -0.00030707	     -0.20072851	     -0.06488853	      0.88311812	     -0.00053747	     -0.21848292	     -0.00015412	     -0.00035773	    208.40947822
      1.95288328	     -0.05981844	     -0.00030717	     -0.20078800	     -0.06488879	      0.88311761	     -0.00053808	     -0.21848408	     -0.00021067	     -0.00037571	    208.30432398
      1.95427464	     -0.05987656	     -0.00030502	     -0.20084564	     -0.06488912	      0.88311707	     -0.00053870	     -0.21848567	     -0.00026574	     -0.00039277	    207.35232913
      1.95566599	     -0.05993647	     -0.00030429	     -0.20090505	     -0.06488953	      0.88311652	     -0.00053932	     -0.21848764	     -0.00032069	     -0.00040972	    207.72884120
      1.95705734	     -0.05999854	     -0.00030233	     -0.20096666	     -0.06489001	      0.88311593	     -0.00053995	     -0.21849001	     -0.00037376	     -0.00042585	    206.77886449
      1.95844869	     -0.06006149	     -0.00030145	     -0.20102914	     -0.06489057	      0.88311533	     -0.00054058	     -0.21849276	     -0.00042661	     -0.00044199	    207.08304936
      1.95984005	     -0.06012658	     -0.00029979	     -0.20109378	     -0.06489120	      0.88311471	     -0.00054122	     -0.21849589	     -0.00047747	     -0.00045731	    206.00107580
      1.96123140	     -0.06019131	     -0.00029876	     -0.20115807	     -0.06489190	      0.88311406	     -0.00054186	     -0.21849939	     -0.00052817	     -0.00047272	    206.34594342
      1.96300513	     -0.06027953	     -0.00029648	     -0.20124576	     -0.06489289	      0.88311320	     -0.00054269	     -0.21850432	     -0.00058948	     -0.00049144	    204.10459037
      1.96442597	     -0.06034468	     -0.00029593	     -0.20131046	     -0.06489376	      0.88311249	     -0.00054336	     -0.21850868	     -0.00063940	     -0.00050630	    205.57779752
      1.96584680	     -0.06041686	     -0.00029395	     -0.20138224	     -0.06489471	      0.88311176	     -0.00054403	     -0.21851330	     -0.00068660	     -0.00052089	    204.71071521
      1.96726763	     -0.06048724	     -0.00029336	     -0.20145220	     -0.06489571	      0.88311101	     -0.00054472	     -0.21851825	     -0.00073285	     -0.00053511	    204.47460962
      1.96868846	     -0.06055943	     -0.00029207	     -0.20152401	     -0.06489679	      0.88311024	     -0.00054540	     -0.21852347	     -0.00077803	     -0.00054931	    204.18690143
      1.97010930	     -0.06063180	     -0.00029166	     -0.20159598	     -0.06489792	      0.88310945	     -0.00054610	     -0.21852896	     -0.00082144	     -0.00056270	    203.23352546
      1.97153013	     -0.06070280	     -0.00029051	     -0.20166662	     -0.06489912	      0.88310864	     -0.00054680	     -0.21853469	     -0.00086442	     -0.00057609	    203.33641105
      1.97349152	     -0.06080477	     -0.00029057	     -0.20176808	     -0.06490087	      0.88310750	     -0.00054778	     -0.21854294	     -0.00092059	     -0.00059372	    202.07418380
      1.97474691	     -0.06086612	     -0.00028876	     -0.20182914	     -0.06490205	      0.88310674	     -0.00054841	     -0.21854842	     -0.00095627	     -0.00060492	    202.39251530
      1.97600230	     -0.06092999	     -0.00028873	     -0.20189270	     -0.06490327	      0.88310598	     -0.00054905	     -0.21855402	     -0.00099021	     -0.00061545	    201.84101741
      1.97771440	     -0.06101521	     -0.00028784	     -0.20197753	     -0.06490501	      0.88310491	     -0.00054993	     -0.21856186	     -0.00103574	     -0.00062986	    202.08498200
      1.97942650	     -0.06110355	     -0.00028854	     -0.20206548	     -0.06490682	      0.88310382	     -0.00055083	     -0.21856984	     -0.00107757	     -0.00064231	    199.49304196
      1.98091850	     -0.06116694	     -0.00028703	     -0.20212856	     -0.06490845	      0.88310286	     -0.00055161	     -0.21857701	     -0.00111556	     -0.00065330	    201.35208425
      1.98241051	     -0.06124185	     -0.00028869	     -0.20220313	     -0.06491014	      0.88310187	     -0.00055241	     -0.21858414	     -0.00114979	     -0.00066298	    199.65328048
      1.98390251	     -0.06130381	     -0.00028737	     -0.20226481	     -0.06491189	      0.88310088	     -0.00055321	     -0.21859142	     -0.00118460	     -0.00067221	    200.36981832
      1.98539452	     -0.06137286	     -0.00028954	     -0.20233354	     -0.06491368	      0.88309987	     -0.00055403	     -0.21859866	     -0.00121690	     -0.00067986	    198.90396772
      1.98688653	     -0.06142731	     -0.00028824	     -0.20238772	     -0.06491552	      0.88309885	     -0.00055485	     -0.21860600	     -0.00124973	     -0.00068687	    199.65962991
      1.98837853	     -0.06149154	     -0.00029082	     -0.20245163	     -0.06491741	      0.88309782	     -0.00055568	     -0.21861325	     -0.00128030	     -0.00069222	    198.25708534
      1.98987054	     -0.06154007	     -0.00028981	     -0.20249991	     -0.06491934	      0.88309679	     -0.00055653	     -0.21862061	     -0.00131126	     -0.00069644	    198.76860086
      1.99136254	     -0.06159739	     -0.00029282	     -0.20255692	     -0.06492132	      0.88309574	     -0.00055738	     -0.21862788	     -0.00134096	     -0.00069945	    198.21935185
      1.99285455	     -0.06164082	     -0.00029199	     -0.20260011	     -0.06492334	      0.88309470	     -0.00055824	     -0.21863524	     -0.00136976	     -0.00070052	    197.47005566
      1.99434656	     -0.06168813	     -0.00029539	     -0.20264711	     -0.06492541	      0.88309365	     -0.00055911	     -0.21864252	     -0.00139885	     -0.00070034	    197.69420314
      1.99583856	     -0.06172501	     -0.00029467	     -0.20268375	     -0.06492751	      0.88309261	     -0.00055999	     -0.21864985	     -0.00142697	     -0.00069855	    197.42763493
      1.99733057	     -0.06176682	     -0.00029835	     -0.20272527	     -0.06492966	      0.88309157	     -0.00056089	     -0.21865714	     -0.00145470	     -0.00069513	    196.90766419
      1.99882258	     -0.06179587	     -0.00029770	     -0.20275408	     -0.06493185	      0.88309054	     -0.00056179	     -0.21866448	     -0.00148231	     -0.00069002	    196.76367001
      2.00031458	     -0.06183129	     -0.00030168	     -0.20278920	     -0.06493409	      0.88308951	     -0.00056270	     -0.21867177	     -0.00150951	     -0.00068315	    196.26101875
      2.00180659	     -0.06185259	     -0.00030107	     -0.20281026	     -0.06493636	      0.88308850	     -0.00056362	     -0.21867915	     -0.00153706	     -0.00067493	    196.62964357
      2.00329859	     -0.06188320	     -0.00030517	     -0.20284057	     -0.06493867	      0.88308750	     -0.00056455	     -0.21868645	     -0.00156370	     -0.00066492	    195.75471540
      2.00479060	     -0.06189910	     -0.00030484	     -0.20285624	     -0.06494103	      0.88308652	     -0.00056549	     -0.21869389	     -0.00159096	     -0.00065345	    196.00970443
      2.00628261	     -0.06192336	     -0.00030903	     -0.20288020	     -0.06494342	      0.88308555	     -0.00056644	     -0.21870125	     -0.00161801	     -0.00064076	    195.86374395
      2.00777461	     -0.06193540	     -0.00030872	     -0.20289201	     -0.06494585	      0.88308460	     -0.00056740	     -0.21870874	     -0.00164456	     -0.00062621	    195.10764113
      2.00926662	     -0.06195194	     -0.00031297	     -0.20290824	     -0.06494833	      0.88308368	     -0.00056837	     -0.21871619	     -0.00167216	     -0.00061086	    195.67213801
      2.01075862	     -0.06196076	     -0.00031262	     -0.20291683	     -0.06495084	      0.88308278	     -0.00056935	     -0.21872372	     -0.00169876	     -0.00059397	    194.79094546
      2.01225063	     -0.06197312	     -0.00031695	     -0.20292888	     -0.06495340	      0.88308191	     -0.00057034	     -0.21873124	     -0.00172634	     -0.00057627	    195.20172079
      2.01374264	     -0.06197698	     -0.00031648	     -0.20293251	     -0.06495599	      0.88308106	     -0.00057133	     -0.21873883	     -0.00175360	     -0.00055779	    194.94765652
      2.01523464	     -0.06198675	     -0.00032073	     -0.20294197	     -0.06495863	      0.88308025	     -0.00057234	     -0.21874641	     -0.00178073	     -0.00053826	    194.40374518
      2.01672665	     -0.06198557	     -0.00032031	     -0.20294056	     -0.06496131	      0.88307946	     -0.00057336	     -0.21875407	     -0.00180880	     -0.00051849	    194.89641364
      2.01821865	     -0.06199329	     -0.00032463	     -0.20294797	     -0.06496403	      0.88307870	     -0.00057438	     -0.21876170	     -0.00183598	     -0.00049788	    194.05576925
      2.01971066	     -0.06198888	     -0.00032432	     -0.20294332	     -0.06496679	      0.88307797	     -0.00057542	     -0.21876943	     -0.00186440	     -0.00047733	    194.72187802
      2.02120267	     -0.06199427	     -0.00032875	     -0.20294839	     -0.06496959	      0.88307727	     -0.00057646	     -0.21877713	     -0.00189187	     -0.00045629	    193.92882545
      2.02269467	     -0.06198740	     -0.00032852	     -0.20294128	     -0.06497243	      0.88307661	     -0.00057751	     -0.21878495	     -0.00192059	     -0.00043569	    194.65781849
      2.02418668	     -0.06199118	     -0.00033302	     -0.20294475	     -0.06497532	      0.88307597	     -0.00057857	     -0.21879273	     -0.00194816	     -0.00041466	    193.59596969
      2.02567869	     -0.06198241	     -0.00033298	     -0.20293573	     -0.06497825	      0.88307537	     -0.00057964	     -0.21880064	     -0.00197728	     -0.00039446	    194.55344439
      2.02717069	     -0.06198411	     -0.00033746	     -0.20293711	     -0.06498122	      0.88307480	     -0.00058072	     -0.21880852	     -0.00200513	     -0.00037420	    193.52406365
      2.02866270	     -0.06197189	     -0.00033719	     -0.20292464	     -0.06498423	      0.88307425	     -0.00058181	     -0.21881650	     -0.00203443	     -0.00035482	    194.37543974
      2.03015470	     -0.06197235	     -0.00034146	     -0.20292478	     -0.06498729	      0.88307374	     -0.00058291	     -0.21882442	     -0.00206278	     -0.00033578	    193.56674525
      2.03164671	     -0.06195971	     -0.00034134	     -0.20291189	     -0.06499039	      0.88307325	     -0.00058402	     -0.21883247	     -0.00209201	     -0.00031739	    193.86128553
      2.03313872	     -0.06195595	     -0.00034561	     -0.20290780	     -0.06499353	      0.88307279	     -0.00058513	     -0.21884048	     -0.00212137	     -0.00029994	    193.98439826
      2.03463072	     -0.06194401	     -0.00034556	     -0.20289562	     -0.06499672	      0.88307236	     -0.00058625	     -0.21884862	     -0.00215045	     -0.00028302	    193.53291687
      2.03612273	     -0.06193949	     -0.00034986	     -0.20289077	     -0.06499995	      0.88307195	     -0.00058739	     -0.21885677	     -0.00218042	     -0.00026724	    193.91178962
      2.03761473	     -0.06192759	     -0.00034947	     -0.20287861	     -0.06500323	      0.88307156	     -0.00058853	     -0.21886508	     -0.00221007	     -0.00025250	    193.54311799
      2.03910674	     -0.06192421	     -0.00035329	     -0.20287491	     -0.06500655	      0.88307119	     -0.00058968	     -0.21887347	     -0.00224012	     -0.00023902	    193.37110048
      2.04059875	     -0.06191588	     -0.00035303	     -0.20286632	     -0.06500991	      0.88307084	     -0.00059083	     -0.21888214	     -0.00227040	     -0.00022711	    193.34304292
      2.04209075	     -0.06191871	     -0.00035705	     -0.20286880	     -0.06501332	      0.88307051	     -0.00059200	     -0.21889107	     -0.00230097	     -0.00021742	    193.62005850
      2.04358276	     -0.06191791	     -0.00035694	     -0.20286775	     -0.06501678	      0.88307020	     -0.00059317	     -0.21890049	     -0.00233052	     -0.00020915	    192.39092504
      2.04507476	     -0.06192370	     -0.00036115	     -0.20287320	     -0.06502028	      0.88306989	     -0.00059435	     -0.21891033	     -0.00236141	     -0.00020359	    193.25089896
      2.04656677	     -0.06192859	     -0.00036144	     -0.20287781	     -0.06502382	      0.88306959	     -0.00059555	     -0.21892072	     -0.00239116	     -0.00020047	    192.73057036
      2.04805878	     -0.06194129	     -0.00036615	     -0.20289017	     -0.06502741	      0.88306929	     -0.00059675	     -0.21893167	     -0.00242079	     -0.00019962	    192.41046129
      2.04955078	     -0.06195038	     -0.00036696	     -0.20289897	     -0.06503105	      0.88306899	     -0.00059795	     -0.21894330	     -0.00245040	     -0.00020131	    192.28447903
      2.05104279	     -0.06196837	     -0.00037165	     -0.20291662	     -0.06503472	      0.88306869	     -0.00059917	     -0.21895554	     -0.00247985	     -0.00020587	    192.51510911
      2.05253479	     -0.06198328	     -0.00037238	     -0.20293126	     -0.06503845	      0.88306837	     -0.00060039	     -0.21896848	     -0.00250790	     -0.00021234	    191.10612031
      2.05402680	     -0.06200181	     -0.00037692	     -0.20294944	     -0.06504221	      0.88306805	     -0.00060162	     -0.21898203	     -0.00253704	     -0.00022159	    191.97919298
      2.05551881	     -0.06202167	     -0.00037776	     -0.20296904	     -0.06504602	      0.88306771	     -0.00060286	     -0.21899625	     -0.00256484	     -0.00023335	    191.44019392
      2.05701081	     -0.06204681	     -0.00038211	     -0.20299386	     -0.06504986	      0.88306735	     -0.00060410	     -0.21901112	     -0.00259189	     -0.00024667	    190.63145277
      2.05850282	     -0.06206652	     -0.00038269	     -0.20301331	     -0.06505375	      0.88306698	     -0.00060535	     -0.21902668	     -0.00261938	     -0.00026199	    190.85834522
      2.05999483	     -0.06209552	     -0.00038654	     -0.20304200	     -0.06505768	      0.88306657	     -0.00060661	     -0.21904282	     -0.00264608	     -0.00027923	    190.86994939
      2.06148683	     -0.06212290	     -0.00038706	     -0.20306914	     -0.06506165	      0.88306614	     -0.00060787	     -0.21905968	     -0.00267137	     -0.00029732	    189.43932387
      2.06297884	     -0.06215301	     -0.00039057	     -0.20309896	     -0.06506565	      0.88306568	     -0.00060914	     -0.21907721	     -0.00269751	     -0.00031707	    190.21408655
      2.06447084	     -0.06218522	     -0.00039101	     -0.20313094	     -0.06506969	      0.88306519	     -0.00061042	     -0.21909541	     -0.00272215	     -0.00033816	    189.71713191
      2.06596285	     -0.06222048	     -0.00039414	     -0.20316593	     -0.06507377	      0.88306467	     -0.00061170	     -0.21911425	     -0.00274563	     -0.00035954	    188.79193260
      2.06745486	     -0.06225039	     -0.00039466	     -0.20319562	     -0.06507789	      0.88306412	     -0.00061299	     -0.21913369	     -0.00276934	     -0.00038160	    189.13586825
      2.06894686	     -0.06228478	     -0.00039820	     -0.20322974	     -0.06508204	      0.88306354	     -0.00061428	     -0.21915361	     -0.00279190	     -0.00040393	    189.12865532
      2.07043887	     -0.06231803	     -0.00039949	     -0.20326278	     -0.06508622	      0.88306292	     -0.00061557	     -0.21917413	     -0.00281285	     -0.00042526	    187.79313116
      2.07193087	     -0.06234965	     -0.00040272	     -0.20329416	     -0.06509043	      0.88306227	     -0.00061687	     -0.21919510	     -0.00283442	     -0.00044628	    188.60238223
      2.07342288	     -0.06238119	     -0.00040359	     -0.20332551	     -0.06509467	      0.88306159	     -0.00061818	     -0.21921640	     -0.00285438	     -0.00046653	    188.32514352
      2.07491489	     -0.06241169	     -0.00040572	     -0.20335581	     -0.06509895	      0.88306088	     -0.00061949	     -0.21923795	     -0.00287304	     -0.00048480	    187.45360946
      2.07640689	     -0.06243582	     -0.00040610	     -0.20337977	     -0.06510325	      0.88306014	     -0.00062080	     -0.21925965	     -0.00289200	     -0.00050155	    188.05036711
      2.07789890	     -0.06246223	     -0.00040776	     -0.20340599	     -0.06510758	      0.88305938	     -0.00062212	     -0.21928129	     -0.00290976	     -0.00051644	    188.17357390
      2.07939090	     -0.06248419	     -0.00040795	     -0.20342782	     -0.06511193	      0.88305860	     -0.00062344	     -0.21930284	     -0.00292607	     -0.00052819	    187.11796946
      2.08088291	     -0.06250246	     -0.00040911	     -0.20344592	     -0.06511631	      0.88305780	     -0.00062476	     -0.21932415	     -0.00294312	     -0.00053749	    188.01481288
      2.08247451	     -0.06252380	     -0.00040877	     -0.20346713	     -0.06512101	      0.88305694	     -0.00062617	     -0.21934654	     -0.00295998	     -0.00054458	    188.05405080
      2.08406610	     -0.06254512	     -0.00040981	     -0.20348831	     -0.06512573	      0.88305607	     -0.00062760	     -0.21936858	     -0.00297540	     -0.00054753	    186.93868155
      2.08565770	     -0.06255984	     -0.00040859	     -0.20350291	     -0.06513048	      0.88305520	     -0.00062902	     -0.21939026	     -0.00299187	     -0.00054779	    188.18108891
      2.08724929	     -0.06258364	     -0.00041014	     -0.20352656	     -0.06513525	      0.88305433	     -0.00063045	     -0.21941145	     -0.00300650	     -0.00054506	    187.97095430
      2.08864047	     -0.06259923	     -0.00040828	     -0.20354209	     -0.06513944	      0.88305358	     -0.00063170	     -0.21942969	     -0.00301859	     -0.00053971	    187.42240881
      2.09003164	     -0.06261678	     -0.00040870	     -0.20355953	     -0.06514365	      0.88305283	     -0.00063296	     -0.21944754	     -0.00303099	     -0.00053259	    188.11470954
      2.09172104	     -0.06263844	     -0.00040733	     -0.20358111	     -0.06514878	      0.88305194	     -0.00063449	     -0.21946873	     -0.00304411	     -0.00052075	    187.17621271
      2.09323900	     -0.06265587	     -0.00040775	     -0.20359843	     -0.06515341	      0.88305116	     -0.00063587	     -0.21948725	     -0.00305683	     -0.00050799	    188.51911149
      2.09475696	     -0.06267616	     -0.00040550	     -0.20361867	     -0.06515806	      0.88305040	     -0.00063725	     -0.21950526	     -0.00306722	     -0.00049272	    187.43895878
      2.09627492	     -0.06269533	     -0.00040569	     -0.20363775	     -0.06516273	      0.88304966	     -0.00063864	     -0.21952278	     -0.00307837	     -0.00047589	    188.29437753
      2.09779288	     -0.06271604	     -0.00040322	     -0.20365843	     -0.06516741	      0.88304896	     -0.00064003	     -0.21953979	     -0.00308824	     -0.00045788	    188.26224052
      2.09931084	     -0.06273912	     -0.00040312	     -0.20368144	     -0.06517210	      0.88304828	     -0.00064142	     -0.21955632	     -0.00309705	     -0.00043809	    187.57996341
      2.10082880	     -0.06275844	     -0.00040056	     -0.20370073	     -0.06517681	      0.88304763	     -0.00064282	     -0.21957236	     -0.00310622	     -0.00041784	    188.31885353
      2.10234676	     -0.06278454	     -0.00040034	     -0.20372677	     -0.06518153	      0.88304701	     -0.00064422	     -0.21958786	     -0.00311396	     -0.00039698	    188.04936091
      2.10386473	     -0.06280751	     -0.00039789	     -0.20374973	     -0.06518626	      0.88304642	     -0.00064563	     -0.21960295	     -0.00312111	     -0.00037557	    187.74797160
      2.10538269	     -0.06283226	     -0.00039750	     -0.20377443	     -0.06519101	      0.88304587	     -0.00064704	     -0.21961756	     -0.00312815	     -0.00035444	    188.31182616
      2.10690065	     -0.06285880	     -0.00039488	     -0.20380097	     -0.06519576	      0.88304534	     -0.00064846	     -0.21963171	     -0.00313378	     -0.00033344	    187.81250391
      2.10841861	     -0.06288548	     -0.00039444	     -0.20382761	     -0.06520052	      0.88304485	     -0.00064988	     -0.21964544	     -0.00313927	     -0.00031299	    188.02944666
      2.10993657	     -0.06291068	     -0.00039144	     -0.20385283	     -0.06520529	      0.88304439	     -0.00065131	     -0.21965872	     -0.00314360	     -0.00029283	    187.46397367
      2.11145453	     -0.06293829	     -0.00039073	     -0.20388042	     -0.06521007	      0.88304396	     -0.00065274	     -0.21967154	     -0.00314823	     -0.00027395	    188.29291590
      2.11297249	     -0.06296599	     -0.00038782	     -0.20390815	     -0.06521485	      0.88304356	     -0.00065417	     -0.21968398	     -0.00315107	     -0.00025581	    187.41264437
      2.11449045	     -0.06299304	     -0.00038694	     -0.20393519	     -0.06521963	      0.88304319	     -0.00065561	     -0.21969602	     -0.00315404	     -0.00023886	    187.63622291
      2.11600841	     -0.06302154	     -0.00038442	     -0.20396371	     -0.06522442	      0.88304284	     -0.00065706	     -0.21970769	     -0.00315631	     -0.00022346	    187.79605100
      2.11752637	     -0.06305071	     -0.00038379	     -0.20399289	     -0.06522922	      0.88304251	     -0.00065851	     -0.21971905	     -0.00315766	     -0.00020939	    187.61716033
      2.11904433	     -0.06307842	     -0.00038140	     -0.20402064	     -0.06523401	      0.88304220	     -0.00065996	     -0.21973011	     -0.00315830	     -0.00019650	    187.25343735
      2.12056229	     -0.06310850	     -0.00038094	     -0.20405072	     -0.06523880	      0.88304191	     -0.00066142	     -0.21974086	     -0.00315903	     -0.00018573	    188.07266766
      2.12208025	     -0.06313882	     -0.00037869	     -0.20408109	     -0.06524360	      0.88304164	     -0.00066289	     -0.21975135	     -0.00315762	     -0.00017588	    186.68488807
      2.12359821	     -0.06316536	     -0.00037806	     -0.20410764	     -0.06524839	      0.88304138	     -0.00066436	     -0.21976155	     -0.00315734	     -0.00016797	    187.87295852
      2.12511617	     -0.06319599	     -0.00037596	     -0.20413833	     -0.06525318	      0.88304113	     -0.00066583	     -0.21977142	     -0.00315531	     -0.00016163	    187.48350178
      2.12663414	     -0.06322460	     -0.00037535	     -0.20416698	     -0.06525797	      0.88304088	     -0.00066731	     -0.21978103	     -0.00315262	     -0.00015625	    187.08208329
      2.12815210	     -0.06325063	     -0.00037338	     -0.20419307	     -0.06526275	      0.88304065	     -0.00066880	     -0.21979034	     -0.00315009	     -0.00015260	    187.71939942
      2.12967006	     -0.06327969	     -0.00037272	     -0.20422217	     -0.06526753	      0.88304042	     -0.00067029	     -0.21979931	     -0.00314598	     -0.00014965	    187.12768356
      2.13160647	     -0.06331141	     -0.00037000	     -0.20425399	     -0.06527362	      0.88304013	     -0.00067220	     -0.21981038	     -0.00314080	     -0.00014770	    187.57415547
      2.13291765	     -0.06333344	     -0.00037046	     -0.20427606	     -0.06527774	      0.88303994	     -0.00067349	     -0.21981750	     -0.00313622	     -0.00014670	    187.35697477
      2.13422882	     -0.06335289	     -0.00036912	     -0.20429557	     -0.06528184	      0.88303975	     -0.00067479	     -0.21982435	     -0.00313160	     -0.00014659	    187.72107876
      2.13598650	     -0.06337796	     -0.00036841	     -0.20432074	     -0.06528734	      0.88303949	     -0.00067654	     -0.21983303	     -0.00312368	     -0.00014643	    186.69692494
      2.13774419	     -0.06339003	     -0.00036654	     -0.20433289	     -0.06529283	      0.88303923	     -0.00067830	     -0.21984106	     -0.00311700	     -0.00014636	    188.23162775
      2.13932365	     -0.06340600	     -0.00036711	     -0.20434894	     -0.06529774	      0.88303900	     -0.00067988	     -0.21984748	     -0.00310904	     -0.00014576	    187.78134437
      2.14090311	     -0.06340883	     -0.00036456	     -0.20435188	     -0.06530265	      0.88303877	     -0.00068147	     -0.21985326	     -0.00310161	     -0.00014460	    188.49499987
      2.14248257	     -0.06341417	     -0.00036552	     -0.20435729	     -0.06530754	      0.88303855	     -0.00068306	     -0.21985818	     -0.00309328	     -0.00014215	    188.23895718
      2.14406203	     -0.06340264	     -0.00036186	     -0.20434591	     -0.06531242	      0.88303832	     -0.00068466	     -0.21986229	     -0.00308530	     -0.00013797	    188.51607940
      2.14547888	     -0.06339801	     -0.00036273	     -0.20434134	     -0.06531679	      0.88303813	     -0.00068610	     -0.21986508	     -0.00307852	     -0.00013333	    189.29513770
      2.14689572	     -0.06338279	     -0.00036038	     -0.20432624	     -0.06532114	      0.88303795	     -0.00068754	     -0.21986718	     -0.00307096	     -0.00012662	    188.78892391
      2.14831257	     -0.06336515	     -0.00035992	     -0.20430867	     -0.06532549	      0.88303777	     -0.00068898	     -0.21986845	     -0.00306465	     -0.00011868	    189.75572476
      2.15014589	     -0.06333841	     -0.00035749	     -0.20428207	     -0.06533110	      0.88303757	     -0.00069086	     -0.21986895	     -0.00305543	     -0.00010542	    188.69456158
      2.15174030	     -0.06330977	     -0.00035793	     -0.20425348	     -0.06533597	      0.88303741	     -0.00069250	     -0.21986835	     -0.00305026	     -0.00009197	    190.94130197
      2.15333471	     -0.06327820	     -0.00035441	     -0.20422204	     -0.06534083	      0.88303728	     -0.00069414	     -0.21986681	     -0.00304319	     -0.00007568	    189.61534476
      2.15463690	     -0.06325035	     -0.00035482	     -0.20419423	     -0.06534479	      0.88303719	     -0.00069549	     -0.21986492	     -0.00303972	     -0.00006165	    191.19621898
      2.15593909	     -0.06322182	     -0.00035302	     -0.20416577	     -0.06534874	      0.88303712	     -0.00069684	     -0.21986248	     -0.00303543	     -0.00004594	    190.85912019
      2.15752614	     -0.06318538	     -0.00035177	     -0.20412940	     -0.06535356	      0.88303706	     -0.00069849	     -0.21985885	     -0.00303205	     -0.00002601	    191.98825054
      2.15911319	     -0.06315192	     -0.00034988	     -0.20409602	     -0.06535837	      0.88303704	     -0.00070014	     -0.21985462	     -0.00302780	     -0.00000405	    190.49701922
      2.16070024	     -0.06311275	     -0.00034885	     -0.20405688	     -0.06536317	      0.88303705	     -0.00070180	     -0.21984993	     -0.00302683	      0.00001814	    192.52388051
      2.16228729	     -0.06308401	     -0.00034642	     -0.20402820	     -0.06536797	      0.88303709	     -0.00070347	     -0.21984478	     -0.00302510	      0.00004010	    192.35691508
      2.16387434	     -0.06305213	     -0.00034551	     -0.20399635	     -0.06537277	      0.88303718	     -0.00070514	     -0.21983942	     -0.00302388	      0.00006253	    192.02390726
      2.16546140	     -0.06302338	     -0.00034274	     -0.20396764	     -0.06537757	      0.88303729	     -0.00070681	     -0.21983381	     -0.00302435	      0.00008321	    193.15418040
      2.16685023	     -0.06299803	     -0.00034214	     -0.20394230	     -0.06538177	      0.88303742	     -0.00070828	     -0.21982876	     -0.00302432	      0.00010072	    193.13491107
      2.16823906	     -0.06297472	     -0.00033977	     -0.20391902	     -0.06538597	      0.88303757	     -0.00070976	     -0.21982357	     -0.00302459	      0.00011688	    192.89800497
      2.16962789	     -0.06295366	     -0.00033828	     -0.20389798	     -0.06539017	      0.88303774	     -0.00071124	     -0.21981829	     -0.00302582	      0.00013104	    193.63270803
      2.17140274	     -0.06293556	     -0.00033577	     -0.20387991	     -0.06539555	      0.88303799	     -0.00071313	     -0.21981157	     -0.00302626	      0.00014682	    192.13264259
      2.17292452	     -0.06291691	     -0.00033477	     -0.20386125	     -0.06540015	      0.88303822	     -0.00071476	     -0.21980597	     -0.00302921	      0.00015710	    194.16852286
      2.17444630	     -0.06291031	     -0.00033271	     -0.20385466	     -0.06540476	      0.88303847	     -0.00071640	     -0.21980050	     -0.00303002	      0.00016488	    192.94226608
      2.17596807	     -0.06290325	     -0.00033207	     -0.20384759	     -0.06540938	      0.88303872	     -0.00071804	     -0.21979533	     -0.00303267	      0.00016896	    194.48866820
      2.17748985	     -0.06290199	     -0.00032981	     -0.20384634	     -0.06541399	      0.88303898	     -0.00071968	     -0.21979041	     -0.00303358	      0.00017024	    193.36739577
      2.17901162	     -0.06289901	     -0.00032890	     -0.20384335	     -0.06541861	      0.88303924	     -0.00072133	     -0.21978574	     -0.00303554	      0.00016813	    194.10673642
      2.18053340	     -0.06290164	     -0.00032688	     -0.20384599	     -0.06542323	      0.88303949	     -0.00072299	     -0.21978129	     -0.00303653	      0.00016286	    193.47390809
      2.18205518	     -0.06290146	     -0.00032618	     -0.20384580	     -0.06542785	      0.88303973	     -0.00072465	     -0.21977706	     -0.00303820	      0.00015426	    194.39466801
      2.18357695	     -0.06290817	     -0.00032422	     -0.20385253	     -0.06543248	      0.88303996	     -0.00072631	     -0.21977299	     -0.00303874	      0.00014268	    193.80897615
      2.18509873	     -0.06291340	     -0.00032382	     -0.20385775	     -0.06543710	      0.88304016	     -0.00072798	     -0.21976918	     -0.00303950	      0.00012825	    194.08451911
      2.18662050	     -0.06292140	     -0.00032173	     -0.20386577	     -0.06544173	      0.88304035	     -0.00072966	     -0.21976555	     -0.00303953	      0.00011132	    193.47350681
      2.18814228	     -0.06293051	     -0.00032138	     -0.20387487	     -0.06544635	      0.88304050	     -0.00073134	     -0.21976213	     -0.00304027	      0.00009149	    194.60966966
      2.18966406	     -0.06294279	     -0.00031927	     -0.20388718	     -0.06545098	      0.88304062	     -0.00073302	     -0.21975893	     -0.00303926	      0.00006982	    193.47815748
      2.19118583	     -0.06295340	     -0.00031881	     -0.20389778	     -0.06545560	      0.88304071	     -0.00073471	     -0.21975594	     -0.00303897	      0.00004597	    194.11141321
      2.19270761	     -0.06296864	     -0.00031691	     -0.20391305	     -0.06546023	      0.88304076	     -0.00073640	     -0.21975316	     -0.00303755	      0.00002052	    193.42660537
      2.19422938	     -0.06298169	     -0.00031654	     -0.20392611	     -0.06546485	      0.88304077	     -0.00073810	     -0.21975061	     -0.00303682	     -0.00000692	    194.54504554
      2.19575116	     -0.06300064	     -0.00031458	     -0.20394511	     -0.06546947	      0.88304074	     -0.00073980	     -0.21974827	     -0.00303398	     -0.00003490	    192.93894421
      2.19727294	     -0.06301635	     -0.00031444	     -0.20396082	     -0.06547409	      0.88304067	     -0.00074150	     -0.21974619	     -0.00303283	     -0.00006462	    194.57276527
      2.19879471	     -0.06303849	     -0.00031247	     -0.20398301	     -0.06547870	      0.88304055	     -0.00074321	     -0.21974433	     -0.00302901	     -0.00009439	    192.67056378
      2.20031649	     -0.06305516	     -0.00031232	     -0.20399970	     -0.06548331	      0.88304038	     -0.00074493	     -0.21974276	     -0.00302712	     -0.00012538	    194.40147374
      2.20183826	     -0.06307990	     -0.00031006	     -0.20402450	     -0.06548791	      0.88304016	     -0.00074665	     -0.21974137	     -0.00302256	     -0.00015610	    192.63021166
      2.20336004	     -0.06309944	     -0.00030991	     -0.20404406	     -0.06549251	      0.88303990	     -0.00074837	     -0.21974032	     -0.00301946	     -0.00018713	    193.87639459
      2.20488182	     -0.06312557	     -0.00030770	     -0.20407027	     -0.06549710	      0.88303960	     -0.00075010	     -0.21973947	     -0.00301477	     -0.00021811	    193.13068015
      2.20640359	     -0.06314871	     -0.00030754	     -0.20409345	     -0.06550168	      0.88303924	     -0.00075183	     -0.21973892	     -0.00300980	     -0.00024820	    192.90873438
      2.20792537	     -0.06317344	     -0.00030543	     -0.20411825	     -0.06550626	      0.88303884	     -0.00075357	     -0.21973858	     -0.00300483	     -0.00027811	    193.04886633
      2.20944714	     -0.06320024	     -0.00030535	     -0.20414510	     -0.06551083	      0.88303839	     -0.00075531	     -0.21973847	     -0.00299891	     -0.00030710	    192.82250152
      2.21096892	     -0.06322676	     -0.00030333	     -0.20417170	     -0.06551539	      0.88303791	     -0.00075706	     -0.21973860	     -0.00299289	     -0.00033546	    192.79056231
      2.21249070	     -0.06325596	     -0.00030328	     -0.20420096	     -0.06551994	      0.88303737	     -0.00075881	     -0.21973896	     -0.00298597	     -0.00036260	    192.40556483
      2.21401247	     -0.06328493	     -0.00030149	     -0.20423002	     -0.06552448	      0.88303680	     -0.00076057	     -0.21973955	     -0.00297909	     -0.00038894	    192.51906871
      2.21553425	     -0.06331580	     -0.00030143	     -0.20426096	     -0.06552900	      0.88303619	     -0.00076233	     -0.21974037	     -0.00297135	     -0.00041414	    192.30131161
      2.21705602	     -0.06334561	     -0.00029955	     -0.20429086	     -0.06553352	      0.88303554	     -0.00076409	     -0.21974141	     -0.00296298	     -0.00043784	    191.69597906
      2.21857780	     -0.06337832	     -0.00029959	     -0.20432365	     -0.06553802	      0.88303486	     -0.00076586	     -0.21974264	     -0.00295501	     -0.00046098	    192.58678543
      2.22009958	     -0.06341219	     -0.00029781	     -0.20435764	     -0.06554251	      0.88303414	     -0.00076764	     -0.21974410	     -0.00294490	     -0.00048226	    191.00006769
      2.22162135	     -0.06344443	     -0.00029818	     -0.20438995	     -0.06554699	      0.88303339	     -0.00076942	     -0.21974578	     -0.00293619	     -0.00050303	    192.30672799
      2.22314313	     -0.06348253	     -0.00029682	     -0.20442817	     -0.06555145	      0.88303261	     -0.00077120	     -0.21974767	     -0.00292484	     -0.00052200	    190.39274133
      2.22466490	     -0.06351696	     -0.00029719	     -0.20446269	     -0.06555589	      0.88303180	     -0.00077299	     -0.21974982	     -0.00291507	     -0.00054030	    191.70922638
      2.22618668	     -0.06355734	     -0.00029588	     -0.20450320	     -0.06556032	      0.88303097	     -0.00077478	     -0.21975218	     -0.00290316	     -0.00055756	    190.62152446
      2.22770846	     -0.06359748	     -0.00029621	     -0.20454345	     -0.06556473	      0.88303011	     -0.00077658	     -0.21975481	     -0.00289146	     -0.00057384	    190.85939080
      2.22923023	     -0.06363952	     -0.00029541	     -0.20458562	     -0.06556912	      0.88302922	     -0.00077838	     -0.21975774	     -0.00287851	     -0.00058913	    189.94679714
      2.23075201	     -0.06368228	     -0.00029599	     -0.20462848	     -0.06557349	      0.88302831	     -0.00078019	     -0.21976100	     -0.00286560	     -0.00060384	    190.19629551
      2.23227378	     -0.06372914	     -0.00029540	     -0.20467548	     -0.06557784	      0.88302738	     -0.00078200	     -0.21976458	     -0.00285150	     -0.00061782	    189.49532997
      2.23379556	     -0.06377691	     -0.00029602	     -0.20472337	     -0.06558217	      0.88302643	     -0.00078382	     -0.21976849	     -0.00283731	     -0.00063154	    189.87446476
      2.23531734	     -0.06382699	     -0.00029537	     -0.20477362	     -0.06558647	      0.88302546	     -0.00078564	     -0.21977272	     -0.00282136	     -0.00064434	    188.60298168
      2.23683911	     -0.06387704	     -0.00029591	     -0.20482381	     -0.06559075	      0.88302447	     -0.00078746	     -0.21977727	     -0.00280563	     -0.00065706	    188.94861433
      2.23836089	     -0.06393158	     -0.00029540	     -0.20487852	     -0.06559501	      0.88302346	     -0.00078929	     -0.21978212	     -0.00278824	     -0.00066936	    187.94942875
      2.23988266	     -0.06398454	     -0.00029580	     -0.20493164	     -0.06559924	      0.88302243	     -0.00079113	     -0.21978729	     -0.00277073	     -0.00068157	    188.21377127
      2.24140444	     -0.06404164	     -0.00029522	     -0.20498893	     -0.06560344	      0.88302139	     -0.00079297	     -0.21979271	     -0.00275196	     -0.00069401	    187.82831852
      2.24292621	     -0.06409873	     -0.00029552	     -0.20504620	     -0.06560761	      0.88302032	     -0.00079481	     -0.21979841	     -0.00273162	     -0.00070569	    186.69350912
      2.24444799	     -0.06415280	     -0.00029490	     -0.20510047	     -0.06561176	      0.88301924	     -0.00079666	     -0.21980434	     -0.00271148	     -0.00071774	    187.12764478
      2.24628137	     -0.06422604	     -0.00029548	     -0.20517395	     -0.06561670	      0.88301791	     -0.00079889	     -0.21981166	     -0.00268491	     -0.00073243	    186.41666139
      2.24777663	     -0.06427765	     -0.00029443	     -0.20522580	     -0.06562070	      0.88301681	     -0.00080071	     -0.21981788	     -0.00266241	     -0.00074305	    185.58304866
      2.24927189	     -0.06433210	     -0.00029519	     -0.20528046	     -0.06562467	      0.88301569	     -0.00080254	     -0.21982413	     -0.00263938	     -0.00075399	    185.92265473
      2.25076715	     -0.06438808	     -0.00029490	     -0.20533668	     -0.06562859	      0.88301455	     -0.00080438	     -0.21983047	     -0.00261492	     -0.00076475	    185.46144622
      2.25258692	     -0.06445729	     -0.00029704	     -0.20540615	     -0.06563332	      0.88301315	     -0.00080662	     -0.21983832	     -0.00258391	     -0.00077713	    184.76508381
      2.25402633	     -0.06450489	     -0.00029689	     -0.20545399	     -0.06563703	      0.88301203	     -0.00080840	     -0.21984456	     -0.00255880	     -0.00078558	    184.28957017
      2.25546574	     -0.06455569	     -0.00029948	     -0.20550498	     -0.06564069	      0.88301089	     -0.00081018	     -0.21985076	     -0.00253345	     -0.00079383	    184.73100785
      2.25690515	     -0.06460549	     -0.00030121	     -0.20555501	     -0.06564432	      0.88300974	     -0.00081197	     -0.21985697	     -0.00250648	     -0.00080076	    183.70243928
      2.25834456	     -0.06465268	     -0.00030424	     -0.20560241	     -0.06564791	      0.88300858	     -0.00081377	     -0.21986317	     -0.00247978	     -0.00080685	    183.93863942
      2.26048742	     -0.06472182	     -0.00030802	     -0.20567189	     -0.06565318	      0.88300685	     -0.00081646	     -0.21987235	     -0.00243757	     -0.00081341	    182.08816636
      2.26168977	     -0.06475635	     -0.00031216	     -0.20570657	     -0.06565609	      0.88300587	     -0.00081797	     -0.21987747	     -0.00241496	     -0.00081622	    183.33592563
      2.26289211	     -0.06479137	     -0.00031540	     -0.20574176	     -0.06565898	      0.88300488	     -0.00081949	     -0.21988254	     -0.00239080	     -0.00081766	    182.78312136
      2.26461794	     -0.06483876	     -0.00032077	     -0.20578939	     -0.06566308	      0.88300347	     -0.00082168	     -0.21988977	     -0.00235646	     -0.00081858	    183.16426463
      2.26634377	     -0.06488660	     -0.00032630	     -0.20583750	     -0.06566712	      0.88300206	     -0.00082389	     -0.21989693	     -0.00231952	     -0.00081635	    180.50022330
      2.26806960	     -0.06491887	     -0.00033284	     -0.20586998	     -0.06567109	      0.88300066	     -0.00082610	     -0.21990413	     -0.00228618	     -0.00081259	    183.56035557
      2.26949919	     -0.06495548	     -0.00033763	     -0.20590680	     -0.06567434	      0.88299950	     -0.00082794	     -0.21990989	     -0.00225502	     -0.00080761	    181.38161405
      2.27092879	     -0.06498344	     -0.00034349	     -0.20593496	     -0.06567754	      0.88299835	     -0.00082978	     -0.21991570	     -0.00222535	     -0.00080107	    181.84987663
      2.27235838	     -0.06501068	     -0.00034905	     -0.20596240	     -0.06568070	      0.88299721	     -0.00083164	     -0.21992148	     -0.00219488	     -0.00079286	    181.24419296
      2.27415976	     -0.06503867	     -0.00035655	     -0.20599063	     -0.06568462	      0.88299579	     -0.00083398	     -0.21992872	     -0.00215688	     -0.00078039	    181.43019948
      2.27576383	     -0.06506408	     -0.00036298	     -0.20601627	     -0.06568805	      0.88299455	     -0.00083608	     -0.21993509	     -0.00212237	     -0.00076705	    180.59280586
      2.27736791	     -0.06508269	     -0.00037007	     -0.20603509	     -0.06569143	      0.88299333	     -0.00083818	     -0.21994146	     -0.00208923	     -0.00075260	    182.06382691
      2.27897198	     -0.06510614	     -0.00037601	     -0.20605879	     -0.06569475	      0.88299214	     -0.00084029	     -0.21994779	     -0.00205337	     -0.00073517	    179.27125896
      2.28029322	     -0.06511905	     -0.00038196	     -0.20607186	     -0.06569745	      0.88299117	     -0.00084203	     -0.21995314	     -0.00202655	     -0.00072088	    181.09360194
      2.28161446	     -0.06513929	     -0.00038721	     -0.20609229	     -0.06570010	      0.88299023	     -0.00084377	     -0.21995862	     -0.00199782	     -0.00070540	    180.03822243
      2.28293570	     -0.06516024	     -0.00039277	     -0.20611342	     -0.06570273	      0.88298931	     -0.00084552	     -0.21996440	     -0.00196998	     -0.00069009	    180.29810783
      2.28478025	     -0.06519643	     -0.00040035	     -0.20614987	     -0.06570632	      0.88298806	     -0.00084797	     -0.21997309	     -0.00192942	     -0.00066845	    178.43261107
      2.28662480	     -0.06522684	     -0.00040846	     -0.20618051	     -0.06570985	      0.88298684	     -0.00085042	     -0.21998270	     -0.00189129	     -0.00064796	    180.55378012
      2.28800031	     -0.06526169	     -0.00041392	     -0.20621556	     -0.06571243	      0.88298596	     -0.00085226	     -0.21999033	     -0.00186003	     -0.00063346	    178.72021624
      2.28937582	     -0.06529527	     -0.00042015	     -0.20624933	     -0.06571496	      0.88298510	     -0.00085409	     -0.21999864	     -0.00182969	     -0.00062060	    179.14257499
      2.29120557	     -0.06534835	     -0.00042813	     -0.20630267	     -0.06571827	      0.88298398	     -0.00085654	     -0.22001075	     -0.00178739	     -0.00060594	    177.89978354
      2.29283917	     -0.06539426	     -0.00043593	     -0.20634880	     -0.06572116	      0.88298300	     -0.00085873	     -0.22002267	     -0.00174956	     -0.00059524	    178.28163517
      2.29447277	     -0.06545031	     -0.00044300	     -0.20640509	     -0.06572399	      0.88298203	     -0.00086092	     -0.22003555	     -0.00171037	     -0.00058791	    177.71984735
      2.29610637	     -0.06550303	     -0.00045115	     -0.20645804	     -0.06572675	      0.88298108	     -0.00086312	     -0.22004953	     -0.00166989	     -0.00058314	    177.59757801
      2.29754484	     -0.06555512	     -0.00045698	     -0.20651036	     -0.06572913	      0.88298024	     -0.00086506	     -0.22006264	     -0.00163318	     -0.00058186	    176.76203192
      2.29898332	     -0.06560646	     -0.00046413	     -0.20656193	     -0.06573145	      0.88297940	     -0.00086699	     -0.22007655	     -0.00159564	     -0.00058272	    176.65239939
      2.30073130	     -0.06567486	     -0.00047134	     -0.20663064	     -0.06573420	      0.88297838	     -0.00086935	     -0.22009450	     -0.00154854	     -0.00058712	    175.94440941
      2.30247929	     -0.06574550	     -0.00048035	     -0.20670157	     -0.06573686	      0.88297735	     -0.00087171	     -0.22011365	     -0.00149998	     -0.00059411	    175.72262381
      2.30394694	     -0.06580606	     -0.00048574	     -0.20676241	     -0.06573903	      0.88297647	     -0.00087369	     -0.22013064	     -0.00145791	     -0.00060249	    175.07402268
      2.30541458	     -0.06586900	     -0.00049317	     -0.20682562	     -0.06574114	      0.88297558	     -0.00087568	     -0.22014844	     -0.00141462	     -0.00061254	    174.82637212
      2.30688223	     -0.06593075	     -0.00049915	     -0.20688767	     -0.06574318	      0.88297467	     -0.00087766	     -0.22016697	     -0.00136982	     -0.00062392	    174.09568655
      2.30834988	     -0.06599311	     -0.00050581	     -0.20695033	     -0.06574516	      0.88297375	     -0.00087965	     -0.22018615	     -0.00132418	     -0.00063672	    174.12848190
      2.31060137	     -0.06609208	     -0.00051401	     -0.20704983	     -0.06574806	      0.88297229	     -0.00088269	     -0.22021679	     -0.00125074	     -0.00065840	    172.77463144
      2.31193424	     -0.06615026	     -0.00052094	     -0.20710830	     -0.06574970	      0.88297140	     -0.00088449	     -0.22023563	     -0.00120635	     -0.00067167	    173.03112290
      2.31326712	     -0.06621010	     -0.00052617	     -0.20716846	     -0.06575128	      0.88297050	     -0.00088630	     -0.22025495	     -0.00116050	     -0.00068571	    172.71916147
      2.31513082	     -0.06629508	     -0.00053482	     -0.20725390	     -0.06575338	      0.88296920	     -0.00088882	     -0.22028275	     -0.00109341	     -0.00070517	    170.98982389
      2.31680345	     -0.06636578	     -0.00054229	     -0.20732502	     -0.06575516	      0.88296801	     -0.00089108	     -0.22030852	     -0.00103317	     -0.00072242	    171.82456068
      2.31847609	     -0.06644597	     -0.00055092	     -0.20740564	     -0.06575683	      0.88296678	     -0.00089334	     -0.22033494	     -0.00096944	     -0.00073905	    170.75528178
      2.32014872	     -0.06651937	     -0.00055812	     -0.20747950	     -0.06575840	      0.88296553	     -0.00089560	     -0.22036211	     -0.00090499	     -0.00075522	    171.49384331
      2.32192494	     -0.06661106	     -0.00056805	     -0.20757167	     -0.06575994	      0.88296418	     -0.00089800	     -0.22039149	     -0.00083277	     -0.00077143	    170.14372665
      2.32345324	     -0.06667427	     -0.00057365	     -0.20763536	     -0.06576117	      0.88296299	     -0.00090006	     -0.22041740	     -0.00076989	     -0.00078301	    170.12009948
      2.32498155	     -0.06674739	     -0.00058165	     -0.20770894	     -0.06576230	      0.88296179	     -0.00090212	     -0.22044352	     -0.00070493	     -0.00079394	    169.89477124
      2.32650986	     -0.06681723	     -0.00058802	     -0.20777927	     -0.06576332	      0.88296056	     -0.00090418	     -0.22046999	     -0.00063798	     -0.00080327	    169.46458876
      2.32803816	     -0.06689076	     -0.00059568	     -0.20785329	     -0.06576425	      0.88295933	     -0.00090624	     -0.22049672	     -0.00056978	     -0.00081115	    169.57980928
      2.32994496	     -0.06698122	     -0.00060344	     -0.20794444	     -0.06576525	      0.88295778	     -0.00090881	     -0.22053047	     -0.00048141	     -0.00081877	    168.37248382
      2.33158275	     -0.06705379	     -0.00061177	     -0.20801756	     -0.06576598	      0.88295643	     -0.00091101	     -0.22055958	     -0.00040463	     -0.00082154	    168.40231965
      2.33322053	     -0.06712950	     -0.00061828	     -0.20809388	     -0.06576657	      0.88295509	     -0.00091321	     -0.22058880	     -0.00032546	     -0.00082294	    168.58243066
      2.33485832	     -0.06720702	     -0.00062661	     -0.20817201	     -0.06576704	      0.88295374	     -0.00091541	     -0.22061821	     -0.00024397	     -0.00082240	    168.28599988
      2.33649610	     -0.06728081	     -0.00063284	     -0.20824645	     -0.06576737	      0.88295240	     -0.00091761	     -0.22064786	     -0.00016048	     -0.00081844	    167.35381883
      2.33813388	     -0.06736092	     -0.00064195	     -0.20832718	     -0.06576757	      0.88295106	     -0.00091981	     -0.22067769	     -0.00007629	     -0.00081288	    168.02496897
      2.33977167	     -0.06743526	     -0.00064773	     -0.20840221	     -0.06576762	      0.88294973	     -0.00092200	     -0.22070773	      0.00001110	     -0.00080476	    166.89732078
      2.34140945	     -0.06751320	     -0.00065694	     -0.20848081	     -0.06576753	      0.88294842	     -0.00092419	     -0.22073779	      0.00009915	     -0.00079456	    167.39918761
      2.34304724	     -0.06758581	     -0.00066269	     -0.20855416	     -0.06576729	      0.88294713	     -0.00092638	     -0.22076789	      0.00018999	     -0.00078226	    166.62893655
      2.34468502	     -0.06766134	     -0.00067141	     -0.20863038	     -0.06576691	      0.88294586	     -0.00092856	     -0.22079787	      0.00028201	     -0.00076784	    166.77009476
      2.34632281	     -0.06773132	     -0.00067650	     -0.20870115	     -0.06576637	      0.88294462	     -0.00093074	     -0.22082773	      0.00037697	     -0.00075113	    165.45577195
      2.34796059	     -0.06780072	     -0.00068410	     -0.20877129	     -0.06576567	      0.88294340	     -0.00093291	     -0.22085728	      0.00047162	     -0.00073328	    167.05207246
      2.34959838	     -0.06786455	     -0.00068834	     -0.20883596	     -0.06576482	      0.88294222	     -0.00093507	     -0.22088643	      0.00057044	     -0.00071220	    165.04709995
      2.35123616	     -0.06792334	     -0.00069597	     -0.20889553	     -0.06576381	      0.88294107	     -0.00093723	     -0.22091523	      0.00066843	     -0.00068950	    166.24966815
      2.35287394	     -0.06798218	     -0.00069983	     -0.20895524	     -0.06576263	      0.88293996	     -0.00093939	     -0.22094355	      0.00076975	     -0.00066425	    164.67399080
      2.35451173	     -0.06803522	     -0.00070647	     -0.20900910	     -0.06576129	      0.88293890	     -0.00094153	     -0.22097133	      0.00087007	     -0.00063722	    166.32371837
      2.35614951	     -0.06808731	     -0.00070872	     -0.20906212	     -0.06575978	      0.88293788	     -0.00094367	     -0.22099838	      0.00097407	     -0.00060790	    164.66750829
      2.35778730	     -0.06813208	     -0.00071324	     -0.20910778	     -0.06575810	      0.88293691	     -0.00094580	     -0.22102463	      0.00107707	     -0.00057699	    165.93532170
      2.35942508	     -0.06817340	     -0.00071349	     -0.20915008	     -0.06575625	      0.88293599	     -0.00094792	     -0.22104984	      0.00118328	     -0.00054330	    164.22620405
      2.36082071	     -0.06820589	     -0.00071604	     -0.20918337	     -0.06575453	      0.88293525	     -0.00094972	     -0.22107050	      0.00127254	     -0.00051421	    165.63297159
      2.36221634	     -0.06823658	     -0.00071626	     -0.20921492	     -0.06575269	      0.88293456	     -0.00095152	     -0.22109039	      0.00136437	     -0.00048336	    164.55932007
      2.36361196	     -0.06826422	     -0.00071659	     -0.20924341	     -0.06575072	      0.88293390	     -0.00095331	     -0.22110950	      0.00145560	     -0.00045207	    165.13961531
      2.36575977	     -0.06831047	     -0.00071624	     -0.20929101	     -0.06574745	      0.88293298	     -0.00095605	     -0.22113744	      0.00159960	     -0.00040215	    162.74041431
      2.36733578	     -0.06833248	     -0.00071621	     -0.20931398	     -0.06574484	      0.88293238	     -0.00095806	     -0.22115681	      0.00170285	     -0.00036504	    165.32612767
      2.36891178	     -0.06836243	     -0.00071508	     -0.20934495	     -0.06574208	      0.88293183	     -0.00096007	     -0.22117503	      0.00180985	     -0.00032747	    164.29721424
      2.37048779	     -0.06838667	     -0.00071440	     -0.20937020	     -0.06573914	      0.88293135	     -0.00096206	     -0.22119225	      0.00191591	     -0.00029056	    165.55705365
      2.37206380	     -0.06841147	     -0.00071307	     -0.20939604	     -0.06573603	      0.88293092	     -0.00096405	     -0.22120833	      0.00202492	     -0.00025263	    163.83912333
      2.37363981	     -0.06842903	     -0.00071210	     -0.20941461	     -0.06573276	      0.88293055	     -0.00096604	     -0.22122330	      0.00213198	     -0.00021614	    165.68546199
      2.37521582	     -0.06844971	     -0.00071057	     -0.20943636	     -0.06572931	      0.88293024	     -0.00096802	     -0.22123700	      0.00224257	     -0.00017907	    163.66963388
      2.37679182	     -0.06845982	     -0.00070940	     -0.20944750	     -0.06572569	      0.88292998	     -0.00097000	     -0.22124949	      0.00235087	     -0.00014301	    165.39423044
      2.37838624	     -0.06847361	     -0.00070780	     -0.20946236	     -0.06572185	      0.88292979	     -0.00097199	     -0.22126071	      0.00246257	     -0.00010730	    165.05114848
      2.37998066	     -0.06848075	     -0.00070659	     -0.20947057	     -0.06571784	      0.88292964	     -0.00097398	     -0.22127059	      0.00257479	     -0.00007113	    164.36020977
      2.38157507	     -0.06848106	     -0.00070572	     -0.20947194	     -0.06571365	      0.88292956	     -0.00097597	     -0.22127899	      0.00268585	     -0.00003602	    165.64777629
      2.38316949	     -0.06848110	     -0.00070614	     -0.20947303	     -0.06570927	      0.88292953	     -0.00097795	     -0.22128581	      0.00279845	     -0.00000024	    165.04565813
      2.38494606	     -0.06847371	     -0.00070753	     -0.20946679	     -0.06570419	      0.88292956	     -0.00098015	     -0.22129163	      0.00292279	      0.00003941	    165.76256363
      2.38672264	     -0.06846070	     -0.00070963	     -0.20945492	     -0.06569889	      0.88292967	     -0.00098235	     -0.22129543	      0.00304798	      0.00008142	    164.45192060
      2.38849921	     -0.06844067	     -0.00071372	     -0.20943599	     -0.06569337	      0.88292985	     -0.00098454	     -0.22129727	      0.00317015	      0.00012408	    166.38811343
      2.39003183	     -0.06841950	     -0.00071636	     -0.20941579	     -0.06568843	      0.88293007	     -0.00098643	     -0.22129717	      0.00327649	      0.00016264	    165.82312794
      2.39156445	     -0.06838723	     -0.00071950	     -0.20938447	     -0.06568332	      0.88293035	     -0.00098832	     -0.22129546	      0.00338052	      0.00020247	    167.08117013
      2.39307173	     -0.06834669	     -0.00072154	     -0.20934488	     -0.06567815	      0.88293069	     -0.00099017	     -0.22129196	      0.00348226	      0.00024301	    167.58363507
      2.39457902	     -0.06829376	     -0.00072361	     -0.20929292	     -0.06567283	      0.88293109	     -0.00099202	     -0.22128652	      0.00358332	      0.00028645	    167.10576520
      2.39608630	     -0.06822840	     -0.00072551	     -0.20922850	     -0.06566735	      0.88293155	     -0.00099387	     -0.22127901	      0.00368140	      0.00033151	    168.52810396
      2.39778181	     -0.06814745	     -0.00072767	     -0.20914861	     -0.06566102	      0.88293216	     -0.00099594	     -0.22126801	      0.00379131	      0.00038568	    167.65077605
      2.39947732	     -0.06804777	     -0.00072969	     -0.20904995	     -0.06565450	      0.88293286	     -0.00099801	     -0.22125438	      0.00389627	      0.00044307	    169.67382677
      2.40117284	     -0.06794262	     -0.00073097	     -0.20894583	     -0.06564780	      0.88293366	     -0.00100008	     -0.22123798	      0.00399982	      0.00050374	    169.71855907
      2.40288007	     -0.06782153	     -0.00073203	     -0.20882575	     -0.06564089	      0.88293458	     -0.00100217	     -0.22121886	      0.00410053	      0.00056834	    170.03005875
      2.40458730	     -0.06768861	     -0.00073207	     -0.20869383	     -0.06563381	      0.88293561	     -0.00100425	     -0.22119704	      0.00419717	      0.00063602	    171.06135021
      2.40629453	     -0.06754521	     -0.00073238	     -0.20855140	     -0.06562656	      0.88293675	     -0.00100632	     -0.22117261	      0.00428996	      0.00070596	    172.55046126
      2.40800176	     -0.06739786	     -0.00073132	     -0.20840500	     -0.06561916	      0.88293802	     -0.00100840	     -0.22114564	      0.00438020	      0.00077876	    172.19822799
      2.40970899	     -0.06723480	     -0.00073247	     -0.20824284	     -0.06561161	      0.88293941	     -0.00101047	     -0.22111637	      0.00446503	      0.00085359	    174.04281335
      2.41105204	     -0.06710579	     -0.00073072	     -0.20811453	     -0.06560557	      0.88294060	     -0.00101209	     -0.22109173	      0.00452962	      0.00091293	    174.35386266
      2.41239509	     -0.06697144	     -0.00073046	     -0.20798085	     -0.06559944	      0.88294186	     -0.00101372	     -0.22106580	      0.00459170	      0.00097343	    174.62694792
      2.41403534	     -0.06680072	     -0.00072912	     -0.20781092	     -0.06559185	      0.88294352	     -0.00101569	     -0.22103241	      0.00466301	      0.00104708	    176.17928258
      2.41567559	     -0.06662774	     -0.00072779	     -0.20763872	     -0.06558415	      0.88294530	     -0.00101767	     -0.22099718	      0.00473206	      0.00112139	    175.25682034
      2.41731583	     -0.06644319	     -0.00072597	     -0.20745488	     -0.06557633	      0.88294720	     -0.00101964	     -0.22096027	      0.00479458	      0.00119486	    177.57981307
      2.41895608	     -0.06626078	     -0.00072428	     -0.20727317	     -0.06556842	      0.88294922	     -0.00102161	     -0.22092163	      0.00485471	      0.00126736	    177.83374762
      2.42059633	     -0.06606907	     -0.00072201	     -0.20708211	     -0.06556041	      0.88295136	     -0.00102357	     -0.22088146	      0.00490935	      0.00133764	    180.14214497
      2.42223657	     -0.06587827	     -0.00071989	     -0.20689194	     -0.06555232	      0.88295361	     -0.00102553	     -0.22083971	      0.00496250	      0.00140713	    178.81360354
      2.42387682	     -0.06567431	     -0.00071769	     -0.20668855	     -0.06554414	      0.88295597	     -0.00102748	     -0.22079656	      0.00500792	      0.00147336	    182.43315034
      2.42551707	     -0.06548014	     -0.00071509	     -0.20649493	     -0.06553589	      0.88295844	     -0.00102943	     -0.22075194	      0.00505266	      0.00153734	    181.16802222
      2.42697153	     -0.06529442	     -0.00071305	     -0.20630965	     -0.06552851	      0.88296072	     -0.00103115	     -0.22071140	      0.00508637	      0.00159180	    183.31112537
      2.42842599	     -0.06511595	     -0.00071020	     -0.20613160	     -0.06552109	      0.88296307	     -0.00103287	     -0.22066986	      0.00511809	      0.00164336	    183.60324461
      2.42988045	     -0.06493147	     -0.00070743	     -0.20594752	     -0.06551363	      0.88296549	     -0.00103459	     -0.22062751	      0.00514588	      0.00169192	    184.81009774
      2.43163222	     -0.06471197	     -0.00070260	     -0.20572847	     -0.06550459	      0.88296851	     -0.00103665	     -0.22057535	      0.00517569	      0.00174622	    185.04672480
      2.43320729	     -0.06450993	     -0.00069957	     -0.20552677	     -0.06549642	      0.88297129	     -0.00103849	     -0.22052756	      0.00519758	      0.00179153	    186.47377776
      2.43478235	     -0.06431328	     -0.00069432	     -0.20533046	     -0.06548821	      0.88297415	     -0.00104033	     -0.22047905	      0.00521616	      0.00183211	    187.24041309
      2.43635742	     -0.06411858	     -0.00069129	     -0.20513603	     -0.06547999	      0.88297706	     -0.00104217	     -0.22043001	      0.00523089	      0.00186802	    188.40267792
      2.43769216	     -0.06395502	     -0.00068589	     -0.20497271	     -0.06547300	      0.88297957	     -0.00104372	     -0.22038810	      0.00524088	      0.00189486	    188.60974572
      2.43902690	     -0.06379408	     -0.00068203	     -0.20481195	     -0.06546600	      0.88298212	     -0.00104527	     -0.22034597	      0.00524777	      0.00191753	    189.79915219
      2.44068274	     -0.06359939	     -0.00067606	     -0.20461749	     -0.06545730	      0.88298531	     -0.00104718	     -0.22029350	      0.00525406	      0.00194055	    189.62231289
      2.44233858	     -0.06340333	     -0.00067142	     -0.20442158	     -0.06544860	      0.88298854	     -0.00104909	     -0.22024093	      0.00525506	      0.00195695	    192.02526284
      2.44373036	     -0.06324501	     -0.00066651	     -0.20426338	     -0.06544129	      0.88299127	     -0.00105069	     -0.22019668	      0.00525484	      0.00196621	    191.62739646
      2.44512213	     -0.06308788	     -0.00066348	     -0.20410631	     -0.06543398	      0.88299401	     -0.00105228	     -0.22015261	      0.00525133	      0.00197119	    192.53958782
      2.44651391	     -0.06293609	     -0.00065934	     -0.20395457	     -0.06542667	      0.88299676	     -0.00105387	     -0.22010876	      0.00524564	      0.00197188	    193.11557886
      2.44833455	     -0.06274297	     -0.00065505	     -0.20376146	     -0.06541713	      0.88300034	     -0.00105595	     -0.22005185	      0.00523447	      0.00196603	    194.40356505
      2.44982141	     -0.06258885	     -0.00064963	     -0.20360735	     -0.06540936	      0.88300326	     -0.00105764	     -0.22000573	      0.00522323	      0.00195692	    194.12359294
      2.45130826	     -0.06243925	     -0.00064670	     -0.20345770	     -0.06540160	      0.88300616	     -0.00105932	     -0.21996000	      0.00520893	      0.00194260	    195.29955797
      2.45279512	     -0.06229251	     -0.00064138	     -0.20331092	     -0.06539387	      0.88300904	     -0.00106100	     -0.21991474	      0.00519275	      0.00192396	    195.63707100
      2.45428198	     -0.06215323	     -0.00063859	     -0.20317152	     -0.06538616	      0.88301188	     -0.00106267	     -0.21987010	      0.00517381	      0.00190102	    196.63633492
      2.45576884	     -0.06202158	     -0.00063319	     -0.20303978	     -0.06537848	      0.88301469	     -0.00106434	     -0.21982619	      0.00515356	      0.00187469	    196.05321957
      2.45725569	     -0.06189527	     -0.00063021	     -0.20291331	     -0.06537084	      0.88301745	     -0.00106600	     -0.21978304	      0.00512987	      0.00184418	    197.74805638
      2.45874255	     -0.06177615	     -0.00062402	     -0.20279409	     -0.06536323	      0.88302017	     -0.00106766	     -0.21974068	      0.00510575	      0.00181069	    197.15540240
      2.46022941	     -0.06166057	     -0.00062056	     -0.20267831	     -0.06535565	      0.88302283	     -0.00106932	     -0.21969915	      0.00507893	      0.00177381	    198.18298971
      2.46171627	     -0.06155253	     -0.00061411	     -0.20257012	     -0.06534812	      0.88302544	     -0.00107096	     -0.21965844	      0.00505104	      0.00173385	    198.19896758
      2.46303379	     -0.06146143	     -0.00061104	     -0.20247883	     -0.06534149	      0.88302770	     -0.00107242	     -0.21962311	      0.00502469	      0.00169568	    199.08858553
      2.46435131	     -0.06137521	     -0.00060593	     -0.20239244	     -0.06533488	      0.88302991	     -0.00107387	     -0.21958848	      0.00499789	      0.00165560	    198.91963768
      2.46566883	     -0.06129311	     -0.00060159	     -0.20231014	     -0.06532832	      0.88303206	     -0.00107532	     -0.21955455	      0.00496954	      0.00161315	    199.62483849
      2.46735309	     -0.06119739	     -0.00059524	     -0.20221417	     -0.06531998	      0.88303473	     -0.00107716	     -0.21951224	      0.00493311	      0.00155659	    198.72774624
      2.46903736	     -0.06110612	     -0.00059075	     -0.20212259	     -0.06531170	      0.88303730	     -0.00107900	     -0.21947124	      0.00489341	      0.00149694	    200.66081574
      2.47033409	     -0.06104834	     -0.00058576	     -0.20206460	     -0.06530538	      0.88303922	     -0.00108041	     -0.21944057	      0.00486337	      0.00144917	    200.15771371
      2.47163082	     -0.06099253	     -0.00058232	     -0.20200855	     -0.06529909	      0.88304106	     -0.00108182	     -0.21941079	      0.00483249	      0.00140020	    200.25351361
      2.47326253	     -0.06092906	     -0.00057701	     -0.20194476	     -0.06529124	      0.88304330	     -0.00108358	     -0.21937451	      0.00479247	      0.00133633	    200.88413913
      2.47489425	     -0.06087433	     -0.00057303	     -0.20188970	     -0.06528345	      0.88304542	     -0.00108534	     -0.21933954	      0.00475323	      0.00127157	    199.50645638
      2.47632231	     -0.06082475	     -0.00056773	     -0.20183985	     -0.06527669	      0.88304720	     -0.00108687	     -0.21931000	      0.00471658	      0.00121359	    200.73877840
      2.47775037	     -0.06078540	     -0.00056439	     -0.20180018	     -0.06526998	      0.88304889	     -0.00108840	     -0.21928136	      0.00468031	      0.00115461	    201.20751896
      2.47917843	     -0.06074919	     -0.00055928	     -0.20176370	     -0.06526332	      0.88305050	     -0.00108992	     -0.21925367	      0.00464449	      0.00109567	    200.38870165
      2.48060649	     -0.06071604	     -0.00055574	     -0.20173023	     -0.06525671	      0.88305202	     -0.00109144	     -0.21922691	      0.00460731	      0.00103610	    201.29429834
      2.48203455	     -0.06068941	     -0.00055102	     -0.20170330	     -0.06525016	      0.88305346	     -0.00109295	     -0.21920105	      0.00457093	      0.00097686	    200.64296698
      2.48346261	     -0.06066588	     -0.00054760	     -0.20167945	     -0.06524366	      0.88305481	     -0.00109446	     -0.21917611	      0.00453364	      0.00091765	    201.21571552
      2.48489067	     -0.06064780	     -0.00054304	     -0.20166107	     -0.06523721	      0.88305608	     -0.00109597	     -0.21915207	      0.00449702	      0.00085918	    200.61272561
      2.48631873	     -0.06063338	     -0.00053959	     -0.20164632	     -0.06523082	      0.88305726	     -0.00109747	     -0.21912895	      0.00445965	      0.00080098	    201.19997990
      2.48774679	     -0.06062417	     -0.00053533	     -0.20163680	     -0.06522447	      0.88305837	     -0.00109896	     -0.21910673	      0.00442332	      0.00074409	    200.24577137
      2.48917485	     -0.06061623	     -0.00053249	     -0.20162853	     -0.06521818	      0.88305939	     -0.00110045	     -0.21908544	      0.00438599	      0.00068782	    201.00523551
      2.49092816	     -0.06061797	     -0.00052776	     -0.20162988	     -0.06521053	      0.88306053	     -0.00110228	     -0.21906060	      0.00434209	      0.00062074	    199.28410517
      2.49217443	     -0.06061685	     -0.00052576	     -0.20162845	     -0.06520514	      0.88306128	     -0.00110357	     -0.21904381	      0.00430951	      0.00057384	    200.61108784
      2.49342070	     -0.06062366	     -0.00052274	     -0.20163498	     -0.06519979	      0.88306197	     -0.00110487	     -0.21902769	      0.00427834	      0.00052809	    200.20957453
      2.49510444	     -0.06063625	     -0.00051949	     -0.20164718	     -0.06519262	      0.88306280	     -0.00110660	     -0.21900701	      0.00423642	      0.00046760	    200.26984407
      2.49678818	     -0.06065473	     -0.00051467	     -0.20166529	     -0.06518552	      0.88306354	     -0.00110834	     -0.21898752	      0.00419580	      0.00040933	    199.25637683
      2.49817417	     -0.06067201	     -0.00051252	     -0.20168225	     -0.06517973	      0.88306408	     -0.00110976	     -0.21897241	      0.00416219	      0.00036282	    199.79165398
      2.49956016	     -0.06069439	     -0.00050849	     -0.20170435	     -0.06517399	      0.88306455	     -0.00111118	     -0.21895808	      0.00412963	      0.00031747	    199.42463496
      2.50094615	     -0.06072006	     -0.00050577	     -0.20172971	     -0.06516829	      0.88306496	     -0.00111260	     -0.21894454	      0.00409773	      0.00027355	    199.19921628
      2.50264906	     -0.06075707	     -0.00050103	     -0.20176637	     -0.06516134	      0.88306538	     -0.00111434	     -0.21892894	      0.00405908	      0.00022087	    199.25769964
      2.50412395	     -0.06079238	     -0.00049872	     -0.20180136	     -0.06515538	      0.88306567	     -0.00111584	     -0.21891634	      0.00402736	      0.00017760	    198.22314947
      2.50559884	     -0.06083021	     -0.00049419	     -0.20183891	     -0.06514946	      0.88306590	     -0.00111733	     -0.21890456	      0.00399565	      0.00013506	    198.32435492
      2.50707373	     -0.06087469	     -0.00049202	     -0.20188308	     -0.06514359	      0.88306607	     -0.00111883	     -0.21889359	      0.00396543	      0.00009387	    197.99342975
      2.50854862	     -0.06092161	     -0.00048705	     -0.20192975	     -0.06513776	      0.88306618	     -0.00112032	     -0.21888342	      0.00393608	      0.00005372	    197.56154179
      2.51002351	     -0.06097325	     -0.00048466	     -0.20198111	     -0.06513198	      0.88306623	     -0.00112181	     -0.21887404	      0.00390803	      0.00001501	    197.04229106
      2.51149841	     -0.06102518	     -0.00047964	     -0.20203280	     -0.06512623	      0.88306622	     -0.00112329	     -0.21886543	      0.00388093	     -0.00002271	    196.58115675
      2.51297330	     -0.06108323	     -0.00047767	     -0.20209057	     -0.06512053	      0.88306616	     -0.00112477	     -0.21885755	      0.00385477	     -0.00005964	    196.70507222
      2.51444819	     -0.06114358	     -0.00047288	     -0.20215069	     -0.06511486	      0.88306605	     -0.00112625	     -0.21885043	      0.00383073	     -0.00009520	    195.31112711
      2.51592308	     -0.06120688	     -0.00047112	     -0.20221374	     -0.06510923	      0.88306588	     -0.00112773	     -0.21884402	      0.00380683	     -0.00013023	    195.87371532
      2.51739797	     -0.06127328	     -0.00046647	     -0.20227994	     -0.06510363	      0.88306567	     -0.00112920	     -0.21883832	      0.00378533	     -0.00016431	    194.67570350
      2.51887286	     -0.06134340	     -0.00046490	     -0.20234982	     -0.06509806	      0.88306540	     -0.00113067	     -0.21883328	      0.00376438	     -0.00019787	    194.95094281
      2.52034775	     -0.06141524	     -0.00046069	     -0.20242147	     -0.06509253	      0.88306508	     -0.00113214	     -0.21882890	      0.00374566	     -0.00023050	    193.76437958
      2.52182264	     -0.06148941	     -0.00045945	     -0.20249542	     -0.06508702	      0.88306472	     -0.00113361	     -0.21882513	      0.00372780	     -0.00026241	    193.78179609
      2.52329753	     -0.06156609	     -0.00045595	     -0.20257192	     -0.06508153	      0.88306431	     -0.00113508	     -0.21882197	      0.00371174	     -0.00029370	    193.11728328
      2.52477242	     -0.06164543	     -0.00045584	     -0.20265105	     -0.06507607	      0.88306385	     -0.00113654	     -0.21881937	      0.00369684	     -0.00032438	    193.23716816
      2.52624732	     -0.06172568	     -0.00045370	     -0.20273114	     -0.06507062	      0.88306335	     -0.00113800	     -0.21881731	      0.00368419	     -0.00035388	    191.96212130
      2.52772221	     -0.06180570	     -0.00045451	     -0.20281095	     -0.06506520	      0.88306281	     -0.00113946	     -0.21881571	      0.00367186	     -0.00038282	    192.58254313
      2.52919710	     -0.06188754	     -0.00045350	     -0.20289264	     -0.06505979	      0.88306222	     -0.00114092	     -0.21881453	      0.00366243	     -0.00041026	    190.90827223
      2.53067199	     -0.06196661	     -0.00045539	     -0.20297150	     -0.06505440	      0.88306160	     -0.00114238	     -0.21881371	      0.00365280	     -0.00043699	    191.84914550
      2.53214688	     -0.06204707	     -0.00045565	     -0.20305182	     -0.06504901	      0.88306094	     -0.00114384	     -0.21881319	      0.00364604	     -0.00046216	    190.39323181
      2.53362177	     -0.06212345	     -0.00045850	     -0.20312801	     -0.06504364	      0.88306024	     -0.00114530	     -0.21881291	      0.00363948	     -0.00048607	    190.82493671
      2.53509666	     -0.06219993	     -0.00046007	     -0.20320435	     -0.06503828	      0.88305950	     -0.00114677	     -0.21881282	      0.00363468	     -0.00050865	    190.21083232
      2.53657155	     -0.06227399	     -0.00046387	     -0.20327824	     -0.06503292	      0.88305874	     -0.00114823	     -0.21881291	      0.00363121	     -0.00052922	    189.67877113
      2.53804644	     -0.06234508	     -0.00046670	     -0.20334918	     -0.06502757	      0.88305794	     -0.00114970	     -0.21881312	      0.00362819	     -0.00054847	    189.71840656
      2.53952133	     -0.06241414	     -0.00047140	     -0.20341808	     -0.06502222	      0.88305712	     -0.00115117	     -0.21881343	      0.00362683	     -0.00056553	    189.07321544
      2.54099623	     -0.06247828	     -0.00047527	     -0.20348207	     -0.06501687	      0.88305627	     -0.00115264	     -0.21881383	      0.00362589	     -0.00058080	    188.89959500
      2.54279043	     -0.06255441	     -0.00048249	     -0.20355800	     -0.06501036	      0.88305522	     -0.00115443	     -0.21881438	      0.00362553	     -0.00059711	    189.36571846
      2.54415442	     -0.06260830	     -0.00048610	     -0.20361177	     -0.06500542	      0.88305440	     -0.00115579	     -0.21881483	      0.00362682	     -0.00060660	    187.95826265
      2.54551842	     -0.06265937	     -0.00049198	     -0.20366270	     -0.06500047	      0.88305356	     -0.00115715	     -0.21881532	      0.00362809	     -0.00061455	    187.90381264
      2.54688242	     -0.06270655	     -0.00049694	     -0.20370975	     -0.06499552	      0.88305272	     -0.00115852	     -0.21881583	      0.00362969	     -0.00062099	    187.92110209
      2.54882058	     -0.06277256	     -0.00050548	     -0.20377557	     -0.06498848	      0.88305151	     -0.00116046	     -0.21881656	      0.00363390	     -0.00062649	    186.14340717
      2.55033754	     -0.06281097	     -0.00051070	     -0.20381385	     -0.06498297	      0.88305056	     -0.00116198	     -0.21881714	      0.00363569	     -0.00062818	    187.25012732
      2.55185449	     -0.06285389	     -0.00051818	     -0.20385662	     -0.06497745	      0.88304961	     -0.00116350	     -0.21881764	      0.00363891	     -0.00062775	    187.08577306
      2.55337145	     -0.06289009	     -0.00052342	     -0.20389270	     -0.06497193	      0.88304866	     -0.00116503	     -0.21881818	      0.00364274	     -0.00062479	    186.28169551
      2.55488840	     -0.06292436	     -0.00053109	     -0.20392681	     -0.06496640	      0.88304771	     -0.00116655	     -0.21881872	      0.00364625	     -0.00061972	    186.33143667
      2.55640536	     -0.06295117	     -0.00053617	     -0.20395352	     -0.06496086	      0.88304678	     -0.00116807	     -0.21881926	      0.00365004	     -0.00061256	    186.01408580
      2.55792232	     -0.06297959	     -0.00054382	     -0.20398179	     -0.06495532	      0.88304585	     -0.00116959	     -0.21881975	      0.00365365	     -0.00060363	    186.23449489
      2.55943927	     -0.06300148	     -0.00054890	     -0.20400357	     -0.06494978	      0.88304495	     -0.00117111	     -0.21882028	      0.00365818	     -0.00059229	    185.02093825
      2.56095623	     -0.06302043	     -0.00055645	     -0.20402237	     -0.06494423	      0.88304406	     -0.00117262	     -0.21882078	      0.00366126	     -0.00057980	    186.03223331
      2.56247318	     -0.06303842	     -0.00056133	     -0.20404027	     -0.06493867	      0.88304319	     -0.00117414	     -0.21882126	      0.00366588	     -0.00056527	    184.61308420
      2.56399014	     -0.06305267	     -0.00056899	     -0.20405437	     -0.06493311	      0.88304234	     -0.00117565	     -0.21882176	      0.00366912	     -0.00054969	    185.37442307
      2.56550710	     -0.06306435	     -0.00057353	     -0.20406595	     -0.06492754	      0.88304152	     -0.00117716	     -0.21882224	      0.00367324	     -0.00053287	    184.43351289
      2.56702405	     -0.06307455	     -0.00058115	     -0.20407601	     -0.06492196	      0.88304073	     -0.00117867	     -0.21882272	      0.00367649	     -0.00051521	    184.95196847
      2.56854101	     -0.06308144	     -0.00058537	     -0.20408280	     -0.06491638	      0.88303996	     -0.00118018	     -0.21882321	      0.00368043	     -0.00049662	    183.87853610
      2.57005796	     -0.06308749	     -0.00059280	     -0.20408870	     -0.06491080	      0.88303922	     -0.00118168	     -0.21882370	      0.00368315	     -0.00047777	    184.77679638
      2.57157492	     -0.06309128	     -0.00059655	     -0.20409241	     -0.06490521	      0.88303851	     -0.00118319	     -0.21882421	      0.00368657	     -0.00045899	    183.99663899
      2.57309188	     -0.06309469	     -0.00060366	     -0.20409567	     -0.06489961	      0.88303783	     -0.00118469	     -0.21882472	      0.00368968	     -0.00044001	    184.00706914
      2.57460883	     -0.06309459	     -0.00060729	     -0.20409547	     -0.06489401	      0.88303717	     -0.00118619	     -0.21882525	      0.00369239	     -0.00042206	    183.92717307
      2.57612579	     -0.06309532	     -0.00061445	     -0.20409606	     -0.06488841	      0.88303655	     -0.00118768	     -0.21882577	      0.00369575	     -0.00040443	    183.45827358
      2.57764274	     -0.06308917	     -0.00061823	     -0.20408981	     -0.06488280	      0.88303595	     -0.00118918	     -0.21882628	      0.00369832	     -0.00038822	    183.66533358
      2.57915970	     -0.06308695	     -0.00062587	     -0.20408743	     -0.06487719	      0.88303537	     -0.00119068	     -0.21882672	      0.00370146	     -0.00037320	    183.71280059
      2.58067666	     -0.06307898	     -0.00063032	     -0.20407935	     -0.06487157	      0.88303481	     -0.00119217	     -0.21882715	      0.00370467	     -0.00035973	    183.37550976
      2.58219361	     -0.06307526	     -0.00063892	     -0.20407545	     -0.06486595	      0.88303428	     -0.00119367	     -0.21882753	      0.00370784	     -0.00034767	    183.61563478
      2.58371057	     -0.06306711	     -0.00064461	     -0.20406716	     -0.06486032	      0.88303376	     -0.00119516	     -0.21882800	      0.00371150	     -0.00033701	    182.99420836
      2.58522752	     -0.06306081	     -0.00065400	     -0.20406066	     -0.06485469	      0.88303325	     -0.00119666	     -0.21882850	      0.00371458	     -0.00032820	    183.75173953
      2.58674448	     -0.06305345	     -0.00066014	     -0.20405315	     -0.06484905	      0.88303276	     -0.00119816	     -0.21882911	      0.00371836	     -0.00032089	    183.17283402
      2.58826144	     -0.06304869	     -0.00067001	     -0.20404817	     -0.06484341	      0.88303228	     -0.00119965	     -0.21882983	      0.00372172	     -0.00031493	    183.58899951
      2.58977839	     -0.06303987	     -0.00067667	     -0.20403919	     -0.06483776	      0.88303181	     -0.00120115	     -0.21883071	      0.00372563	     -0.00031033	    182.99681259
      2.59129535	     -0.06303113	     -0.00068669	     -0.20403024	     -0.06483211	      0.88303134	     -0.00120264	     -0.21883167	      0.00372905	     -0.00030725	    183.62463221
      2.59281230	     -0.06301998	     -0.00069399	     -0.20401891	     -0.06482645	      0.88303087	     -0.00120413	     -0.21883274	      0.00373293	     -0.00030545	    183.38318407
      2.59432926	     -0.06301052	     -0.00070476	     -0.20400921	     -0.06482078	      0.88303041	     -0.00120563	     -0.21883394	      0.00373651	     -0.00030486	    184.00090866
      2.59584622	     -0.06299864	     -0.00071285	     -0.20399714	     -0.06481511	      0.88302995	     -0.00120712	     -0.21883532	      0.00374071	     -0.00030499	    183.44589262
      2.59736317	     -0.06298673	     -0.00072428	     -0.20398498	     -0.06480943	      0.88302948	     -0.00120860	     -0.21883683	      0.00374383	     -0.00030623	    184.59990954
      2.59888013	     -0.06297263	     -0.00073248	     -0.20397070	     -0.06480375	      0.88302902	     -0.00121009	     -0.21883846	      0.00374845	     -0.00030717	    183.30307125
      2.60039708	     -0.06295285	     -0.00074386	     -0.20395065	     -0.06479806	      0.88302855	     -0.00121156	     -0.21884014	      0.00375100	     -0.00030888	    185.18320051
      2.60191404	     -0.06293061	     -0.00075224	     -0.20392822	     -0.06479237	      0.88302808	     -0.00121304	     -0.21884173	      0.00375535	     -0.00030991	    184.22145541
      2.60343100	     -0.06289902	     -0.00076360	     -0.20389637	     -0.06478667	      0.88302761	     -0.00121451	     -0.21884312	      0.00375790	     -0.00031026	    185.79593262
      2.60494795	     -0.06286151	     -0.00077145	     -0.20385867	     -0.06478097	      0.88302714	     -0.00121597	     -0.21884411	      0.00376115	     -0.00030916	    185.52664859
      2.60646491	     -0.06281541	     -0.00078166	     -0.20381232	     -0.06477526	      0.88302668	     -0.00121743	     -0.21884459	      0.00376336	     -0.00030599	    186.25595886
      2.60798186	     -0.06275957	     -0.00078847	     -0.20375630	     -0.06476955	      0.88302621	     -0.00121888	     -0.21884442	      0.00376462	     -0.00030083	    186.92306827
      2.60949882	     -0.06269915	     -0.00079770	     -0.20369564	     -0.06476384	      0.88302576	     -0.00122033	     -0.21884351	      0.00376549	     -0.00029248	    187.21116630
      2.61101578	     -0.06263018	     -0.00080391	     -0.20362646	     -0.06475813	      0.88302533	     -0.00122177	     -0.21884185	      0.00376449	     -0.00028168	    188.29381818
      2.61253273	     -0.06255892	     -0.00081252	     -0.20355495	     -0.06475242	      0.88302491	     -0.00122320	     -0.21883942	      0.00376325	     -0.00026710	    188.24645102
      2.61404969	     -0.06247963	     -0.00081836	     -0.20347544	     -0.06474671	      0.88302452	     -0.00122463	     -0.21883633	      0.00375949	     -0.00024969	    189.59494582
      2.61556664	     -0.06240236	     -0.00082663	     -0.20339790	     -0.06474101	      0.88302416	     -0.00122605	     -0.21883257	      0.00375525	     -0.00022872	    189.82337098
      2.61708360	     -0.06231690	     -0.00083203	     -0.20331219	     -0.06473532	      0.88302383	     -0.00122746	     -0.21882823	      0.00374855	     -0.00020501	    191.21491423
      2.61860056	     -0.06223226	     -0.00083957	     -0.20322726	     -0.06472964	      0.88302354	     -0.00122887	     -0.21882326	      0.00374166	     -0.00017738	    190.87441813
      2.62011751	     -0.06213447	     -0.00084368	     -0.20312920	     -0.06472397	      0.88302329	     -0.00123027	     -0.21881765	      0.00373168	     -0.00014725	    192.64938551
      2.62163447	     -0.06204093	     -0.00085019	     -0.20303536	     -0.06471832	      0.88302309	     -0.00123166	     -0.21881126	      0.00372105	     -0.00011429	    193.20371271
      2.62315142	     -0.06193737	     -0.00085359	     -0.20293152	     -0.06471268	      0.88302294	     -0.00123304	     -0.21880425	      0.00370856	     -0.00007862	    193.88567337
      2.62466838	     -0.06183732	     -0.00085956	     -0.20283114	     -0.06470707	      0.88302285	     -0.00123442	     -0.21879657	      0.00369430	     -0.00004031	    194.54024788
      2.62618534	     -0.06173267	     -0.00086208	     -0.20272618	     -0.06470148	      0.88302282	     -0.00123579	     -0.21878837	      0.00367780	     -0.00000045	    195.92289283
      2.62770229	     -0.06163332	     -0.00086752	     -0.20262647	     -0.06469591	      0.88302285	     -0.00123716	     -0.21877963	      0.00366058	      0.00004149	    195.87095061
      2.62921925	     -0.06152338	     -0.00086837	     -0.20251621	     -0.06469037	      0.88302295	     -0.00123852	     -0.21877048	      0.00364031	      0.00008428	    197.65056497
      2.63073620	     -0.06142493	     -0.00087307	     -0.20241737	     -0.06468487	      0.88302311	     -0.00123987	     -0.21876079	      0.00361947	      0.00012827	    197.78731581
      2.63225316	     -0.06131361	     -0.00087297	     -0.20230572	     -0.06467939	      0.88302334	     -0.00124121	     -0.21875074	      0.00359636	      0.00017285	    198.83155911
      2.63377012	     -0.06121083	     -0.00087760	     -0.20220252	     -0.06467396	      0.88302363	     -0.00124255	     -0.21874009	      0.00357165	      0.00021763	    199.77880184
      2.63509231	     -0.06111525	     -0.00087734	     -0.20210662	     -0.06466925	      0.88302395	     -0.00124371	     -0.21873047	      0.00354872	      0.00025654	    200.68475997
      2.63641450	     -0.06102533	     -0.00087988	     -0.20201632	     -0.06466457	      0.88302431	     -0.00124487	     -0.21872049	      0.00352477	      0.00029553	    201.11212769
      2.63802590	     -0.06091179	     -0.00088059	     -0.20190235	     -0.06465892	      0.88302483	     -0.00124627	     -0.21870789	      0.00349310	      0.00034203	    202.67781757
      2.63963731	     -0.06080506	     -0.00088275	     -0.20179514	     -0.06465331	      0.88302542	     -0.00124767	     -0.21869476	      0.00346115	      0.00038854	    201.77140197
      2.64124872	     -0.06068458	     -0.00088194	     -0.20167420	     -0.06464777	      0.88302608	     -0.00124906	     -0.21868123	      0.00342475	      0.00043332	    204.60685338
      2.64251579	     -0.06060487	     -0.00088442	     -0.20159408	     -0.06464344	      0.88302665	     -0.00125015	     -0.21867015	      0.00339638	      0.00046758	    204.53994805
      2.64378286	     -0.06051810	     -0.00088464	     -0.20150691	     -0.06463916	      0.88302726	     -0.00125124	     -0.21865888	      0.00336647	      0.00050110	    204.99367861
      2.64544995	     -0.06041025	     -0.00088574	     -0.20139851	     -0.06463358	      0.88302813	     -0.00125266	     -0.21864370	      0.00332474	      0.00054282	    206.43237516
      2.64711705	     -0.06030355	     -0.00088424	     -0.20129129	     -0.06462807	      0.88302907	     -0.00125408	     -0.21862820	      0.00328286	      0.00058295	    205.32152361
      2.64861628	     -0.06020703	     -0.00088475	     -0.20119425	     -0.06462318	      0.88302997	     -0.00125536	     -0.21861401	      0.00324132	      0.00061595	    207.80106100
      2.65011552	     -0.06011302	     -0.00088119	     -0.20109977	     -0.06461836	      0.88303092	     -0.00125662	     -0.21859954	      0.00320004	      0.00064623	    208.31687291
      2.65161475	     -0.06002562	     -0.00088112	     -0.20101183	     -0.06461359	      0.88303191	     -0.00125789	     -0.21858484	      0.00315783	      0.00067437	    208.22101357
      2.65311398	     -0.05992907	     -0.00087633	     -0.20091481	     -0.06460889	      0.88303294	     -0.00125915	     -0.21856997	      0.00311332	      0.00069936	    209.85205095
      2.65461322	     -0.05984547	     -0.00087618	     -0.20083064	     -0.06460425	      0.88303400	     -0.00126042	     -0.21855475	      0.00306856	      0.00072162	    210.21514428
      2.65594186	     -0.05976336	     -0.00087153	     -0.20074809	     -0.06460020	      0.88303497	     -0.00126153	     -0.21854115	      0.00302766	      0.00073905	    210.93249550
      2.65727050	     -0.05969042	     -0.00087024	     -0.20067466	     -0.06459621	      0.88303597	     -0.00126265	     -0.21852736	      0.00298593	      0.00075434	    211.51563224
      2.65890562	     -0.05959940	     -0.00086637	     -0.20058304	     -0.06459137	      0.88303721	     -0.00126402	     -0.21851031	      0.00293335	      0.00077020	    212.28211755
      2.66036829	     -0.05952444	     -0.00086568	     -0.20050749	     -0.06458711	      0.88303835	     -0.00126525	     -0.21849494	      0.00288530	      0.00078223	    212.73862345
      2.66183097	     -0.05944688	     -0.00086228	     -0.20042937	     -0.06458293	      0.88303950	     -0.00126648	     -0.21847957	      0.00283575	      0.00079157	    214.00544187
      2.66329365	     -0.05937875	     -0.00086222	     -0.20036063	     -0.06457882	      0.88304066	     -0.00126772	     -0.21846415	      0.00278605	      0.00079930	    213.85091160
      2.66475632	     -0.05930406	     -0.00085906	     -0.20028536	     -0.06457478	      0.88304184	     -0.00126895	     -0.21844878	      0.00273413	      0.00080474	    215.42091527
      2.66621900	     -0.05923858	     -0.00085921	     -0.20021924	     -0.06457082	      0.88304302	     -0.00127019	     -0.21843334	      0.00268221	      0.00080889	    215.36107906
      2.66768168	     -0.05916427	     -0.00085585	     -0.20014434	     -0.06456694	      0.88304420	     -0.00127144	     -0.21841790	      0.00262830	      0.00081142	    216.61974932
      2.66914435	     -0.05910089	     -0.00085623	     -0.20008030	     -0.06456313	      0.88304539	     -0.00127268	     -0.21840233	      0.00257379	      0.00081275	    217.07793863
      2.67060703	     -0.05902885	     -0.00085278	     -0.20000764	     -0.06455941	      0.88304658	     -0.00127393	     -0.21838677	      0.00251801	      0.00081317	    217.78807006
      2.67206971	     -0.05896661	     -0.00085357	     -0.19994472	     -0.06455577	      0.88304777	     -0.00127519	     -0.21837108	      0.00246091	      0.00081260	    218.67796223
      2.67353238	     -0.05889666	     -0.00085004	     -0.19987415	     -0.06455221	      0.88304896	     -0.00127645	     -0.21835539	      0.00240315	      0.00081187	    218.83593209
      2.67499506	     -0.05883653	     -0.00085117	     -0.19981331	     -0.06454874	      0.88305014	     -0.00127772	     -0.21833960	      0.00234344	      0.00081033	    220.10106209
      2.67645774	     -0.05876824	     -0.00084716	     -0.19974439	     -0.06454535	      0.88305133	     -0.00127900	     -0.21832385	      0.00228332	      0.00080883	    220.26067861
      2.67775528	     -0.05871580	     -0.00084764	     -0.19969132	     -0.06454243	      0.88305238	     -0.00128014	     -0.21830981	      0.00222848	      0.00080721	    221.10455451
      2.67905283	     -0.05865924	     -0.00084512	     -0.19963417	     -0.06453957	      0.88305342	     -0.00128128	     -0.21829580	      0.00217291	      0.00080559	    221.67740867
      2.68065015	     -0.05859415	     -0.00084404	     -0.19956832	     -0.06453616	      0.88305471	     -0.00128269	     -0.21827853	      0.00210323	      0.00080363	    222.34894892
      2.68224747	     -0.05852425	     -0.00083999	     -0.19949769	     -0.06453285	      0.88305599	     -0.00128412	     -0.21826129	      0.00203211	      0.00080188	    223.05301281
      2.68354822	     -0.05847423	     -0.00083971	     -0.19944703	     -0.06453025	      0.88305703	     -0.00128528	     -0.21824720	      0.00197306	      0.00080062	    223.63304421
      2.68484897	     -0.05841978	     -0.00083655	     -0.19939197	     -0.06452772	      0.88305807	     -0.00128646	     -0.21823314	      0.00191313	      0.00079973	    224.04021182
      2.68645392	     -0.05835851	     -0.00083457	     -0.19932992	     -0.06452471	      0.88305936	     -0.00128792	     -0.21821581	      0.00183749	      0.00079865	    225.00032525
      2.68805887	     -0.05829749	     -0.00082934	     -0.19926816	     -0.06452182	      0.88306064	     -0.00128939	     -0.21819862	      0.00176145	      0.00079823	    224.22698949
      2.68931967	     -0.05825439	     -0.00082856	     -0.19922442	     -0.06451964	      0.88306164	     -0.00129055	     -0.21818522	      0.00169937	      0.00079764	    225.65082457
      2.69058047	     -0.05821373	     -0.00082496	     -0.19918315	     -0.06451754	      0.88306265	     -0.00129172	     -0.21817203	      0.00163718	      0.00079666	    226.13110908
      2.69220988	     -0.05816845	     -0.00082207	     -0.19913705	     -0.06451494	      0.88306395	     -0.00129324	     -0.21815535	      0.00155620	      0.00079496	    226.13211963
      2.69365749	     -0.05812853	     -0.00081757	     -0.19909643	     -0.06451274	      0.88306509	     -0.00129461	     -0.21814095	      0.00148256	      0.00079213	    227.37502746
      2.69510510	     -0.05809899	     -0.00081526	     -0.19906616	     -0.06451064	      0.88306624	     -0.00129598	     -0.21812694	      0.00140949	      0.00078893	    226.57864098
      2.69655271	     -0.05806752	     -0.00081023	     -0.19903399	     -0.06450866	      0.88306738	     -0.00129736	     -0.21811346	      0.00133445	      0.00078390	    227.80866904
      2.69800032	     -0.05804890	     -0.00080792	     -0.19901462	     -0.06450678	      0.88306851	     -0.00129876	     -0.21810048	      0.00125991	      0.00077746	    227.57443507
      2.69944793	     -0.05802855	     -0.00080233	     -0.19899359	     -0.06450501	      0.88306963	     -0.00130017	     -0.21808814	      0.00118439	      0.00076889	    228.27285853
      2.70089554	     -0.05802056	     -0.00080021	     -0.19898485	     -0.06450335	      0.88307073	     -0.00130159	     -0.21807637	      0.00110947	      0.00075872	    227.67029536
      2.70234315	     -0.05800728	     -0.00079413	     -0.19897089	     -0.06450180	      0.88307182	     -0.00130302	     -0.21806528	      0.00103345	      0.00074597	    228.68679552
      2.70379076	     -0.05800892	     -0.00079238	     -0.19897178	     -0.06450036	      0.88307289	     -0.00130446	     -0.21805476	      0.00095856	      0.00073142	    228.00201268
      2.70508656	     -0.05800429	     -0.00078696	     -0.19896654	     -0.06449916	      0.88307383	     -0.00130576	     -0.21804592	      0.00089082	      0.00071623	    228.70248872
      2.70638236	     -0.05800842	     -0.00078429	     -0.19897002	     -0.06449805	      0.88307475	     -0.00130707	     -0.21803752	      0.00082382	      0.00069947	    228.54778216
      2.70767816	     -0.05801193	     -0.00078010	     -0.19897292	     -0.06449702	      0.88307564	     -0.00130840	     -0.21802959	      0.00075679	      0.00068092	    228.78211055
      2.70944663	     -0.05802438	     -0.00077597	     -0.19898451	     -0.06449577	      0.88307682	     -0.00131022	     -0.21801947	      0.00066622	      0.00065329	    228.25126163
      2.71087513	     -0.05803080	     -0.00077048	     -0.19899028	     -0.06449487	      0.88307774	     -0.00131170	     -0.21801188	      0.00059260	      0.00062876	    229.10703493
      2.71230362	     -0.05804779	     -0.00076785	     -0.19900657	     -0.06449407	      0.88307862	     -0.00131320	     -0.21800472	      0.00052036	      0.00060302	    228.39560618
      2.71373212	     -0.05805939	     -0.00076269	     -0.19901753	     -0.06449338	      0.88307946	     -0.00131472	     -0.21799809	      0.00044761	      0.00057560	    229.07006085
      2.71516061	     -0.05808087	     -0.00076030	     -0.19903833	     -0.06449279	      0.88308026	     -0.00131624	     -0.21799191	      0.00037613	      0.00054736	    228.35562477
      2.71658910	     -0.05809714	     -0.00075506	     -0.19905396	     -0.06449231	      0.88308102	     -0.00131778	     -0.21798625	      0.00030417	      0.00051770	    229.07840424
      2.71801760	     -0.05812355	     -0.00075268	     -0.19907969	     -0.06449192	      0.88308174	     -0.00131934	     -0.21798099	      0.00023375	      0.00048770	    228.07512493
      2.71944609	     -0.05814381	     -0.00074769	     -0.19909933	     -0.06449164	      0.88308242	     -0.00132090	     -0.21797623	      0.00016268	      0.00045668	    228.91979164
      2.72087459	     -0.05817450	     -0.00074547	     -0.19912936	     -0.06449146	      0.88308305	     -0.00132249	     -0.21797186	      0.00009316	      0.00042558	    228.12248086
      2.72230308	     -0.05819898	     -0.00074078	     -0.19915323	     -0.06449137	      0.88308363	     -0.00132408	     -0.21796795	      0.00002330	      0.00039385	    228.78119072
      2.72373157	     -0.05823369	     -0.00073896	     -0.19918729	     -0.06449139	      0.88308417	     -0.00132569	     -0.21796441	     -0.00004500	      0.00036253	    227.77234378
      2.72516007	     -0.05826169	     -0.00073439	     -0.19921468	     -0.06449150	      0.88308467	     -0.00132732	     -0.21796133	     -0.00011382	      0.00033085	    228.59059713
      2.72658856	     -0.05830031	     -0.00073274	     -0.19925267	     -0.06449171	      0.88308512	     -0.00132896	     -0.21795860	     -0.00018088	      0.00029980	    227.57142322
      2.72801706	     -0.05833179	     -0.00072890	     -0.19928354	     -0.06449202	      0.88308552	     -0.00133061	     -0.21795631	     -0.00024843	      0.00026871	    228.39262226
      2.72944555	     -0.05837379	     -0.00072760	     -0.19932492	     -0.06449242	      0.88308589	     -0.00133229	     -0.21795435	     -0.00031411	      0.00023865	    227.20803955
      2.73087404	     -0.05840836	     -0.00072382	     -0.19935891	     -0.06449292	      0.88308621	     -0.00133397	     -0.21795282	     -0.00038033	      0.00020875	    228.08076847
      2.73230254	     -0.05845310	     -0.00072278	     -0.19940303	     -0.06449351	      0.88308648	     -0.00133567	     -0.21795160	     -0.00044471	      0.00017996	    227.06880151
      2.73373103	     -0.05849053	     -0.00071935	     -0.19943989	     -0.06449419	      0.88308672	     -0.00133739	     -0.21795077	     -0.00050941	      0.00015159	    227.79284751
      2.73515952	     -0.05853806	     -0.00071823	     -0.19948683	     -0.06449496	      0.88308692	     -0.00133912	     -0.21795024	     -0.00057226	      0.00012458	    226.60376972
      2.73658802	     -0.05857839	     -0.00071477	     -0.19952662	     -0.06449582	      0.88308708	     -0.00134087	     -0.21795009	     -0.00063558	      0.00009807	    227.45097537
      2.73801651	     -0.05862861	     -0.00071338	     -0.19957626	     -0.06449678	      0.88308720	     -0.00134264	     -0.21795022	     -0.00069697	      0.00007298	    226.30305220
      2.73944501	     -0.05867165	     -0.00071000	     -0.19961877	     -0.06449782	      0.88308728	     -0.00134441	     -0.21795072	     -0.00075872	      0.00004845	    227.06175510
      2.74087350	     -0.05872445	     -0.00070861	     -0.19967102	     -0.06449894	      0.88308734	     -0.00134621	     -0.21795149	     -0.00081851	      0.00002539	    225.79807260
      2.74230199	     -0.05877041	     -0.00070554	     -0.19971646	     -0.06450016	      0.88308736	     -0.00134802	     -0.21795261	     -0.00087872	      0.00000288	    226.60423430
      2.74373049	     -0.05882509	     -0.00070402	     -0.19977061	     -0.06450145	      0.88308735	     -0.00134985	     -0.21795399	     -0.00093693	     -0.00001825	    225.38720626
      2.74515898	     -0.05887292	     -0.00070096	     -0.19981794	     -0.06450283	      0.88308730	     -0.00135170	     -0.21795568	     -0.00099542	     -0.00003887	    226.06984993
      2.74658748	     -0.05892904	     -0.00069937	     -0.19987356	     -0.06450430	      0.88308724	     -0.00135356	     -0.21795760	     -0.00105199	     -0.00005820	    224.83602933
      2.74801597	     -0.05897948	     -0.00069670	     -0.19992351	     -0.06450584	      0.88308714	     -0.00135543	     -0.21795985	     -0.00110885	     -0.00007713	    225.52764621
      2.74944446	     -0.05903759	     -0.00069505	     -0.19998114	     -0.06450746	      0.88308702	     -0.00135733	     -0.21796233	     -0.00116368	     -0.00009488	    224.18633875
      2.75087296	     -0.05908943	     -0.00069248	     -0.20003251	     -0.06450916	      0.88308687	     -0.00135924	     -0.21796510	     -0.00121886	     -0.00011244	    224.93019516
      2.75230145	     -0.05914926	     -0.00069072	     -0.20009188	     -0.06451094	      0.88308670	     -0.00136117	     -0.21796808	     -0.00127190	     -0.00012895	    223.51485056
      2.75372994	     -0.05920367	     -0.00068836	     -0.20014584	     -0.06451280	      0.88308650	     -0.00136312	     -0.21797134	     -0.00132529	     -0.00014540	    224.21592404
      2.75515844	     -0.05926496	     -0.00068649	     -0.20020669	     -0.06451473	      0.88308628	     -0.00136508	     -0.21797480	     -0.00137661	     -0.00016104	    222.86628434
      2.75658693	     -0.05932105	     -0.00068426	     -0.20026235	     -0.06451673	      0.88308604	     -0.00136706	     -0.21797853	     -0.00142813	     -0.00017674	    223.41876017
      2.75801543	     -0.05938392	     -0.00068237	     -0.20032480	     -0.06451881	      0.88308578	     -0.00136906	     -0.21798245	     -0.00147764	     -0.00019178	    222.08335101
      2.75944392	     -0.05944238	     -0.00068027	     -0.20038285	     -0.06452095	      0.88308549	     -0.00137108	     -0.21798661	     -0.00152733	     -0.00020708	    222.64935412
      2.76087241	     -0.05950617	     -0.00067789	     -0.20044624	     -0.06452317	      0.88308518	     -0.00137311	     -0.21799098	     -0.00157487	     -0.00022176	    221.13720648
      2.76230091	     -0.05956608	     -0.00067564	     -0.20050577	     -0.06452545	      0.88308486	     -0.00137517	     -0.21799564	     -0.00162275	     -0.00023683	    221.75612559
      2.76372940	     -0.05963242	     -0.00067332	     -0.20057174	     -0.06452780	      0.88308451	     -0.00137724	     -0.21800051	     -0.00166843	     -0.00025147	    220.27961343
      2.76515790	     -0.05969516	     -0.00067122	     -0.20063410	     -0.06453022	      0.88308414	     -0.00137932	     -0.21800566	     -0.00171431	     -0.00026664	    220.80524918
      2.76658639	     -0.05976279	     -0.00066886	     -0.20070138	     -0.06453270	      0.88308375	     -0.00138143	     -0.21801102	     -0.00175802	     -0.00028152	    219.32712678
      2.76801488	     -0.05982656	     -0.00066675	     -0.20076481	     -0.06453524	      0.88308333	     -0.00138355	     -0.21801661	     -0.00180189	     -0.00029703	    219.80673894
      2.76944338	     -0.05989568	     -0.00066436	     -0.20083360	     -0.06453785	      0.88308290	     -0.00138569	     -0.21802239	     -0.00184357	     -0.00031233	    218.30540780
      2.77087187	     -0.05996184	     -0.00066240	     -0.20089943	     -0.06454051	      0.88308244	     -0.00138785	     -0.21802840	     -0.00188537	     -0.00032832	    218.73137534
      2.77230037	     -0.06003223	     -0.00066006	     -0.20096951	     -0.06454323	      0.88308196	     -0.00139002	     -0.21803460	     -0.00192501	     -0.00034420	    217.30298840
      2.77372886	     -0.06009964	     -0.00065814	     -0.20103661	     -0.06454601	      0.88308146	     -0.00139222	     -0.21804101	     -0.00196463	     -0.00036075	    217.61372165
      2.77515735	     -0.06017146	     -0.00065568	     -0.20110814	     -0.06454884	      0.88308093	     -0.00139443	     -0.21804760	     -0.00200214	     -0.00037719	    216.20697151
      2.77658585	     -0.06024075	     -0.00065364	     -0.20117715	     -0.06455173	      0.88308038	     -0.00139666	     -0.21805440	     -0.00203961	     -0.00039428	    216.52420202
      2.77801434	     -0.06031323	     -0.00065121	     -0.20124937	     -0.06455467	      0.88307980	     -0.00139890	     -0.21806136	     -0.00207488	     -0.00041114	    215.01693426
      2.77944283	     -0.06038239	     -0.00064923	     -0.20131826	     -0.06455766	      0.88307920	     -0.00140117	     -0.21806850	     -0.00211019	     -0.00042862	    215.38996851
      2.78087133	     -0.06045545	     -0.00064695	     -0.20139108	     -0.06456070	      0.88307858	     -0.00140345	     -0.21807577	     -0.00214326	     -0.00044580	    213.93190374
      2.78229982	     -0.06052582	     -0.00064513	     -0.20146120	     -0.06456378	      0.88307793	     -0.00140575	     -0.21808321	     -0.00217631	     -0.00046343	    214.20287102
      2.78372832	     -0.06059869	     -0.00064295	     -0.20153385	     -0.06456691	      0.88307726	     -0.00140806	     -0.21809077	     -0.00220724	     -0.00048069	    212.82172871
      2.78515681	     -0.06066860	     -0.00064113	     -0.20160353	     -0.06457009	      0.88307656	     -0.00141039	     -0.21809847	     -0.00223807	     -0.00049824	    213.00436870
      2.78688900	     -0.06075854	     -0.00063847	     -0.20169324	     -0.06457400	      0.88307568	     -0.00141324	     -0.21810793	     -0.00227235	     -0.00051886	    210.52630145
      2.78828500	     -0.06082403	     -0.00063721	     -0.20175851	     -0.06457719	      0.88307494	     -0.00141556	     -0.21811570	     -0.00230088	     -0.00053553	    211.82817091
      2.78968101	     -0.06089519	     -0.00063514	     -0.20182949	     -0.06458042	      0.88307418	     -0.00141789	     -0.21812351	     -0.00232675	     -0.00055172	    210.53349750
      2.79107701	     -0.06096300	     -0.00063370	     -0.20189712	     -0.06458369	      0.88307340	     -0.00142024	     -0.21813142	     -0.00235221	     -0.00056768	    210.39976939
      2.79280836	     -0.06105029	     -0.00063148	     -0.20198421	     -0.06458778	      0.88307240	     -0.00142317	     -0.21814133	     -0.00238179	     -0.00058699	    209.09813129
      2.79421390	     -0.06111522	     -0.00063057	     -0.20204897	     -0.06459115	      0.88307156	     -0.00142557	     -0.21814944	     -0.00240518	     -0.00060164	    209.07227054
      2.79561943	     -0.06118475	     -0.00062916	     -0.20211834	     -0.06459454	      0.88307071	     -0.00142798	     -0.21815756	     -0.00242721	     -0.00061623	    208.48735708
      2.79702497	     -0.06125164	     -0.00062875	     -0.20218508	     -0.06459797	      0.88306983	     -0.00143042	     -0.21816576	     -0.00244800	     -0.00063004	    207.85684092
      2.79875301	     -0.06133349	     -0.00062816	     -0.20226674	     -0.06460222	      0.88306873	     -0.00143343	     -0.21817588	     -0.00247254	     -0.00064644	    207.46155437
      2.80025825	     -0.06140405	     -0.00062965	     -0.20233712	     -0.06460596	      0.88306775	     -0.00143607	     -0.21818472	     -0.00249201	     -0.00065944	    206.41846749
      2.80176348	     -0.06147108	     -0.00063001	     -0.20240400	     -0.06460973	      0.88306674	     -0.00143873	     -0.21819357	     -0.00251119	     -0.00067198	    206.31336718
      2.80326872	     -0.06153946	     -0.00063263	     -0.20247220	     -0.06461352	      0.88306572	     -0.00144142	     -0.21820239	     -0.00252858	     -0.00068341	    205.61957180
      2.80477395	     -0.06160458	     -0.00063406	     -0.20253718	     -0.06461734	      0.88306469	     -0.00144412	     -0.21821124	     -0.00254497	     -0.00069394	    204.76869899
      2.80627918	     -0.06166658	     -0.00063799	     -0.20259900	     -0.06462118	      0.88306364	     -0.00144684	     -0.21822005	     -0.00256082	     -0.00070380	    205.15314538
      2.80778442	     -0.06172880	     -0.00064033	     -0.20266107	     -0.06462505	      0.88306257	     -0.00144958	     -0.21822882	     -0.00257464	     -0.00071249	    203.69487173
      2.80928965	     -0.06178595	     -0.00064569	     -0.20271804	     -0.06462893	      0.88306149	     -0.00145235	     -0.21823757	     -0.00258863	     -0.00072050	    204.34691698
      2.81079489	     -0.06184324	     -0.00064876	     -0.20277520	     -0.06463284	      0.88306040	     -0.00145513	     -0.21824625	     -0.00260042	     -0.00072725	    202.61955543
      2.81230012	     -0.06189517	     -0.00065538	     -0.20282694	     -0.06463676	      0.88305930	     -0.00145793	     -0.21825491	     -0.00261250	     -0.00073302	    203.12215682
      2.81380536	     -0.06194449	     -0.00065909	     -0.20287612	     -0.06464070	      0.88305819	     -0.00146075	     -0.21826351	     -0.00262321	     -0.00073792	    202.15863599
      2.81531059	     -0.06199297	     -0.00066667	     -0.20292441	     -0.06464466	      0.88305708	     -0.00146359	     -0.21827205	     -0.00263353	     -0.00074178	    202.29408326
      2.81664415	     -0.06203186	     -0.00067089	     -0.20296318	     -0.06464818	      0.88305609	     -0.00146612	     -0.21827961	     -0.00264175	     -0.00074416	    201.28725885
      2.81797771	     -0.06206868	     -0.00067717	     -0.20299985	     -0.06465170	      0.88305510	     -0.00146866	     -0.21828714	     -0.00265010	     -0.00074609	    201.51695861
      2.81960185	     -0.06211169	     -0.00068382	     -0.20304270	     -0.06465602	      0.88305388	     -0.00147178	     -0.21829629	     -0.00265880	     -0.00074713	    200.18601140
      2.82122599	     -0.06214824	     -0.00069214	     -0.20307906	     -0.06466034	      0.88305267	     -0.00147491	     -0.21830541	     -0.00266868	     -0.00074785	    201.62138251
      2.82259011	     -0.06217950	     -0.00069758	     -0.20311020	     -0.06466399	      0.88305165	     -0.00147756	     -0.21831302	     -0.00267451	     -0.00074667	    199.41009785
      2.82395424	     -0.06220540	     -0.00070462	     -0.20313594	     -0.06466764	      0.88305063	     -0.00148023	     -0.21832063	     -0.00268174	     -0.00074568	    200.08763658
      2.82531836	     -0.06223091	     -0.00071095	     -0.20316133	     -0.06467130	      0.88304962	     -0.00148290	     -0.21832821	     -0.00268770	     -0.00074380	    199.13175682
      2.82700289	     -0.06225785	     -0.00071957	     -0.20318809	     -0.06467584	      0.88304837	     -0.00148622	     -0.21833754	     -0.00269605	     -0.00074153	    200.00221507
      2.82868743	     -0.06228541	     -0.00072710	     -0.20321551	     -0.06468038	      0.88304712	     -0.00148956	     -0.21834680	     -0.00270147	     -0.00073713	    196.68492849
      2.82991133	     -0.06229701	     -0.00073391	     -0.20322696	     -0.06468369	      0.88304622	     -0.00149199	     -0.21835356	     -0.00270802	     -0.00073458	    198.69399943
      2.83113524	     -0.06231197	     -0.00073988	     -0.20324181	     -0.06468701	      0.88304532	     -0.00149443	     -0.21836028	     -0.00271262	     -0.00073129	    197.89047437
      2.83276165	     -0.06232848	     -0.00074825	     -0.20325815	     -0.06469143	      0.88304414	     -0.00149769	     -0.21836921	     -0.00271951	     -0.00072720	    198.23796648
      2.83438807	     -0.06234557	     -0.00075634	     -0.20327510	     -0.06469586	      0.88304296	     -0.00150096	     -0.21837811	     -0.00272445	     -0.00072206	    195.83680164
      2.83601448	     -0.06235050	     -0.00076513	     -0.20327986	     -0.06470029	      0.88304179	     -0.00150424	     -0.21838704	     -0.00273216	     -0.00071725	    197.87007917
      2.83745248	     -0.06236236	     -0.00077199	     -0.20329158	     -0.06470422	      0.88304076	     -0.00150715	     -0.21839480	     -0.00273687	     -0.00071291	    196.45836528
      2.83889047	     -0.06236736	     -0.00077978	     -0.20329643	     -0.06470816	      0.88303974	     -0.00151007	     -0.21840261	     -0.00274237	     -0.00070856	    196.71712822
      2.84032846	     -0.06237389	     -0.00078685	     -0.20330282	     -0.06471211	      0.88303872	     -0.00151300	     -0.21841037	     -0.00274773	     -0.00070454	    196.39627721
      2.84176645	     -0.06237763	     -0.00079445	     -0.20330641	     -0.06471607	      0.88303771	     -0.00151593	     -0.21841814	     -0.00275263	     -0.00070016	    195.69616794
      2.84320445	     -0.06237895	     -0.00080150	     -0.20330758	     -0.06472003	      0.88303671	     -0.00151887	     -0.21842588	     -0.00275837	     -0.00069629	    196.00254175
      2.84538262	     -0.06238273	     -0.00081306	     -0.20331114	     -0.06472605	      0.88303520	     -0.00152334	     -0.21843755	     -0.00276566	     -0.00069065	    194.62764571
      2.84662285	     -0.06238037	     -0.00081812	     -0.20330867	     -0.06472948	      0.88303434	     -0.00152589	     -0.21844421	     -0.00277118	     -0.00068792	    195.36968699
      2.84786308	     -0.06237938	     -0.00082414	     -0.20330755	     -0.06473292	      0.88303349	     -0.00152844	     -0.21845084	     -0.00277590	     -0.00068543	    195.24993356
      2.84975451	     -0.06237824	     -0.00083221	     -0.20330623	     -0.06473818	      0.88303220	     -0.00153233	     -0.21846094	     -0.00278316	     -0.00068274	    194.91476637
      2.85164594	     -0.06237558	     -0.00084175	     -0.20330337	     -0.06474345	      0.88303091	     -0.00153624	     -0.21847099	     -0.00279014	     -0.00068041	    194.24014477
      2.85302309	     -0.06236614	     -0.00084536	     -0.20329382	     -0.06474729	      0.88302997	     -0.00153908	     -0.21847839	     -0.00279593	     -0.00068028	    194.61082318
      2.85440024	     -0.06236362	     -0.00085171	     -0.20329117	     -0.06475115	      0.88302903	     -0.00154193	     -0.21848571	     -0.00280089	     -0.00068089	    194.24097429
      2.85614001	     -0.06235717	     -0.00085771	     -0.20328455	     -0.06475603	      0.88302785	     -0.00154554	     -0.21849507	     -0.00280720	     -0.00068338	    193.88548272
      2.85762376	     -0.06235395	     -0.00086473	     -0.20328117	     -0.06476020	      0.88302683	     -0.00154862	     -0.21850310	     -0.00281234	     -0.00068678	    193.74616991
      2.85910751	     -0.06235026	     -0.00086943	     -0.20327735	     -0.06476437	      0.88302581	     -0.00155170	     -0.21851128	     -0.00281739	     -0.00069183	    193.66811159
      2.86059126	     -0.06235163	     -0.00087703	     -0.20327853	     -0.06476856	      0.88302478	     -0.00155479	     -0.21851966	     -0.00282186	     -0.00069845	    193.49254752
      2.86207502	     -0.06235391	     -0.00088319	     -0.20328065	     -0.06477275	      0.88302373	     -0.00155788	     -0.21852837	     -0.00282583	     -0.00070667	    193.00670847
      2.86355877	     -0.06236174	     -0.00089183	     -0.20328828	     -0.06477694	      0.88302268	     -0.00156097	     -0.21853748	     -0.00282949	     -0.00071659	    192.93365529
      2.86504252	     -0.06237056	     -0.00089880	     -0.20329691	     -0.06478114	      0.88302161	     -0.00156407	     -0.21854711	     -0.00283267	     -0.00072858	    192.86774863
      2.86686352	     -0.06239287	     -0.00091059	     -0.20331895	     -0.06478630	      0.88302026	     -0.00156788	     -0.21855968	     -0.00283495	     -0.00074588	    191.93156635
      2.86814395	     -0.06240566	     -0.00091658	     -0.20333158	     -0.06478994	      0.88301930	     -0.00157055	     -0.21856917	     -0.00283659	     -0.00075969	    192.14008288
      2.86942438	     -0.06242521	     -0.00092466	     -0.20335094	     -0.06479357	      0.88301832	     -0.00157323	     -0.21857917	     -0.00283740	     -0.00077527	    192.27593088
      2.87117357	     -0.06245477	     -0.00093452	     -0.20338027	     -0.06479853	      0.88301694	     -0.00157689	     -0.21859374	     -0.00283645	     -0.00079850	    191.00137624
      2.87292276	     -0.06248242	     -0.00094567	     -0.20340766	     -0.06480349	      0.88301552	     -0.00158055	     -0.21860930	     -0.00283614	     -0.00082454	    192.67465353
      2.87429879	     -0.06251192	     -0.00095237	     -0.20343702	     -0.06480739	      0.88301437	     -0.00158343	     -0.21862217	     -0.00283308	     -0.00084655	    191.20472922
      2.87567482	     -0.06253983	     -0.00096080	     -0.20346475	     -0.06481129	      0.88301319	     -0.00158631	     -0.21863569	     -0.00283012	     -0.00086972	    191.27398206
      2.87733264	     -0.06257761	     -0.00096933	     -0.20350234	     -0.06481598	      0.88301173	     -0.00158977	     -0.21865279	     -0.00282502	     -0.00089904	    190.54268193
      2.87899045	     -0.06261875	     -0.00097925	     -0.20354330	     -0.06482066	      0.88301021	     -0.00159323	     -0.21867082	     -0.00281893	     -0.00092939	    190.39683090
      2.88064826	     -0.06265635	     -0.00098604	     -0.20358075	     -0.06482532	      0.88300864	     -0.00159668	     -0.21868976	     -0.00281162	     -0.00096062	    190.09826942
      2.88196485	     -0.06269093	     -0.00099392	     -0.20361519	     -0.06482902	      0.88300736	     -0.00159942	     -0.21870540	     -0.00280510	     -0.00098603	    190.66625128
      2.88328145	     -0.06272696	     -0.00099935	     -0.20365112	     -0.06483271	      0.88300605	     -0.00160215	     -0.21872161	     -0.00279710	     -0.00101148	    190.20685323
      2.88497696	     -0.06277374	     -0.00100682	     -0.20369778	     -0.06483744	      0.88300431	     -0.00160566	     -0.21874328	     -0.00278572	     -0.00104447	    190.19699566
      2.88667248	     -0.06281919	     -0.00101252	     -0.20374314	     -0.06484215	      0.88300251	     -0.00160917	     -0.21876570	     -0.00277210	     -0.00107650	    189.19082191
      2.88836799	     -0.06286574	     -0.00101993	     -0.20378959	     -0.06484684	      0.88300066	     -0.00161266	     -0.21878877	     -0.00275876	     -0.00110818	    191.24197040
      2.88975154	     -0.06290394	     -0.00102213	     -0.20382778	     -0.06485065	      0.88299911	     -0.00161550	     -0.21880803	     -0.00274452	     -0.00113240	    189.55269171
      2.89113509	     -0.06294273	     -0.00102650	     -0.20386653	     -0.06485444	      0.88299752	     -0.00161834	     -0.21882764	     -0.00273037	     -0.00115571	    189.89966528
      2.89286313	     -0.06299224	     -0.00103003	     -0.20391605	     -0.06485914	      0.88299550	     -0.00162187	     -0.21885259	     -0.00271053	     -0.00118300	    189.38087966
      2.89439085	     -0.06303391	     -0.00103437	     -0.20395770	     -0.06486327	      0.88299368	     -0.00162498	     -0.21887497	     -0.00269187	     -0.00120486	    189.64629818
      2.89591858	     -0.06307725	     -0.00103673	     -0.20400107	     -0.06486736	      0.88299182	     -0.00162808	     -0.21889759	     -0.00267185	     -0.00122478	    189.93648731
      2.89744630	     -0.06311905	     -0.00104056	     -0.20404288	     -0.06487143	      0.88298994	     -0.00163116	     -0.21892044	     -0.00265036	     -0.00124220	    190.23246686
      2.89897403	     -0.06316071	     -0.00104267	     -0.20408459	     -0.06487546	      0.88298803	     -0.00163424	     -0.21894346	     -0.00262727	     -0.00125636	    189.81936310
      2.90050175	     -0.06319966	     -0.00104609	     -0.20412359	     -0.06487946	      0.88298610	     -0.00163731	     -0.21896659	     -0.00260338	     -0.00126737	    190.23935145
      2.90202948	     -0.06323480	     -0.00104725	     -0.20415881	     -0.06488341	      0.88298416	     -0.00164036	     -0.21898964	     -0.00257794	     -0.00127502	    190.14736525
      2.90355720	     -0.06326848	     -0.00104952	     -0.20419257	     -0.06488733	      0.88298220	     -0.00164341	     -0.21901244	     -0.00255188	     -0.00127945	    190.99376984
      2.90508492	     -0.06330030	     -0.00104976	     -0.20422451	     -0.06489121	      0.88298025	     -0.00164644	     -0.21903493	     -0.00252360	     -0.00127985	    190.10020395
      2.90661265	     -0.06332825	     -0.00105092	     -0.20425256	     -0.06489505	      0.88297830	     -0.00164945	     -0.21905702	     -0.00249582	     -0.00127698	    191.42090466
      2.90814037	     -0.06335804	     -0.00105036	     -0.20428250	     -0.06489884	      0.88297635	     -0.00165246	     -0.21907866	     -0.00246573	     -0.00127025	    190.80074374
      2.90966810	     -0.06338593	     -0.00105062	     -0.20431053	     -0.06490258	      0.88297442	     -0.00165545	     -0.21909986	     -0.00243591	     -0.00126048	    191.90113460
      2.91119582	     -0.06341473	     -0.00104934	     -0.20433950	     -0.06490628	      0.88297250	     -0.00165843	     -0.21912058	     -0.00240360	     -0.00124657	    190.61595285
      2.91272354	     -0.06343942	     -0.00104880	     -0.20436434	     -0.06490992	      0.88297061	     -0.00166139	     -0.21914081	     -0.00237234	     -0.00123002	    192.19043376
      2.91425127	     -0.06346788	     -0.00104679	     -0.20439300	     -0.06491352	      0.88296874	     -0.00166434	     -0.21916051	     -0.00233861	     -0.00121036	    191.55842752
      2.91577899	     -0.06349261	     -0.00104604	     -0.20441790	     -0.06491707	      0.88296691	     -0.00166728	     -0.21917967	     -0.00230475	     -0.00118770	    191.98013841
      2.91730672	     -0.06351864	     -0.00104497	     -0.20444411	     -0.06492057	      0.88296512	     -0.00167021	     -0.21919826	     -0.00226988	     -0.00116237	    192.17849604
      2.91918339	     -0.06354931	     -0.00104376	     -0.20447501	     -0.06492478	      0.88296297	     -0.00167378	     -0.21922029	     -0.00222653	     -0.00112841	    193.42972189
      2.92052856	     -0.06357052	     -0.00104099	     -0.20449643	     -0.06492776	      0.88296147	     -0.00167632	     -0.21923554	     -0.00219337	     -0.00110085	    192.12259184
      2.92187374	     -0.06359016	     -0.00103919	     -0.20451625	     -0.06493069	      0.88296001	     -0.00167886	     -0.21925031	     -0.00216080	     -0.00107240	    192.88070979
      2.92365541	     -0.06361899	     -0.00103549	     -0.20454537	     -0.06493450	      0.88295813	     -0.00168220	     -0.21926911	     -0.00211598	     -0.00103269	    192.79967326
      2.92543708	     -0.06364506	     -0.00103246	     -0.20457173	     -0.06493823	      0.88295633	     -0.00168552	     -0.21928705	     -0.00207032	     -0.00099042	    192.92871432
      2.92700512	     -0.06366404	     -0.00102703	     -0.20459099	     -0.06494144	      0.88295480	     -0.00168843	     -0.21930207	     -0.00202977	     -0.00095212	    193.53710547
      2.92857315	     -0.06368716	     -0.00102374	     -0.20461438	     -0.06494459	      0.88295334	     -0.00169132	     -0.21931629	     -0.00198809	     -0.00091246	    193.60861760
      2.93014119	     -0.06370765	     -0.00101776	     -0.20463520	     -0.06494767	      0.88295194	     -0.00169420	     -0.21932983	     -0.00194565	     -0.00087199	    193.40889645
      2.93170923	     -0.06372755	     -0.00101373	     -0.20465538	     -0.06495069	      0.88295061	     -0.00169706	     -0.21934266	     -0.00190292	     -0.00083086	    193.75551631
      2.93327727	     -0.06374904	     -0.00100730	     -0.20467721	     -0.06495364	      0.88294934	     -0.00169991	     -0.21935480	     -0.00185922	     -0.00078964	    193.64536775
      2.93484531	     -0.06377093	     -0.00100312	     -0.20469941	     -0.06495652	      0.88294813	     -0.00170274	     -0.21936629	     -0.00181513	     -0.00074855	    193.94136283
      2.93641335	     -0.06379279	     -0.00099654	     -0.20472162	     -0.06495933	      0.88294699	     -0.00170556	     -0.21937719	     -0.00176978	     -0.00070732	    193.27517041
      2.93798139	     -0.06381278	     -0.00099262	     -0.20474192	     -0.06496207	      0.88294591	     -0.00170837	     -0.21938751	     -0.00172518	     -0.00066734	    194.81143368
      2.93954943	     -0.06383697	     -0.00098609	     -0.20476648	     -0.06496474	      0.88294490	     -0.00171117	     -0.21939727	     -0.00167766	     -0.00062728	    192.93584321
      2.94111747	     -0.06385697	     -0.00098318	     -0.20478677	     -0.06496734	      0.88294394	     -0.00171395	     -0.21940656	     -0.00163226	     -0.00058886	    195.19989696
      2.94250004	     -0.06387771	     -0.00097832	     -0.20480785	     -0.06496956	      0.88294315	     -0.00171640	     -0.21941432	     -0.00158927	     -0.00055494	    193.61344477
      2.94388261	     -0.06389584	     -0.00097594	     -0.20482625	     -0.06497173	      0.88294241	     -0.00171883	     -0.21942171	     -0.00154755	     -0.00052220	    194.65819186
      2.94526519	     -0.06391515	     -0.00097343	     -0.20484585	     -0.06497384	      0.88294171	     -0.00172126	     -0.21942872	     -0.00150431	     -0.00048945	    194.08168253
      2.94692798	     -0.06393628	     -0.00097194	     -0.20486731	     -0.06497630	      0.88294093	     -0.00172417	     -0.21943663	     -0.00145328	     -0.00045103	    195.40382446
      2.94859077	     -0.06395967	     -0.00097054	     -0.20489104	     -0.06497867	      0.88294021	     -0.00172706	     -0.21944397	     -0.00139960	     -0.00041162	    193.16351136
      2.95025355	     -0.06397347	     -0.00097115	     -0.20490513	     -0.06498096	      0.88293956	     -0.00172994	     -0.21945080	     -0.00134953	     -0.00037282	    196.28049650
      2.95168451	     -0.06399139	     -0.00097041	     -0.20492335	     -0.06498286	      0.88293905	     -0.00173240	     -0.21945612	     -0.00130336	     -0.00033849	    194.47285833
      2.95311547	     -0.06400004	     -0.00097101	     -0.20493228	     -0.06498469	      0.88293859	     -0.00173486	     -0.21946099	     -0.00125938	     -0.00030417	    195.76414035
      2.95454642	     -0.06400864	     -0.00097101	     -0.20494117	     -0.06498646	      0.88293818	     -0.00173730	     -0.21946525	     -0.00121438	     -0.00026885	    195.21420548
      2.95597738	     -0.06401071	     -0.00097154	     -0.20494352	     -0.06498817	      0.88293782	     -0.00173974	     -0.21946889	     -0.00117070	     -0.00023311	    196.17287536
      2.95774893	     -0.06400945	     -0.00097152	     -0.20494264	     -0.06499019	      0.88293745	     -0.00174274	     -0.21947237	     -0.00111528	     -0.00018694	    194.44873248
      2.95952048	     -0.06399040	     -0.00097272	     -0.20492394	     -0.06499212	      0.88293716	     -0.00174573	     -0.21947464	     -0.00106408	     -0.00013923	    197.45798148
      2.96083047	     -0.06397898	     -0.00097190	     -0.20491281	     -0.06499349	      0.88293700	     -0.00174792	     -0.21947534	     -0.00102463	     -0.00010233	    196.49626552
      2.96214045	     -0.06396121	     -0.00097217	     -0.20489531	     -0.06499481	      0.88293689	     -0.00175011	     -0.21947534	     -0.00098704	     -0.00006487	    197.44072779
      2.96388403	     -0.06393218	     -0.00097163	     -0.20486667	     -0.06499649	      0.88293682	     -0.00175301	     -0.21947418	     -0.00093686	     -0.00001293	    196.76011143
      2.96562761	     -0.06388786	     -0.00097189	     -0.20482270	     -0.06499808	      0.88293685	     -0.00175590	     -0.21947157	     -0.00089031	      0.00004071	    199.37872150
      2.96713114	     -0.06385017	     -0.00097036	     -0.20478536	     -0.06499939	      0.88293694	     -0.00175837	     -0.21946802	     -0.00084913	      0.00008879	    198.14254656
      2.96863467	     -0.06380246	     -0.00097073	     -0.20473793	     -0.06500063	      0.88293711	     -0.00176083	     -0.21946338	     -0.00081096	      0.00013852	    199.35956374
      2.97013820	     -0.06375335	     -0.00096965	     -0.20468914	     -0.06500182	      0.88293736	     -0.00176329	     -0.21945762	     -0.00077352	      0.00018957	    199.39311846
      2.97164173	     -0.06369877	     -0.00097008	     -0.20463484	     -0.06500296	      0.88293769	     -0.00176573	     -0.21945083	     -0.00073803	      0.00024212	    200.06659679
      2.97314526	     -0.06364140	     -0.00096919	     -0.20457776	     -0.06500404	      0.88293809	     -0.00176815	     -0.21944302	     -0.00070412	      0.00029589	    200.45392338
      2.97464879	     -0.06358039	     -0.00096936	     -0.20451700	     -0.06500508	      0.88293858	     -0.00177057	     -0.21943422	     -0.00067240	      0.00035031	    201.53798894
      2.97615232	     -0.06351751	     -0.00096826	     -0.20445439	     -0.06500607	      0.88293914	     -0.00177298	     -0.21942453	     -0.00064145	      0.00040610	    200.82237615
      2.97765585	     -0.06345097	     -0.00096837	     -0.20438808	     -0.06500701	      0.88293980	     -0.00177537	     -0.21941404	     -0.00061396	      0.00046177	    202.50694293
      2.97915938	     -0.06338765	     -0.00096705	     -0.20432502	     -0.06500791	      0.88294053	     -0.00177775	     -0.21940282	     -0.00058691	      0.00051770	    201.96459755
      2.98066291	     -0.06332213	     -0.00096711	     -0.20425970	     -0.06500878	      0.88294135	     -0.00178012	     -0.21939099	     -0.00056302	      0.00057270	    203.48308798
      2.98216644	     -0.06325852	     -0.00096550	     -0.20419631	     -0.06500961	      0.88294225	     -0.00178248	     -0.21937857	     -0.00053928	      0.00062746	    202.44636529
      2.98366997	     -0.06319043	     -0.00096548	     -0.20412841	     -0.06501040	      0.88294324	     -0.00178483	     -0.21936564	     -0.00051911	      0.00068061	    204.25103631
      2.98517350	     -0.06312737	     -0.00096375	     -0.20406555	     -0.06501117	      0.88294430	     -0.00178716	     -0.21935219	     -0.00049947	      0.00073207	    204.18989132
      2.98667703	     -0.06306585	     -0.00096384	     -0.20400419	     -0.06501190	      0.88294544	     -0.00178949	     -0.21933840	     -0.00048157	      0.00078183	    204.23468946
      2.98818056	     -0.06300631	     -0.00096239	     -0.20394481	     -0.06501262	      0.88294665	     -0.00179180	     -0.21932437	     -0.00046593	      0.00082894	    205.01314507
      2.98968409	     -0.06295229	     -0.00096269	     -0.20389091	     -0.06501331	      0.88294793	     -0.00179410	     -0.21931020	     -0.00045155	      0.00087303	    205.55217762
      2.99118762	     -0.06290050	     -0.00096112	     -0.20383927	     -0.06501397	      0.88294927	     -0.00179640	     -0.21929601	     -0.00043816	      0.00091413	    205.18342827
      2.99269115	     -0.06285147	     -0.00096151	     -0.20379034	     -0.06501463	      0.88295068	     -0.00179868	     -0.21928181	     -0.00042720	      0.00095118	    206.52789877
      2.99419469	     -0.06280739	     -0.00095960	     -0.20374640	     -0.06501526	      0.88295213	     -0.00180095	     -0.21926768	     -0.00041600	      0.00098492	    205.36089548
      2.99569822	     -0.06276462	     -0.00096011	     -0.20370371	     -0.06501588	      0.88295364	     -0.00180321	     -0.21925371	     -0.00040780	      0.00101395	    207.05996540
      2.99720175	     -0.06273129	     -0.00095847	     -0.20367049	     -0.06501648	      0.88295518	     -0.00180546	     -0.21923996	     -0.00039907	      0.00103884	    206.12360357
      2.99870528	     -0.06270126	     -0.00095993	     -0.20364052	     -0.06501708	      0.88295676	     -0.00180771	     -0.21922661	     -0.00039254	      0.00105895	    207.22350834
      3.00020881	     -0.06267807	     -0.00095767	     -0.20361744	     -0.06501767	      0.88295836	     -0.00180994	     -0.21921366	     -0.00038602	      0.00107455	    206.60387333
      3.00155070	     -0.06265971	     -0.00095917	     -0.20359911	     -0.06501818	      0.88295981	     -0.00181192	     -0.21920253	     -0.00038151	      0.00108453	    207.30024789
      3.00289260	     -0.06264378	     -0.00095848	     -0.20358326	     -0.06501869	      0.88296127	     -0.00181390	     -0.21919174	     -0.00037715	      0.00109089	    207.23149293
      3.00423449	     -0.06262987	     -0.00095880	     -0.20356939	     -0.06501919	      0.88296274	     -0.00181586	     -0.21918128	     -0.00037346	      0.00109363	    207.54530138
      3.00604317	     -0.06261615	     -0.00095750	     -0.20355577	     -0.06501986	      0.88296471	     -0.00181850	     -0.21916769	     -0.00036884	      0.00109168	    207.23306498
      3.00761408	     -0.06260491	     -0.00095766	     -0.20354461	     -0.06502044	      0.88296643	     -0.00182079	     -0.21915638	     -0.00036588	      0.00108573	    207.67035272
      3.00918500	     -0.06259703	     -0.00095439	     -0.20353685	     -0.06502101	      0.88296812	     -0.00182306	     -0.21914555	     -0.00036316	      0.00107505	    207.67217979
      3.01049589	     -0.06259468	     -0.00095465	     -0.20353456	     -0.06502149	      0.88296952	     -0.00182495	     -0.21913687	     -0.00036124	      0.00106293	    208.07134731
      3.01180679	     -0.06259315	     -0.00095261	     -0.20353312	     -0.06502196	      0.88297091	     -0.00182683	     -0.21912853	     -0.00035926	      0.00104823	    207.86892759
      3.01345566	     -0.06259326	     -0.00095141	     -0.20353333	     -0.06502255	      0.88297262	     -0.00182919	     -0.21911849	     -0.00035728	      0.00102612	    208.25367235
      3.01510454	     -0.06259781	     -0.00094827	     -0.20353801	     -0.06502314	      0.88297429	     -0.00183154	     -0.21910893	     -0.00035484	      0.00100052	    207.56322355
      3.01647946	     -0.06260028	     -0.00094829	     -0.20354054	     -0.06502363	      0.88297565	     -0.00183349	     -0.21910135	     -0.00035356	      0.00097729	    208.20923043
      3.01785439	     -0.06260584	     -0.00094585	     -0.20354621	     -0.06502411	      0.88297698	     -0.00183543	     -0.21909409	     -0.00035187	      0.00095182	    208.19289361
      3.01922932	     -0.06261421	     -0.00094483	     -0.20355467	     -0.06502459	      0.88297827	     -0.00183737	     -0.21908716	     -0.00035014	      0.00092483	    208.28642829
      3.02107447	     -0.06262802	     -0.00094170	     -0.20356864	     -0.06502524	      0.88297994	     -0.00183995	     -0.21907844	     -0.00034761	      0.00088645	    207.88669351
      3.02237101	     -0.06263682	     -0.00094125	     -0.20357751	     -0.06502569	      0.88298107	     -0.00184177	     -0.21907265	     -0.00034619	      0.00085907	    208.23044066
      3.02366756	     -0.06264961	     -0.00093924	     -0.20359040	     -0.06502614	      0.88298217	     -0.00184357	     -0.21906714	     -0.00034444	      0.00083067	    208.26886630
      3.02533749	     -0.06266787	     -0.00093772	     -0.20360880	     -0.06502671	      0.88298352	     -0.00184589	     -0.21906053	     -0.00034210	      0.00079335	    208.47547712
      3.02700742	     -0.06268784	     -0.00093454	     -0.20362893	     -0.06502728	      0.88298482	     -0.00184820	     -0.21905439	     -0.00033910	      0.00075613	    207.66163168
      3.02839458	     -0.06270457	     -0.00093430	     -0.20364575	     -0.06502775	      0.88298584	     -0.00185012	     -0.21904965	     -0.00033723	      0.00072542	    208.35186932
      3.02978174	     -0.06272246	     -0.00093163	     -0.20366379	     -0.06502821	      0.88298683	     -0.00185203	     -0.21904519	     -0.00033481	      0.00069493	    208.22421906
      3.03116889	     -0.06274212	     -0.00093034	     -0.20368357	     -0.06502868	      0.88298777	     -0.00185393	     -0.21904102	     -0.00033215	      0.00066522	    208.07961961
      3.03289541	     -0.06276734	     -0.00092709	     -0.20370897	     -0.06502925	      0.88298889	     -0.00185629	     -0.21903622	     -0.00032933	      0.00062863	    208.72184503
      3.03439186	     -0.06279040	     -0.00092634	     -0.20373216	     -0.06502974	      0.88298981	     -0.00185833	     -0.21903240	     -0.00032547	      0.00059925	    207.52229336
      3.03588831	     -0.06281287	     -0.00092306	     -0.20375481	     -0.06503022	      0.88299068	     -0.00186037	     -0.21902895	     -0.00032281	      0.00056999	    208.27850089
      3.03738476	     -0.06284104	     -0.00092220	     -0.20378313	     -0.06503070	      0.88299152	     -0.00186240	     -0.21902583	     -0.00031853	      0.00054266	    207.17423924
      3.03888121	     -0.06286488	     -0.00091847	     -0.20380716	     -0.06503118	      0.88299231	     -0.00186442	     -0.21902307	     -0.00031527	      0.00051625	    207.73642369
      3.04037765	     -0.06289514	     -0.00091745	     -0.20383757	     -0.06503164	      0.88299306	     -0.00186645	     -0.21902057	     -0.00031105	      0.00049122	    207.58643869
      3.04187410	     -0.06292357	     -0.00091323	     -0.20386621	     -0.06503211	      0.88299378	     -0.00186846	     -0.21901841	     -0.00030648	      0.00046756	    207.04720193
      3.04337055	     -0.06295554	     -0.00091218	     -0.20389835	     -0.06503256	      0.88299446	     -0.00187048	     -0.21901652	     -0.00030184	      0.00044531	    207.13564091
      3.04486700	     -0.06298770	     -0.00090775	     -0.20393073	     -0.06503301	      0.88299511	     -0.00187249	     -0.21901496	     -0.00029649	      0.00042450	    206.42419205
      3.04620485	     -0.06301866	     -0.00090673	     -0.20396185	     -0.06503340	      0.88299567	     -0.00187429	     -0.21901380	     -0.00029194	      0.00040677	    206.93081028
      3.04754270	     -0.06305122	     -0.00090344	     -0.20399461	     -0.06503379	      0.88299620	     -0.00187608	     -0.21901289	     -0.00028636	      0.00039025	    206.22665718
      3.04888055	     -0.06308522	     -0.00090124	     -0.20402879	     -0.06503417	      0.88299671	     -0.00187788	     -0.21901224	     -0.00028089	      0.00037440	    206.36142234
      3.05061460	     -0.06313281	     -0.00089713	     -0.20407665	     -0.06503465	      0.88299734	     -0.00188020	     -0.21901177	     -0.00027214	      0.00035545	    204.81758651
      3.05216871	     -0.06317393	     -0.00089492	     -0.20411799	     -0.06503507	      0.88299788	     -0.00188228	     -0.21901171	     -0.00026536	      0.00033918	    206.15598100
      3.05372282	     -0.06322201	     -0.00089003	     -0.20416635	     -0.06503547	      0.88299840	     -0.00188436	     -0.21901197	     -0.00025621	      0.00032365	    204.80175802
      3.05507271	     -0.06326367	     -0.00088836	     -0.20420821	     -0.06503581	      0.88299883	     -0.00188616	     -0.21901251	     -0.00024828	      0.00031081	    204.86107512
      3.05642259	     -0.06330738	     -0.00088457	     -0.20425217	     -0.06503614	      0.88299924	     -0.00188796	     -0.21901331	     -0.00023962	      0.00029803	    204.52610523
      3.05777248	     -0.06335300	     -0.00088184	     -0.20429802	     -0.06503646	      0.88299963	     -0.00188977	     -0.21901439	     -0.00023009	      0.00028566	    204.04920346
      3.05957200	     -0.06341639	     -0.00087706	     -0.20436174	     -0.06503686	      0.88300013	     -0.00189217	     -0.21901622	     -0.00021713	      0.00026847	    204.57155264
      3.06118132	     -0.06347666	     -0.00087422	     -0.20442232	     -0.06503720	      0.88300055	     -0.00189433	     -0.21901822	     -0.00020254	      0.00025454	    202.33637774
      3.06279064	     -0.06353230	     -0.00086860	     -0.20447831	     -0.06503752	      0.88300095	     -0.00189648	     -0.21902063	     -0.00018890	      0.00023934	    203.21425719
      3.06410847	     -0.06358471	     -0.00086681	     -0.20453097	     -0.06503776	      0.88300126	     -0.00189824	     -0.21902278	     -0.00017562	      0.00022678	    202.48625591
      3.06542629	     -0.06363428	     -0.00086281	     -0.20458084	     -0.06503798	      0.88300155	     -0.00190001	     -0.21902512	     -0.00016175	      0.00021407	    201.93665747
      3.06707319	     -0.06369720	     -0.00085897	     -0.20464413	     -0.06503823	      0.88300189	     -0.00190221	     -0.21902823	     -0.00014341	      0.00019776	    201.62120168
      3.06872008	     -0.06375853	     -0.00085351	     -0.20470587	     -0.06503845	      0.88300220	     -0.00190442	     -0.21903147	     -0.00012320	      0.00018151	    200.32582892
      3.07036697	     -0.06382090	     -0.00085178	     -0.20476859	     -0.06503864	      0.88300248	     -0.00190664	     -0.21903480	     -0.00010290	      0.00016462	    201.30112875
      3.07165150	     -0.06386863	     -0.00084743	     -0.20481666	     -0.06503876	      0.88300269	     -0.00190837	     -0.21903745	     -0.00008493	      0.00015132	    200.03506350
      3.07293603	     -0.06391672	     -0.00084631	     -0.20486504	     -0.06503885	      0.88300287	     -0.00191010	     -0.21904010	     -0.00006669	      0.00013785	    199.86894736
      3.07472539	     -0.06398257	     -0.00084439	     -0.20493132	     -0.06503895	      0.88300310	     -0.00191252	     -0.21904382	     -0.00003979	      0.00011881	    199.22124005
      3.07632113	     -0.06404063	     -0.00084541	     -0.20498973	     -0.06503899	      0.88300328	     -0.00191469	     -0.21904708	     -0.00001461	      0.00010227	    198.94664992
      3.07791688	     -0.06409799	     -0.00084527	     -0.20504748	     -0.06503900	      0.88300343	     -0.00191686	     -0.21905033	      0.00001198	      0.00008545	    198.03010313
      3.07926460	     -0.06414465	     -0.00084878	     -0.20509440	     -0.06503896	      0.88300354	     -0.00191871	     -0.21905302	      0.00003497	      0.00007192	    198.04635057
      3.08061232	     -0.06419182	     -0.00085134	     -0.20514186	     -0.06503890	      0.88300362	     -0.00192056	     -0.21905564	      0.00005889	      0.00005819	    197.66695792
      3.08226940	     -0.06424905	     -0.00085729	     -0.20519941	     -0.06503878	      0.88300371	     -0.00192284	     -0.21905880	      0.00008950	      0.00004188	    197.00959072
      3.08392649	     -0.06430121	     -0.00086287	     -0.20525191	     -0.06503860	      0.88300376	     -0.00192514	     -0.21906181	      0.00012106	      0.00002641	    196.07564499
      3.08540929	     -0.06434856	     -0.00087168	     -0.20529950	     -0.06503840	      0.88300379	     -0.00192721	     -0.21906432	      0.00014922	      0.00001295	    196.83739463
      3.08689208	     -0.06439305	     -0.00087876	     -0.20534428	     -0.06503816	      0.88300380	     -0.00192929	     -0.21906670	      0.00017919	      0.00000041	    195.51378533
      3.08837488	     -0.06443483	     -0.00088920	     -0.20538630	     -0.06503787	      0.88300379	     -0.00193139	     -0.21906890	      0.00020904	     -0.00001126	    195.61386202
      3.08985767	     -0.06447473	     -0.00089855	     -0.20542645	     -0.06503754	      0.88300377	     -0.00193349	     -0.21907092	      0.00023958	     -0.00002228	    195.14460470
      3.09134047	     -0.06451249	     -0.00091047	     -0.20546443	     -0.06503716	      0.88300373	     -0.00193560	     -0.21907276	      0.00027067	     -0.00003231	    194.87888172
      3.09282326	     -0.06454691	     -0.00092148	     -0.20549910	     -0.06503674	      0.88300367	     -0.00193773	     -0.21907441	      0.00030205	     -0.00004154	    194.46244810
      3.09430606	     -0.06457927	     -0.00093459	     -0.20553168	     -0.06503627	      0.88300360	     -0.00193986	     -0.21907587	      0.00033394	     -0.00004965	    194.03285432
      3.09578885	     -0.06460711	     -0.00094686	     -0.20555974	     -0.06503575	      0.88300353	     -0.00194201	     -0.21907712	      0.00036609	     -0.00005670	    193.46654651
      3.09727165	     -0.06463356	     -0.00096079	     -0.20558640	     -0.06503518	      0.88300344	     -0.00194416	     -0.21907818	      0.00039802	     -0.00006303	    193.74286623
      3.09912057	     -0.06466445	     -0.00097641	     -0.20561759	     -0.06503441	      0.88300331	     -0.00194686	     -0.21907926	      0.00043978	     -0.00006926	    191.29896566
      3.10037116	     -0.06467679	     -0.00098883	     -0.20563010	     -0.06503384	      0.88300322	     -0.00194869	     -0.21907982	      0.00046610	     -0.00007306	    192.89712675
      3.10162176	     -0.06469191	     -0.00099981	     -0.20564541	     -0.06503324	      0.88300313	     -0.00195053	     -0.21908020	      0.00049396	     -0.00007632	    192.29331247
      3.10338937	     -0.06470876	     -0.00101593	     -0.20566254	     -0.06503233	      0.88300299	     -0.00195313	     -0.21908058	      0.00053311	     -0.00008090	    192.16496429
      3.10515697	     -0.06472232	     -0.00103065	     -0.20567638	     -0.06503136	      0.88300285	     -0.00195574	     -0.21908069	      0.00057329	     -0.00008509	    190.74616153
      3.10659450	     -0.06472809	     -0.00104445	     -0.20568236	     -0.06503051	      0.88300272	     -0.00195787	     -0.21908063	      0.00060517	     -0.00008899	    191.44674436
      3.10803203	     -0.06473333	     -0.00105624	     -0.20568784	     -0.06502961	      0.88300259	     -0.00196001	     -0.21908039	      0.00063837	     -0.00009348	    190.38039475
      3.10946956	     -0.06473517	     -0.00106961	     -0.20568989	     -0.06502867	      0.88300245	     -0.00196215	     -0.21908003	      0.00067139	     -0.00009875	    190.27807811
      3.11119566	     -0.06473372	     -0.00108452	     -0.20568871	     -0.06502748	      0.88300228	     -0.00196473	     -0.21907941	      0.00071167	     -0.00010649	    189.68578684
      3.11268412	     -0.06473241	     -0.00109953	     -0.20568760	     -0.06502639	      0.88300211	     -0.00196696	     -0.21907873	      0.00074662	     -0.00011474	    189.76715165
      3.11417258	     -0.06473144	     -0.00111341	     -0.20568683	     -0.06502526	      0.88300193	     -0.00196919	     -0.21907800	      0.00078270	     -0.00012409	    188.48115894
      3.11566104	     -0.06473145	     -0.00112928	     -0.20568701	     -0.06502407	      0.88300174	     -0.00197143	     -0.21907736	      0.00081848	     -0.00013525	    188.55798879
      3.11714950	     -0.06473360	     -0.00114405	     -0.20568934	     -0.06502282	      0.88300153	     -0.00197368	     -0.21907688	      0.00085523	     -0.00014815	    187.69431918
      3.11863796	     -0.06473848	     -0.00116078	     -0.20569437	     -0.06502152	      0.88300130	     -0.00197593	     -0.21907669	      0.00089211	     -0.00016330	    187.70447527
      3.12012642	     -0.06474620	     -0.00117699	     -0.20570224	     -0.06502016	      0.88300104	     -0.00197818	     -0.21907685	      0.00093038	     -0.00018038	    186.53796133
      3.12161488	     -0.06475545	     -0.00119487	     -0.20571160	     -0.06501875	      0.88300076	     -0.00198044	     -0.21907745	      0.00096889	     -0.00019972	    186.29437465
      3.12340408	     -0.06476909	     -0.00121572	     -0.20572540	     -0.06501697	      0.88300038	     -0.00198315	     -0.21907883	      0.00101646	     -0.00022608	    185.56223803
      3.12486626	     -0.06478624	     -0.00123481	     -0.20574262	     -0.06501546	      0.88300003	     -0.00198537	     -0.21908052	      0.00105595	     -0.00025046	    185.65926091
      3.12632843	     -0.06480325	     -0.00125255	     -0.20575975	     -0.06501388	      0.88299965	     -0.00198760	     -0.21908280	      0.00109732	     -0.00027635	    184.14901190
      3.12779061	     -0.06482323	     -0.00127166	     -0.20577982	     -0.06501225	      0.88299922	     -0.00198982	     -0.21908568	      0.00113831	     -0.00030516	    184.62784980
      3.12925279	     -0.06484707	     -0.00129015	     -0.20580376	     -0.06501055	      0.88299875	     -0.00199203	     -0.21908920	      0.00118187	     -0.00033527	    182.79796525
      3.13071496	     -0.06486930	     -0.00130945	     -0.20582608	     -0.06500880	      0.88299824	     -0.00199425	     -0.21909337	      0.00122491	     -0.00036768	    183.31454439
      3.13274754	     -0.06490718	     -0.00133522	     -0.20586411	     -0.06500624	      0.88299745	     -0.00199732	     -0.21910012	      0.00128819	     -0.00041540	    181.45273014
      3.13407807	     -0.06492830	     -0.00135355	     -0.20588531	     -0.06500450	      0.88299687	     -0.00199932	     -0.21910519	      0.00132992	     -0.00044777	    181.74351233
      3.13540860	     -0.06495134	     -0.00137035	     -0.20590846	     -0.06500270	      0.88299625	     -0.00200132	     -0.21911064	      0.00137282	     -0.00048130	    181.35961430
      3.13727600	     -0.06498505	     -0.00139421	     -0.20594234	     -0.06500008	      0.88299531	     -0.00200411	     -0.21911896	      0.00143563	     -0.00052914	    179.51695444
      3.13893129	     -0.06500786	     -0.00141412	     -0.20596530	     -0.06499766	      0.88299440	     -0.00200657	     -0.21912693	      0.00149108	     -0.00057231	    180.19233618
      3.14058658	     -0.06503871	     -0.00143498	     -0.20599631	     -0.06499514	      0.88299341	     -0.00200902	     -0.21913535	      0.00154913	     -0.00061565	    179.40185158
      3.14219566	     -0.06506658	     -0.00145333	     -0.20602437	     -0.06499260	      0.88299239	     -0.00201138	     -0.21914416	      0.00160689	     -0.00065738	    178.55539914
      3.14380474	     -0.06509549	     -0.00147352	     -0.20605344	     -0.06498997	      0.88299130	     -0.00201373	     -0.21915349	      0.00166548	     -0.00069886	    178.67733075
      3.14541382	     -0.06512370	     -0.00149079	     -0.20608187	     -0.06498724	      0.88299014	     -0.00201606	     -0.21916328	      0.00172632	     -0.00073949	    177.54514372
      3.14702291	     -0.06515377	     -0.00151087	     -0.20611212	     -0.06498442	      0.88298892	     -0.00201838	     -0.21917346	      0.00178734	     -0.00077970	    178.34444892
      3.14863199	     -0.06518159	     -0.00152607	     -0.20614021	     -0.06498149	      0.88298763	     -0.00202067	     -0.21918402	      0.00185158	     -0.00081808	    176.33110460
      3.15024107	     -0.06521001	     -0.00154488	     -0.20616884	     -0.06497846	      0.88298629	     -0.00202295	     -0.21919487	      0.00191502	     -0.00085535	    177.37356372
      3.15163989	     -0.06523461	     -0.00155740	     -0.20619370	     -0.06497574	      0.88298507	     -0.00202491	     -0.21920452	      0.00197276	     -0.00088597	    175.90835520
      3.15303872	     -0.06526004	     -0.00157220	     -0.20621935	     -0.06497294	      0.88298381	     -0.00202685	     -0.21921437	      0.00203045	     -0.00091555	    176.10457798
      3.15484064	     -0.06529513	     -0.00158949	     -0.20625476	     -0.06496921	      0.88298213	     -0.00202933	     -0.21922739	      0.00210695	     -0.00095182	    175.21828467
      3.15664257	     -0.06532951	     -0.00160893	     -0.20628943	     -0.06496535	      0.88298038	     -0.00203179	     -0.21924074	      0.00218471	     -0.00098506	    175.06277910
      3.15794707	     -0.06535534	     -0.00162047	     -0.20631552	     -0.06496246	      0.88297908	     -0.00203354	     -0.21925058	      0.00224186	     -0.00100828	    174.97889650
      3.15925157	     -0.06538084	     -0.00163325	     -0.20634126	     -0.06495950	      0.88297775	     -0.00203528	     -0.21926056	      0.00230046	     -0.00102954	    174.26290479
      3.16089565	     -0.06541179	     -0.00164845	     -0.20637253	     -0.06495565	      0.88297604	     -0.00203745	     -0.21927326	      0.00237438	     -0.00105508	    174.66043335
      3.16253972	     -0.06544617	     -0.00166341	     -0.20640726	     -0.06495169	      0.88297428	     -0.00203959	     -0.21928606	      0.00245135	     -0.00107735	    172.36296866
      3.16418379	     -0.06547187	     -0.00167876	     -0.20643328	     -0.06494760	      0.88297250	     -0.00204170	     -0.21929909	      0.00252650	     -0.00109746	    173.93010948
      3.16582786	     -0.06550881	     -0.00169365	     -0.20647056	     -0.06494338	      0.88297068	     -0.00204378	     -0.21931227	      0.00260467	     -0.00111491	    172.77543327
      3.16747194	     -0.06554175	     -0.00170784	     -0.20650387	     -0.06493903	      0.88296883	     -0.00204582	     -0.21932580	      0.00268325	     -0.00112941	    172.34566715
      3.16911601	     -0.06557631	     -0.00172100	     -0.20653880	     -0.06493456	      0.88296696	     -0.00204783	     -0.21933945	      0.00276219	     -0.00114147	    172.44973751
      3.17076008	     -0.06560583	     -0.00173276	     -0.20656874	     -0.06492995	      0.88296508	     -0.00204980	     -0.21935320	      0.00284269	     -0.00115018	    171.76098476
      3.17240415	     -0.06563619	     -0.00174518	     -0.20659950	     -0.06492521	      0.88296318	     -0.00205174	     -0.21936688	      0.00292268	     -0.00115681	    172.53884652
      3.17404823	     -0.06566395	     -0.00175647	     -0.20662770	     -0.06492034	      0.88296128	     -0.00205363	     -0.21938046	      0.00300522	     -0.00115921	    170.59249683
      3.17569230	     -0.06568920	     -0.00176653	     -0.20665339	     -0.06491533	      0.88295937	     -0.00205548	     -0.21939386	      0.00308557	     -0.00115965	    172.21850052
      3.17733637	     -0.06571098	     -0.00177449	     -0.20667568	     -0.06491019	      0.88295747	     -0.00205729	     -0.21940694	      0.00316908	     -0.00115599	    170.32549358
      3.17907960	     -0.06572675	     -0.00178168	     -0.20669200	     -0.06490459	      0.88295546	     -0.00205917	     -0.21942040	      0.00325577	     -0.00115027	    171.73100519
      3.18082283	     -0.06574372	     -0.00178644	     -0.20670958	     -0.06489884	      0.88295346	     -0.00206099	     -0.21943313	      0.00334580	     -0.00114027	    169.07625878
      3.18256606	     -0.06574906	     -0.00179155	     -0.20671550	     -0.06489293	      0.88295148	     -0.00206276	     -0.21944524	      0.00343248	     -0.00112804	    171.42729193
      3.18397481	     -0.06575584	     -0.00179326	     -0.20672279	     -0.06488804	      0.88294990	     -0.00206416	     -0.21945436	      0.00350520	     -0.00111561	    170.10180130
      3.18538356	     -0.06575817	     -0.00179572	     -0.20672563	     -0.06488305	      0.88294834	     -0.00206552	     -0.21946297	      0.00357660	     -0.00110175	    170.93532571
      3.18731830	     -0.06575877	     -0.00179758	     -0.20672694	     -0.06487604	      0.88294623	     -0.00206734	     -0.21947383	      0.00367662	     -0.00107911	    169.75518175
      3.18869417	     -0.06575156	     -0.00179965	     -0.20672022	     -0.06487093	      0.88294476	     -0.00206859	     -0.21948078	      0.00374596	     -0.00106104	    171.39320298
      3.19007004	     -0.06574207	     -0.00180097	     -0.20671124	     -0.06486573	      0.88294331	     -0.00206981	     -0.21948701	      0.00381694	     -0.00103995	    170.66192923
      3.19144591	     -0.06572891	     -0.00180273	     -0.20669857	     -0.06486043	      0.88294190	     -0.00207101	     -0.21949253	      0.00388648	     -0.00101679	    171.47416335
      3.19337606	     -0.06571196	     -0.00180458	     -0.20668232	     -0.06485283	      0.88293997	     -0.00207262	     -0.21949908	      0.00398516	     -0.00097922	    169.67368963
      3.19495667	     -0.06568597	     -0.00180644	     -0.20665688	     -0.06484647	      0.88293845	     -0.00207389	     -0.21950339	      0.00406201	     -0.00094438	    172.12373476
      3.19653728	     -0.06566309	     -0.00180686	     -0.20663458	     -0.06483999	      0.88293699	     -0.00207513	     -0.21950658	      0.00414012	     -0.00090553	    171.54619611
      3.19811789	     -0.06563164	     -0.00180765	     -0.20660369	     -0.06483339	      0.88293559	     -0.00207631	     -0.21950869	      0.00421534	     -0.00086329	    173.20056830
      3.19969850	     -0.06559667	     -0.00180668	     -0.20656932	     -0.06482667	      0.88293426	     -0.00207746	     -0.21950954	      0.00429127	     -0.00081629	    171.85105213
      3.20127912	     -0.06554547	     -0.00180612	     -0.20651868	     -0.06481983	      0.88293301	     -0.00207856	     -0.21950896	      0.00436299	     -0.00076553	    173.97020670
      3.20285973	     -0.06549158	     -0.00180355	     -0.20646539	     -0.06481287	      0.88293184	     -0.00207962	     -0.21950665	      0.00443434	     -0.00071083	    174.06083085
      3.20444034	     -0.06542432	     -0.00180158	     -0.20639872	     -0.06480581	      0.88293077	     -0.00208064	     -0.21950261	      0.00450358	     -0.00065089	    173.91149541
      3.20602095	     -0.06534952	     -0.00179809	     -0.20632450	     -0.06479864	      0.88292979	     -0.00208162	     -0.21949669	      0.00456920	     -0.00058762	    175.56151052
      3.20760157	     -0.06526533	     -0.00179536	     -0.20624088	     -0.06479136	      0.88292891	     -0.00208255	     -0.21948884	      0.00463339	     -0.00051978	    175.69429743
      3.20918218	     -0.06517307	     -0.00179152	     -0.20614919	     -0.06478399	      0.88292815	     -0.00208345	     -0.21947903	      0.00469452	     -0.00044785	    176.18387650
      3.21076279	     -0.06507408	     -0.00178918	     -0.20605072	     -0.06477653	      0.88292750	     -0.00208431	     -0.21946727	      0.00475220	     -0.00037281	    177.46787098
      3.21234340	     -0.06496748	     -0.00178494	     -0.20594465	     -0.06476897	      0.88292697	     -0.00208514	     -0.21945356	      0.00480758	     -0.00029352	    177.30218890
      3.21392401	     -0.06485439	     -0.00178296	     -0.20583203	     -0.06476133	      0.88292657	     -0.00208592	     -0.21943797	      0.00485839	     -0.00021182	    179.08780077
      3.21550463	     -0.06473353	     -0.00177791	     -0.20571166	     -0.06475361	      0.88292630	     -0.00208667	     -0.21942049	      0.00490734	     -0.00012694	    178.56664927
      3.21708524	     -0.06460355	     -0.00177596	     -0.20558210	     -0.06474582	      0.88292617	     -0.00208739	     -0.21940111	      0.00495067	     -0.00004013	    180.97646017
      3.21866585	     -0.06446659	     -0.00177035	     -0.20544560	     -0.06473796	      0.88292618	     -0.00208807	     -0.21937979	      0.00499239	      0.00004927	    180.38294247
      3.22002179	     -0.06434342	     -0.00176900	     -0.20532274	     -0.06473117	      0.88292630	     -0.00208862	     -0.21936000	      0.00502363	      0.00012724	    181.91096742
      3.22137773	     -0.06421760	     -0.00176532	     -0.20519725	     -0.06472434	      0.88292652	     -0.00208915	     -0.21933889	      0.00505273	      0.00020605	    182.40913744
      3.22308883	     -0.06405509	     -0.00176244	     -0.20503508	     -0.06471567	      0.88292696	     -0.00208979	     -0.21931045	      0.00508498	      0.00030613	    183.39578567
      3.22454014	     -0.06390949	     -0.00175850	     -0.20488977	     -0.06470827	      0.88292747	     -0.00209030	     -0.21928483	      0.00510875	      0.00039202	    183.93858815
      3.22599144	     -0.06376058	     -0.00175601	     -0.20474110	     -0.06470084	      0.88292810	     -0.00209078	     -0.21925784	      0.00512842	      0.00047716	    185.58094693
      3.22744274	     -0.06360820	     -0.00175191	     -0.20458896	     -0.06469338	      0.88292885	     -0.00209123	     -0.21922953	      0.00514569	      0.00056251	    185.54716137
      3.22889404	     -0.06345008	     -0.00174903	     -0.20443103	     -0.06468591	      0.88292973	     -0.00209165	     -0.21919995	      0.00515812	      0.00064675	    187.32870376
      3.23034535	     -0.06329078	     -0.00174477	     -0.20427191	     -0.06467841	      0.88293073	     -0.00209204	     -0.21916915	      0.00516802	      0.00073048	    187.45372687
      3.23179665	     -0.06312670	     -0.00174155	     -0.20410797	     -0.06467091	      0.88293185	     -0.00209241	     -0.21913721	      0.00517337	      0.00081286	    188.86795656
      3.23362314	     -0.06291907	     -0.00173553	     -0.20390050	     -0.06466146	      0.88293343	     -0.00209283	     -0.21909549	      0.00517502	      0.00091405	    190.18026663
      3.23491957	     -0.06276701	     -0.00173332	     -0.20374849	     -0.06465475	      0.88293466	     -0.00209310	     -0.21906504	      0.00517286	      0.00098528	    190.50819351
      3.23621600	     -0.06261433	     -0.00172913	     -0.20359586	     -0.06464805	      0.88293598	     -0.00209335	     -0.21903385	      0.00516735	      0.00105455	    191.45689969
      3.23796477	     -0.06240956	     -0.00172461	     -0.20339110	     -0.06463902	      0.88293791	     -0.00209365	     -0.21899077	      0.00515529	      0.00114496	    192.67037166
      3.23936934	     -0.06223970	     -0.00171902	     -0.20322126	     -0.06463179	      0.88293956	     -0.00209386	     -0.21895540	      0.00514184	      0.00121577	    193.25181639
      3.24077391	     -0.06206933	     -0.00171482	     -0.20305085	     -0.06462458	      0.88294132	     -0.00209404	     -0.21891931	      0.00512433	      0.00128363	    194.80640014
      3.24217848	     -0.06189814	     -0.00170874	     -0.20287962	     -0.06461739	      0.88294317	     -0.00209420	     -0.21888257	      0.00510430	      0.00134969	    194.80983605
      3.24358305	     -0.06172444	     -0.00170394	     -0.20270583	     -0.06461024	      0.88294511	     -0.00209433	     -0.21884523	      0.00507962	      0.00141290	    196.52434544
      3.24498762	     -0.06155123	     -0.00169742	     -0.20253253	     -0.06460313	      0.88294714	     -0.00209443	     -0.21880732	      0.00505231	      0.00147387	    196.91093699
      3.24639218	     -0.06137669	     -0.00169174	     -0.20235785	     -0.06459605	      0.88294925	     -0.00209451	     -0.21876890	      0.00502079	      0.00153191	    198.36963730
      3.24779675	     -0.06120169	     -0.00168442	     -0.20218272	     -0.06458902	      0.88295144	     -0.00209456	     -0.21873002	      0.00498668	      0.00158788	    198.44209128
      3.24920132	     -0.06102397	     -0.00167784	     -0.20200481	     -0.06458205	      0.88295371	     -0.00209459	     -0.21869068	      0.00494813	      0.00164081	    200.12937719
      3.25060589	     -0.06084683	     -0.00166960	     -0.20182749	     -0.06457512	      0.88295605	     -0.00209459	     -0.21865091	      0.00490715	      0.00169141	    200.45088378
      3.25201046	     -0.06066748	     -0.00166213	     -0.20164790	     -0.06456826	      0.88295846	     -0.00209457	     -0.21861073	      0.00486208	      0.00173896	    202.00845034
      3.25341503	     -0.06048710	     -0.00165272	     -0.20146731	     -0.06456147	      0.88296093	     -0.00209452	     -0.21857015	      0.00481469	      0.00178436	    202.09287957
      3.25481960	     -0.06030442	     -0.00164423	     -0.20128435	     -0.06455474	      0.88296347	     -0.00209444	     -0.21852918	      0.00476305	      0.00182669	    203.81217006
      3.25622417	     -0.06012346	     -0.00163388	     -0.20110313	     -0.06454809	      0.88296606	     -0.00209435	     -0.21848787	      0.00470924	      0.00186672	    204.03677971
      3.25762874	     -0.05994246	     -0.00162493	     -0.20092180	     -0.06454151	      0.88296871	     -0.00209422	     -0.21844630	      0.00465146	      0.00190361	    205.70773980
      3.25903331	     -0.05976354	     -0.00161409	     -0.20074256	     -0.06453502	      0.88297141	     -0.00209408	     -0.21840454	      0.00459181	      0.00193845	    205.62258183
      3.26043788	     -0.05958355	     -0.00160470	     -0.20056220	     -0.06452862	      0.88297415	     -0.00209391	     -0.21836265	      0.00452808	      0.00197028	    207.44696531
      3.26184245	     -0.05940746	     -0.00159122	     -0.20038577	     -0.06452230	      0.88297694	     -0.00209372	     -0.21832067	      0.00446228	      0.00200013	    207.60714027
      3.26324702	     -0.05923406	     -0.00157991	     -0.20021197	     -0.06451608	      0.88297977	     -0.00209351	     -0.21827872	      0.00439273	      0.00202710	    209.14386210
      3.26450627	     -0.05908189	     -0.00156723	     -0.20005946	     -0.06451059	      0.88298234	     -0.00209330	     -0.21824123	      0.00432887	      0.00204950	    209.12065248
      3.26576552	     -0.05893207	     -0.00155650	     -0.19990925	     -0.06450518	      0.88298493	     -0.00209307	     -0.21820390	      0.00426222	      0.00206925	    210.36535712
      3.26702477	     -0.05878501	     -0.00154455	     -0.19976179	     -0.06449986	      0.88298755	     -0.00209283	     -0.21816677	      0.00419412	      0.00208700	    210.77762582
      3.26864901	     -0.05859974	     -0.00153018	     -0.19957596	     -0.06449312	      0.88299096	     -0.00209249	     -0.21811923	      0.00410283	      0.00210599	    212.38125090
      3.26996486	     -0.05845374	     -0.00151705	     -0.19942952	     -0.06448777	      0.88299374	     -0.00209219	     -0.21808109	      0.00402761	      0.00211919	    212.06552140
[truncated: 216,921 more chars]
