# Supplementary material for: A Neural Controller Model Considering the Vestibulospinal Tract in Human Postural Control
Source: Front Comput Neurosci. 2022 Feb 25;16:785099. doi: 10.3389/fncom.2022.785099 (PMC8913724; doi:10.3389/fncom.2022.785099)
Supplement: Supplementary file 8 [file Data_Sheet_3.zip › SimulationResults/VST+/3.009/opt_4/jiang_CoPpositon_pos.sto]

CoP
version=1
nRows=3310
nColumns=11
inDegrees=no

This file contains CoP trajectory (of origin) and orientations.

Units are S.I. units (seconds, meters, Newtons, ...)
Angles are in degrees.

endheader
time	cop-x	cop-z	cop-x-calcn-r	com-x	com-y	com-z	com-x-calcn-r	com-x-vel	com-y-vel	s_torques
      0.00060646	     -0.06864277	     -0.00013744	     -0.20959672	     -0.06727901	      0.88302924	     -0.00004736	     -0.22221000	      0.00000664	      0.00006548	    162.47268411
      0.00121292	     -0.06834636	     -0.00014221	     -0.20930052	     -0.06727900	      0.88302930	     -0.00004735	     -0.22219912	      0.00002013	      0.00013888	    166.83801021
      0.00214523	     -0.06808815	     -0.00014620	     -0.20904258	     -0.06727897	      0.88302948	     -0.00004732	     -0.22217625	      0.00003645	      0.00026086	    157.87637312
      0.00329096	     -0.06799752	     -0.00014814	     -0.20895220	     -0.06727892	      0.88302987	     -0.00004727	     -0.22214635	      0.00004569	      0.00041629	    148.65284531
      0.00513752	     -0.06810386	     -0.00014847	     -0.20905885	     -0.06727883	      0.88303087	     -0.00004714	     -0.22210701	      0.00005137	      0.00065723	    142.91822962
      0.00788001	     -0.06836422	     -0.00014724	     -0.20931988	     -0.06727866	      0.88303310	     -0.00004687	     -0.22207281	      0.00008161	      0.00095618	    140.56976181
      0.00917795	     -0.06843461	     -0.00014794	     -0.20939066	     -0.06727854	      0.88303441	     -0.00004672	     -0.22206258	      0.00010477	      0.00106794	    145.03887077
      0.01074014	     -0.06849446	     -0.00014813	     -0.20945109	     -0.06727835	      0.88303617	     -0.00004653	     -0.22205163	      0.00014602	      0.00117906	    146.24945450
      0.01291638	     -0.06852600	     -0.00014909	     -0.20948351	     -0.06727796	      0.88303887	     -0.00004624	     -0.22203637	      0.00021377	      0.00129434	    149.62137616
      0.01429527	     -0.06853505	     -0.00014914	     -0.20949316	     -0.06727763	      0.88304069	     -0.00004604	     -0.22202588	      0.00026310	      0.00134630	    148.72586576
      0.01567415	     -0.06852942	     -0.00014951	     -0.20948812	     -0.06727723	      0.88304258	     -0.00004583	     -0.22201481	      0.00031261	      0.00138299	    149.90119526
      0.01740303	     -0.06851665	     -0.00014965	     -0.20947611	     -0.06727664	      0.88304499	     -0.00004555	     -0.22200018	      0.00037764	      0.00141042	    148.78515637
      0.01913190	     -0.06848711	     -0.00014980	     -0.20944729	     -0.06727593	      0.88304744	     -0.00004526	     -0.22198502	      0.00044066	      0.00141878	    150.33946059
      0.02066601	     -0.06846125	     -0.00014980	     -0.20942209	     -0.06727521	      0.88304962	     -0.00004500	     -0.22197120	      0.00049787	      0.00141257	    149.36307985
      0.02220012	     -0.06842561	     -0.00014966	     -0.20938708	     -0.06727440	      0.88305177	     -0.00004472	     -0.22195734	      0.00055306	      0.00139489	    150.16309758
      0.02372708	     -0.06839042	     -0.00014942	     -0.20935251	     -0.06727352	      0.88305388	     -0.00004443	     -0.22194357	      0.00060759	      0.00136733	    149.83486009
      0.02525404	     -0.06834957	     -0.00014917	     -0.20931227	     -0.06727255	      0.88305594	     -0.00004413	     -0.22192998	      0.00066159	      0.00133266	    148.83517415
      0.02678099	     -0.06830569	     -0.00014889	     -0.20926898	     -0.06727150	      0.88305795	     -0.00004382	     -0.22191663	      0.00071297	      0.00129080	    149.40871476
      0.02857706	     -0.06825806	     -0.00014844	     -0.20922205	     -0.06727017	      0.88306022	     -0.00004345	     -0.22190135	      0.00077329	      0.00123495	    148.07019601
      0.03037314	     -0.06820165	     -0.00014763	     -0.20916631	     -0.06726872	      0.88306238	     -0.00004306	     -0.22188666	      0.00083046	      0.00117507	    148.25238335
      0.03189914	     -0.06816199	     -0.00014757	     -0.20912722	     -0.06726742	      0.88306413	     -0.00004272	     -0.22187458	      0.00087832	      0.00112106	    147.95678954
      0.03342515	     -0.06812122	     -0.00014724	     -0.20908699	     -0.06726605	      0.88306580	     -0.00004237	     -0.22186310	      0.00092472	      0.00106534	    148.45145957
      0.03490695	     -0.06808779	     -0.00014714	     -0.20905410	     -0.06726464	      0.88306734	     -0.00004202	     -0.22185245	      0.00096913	      0.00101005	    148.66019735
      0.03638875	     -0.06805567	     -0.00014698	     -0.20902252	     -0.06726317	      0.88306880	     -0.00004167	     -0.22184235	      0.00101366	      0.00095561	    147.92426091
      0.03787054	     -0.06802504	     -0.00014689	     -0.20899242	     -0.06726164	      0.88307017	     -0.00004131	     -0.22183277	      0.00105635	      0.00090107	    148.77614573
      0.03964563	     -0.06799715	     -0.00014680	     -0.20896518	     -0.06725972	      0.88307171	     -0.00004086	     -0.22182193	      0.00110858	      0.00083751	    147.71157050
      0.04142072	     -0.06796613	     -0.00014678	     -0.20893478	     -0.06725771	      0.88307315	     -0.00004041	     -0.22181184	      0.00115800	      0.00077587	    149.54106355
      0.04319581	     -0.06795482	     -0.00014678	     -0.20892411	     -0.06725561	      0.88307447	     -0.00003994	     -0.22180226	      0.00120943	      0.00071627	    148.77219751
      0.04467818	     -0.06793371	     -0.00014662	     -0.20890354	     -0.06725378	      0.88307550	     -0.00003954	     -0.22179495	      0.00125090	      0.00066969	    149.44040835
      0.04616054	     -0.06792191	     -0.00014658	     -0.20889228	     -0.06725190	      0.88307646	     -0.00003914	     -0.22178785	      0.00129346	      0.00062537	    149.21952610
      0.04800267	     -0.06790987	     -0.00014683	     -0.20888090	     -0.06724947	      0.88307756	     -0.00003863	     -0.22177963	      0.00134513	      0.00057187	    151.03942723
      0.04959259	     -0.06790996	     -0.00014694	     -0.20888158	     -0.06724729	      0.88307843	     -0.00003818	     -0.22177290	      0.00139222	      0.00052980	    149.37099978
      0.05118251	     -0.06790106	     -0.00014715	     -0.20887326	     -0.06724504	      0.88307925	     -0.00003773	     -0.22176664	      0.00143761	      0.00049066	    150.33762711
      0.05277243	     -0.06789964	     -0.00014709	     -0.20887244	     -0.06724272	      0.88308000	     -0.00003726	     -0.22176065	      0.00148413	      0.00045383	    150.36322838
      0.05446813	     -0.06789978	     -0.00014729	     -0.20887321	     -0.06724016	      0.88308073	     -0.00003676	     -0.22175459	      0.00153357	      0.00041760	    150.89469773
      0.05616384	     -0.06790058	     -0.00014736	     -0.20887465	     -0.06723752	      0.88308142	     -0.00003625	     -0.22174883	      0.00158416	      0.00038589	    149.95550831
      0.05785954	     -0.06789552	     -0.00014733	     -0.20887021	     -0.06723479	      0.88308205	     -0.00003573	     -0.22174340	      0.00163311	      0.00035696	    151.44782386
      0.05931446	     -0.06789753	     -0.00014701	     -0.20887277	     -0.06723238	      0.88308255	     -0.00003528	     -0.22173877	      0.00167702	      0.00033543	    150.38565425
      0.06076938	     -0.06789438	     -0.00014676	     -0.20887017	     -0.06722991	      0.88308302	     -0.00003483	     -0.22173429	      0.00171939	      0.00031610	    151.37386309
      0.06281239	     -0.06789612	     -0.00014623	     -0.20887269	     -0.06722633	      0.88308364	     -0.00003418	     -0.22172812	      0.00178044	      0.00029299	    150.76819955
      0.06419246	     -0.06789255	     -0.00014604	     -0.20886963	     -0.06722385	      0.88308404	     -0.00003373	     -0.22172408	      0.00182062	      0.00028058	    151.52535669
      0.06557254	     -0.06789130	     -0.00014583	     -0.20886889	     -0.06722131	      0.88308442	     -0.00003328	     -0.22172008	      0.00186191	      0.00027044	    151.10558257
      0.06695261	     -0.06788895	     -0.00014575	     -0.20886706	     -0.06721871	      0.88308479	     -0.00003283	     -0.22171614	      0.00190241	      0.00026187	    151.70605020
      0.06884708	     -0.06789011	     -0.00014573	     -0.20886894	     -0.06721505	      0.88308527	     -0.00003219	     -0.22171081	      0.00195969	      0.00025409	    150.04131610
      0.07074155	     -0.06787447	     -0.00014544	     -0.20885397	     -0.06721129	      0.88308575	     -0.00003155	     -0.22170562	      0.00201226	      0.00024956	    153.77988396
      0.07213230	     -0.06788038	     -0.00014552	     -0.20886041	     -0.06720846	      0.88308610	     -0.00003108	     -0.22170159	      0.00205514	      0.00024962	    150.84952125
      0.07352305	     -0.06787589	     -0.00014540	     -0.20885643	     -0.06720558	      0.88308645	     -0.00003059	     -0.22169774	      0.00209505	      0.00025056	    151.77852969
      0.07536518	     -0.06787336	     -0.00014519	     -0.20885458	     -0.06720167	      0.88308691	     -0.00002995	     -0.22169263	      0.00214886	      0.00025418	    151.49479975
      0.07699022	     -0.06786817	     -0.00014475	     -0.20884999	     -0.06719814	      0.88308733	     -0.00002937	     -0.22168809	      0.00219562	      0.00025939	    151.85017818
      0.07861526	     -0.06786232	     -0.00014446	     -0.20884474	     -0.06719453	      0.88308775	     -0.00002879	     -0.22168342	      0.00224292	      0.00026721	    151.09441970
      0.08024029	     -0.06785173	     -0.00014384	     -0.20883474	     -0.06719085	      0.88308820	     -0.00002821	     -0.22167868	      0.00228873	      0.00027609	    152.17620107
      0.08184402	     -0.06785127	     -0.00014345	     -0.20883485	     -0.06718714	      0.88308865	     -0.00002762	     -0.22167385	      0.00233412	      0.00028584	    152.90193729
      0.08344775	     -0.06786456	     -0.00014255	     -0.20884867	     -0.06718337	      0.88308911	     -0.00002703	     -0.22166945	      0.00237497	      0.00029633	    153.59801968
      0.08505148	     -0.06792200	     -0.00014156	     -0.20890654	     -0.06717953	      0.88308959	     -0.00002644	     -0.22166676	      0.00240689	      0.00030208	    155.83053838
      0.08665520	     -0.06804305	     -0.00014035	     -0.20902796	     -0.06717565	      0.88309008	     -0.00002584	     -0.22166791	      0.00243637	      0.00029964	    156.24490745
      0.08836101	     -0.06822687	     -0.00013951	     -0.20921215	     -0.06717146	      0.88309058	     -0.00002520	     -0.22167538	      0.00246820	      0.00028097	    158.62051007
      0.09006682	     -0.06843735	     -0.00013876	     -0.20942305	     -0.06716722	      0.88309103	     -0.00002455	     -0.22168997	      0.00250866	      0.00024478	    159.19052526
      0.09168129	     -0.06863363	     -0.00013856	     -0.20961977	     -0.06716313	      0.88309138	     -0.00002394	     -0.22170992	      0.00255327	      0.00019201	    162.43418819
      0.09329576	     -0.06882253	     -0.00013832	     -0.20980919	     -0.06715897	      0.88309164	     -0.00002333	     -0.22173470	      0.00260800	      0.00012441	    162.70400841
      0.09491023	     -0.06898559	     -0.00013831	     -0.20997280	     -0.06715471	      0.88309178	     -0.00002272	     -0.22176344	      0.00266810	      0.00004271	    165.41583504
      0.09671416	     -0.06914731	     -0.00013807	     -0.21013520	     -0.06714983	      0.88309176	     -0.00002204	     -0.22179900	      0.00274366	     -0.00006124	    165.16963551
      0.09851808	     -0.06927783	     -0.00013809	     -0.21026645	     -0.06714481	      0.88309155	     -0.00002136	     -0.22183750	      0.00282501	     -0.00017298	    165.21472821
      0.10032200	     -0.06937656	     -0.00013781	     -0.21036594	     -0.06713964	      0.88309114	     -0.00002068	     -0.22187822	      0.00290915	     -0.00028984	    164.71402924
      0.10212593	     -0.06945603	     -0.00013776	     -0.21044620	     -0.06713431	      0.88309051	     -0.00002000	     -0.22192070	      0.00299875	     -0.00040408	    162.04919264
      0.10366089	     -0.06950214	     -0.00013723	     -0.21049301	     -0.06712965	      0.88308982	     -0.00001943	     -0.22195793	      0.00307456	     -0.00049872	    161.89127423
      0.10519584	     -0.06953215	     -0.00013660	     -0.21052376	     -0.06712487	      0.88308898	     -0.00001886	     -0.22199565	      0.00315350	     -0.00058852	    160.78051885
      0.10673080	     -0.06954892	     -0.00013618	     -0.21054128	     -0.06711997	      0.88308801	     -0.00001829	     -0.22203356	      0.00323385	     -0.00066980	    159.03880938
      0.10867166	     -0.06955386	     -0.00013595	     -0.21054722	     -0.06711359	      0.88308663	     -0.00001758	     -0.22208132	      0.00333617	     -0.00075893	    157.93387925
      0.11038585	     -0.06954474	     -0.00013548	     -0.21053900	     -0.06710780	      0.88308527	     -0.00001696	     -0.22212281	      0.00342808	     -0.00082075	    155.68383753
      0.11210003	     -0.06952994	     -0.00013604	     -0.21052512	     -0.06710184	      0.88308382	     -0.00001633	     -0.22216321	      0.00351863	     -0.00086847	    157.37114350
      0.11362843	     -0.06951913	     -0.00013474	     -0.21051519	     -0.06709640	      0.88308247	     -0.00001578	     -0.22219811	      0.00360242	     -0.00089864	    156.36060583
      0.11515684	     -0.06950502	     -0.00013488	     -0.21050194	     -0.06709083	      0.88308108	     -0.00001524	     -0.22223190	      0.00368523	     -0.00091707	    157.57657675
      0.11663853	     -0.06949638	     -0.00013496	     -0.21049415	     -0.06708531	      0.88307971	     -0.00001471	     -0.22226367	      0.00376627	     -0.00092388	    158.10460739
      0.11812022	     -0.06949646	     -0.00013505	     -0.21049512	     -0.06707967	      0.88307835	     -0.00001419	     -0.22229467	      0.00384830	     -0.00091960	    157.58617294
      0.11960191	     -0.06950251	     -0.00013464	     -0.21050205	     -0.06707391	      0.88307699	     -0.00001367	     -0.22232485	      0.00392970	     -0.00090723	    158.87815468
      0.12137666	     -0.06952219	     -0.00013479	     -0.21052282	     -0.06706685	      0.88307540	     -0.00001305	     -0.22235977	      0.00403030	     -0.00088242	    158.06371891
      0.12315140	     -0.06954231	     -0.00013461	     -0.21054404	     -0.06705960	      0.88307386	     -0.00001244	     -0.22239326	      0.00413028	     -0.00084987	    160.03687726
      0.12492615	     -0.06957963	     -0.00013456	     -0.21058251	     -0.06705218	      0.88307239	     -0.00001184	     -0.22242500	      0.00423450	     -0.00081200	    159.21805001
      0.12651615	     -0.06961306	     -0.00013467	     -0.21061695	     -0.06704538	      0.88307113	     -0.00001130	     -0.22245211	      0.00432798	     -0.00077526	    160.07794446
      0.12810616	     -0.06965308	     -0.00013481	     -0.21065803	     -0.06703842	      0.88306992	     -0.00001077	     -0.22247787	      0.00442433	     -0.00073752	    159.33799231
      0.12969616	     -0.06969381	     -0.00013415	     -0.21069983	     -0.06703131	      0.88306878	     -0.00001025	     -0.22250240	      0.00452188	     -0.00069994	    158.72427701
      0.13171779	     -0.06975617	     -0.00013485	     -0.21076353	     -0.06702204	      0.88306741	     -0.00000959	     -0.22253200	      0.00464731	     -0.00065536	    158.68126099
      0.13373942	     -0.06982364	     -0.00013433	     -0.21083240	     -0.06701251	      0.88306613	     -0.00000893	     -0.22256013	      0.00477645	     -0.00061567	    156.36716989
      0.13545501	     -0.06988243	     -0.00013585	     -0.21089234	     -0.06700423	      0.88306510	     -0.00000839	     -0.22258292	      0.00488496	     -0.00058772	    157.74535262
      0.13717060	     -0.06994120	     -0.00013434	     -0.21095231	     -0.06699575	      0.88306411	     -0.00000785	     -0.22260480	      0.00499722	     -0.00056590	    156.11222745
      0.13888619	     -0.07000107	     -0.00013583	     -0.21101336	     -0.06698708	      0.88306315	     -0.00000731	     -0.22262585	      0.00510984	     -0.00054971	    155.24791428
      0.14060178	     -0.07004998	     -0.00013394	     -0.21106347	     -0.06697822	      0.88306222	     -0.00000679	     -0.22264629	      0.00522323	     -0.00054056	    154.94868336
      0.14231737	     -0.07010978	     -0.00013594	     -0.21112446	     -0.06696916	      0.88306129	     -0.00000627	     -0.22266597	      0.00533764	     -0.00053822	    154.34084922
      0.14403296	     -0.07015738	     -0.00013402	     -0.21117328	     -0.06695990	      0.88306037	     -0.00000576	     -0.22268536	      0.00545377	     -0.00054143	    152.40061275
      0.14574855	     -0.07020751	     -0.00013610	     -0.21122458	     -0.06695045	      0.88305943	     -0.00000525	     -0.22270428	      0.00556843	     -0.00055077	    152.96541697
      0.14746414	     -0.07024633	     -0.00013344	     -0.21126463	     -0.06694079	      0.88305848	     -0.00000475	     -0.22272289	      0.00568502	     -0.00056559	    151.91684868
      0.14917973	     -0.07029060	     -0.00013527	     -0.21131010	     -0.06693094	      0.88305749	     -0.00000426	     -0.22274102	      0.00580191	     -0.00058450	    150.95829818
      0.15089532	     -0.07031781	     -0.00013249	     -0.21133853	     -0.06692089	      0.88305647	     -0.00000378	     -0.22275892	      0.00591814	     -0.00060802	    151.41240111
      0.15261091	     -0.07035748	     -0.00013439	     -0.21137940	     -0.06691063	      0.88305540	     -0.00000330	     -0.22277628	      0.00603667	     -0.00063376	    149.32110688
      0.15432650	     -0.07037609	     -0.00013163	     -0.21139923	     -0.06690018	      0.88305429	     -0.00000284	     -0.22279352	      0.00615249	     -0.00066331	    151.12930243
      0.15585181	     -0.07040634	     -0.00013309	     -0.21143056	     -0.06689071	      0.88305326	     -0.00000243	     -0.22280835	      0.00625878	     -0.00068919	    148.39523351
      0.15737711	     -0.07042331	     -0.00013203	     -0.21144861	     -0.06688109	      0.88305219	     -0.00000202	     -0.22282305	      0.00636291	     -0.00071680	    149.33091347
      0.15920176	     -0.07045321	     -0.00013203	     -0.21147982	     -0.06686936	      0.88305085	     -0.00000155	     -0.22284020	      0.00648948	     -0.00075143	    148.58868611
      0.16102641	     -0.07047035	     -0.00013064	     -0.21149828	     -0.06685740	      0.88304945	     -0.00000109	     -0.22285704	      0.00661661	     -0.00078466	    147.37597152
      0.16285105	     -0.07049021	     -0.00013042	     -0.21151944	     -0.06684522	      0.88304798	     -0.00000064	     -0.22287339	      0.00674329	     -0.00081817	    147.58830891
      0.16467570	     -0.07050437	     -0.00012723	     -0.21153495	     -0.06683280	      0.88304646	     -0.00000019	     -0.22288929	      0.00687107	     -0.00085078	    147.34363320
      0.16626233	     -0.07052043	     -0.00012732	     -0.21155216	     -0.06682181	      0.88304509	      0.00000018	     -0.22290274	      0.00698288	     -0.00087670	    146.69809935
      0.16784895	     -0.07053011	     -0.00012640	     -0.21156300	     -0.06681064	      0.88304368	      0.00000055	     -0.22291592	      0.00709466	     -0.00090115	    146.96120058
      0.16943558	     -0.07053922	     -0.00012650	     -0.21157327	     -0.06679929	      0.88304223	      0.00000091	     -0.22292853	      0.00720718	     -0.00092372	    147.19953134
      0.17144828	     -0.07054246	     -0.00012555	     -0.21157801	     -0.06678464	      0.88304035	      0.00000135	     -0.22294331	      0.00735268	     -0.00094842	    145.30101536
      0.17346097	     -0.07050412	     -0.00012771	     -0.21154114	     -0.06676970	      0.88303842	      0.00000178	     -0.22295596	      0.00749402	     -0.00096635	    150.04777657
      0.17507302	     -0.07044194	     -0.00012480	     -0.21148021	     -0.06675752	      0.88303685	      0.00000212	     -0.22296317	      0.00761366	     -0.00097410	    147.60374145
      0.17668508	     -0.07033489	     -0.00012635	     -0.21137436	     -0.06674516	      0.88303528	      0.00000244	     -0.22296652	      0.00772934	     -0.00097312	    150.41662046
      0.17829713	     -0.07017852	     -0.00012494	     -0.21121922	     -0.06673260	      0.88303372	      0.00000276	     -0.22296472	      0.00784598	     -0.00096147	    151.35480931
      0.17990918	     -0.06998344	     -0.00012525	     -0.21102534	     -0.06671986	      0.88303219	      0.00000306	     -0.22295694	      0.00795901	     -0.00093631	    153.61750274
      0.18165640	     -0.06973546	     -0.00012413	     -0.21077863	     -0.06670585	      0.88303059	      0.00000339	     -0.22294142	      0.00807780	     -0.00089186	    154.92181938
      0.18340362	     -0.06945584	     -0.00012411	     -0.21050021	     -0.06669164	      0.88302909	      0.00000370	     -0.22291849	      0.00819015	     -0.00082679	    156.02240166
      0.18496080	     -0.06918518	     -0.00012293	     -0.21023056	     -0.06667881	      0.88302785	      0.00000397	     -0.22289207	      0.00828368	     -0.00075283	    158.03122558
      0.18651799	     -0.06890014	     -0.00012232	     -0.20994647	     -0.06666584	      0.88302675	      0.00000424	     -0.22286034	      0.00837125	     -0.00066381	    159.76800519
      0.18807517	     -0.06860492	     -0.00012118	     -0.20965214	     -0.06665274	      0.88302579	      0.00000449	     -0.22282373	      0.00845195	     -0.00056080	    161.78803605
      0.18963236	     -0.06830342	     -0.00012016	     -0.20935146	     -0.06663952	      0.88302501	      0.00000474	     -0.22278274	      0.00852698	     -0.00044413	    162.04277374
      0.19118954	     -0.06799157	     -0.00011858	     -0.20904036	     -0.06662619	      0.88302442	      0.00000499	     -0.22273794	      0.00859306	     -0.00031552	    164.37238035
      0.19274673	     -0.06768487	     -0.00011731	     -0.20873433	     -0.06661277	      0.88302403	      0.00000522	     -0.22268989	      0.00865255	     -0.00017694	    165.91059233
      0.19430381	     -0.06738241	     -0.00011611	     -0.20843246	     -0.06659925	      0.88302387	      0.00000545	     -0.22263921	      0.00870589	     -0.00003000	    166.21300510
      0.19586089	     -0.06708022	     -0.00011512	     -0.20813079	     -0.06658566	      0.88302394	      0.00000567	     -0.22258626	      0.00875118	      0.00012204	    168.45382887
      0.19741798	     -0.06678562	     -0.00011413	     -0.20783666	     -0.06657200	      0.88302425	      0.00000589	     -0.22253127	      0.00879081	      0.00027669	    170.09127118
      0.19897477	     -0.06649610	     -0.00011318	     -0.20754754	     -0.06655829	      0.88302480	      0.00000610	     -0.22247460	      0.00882537	      0.00043248	    170.33966581
      0.20053157	     -0.06620683	     -0.00011195	     -0.20725859	     -0.06654453	      0.88302560	      0.00000630	     -0.22241645	      0.00885270	      0.00058650	    172.51124925
      0.20208836	     -0.06592693	     -0.00011078	     -0.20697897	     -0.06653073	      0.88302663	      0.00000650	     -0.22235699	      0.00887509	      0.00073663	    173.98731028
      0.20364773	     -0.06565200	     -0.00010987	     -0.20670427	     -0.06651687	      0.88302789	      0.00000670	     -0.22229639	      0.00889305	      0.00088218	    174.08135390
      0.20520709	     -0.06537795	     -0.00010891	     -0.20643038	     -0.06650300	      0.88302937	      0.00000688	     -0.22223489	      0.00890428	      0.00102048	    176.11857800
      0.20676646	     -0.06511281	     -0.00010792	     -0.20616535	     -0.06648911	      0.88303107	      0.00000707	     -0.22217256	      0.00891108	      0.00114997	    177.42939452
      0.20832684	     -0.06485374	     -0.00010702	     -0.20590634	     -0.06647520	      0.88303296	      0.00000724	     -0.22210960	      0.00891385	      0.00127036	    177.39328363
      0.20988722	     -0.06459581	     -0.00010610	     -0.20564841	     -0.06646129	      0.88303503	      0.00000742	     -0.22204619	      0.00891037	      0.00137985	    179.26454175
      0.21144760	     -0.06434680	     -0.00010521	     -0.20539936	     -0.06644739	      0.88303726	      0.00000758	     -0.22198239	      0.00890285	      0.00147756	    180.43045669
      0.21300804	     -0.06410258	     -0.00010431	     -0.20515505	     -0.06643351	      0.88303963	      0.00000775	     -0.22191837	      0.00889172	      0.00156388	    180.21995269
      0.21456849	     -0.06385734	     -0.00010340	     -0.20490967	     -0.06641965	      0.88304213	      0.00000791	     -0.22185419	      0.00887463	      0.00163779	    182.03130668
      0.21612894	     -0.06361864	     -0.00010253	     -0.20467078	     -0.06640581	      0.88304474	      0.00000806	     -0.22178981	      0.00885386	      0.00169926	    183.09745820
      0.21769114	     -0.06338242	     -0.00010176	     -0.20443433	     -0.06639200	      0.88304743	      0.00000821	     -0.22172529	      0.00882964	      0.00174941	    182.88087941
      0.21925335	     -0.06314342	     -0.00010111	     -0.20419505	     -0.06637823	      0.88305020	      0.00000836	     -0.22166070	      0.00879969	      0.00178792	    184.63781904
      0.22081555	     -0.06290912	     -0.00010057	     -0.20396042	     -0.06636451	      0.88305301	      0.00000850	     -0.22159596	      0.00876611	      0.00181536	    185.72005354
      0.22237577	     -0.06267616	     -0.00010007	     -0.20372710	     -0.06635086	      0.88305586	      0.00000864	     -0.22153127	      0.00872920	      0.00183336	    185.48438028
      0.22393599	     -0.06243891	     -0.00009958	     -0.20348943	     -0.06633727	      0.88305873	      0.00000877	     -0.22146652	      0.00868651	      0.00184210	    187.27272631
      0.22549621	     -0.06220609	     -0.00009909	     -0.20325616	     -0.06632376	      0.88306160	      0.00000891	     -0.22140164	      0.00864017	      0.00184246	    188.38497684
      0.22705699	     -0.06197300	     -0.00009848	     -0.20302257	     -0.06631031	      0.88306448	      0.00000903	     -0.22133668	      0.00859045	      0.00183650	    188.20016964
      0.22861777	     -0.06173434	     -0.00009784	     -0.20278337	     -0.06629695	      0.88306733	      0.00000916	     -0.22127163	      0.00853495	      0.00182451	    190.09103506
      0.23017854	     -0.06149810	     -0.00009724	     -0.20254653	     -0.06628367	      0.88307017	      0.00000928	     -0.22120638	      0.00847580	      0.00180749	    191.31858325
      0.23173797	     -0.06126101	     -0.00009655	     -0.20230883	     -0.06627050	      0.88307297	      0.00000940	     -0.22114108	      0.00841328	      0.00178737	    191.24961832
      0.23329739	     -0.06101937	     -0.00009603	     -0.20206651	     -0.06625743	      0.88307574	      0.00000952	     -0.22107566	      0.00834491	      0.00176439	    193.22178278
      0.23485681	     -0.06078223	     -0.00009565	     -0.20182865	     -0.06624448	      0.88307847	      0.00000963	     -0.22101012	      0.00827277	      0.00173938	    194.53722414
      0.23641623	     -0.06054599	     -0.00009552	     -0.20159165	     -0.06623164	      0.88308117	      0.00000974	     -0.22094460	      0.00819719	      0.00171408	    194.50901020
      0.23797565	     -0.06030468	     -0.00009534	     -0.20134952	     -0.06621892	      0.88308382	      0.00000985	     -0.22087911	      0.00811569	      0.00168849	    196.62318308
      0.23953507	     -0.06006786	     -0.00009537	     -0.20111185	     -0.06620633	      0.88308643	      0.00000995	     -0.22081358	      0.00803046	      0.00166329	    198.02258310
      0.24109122	     -0.05983174	     -0.00009508	     -0.20087485	     -0.06619390	      0.88308900	      0.00001006	     -0.22074826	      0.00794192	      0.00164002	    198.07779107
      0.24264736	     -0.05959074	     -0.00009489	     -0.20063290	     -0.06618161	      0.88309154	      0.00001016	     -0.22068299	      0.00784746	      0.00161835	    200.26490827
      0.24420351	     -0.05935276	     -0.00009411	     -0.20039396	     -0.06616948	      0.88309404	      0.00001026	     -0.22061769	      0.00774930	      0.00159867	    201.73644852
      0.24575966	     -0.05911586	     -0.00009395	     -0.20015605	     -0.06615750	      0.88309651	      0.00001036	     -0.22055243	      0.00764772	      0.00158230	    201.83547531
      0.24731580	     -0.05887391	     -0.00009277	     -0.19991304	     -0.06614568	      0.88309897	      0.00001045	     -0.22048724	      0.00754021	      0.00156867	    204.08639643
      0.24887195	     -0.05863980	     -0.00009344	     -0.19967781	     -0.06613403	      0.88310140	      0.00001055	     -0.22042208	      0.00742903	      0.00155789	    205.68373718
      0.25042810	     -0.05840433	     -0.00009129	     -0.19944123	     -0.06612256	      0.88310382	      0.00001064	     -0.22035712	      0.00731457	      0.00155115	    205.60320647
      0.25173742	     -0.05820700	     -0.00009270	     -0.19924287	     -0.06611305	      0.88310584	      0.00001072	     -0.22030259	      0.00721342	      0.00154774	    207.75701337
      0.25304674	     -0.05801144	     -0.00009142	     -0.19904630	     -0.06610367	      0.88310787	      0.00001080	     -0.22024822	      0.00710999	      0.00154655	    208.90887249
      0.25435606	     -0.05782032	     -0.00009177	     -0.19885412	     -0.06609443	      0.88310990	      0.00001087	     -0.22019408	      0.00700378	      0.00154794	    209.64638572
      0.25600143	     -0.05758563	     -0.00009074	     -0.19861806	     -0.06608302	      0.88311245	      0.00001097	     -0.22012652	      0.00686514	      0.00155189	    211.70397479
      0.25764680	     -0.05736726	     -0.00009181	     -0.19839828	     -0.06607184	      0.88311501	      0.00001106	     -0.22005970	      0.00672362	      0.00155983	    210.86067791
      0.25883977	     -0.05720855	     -0.00008952	     -0.19823852	     -0.06606388	      0.88311687	      0.00001113	     -0.22001217	      0.00661592	      0.00156635	    212.73131789
      0.26003273	     -0.05707204	     -0.00008997	     -0.19810092	     -0.06605606	      0.88311874	      0.00001120	     -0.21996566	      0.00650681	      0.00157350	    213.02834833
      0.26169756	     -0.05690096	     -0.00008934	     -0.19792829	     -0.06604535	      0.88312137	      0.00001130	     -0.21990295	      0.00635054	      0.00158202	    214.04682609
      0.26313718	     -0.05677501	     -0.00009029	     -0.19780097	     -0.06603631	      0.88312365	      0.00001138	     -0.21985095	      0.00621354	      0.00158744	    213.60175637
      0.26457680	     -0.05665664	     -0.00008887	     -0.19768122	     -0.06602746	      0.88312594	      0.00001146	     -0.21980114	      0.00607339	      0.00158928	    214.93353845
      0.26601642	     -0.05656042	     -0.00009018	     -0.19758359	     -0.06601882	      0.88312823	      0.00001155	     -0.21975345	      0.00593245	      0.00158725	    215.14416358
      0.26745603	     -0.05646858	     -0.00008793	     -0.19749035	     -0.06601038	      0.88313051	      0.00001163	     -0.21970800	      0.00579020	      0.00158074	    215.51213584
      0.26873544	     -0.05640430	     -0.00008941	     -0.19742479	     -0.06600306	      0.88313252	      0.00001170	     -0.21966935	      0.00566279	      0.00157051	    215.97227978
      0.27001484	     -0.05634376	     -0.00008818	     -0.19736300	     -0.06599589	      0.88313452	      0.00001178	     -0.21963240	      0.00553515	      0.00155636	    215.93907889
      0.27129424	     -0.05629566	     -0.00008851	     -0.19731361	     -0.06598889	      0.88313650	      0.00001186	     -0.21959707	      0.00540669	      0.00153769	    216.39744250
      0.27293370	     -0.05624518	     -0.00008725	     -0.19726152	     -0.06598017	      0.88313900	      0.00001195	     -0.21955419	      0.00524245	      0.00150785	    215.74145720
      0.27436128	     -0.05621329	     -0.00008836	     -0.19722818	     -0.06597278	      0.88314113	      0.00001204	     -0.21951898	      0.00509814	      0.00147584	    216.67048591
      0.27578885	     -0.05618932	     -0.00008622	     -0.19720281	     -0.06596561	      0.88314321	      0.00001213	     -0.21948577	      0.00495471	      0.00143859	    216.44746067
      0.27721643	     -0.05618067	     -0.00008807	     -0.19719271	     -0.06595864	      0.88314524	      0.00001222	     -0.21945450	      0.00481123	      0.00139611	    216.47390776
      0.27848533	     -0.05617522	     -0.00008587	     -0.19718602	     -0.06595261	      0.88314698	      0.00001230	     -0.21942837	      0.00468408	      0.00135434	    216.35437478
      0.27975423	     -0.05618092	     -0.00008658	     -0.19719045	     -0.06594675	      0.88314867	      0.00001238	     -0.21940372	      0.00455725	      0.00130909	    216.28016921
      0.28102313	     -0.05619140	     -0.00008562	     -0.19719968	     -0.06594105	      0.88315030	      0.00001246	     -0.21938058	      0.00443095	      0.00126070	    216.09643004
      0.28274814	     -0.05621905	     -0.00008619	     -0.19722563	     -0.06593355	      0.88315242	      0.00001257	     -0.21935146	      0.00426007	      0.00119025	    216.06896192
      0.28404713	     -0.05624410	     -0.00008437	     -0.19724943	     -0.06592810	      0.88315393	      0.00001266	     -0.21933131	      0.00413263	      0.00113440	    215.54871542
      0.28534613	     -0.05627847	     -0.00008472	     -0.19728254	     -0.06592282	      0.88315536	      0.00001274	     -0.21931261	      0.00400563	      0.00107602	    215.67707943
      0.28664513	     -0.05631674	     -0.00008370	     -0.19731957	     -0.06591769	      0.88315672	      0.00001283	     -0.21929535	      0.00388006	      0.00101604	    215.15769113
      0.28826747	     -0.05637426	     -0.00008445	     -0.19737553	     -0.06591153	      0.88315831	      0.00001294	     -0.21927576	      0.00372393	      0.00093846	    215.71620807
      0.28965837	     -0.05642803	     -0.00008269	     -0.19742803	     -0.06590644	      0.88315957	      0.00001304	     -0.21926070	      0.00359275	      0.00087180	    214.24934100
      0.29104927	     -0.05648981	     -0.00008456	     -0.19748848	     -0.06590153	      0.88316073	      0.00001313	     -0.21924719	      0.00346162	      0.00080361	    214.96326132
      0.29244017	     -0.05655540	     -0.00008271	     -0.19755282	     -0.06589681	      0.88316180	      0.00001323	     -0.21923523	      0.00333330	      0.00073607	    213.62739628
      0.29383107	     -0.05662696	     -0.00008366	     -0.19762311	     -0.06589226	      0.88316278	      0.00001333	     -0.21922478	      0.00320537	      0.00066851	    214.20094734
      0.29522197	     -0.05670335	     -0.00008199	     -0.19769828	     -0.06588789	      0.88316366	      0.00001343	     -0.21921581	      0.00307998	      0.00060189	    213.47604137
      0.29661287	     -0.05678539	     -0.00008299	     -0.19777908	     -0.06588369	      0.88316445	      0.00001353	     -0.21920824	      0.00295590	      0.00053606	    213.67207749
      0.29800377	     -0.05686982	     -0.00008145	     -0.19786233	     -0.06587966	      0.88316516	      0.00001364	     -0.21920201	      0.00283441	      0.00047202	    212.67925490
      0.29939467	     -0.05695880	     -0.00008282	     -0.19795011	     -0.06587581	      0.88316577	      0.00001374	     -0.21919703	      0.00271388	      0.00040916	    213.26769841
      0.30078557	     -0.05705081	     -0.00008120	     -0.19804098	     -0.06587211	      0.88316629	      0.00001385	     -0.21919328	      0.00259653	      0.00034888	    211.90572835
      0.30217647	     -0.05714548	     -0.00008207	     -0.19813451	     -0.06586858	      0.88316674	      0.00001396	     -0.21919071	      0.00247996	      0.00029036	    212.54572380
      0.30356737	     -0.05724490	     -0.00008063	     -0.19823283	     -0.06586521	      0.88316710	      0.00001407	     -0.21918927	      0.00236642	      0.00023445	    211.65186229
      0.30495827	     -0.05734687	     -0.00008145	     -0.19833369	     -0.06586200	      0.88316739	      0.00001418	     -0.21918892	      0.00225432	      0.00018073	    211.92902831
      0.30634917	     -0.05745203	     -0.00008011	     -0.19843780	     -0.06585894	      0.88316761	      0.00001429	     -0.21918959	      0.00214519	      0.00013010	    210.78893229
      0.30774007	     -0.05755910	     -0.00008082	     -0.19854382	     -0.06585603	      0.88316776	      0.00001440	     -0.21919124	      0.00203734	      0.00008183	    211.18524084
      0.30913097	     -0.05766942	     -0.00007946	     -0.19865314	     -0.06585327	      0.88316784	      0.00001452	     -0.21919383	      0.00193249	      0.00003663	    210.21050201
      0.31052186	     -0.05778204	     -0.00007961	     -0.19876475	     -0.06585066	      0.88316786	      0.00001464	     -0.21919730	      0.00182918	     -0.00000597	    210.38500524
      0.31191276	     -0.05789755	     -0.00007828	     -0.19887931	     -0.06584818	      0.88316782	      0.00001476	     -0.21920164	      0.00172881	     -0.00004542	    209.30692991
      0.31330366	     -0.05801331	     -0.00007830	     -0.19899411	     -0.06584585	      0.88316773	      0.00001488	     -0.21920680	      0.00163007	     -0.00008215	    209.30597037
      0.31469456	     -0.05813298	     -0.00007719	     -0.19911287	     -0.06584365	      0.88316760	      0.00001501	     -0.21921277	      0.00153381	     -0.00011620	    208.85100367
      0.31608546	     -0.05825531	     -0.00007725	     -0.19923430	     -0.06584158	      0.88316741	      0.00001514	     -0.21921955	      0.00144022	     -0.00014712	    208.00150804
      0.31747636	     -0.05837891	     -0.00007650	     -0.19935703	     -0.06583964	      0.88316719	      0.00001527	     -0.21922709	      0.00134841	     -0.00017574	    207.88939662
      0.31919643	     -0.05853813	     -0.00007735	     -0.19951519	     -0.06583741	      0.88316686	      0.00001544	     -0.21923741	      0.00123913	     -0.00020747	    206.44352232
      0.32047597	     -0.05865195	     -0.00007602	     -0.19962827	     -0.06583588	      0.88316658	      0.00001556	     -0.21924575	      0.00115944	     -0.00022849	    206.30833954
      0.32175552	     -0.05877176	     -0.00007643	     -0.19974733	     -0.06583445	      0.88316627	      0.00001569	     -0.21925457	      0.00108189	     -0.00024809	    206.28796476
      0.32335923	     -0.05892421	     -0.00007572	     -0.19989891	     -0.06583279	      0.88316586	      0.00001586	     -0.21926637	      0.00098868	     -0.00026991	    204.59063276
      0.32496294	     -0.05907587	     -0.00007659	     -0.20004969	     -0.06583128	      0.88316541	      0.00001603	     -0.21927890	      0.00089700	     -0.00028994	    205.59132553
      0.32632978	     -0.05920802	     -0.00007520	     -0.20018116	     -0.06583010	      0.88316500	      0.00001617	     -0.21929011	      0.00082317	     -0.00030489	    203.71553435
      0.32769662	     -0.05934044	     -0.00007585	     -0.20031289	     -0.06582902	      0.88316457	      0.00001633	     -0.21930177	      0.00075084	     -0.00031879	    203.44822068
      0.32906346	     -0.05947311	     -0.00007514	     -0.20044491	     -0.06582805	      0.88316413	      0.00001648	     -0.21931385	      0.00068132	     -0.00033135	    202.36686630
      0.33043031	     -0.05960439	     -0.00007536	     -0.20057555	     -0.06582716	      0.88316367	      0.00001664	     -0.21932628	      0.00061372	     -0.00034299	    202.12701520
      0.33220680	     -0.05977663	     -0.00007434	     -0.20074702	     -0.06582615	      0.88316305	      0.00001685	     -0.21934288	      0.00052958	     -0.00035693	    201.25061220
      0.33351136	     -0.05990138	     -0.00007513	     -0.20087121	     -0.06582549	      0.88316258	      0.00001701	     -0.21935535	      0.00047067	     -0.00036543	    200.17220951
      0.33481593	     -0.06002429	     -0.00007447	     -0.20099359	     -0.06582492	      0.88316209	      0.00001717	     -0.21936799	      0.00041314	     -0.00037375	    199.88289918
      0.33649173	     -0.06018373	     -0.00007466	     -0.20115238	     -0.06582429	      0.88316146	      0.00001738	     -0.21938444	      0.00034341	     -0.00038278	    197.75675357
      0.33797905	     -0.06031872	     -0.00007350	     -0.20128682	     -0.06582382	      0.88316088	      0.00001757	     -0.21939920	      0.00028245	     -0.00039000	    198.16512790
      0.33946637	     -0.06045625	     -0.00007380	     -0.20142381	     -0.06582344	      0.88316030	      0.00001777	     -0.21941401	      0.00022548	     -0.00039576	    196.64508547
      0.34095369	     -0.06058422	     -0.00007185	     -0.20155130	     -0.06582315	      0.88315971	      0.00001797	     -0.21942888	      0.00016973	     -0.00040102	    196.76536050
      0.34275727	     -0.06074996	     -0.00007274	     -0.20171644	     -0.06582290	      0.88315898	      0.00001822	     -0.21944675	      0.00010677	     -0.00040637	    194.77880511
      0.34389493	     -0.06083644	     -0.00006978	     -0.20180260	     -0.06582280	      0.88315852	      0.00001838	     -0.21945813	      0.00006743	     -0.00040768	    194.73814399
      0.34503258	     -0.06092797	     -0.00006884	     -0.20189379	     -0.06582275	      0.88315805	      0.00001854	     -0.21946930	      0.00002994	     -0.00040912	    194.60894530
      0.34702261	     -0.06108915	     -0.00006629	     -0.20205445	     -0.06582275	      0.88315724	      0.00001883	     -0.21948879	     -0.00003137	     -0.00041071	    192.44906339
      0.34844712	     -0.06119283	     -0.00006504	     -0.20215773	     -0.06582283	      0.88315665	      0.00001905	     -0.21950258	     -0.00007494	     -0.00041097	    193.41484604
      0.34987162	     -0.06129667	     -0.00006283	     -0.20226122	     -0.06582296	      0.88315607	      0.00001927	     -0.21951618	     -0.00011523	     -0.00040952	    192.08664611
      0.35129612	     -0.06139537	     -0.00006072	     -0.20235959	     -0.06582315	      0.88315548	      0.00001949	     -0.21952967	     -0.00015518	     -0.00040795	    192.46907054
      0.35272063	     -0.06149073	     -0.00005793	     -0.20245463	     -0.06582340	      0.88315490	      0.00001972	     -0.21954306	     -0.00019210	     -0.00040421	    190.44675852
      0.35414513	     -0.06157758	     -0.00005538	     -0.20254117	     -0.06582370	      0.88315433	      0.00001995	     -0.21955632	     -0.00022949	     -0.00040008	    191.08521917
      0.35608908	     -0.06169751	     -0.00005099	     -0.20266071	     -0.06582420	      0.88315356	      0.00002027	     -0.21957412	     -0.00027667	     -0.00039264	    189.05655409
      0.35728188	     -0.06175937	     -0.00004899	     -0.20272232	     -0.06582454	      0.88315310	      0.00002048	     -0.21958498	     -0.00030575	     -0.00038706	    189.73878264
      0.35847468	     -0.06182361	     -0.00004632	     -0.20278633	     -0.06582492	      0.88315264	      0.00002068	     -0.21959569	     -0.00033331	     -0.00038081	    189.14044778
      0.36017624	     -0.06190891	     -0.00004267	     -0.20287131	     -0.06582552	      0.88315200	      0.00002098	     -0.21961083	     -0.00037175	     -0.00037119	    188.76998613
      0.36187780	     -0.06198832	     -0.00003854	     -0.20295042	     -0.06582619	      0.88315138	      0.00002128	     -0.21962572	     -0.00040831	     -0.00035962	    187.48757002
      0.36324329	     -0.06204707	     -0.00003581	     -0.20300892	     -0.06582677	      0.88315089	      0.00002153	     -0.21963754	     -0.00043791	     -0.00035045	    188.22546509
      0.36460878	     -0.06210468	     -0.00003261	     -0.20306630	     -0.06582738	      0.88315042	      0.00002178	     -0.21964923	     -0.00046555	     -0.00033998	    187.07671665
      0.36636746	     -0.06217018	     -0.00002889	     -0.20313149	     -0.06582823	      0.88314983	      0.00002210	     -0.21966416	     -0.00050177	     -0.00032699	    188.00727745
      0.36778268	     -0.06222521	     -0.00002568	     -0.20318630	     -0.06582896	      0.88314938	      0.00002236	     -0.21967598	     -0.00052881	     -0.00031494	    186.04595977
      0.36919790	     -0.06227053	     -0.00002286	     -0.20323139	     -0.06582973	      0.88314894	      0.00002263	     -0.21968774	     -0.00055606	     -0.00030263	    185.95949942
      0.37061312	     -0.06231714	     -0.00001981	     -0.20327777	     -0.06583054	      0.88314852	      0.00002290	     -0.21969937	     -0.00058310	     -0.00029134	    186.19041019
      0.37202834	     -0.06236014	     -0.00001705	     -0.20332055	     -0.06583138	      0.88314812	      0.00002317	     -0.21971092	     -0.00060846	     -0.00027911	    184.83262495
      0.37344356	     -0.06239915	     -0.00001432	     -0.20335933	     -0.06583226	      0.88314773	      0.00002344	     -0.21972237	     -0.00063482	     -0.00026755	    185.34494920
      0.37514056	     -0.06244774	     -0.00001128	     -0.20340767	     -0.06583336	      0.88314729	      0.00002377	     -0.21973599	     -0.00066468	     -0.00025395	    184.03587655
      0.37683757	     -0.06248703	     -0.00000795	     -0.20344670	     -0.06583452	      0.88314687	      0.00002411	     -0.21974951	     -0.00069475	     -0.00023984	    183.52074896
      0.37828011	     -0.06251992	     -0.00000567	     -0.20347936	     -0.06583554	      0.88314653	      0.00002439	     -0.21976082	     -0.00072083	     -0.00022925	    184.34556344
      0.37972265	     -0.06255257	     -0.00000320	     -0.20351180	     -0.06583660	      0.88314621	      0.00002467	     -0.21977205	     -0.00074529	     -0.00021839	    183.51071002
      0.38134836	     -0.06259017	     -0.00000084	     -0.20354915	     -0.06583783	      0.88314586	      0.00002500	     -0.21978464	     -0.00077318	     -0.00020813	    183.53971246
      0.38297408	     -0.06262158	      0.00000167	     -0.20358033	     -0.06583911	      0.88314553	      0.00002532	     -0.21979716	     -0.00079989	     -0.00019786	    182.29403003
      0.38459979	     -0.06264958	      0.00000378	     -0.20360808	     -0.06584043	      0.88314522	      0.00002565	     -0.21980961	     -0.00082761	     -0.00018936	    182.85620250
      0.38622550	     -0.06268247	      0.00000625	     -0.20364074	     -0.06584180	      0.88314492	      0.00002598	     -0.21982190	     -0.00085455	     -0.00018261	    182.68949697
      0.38785121	     -0.06270705	      0.00000778	     -0.20366508	     -0.06584321	      0.88314463	      0.00002631	     -0.21983414	     -0.00088069	     -0.00017568	    181.42129098
      0.38925498	     -0.06272452	      0.00001015	     -0.20368236	     -0.06584446	      0.88314438	      0.00002660	     -0.21984459	     -0.00090408	     -0.00017138	    181.96287236
      0.39065876	     -0.06274325	      0.00001146	     -0.20370088	     -0.06584575	      0.88314414	      0.00002689	     -0.21985491	     -0.00092700	     -0.00016815	    182.18717697
      0.39210797	     -0.06276087	      0.00001336	     -0.20371830	     -0.06584711	      0.88314390	      0.00002718	     -0.21986545	     -0.00095061	     -0.00016611	    182.32182289
      0.39355718	     -0.06277586	      0.00001460	     -0.20373308	     -0.06584850	      0.88314366	      0.00002748	     -0.21987588	     -0.00097327	     -0.00016405	    181.03693744
      0.39500640	     -0.06278523	      0.00001582	     -0.20374223	     -0.06584993	      0.88314343	      0.00002778	     -0.21988619	     -0.00099754	     -0.00016301	    181.82051962
      0.39641578	     -0.06279713	      0.00001668	     -0.20375392	     -0.06585135	      0.88314320	      0.00002808	     -0.21989611	     -0.00102078	     -0.00016296	    181.88741739
      0.39782517	     -0.06280637	      0.00001764	     -0.20376294	     -0.06585281	      0.88314297	      0.00002837	     -0.21990597	     -0.00104332	     -0.00016259	    180.84238871
      0.39923456	     -0.06281078	      0.00001847	     -0.20376714	     -0.06585430	      0.88314274	      0.00002867	     -0.21991573	     -0.00106728	     -0.00016310	    181.56869793
      0.40081027	     -0.06281831	      0.00001937	     -0.20377442	     -0.06585600	      0.88314248	      0.00002900	     -0.21992649	     -0.00109362	     -0.00016427	    181.55915179
      0.40238598	     -0.06281928	      0.00002012	     -0.20377516	     -0.06585774	      0.88314222	      0.00002933	     -0.21993716	     -0.00112009	     -0.00016539	    181.41770179
      0.40396169	     -0.06282252	      0.00002095	     -0.20377813	     -0.06585953	      0.88314196	      0.00002966	     -0.21994764	     -0.00114711	     -0.00016690	    181.67405810
      0.40553739	     -0.06281985	      0.00002182	     -0.20377523	     -0.06586136	      0.88314170	      0.00003000	     -0.21995805	     -0.00117341	     -0.00016740	    180.41626427
      0.40711310	     -0.06281409	      0.00002308	     -0.20376922	     -0.06586323	      0.88314143	      0.00003033	     -0.21996833	     -0.00120117	     -0.00016864	    181.03814098
      0.40868881	     -0.06280958	      0.00002404	     -0.20376446	     -0.06586514	      0.88314117	      0.00003067	     -0.21997845	     -0.00122901	     -0.00017014	    181.32012165
      0.41026452	     -0.06280198	      0.00002557	     -0.20375662	     -0.06586710	      0.88314090	      0.00003100	     -0.21998845	     -0.00125655	     -0.00017040	    180.62352461
      0.41184023	     -0.06279193	      0.00002673	     -0.20374631	     -0.06586911	      0.88314063	      0.00003134	     -0.21999838	     -0.00128546	     -0.00017087	    181.33265597
      0.41341594	     -0.06278028	      0.00002853	     -0.20373440	     -0.06587115	      0.88314036	      0.00003168	     -0.22000820	     -0.00131436	     -0.00017109	    181.48684521
      0.41502945	     -0.06277154	      0.00002964	     -0.20372540	     -0.06587330	      0.88314008	      0.00003203	     -0.22001813	     -0.00134420	     -0.00017081	    181.29874252
      0.41664295	     -0.06275400	      0.00003158	     -0.20370760	     -0.06587549	      0.88313981	      0.00003238	     -0.22002802	     -0.00137460	     -0.00016906	    180.96934106
      0.41825646	     -0.06273810	      0.00003248	     -0.20369142	     -0.06587773	      0.88313954	      0.00003273	     -0.22003782	     -0.00140599	     -0.00016776	    181.57838571
      0.41986996	     -0.06272091	      0.00003495	     -0.20367397	     -0.06588003	      0.88313927	      0.00003308	     -0.22004751	     -0.00143677	     -0.00016491	    180.54557415
      0.42122576	     -0.06270420	      0.00003484	     -0.20365700	     -0.06588200	      0.88313905	      0.00003337	     -0.22005558	     -0.00146456	     -0.00016278	    181.92842151
      0.42258156	     -0.06268896	      0.00003609	     -0.20364152	     -0.06588400	      0.88313883	      0.00003367	     -0.22006358	     -0.00149144	     -0.00015966	    181.56361468
      0.42428310	     -0.06266850	      0.00003645	     -0.20362073	     -0.06588657	      0.88313856	      0.00003404	     -0.22007360	     -0.00152666	     -0.00015595	    182.56711930
      0.42574891	     -0.06265326	      0.00003751	     -0.20360522	     -0.06588883	      0.88313833	      0.00003436	     -0.22008217	     -0.00155654	     -0.00015149	    181.87724342
      0.42721472	     -0.06263384	      0.00003742	     -0.20358552	     -0.06589113	      0.88313812	      0.00003468	     -0.22009073	     -0.00158713	     -0.00014628	    181.75259208
      0.42868053	     -0.06261581	      0.00003803	     -0.20356720	     -0.06589348	      0.88313791	      0.00003501	     -0.22009924	     -0.00161891	     -0.00014142	    182.65027921
      0.43014633	     -0.06259610	      0.00003800	     -0.20354720	     -0.06589588	      0.88313770	      0.00003533	     -0.22010770	     -0.00165030	     -0.00013557	    182.36237728
      0.43161214	     -0.06257663	      0.00003863	     -0.20352744	     -0.06589832	      0.88313751	      0.00003565	     -0.22011606	     -0.00168260	     -0.00012958	    182.60796195
      0.43307795	     -0.06255414	      0.00003894	     -0.20350466	     -0.06590081	      0.88313732	      0.00003598	     -0.22012432	     -0.00171522	     -0.00012280	    182.56290978
      0.43461088	     -0.06253204	      0.00003975	     -0.20348225	     -0.06590346	      0.88313714	      0.00003631	     -0.22013279	     -0.00175028	     -0.00011608	    183.10366812
      0.43614381	     -0.06250713	      0.00004009	     -0.20345704	     -0.06590617	      0.88313697	      0.00003665	     -0.22014110	     -0.00178535	     -0.00010839	    182.82441690
      0.43782535	     -0.06248074	      0.00004089	     -0.20343030	     -0.06590921	      0.88313679	      0.00003702	     -0.22015002	     -0.00182475	     -0.00010042	    182.93494620
      0.43950690	     -0.06245619	      0.00004031	     -0.20340540	     -0.06591231	      0.88313663	      0.00003739	     -0.22015873	     -0.00186442	     -0.00009150	    182.26259961
      0.44118844	     -0.06242455	      0.00004155	     -0.20337339	     -0.06591548	      0.88313648	      0.00003776	     -0.22016731	     -0.00190667	     -0.00008372	    184.34500188
      0.44261854	     -0.06240625	      0.00004050	     -0.20335477	     -0.06591823	      0.88313637	      0.00003807	     -0.22017437	     -0.00194098	     -0.00007592	    182.96719246
      0.44404864	     -0.06238059	      0.00004132	     -0.20332880	     -0.06592104	      0.88313627	      0.00003838	     -0.22018136	     -0.00197714	     -0.00006926	    183.85427718
      0.44547874	     -0.06236374	      0.00004078	     -0.20331163	     -0.06592389	      0.88313617	      0.00003869	     -0.22018823	     -0.00201337	     -0.00006328	    184.08586985
      0.44690884	     -0.06234884	      0.00004074	     -0.20329641	     -0.06592679	      0.88313609	      0.00003899	     -0.22019514	     -0.00204983	     -0.00005779	    184.02103530
      0.44833893	     -0.06233558	      0.00003994	     -0.20328281	     -0.06592975	      0.88313601	      0.00003929	     -0.22020209	     -0.00208668	     -0.00005278	    183.89127972
      0.44976903	     -0.06232168	      0.00003956	     -0.20326858	     -0.06593276	      0.88313593	      0.00003960	     -0.22020907	     -0.00212442	     -0.00004906	    184.57272085
      0.45151050	     -0.06231306	      0.00003857	     -0.20325956	     -0.06593650	      0.88313585	      0.00003996	     -0.22021754	     -0.00216951	     -0.00004570	    183.50927379
      0.45300723	     -0.06229997	      0.00003788	     -0.20324611	     -0.06593978	      0.88313578	      0.00004026	     -0.22022488	     -0.00220993	     -0.00004371	    184.32883591
      0.45450396	     -0.06229317	      0.00003667	     -0.20323895	     -0.06594312	      0.88313572	      0.00004057	     -0.22023213	     -0.00225012	     -0.00004333	    184.74201725
      0.45600070	     -0.06228886	      0.00003545	     -0.20323428	     -0.06594652	      0.88313565	      0.00004087	     -0.22023940	     -0.00229069	     -0.00004498	    185.64836700
      0.45749743	     -0.06228879	      0.00003363	     -0.20323385	     -0.06594998	      0.88313559	      0.00004116	     -0.22024668	     -0.00232989	     -0.00004674	    184.35170274
      0.45899416	     -0.06228423	      0.00003224	     -0.20322892	     -0.06595349	      0.88313551	      0.00004145	     -0.22025399	     -0.00237127	     -0.00005110	    186.12008384
      0.46049090	     -0.06228924	      0.00003040	     -0.20323357	     -0.06595707	      0.88313543	      0.00004174	     -0.22026121	     -0.00241047	     -0.00005589	    184.78994942
      0.46198763	     -0.06229012	      0.00002881	     -0.20323408	     -0.06596071	      0.88313534	      0.00004202	     -0.22026847	     -0.00245187	     -0.00006314	    186.52471636
      0.46348436	     -0.06230063	      0.00002703	     -0.20324425	     -0.06596441	      0.88313524	      0.00004230	     -0.22027569	     -0.00249078	     -0.00007068	    184.76493414
      0.46498110	     -0.06230306	      0.00002561	     -0.20324632	     -0.06596817	      0.88313513	      0.00004257	     -0.22028299	     -0.00253202	     -0.00008040	    186.46878904
      0.46647783	     -0.06231730	      0.00002424	     -0.20326021	     -0.06597199	      0.88313500	      0.00004284	     -0.22029017	     -0.00257148	     -0.00009156	    185.99517717
      0.46797456	     -0.06232470	      0.00002306	     -0.20326728	     -0.06597587	      0.88313486	      0.00004310	     -0.22029741	     -0.00261134	     -0.00010383	    186.37857387
      0.46947129	     -0.06234125	      0.00002189	     -0.20328349	     -0.06597980	      0.88313469	      0.00004335	     -0.22030458	     -0.00265048	     -0.00011769	    186.19001492
      0.47096803	     -0.06235442	      0.00002040	     -0.20329633	     -0.06598380	      0.88313450	      0.00004360	     -0.22031185	     -0.00268947	     -0.00013240	    186.36690325
      0.47246476	     -0.06237544	      0.00001899	     -0.20331701	     -0.06598786	      0.88313429	      0.00004385	     -0.22031914	     -0.00272837	     -0.00014925	    187.04942094
      0.47396149	     -0.06239506	      0.00001745	     -0.20333631	     -0.06599197	      0.88313406	      0.00004409	     -0.22032656	     -0.00276556	     -0.00016603	    185.96035239
      0.47545823	     -0.06241677	      0.00001583	     -0.20335769	     -0.06599613	      0.88313380	      0.00004432	     -0.22033403	     -0.00280390	     -0.00018474	    187.21737001
      0.47695496	     -0.06243862	      0.00001423	     -0.20337923	     -0.06600036	      0.88313351	      0.00004455	     -0.22034158	     -0.00284045	     -0.00020361	    186.74316989
      0.47845169	     -0.06246462	      0.00001259	     -0.20340492	     -0.06600464	      0.88313319	      0.00004477	     -0.22034917	     -0.00287701	     -0.00022326	    186.94980890
      0.47994842	     -0.06249016	      0.00001074	     -0.20343015	     -0.06600897	      0.88313284	      0.00004498	     -0.22035690	     -0.00291284	     -0.00024312	    186.88395078
      0.48157927	     -0.06252372	      0.00000878	     -0.20346337	     -0.06601375	      0.88313242	      0.00004521	     -0.22036540	     -0.00295131	     -0.00026552	    186.92790222
      0.48321011	     -0.06255378	      0.00000661	     -0.20349311	     -0.06601860	      0.88313197	      0.00004543	     -0.22037404	     -0.00298885	     -0.00028688	    186.31436035
      0.48484095	     -0.06258455	      0.00000503	     -0.20352358	     -0.06602350	      0.88313149	      0.00004564	     -0.22038276	     -0.00302625	     -0.00030868	    186.60072866
      0.48647179	     -0.06261652	      0.00000345	     -0.20355524	     -0.06602847	      0.88313097	      0.00004584	     -0.22039149	     -0.00306311	     -0.00033058	    187.12087534
      0.48810263	     -0.06265068	      0.00000226	     -0.20358912	     -0.06603349	      0.88313041	      0.00004604	     -0.22040019	     -0.00309818	     -0.00035076	    185.79291870
      0.48973347	     -0.06268080	      0.00000078	     -0.20361896	     -0.06603857	      0.88312982	      0.00004622	     -0.22040894	     -0.00313398	     -0.00037091	    186.61314337
      0.49110995	     -0.06271130	     -0.00000021	     -0.20364922	     -0.06604291	      0.88312930	      0.00004637	     -0.22041627	     -0.00316298	     -0.00038706	    186.33656407
      0.49248642	     -0.06274045	     -0.00000146	     -0.20367815	     -0.06604728	      0.88312876	      0.00004651	     -0.22042366	     -0.00319199	     -0.00040295	    186.91009651
      0.49420259	     -0.06278222	     -0.00000289	     -0.20371964	     -0.06605279	      0.88312805	      0.00004668	     -0.22043293	     -0.00322606	     -0.00042127	    185.44479615
      0.49591875	     -0.06281385	     -0.00000458	     -0.20375100	     -0.06605836	      0.88312731	      0.00004684	     -0.22044231	     -0.00326179	     -0.00043856	    187.41999620
      0.49719583	     -0.06284830	     -0.00000546	     -0.20378526	     -0.06606254	      0.88312674	      0.00004695	     -0.22044918	     -0.00328619	     -0.00045069	    186.41238905
      0.49847291	     -0.06287670	     -0.00000656	     -0.20381347	     -0.06606675	      0.88312616	      0.00004705	     -0.22045613	     -0.00331051	     -0.00046155	    185.98255124
      0.50001700	     -0.06291195	     -0.00000770	     -0.20384849	     -0.06607189	      0.88312544	      0.00004717	     -0.22046450	     -0.00334013	     -0.00047424	    186.49451736
      0.50156109	     -0.06295009	     -0.00000892	     -0.20388643	     -0.06607706	      0.88312470	      0.00004728	     -0.22047285	     -0.00336768	     -0.00048509	    184.92745979
      0.50310519	     -0.06298305	     -0.00001005	     -0.20391917	     -0.06608229	      0.88312394	      0.00004738	     -0.22048119	     -0.00339645	     -0.00049500	    185.83417927
      0.50464928	     -0.06302069	     -0.00001125	     -0.20395661	     -0.06608755	      0.88312317	      0.00004747	     -0.22048946	     -0.00342377	     -0.00050386	    185.78971692
      0.50664164	     -0.06307016	     -0.00001255	     -0.20400584	     -0.06609441	      0.88312215	      0.00004757	     -0.22050010	     -0.00345735	     -0.00051363	    184.70088077
      0.50806120	     -0.06310385	     -0.00001392	     -0.20403935	     -0.06609933	      0.88312142	      0.00004763	     -0.22050766	     -0.00348154	     -0.00051903	    185.04418503
      0.50948077	     -0.06313696	     -0.00001468	     -0.20407230	     -0.06610429	      0.88312068	      0.00004769	     -0.22051517	     -0.00350500	     -0.00052403	    185.46638605
      0.51150721	     -0.06319205	     -0.00001620	     -0.20412718	     -0.06611143	      0.88311961	      0.00004775	     -0.22052579	     -0.00353589	     -0.00052944	    183.68140663
      0.51281751	     -0.06321736	     -0.00001662	     -0.20415235	     -0.06611608	      0.88311892	      0.00004778	     -0.22053264	     -0.00355712	     -0.00053243	    185.19973442
      0.51412780	     -0.06325191	     -0.00001748	     -0.20418676	     -0.06612075	      0.88311822	      0.00004780	     -0.22053936	     -0.00357638	     -0.00053454	    184.63129444
      0.51589072	     -0.06329602	     -0.00001852	     -0.20423071	     -0.06612708	      0.88311727	      0.00004782	     -0.22054841	     -0.00360183	     -0.00053676	    184.27603078
      0.51738709	     -0.06333226	     -0.00001916	     -0.20426681	     -0.06613248	      0.88311647	      0.00004783	     -0.22055597	     -0.00362269	     -0.00053737	    183.76831496
      0.51888347	     -0.06336739	     -0.00001997	     -0.20430180	     -0.06613792	      0.88311567	      0.00004783	     -0.22056345	     -0.00364359	     -0.00053795	    184.45459976
      0.52057908	     -0.06341503	     -0.00002082	     -0.20434930	     -0.06614412	      0.88311475	      0.00004781	     -0.22057182	     -0.00366524	     -0.00053818	    183.42511417
      0.52227469	     -0.06345358	     -0.00002185	     -0.20438773	     -0.06615035	      0.88311384	      0.00004778	     -0.22058019	     -0.00368685	     -0.00053707	    183.41044988
      0.52360008	     -0.06348796	     -0.00002244	     -0.20442201	     -0.06615525	      0.88311313	      0.00004775	     -0.22058665	     -0.00370297	     -0.00053613	    183.22200166
      0.52492546	     -0.06352136	     -0.00002310	     -0.20445532	     -0.06616017	      0.88311242	      0.00004771	     -0.22059307	     -0.00371876	     -0.00053542	    183.58221311
      0.52666209	     -0.06356926	     -0.00002389	     -0.20450311	     -0.06616664	      0.88311149	      0.00004765	     -0.22060145	     -0.00373735	     -0.00053382	    182.05546608
      0.52839871	     -0.06360814	     -0.00002461	     -0.20454188	     -0.06617315	      0.88311057	      0.00004757	     -0.22060982	     -0.00375736	     -0.00053240	    183.74278303
      0.52974940	     -0.06364821	     -0.00002513	     -0.20458188	     -0.06617823	      0.88310985	      0.00004751	     -0.22061617	     -0.00377018	     -0.00053079	    182.11281706
      0.53110010	     -0.06368313	     -0.00002581	     -0.20461673	     -0.06618333	      0.88310913	      0.00004743	     -0.22062256	     -0.00378391	     -0.00052970	    182.65482304
      0.53272547	     -0.06372977	     -0.00002654	     -0.20466330	     -0.06618950	      0.88310827	      0.00004733	     -0.22063022	     -0.00379818	     -0.00052792	    181.10412964
      0.53435085	     -0.06376875	     -0.00002724	     -0.20470219	     -0.06619568	      0.88310741	      0.00004722	     -0.22063790	     -0.00381363	     -0.00052666	    182.35043545
      0.53597623	     -0.06381794	     -0.00002780	     -0.20475133	     -0.06620189	      0.88310656	      0.00004709	     -0.22064543	     -0.00382581	     -0.00052492	    180.18003274
      0.53760161	     -0.06385548	     -0.00002875	     -0.20478881	     -0.06620812	      0.88310571	      0.00004695	     -0.22065304	     -0.00383991	     -0.00052386	    182.13116019
      0.53895732	     -0.06389852	     -0.00002916	     -0.20483182	     -0.06621333	      0.88310500	      0.00004683	     -0.22065926	     -0.00384906	     -0.00052319	    180.90633668
      0.54031304	     -0.06393431	     -0.00002975	     -0.20486757	     -0.06621856	      0.88310429	      0.00004670	     -0.22066555	     -0.00385819	     -0.00052251	    180.71133944
      0.54201873	     -0.06398162	     -0.00003022	     -0.20491486	     -0.06622515	      0.88310340	      0.00004652	     -0.22067338	     -0.00386894	     -0.00052217	    180.53756954
      0.54360641	     -0.06402519	     -0.00003086	     -0.20495840	     -0.06623130	      0.88310257	      0.00004635	     -0.22068065	     -0.00387783	     -0.00052222	    180.11852129
      0.54519408	     -0.06406836	     -0.00003087	     -0.20500157	     -0.06623746	      0.88310174	      0.00004616	     -0.22068785	     -0.00388573	     -0.00052182	    179.25347213
      0.54678176	     -0.06410853	     -0.00003137	     -0.20504173	     -0.06624364	      0.88310091	      0.00004596	     -0.22069499	     -0.00389406	     -0.00052264	    180.50549492
      0.54836944	     -0.06415736	     -0.00003138	     -0.20509057	     -0.06624982	      0.88310008	      0.00004576	     -0.22070201	     -0.00389965	     -0.00052302	    178.88501599
      0.54995711	     -0.06419630	     -0.00003207	     -0.20512952	     -0.06625602	      0.88309925	      0.00004554	     -0.22070909	     -0.00390548	     -0.00052344	    179.04576549
      0.55154479	     -0.06424246	     -0.00003200	     -0.20517570	     -0.06626222	      0.88309842	      0.00004531	     -0.22071608	     -0.00391021	     -0.00052462	    178.67648684
      0.55313247	     -0.06428373	     -0.00003289	     -0.20521698	     -0.06626844	      0.88309759	      0.00004506	     -0.22072309	     -0.00391420	     -0.00052573	    178.74318382
      0.55453220	     -0.06432368	     -0.00003273	     -0.20525697	     -0.06627392	      0.88309685	      0.00004484	     -0.22072922	     -0.00391666	     -0.00052663	    177.91632400
      0.55593192	     -0.06436118	     -0.00003356	     -0.20529450	     -0.06627940	      0.88309611	      0.00004462	     -0.22073536	     -0.00391917	     -0.00052781	    178.23404375
      0.55769976	     -0.06441243	     -0.00003404	     -0.20534580	     -0.06628633	      0.88309518	      0.00004432	     -0.22074308	     -0.00392071	     -0.00052920	    177.37059424
      0.55918479	     -0.06445172	     -0.00003496	     -0.20538512	     -0.06629215	      0.88309439	      0.00004405	     -0.22074961	     -0.00392192	     -0.00053050	    177.67058799
      0.56066982	     -0.06449313	     -0.00003522	     -0.20542659	     -0.06629798	      0.88309360	      0.00004378	     -0.22075609	     -0.00392169	     -0.00053113	    176.80645021
      0.56215485	     -0.06453369	     -0.00003597	     -0.20546719	     -0.06630380	      0.88309281	      0.00004350	     -0.22076257	     -0.00392185	     -0.00053268	    177.65352660
      0.56363987	     -0.06457610	     -0.00003618	     -0.20550968	     -0.06630963	      0.88309202	      0.00004322	     -0.22076903	     -0.00391952	     -0.00053310	    175.99987299
      0.56512490	     -0.06461425	     -0.00003645	     -0.20554790	     -0.06631545	      0.88309123	      0.00004292	     -0.22077554	     -0.00391842	     -0.00053431	    177.09089816
      0.56660993	     -0.06465793	     -0.00003656	     -0.20559166	     -0.06632126	      0.88309043	      0.00004262	     -0.22078205	     -0.00391476	     -0.00053482	    175.58352692
      0.56809496	     -0.06469622	     -0.00003679	     -0.20563003	     -0.06632707	      0.88308964	      0.00004230	     -0.22078861	     -0.00391210	     -0.00053558	    176.43184382
      0.56986399	     -0.06474727	     -0.00003681	     -0.20568120	     -0.06633399	      0.88308869	      0.00004192	     -0.22079639	     -0.00390673	     -0.00053658	    175.62332878
      0.57163302	     -0.06479037	     -0.00003686	     -0.20572441	     -0.06634090	      0.88308774	      0.00004153	     -0.22080420	     -0.00390115	     -0.00053643	    175.71230721
      0.57303437	     -0.06483208	     -0.00003688	     -0.20576622	     -0.06634636	      0.88308699	      0.00004121	     -0.22081030	     -0.00389577	     -0.00053675	    175.41293709
      0.57443572	     -0.06486838	     -0.00003697	     -0.20580263	     -0.06635181	      0.88308624	      0.00004088	     -0.22081645	     -0.00388981	     -0.00053688	    175.42917445
      0.57618404	     -0.06491528	     -0.00003688	     -0.20584966	     -0.06635861	      0.88308530	      0.00004047	     -0.22082408	     -0.00388147	     -0.00053694	    175.23249694
      0.57772330	     -0.06495541	     -0.00003715	     -0.20588992	     -0.06636458	      0.88308447	      0.00004009	     -0.22083079	     -0.00387372	     -0.00053713	    175.66590169
      0.57926256	     -0.06499902	     -0.00003710	     -0.20593366	     -0.06637053	      0.88308365	      0.00003971	     -0.22083745	     -0.00386453	     -0.00053656	    174.89648852
      0.58080182	     -0.06503803	     -0.00003736	     -0.20597281	     -0.06637647	      0.88308282	      0.00003933	     -0.22084415	     -0.00385522	     -0.00053587	    175.11626666
      0.58265622	     -0.06509189	     -0.00003702	     -0.20602684	     -0.06638361	      0.88308183	      0.00003885	     -0.22085215	     -0.00384215	     -0.00053513	    173.99163019
      0.58415671	     -0.06512744	     -0.00003787	     -0.20606253	     -0.06638937	      0.88308103	      0.00003846	     -0.22085870	     -0.00383221	     -0.00053321	    174.92467888
      0.58565720	     -0.06516925	     -0.00003762	     -0.20610449	     -0.06639511	      0.88308023	      0.00003806	     -0.22086519	     -0.00382034	     -0.00053183	    174.50058343
      0.58715769	     -0.06520888	     -0.00003802	     -0.20614428	     -0.06640083	      0.88307943	      0.00003765	     -0.22087172	     -0.00380798	     -0.00053015	    174.66560187
      0.58865818	     -0.06525070	     -0.00003807	     -0.20618626	     -0.06640654	      0.88307864	      0.00003724	     -0.22087824	     -0.00379502	     -0.00052850	    174.89275969
      0.59015867	     -0.06529050	     -0.00003827	     -0.20622624	     -0.06641222	      0.88307785	      0.00003683	     -0.22088480	     -0.00378086	     -0.00052621	    174.58750037
      0.59208804	     -0.06534442	     -0.00003789	     -0.20628039	     -0.06641950	      0.88307683	      0.00003629	     -0.22089321	     -0.00376140	     -0.00052313	    173.75567920
      0.59401740	     -0.06539522	     -0.00003984	     -0.20633142	     -0.06642674	      0.88307583	      0.00003574	     -0.22090159	     -0.00374235	     -0.00051843	    175.23141627
      0.59526030	     -0.06542666	     -0.00003824	     -0.20636304	     -0.06643138	      0.88307519	      0.00003538	     -0.22090704	     -0.00372802	     -0.00051541	    174.37648533
      0.59650319	     -0.06546032	     -0.00003839	     -0.20639685	     -0.06643601	      0.88307455	      0.00003502	     -0.22091247	     -0.00371383	     -0.00051251	    174.72177462
      0.59831170	     -0.06551051	     -0.00003827	     -0.20644730	     -0.06644270	      0.88307362	      0.00003448	     -0.22092040	     -0.00369113	     -0.00050752	    173.72251390
      0.60012021	     -0.06555275	     -0.00003841	     -0.20648979	     -0.06644936	      0.88307271	      0.00003394	     -0.22092835	     -0.00366945	     -0.00050243	    175.78276803
      0.60164402	     -0.06559955	     -0.00003807	     -0.20653684	     -0.06645493	      0.88307195	      0.00003349	     -0.22093489	     -0.00364756	     -0.00049766	    173.91620036
      0.60316783	     -0.06563467	     -0.00003829	     -0.20657219	     -0.06646048	      0.88307120	      0.00003302	     -0.22094152	     -0.00362672	     -0.00049221	    174.69792938
      0.60469164	     -0.06567538	     -0.00003792	     -0.20661314	     -0.06646598	      0.88307045	      0.00003255	     -0.22094805	     -0.00360462	     -0.00048734	    174.96279547
      0.60621545	     -0.06571303	     -0.00003793	     -0.20665105	     -0.06647146	      0.88306971	      0.00003208	     -0.22095454	     -0.00358076	     -0.00048106	    174.10179896
      0.60773926	     -0.06574936	     -0.00003754	     -0.20668763	     -0.06647690	      0.88306898	      0.00003161	     -0.22096096	     -0.00355754	     -0.00047558	    175.23185612
      0.60926307	     -0.06578619	     -0.00003722	     -0.20672474	     -0.06648230	      0.88306826	      0.00003113	     -0.22096728	     -0.00353165	     -0.00046879	    173.89380524
      0.61078689	     -0.06581866	     -0.00003664	     -0.20675748	     -0.06648766	      0.88306755	      0.00003065	     -0.22097351	     -0.00350690	     -0.00046237	    175.15251920
      0.61263799	     -0.06586274	     -0.00003583	     -0.20680193	     -0.06649412	      0.88306671	      0.00003006	     -0.22098088	     -0.00347370	     -0.00045395	    173.82745649
      0.61448909	     -0.06588933	     -0.00003365	     -0.20682888	     -0.06650053	      0.88306588	      0.00002946	     -0.22098820	     -0.00344159	     -0.00044358	    174.77833975
      0.61580229	     -0.06591846	     -0.00003312	     -0.20685827	     -0.06650503	      0.88306530	      0.00002904	     -0.22099308	     -0.00341726	     -0.00043599	    174.46716017
      0.61711549	     -0.06594064	     -0.00003167	     -0.20688073	     -0.06650950	      0.88306473	      0.00002861	     -0.22099796	     -0.00339287	     -0.00042861	    175.04476849
      0.61887505	     -0.06597130	     -0.00002981	     -0.20691177	     -0.06651544	      0.88306399	      0.00002804	     -0.22100436	     -0.00335813	     -0.00041764	    173.79279035
      0.62063461	     -0.06598969	     -0.00002763	     -0.20693053	     -0.06652132	      0.88306326	      0.00002746	     -0.22101064	     -0.00332499	     -0.00040600	    175.59869645
      0.62239416	     -0.06602011	     -0.00002554	     -0.20696133	     -0.06652714	      0.88306256	      0.00002688	     -0.22101657	     -0.00328885	     -0.00039368	    174.03183915
      0.62379284	     -0.06602697	     -0.00002344	     -0.20696850	     -0.06653172	      0.88306201	      0.00002642	     -0.22102133	     -0.00326145	     -0.00038262	    175.15579992
      0.62519152	     -0.06604090	     -0.00002142	     -0.20698275	     -0.06653626	      0.88306149	      0.00002596	     -0.22102588	     -0.00323259	     -0.00037125	    174.67871121
      0.62659020	     -0.06605024	     -0.00001929	     -0.20699239	     -0.06654076	      0.88306098	      0.00002549	     -0.22103035	     -0.00320414	     -0.00035953	    175.17071419
      0.62867189	     -0.06606525	     -0.00001598	     -0.20700788	     -0.06654739	      0.88306025	      0.00002480	     -0.22103684	     -0.00315983	     -0.00034053	    173.40739293
      0.63019317	     -0.06606433	     -0.00001349	     -0.20700729	     -0.06655217	      0.88305974	      0.00002429	     -0.22104150	     -0.00312993	     -0.00032608	    175.80588087
      0.63171444	     -0.06607126	     -0.00001086	     -0.20701458	     -0.06655691	      0.88305925	      0.00002378	     -0.22104600	     -0.00309736	     -0.00031071	    174.53665358
      0.63323572	     -0.06606878	     -0.00000826	     -0.20701243	     -0.06656160	      0.88305879	      0.00002327	     -0.22105048	     -0.00306608	     -0.00029470	    175.25841444
      0.63475699	     -0.06606916	     -0.00000574	     -0.20701314	     -0.06656624	      0.88305836	      0.00002275	     -0.22105488	     -0.00303428	     -0.00027810	    175.08841386
      0.63673731	     -0.06606254	     -0.00000239	     -0.20700696	     -0.06657221	      0.88305783	      0.00002208	     -0.22106062	     -0.00299359	     -0.00025606	    175.95358404
      0.63817810	     -0.06605994	      0.00000015	     -0.20700467	     -0.06657650	      0.88305747	      0.00002159	     -0.22106469	     -0.00296313	     -0.00023853	    174.72787078
      0.63961890	     -0.06605262	      0.00000253	     -0.20699766	     -0.06658075	      0.88305714	      0.00002109	     -0.22106879	     -0.00293376	     -0.00022129	    175.48107272
      0.64139824	     -0.06604719	      0.00000555	     -0.20699262	     -0.06658593	      0.88305677	      0.00002048	     -0.22107386	     -0.00289661	     -0.00019958	    174.74111089
      0.64317757	     -0.06603504	      0.00000826	     -0.20698084	     -0.06659106	      0.88305643	      0.00001987	     -0.22107911	     -0.00286130	     -0.00017790	    176.38479303
      0.64452484	     -0.06603675	      0.00001030	     -0.20698283	     -0.06659489	      0.88305620	      0.00001941	     -0.22108316	     -0.00283304	     -0.00016112	    174.97772645
      0.64587211	     -0.06603642	      0.00001204	     -0.20698276	     -0.06659869	      0.88305600	      0.00001894	     -0.22108753	     -0.00280629	     -0.00014506	    175.64114711
      0.64761261	     -0.06604586	      0.00001438	     -0.20699255	     -0.06660354	      0.88305576	      0.00001834	     -0.22109373	     -0.00277042	     -0.00012465	    174.23622419
      0.64935310	     -0.06605400	      0.00001672	     -0.20700103	     -0.06660834	      0.88305556	      0.00001773	     -0.22110081	     -0.00273699	     -0.00010596	    176.02559016
      0.65087496	     -0.06607597	      0.00001927	     -0.20702332	     -0.06661248	      0.88305541	      0.00001720	     -0.22110770	     -0.00270538	     -0.00009106	    174.31379028
      0.65239683	     -0.06609544	      0.00002159	     -0.20704308	     -0.06661657	      0.88305528	      0.00001668	     -0.22111552	     -0.00267557	     -0.00007877	    175.58673167
      0.65391870	     -0.06612439	      0.00002436	     -0.20707235	     -0.06662062	      0.88305517	      0.00001615	     -0.22112419	     -0.00264334	     -0.00006821	    173.81932842
      0.65544056	     -0.06614951	      0.00002708	     -0.20709778	     -0.06662462	      0.88305507	      0.00001562	     -0.22113379	     -0.00261272	     -0.00006073	    175.06334078
      0.65729832	     -0.06619285	      0.00003110	     -0.20714153	     -0.06662944	      0.88305497	      0.00001498	     -0.22114665	     -0.00257270	     -0.00005572	    173.80474111
      0.65866527	     -0.06622291	      0.00003366	     -0.20717189	     -0.06663293	      0.88305489	      0.00001450	     -0.22115703	     -0.00254372	     -0.00005439	    174.31824017
      0.66003223	     -0.06625887	      0.00003679	     -0.20720816	     -0.06663639	      0.88305482	      0.00001403	     -0.22116814	     -0.00251315	     -0.00005567	    173.57254596
      0.66139918	     -0.06629584	      0.00003988	     -0.20724544	     -0.06663980	      0.88305474	      0.00001356	     -0.22118003	     -0.00248264	     -0.00006009	    173.90924058
      0.66338878	     -0.06635879	      0.00004454	     -0.20730887	     -0.06664470	      0.88305461	      0.00001287	     -0.22119868	     -0.00243505	     -0.00007079	    171.58446211
      0.66498519	     -0.06640246	      0.00004801	     -0.20735292	     -0.06664856	      0.88305449	      0.00001232	     -0.22121483	     -0.00239850	     -0.00008341	    173.53592953
      0.66658159	     -0.06645858	      0.00005173	     -0.20740945	     -0.06665235	      0.88305434	      0.00001176	     -0.22123186	     -0.00235833	     -0.00009919	    172.10623017
      0.66817799	     -0.06651121	      0.00005494	     -0.20746247	     -0.06665609	      0.88305417	      0.00001121	     -0.22124993	     -0.00231864	     -0.00011849	    173.14215627
      0.66977439	     -0.06657376	      0.00005840	     -0.20752545	     -0.06665976	      0.88305396	      0.00001066	     -0.22126894	     -0.00227545	     -0.00013996	    170.72695469
      0.67137079	     -0.06662900	      0.00006150	     -0.20758110	     -0.06666335	      0.88305372	      0.00001011	     -0.22128896	     -0.00223381	     -0.00016414	    172.29745476
      0.67296719	     -0.06669626	      0.00006547	     -0.20764881	     -0.06666689	      0.88305344	      0.00000956	     -0.22130981	     -0.00218913	     -0.00019060	    171.09815576
      0.67456359	     -0.06675811	      0.00006878	     -0.20771112	     -0.06667034	      0.88305311	      0.00000901	     -0.22133163	     -0.00214371	     -0.00021814	    170.90893354
      0.67615999	     -0.06682675	      0.00007286	     -0.20778023	     -0.06667373	      0.88305274	      0.00000845	     -0.22135426	     -0.00209746	     -0.00024824	    171.01143312
      0.67775639	     -0.06689581	      0.00007618	     -0.20784978	     -0.06667704	      0.88305232	      0.00000790	     -0.22137774	     -0.00204849	     -0.00027798	    169.55975723
      0.67946157	     -0.06696857	      0.00008065	     -0.20792307	     -0.06668049	      0.88305182	      0.00000731	     -0.22140371	     -0.00199657	     -0.00031210	    170.52762506
      0.68116676	     -0.06705324	      0.00008348	     -0.20800828	     -0.06668384	      0.88305125	      0.00000672	     -0.22143044	     -0.00194096	     -0.00034592	    168.83134131
      0.68287194	     -0.06713004	      0.00008755	     -0.20808567	     -0.06668711	      0.88305064	      0.00000613	     -0.22145815	     -0.00188465	     -0.00037950	    168.27175805
      0.68457712	     -0.06721247	      0.00008928	     -0.20816865	     -0.06669027	      0.88304996	      0.00000554	     -0.22148668	     -0.00182656	     -0.00041330	    167.98189524
      0.68607866	     -0.06728477	      0.00009269	     -0.20824148	     -0.06669298	      0.88304932	      0.00000502	     -0.22151252	     -0.00177398	     -0.00044252	    167.68878055
      0.68758020	     -0.06736012	      0.00009437	     -0.20831735	     -0.06669560	      0.88304863	      0.00000450	     -0.22153896	     -0.00172014	     -0.00047134	    167.84496353
      0.68925349	     -0.06744553	      0.00009754	     -0.20840338	     -0.06669843	      0.88304782	      0.00000392	     -0.22156908	     -0.00165816	     -0.00050300	    167.56206547
      0.69092679	     -0.06753395	      0.00009938	     -0.20849243	     -0.06670115	      0.88304695	      0.00000334	     -0.22159983	     -0.00159324	     -0.00053260	    165.84954811
      0.69260009	     -0.06761672	      0.00010250	     -0.20857584	     -0.06670376	      0.88304603	      0.00000276	     -0.22163122	     -0.00152878	     -0.00056173	    167.15526033
      0.69427339	     -0.06771147	      0.00010405	     -0.20867127	     -0.06670626	      0.88304507	      0.00000218	     -0.22166306	     -0.00146009	     -0.00058953	    165.52211361
      0.69594669	     -0.06779556	      0.00010811	     -0.20875605	     -0.06670865	      0.88304406	      0.00000161	     -0.22169546	     -0.00139086	     -0.00061492	    165.36447791
      0.69761998	     -0.06789000	      0.00010975	     -0.20885120	     -0.06671091	      0.88304301	      0.00000103	     -0.22172816	     -0.00131918	     -0.00063889	    164.71683369
      0.69929328	     -0.06797584	      0.00011372	     -0.20893779	     -0.06671306	      0.88304193	      0.00000045	     -0.22176129	     -0.00124620	     -0.00066125	    164.98859438
      0.70096658	     -0.06807085	      0.00011323	     -0.20903352	     -0.06671508	      0.88304080	     -0.00000012	     -0.22179470	     -0.00117001	     -0.00068098	    163.50399037
      0.70263988	     -0.06815208	      0.00011622	     -0.20911551	     -0.06671698	      0.88303965	     -0.00000070	     -0.22182861	     -0.00109379	     -0.00069877	    164.38122084
      0.70431317	     -0.06824820	      0.00011542	     -0.20921239	     -0.06671874	      0.88303846	     -0.00000127	     -0.22186258	     -0.00101357	     -0.00071395	    162.51805979
      0.70598647	     -0.06832470	      0.00011875	     -0.20928970	     -0.06672037	      0.88303726	     -0.00000184	     -0.22189678	     -0.00093366	     -0.00072711	    163.64893582
      0.70765977	     -0.06841773	      0.00011805	     -0.20938353	     -0.06672186	      0.88303603	     -0.00000242	     -0.22193066	     -0.00085022	     -0.00073817	    162.76722285
      0.70933307	     -0.06848906	      0.00012194	     -0.20945574	     -0.06672322	      0.88303479	     -0.00000299	     -0.22196448	     -0.00076564	     -0.00074638	    162.84642477
      0.71100637	     -0.06857366	      0.00012107	     -0.20954117	     -0.06672442	      0.88303354	     -0.00000356	     -0.22199773	     -0.00067846	     -0.00075197	    161.90732605
      0.71267966	     -0.06864045	      0.00012533	     -0.20960888	     -0.06672549	      0.88303228	     -0.00000413	     -0.22203065	     -0.00059061	     -0.00075526	    162.18867407
      0.71416046	     -0.06870618	      0.00012516	     -0.20967539	     -0.06672630	      0.88303116	     -0.00000463	     -0.22205912	     -0.00051078	     -0.00075493	    161.25652817
      0.71564127	     -0.06876172	      0.00012783	     -0.20973175	     -0.06672700	      0.88303004	     -0.00000514	     -0.22208709	     -0.00043048	     -0.00075284	    161.45315051
      0.71742659	     -0.06883049	      0.00012929	     -0.20980151	     -0.06672768	      0.88302870	     -0.00000575	     -0.22211993	     -0.00033189	     -0.00074737	    161.34501102
      0.71912557	     -0.06888833	      0.00013198	     -0.20986034	     -0.06672816	      0.88302744	     -0.00000632	     -0.22215025	     -0.00023594	     -0.00073870	    160.26616014
      0.72082455	     -0.06894455	      0.00013204	     -0.20991751	     -0.06672848	      0.88302619	     -0.00000690	     -0.22217947	     -0.00013978	     -0.00072696	    160.48663073
      0.72252353	     -0.06899297	      0.00013423	     -0.20996693	     -0.06672864	      0.88302497	     -0.00000748	     -0.22220757	     -0.00004201	     -0.00071229	    160.20369774
      0.72422251	     -0.06904600	      0.00013287	     -0.21002093	     -0.06672862	      0.88302377	     -0.00000806	     -0.22223444	      0.00005670	     -0.00069482	    160.17136652
      0.72592149	     -0.06909053	      0.00013457	     -0.21006647	     -0.06672844	      0.88302261	     -0.00000864	     -0.22226023	      0.00015662	     -0.00067489	    159.83360378
      0.72762047	     -0.06914131	      0.00013160	     -0.21011822	     -0.06672809	      0.88302148	     -0.00000922	     -0.22228481	      0.00025755	     -0.00065263	    159.46348539
      0.72931945	     -0.06917979	      0.00013296	     -0.21015773	     -0.06672757	      0.88302039	     -0.00000980	     -0.22230831	      0.00035908	     -0.00062857	    159.43618431
      0.73101843	     -0.06922731	      0.00012907	     -0.21020622	     -0.06672687	      0.88301935	     -0.00001038	     -0.22233050	      0.00046139	     -0.00060326	    159.82749034
      0.73249267	     -0.06926089	      0.00012996	     -0.21024072	     -0.06672613	      0.88301847	     -0.00001088	     -0.22234886	      0.00055150	     -0.00058061	    159.36482657
      0.73396690	     -0.06929535	      0.00012795	     -0.21027606	     -0.06672525	      0.88301763	     -0.00001139	     -0.22236626	      0.00064204	     -0.00055724	    159.24294628
      0.73544113	     -0.06932612	      0.00012723	     -0.21030773	     -0.06672423	      0.88301683	     -0.00001189	     -0.22238268	      0.00073335	     -0.00053357	    158.97063563
      0.73736545	     -0.06936620	      0.00012508	     -0.21034900	     -0.06672271	      0.88301583	     -0.00001254	     -0.22240263	      0.00085377	     -0.00050247	    158.09136881
      0.73928978	     -0.06938762	      0.00012519	     -0.21037162	     -0.06672095	      0.88301490	     -0.00001319	     -0.22242082	      0.00097338	     -0.00047137	    159.41708509
      0.74087521	     -0.06941851	      0.00012202	     -0.21040350	     -0.06671932	      0.88301417	     -0.00001373	     -0.22243416	      0.00107477	     -0.00044578	    157.85297628
      0.74246063	     -0.06943121	      0.00012177	     -0.21041720	     -0.06671754	      0.88301348	     -0.00001427	     -0.22244640	      0.00117467	     -0.00042073	    158.83124989
      0.74395333	     -0.06944781	      0.00011985	     -0.21043473	     -0.06671572	      0.88301287	     -0.00001477	     -0.22245659	      0.00126993	     -0.00039787	    158.76805120
      0.74544602	     -0.06945612	      0.00011891	     -0.21044400	     -0.06671375	      0.88301229	     -0.00001527	     -0.22246562	      0.00136608	     -0.00037449	    157.84889606
      0.74693872	     -0.06945880	      0.00011755	     -0.21044763	     -0.06671164	      0.88301175	     -0.00001578	     -0.22247335	      0.00146116	     -0.00035205	    158.65701074
      0.74869452	     -0.06945932	      0.00011624	     -0.21044928	     -0.06670898	      0.88301116	     -0.00001636	     -0.22248072	      0.00157492	     -0.00032552	    157.25777639
      0.75045031	     -0.06945083	      0.00011424	     -0.21044189	     -0.06670611	      0.88301061	     -0.00001695	     -0.22248624	      0.00168600	     -0.00029991	    159.20106603
      0.75220611	     -0.06944108	      0.00011300	     -0.21043328	     -0.06670305	      0.88301011	     -0.00001753	     -0.22248984	      0.00180063	     -0.00027274	    156.09700592
      0.75377155	     -0.06941971	      0.00011101	     -0.21041288	     -0.06670016	      0.88300970	     -0.00001805	     -0.22249160	      0.00189860	     -0.00024949	    158.63827597
      0.75533698	     -0.06940552	      0.00010962	     -0.21039968	     -0.06669711	      0.88300932	     -0.00001857	     -0.22249188	      0.00199909	     -0.00022626	    157.69479316
      0.75690242	     -0.06938542	      0.00010766	     -0.21038055	     -0.06669390	      0.88300899	     -0.00001908	     -0.22249093	      0.00209752	     -0.00020381	    158.82447333
      0.75846786	     -0.06936694	      0.00010606	     -0.21036305	     -0.06669054	      0.88300869	     -0.00001960	     -0.22248875	      0.00219755	     -0.00018078	    157.13830820
      0.76003330	     -0.06934143	      0.00010407	     -0.21033849	     -0.06668702	      0.88300842	     -0.00002011	     -0.22248545	      0.00229474	     -0.00015861	    158.44370166
      0.76159217	     -0.06932043	      0.00010228	     -0.21031845	     -0.06668337	      0.88300819	     -0.00002061	     -0.22248103	      0.00239215	     -0.00013743	    158.29349946
      0.76315104	     -0.06929664	      0.00010023	     -0.21029561	     -0.06667956	      0.88300799	     -0.00002112	     -0.22247565	      0.00248952	     -0.00011607	    157.38653685
      0.76470992	     -0.06926884	      0.00009804	     -0.21026874	     -0.06667561	      0.88300783	     -0.00002162	     -0.22246932	      0.00258491	     -0.00009615	    158.44239523
      0.76648470	     -0.06924350	      0.00009483	     -0.21024445	     -0.06667092	      0.88300768	     -0.00002219	     -0.22246093	      0.00269459	     -0.00007453	    157.48796259
      0.76825948	     -0.06920818	      0.00009022	     -0.21021015	     -0.06666605	      0.88300756	     -0.00002276	     -0.22245150	      0.00280234	     -0.00005267	    157.77019434
      0.76982754	     -0.06917782	      0.00008553	     -0.21018067	     -0.06666158	      0.88300750	     -0.00002326	     -0.22244223	      0.00289724	     -0.00003429	    157.96221366
      0.77139561	     -0.06914405	      0.00007964	     -0.21014776	     -0.06665696	      0.88300746	     -0.00002375	     -0.22243210	      0.00299117	     -0.00001617	    158.62740635
      0.77296368	     -0.06910417	      0.00007392	     -0.21010873	     -0.06665220	      0.88300745	     -0.00002424	     -0.22242096	      0.00308421	      0.00000187	    159.21799346
      0.77453175	     -0.06905658	      0.00006836	     -0.21006201	     -0.06664729	      0.88300746	     -0.00002473	     -0.22240867	      0.00317715	      0.00002126	    158.29872964
      0.77609982	     -0.06899451	      0.00006328	     -0.21000078	     -0.06664224	      0.88300751	     -0.00002522	     -0.22239502	      0.00326698	      0.00004153	    159.52546120
      0.77766789	     -0.06892683	      0.00005838	     -0.20993394	     -0.06663704	      0.88300759	     -0.00002570	     -0.22237980	      0.00335579	      0.00006295	    160.01520404
      0.77923595	     -0.06884990	      0.00005358	     -0.20985785	     -0.06663171	      0.88300771	     -0.00002618	     -0.22236302	      0.00344360	      0.00008686	    159.31990751
      0.78080402	     -0.06875868	      0.00004889	     -0.20976744	     -0.06662625	      0.88300787	     -0.00002666	     -0.22234458	      0.00352780	      0.00011271	    160.68289385
      0.78237441	     -0.06866071	      0.00004454	     -0.20967028	     -0.06662064	      0.88300807	     -0.00002714	     -0.22232431	      0.00361042	      0.00014067	    161.35701751
      0.78394480	     -0.06855349	      0.00004035	     -0.20956386	     -0.06661491	      0.88300831	     -0.00002761	     -0.22230228	      0.00369143	      0.00017234	    160.72568453
      0.78551520	     -0.06843325	      0.00003650	     -0.20944438	     -0.06660905	      0.88300861	     -0.00002808	     -0.22227848	      0.00376793	      0.00020600	    162.49832689
      0.78708559	     -0.06831032	      0.00003281	     -0.20932220	     -0.06660307	      0.88300896	     -0.00002855	     -0.22225287	      0.00384314	      0.00024328	    162.16040757
      0.78891679	     -0.06815598	      0.00002874	     -0.20916870	     -0.06659596	      0.88300945	     -0.00002910	     -0.22222098	      0.00392586	      0.00028947	    163.22640919
      0.79074799	     -0.06799300	      0.00002593	     -0.20900653	     -0.06658870	      0.88301002	     -0.00002963	     -0.22218684	      0.00400580	      0.00034027	    162.15448984
      0.79231013	     -0.06784624	      0.00002208	     -0.20886040	     -0.06658239	      0.88301059	     -0.00003009	     -0.22215608	      0.00406809	      0.00038545	    164.63261327
      0.79387228	     -0.06770402	      0.00001926	     -0.20871880	     -0.06657599	      0.88301123	     -0.00003054	     -0.22212399	      0.00412917	      0.00043247	    164.54200170
      0.79543443	     -0.06755930	      0.00001528	     -0.20857465	     -0.06656949	      0.88301194	     -0.00003099	     -0.22209083	      0.00418564	      0.00048009	    166.34017510
      0.79699657	     -0.06741507	      0.00001212	     -0.20843098	     -0.06656291	      0.88301273	     -0.00003144	     -0.22205668	      0.00424098	      0.00052988	    165.24965900
      0.79855872	     -0.06726620	      0.00000828	     -0.20828261	     -0.06655625	      0.88301360	     -0.00003189	     -0.22202166	      0.00429044	      0.00057861	    167.78661172
      0.80012086	     -0.06712392	      0.00000510	     -0.20814083	     -0.06654951	      0.88301454	     -0.00003232	     -0.22198581	      0.00433968	      0.00062849	    166.29682953
      0.80168301	     -0.06697659	      0.00000126	     -0.20799393	     -0.06654269	      0.88301556	     -0.00003276	     -0.22194941	      0.00438277	      0.00067630	    168.85900167
      0.80324515	     -0.06683909	     -0.00000189	     -0.20785687	     -0.06653581	      0.88301665	     -0.00003319	     -0.22191243	      0.00442558	      0.00072368	    167.65268772
      0.80480730	     -0.06670005	     -0.00000585	     -0.20771820	     -0.06652887	      0.88301782	     -0.00003362	     -0.22187516	      0.00446268	      0.00076774	    170.11562173
      0.80636944	     -0.06657027	     -0.00000907	     -0.20758879	     -0.06652187	      0.88301905	     -0.00003405	     -0.22183764	      0.00449983	      0.00081069	    168.50637542
      0.80793159	     -0.06643936	     -0.00001329	     -0.20745820	     -0.06651482	      0.88302035	     -0.00003447	     -0.22180009	      0.00453118	      0.00084880	    171.19236749
      0.80949373	     -0.06631697	     -0.00001632	     -0.20733613	     -0.06650771	      0.88302170	     -0.00003489	     -0.22176245	      0.00456323	      0.00088465	    169.39472897
      0.81105588	     -0.06619229	     -0.00002027	     -0.20721172	     -0.06650056	      0.88302311	     -0.00003530	     -0.22172489	      0.00458957	      0.00091499	    172.10326811
      0.81261803	     -0.06607706	     -0.00002254	     -0.20709679	     -0.06649337	      0.88302456	     -0.00003571	     -0.22168734	      0.00461688	      0.00094199	    170.27728620
      0.81418017	     -0.06595820	     -0.00002548	     -0.20697816	     -0.06648614	      0.88302605	     -0.00003612	     -0.22164994	      0.00463875	      0.00096335	    172.86532141
      0.81574232	     -0.06584708	     -0.00002677	     -0.20686730	     -0.06647888	      0.88302757	     -0.00003652	     -0.22161258	      0.00466108	      0.00098064	    171.79847591
      0.81730446	     -0.06573478	     -0.00002928	     -0.20675521	     -0.06647158	      0.88302911	     -0.00003692	     -0.22157539	      0.00467970	      0.00099282	    173.21722779
      0.81886661	     -0.06563009	     -0.00003035	     -0.20665074	     -0.06646426	      0.88303067	     -0.00003731	     -0.22153835	      0.00469761	      0.00100033	    172.73744614
      0.82042875	     -0.06552631	     -0.00003308	     -0.20654712	     -0.06645691	      0.88303224	     -0.00003770	     -0.22150161	      0.00471265	      0.00100308	    173.71658638
      0.82199090	     -0.06543160	     -0.00003447	     -0.20645258	     -0.06644953	      0.88303380	     -0.00003809	     -0.22146522	      0.00472657	      0.00100114	    173.50024292
      0.82355304	     -0.06533983	     -0.00003782	     -0.20636093	     -0.06644214	      0.88303536	     -0.00003847	     -0.22142932	      0.00473794	      0.00099445	    174.59998143
      0.82511519	     -0.06525669	     -0.00003929	     -0.20627793	     -0.06643473	      0.88303691	     -0.00003885	     -0.22139399	      0.00474868	      0.00098337	    174.04696397
      0.82667734	     -0.06517544	     -0.00004276	     -0.20619676	     -0.06642731	      0.88303843	     -0.00003923	     -0.22135931	      0.00475699	      0.00096851	    174.80784072
      0.82823948	     -0.06510141	     -0.00004428	     -0.20612283	     -0.06641987	      0.88303993	     -0.00003960	     -0.22132533	      0.00476385	      0.00094887	    175.27100989
      0.82980163	     -0.06503715	     -0.00004878	     -0.20605862	     -0.06641242	      0.88304139	     -0.00003997	     -0.22129228	      0.00477015	      0.00092639	    174.71383827
      0.83136377	     -0.06497515	     -0.00005002	     -0.20599669	     -0.06640497	      0.88304282	     -0.00004033	     -0.22126026	      0.00477401	      0.00089944	    175.54254797
      0.83292592	     -0.06492338	     -0.00005432	     -0.20594495	     -0.06639751	      0.88304420	     -0.00004070	     -0.22122914	      0.00477761	      0.00086942	    175.61582859
      0.83448806	     -0.06487278	     -0.00005532	     -0.20589441	     -0.06639004	      0.88304554	     -0.00004105	     -0.22119902	      0.00478022	      0.00083584	    175.53558907
      0.83605021	     -0.06482701	     -0.00005966	     -0.20584865	     -0.06638257	      0.88304681	     -0.00004141	     -0.22116973	      0.00478185	      0.00079995	    175.90515514
      0.83761235	     -0.06478381	     -0.00006000	     -0.20580551	     -0.06637510	      0.88304803	     -0.00004176	     -0.22114130	      0.00478250	      0.00076073	    176.43355630
      0.83899355	     -0.06475127	     -0.00006356	     -0.20577297	     -0.06636850	      0.88304906	     -0.00004207	     -0.22111682	      0.00478333	      0.00072512	    176.06166743
      0.84037475	     -0.06471826	     -0.00006465	     -0.20574000	     -0.06636189	      0.88305004	     -0.00004238	     -0.22109296	      0.00478309	      0.00068754	    176.46305763
      0.84212306	     -0.06468249	     -0.00006771	     -0.20570425	     -0.06635353	      0.88305120	     -0.00004276	     -0.22106359	      0.00478271	      0.00063863	    176.41383116
      0.84366313	     -0.06465159	     -0.00006852	     -0.20567339	     -0.06634616	      0.88305214	     -0.00004309	     -0.22103847	      0.00478131	      0.00059427	    176.97936117
      0.84520319	     -0.06462538	     -0.00007156	     -0.20564719	     -0.06633880	      0.88305303	     -0.00004343	     -0.22101402	      0.00478050	      0.00055032	    176.20666559
      0.84674325	     -0.06459759	     -0.00007255	     -0.20561942	     -0.06633144	      0.88305384	     -0.00004376	     -0.22099031	      0.00477790	      0.00050611	    177.12463645
      0.84828331	     -0.06457804	     -0.00007566	     -0.20559986	     -0.06632408	      0.88305459	     -0.00004409	     -0.22096727	      0.00477580	      0.00046239	    176.97836440
      0.84982338	     -0.06455600	     -0.00007680	     -0.20557784	     -0.06631673	      0.88305526	     -0.00004441	     -0.22094492	      0.00477322	      0.00042005	    176.81782786
      0.85136344	     -0.06453919	     -0.00008009	     -0.20556102	     -0.06630938	      0.88305588	     -0.00004473	     -0.22092318	      0.00476967	      0.00037833	    177.69492638
      0.85290350	     -0.06452304	     -0.00008080	     -0.20554491	     -0.06630204	      0.88305643	     -0.00004505	     -0.22090206	      0.00476735	      0.00033895	    176.39479296
      0.85444356	     -0.06450608	     -0.00008349	     -0.20552793	     -0.06629470	      0.88305692	     -0.00004537	     -0.22088151	      0.00476284	      0.00030099	    177.83220453
      0.85598362	     -0.06449542	     -0.00008372	     -0.20551730	     -0.06628737	      0.88305736	     -0.00004569	     -0.22086149	      0.00475962	      0.00026518	    177.08006897
      0.85752369	     -0.06448385	     -0.00008631	     -0.20550572	     -0.06628004	      0.88305774	     -0.00004600	     -0.22084206	      0.00475539	      0.00023188	    177.55980557
      0.85906375	     -0.06447611	     -0.00008611	     -0.20549801	     -0.06627272	      0.88305808	     -0.00004631	     -0.22082316	      0.00475154	      0.00020071	    177.09482565
      0.86060381	     -0.06447084	     -0.00008875	     -0.20549273	     -0.06626541	      0.88305836	     -0.00004663	     -0.22080482	      0.00474719	      0.00017229	    177.35122171
      0.86214387	     -0.06446624	     -0.00008825	     -0.20548816	     -0.06625810	      0.88305861	     -0.00004693	     -0.22078704	      0.00474262	      0.00014576	    177.58180741
      0.86368394	     -0.06446846	     -0.00009081	     -0.20549038	     -0.06625080	      0.88305881	     -0.00004724	     -0.22076980	      0.00473881	      0.00012234	    177.04177243
      0.86522400	     -0.06446905	     -0.00009012	     -0.20549099	     -0.06624350	      0.88305898	     -0.00004755	     -0.22075315	      0.00473403	      0.00010049	    177.64646302
      0.86676406	     -0.06447880	     -0.00009255	     -0.20550075	     -0.06623622	      0.88305912	     -0.00004785	     -0.22073704	      0.00473075	      0.00008173	    176.64591520
      0.86830412	     -0.06448390	     -0.00009115	     -0.20550589	     -0.06622893	      0.88305924	     -0.00004816	     -0.22072156	      0.00472623	      0.00006462	    177.31525085
      0.86984419	     -0.06450062	     -0.00009314	     -0.20552261	     -0.06622166	      0.88305932	     -0.00004846	     -0.22070659	      0.00472290	      0.00004975	    176.93477001
      0.87138425	     -0.06451359	     -0.00009158	     -0.20553564	     -0.06621439	      0.88305939	     -0.00004876	     -0.22069228	      0.00471983	      0.00003710	    176.44456090
      0.87292431	     -0.06453304	     -0.00009354	     -0.20555509	     -0.06620712	      0.88305944	     -0.00004906	     -0.22067850	      0.00471629	      0.00002547	    177.42219692
      0.87446437	     -0.06455562	     -0.00009178	     -0.20557775	     -0.06619986	      0.88305947	     -0.00004936	     -0.22066531	      0.00471517	      0.00001628	    175.56750134
      0.87582225	     -0.06457612	     -0.00009337	     -0.20559826	     -0.06619346	      0.88305949	     -0.00004963	     -0.22065417	      0.00471272	      0.00000869	    176.73598122
      0.87718012	     -0.06460135	     -0.00009286	     -0.20562355	     -0.06618706	      0.88305950	     -0.00004989	     -0.22064345	      0.00471208	      0.00000226	    176.03195519
      0.87853799	     -0.06462780	     -0.00009333	     -0.20565004	     -0.06618066	      0.88305949	     -0.00005015	     -0.22063319	      0.00471151	     -0.00000348	    176.03541073
      0.88043783	     -0.06467147	     -0.00009300	     -0.20569379	     -0.06617171	      0.88305948	     -0.00005052	     -0.22061954	      0.00471192	     -0.00001095	    175.63952668
      0.88233767	     -0.06471848	     -0.00009520	     -0.20574088	     -0.06616276	      0.88305946	     -0.00005089	     -0.22060668	      0.00471426	     -0.00001612	    174.19594738
      0.88356259	     -0.06474189	     -0.00009326	     -0.20576437	     -0.06615698	      0.88305943	     -0.00005112	     -0.22059884	      0.00471521	     -0.00001951	    175.06069148
      0.88478750	     -0.06477397	     -0.00009352	     -0.20579651	     -0.06615120	      0.88305941	     -0.00005136	     -0.22059123	      0.00471766	     -0.00002313	    175.15921130
      0.88662857	     -0.06482239	     -0.00009312	     -0.20584506	     -0.06614251	      0.88305936	     -0.00005171	     -0.22058030	      0.00472349	     -0.00002796	    173.97257148
      0.88846964	     -0.06486463	     -0.00009361	     -0.20588742	     -0.06613381	      0.88305930	     -0.00005207	     -0.22056987	      0.00472836	     -0.00003309	    176.09626894
      0.88981068	     -0.06490211	     -0.00009276	     -0.20592502	     -0.06612747	      0.88305926	     -0.00005232	     -0.22056244	      0.00473576	     -0.00003562	    173.58311733
      0.89115171	     -0.06493347	     -0.00009298	     -0.20595649	     -0.06612111	      0.88305921	     -0.00005258	     -0.22055522	      0.00474169	     -0.00003866	    174.20238768
      0.89282377	     -0.06497442	     -0.00009271	     -0.20599760	     -0.06611318	      0.88305914	     -0.00005290	     -0.22054640	      0.00475163	     -0.00004156	    172.75873523
      0.89449583	     -0.06500863	     -0.00009358	     -0.20603194	     -0.06610522	      0.88305907	     -0.00005323	     -0.22053779	      0.00476054	     -0.00004421	    174.16497350
      0.89597838	     -0.06504293	     -0.00009333	     -0.20606640	     -0.06609816	      0.88305900	     -0.00005351	     -0.22053026	      0.00477138	     -0.00004545	    172.47207799
      0.89746093	     -0.06506990	     -0.00009413	     -0.20609350	     -0.06609108	      0.88305893	     -0.00005380	     -0.22052288	      0.00478120	     -0.00004653	    173.38121127
      0.89894349	     -0.06509890	     -0.00009411	     -0.20612266	     -0.06608398	      0.88305887	     -0.00005409	     -0.22051555	      0.00479307	     -0.00004656	    172.28484690
      0.90042604	     -0.06512260	     -0.00009483	     -0.20614650	     -0.06607687	      0.88305880	     -0.00005438	     -0.22050831	      0.00480422	     -0.00004634	    173.06369652
      0.90190859	     -0.06514614	     -0.00009485	     -0.20617022	     -0.06606973	      0.88305873	     -0.00005467	     -0.22050109	      0.00481753	     -0.00004439	    171.51167674
      0.90339114	     -0.06516249	     -0.00009540	     -0.20618672	     -0.06606258	      0.88305866	     -0.00005495	     -0.22049392	      0.00482955	     -0.00004202	    172.51383637
      0.90528711	     -0.06518705	     -0.00009519	     -0.20621149	     -0.06605341	      0.88305859	     -0.00005533	     -0.22048471	      0.00484725	     -0.00003753	    171.26384007
      0.90665763	     -0.06519562	     -0.00009616	     -0.20622020	     -0.06604676	      0.88305854	     -0.00005559	     -0.22047815	      0.00485944	     -0.00003292	    171.94338992
      0.90802815	     -0.06520604	     -0.00009610	     -0.20623078	     -0.06604009	      0.88305850	     -0.00005586	     -0.22047155	      0.00487235	     -0.00002764	    171.65225131
      0.90980688	     -0.06521644	     -0.00009687	     -0.20624138	     -0.06603141	      0.88305846	     -0.00005621	     -0.22046305	      0.00488969	     -0.00001910	    170.95984353
      0.91158560	     -0.06521826	     -0.00009607	     -0.20624341	     -0.06602270	      0.88305843	     -0.00005656	     -0.22045460	      0.00490638	     -0.00000889	    170.93763710
      0.91302285	     -0.06521911	     -0.00009739	     -0.20624439	     -0.06601563	      0.88305843	     -0.00005685	     -0.22044768	      0.00492003	      0.00000074	    171.30077411
      0.91446009	     -0.06521768	     -0.00009696	     -0.20624313	     -0.06600855	      0.88305843	     -0.00005713	     -0.22044080	      0.00493379	      0.00001109	    171.25756871
      0.91622926	     -0.06521505	     -0.00009808	     -0.20624069	     -0.06599981	      0.88305847	     -0.00005748	     -0.22043238	      0.00495142	      0.00002556	    170.40317573
      0.91768877	     -0.06520704	     -0.00009744	     -0.20623283	     -0.06599257	      0.88305851	     -0.00005777	     -0.22042547	      0.00496456	      0.00003839	    171.15911392
      0.91914828	     -0.06519903	     -0.00009828	     -0.20622497	     -0.06598532	      0.88305858	     -0.00005806	     -0.22041857	      0.00497859	      0.00005249	    170.91278268
      0.92060779	     -0.06518750	     -0.00009797	     -0.20621359	     -0.06597804	      0.88305867	     -0.00005835	     -0.22041169	      0.00499195	      0.00006703	    171.22995310
      0.92229362	     -0.06517605	     -0.00009872	     -0.20620231	     -0.06596961	      0.88305879	     -0.00005869	     -0.22040379	      0.00500825	      0.00008518	    170.19073623
      0.92397945	     -0.06515445	     -0.00009813	     -0.20618088	     -0.06596116	      0.88305895	     -0.00005902	     -0.22039597	      0.00502256	      0.00010408	    171.32738472
      0.92566528	     -0.06514069	     -0.00009967	     -0.20616727	     -0.06595268	      0.88305915	     -0.00005936	     -0.22038808	      0.00503787	      0.00012349	    170.88958943
      0.92735110	     -0.06511488	     -0.00009762	     -0.20614164	     -0.06594417	      0.88305937	     -0.00005970	     -0.22038034	      0.00505253	      0.00014408	    170.93911407
      0.92863890	     -0.06510303	     -0.00009948	     -0.20612989	     -0.06593766	      0.88305957	     -0.00005996	     -0.22037440	      0.00506319	      0.00015931	    171.37975242
      0.92992669	     -0.06508544	     -0.00009898	     -0.20611242	     -0.06593113	      0.88305978	     -0.00006022	     -0.22036855	      0.00507441	      0.00017512	    170.93873958
      0.93151836	     -0.06506349	     -0.00009908	     -0.20609060	     -0.06592304	      0.88306008	     -0.00006054	     -0.22036136	      0.00508709	      0.00019379	    171.63411912
      0.93311002	     -0.06504272	     -0.00009863	     -0.20606998	     -0.06591494	      0.88306040	     -0.00006086	     -0.22035423	      0.00510120	      0.00021275	    170.06183592
      0.93470169	     -0.06501528	     -0.00009875	     -0.20604267	     -0.06590681	      0.88306075	     -0.00006119	     -0.22034720	      0.00511286	      0.00023062	    171.51624846
      0.93629336	     -0.06499400	     -0.00009822	     -0.20602152	     -0.06589866	      0.88306113	     -0.00006151	     -0.22034019	      0.00512582	      0.00024734	    171.06089368
      0.93788502	     -0.06497103	     -0.00009889	     -0.20599867	     -0.06589049	      0.88306154	     -0.00006184	     -0.22033336	      0.00513858	      0.00026295	    170.99895329
      0.93947669	     -0.06494870	     -0.00009874	     -0.20597646	     -0.06588230	      0.88306197	     -0.00006217	     -0.22032671	      0.00515090	      0.00027663	    171.19625250
      0.94106836	     -0.06493183	     -0.00010059	     -0.20595968	     -0.06587409	      0.88306242	     -0.00006250	     -0.22032032	      0.00516371	      0.00028892	    171.12800617
      0.94266002	     -0.06491740	     -0.00010117	     -0.20594535	     -0.06586586	      0.88306289	     -0.00006284	     -0.22031439	      0.00517639	      0.00029840	    171.06596398
      0.94425169	     -0.06490681	     -0.00010409	     -0.20593482	     -0.06585762	      0.88306337	     -0.00006318	     -0.22030894	      0.00518942	      0.00030600	    171.09367083
      0.94584336	     -0.06489965	     -0.00010517	     -0.20592775	     -0.06584935	      0.88306386	     -0.00006352	     -0.22030408	      0.00520312	      0.00031071	    170.27756227
      0.94743502	     -0.06489249	     -0.00010914	     -0.20592063	     -0.06584105	      0.88306436	     -0.00006386	     -0.22029984	      0.00521595	      0.00031226	    171.46556230
      0.94883483	     -0.06489143	     -0.00011043	     -0.20591965	     -0.06583374	      0.88306479	     -0.00006416	     -0.22029659	      0.00522886	      0.00031169	    170.37131566
      0.95023464	     -0.06489022	     -0.00011381	     -0.20591848	     -0.06582641	      0.88306523	     -0.00006446	     -0.22029388	      0.00524126	      0.00030863	    170.70351155
      0.95163445	     -0.06488975	     -0.00011674	     -0.20591806	     -0.06581907	      0.88306566	     -0.00006477	     -0.22029167	      0.00525443	      0.00030364	    170.34149866
      0.95341025	     -0.06489085	     -0.00012159	     -0.20591921	     -0.06580972	      0.88306619	     -0.00006515	     -0.22028965	      0.00527123	      0.00029442	    170.43833209
      0.95518605	     -0.06489140	     -0.00012486	     -0.20591983	     -0.06580035	      0.88306670	     -0.00006554	     -0.22028841	      0.00528939	      0.00028270	    169.18128177
      0.95667712	     -0.06489360	     -0.00012943	     -0.20592207	     -0.06579245	      0.88306711	     -0.00006586	     -0.22028793	      0.00530327	      0.00027054	    170.67051010
      0.95816818	     -0.06489573	     -0.00013135	     -0.20592429	     -0.06578453	      0.88306751	     -0.00006618	     -0.22028798	      0.00531929	      0.00025760	    169.54005737
      0.95965924	     -0.06489656	     -0.00013445	     -0.20592517	     -0.06577659	      0.88306788	     -0.00006650	     -0.22028852	      0.00533416	      0.00024248	    170.63561338
      0.96115031	     -0.06489663	     -0.00013623	     -0.20592534	     -0.06576862	      0.88306823	     -0.00006682	     -0.22028943	      0.00535128	      0.00022741	    169.12299781
      0.96264137	     -0.06489082	     -0.00013858	     -0.20591962	     -0.06576063	      0.88306856	     -0.00006713	     -0.22029065	      0.00536675	      0.00021097	    170.39621582
      0.96413244	     -0.06488449	     -0.00013985	     -0.20591340	     -0.06575262	      0.88306886	     -0.00006744	     -0.22029200	      0.00538417	      0.00019474	    169.38592093
      0.96562350	     -0.06486861	     -0.00014107	     -0.20589762	     -0.06574458	      0.88306914	     -0.00006775	     -0.22029338	      0.00540063	      0.00017861	    170.07274712
      0.96716452	     -0.06485105	     -0.00014175	     -0.20588018	     -0.06573624	      0.88306940	     -0.00006806	     -0.22029464	      0.00541808	      0.00016224	    170.27287424
      0.96870555	     -0.06482647	     -0.00014279	     -0.20585572	     -0.06572788	      0.88306964	     -0.00006837	     -0.22029571	      0.00543640	      0.00014806	    169.44387258
      0.97024657	     -0.06479715	     -0.00014369	     -0.20582651	     -0.06571949	      0.88306986	     -0.00006867	     -0.22029651	      0.00545304	      0.00013499	    170.64223292
      0.97218061	     -0.06476417	     -0.00014535	     -0.20579367	     -0.06570892	      0.88307011	     -0.00006904	     -0.22029712	      0.00547561	      0.00012167	    169.38660064
      0.97411466	     -0.06470362	     -0.00014459	     -0.20573326	     -0.06569831	      0.88307033	     -0.00006941	     -0.22029739	      0.00549486	      0.00011438	    170.66415612
      0.97545299	     -0.06467664	     -0.00014732	     -0.20570634	     -0.06569095	      0.88307048	     -0.00006965	     -0.22029695	      0.00550863	      0.00011177	    170.84907597
      0.97679132	     -0.06463824	     -0.00014746	     -0.20566803	     -0.06568357	      0.88307063	     -0.00006990	     -0.22029636	      0.00552184	      0.00011072	    171.54510604
      0.97855516	     -0.06458846	     -0.00014868	     -0.20561836	     -0.06567381	      0.88307083	     -0.00007021	     -0.22029512	      0.00553936	      0.00011341	    170.89269459
      0.98031901	     -0.06452492	     -0.00014845	     -0.20555491	     -0.06566403	      0.88307103	     -0.00007052	     -0.22029336	      0.00555403	      0.00012045	    172.30195117
      0.98174111	     -0.06447979	     -0.00015001	     -0.20550983	     -0.06565612	      0.88307121	     -0.00007076	     -0.22029133	      0.00556591	      0.00012957	    172.02385832
      0.98316321	     -0.06442487	     -0.00015039	     -0.20545497	     -0.06564820	      0.88307140	     -0.00007099	     -0.22028893	      0.00557620	      0.00014141	    172.86475278
      0.98498859	     -0.06435905	     -0.00015192	     -0.20538921	     -0.06563801	      0.88307168	     -0.00007128	     -0.22028518	      0.00558814	      0.00016039	    173.49150554
      0.98661144	     -0.06429281	     -0.00015181	     -0.20532303	     -0.06562893	      0.88307196	     -0.00007154	     -0.22028135	      0.00559807	      0.00018213	    172.99691280
      0.98806762	     -0.06423361	     -0.00015341	     -0.20526384	     -0.06562077	      0.88307224	     -0.00007176	     -0.22027734	      0.00560495	      0.00020394	    173.85112894
      0.98952380	     -0.06416760	     -0.00015320	     -0.20519786	     -0.06561261	      0.88307255	     -0.00007198	     -0.22027273	      0.00561083	      0.00022783	    174.87789550
      0.99097997	     -0.06410220	     -0.00015378	     -0.20513248	     -0.06560443	      0.88307290	     -0.00007219	     -0.22026745	      0.00561638	      0.00025435	    174.72906371
      0.99243615	     -0.06402970	     -0.00015349	     -0.20506000	     -0.06559625	      0.88307329	     -0.00007239	     -0.22026148	      0.00562011	      0.00028283	    175.48791453
      0.99430395	     -0.06393842	     -0.00015379	     -0.20496871	     -0.06558575	      0.88307386	     -0.00007265	     -0.22025268	      0.00562291	      0.00032136	    176.65865169
      0.99593708	     -0.06385545	     -0.00015258	     -0.20488576	     -0.06557657	      0.88307441	     -0.00007286	     -0.22024408	      0.00562508	      0.00035791	    175.60554976
      0.99757022	     -0.06377318	     -0.00015391	     -0.20480342	     -0.06556738	      0.88307503	     -0.00007307	     -0.22023465	      0.00562337	      0.00039467	    177.55109767
      0.99920336	     -0.06368992	     -0.00015269	     -0.20472014	     -0.06555820	      0.88307570	     -0.00007328	     -0.22022447	      0.00562221	      0.00043269	    176.82267091
      1.00061074	     -0.06362402	     -0.00015547	     -0.20465414	     -0.06555029	      0.88307633	     -0.00007345	     -0.22021517	      0.00561830	      0.00046520	    178.24679575
      1.00201812	     -0.06355562	     -0.00015562	     -0.20458568	     -0.06554239	      0.88307701	     -0.00007361	     -0.22020548	      0.00561393	      0.00049726	    178.83206327
      1.00342550	     -0.06348890	     -0.00015731	     -0.20451887	     -0.06553449	      0.88307773	     -0.00007377	     -0.22019534	      0.00560879	      0.00052910	    178.85580828
      1.00483288	     -0.06341748	     -0.00015816	     -0.20444735	     -0.06552660	      0.88307850	     -0.00007393	     -0.22018470	      0.00560186	      0.00056000	    179.76646437
      1.00709914	     -0.06331362	     -0.00016121	     -0.20434331	     -0.06551392	      0.88307982	     -0.00007417	     -0.22016633	      0.00558989	      0.00060780	    178.72652275
      1.00832625	     -0.06324498	     -0.00016111	     -0.20427456	     -0.06550707	      0.88308059	     -0.00007429	     -0.22015594	      0.00558009	      0.00063286	    180.73262659
      1.00955335	     -0.06318775	     -0.00016236	     -0.20421721	     -0.06550022	      0.88308138	     -0.00007441	     -0.22014511	      0.00557071	      0.00065622	    181.24884734
      1.01154878	     -0.06309685	     -0.00016368	     -0.20412612	     -0.06548912	      0.88308272	     -0.00007460	     -0.22012689	      0.00555418	      0.00069130	    181.22492781
      1.01308329	     -0.06302847	     -0.00016554	     -0.20405755	     -0.06548061	      0.88308380	     -0.00007474	     -0.22011240	      0.00553945	      0.00071562	    181.85297037
      1.01461780	     -0.06295696	     -0.00016617	     -0.20398587	     -0.06547213	      0.88308492	     -0.00007487	     -0.22009747	      0.00552343	      0.00073716	    182.74745173
      1.01624357	     -0.06288768	     -0.00016816	     -0.20391638	     -0.06546316	      0.88308613	     -0.00007500	     -0.22008111	      0.00550533	      0.00075654	    183.61211981
      1.01786935	     -0.06281326	     -0.00016875	     -0.20384177	     -0.06545422	      0.88308738	     -0.00007512	     -0.22006429	      0.00548712	      0.00077379	    182.77506619
      1.01949512	     -0.06274357	     -0.00017218	     -0.20377181	     -0.06544532	      0.88308864	     -0.00007523	     -0.22004692	      0.00546533	      0.00078693	    185.11410332
      1.02112090	     -0.06266977	     -0.00017240	     -0.20369780	     -0.06543645	      0.88308993	     -0.00007534	     -0.22002910	      0.00544474	      0.00079872	    183.78422722
      1.02241563	     -0.06261260	     -0.00017597	     -0.20364038	     -0.06542942	      0.88309097	     -0.00007542	     -0.22001456	      0.00542559	      0.00080541	    185.31829480
      1.02371036	     -0.06255652	     -0.00017749	     -0.20358410	     -0.06542240	      0.88309202	     -0.00007549	     -0.21999973	      0.00540648	      0.00081063	    185.55407375
      1.02537913	     -0.06248415	     -0.00018093	     -0.20351142	     -0.06541340	      0.88309338	     -0.00007558	     -0.21998024	      0.00538011	      0.00081501	    186.26918114
      1.02704790	     -0.06240892	     -0.00018328	     -0.20343589	     -0.06540445	      0.88309474	     -0.00007565	     -0.21996025	      0.00535251	      0.00081773	    186.31491890
      1.02871666	     -0.06233470	     -0.00018850	     -0.20336131	     -0.06539554	      0.88309610	     -0.00007572	     -0.21993975	      0.00532265	      0.00081888	    186.97492493
      1.03038543	     -0.06224713	     -0.00018845	     -0.20327345	     -0.06538668	      0.88309747	     -0.00007578	     -0.21991868	      0.00529058	      0.00081844	    188.07258516
      1.03157620	     -0.06218810	     -0.00019267	     -0.20321413	     -0.06538040	      0.88309845	     -0.00007581	     -0.21990310	      0.00526678	      0.00081854	    188.31373428
      1.03276697	     -0.06212515	     -0.00019405	     -0.20315094	     -0.06537414	      0.88309942	     -0.00007584	     -0.21988717	      0.00524183	      0.00081787	    188.91882362
      1.03447620	     -0.06202980	     -0.00019648	     -0.20305522	     -0.06536521	      0.88310082	     -0.00007588	     -0.21986363	      0.00520414	      0.00081652	    189.78031930
      1.03618543	     -0.06193053	     -0.00019817	     -0.20295557	     -0.06535635	      0.88310221	     -0.00007590	     -0.21983919	      0.00516440	      0.00081565	    190.10189558
      1.03789467	     -0.06182532	     -0.00020189	     -0.20284993	     -0.06534756	      0.88310361	     -0.00007591	     -0.21981389	      0.00512167	      0.00081596	    191.11863769
      1.03930339	     -0.06173542	     -0.00020245	     -0.20275970	     -0.06534037	      0.88310476	     -0.00007592	     -0.21979243	      0.00508453	      0.00081633	    191.96177042
      1.04071212	     -0.06164679	     -0.00020542	     -0.20267068	     -0.06533324	      0.88310591	     -0.00007591	     -0.21977043	      0.00504617	      0.00081811	    191.92330806
      1.04212084	     -0.06155210	     -0.00020677	     -0.20257561	     -0.06532616	      0.88310706	     -0.00007590	     -0.21974792	      0.00500500	      0.00082044	    193.14653669
      1.04400738	     -0.06142619	     -0.00021054	     -0.20244914	     -0.06531677	      0.88310861	     -0.00007587	     -0.21971692	      0.00494798	      0.00082554	    193.25652088
      1.04526042	     -0.06133624	     -0.00021073	     -0.20235884	     -0.06531059	      0.88310965	     -0.00007585	     -0.21969583	      0.00490719	      0.00082980	    194.57851533
      1.04651346	     -0.06124902	     -0.00021279	     -0.20227123	     -0.06530447	      0.88311069	     -0.00007582	     -0.21967434	      0.00486553	      0.00083519	    194.98122662
      1.04820771	     -0.06113158	     -0.00021469	     -0.20215324	     -0.06529628	      0.88311211	     -0.00007576	     -0.21964478	      0.00480624	      0.00084338	    196.08290501
      1.04990195	     -0.06101553	     -0.00021787	     -0.20203661	     -0.06528819	      0.88311355	     -0.00007570	     -0.21961476	      0.00474446	      0.00085275	    196.67113668
      1.05159620	     -0.06089442	     -0.00021773	     -0.20191492	     -0.06528020	      0.88311501	     -0.00007562	     -0.21958436	      0.00467965	      0.00086374	    197.17739751
      1.05283524	     -0.06081245	     -0.00022163	     -0.20183247	     -0.06527444	      0.88311608	     -0.00007556	     -0.21956189	      0.00463049	      0.00087208	    197.90391863
      1.05407428	     -0.06072906	     -0.00022260	     -0.20174862	     -0.06526873	      0.88311717	     -0.00007549	     -0.21953935	      0.00457987	      0.00088000	    198.68224533
      1.05577613	     -0.06061912	     -0.00022524	     -0.20163801	     -0.06526100	      0.88311867	     -0.00007539	     -0.21950827	      0.00450870	      0.00089110	    198.68993156
      1.05747797	     -0.06050745	     -0.00022565	     -0.20152568	     -0.06525339	      0.88312020	     -0.00007527	     -0.21947716	      0.00443324	      0.00090105	    200.91206203
      1.05881839	     -0.06042868	     -0.00022843	     -0.20144634	     -0.06524748	      0.88312141	     -0.00007518	     -0.21945265	      0.00437393	      0.00090916	    199.95519339
      1.06015880	     -0.06034714	     -0.00022847	     -0.20136426	     -0.06524166	      0.88312264	     -0.00007507	     -0.21942825	      0.00431171	      0.00091558	    201.07113130
      1.06149922	     -0.06027148	     -0.00022989	     -0.20128803	     -0.06523592	      0.88312387	     -0.00007496	     -0.21940395	      0.00424892	      0.00092129	    201.04892715
      1.06311068	     -0.06018135	     -0.00023031	     -0.20119720	     -0.06522914	      0.88312536	     -0.00007481	     -0.21937497	      0.00417068	      0.00092574	    202.46511444
      1.06472214	     -0.06010263	     -0.00023247	     -0.20111776	     -0.06522248	      0.88312685	     -0.00007465	     -0.21934625	      0.00409267	      0.00092921	    200.92184704
      1.06633360	     -0.06001283	     -0.00023101	     -0.20102726	     -0.06521595	      0.88312835	     -0.00007449	     -0.21931801	      0.00401009	      0.00092910	    203.68478332
      1.06757706	     -0.05995997	     -0.00023325	     -0.20097382	     -0.06521101	      0.88312950	     -0.00007435	     -0.21929634	      0.00394748	      0.00092781	    202.83139899
      1.06882053	     -0.05990190	     -0.00023288	     -0.20091518	     -0.06520614	      0.88313065	     -0.00007421	     -0.21927498	      0.00388324	      0.00092423	    203.35840636
      1.07054883	     -0.05983074	     -0.00023386	     -0.20084321	     -0.06519950	      0.88313225	     -0.00007400	     -0.21924574	      0.00379315	      0.00091618	    203.47869710
      1.07203122	     -0.05977107	     -0.00023284	     -0.20078285	     -0.06519394	      0.88313360	     -0.00007381	     -0.21922121	      0.00371440	      0.00090572	    204.26270794
      1.07351362	     -0.05972435	     -0.00023417	     -0.20073542	     -0.06518849	      0.88313493	     -0.00007362	     -0.21919719	      0.00363596	      0.00089280	    203.32419213
      1.07499601	     -0.05967422	     -0.00023294	     -0.20068458	     -0.06518316	      0.88313624	     -0.00007341	     -0.21917386	      0.00355539	      0.00087620	    204.62677404
      1.07647840	     -0.05964056	     -0.00023505	     -0.20065017	     -0.06517795	      0.88313753	     -0.00007320	     -0.21915115	      0.00347553	      0.00085653	    204.17703607
      1.07796079	     -0.05960191	     -0.00023338	     -0.20061082	     -0.06517286	      0.88313878	     -0.00007297	     -0.21912926	      0.00339451	      0.00083330	    204.90458263
      1.07928212	     -0.05958067	     -0.00023551	     -0.20058891	     -0.06516842	      0.88313987	     -0.00007276	     -0.21911032	      0.00332280	      0.00081030	    204.34249762
      1.08060345	     -0.05955643	     -0.00023498	     -0.20056402	     -0.06516408	      0.88314092	     -0.00007255	     -0.21909204	      0.00325022	      0.00078444	    204.90367023
      1.08192478	     -0.05953941	     -0.00023598	     -0.20054633	     -0.06515983	      0.88314194	     -0.00007233	     -0.21907434	      0.00317813	      0.00075651	    204.61116478
      1.08356683	     -0.05951964	     -0.00023595	     -0.20052575	     -0.06515468	      0.88314315	     -0.00007204	     -0.21905320	      0.00308756	      0.00071797	    205.68504064
      1.08520888	     -0.05951053	     -0.00023791	     -0.20051580	     -0.06514969	      0.88314430	     -0.00007175	     -0.21903290	      0.00299916	      0.00067772	    203.55853994
      1.08644691	     -0.05949593	     -0.00023701	     -0.20050060	     -0.06514602	      0.88314511	     -0.00007152	     -0.21901824	      0.00293036	      0.00064458	    205.31608026
      1.08768495	     -0.05949096	     -0.00023779	     -0.20049502	     -0.06514243	      0.88314589	     -0.00007128	     -0.21900400	      0.00286316	      0.00061057	    204.87837307
      1.08924861	     -0.05948468	     -0.00023787	     -0.20048796	     -0.06513802	      0.88314681	     -0.00007097	     -0.21898669	      0.00277761	      0.00056538	    205.56748675
      1.09081228	     -0.05948631	     -0.00023868	     -0.20048883	     -0.06513374	      0.88314766	     -0.00007065	     -0.21897009	      0.00269384	      0.00051950	    203.81419958
      1.09237594	     -0.05947951	     -0.00023826	     -0.20048127	     -0.06512960	      0.88314843	     -0.00007033	     -0.21895425	      0.00260803	      0.00047207	    205.47645851
      1.09393961	     -0.05949016	     -0.00023935	     -0.20049114	     -0.06512559	      0.88314914	     -0.00006999	     -0.21893896	      0.00252398	      0.00042381	    204.89324385
      1.09518924	     -0.05948923	     -0.00023811	     -0.20048963	     -0.06512247	      0.88314964	     -0.00006971	     -0.21892733	      0.00245680	      0.00038538	    204.98511236
      1.09643887	     -0.05949629	     -0.00023802	     -0.20049609	     -0.06511945	      0.88315010	     -0.00006943	     -0.21891606	      0.00238969	      0.00034659	    205.06998314
      1.09810870	     -0.05950536	     -0.00023720	     -0.20050439	     -0.06511553	      0.88315063	     -0.00006904	     -0.21890166	      0.00230098	      0.00029539	    204.40438043
      1.09977853	     -0.05951721	     -0.00023718	     -0.20051543	     -0.06511176	      0.88315108	     -0.00006864	     -0.21888792	      0.00221145	      0.00024455	    205.38968741
      1.10120868	     -0.05952676	     -0.00023591	     -0.20052434	     -0.06510865	      0.88315140	     -0.00006829	     -0.21887669	      0.00213649	      0.00020224	    204.61132564
      1.10263883	     -0.05953990	     -0.00023632	     -0.20053680	     -0.06510565	      0.88315166	     -0.00006793	     -0.21886593	      0.00206094	      0.00016069	    204.87523431
      1.10406898	     -0.05955245	     -0.00023561	     -0.20054869	     -0.06510276	      0.88315186	     -0.00006756	     -0.21885569	      0.00198621	      0.00012053	    204.69560205
      1.10549912	     -0.05957007	     -0.00023595	     -0.20056564	     -0.06509997	      0.88315201	     -0.00006719	     -0.21884595	      0.00191175	      0.00008180	    204.48236813
      1.10692927	     -0.05958506	     -0.00023522	     -0.20057998	     -0.06509729	      0.88315210	     -0.00006680	     -0.21883672	      0.00183738	      0.00004431	    204.93869190
      1.10835942	     -0.05960582	     -0.00023526	     -0.20060010	     -0.06509472	      0.88315214	     -0.00006641	     -0.21882793	      0.00176422	      0.00000880	    204.11075793
      1.10978956	     -0.05962178	     -0.00023450	     -0.20061541	     -0.06509224	      0.88315212	     -0.00006601	     -0.21881961	      0.00169068	     -0.00002523	    204.67317385
      1.11121971	     -0.05964466	     -0.00023429	     -0.20063765	     -0.06508988	      0.88315207	     -0.00006560	     -0.21881166	      0.00161813	     -0.00005751	    204.34216031
      1.11264986	     -0.05966486	     -0.00023358	     -0.20065723	     -0.06508762	      0.88315196	     -0.00006519	     -0.21880417	      0.00154610	     -0.00008778	    204.13956889
      1.11408000	     -0.05968932	     -0.00023316	     -0.20068106	     -0.06508546	      0.88315181	     -0.00006477	     -0.21879706	      0.00147410	     -0.00011664	    204.41926803
      1.11551015	     -0.05971381	     -0.00023245	     -0.20070493	     -0.06508340	      0.88315163	     -0.00006433	     -0.21879037	      0.00140357	     -0.00014307	    203.48400557
      1.11694030	     -0.05973862	     -0.00023185	     -0.20072913	     -0.06508144	      0.88315141	     -0.00006390	     -0.21878407	      0.00133254	     -0.00016811	    203.99326325
      1.11895324	     -0.05977690	     -0.00023052	     -0.20076656	     -0.06507886	      0.88315103	     -0.00006327	     -0.21877584	      0.00123409	     -0.00020086	    204.31352098
      1.12012891	     -0.05980138	     -0.00022994	     -0.20079054	     -0.06507744	      0.88315079	     -0.00006289	     -0.21877139	      0.00117768	     -0.00021773	    203.28344469
      1.12130458	     -0.05982478	     -0.00022907	     -0.20081346	     -0.06507609	      0.88315052	     -0.00006251	     -0.21876718	      0.00112116	     -0.00023405	    203.40676558
      1.12318635	     -0.05986910	     -0.00022769	     -0.20085701	     -0.06507406	      0.88315006	     -0.00006189	     -0.21876097	      0.00103179	     -0.00025841	    203.20174752
      1.12479055	     -0.05990440	     -0.00022672	     -0.20089167	     -0.06507247	      0.88314963	     -0.00006136	     -0.21875623	      0.00095658	     -0.00027679	    202.97977711
      1.12619396	     -0.05993960	     -0.00022539	     -0.20092631	     -0.06507117	      0.88314923	     -0.00006088	     -0.21875247	      0.00089188	     -0.00029158	    202.17975388
      1.12759738	     -0.05997428	     -0.00022453	     -0.20096043	     -0.06506997	      0.88314881	     -0.00006040	     -0.21874908	      0.00082707	     -0.00030587	    202.87921200
      1.12900079	     -0.06001347	     -0.00022323	     -0.20099909	     -0.06506885	      0.88314837	     -0.00005991	     -0.21874604	      0.00076420	     -0.00031867	    201.59658776
      1.13040420	     -0.06004928	     -0.00022238	     -0.20103435	     -0.06506782	      0.88314792	     -0.00005941	     -0.21874339	      0.00070084	     -0.00033103	    202.26673976
      1.13180761	     -0.06009129	     -0.00022116	     -0.20107584	     -0.06506688	      0.88314744	     -0.00005891	     -0.21874109	      0.00063935	     -0.00034225	    201.19011404
      1.13321102	     -0.06013135	     -0.00022027	     -0.20111538	     -0.06506603	      0.88314696	     -0.00005840	     -0.21873919	      0.00057779	     -0.00035311	    201.55148970
      1.13492996	     -0.06018617	     -0.00021805	     -0.20116958	     -0.06506510	      0.88314634	     -0.00005776	     -0.21873736	      0.00050470	     -0.00036529	    200.09228807
      1.13615524	     -0.06022227	     -0.00021713	     -0.20120523	     -0.06506451	      0.88314589	     -0.00005731	     -0.21873641	      0.00045224	     -0.00037394	    200.92702346
      1.13738051	     -0.06026286	     -0.00021567	     -0.20124540	     -0.06506399	      0.88314542	     -0.00005684	     -0.21873574	      0.00040148	     -0.00038190	    200.19461690
      1.13896761	     -0.06031526	     -0.00021407	     -0.20129724	     -0.06506340	      0.88314481	     -0.00005624	     -0.21873527	      0.00033599	     -0.00039247	    200.52124137
      1.14055470	     -0.06037262	     -0.00021254	     -0.20135407	     -0.06506292	      0.88314418	     -0.00005562	     -0.21873522	      0.00027345	     -0.00040194	    198.20872786
      1.14214180	     -0.06042087	     -0.00021163	     -0.20140177	     -0.06506254	      0.88314353	     -0.00005500	     -0.21873563	      0.00020956	     -0.00041164	    199.85254748
      1.14345608	     -0.06047045	     -0.00021000	     -0.20145093	     -0.06506230	      0.88314299	     -0.00005448	     -0.21873616	      0.00015925	     -0.00041950	    198.74893508
      1.14477036	     -0.06051699	     -0.00020911	     -0.20149704	     -0.06506212	      0.88314243	     -0.00005395	     -0.21873700	      0.00010933	     -0.00042736	    198.68613929
      1.14640536	     -0.06057752	     -0.00020734	     -0.20155706	     -0.06506199	      0.88314172	     -0.00005329	     -0.21873839	      0.00004872	     -0.00043724	    198.10709834
      1.14804037	     -0.06063766	     -0.00020640	     -0.20161669	     -0.06506196	      0.88314100	     -0.00005262	     -0.21874014	     -0.00001071	     -0.00044704	    198.20244484
      1.14932950	     -0.06068574	     -0.00020457	     -0.20166439	     -0.06506200	      0.88314042	     -0.00005209	     -0.21874177	     -0.00005609	     -0.00045438	    197.25055055
      1.15061863	     -0.06073287	     -0.00020353	     -0.20171115	     -0.06506210	      0.88313983	     -0.00005155	     -0.21874358	     -0.00010077	     -0.00046196	    197.08868143
      1.15222212	     -0.06079335	     -0.00020143	     -0.20177118	     -0.06506231	      0.88313908	     -0.00005087	     -0.21874608	     -0.00015540	     -0.00047194	    197.20361360
      1.15382561	     -0.06085339	     -0.00019982	     -0.20183079	     -0.06506260	      0.88313832	     -0.00005019	     -0.21874882	     -0.00020723	     -0.00048072	    195.40273770
      1.15542909	     -0.06090721	     -0.00019649	     -0.20188419	     -0.06506298	      0.88313754	     -0.00004949	     -0.21875180	     -0.00025987	     -0.00049008	    196.50640598
      1.15686236	     -0.06096026	     -0.00019521	     -0.20193687	     -0.06506338	      0.88313683	     -0.00004887	     -0.21875458	     -0.00030405	     -0.00049784	    195.41276041
      1.15829563	     -0.06100761	     -0.00019148	     -0.20198388	     -0.06506385	      0.88313611	     -0.00004823	     -0.21875752	     -0.00034818	     -0.00050559	    195.41418242
      1.15972890	     -0.06105572	     -0.00018932	     -0.20203165	     -0.06506438	      0.88313538	     -0.00004759	     -0.21876057	     -0.00039061	     -0.00051251	    194.59957087
      1.16116217	     -0.06109830	     -0.00018519	     -0.20207392	     -0.06506497	      0.88313464	     -0.00004694	     -0.21876371	     -0.00043290	     -0.00051923	    194.80017283
      1.16259543	     -0.06114143	     -0.00018216	     -0.20211673	     -0.06506562	      0.88313389	     -0.00004629	     -0.21876692	     -0.00047357	     -0.00052506	    194.15590532
      1.16402870	     -0.06117989	     -0.00017767	     -0.20215489	     -0.06506633	      0.88313314	     -0.00004563	     -0.21877022	     -0.00051412	     -0.00053063	    194.40586038
      1.16546197	     -0.06121821	     -0.00017392	     -0.20219293	     -0.06506709	      0.88313237	     -0.00004496	     -0.21877357	     -0.00055283	     -0.00053471	    193.20158206
      1.16689524	     -0.06124932	     -0.00016906	     -0.20222375	     -0.06506791	      0.88313160	     -0.00004429	     -0.21877701	     -0.00059206	     -0.00053825	    193.74476746
      1.16876547	     -0.06129337	     -0.00016378	     -0.20226743	     -0.06506906	      0.88313059	     -0.00004340	     -0.21878154	     -0.00064155	     -0.00054165	    193.38273225
      1.17014691	     -0.06131523	     -0.00015771	     -0.20228906	     -0.06506998	      0.88312985	     -0.00004274	     -0.21878502	     -0.00067721	     -0.00054225	    192.73240410
      1.17152834	     -0.06133977	     -0.00015353	     -0.20231333	     -0.06507094	      0.88312910	     -0.00004207	     -0.21878851	     -0.00071316	     -0.00054243	    193.04952639
      1.17322526	     -0.06136485	     -0.00014613	     -0.20233813	     -0.06507218	      0.88312818	     -0.00004124	     -0.21879292	     -0.00075549	     -0.00054061	    191.56549860
      1.17459376	     -0.06137911	     -0.00014191	     -0.20235213	     -0.06507324	      0.88312744	     -0.00004056	     -0.21879651	     -0.00079095	     -0.00053811	    192.60409190
      1.17596226	     -0.06139264	     -0.00013582	     -0.20236543	     -0.06507435	      0.88312671	     -0.00003988	     -0.21880012	     -0.00082496	     -0.00053411	    192.06302899
      1.17733075	     -0.06140402	     -0.00013087	     -0.20237656	     -0.06507550	      0.88312598	     -0.00003920	     -0.21880380	     -0.00085924	     -0.00052910	    192.17985729
      1.17922608	     -0.06141685	     -0.00012232	     -0.20238907	     -0.06507717	      0.88312498	     -0.00003824	     -0.21880900	     -0.00090620	     -0.00052042	    191.75454322
      1.18069901	     -0.06142163	     -0.00011799	     -0.20239358	     -0.06507853	      0.88312422	     -0.00003750	     -0.21881313	     -0.00094277	     -0.00051106	    191.51988414
      1.18217194	     -0.06142166	     -0.00011053	     -0.20239337	     -0.06507995	      0.88312348	     -0.00003674	     -0.21881733	     -0.00097938	     -0.00050107	    191.55082405
      1.18364487	     -0.06142438	     -0.00010598	     -0.20239580	     -0.06508142	      0.88312275	     -0.00003599	     -0.21882156	     -0.00101565	     -0.00048945	    191.25314549
      1.18511780	     -0.06142085	     -0.00009874	     -0.20239203	     -0.06508294	      0.88312204	     -0.00003523	     -0.21882590	     -0.00105255	     -0.00047699	    191.63562150
      1.18659073	     -0.06141932	     -0.00009414	     -0.20239022	     -0.06508452	      0.88312134	     -0.00003447	     -0.21883029	     -0.00108877	     -0.00046292	    190.99396285
      1.18806366	     -0.06141012	     -0.00008691	     -0.20238077	     -0.06508615	      0.88312067	     -0.00003371	     -0.21883480	     -0.00112573	     -0.00044786	    191.12608900
      1.18953659	     -0.06140515	     -0.00008243	     -0.20237550	     -0.06508784	      0.88312002	     -0.00003294	     -0.21883935	     -0.00116284	     -0.00043197	    191.26810591
      1.19100952	     -0.06139465	     -0.00007544	     -0.20236475	     -0.06508958	      0.88311940	     -0.00003218	     -0.21884402	     -0.00119958	     -0.00041485	    190.62078653
      1.19248245	     -0.06138536	     -0.00007105	     -0.20235515	     -0.06509137	      0.88311880	     -0.00003141	     -0.21884876	     -0.00123729	     -0.00039713	    191.09046223
      1.19395538	     -0.06137181	     -0.00006431	     -0.20234133	     -0.06509322	      0.88311823	     -0.00003064	     -0.21885361	     -0.00127477	     -0.00037883	    190.93188351
      1.19542831	     -0.06136172	     -0.00005999	     -0.20233094	     -0.06509513	      0.88311769	     -0.00002987	     -0.21885852	     -0.00131243	     -0.00035991	    190.74878250
      1.19690124	     -0.06134555	     -0.00005363	     -0.20231449	     -0.06509709	      0.88311717	     -0.00002910	     -0.21886357	     -0.00135030	     -0.00034040	    190.53992365
      1.19837417	     -0.06133113	     -0.00004930	     -0.20229975	     -0.06509910	      0.88311668	     -0.00002833	     -0.21886868	     -0.00138885	     -0.00032102	    191.05355681
      1.19984710	     -0.06131531	     -0.00004311	     -0.20228365	     -0.06510118	      0.88311623	     -0.00002756	     -0.21887389	     -0.00142687	     -0.00030132	    190.48931578
      1.20132003	     -0.06129995	     -0.00003909	     -0.20226796	     -0.06510331	      0.88311580	     -0.00002680	     -0.21887921	     -0.00146575	     -0.00028171	    190.83350295
      1.20279296	     -0.06128302	     -0.00003314	     -0.20225073	     -0.06510550	      0.88311540	     -0.00002603	     -0.21888465	     -0.00150482	     -0.00026261	    191.04290995
      1.20426589	     -0.06126813	     -0.00002921	     -0.20223552	     -0.06510774	      0.88311502	     -0.00002526	     -0.21889020	     -0.00154338	     -0.00024320	    190.25676293
      1.20573882	     -0.06124772	     -0.00002346	     -0.20221480	     -0.06511004	      0.88311468	     -0.00002450	     -0.21889590	     -0.00158339	     -0.00022479	    191.14048369
      1.20721175	     -0.06123340	     -0.00001959	     -0.20220014	     -0.06511240	      0.88311436	     -0.00002374	     -0.21890168	     -0.00162243	     -0.00020658	    190.38330012
      1.20868468	     -0.06121263	     -0.00001398	     -0.20217905	     -0.06511482	      0.88311407	     -0.00002298	     -0.21890761	     -0.00166292	     -0.00018959	    191.32997699
      1.21015761	     -0.06119792	     -0.00001014	     -0.20216401	     -0.06511730	      0.88311380	     -0.00002222	     -0.21891363	     -0.00170208	     -0.00017266	    190.03454621
      1.21163054	     -0.06117406	     -0.00000463	     -0.20213982	     -0.06511984	      0.88311356	     -0.00002146	     -0.21891981	     -0.00174313	     -0.00015692	    191.17750192
      1.21310346	     -0.06115875	     -0.00000085	     -0.20212416	     -0.06512244	      0.88311334	     -0.00002071	     -0.21892603	     -0.00178367	     -0.00014242	    191.16472555
      1.21457639	     -0.06113732	      0.00000463	     -0.20210241	     -0.06512509	      0.88311314	     -0.00001996	     -0.21893244	     -0.00182384	     -0.00012808	    190.39827916
      1.21604932	     -0.06111729	      0.00000854	     -0.20208202	     -0.06512781	      0.88311296	     -0.00001921	     -0.21893896	     -0.00186547	     -0.00011519	    191.19034088
      1.21752225	     -0.06109616	      0.00001405	     -0.20206057	     -0.06513059	      0.88311280	     -0.00001846	     -0.21894561	     -0.00190668	     -0.00010335	    191.20003327
      1.21899518	     -0.06107789	      0.00001798	     -0.20204194	     -0.06513343	      0.88311266	     -0.00001772	     -0.21895239	     -0.00194793	     -0.00009225	    190.75534843
      1.22046811	     -0.06105541	      0.00002341	     -0.20201911	     -0.06513633	      0.88311253	     -0.00001698	     -0.21895934	     -0.00199036	     -0.00008268	    191.65628957
      1.22194104	     -0.06103827	      0.00002732	     -0.20200162	     -0.06513929	      0.88311241	     -0.00001624	     -0.21896641	     -0.00203167	     -0.00007340	    190.48765086
      1.22341397	     -0.06101543	      0.00003265	     -0.20197843	     -0.06514231	      0.88311231	     -0.00001551	     -0.21897372	     -0.00207487	     -0.00006576	    191.70566970
      1.22488690	     -0.06100258	      0.00003618	     -0.20196521	     -0.06514540	      0.88311222	     -0.00001478	     -0.21898125	     -0.00211697	     -0.00005887	    190.80044648
      1.22635983	     -0.06098543	      0.00004114	     -0.20194770	     -0.06514855	      0.88311214	     -0.00001406	     -0.21898921	     -0.00216064	     -0.00005367	    191.77891648
      1.22783276	     -0.06097982	      0.00004472	     -0.20194170	     -0.06515177	      0.88311206	     -0.00001334	     -0.21899759	     -0.00220302	     -0.00004915	    190.30546431
      1.22930569	     -0.06096732	      0.00004984	     -0.20192884	     -0.06515504	      0.88311199	     -0.00001262	     -0.21900654	     -0.00224737	     -0.00004647	    191.52780539
      1.23077862	     -0.06096873	      0.00005342	     -0.20192987	     -0.06515839	      0.88311192	     -0.00001191	     -0.21901601	     -0.00229093	     -0.00004577	    191.23085073
      1.23225155	     -0.06096675	      0.00005851	     -0.20192752	     -0.06516179	      0.88311186	     -0.00001120	     -0.21902620	     -0.00233411	     -0.00004619	    190.55303190
      1.23372448	     -0.06097083	      0.00006206	     -0.20193121	     -0.06516526	      0.88311179	     -0.00001049	     -0.21903704	     -0.00237828	     -0.00004893	    191.03447014
      1.23519741	     -0.06097584	      0.00006718	     -0.20193585	     -0.06516880	      0.88311171	     -0.00000979	     -0.21904858	     -0.00242196	     -0.00005388	    191.25075274
      1.23667034	     -0.06098728	      0.00007103	     -0.20194692	     -0.06517240	      0.88311163	     -0.00000910	     -0.21906082	     -0.00246480	     -0.00006035	    190.20128224
      1.23814327	     -0.06099343	      0.00007676	     -0.20195272	     -0.06517606	      0.88311153	     -0.00000840	     -0.21907383	     -0.00250881	     -0.00006933	    191.20626594
      1.23961620	     -0.06101250	      0.00008081	     -0.20197142	     -0.06517979	      0.88311142	     -0.00000772	     -0.21908752	     -0.00255134	     -0.00007998	    190.22014189
      1.24108913	     -0.06102490	      0.00008624	     -0.20198347	     -0.06518358	      0.88311130	     -0.00000704	     -0.21910204	     -0.00259426	     -0.00009261	    190.47107930
      1.24256206	     -0.06104377	      0.00009032	     -0.20200198	     -0.06518743	      0.88311115	     -0.00000637	     -0.21911720	     -0.00263651	     -0.00010708	    190.09350341
      1.24403499	     -0.06105856	      0.00009564	     -0.20201643	     -0.06519134	      0.88311098	     -0.00000570	     -0.21913300	     -0.00267894	     -0.00012369	    190.78205558
      1.24550792	     -0.06107996	      0.00009945	     -0.20203748	     -0.06519532	      0.88311078	     -0.00000504	     -0.21914933	     -0.00271953	     -0.00014093	    189.21683873
      1.24698085	     -0.06109044	      0.00010386	     -0.20204761	     -0.06519936	      0.88311056	     -0.00000438	     -0.21916620	     -0.00276150	     -0.00015978	    190.41198576
      1.24845378	     -0.06111263	      0.00010620	     -0.20206943	     -0.06520345	      0.88311031	     -0.00000374	     -0.21918350	     -0.00280200	     -0.00017955	    189.89020188
      1.24992671	     -0.06112613	      0.00010937	     -0.20208258	     -0.06520761	      0.88311003	     -0.00000310	     -0.21920131	     -0.00284210	     -0.00019935	    189.61192995
      1.25139964	     -0.06114273	      0.00011118	     -0.20209881	     -0.06521183	      0.88310973	     -0.00000247	     -0.21921939	     -0.00288232	     -0.00021980	    189.89907996
      1.25287257	     -0.06115584	      0.00011443	     -0.20211159	     -0.06521610	      0.88310939	     -0.00000185	     -0.21923771	     -0.00292132	     -0.00023955	    189.25535351
      1.25434550	     -0.06117034	      0.00011625	     -0.20212573	     -0.06522043	      0.88310902	     -0.00000124	     -0.21925614	     -0.00296093	     -0.00025911	    189.83179742
      1.25616495	     -0.06118520	      0.00011998	     -0.20214018	     -0.06522586	      0.88310853	     -0.00000050	     -0.21927901	     -0.00300809	     -0.00028218	    189.03733919
      1.25741158	     -0.06119322	      0.00012009	     -0.20214788	     -0.06522963	      0.88310817	      0.00000000	     -0.21929461	     -0.00304105	     -0.00029593	    189.29719338
      1.25865822	     -0.06120270	      0.00012133	     -0.20215706	     -0.06523345	      0.88310779	      0.00000049	     -0.21931014	     -0.00307337	     -0.00030933	    189.74436046
      1.26043349	     -0.06121964	      0.00012175	     -0.20217357	     -0.06523894	      0.88310722	      0.00000118	     -0.21933220	     -0.00311836	     -0.00032693	    189.61928679
      1.26220876	     -0.06123024	      0.00012338	     -0.20218377	     -0.06524452	      0.88310663	      0.00000186	     -0.21935410	     -0.00316269	     -0.00034151	    189.19801305
      1.26366380	     -0.06124827	      0.00012148	     -0.20220141	     -0.06524915	      0.88310613	      0.00000240	     -0.21937178	     -0.00319966	     -0.00035193	    190.09099210
      1.26511883	     -0.06125763	      0.00012263	     -0.20221045	     -0.06525383	      0.88310561	      0.00000293	     -0.21938936	     -0.00323541	     -0.00035998	    189.83563459
      1.26657387	     -0.06127620	      0.00012105	     -0.20222865	     -0.06525856	      0.88310508	      0.00000345	     -0.21940666	     -0.00327114	     -0.00036657	    189.97270832
      1.26802890	     -0.06128948	      0.00012122	     -0.20224160	     -0.06526335	      0.88310454	      0.00000396	     -0.21942381	     -0.00330637	     -0.00037101	    189.87148970
      1.26948394	     -0.06130880	      0.00011934	     -0.20226056	     -0.06526818	      0.88310400	      0.00000447	     -0.21944069	     -0.00334143	     -0.00037387	    190.01633317
      1.27124943	     -0.06133010	      0.00011912	     -0.20228147	     -0.06527412	      0.88310334	      0.00000506	     -0.21946096	     -0.00338351	     -0.00037551	    190.25403081
      1.27252303	     -0.06135111	      0.00011637	     -0.20230214	     -0.06527845	      0.88310286	      0.00000548	     -0.21947533	     -0.00341329	     -0.00037444	    189.83805978
      1.27379663	     -0.06137092	      0.00011541	     -0.20232166	     -0.06528281	      0.88310239	      0.00000590	     -0.21948957	     -0.00344299	     -0.00037305	    190.15730095
      1.27545479	     -0.06140200	      0.00011297	     -0.20235236	     -0.06528856	      0.88310177	      0.00000642	     -0.21950793	     -0.00348067	     -0.00037022	    189.99395672
      1.27711295	     -0.06143050	      0.00011171	     -0.20238049	     -0.06529436	      0.88310116	      0.00000694	     -0.21952606	     -0.00351753	     -0.00036582	    189.54879176
      1.27877110	     -0.06146849	      0.00010780	     -0.20241808	     -0.06530022	      0.88310056	      0.00000744	     -0.21954387	     -0.00355470	     -0.00036116	    190.56134519
      1.28018485	     -0.06149454	      0.00010766	     -0.20244385	     -0.06530527	      0.88310005	      0.00000786	     -0.21955892	     -0.00358466	     -0.00035593	    189.85169243
      1.28159859	     -0.06152874	      0.00010478	     -0.20247773	     -0.06531036	      0.88309955	      0.00000827	     -0.21957376	     -0.00361466	     -0.00035096	    190.10820351
      1.28301233	     -0.06156176	      0.00010368	     -0.20251046	     -0.06531549	      0.88309906	      0.00000868	     -0.21958846	     -0.00364368	     -0.00034575	    189.83169639
      1.28442607	     -0.06159744	      0.00010120	     -0.20254584	     -0.06532066	      0.88309857	      0.00000907	     -0.21960298	     -0.00367219	     -0.00034039	    189.61567283
      1.28583982	     -0.06163144	      0.00009970	     -0.20257956	     -0.06532587	      0.88309809	      0.00000946	     -0.21961734	     -0.00370033	     -0.00033524	    189.76887476
      1.28774019	     -0.06168339	      0.00009631	     -0.20263114	     -0.06533294	      0.88309746	      0.00000997	     -0.21963634	     -0.00373711	     -0.00032899	    189.85862191
      1.28924089	     -0.06172114	      0.00009546	     -0.20266862	     -0.06533857	      0.88309697	      0.00001036	     -0.21965118	     -0.00376468	     -0.00032376	    188.86834758
      1.29074160	     -0.06176280	      0.00009212	     -0.20270998	     -0.06534424	      0.88309649	      0.00001075	     -0.21966579	     -0.00379281	     -0.00031978	    189.71081528
      1.29224230	     -0.06180315	      0.00009134	     -0.20275008	     -0.06534995	      0.88309601	      0.00001112	     -0.21968023	     -0.00381894	     -0.00031578	    188.78190803
      1.29374301	     -0.06184658	      0.00008801	     -0.20279323	     -0.06535570	      0.88309554	      0.00001149	     -0.21969449	     -0.00384530	     -0.00031294	    189.17418699
      1.29524371	     -0.06188821	      0.00008726	     -0.20283462	     -0.06536149	      0.88309507	      0.00001184	     -0.21970857	     -0.00387027	     -0.00031062	    188.65053141
      1.29674442	     -0.06193215	      0.00008389	     -0.20287830	     -0.06536732	      0.88309461	      0.00001219	     -0.21972247	     -0.00389475	     -0.00030877	    188.40134091
      1.29824512	     -0.06197236	      0.00008308	     -0.20291828	     -0.06537318	      0.88309415	      0.00001253	     -0.21973620	     -0.00391884	     -0.00030811	    188.69499267
      1.29974583	     -0.06201939	      0.00007969	     -0.20296506	     -0.06537908	      0.88309369	      0.00001287	     -0.21974973	     -0.00394144	     -0.00030785	    187.81961530
      1.30124653	     -0.06205863	      0.00007870	     -0.20300408	     -0.06538501	      0.88309322	      0.00001319	     -0.21976314	     -0.00396409	     -0.00030831	    188.00661441
      1.30274724	     -0.06210615	      0.00007527	     -0.20305135	     -0.06539098	      0.88309276	      0.00001350	     -0.21977631	     -0.00398614	     -0.00030996	    188.34602407
      1.30424795	     -0.06214889	      0.00007400	     -0.20309390	     -0.06539697	      0.88309229	      0.00001381	     -0.21978938	     -0.00400632	     -0.00031126	    186.99649601
      1.30574865	     -0.06219337	      0.00007065	     -0.20313814	     -0.06540300	      0.88309182	      0.00001411	     -0.21980227	     -0.00402745	     -0.00031396	    187.99713824
      1.30724936	     -0.06223809	      0.00006918	     -0.20318268	     -0.06540906	      0.88309135	      0.00001440	     -0.21981501	     -0.00404630	     -0.00031674	    186.80648339
      1.30875006	     -0.06228135	      0.00006597	     -0.20322572	     -0.06541515	      0.88309087	      0.00001468	     -0.21982759	     -0.00406585	     -0.00032037	    187.51858958
      1.31025077	     -0.06232640	      0.00006444	     -0.20327060	     -0.06542126	      0.88309039	      0.00001495	     -0.21983996	     -0.00408374	     -0.00032427	    186.86099453
      1.31175147	     -0.06236977	      0.00006122	     -0.20331376	     -0.06542740	      0.88308990	      0.00001522	     -0.21985216	     -0.00410136	     -0.00032824	    186.75156664
      1.31325218	     -0.06241069	      0.00005973	     -0.20335452	     -0.06543357	      0.88308940	      0.00001547	     -0.21986414	     -0.00411868	     -0.00033309	    187.23133812
      1.31475288	     -0.06245562	      0.00005667	     -0.20339927	     -0.06543976	      0.88308890	      0.00001572	     -0.21987587	     -0.00413411	     -0.00033745	    185.95385860
      1.31625359	     -0.06249262	      0.00005500	     -0.20343612	     -0.06544598	      0.88308839	      0.00001596	     -0.21988739	     -0.00415044	     -0.00034222	    186.83149303
      1.31773253	     -0.06253517	      0.00005215	     -0.20347849	     -0.06545213	      0.88308788	      0.00001619	     -0.21989842	     -0.00416532	     -0.00034730	    186.95106837
      1.31921147	     -0.06257345	      0.00005034	     -0.20351664	     -0.06545830	      0.88308736	      0.00001642	     -0.21990924	     -0.00417880	     -0.00035144	    185.88656607
      1.32069042	     -0.06261031	      0.00004764	     -0.20355334	     -0.06546449	      0.88308684	      0.00001663	     -0.21991979	     -0.00419309	     -0.00035602	    186.83160880
      1.32287704	     -0.06267237	      0.00004586	     -0.20361525	     -0.06547368	      0.88308606	      0.00001693	     -0.21993492	     -0.00421010	     -0.00036259	    183.87412653
      1.32403305	     -0.06268813	      0.00004270	     -0.20363087	     -0.06547856	      0.88308564	      0.00001709	     -0.21994262	     -0.00422204	     -0.00036428	    186.07293799
      1.32518906	     -0.06271419	      0.00004101	     -0.20365682	     -0.06548344	      0.88308521	      0.00001724	     -0.21995000	     -0.00423163	     -0.00036615	    186.37110187
      1.32701497	     -0.06275552	      0.00003847	     -0.20369801	     -0.06549118	      0.88308454	      0.00001746	     -0.21996130	     -0.00424550	     -0.00036976	    186.91935840
      1.32924365	     -0.06280658	      0.00003554	     -0.20374894	     -0.06550066	      0.88308371	      0.00001773	     -0.21997426	     -0.00425926	     -0.00037330	    184.85118329
      1.33049634	     -0.06281398	      0.00003387	     -0.20375622	     -0.06550600	      0.88308325	      0.00001787	     -0.21998120	     -0.00426921	     -0.00037347	    186.58047343
      1.33174903	     -0.06283300	      0.00003206	     -0.20377515	     -0.06551136	      0.88308278	      0.00001800	     -0.21998763	     -0.00427748	     -0.00037320	    186.84143646
      1.33374578	     -0.06286236	      0.00002890	     -0.20380440	     -0.06551991	      0.88308203	      0.00001821	     -0.21999722	     -0.00428863	     -0.00037163	    185.63343114
      1.33526453	     -0.06287424	      0.00002690	     -0.20381617	     -0.06552643	      0.88308147	      0.00001836	     -0.22000391	     -0.00429870	     -0.00036908	    187.19136853
      1.33678328	     -0.06289005	      0.00002393	     -0.20383187	     -0.06553297	      0.88308091	      0.00001850	     -0.22001000	     -0.00430741	     -0.00036502	    187.23121790
      1.33822912	     -0.06290437	      0.00002142	     -0.20384608	     -0.06553920	      0.88308039	      0.00001863	     -0.22001539	     -0.00431615	     -0.00036026	    187.82635033
      1.33967496	     -0.06292010	      0.00001836	     -0.20386171	     -0.06554545	      0.88307987	      0.00001876	     -0.22002043	     -0.00432393	     -0.00035340	    186.85749663
      1.34112079	     -0.06293332	      0.00001565	     -0.20387482	     -0.06555171	      0.88307937	      0.00001888	     -0.22002521	     -0.00433315	     -0.00034602	    187.79891910
      1.34305535	     -0.06295858	      0.00001154	     -0.20389995	     -0.06556010	      0.88307871	      0.00001903	     -0.22003120	     -0.00434366	     -0.00033439	    186.36174268
      1.34451107	     -0.06296734	      0.00000934	     -0.20390860	     -0.06556643	      0.88307823	      0.00001913	     -0.22003551	     -0.00435376	     -0.00032538	    188.37896914
      1.34596679	     -0.06298699	      0.00000633	     -0.20392815	     -0.06557277	      0.88307776	      0.00001923	     -0.22003950	     -0.00436183	     -0.00031539	    187.51874912
      1.34774286	     -0.06300459	      0.00000360	     -0.20394564	     -0.06558053	      0.88307721	      0.00001935	     -0.22004424	     -0.00437265	     -0.00030364	    188.03976957
      1.34910284	     -0.06302098	      0.00000097	     -0.20396193	     -0.06558648	      0.88307681	      0.00001943	     -0.22004766	     -0.00438047	     -0.00029364	    187.40216993
      1.35046283	     -0.06303698	     -0.00000104	     -0.20397784	     -0.06559245	      0.88307641	      0.00001951	     -0.22005100	     -0.00438864	     -0.00028475	    188.04889494
      1.35220412	     -0.06306249	     -0.00000409	     -0.20400325	     -0.06560010	      0.88307593	      0.00001961	     -0.22005520	     -0.00439819	     -0.00027448	    187.92073973
      1.35394541	     -0.06308256	     -0.00000597	     -0.20402322	     -0.06560776	      0.88307546	      0.00001969	     -0.22005935	     -0.00440753	     -0.00026516	    188.08011484
      1.35529491	     -0.06310509	     -0.00000885	     -0.20404566	     -0.06561372	      0.88307510	      0.00001976	     -0.22006246	     -0.00441441	     -0.00025881	    187.85746240
      1.35664441	     -0.06312233	     -0.00001047	     -0.20406283	     -0.06561968	      0.88307476	      0.00001981	     -0.22006556	     -0.00442144	     -0.00025372	    188.42279621
      1.35836510	     -0.06315025	     -0.00001324	     -0.20409065	     -0.06562729	      0.88307433	      0.00001988	     -0.22006941	     -0.00442889	     -0.00024825	    187.32694629
      1.36008580	     -0.06316932	     -0.00001516	     -0.20410963	     -0.06563492	      0.88307390	      0.00001994	     -0.22007323	     -0.00443817	     -0.00024494	    189.52486188
      1.36144063	     -0.06319494	     -0.00001771	     -0.20413519	     -0.06564094	      0.88307357	      0.00001999	     -0.22007610	     -0.00444298	     -0.00024301	    188.01221275
      1.36279546	     -0.06321391	     -0.00001939	     -0.20415409	     -0.06564696	      0.88307324	      0.00002003	     -0.22007901	     -0.00444877	     -0.00024252	    188.47246358
      1.36447352	     -0.06324278	     -0.00002209	     -0.20418288	     -0.06565443	      0.88307284	      0.00002007	     -0.22008256	     -0.00445491	     -0.00024341	    187.94671290
      1.36615157	     -0.06326485	     -0.00002372	     -0.20420488	     -0.06566191	      0.88307243	      0.00002011	     -0.22008611	     -0.00446096	     -0.00024565	    187.94003889
      1.36758917	     -0.06328985	     -0.00002630	     -0.20422981	     -0.06566833	      0.88307207	      0.00002014	     -0.22008905	     -0.00446606	     -0.00024886	    188.20229256
      1.36902676	     -0.06331133	     -0.00002784	     -0.20425124	     -0.06567475	      0.88307171	      0.00002016	     -0.22009201	     -0.00447092	     -0.00025357	    188.88614296
      1.37046435	     -0.06333700	     -0.00002988	     -0.20427685	     -0.06568118	      0.88307134	      0.00002018	     -0.22009497	     -0.00447451	     -0.00025902	    188.16433491
      1.37190195	     -0.06335870	     -0.00003148	     -0.20429850	     -0.06568762	      0.88307096	      0.00002020	     -0.22009795	     -0.00447882	     -0.00026595	    188.98542239
      1.37333954	     -0.06338445	     -0.00003331	     -0.20432420	     -0.06569406	      0.88307058	      0.00002021	     -0.22010092	     -0.00448165	     -0.00027331	    188.13740732
      1.37477713	     -0.06340745	     -0.00003496	     -0.20434715	     -0.06570051	      0.88307018	      0.00002022	     -0.22010392	     -0.00448529	     -0.00028200	    188.98196638
      1.37659598	     -0.06344393	     -0.00003725	     -0.20438359	     -0.06570867	      0.88306965	      0.00002023	     -0.22010774	     -0.00448743	     -0.00029365	    187.14380466
      1.37817066	     -0.06346201	     -0.00003880	     -0.20440162	     -0.06571574	      0.88306918	      0.00002023	     -0.22011114	     -0.00449133	     -0.00030457	    189.15458340
      1.37974533	     -0.06349515	     -0.00004129	     -0.20443471	     -0.06572281	      0.88306869	      0.00002023	     -0.22011444	     -0.00449284	     -0.00031634	    188.48542045
      1.38132001	     -0.06352107	     -0.00004305	     -0.20446060	     -0.06572989	      0.88306819	      0.00002022	     -0.22011791	     -0.00449458	     -0.00032863	    189.15977372
      1.38289469	     -0.06355384	     -0.00004559	     -0.20449333	     -0.06573696	      0.88306766	      0.00002022	     -0.22012140	     -0.00449483	     -0.00034089	    188.14666381
      1.38426190	     -0.06357523	     -0.00004690	     -0.20451470	     -0.06574311	      0.88306719	      0.00002021	     -0.22012455	     -0.00449562	     -0.00035227	    189.13183336
      1.38562912	     -0.06360240	     -0.00004852	     -0.20454185	     -0.06574926	      0.88306670	      0.00002019	     -0.22012771	     -0.00449505	     -0.00036348	    188.58142641
      1.38730106	     -0.06363241	     -0.00004966	     -0.20457186	     -0.06575677	      0.88306608	      0.00002017	     -0.22013169	     -0.00449427	     -0.00037737	    188.71966224
      1.38897300	     -0.06366911	     -0.00005151	     -0.20460855	     -0.06576428	      0.88306543	      0.00002015	     -0.22013577	     -0.00449209	     -0.00039075	    187.56297974
      1.39064494	     -0.06369353	     -0.00005212	     -0.20463297	     -0.06577179	      0.88306477	      0.00002013	     -0.22014006	     -0.00449097	     -0.00040409	    189.17683563
      1.39197386	     -0.06372460	     -0.00005361	     -0.20466405	     -0.06577776	      0.88306423	      0.00002010	     -0.22014341	     -0.00448822	     -0.00041438	    188.41120231
      1.39330277	     -0.06375032	     -0.00005442	     -0.20468978	     -0.06578372	      0.88306367	      0.00002008	     -0.22014690	     -0.00448560	     -0.00042466	    188.78358240
      1.39507759	     -0.06378952	     -0.00005590	     -0.20472901	     -0.06579168	      0.88306290	      0.00002004	     -0.22015170	     -0.00448068	     -0.00043808	    188.12792069
      1.39685240	     -0.06382127	     -0.00005646	     -0.20476081	     -0.06579963	      0.88306211	      0.00002000	     -0.22015667	     -0.00447539	     -0.00045049	    188.24987438
      1.39826467	     -0.06385406	     -0.00005798	     -0.20479361	     -0.06580595	      0.88306147	      0.00001997	     -0.22016062	     -0.00447064	     -0.00046031	    188.28292850
      1.39967693	     -0.06388282	     -0.00005849	     -0.20482241	     -0.06581226	      0.88306081	      0.00001993	     -0.22016468	     -0.00446513	     -0.00046976	    188.33916697
      1.40137494	     -0.06392276	     -0.00005987	     -0.20486241	     -0.06581983	      0.88306001	      0.00001989	     -0.22016968	     -0.00445735	     -0.00048055	    187.51425038
      1.40307294	     -0.06395466	     -0.00006002	     -0.20489438	     -0.06582739	      0.88305918	      0.00001984	     -0.22017486	     -0.00444948	     -0.00049068	    187.72550131
      1.40445271	     -0.06398851	     -0.00006142	     -0.20492828	     -0.06583353	      0.88305850	      0.00001980	     -0.22017904	     -0.00444234	     -0.00049836	    187.51205000
      1.40583249	     -0.06401853	     -0.00006186	     -0.20495836	     -0.06583965	      0.88305781	      0.00001975	     -0.22018337	     -0.00443499	     -0.00050607	    188.00411762
      1.40751653	     -0.06406129	     -0.00006292	     -0.20500120	     -0.06584711	      0.88305695	      0.00001970	     -0.22018877	     -0.00442388	     -0.00051455	    186.41260807
      1.40920056	     -0.06409433	     -0.00006332	     -0.20503433	     -0.06585455	      0.88305607	      0.00001964	     -0.22019436	     -0.00441420	     -0.00052277	    188.05089854
      1.41070827	     -0.06413740	     -0.00006442	     -0.20507748	     -0.06586120	      0.88305528	      0.00001958	     -0.22019937	     -0.00440297	     -0.00052966	    186.72767103
      1.41221597	     -0.06417092	     -0.00006437	     -0.20511110	     -0.06586783	      0.88305448	      0.00001953	     -0.22020462	     -0.00439222	     -0.00053627	    187.16352308
      1.41372368	     -0.06421188	     -0.00006496	     -0.20515215	     -0.06587444	      0.88305366	      0.00001947	     -0.22020993	     -0.00437997	     -0.00054212	    186.15442754
      1.41523138	     -0.06424962	     -0.00006508	     -0.20519001	     -0.06588104	      0.88305284	      0.00001941	     -0.22021545	     -0.00436831	     -0.00054838	    187.13414157
      1.41673909	     -0.06429331	     -0.00006571	     -0.20523381	     -0.06588762	      0.88305201	      0.00001934	     -0.22022112	     -0.00435416	     -0.00055375	    185.41296562
      1.41824679	     -0.06433057	     -0.00006605	     -0.20527118	     -0.06589417	      0.88305117	      0.00001928	     -0.22022703	     -0.00434129	     -0.00055951	    186.58139903
      1.41975450	     -0.06437672	     -0.00006674	     -0.20531746	     -0.06590070	      0.88305032	      0.00001921	     -0.22023309	     -0.00432599	     -0.00056479	    185.20985727
      1.42126221	     -0.06441813	     -0.00006705	     -0.20535900	     -0.06590722	      0.88304947	      0.00001914	     -0.22023941	     -0.00431152	     -0.00057050	    186.08943663
      1.42276991	     -0.06446556	     -0.00006746	     -0.20540657	     -0.06591370	      0.88304860	      0.00001907	     -0.22024590	     -0.00429449	     -0.00057546	    184.29054837
      1.42427762	     -0.06450623	     -0.00006747	     -0.20544739	     -0.06592017	      0.88304773	      0.00001899	     -0.22025261	     -0.00427860	     -0.00058084	    185.34680984
      1.42593057	     -0.06455944	     -0.00006746	     -0.20550078	     -0.06592722	      0.88304677	      0.00001891	     -0.22026009	     -0.00425903	     -0.00058708	    184.69221514
      1.42758352	     -0.06460782	     -0.00006687	     -0.20554936	     -0.06593425	      0.88304579	      0.00001882	     -0.22026785	     -0.00423811	     -0.00059246	    183.65890055
      1.42923648	     -0.06465687	     -0.00006629	     -0.20559860	     -0.06594124	      0.88304481	      0.00001874	     -0.22027578	     -0.00421762	     -0.00059872	    184.34037647
      1.43088943	     -0.06470343	     -0.00006467	     -0.20564539	     -0.06594819	      0.88304381	      0.00001865	     -0.22028384	     -0.00419469	     -0.00060409	    183.51290864
      1.43254238	     -0.06475549	     -0.00006378	     -0.20569767	     -0.06595510	      0.88304281	      0.00001856	     -0.22029201	     -0.00417179	     -0.00061021	    183.69392814
      1.43394679	     -0.06479005	     -0.00006144	     -0.20573245	     -0.06596095	      0.88304195	      0.00001848	     -0.22029911	     -0.00415078	     -0.00061459	    183.22463324
      1.43535121	     -0.06482892	     -0.00005959	     -0.20577155	     -0.06596676	      0.88304108	      0.00001840	     -0.22030622	     -0.00412970	     -0.00061930	    183.21506733
      1.43675562	     -0.06486377	     -0.00005694	     -0.20580664	     -0.06597255	      0.88304021	      0.00001833	     -0.22031340	     -0.00410740	     -0.00062315	    182.48539770
      1.43816003	     -0.06489607	     -0.00005406	     -0.20583918	     -0.06597830	      0.88303933	      0.00001825	     -0.22032059	     -0.00408535	     -0.00062685	    182.77789391
      1.44015771	     -0.06494133	     -0.00004904	     -0.20588482	     -0.06598643	      0.88303808	      0.00001814	     -0.22033085	     -0.00405160	     -0.00063069	    181.00354193
      1.44215538	     -0.06497226	     -0.00004409	     -0.20591609	     -0.06599449	      0.88303681	      0.00001803	     -0.22034120	     -0.00402108	     -0.00063379	    184.68075708
      1.44346288	     -0.06500055	     -0.00003948	     -0.20594467	     -0.06599973	      0.88303599	      0.00001797	     -0.22034785	     -0.00399657	     -0.00063358	    181.30087448
      1.44477038	     -0.06501977	     -0.00003529	     -0.20596414	     -0.06600494	      0.88303516	      0.00001790	     -0.22035458	     -0.00397431	     -0.00063354	    181.84018100
      1.44659046	     -0.06504777	     -0.00002871	     -0.20599253	     -0.06601215	      0.88303401	      0.00001780	     -0.22036396	     -0.00394207	     -0.00063231	    181.24790959
      1.44841055	     -0.06506793	     -0.00002251	     -0.20601306	     -0.06601929	      0.88303286	      0.00001771	     -0.22037340	     -0.00390964	     -0.00062859	    180.94323931
      1.44990127	     -0.06508235	     -0.00001601	     -0.20602780	     -0.06602510	      0.88303192	      0.00001763	     -0.22038113	     -0.00388353	     -0.00062481	    181.33974873
      1.45139199	     -0.06509403	     -0.00001044	     -0.20603979	     -0.06603087	      0.88303100	      0.00001755	     -0.22038889	     -0.00385656	     -0.00061908	    181.00658891
      1.45330167	     -0.06510574	     -0.00000172	     -0.20605192	     -0.06603820	      0.88302982	      0.00001745	     -0.22039890	     -0.00382220	     -0.00061028	    180.70774539
      1.45467630	     -0.06511411	      0.00000312	     -0.20606057	     -0.06604344	      0.88302899	      0.00001738	     -0.22040613	     -0.00379768	     -0.00060273	    181.00238963
      1.45605093	     -0.06512240	      0.00000915	     -0.20606915	     -0.06604864	      0.88302817	      0.00001731	     -0.22041346	     -0.00377279	     -0.00059377	    180.43415134
      1.45785436	     -0.06513545	      0.00001600	     -0.20608257	     -0.06605542	      0.88302711	      0.00001721	     -0.22042337	     -0.00374065	     -0.00058083	    180.25264678
      1.45965779	     -0.06515124	      0.00002425	     -0.20609873	     -0.06606214	      0.88302607	      0.00001711	     -0.22043378	     -0.00370795	     -0.00056561	    178.66982369
      1.46102519	     -0.06516638	      0.00002860	     -0.20611412	     -0.06606719	      0.88302531	      0.00001703	     -0.22044212	     -0.00368508	     -0.00055411	    180.33365152
      1.46239259	     -0.06518996	      0.00003436	     -0.20613797	     -0.06607221	      0.88302456	      0.00001695	     -0.22045103	     -0.00366046	     -0.00054222	    179.50042749
      1.46417125	     -0.06522516	      0.00004120	     -0.20617352	     -0.06607869	      0.88302361	      0.00001685	     -0.22046371	     -0.00362911	     -0.00052774	    179.64772526
      1.46594992	     -0.06526829	      0.00004960	     -0.20621702	     -0.06608512	      0.88302268	      0.00001674	     -0.22047765	     -0.00359606	     -0.00051368	    177.70940421
      1.46726945	     -0.06530265	      0.00005441	     -0.20625163	     -0.06608985	      0.88302201	      0.00001666	     -0.22048890	     -0.00357304	     -0.00050531	    179.16396552
      1.46858898	     -0.06534359	      0.00006036	     -0.20629285	     -0.06609455	      0.88302135	      0.00001658	     -0.22050097	     -0.00354789	     -0.00049781	    178.20584398
      1.47032125	     -0.06540002	      0.00006787	     -0.20634964	     -0.06610067	      0.88302049	      0.00001646	     -0.22051810	     -0.00351528	     -0.00049119	    178.71182882
      1.47205351	     -0.06546750	      0.00007591	     -0.20641752	     -0.06610673	      0.88301964	      0.00001635	     -0.22053668	     -0.00347907	     -0.00048675	    175.60935871
      1.47358394	     -0.06551953	      0.00008239	     -0.20646987	     -0.06611203	      0.88301890	      0.00001624	     -0.22055439	     -0.00344973	     -0.00048635	    178.05644494
      1.47511437	     -0.06558687	      0.00008960	     -0.20653759	     -0.06611728	      0.88301815	      0.00001614	     -0.22057314	     -0.00341603	     -0.00048823	    175.84315654
      1.47664479	     -0.06565120	      0.00009609	     -0.20660226	     -0.06612249	      0.88301740	      0.00001602	     -0.22059311	     -0.00338346	     -0.00049346	    177.08275487
      1.47817522	     -0.06572245	      0.00010323	     -0.20667391	     -0.06612764	      0.88301664	      0.00001591	     -0.22061418	     -0.00334777	     -0.00050108	    175.44628131
      1.47970565	     -0.06579218	      0.00010993	     -0.20674402	     -0.06613273	      0.88301587	      0.00001579	     -0.22063635	     -0.00331194	     -0.00051145	    175.69418348
      1.48123607	     -0.06586509	      0.00011620	     -0.20681733	     -0.06613777	      0.88301508	      0.00001567	     -0.22065957	     -0.00327398	     -0.00052431	    174.62447621
      1.48276650	     -0.06593721	      0.00012211	     -0.20688985	     -0.06614275	      0.88301426	      0.00001554	     -0.22068385	     -0.00323510	     -0.00053917	    174.34011203
      1.48429693	     -0.06601464	      0.00012784	     -0.20696769	     -0.06614767	      0.88301342	      0.00001541	     -0.22070911	     -0.00319501	     -0.00055632	    174.17634821
      1.48618376	     -0.06611171	      0.00013465	     -0.20706530	     -0.06615365	      0.88301235	      0.00001525	     -0.22074161	     -0.00314279	     -0.00057995	    173.12636095
      1.48807059	     -0.06620806	      0.00014219	     -0.20716220	     -0.06615953	      0.88301124	      0.00001507	     -0.22077552	     -0.00308832	     -0.00060422	    171.21346795
      1.48957411	     -0.06628838	      0.00014611	     -0.20724294	     -0.06616415	      0.88301031	      0.00001492	     -0.22080341	     -0.00304470	     -0.00062529	    172.72965561
      1.49107764	     -0.06637358	      0.00015174	     -0.20732862	     -0.06616869	      0.88300936	      0.00001477	     -0.22083218	     -0.00299777	     -0.00064771	    171.85174012
      1.49258116	     -0.06645934	      0.00015653	     -0.20741486	     -0.06617316	      0.88300836	      0.00001462	     -0.22086178	     -0.00294924	     -0.00067014	    171.23702933
      1.49446510	     -0.06656665	      0.00016331	     -0.20752280	     -0.06617866	      0.88300708	      0.00001441	     -0.22089989	     -0.00288684	     -0.00069874	    171.14823590
      1.49609910	     -0.06666476	      0.00016789	     -0.20762147	     -0.06618333	      0.88300591	      0.00001423	     -0.22093378	     -0.00282931	     -0.00072270	    169.64152193
      1.49773310	     -0.06675834	      0.00017390	     -0.20771564	     -0.06618790	      0.88300471	      0.00001404	     -0.22096846	     -0.00277158	     -0.00074657	    170.18989489
      1.49936709	     -0.06686117	      0.00017764	     -0.20781907	     -0.06619238	      0.88300348	      0.00001384	     -0.22100376	     -0.00271018	     -0.00076867	    168.87601074
      1.50100109	     -0.06695882	      0.00018276	     -0.20791734	     -0.06619676	      0.88300220	      0.00001364	     -0.22103985	     -0.00264826	     -0.00079057	    169.56076663
      1.50263509	     -0.06706358	      0.00018540	     -0.20802272	     -0.06620103	      0.88300089	      0.00001343	     -0.22107662	     -0.00258231	     -0.00080998	    167.68483848
      1.50426908	     -0.06716067	      0.00019030	     -0.20812046	     -0.06620520	      0.88299955	      0.00001322	     -0.22111419	     -0.00251653	     -0.00082885	    168.78547303
      1.50590308	     -0.06726947	      0.00019277	     -0.20822993	     -0.06620926	      0.88299819	      0.00001300	     -0.22115224	     -0.00244613	     -0.00084502	    166.61863423
      1.50753708	     -0.06736573	      0.00019774	     -0.20832689	     -0.06621319	      0.88299679	      0.00001277	     -0.22119086	     -0.00237621	     -0.00086045	    168.04264152
      1.50917108	     -0.06747256	      0.00020061	     -0.20843445	     -0.06621702	      0.88299538	      0.00001254	     -0.22122970	     -0.00230114	     -0.00087281	    165.45009912
      1.51062746	     -0.06755668	      0.00020550	     -0.20851924	     -0.06622032	      0.88299410	      0.00001234	     -0.22126463	     -0.00223527	     -0.00088279	    166.91139046
      1.51208385	     -0.06764758	      0.00020914	     -0.20861084	     -0.06622353	      0.88299281	      0.00001212	     -0.22129961	     -0.00216550	     -0.00088999	    165.35139175
      1.51354023	     -0.06773151	      0.00021295	     -0.20869546	     -0.06622663	      0.88299151	      0.00001191	     -0.22133470	     -0.00209566	     -0.00089596	    165.90654688
      1.51499662	     -0.06781682	      0.00021556	     -0.20878149	     -0.06622963	      0.88299020	      0.00001168	     -0.22136988	     -0.00202287	     -0.00089917	    164.56024214
      1.51645301	     -0.06789861	      0.00021789	     -0.20886398	     -0.06623252	      0.88298889	      0.00001146	     -0.22140516	     -0.00194983	     -0.00090060	    164.95349014
      1.51903768	     -0.06805384	      0.00022207	     -0.20902052	     -0.06623739	      0.88298656	      0.00001104	     -0.22146771	     -0.00181437	     -0.00089871	    163.16640225
      1.52037470	     -0.06812054	      0.00022414	     -0.20908791	     -0.06623977	      0.88298536	      0.00001082	     -0.22150017	     -0.00174374	     -0.00089413	    163.76972970
      1.52171172	     -0.06819368	      0.00022594	     -0.20916176	     -0.06624205	      0.88298417	      0.00001060	     -0.22153235	     -0.00167084	     -0.00088870	    163.54783760
      1.52375325	     -0.06830392	      0.00022891	     -0.20927311	     -0.06624535	      0.88298237	      0.00001025	     -0.22158115	     -0.00155716	     -0.00087837	    163.65584780
      1.52546911	     -0.06839072	      0.00023183	     -0.20936089	     -0.06624793	      0.88298087	      0.00000994	     -0.22162169	     -0.00145807	     -0.00086512	    161.41118824
      1.52718496	     -0.06846261	      0.00023514	     -0.20943375	     -0.06625035	      0.88297940	      0.00000963	     -0.22166157	     -0.00135964	     -0.00085000	    163.28576904
      1.52890081	     -0.06855065	      0.00023692	     -0.20952280	     -0.06625260	      0.88297796	      0.00000930	     -0.22170043	     -0.00125655	     -0.00083294	    161.85069379
      1.53061667	     -0.06861370	      0.00023913	     -0.20958687	     -0.06625466	      0.88297654	      0.00000897	     -0.22173854	     -0.00115297	     -0.00081198	    161.97117534
      1.53216019	     -0.06867549	      0.00024008	     -0.20964958	     -0.06625637	      0.88297531	      0.00000866	     -0.22177169	     -0.00105762	     -0.00079143	    161.51785213
      1.53370371	     -0.06872998	      0.00024062	     -0.20970499	     -0.06625793	      0.88297410	      0.00000834	     -0.22180389	     -0.00096168	     -0.00076952	    162.25743153
      1.53524723	     -0.06878573	      0.00024018	     -0.20976168	     -0.06625934	      0.88297293	      0.00000802	     -0.22183505	     -0.00086288	     -0.00074485	    160.74159824
      1.53679074	     -0.06883274	      0.00023903	     -0.20980960	     -0.06626059	      0.88297180	      0.00000768	     -0.22186516	     -0.00076488	     -0.00071878	    161.80428765
      1.53877843	     -0.06890048	      0.00023607	     -0.20987854	     -0.06626199	      0.88297041	      0.00000724	     -0.22190224	     -0.00063397	     -0.00068194	    158.75369681
      1.54033956	     -0.06893950	      0.00023273	     -0.20991846	     -0.06626290	      0.88296937	      0.00000688	     -0.22193023	     -0.00053423	     -0.00065080	    161.57174692
      1.54190070	     -0.06898679	      0.00022989	     -0.20996670	     -0.06626365	      0.88296838	      0.00000652	     -0.22195696	     -0.00043040	     -0.00061853	    160.53851350
      1.54346183	     -0.06902934	      0.00022612	     -0.21001019	     -0.06626424	      0.88296744	      0.00000615	     -0.22198260	     -0.00032667	     -0.00058484	    160.79909301
      1.54502297	     -0.06907035	      0.00022233	     -0.21005215	     -0.06626467	      0.88296655	      0.00000577	     -0.22200708	     -0.00022155	     -0.00055037	    160.39458820
      1.54690438	     -0.06911693	      0.00021725	     -0.21009987	     -0.06626497	      0.88296556	      0.00000530	     -0.22203500	     -0.00009409	     -0.00050816	    160.46975137
      1.54878579	     -0.06916234	      0.00021130	     -0.21014644	     -0.06626502	      0.88296464	      0.00000482	     -0.22206110	      0.00003476	     -0.00046555	    160.15397595
      1.55046166	     -0.06919086	      0.00020668	     -0.21017599	     -0.06626487	      0.88296390	      0.00000438	     -0.22208290	      0.00015065	     -0.00042641	    159.27678963
      1.55213753	     -0.06922406	      0.00020059	     -0.21021023	     -0.06626452	      0.88296321	      0.00000394	     -0.22210305	      0.00026658	     -0.00038809	    159.89309237
      1.55381340	     -0.06924667	      0.00019598	     -0.21023389	     -0.06626397	      0.88296259	      0.00000349	     -0.22212170	      0.00038360	     -0.00035108	    160.40464767
      1.55548927	     -0.06927155	      0.00018994	     -0.21025982	     -0.06626323	      0.88296204	      0.00000304	     -0.22213858	      0.00050251	     -0.00031318	    158.91088621
      1.55716514	     -0.06928290	      0.00018476	     -0.21027223	     -0.06626229	      0.88296154	      0.00000258	     -0.22215384	      0.00062004	     -0.00027674	    160.23363839
      1.55884101	     -0.06929819	      0.00017885	     -0.21028859	     -0.06626115	      0.88296111	      0.00000211	     -0.22216723	      0.00074024	     -0.00024049	    158.62183190
      1.56051688	     -0.06929564	      0.00017373	     -0.21028711	     -0.06625981	      0.88296074	      0.00000163	     -0.22217888	      0.00085830	     -0.00020493	    160.09600674
      1.56219275	     -0.06929748	      0.00016790	     -0.21029002	     -0.06625827	      0.88296042	      0.00000116	     -0.22218847	      0.00097848	     -0.00016961	    159.16351859
      1.56386862	     -0.06928757	      0.00016244	     -0.21028117	     -0.06625653	      0.88296017	      0.00000067	     -0.22219625	      0.00109663	     -0.00013544	    160.95733646
      1.56554449	     -0.06928148	      0.00015636	     -0.21027615	     -0.06625460	      0.88295997	      0.00000018	     -0.22220209	      0.00121792	     -0.00010022	    158.27726536
      1.56722036	     -0.06926031	      0.00015045	     -0.21025603	     -0.06625246	      0.88295983	     -0.00000031	     -0.22220630	      0.00133526	     -0.00006606	    160.40315979
      1.56889623	     -0.06924975	      0.00014414	     -0.21024652	     -0.06625012	      0.88295975	     -0.00000080	     -0.22220869	      0.00145514	     -0.00003194	    158.89675289
      1.57057210	     -0.06922511	      0.00013831	     -0.21022291	     -0.06624758	      0.88295972	     -0.00000130	     -0.22220963	      0.00157175	      0.00000104	    160.99371306
      1.57224797	     -0.06921037	      0.00013230	     -0.21020922	     -0.06624485	      0.88295975	     -0.00000180	     -0.22220891	      0.00169114	      0.00003476	    158.68299918
      1.57392384	     -0.06918085	      0.00012644	     -0.21018072	     -0.06624192	      0.88295984	     -0.00000231	     -0.22220688	      0.00180644	      0.00006667	    161.15239848
      1.57559971	     -0.06915517	      0.00012047	     -0.21015609	     -0.06623879	      0.88295998	     -0.00000281	     -0.22220319	      0.00192507	      0.00009928	    158.71280826
      1.57727558	     -0.06910495	      0.00011429	     -0.21010688	     -0.06623547	      0.88296017	     -0.00000332	     -0.22219796	      0.00203921	      0.00013109	    161.52020142
      1.57895145	     -0.06905988	      0.00010793	     -0.21006282	     -0.06623195	      0.88296042	     -0.00000382	     -0.22219060	      0.00215568	      0.00016344	    160.32625812
      1.58062732	     -0.06898319	      0.00010223	     -0.20998715	     -0.06622825	      0.88296072	     -0.00000433	     -0.22218122	      0.00226860	      0.00019740	    162.10913645
      1.58230319	     -0.06890274	      0.00009741	     -0.20990772	     -0.06622435	      0.88296108	     -0.00000483	     -0.22216922	      0.00238223	      0.00023343	    160.85804533
      1.58397906	     -0.06879786	      0.00009230	     -0.20980383	     -0.06622027	      0.88296150	     -0.00000534	     -0.22215472	      0.00249145	      0.00027205	    162.58199131
      1.58565493	     -0.06868779	      0.00008835	     -0.20969475	     -0.06621600	      0.88296199	     -0.00000585	     -0.22213748	      0.00259975	      0.00031384	    162.15122541
      1.58733080	     -0.06856087	      0.00008359	     -0.20956878	     -0.06621156	      0.88296256	     -0.00000635	     -0.22211773	      0.00270407	      0.00035918	    163.22017998
      1.58880387	     -0.06844532	      0.00008005	     -0.20945405	     -0.06620751	      0.88296312	     -0.00000680	     -0.22209826	      0.00279368	      0.00040211	    163.50379391
      1.59027694	     -0.06831953	      0.00007637	     -0.20932906	     -0.06620333	      0.88296374	     -0.00000725	     -0.22207698	      0.00288011	      0.00044746	    164.74313653
      1.59221559	     -0.06814860	      0.00007228	     -0.20915916	     -0.06619764	      0.88296467	     -0.00000783	     -0.22204626	      0.00299156	      0.00051144	    163.79724225
      1.59378032	     -0.06799084	      0.00006911	     -0.20900217	     -0.06619289	      0.88296551	     -0.00000831	     -0.22201929	      0.00307569	      0.00056651	    165.93987981
      1.59534505	     -0.06783709	      0.00006585	     -0.20884918	     -0.06618801	      0.88296645	     -0.00000878	     -0.22199033	      0.00315798	      0.00062395	    166.30198188
      1.59690978	     -0.06767595	      0.00006241	     -0.20868875	     -0.06618301	      0.88296747	     -0.00000926	     -0.22195970	      0.00323608	      0.00068311	    167.73209548
      1.59847452	     -0.06751393	      0.00005926	     -0.20852743	     -0.06617789	      0.88296858	     -0.00000973	     -0.22192747	      0.00331226	      0.00074469	    166.98071904
      1.60003925	     -0.06734048	      0.00005613	     -0.20835462	     -0.06617265	      0.88296980	     -0.00001021	     -0.22189372	      0.00338291	      0.00080712	    169.00307428
      1.60161304	     -0.06716733	      0.00005321	     -0.20818210	     -0.06616727	      0.88297112	     -0.00001069	     -0.22185819	      0.00345142	      0.00087025	    169.77203316
      1.60318683	     -0.06699024	      0.00004984	     -0.20800560	     -0.06616178	      0.88297254	     -0.00001117	     -0.22182128	      0.00351697	      0.00093462	    169.59020502
      1.60476063	     -0.06680912	      0.00004639	     -0.20782500	     -0.06615620	      0.88297406	     -0.00001166	     -0.22178309	      0.00357721	      0.00099793	    171.62166807
      1.60633442	     -0.06663291	      0.00004252	     -0.20764930	     -0.06615053	      0.88297568	     -0.00001214	     -0.22174370	      0.00363522	      0.00106093	    171.72703943
      1.60803964	     -0.06643584	      0.00003829	     -0.20745273	     -0.06614428	      0.88297755	     -0.00001267	     -0.22169993	      0.00369294	      0.00112744	    173.18759879
      1.60974487	     -0.06624168	      0.00003427	     -0.20725901	     -0.06613793	      0.88297953	     -0.00001319	     -0.22165496	      0.00374708	      0.00119236	    173.41560693
      1.61145009	     -0.06604619	      0.00002999	     -0.20706395	     -0.06613150	      0.88298161	     -0.00001372	     -0.22160902	      0.00379671	      0.00125476	    173.97662758
      1.61315531	     -0.06585419	      0.00002613	     -0.20687231	     -0.06612499	      0.88298380	     -0.00001425	     -0.22156230	      0.00384178	      0.00131341	    174.75962731
      1.61486054	     -0.06566829	      0.00002144	     -0.20668673	     -0.06611840	      0.88298609	     -0.00001479	     -0.22151499	      0.00388241	      0.00136794	    175.86397884
      1.61656576	     -0.06548965	      0.00001687	     -0.20650836	     -0.06611175	      0.88298846	     -0.00001532	     -0.22146734	      0.00391932	      0.00141773	    176.30332977
      1.61827098	     -0.06531296	      0.00001187	     -0.20633190	     -0.06610504	      0.88299092	     -0.00001586	     -0.22141956	      0.00395137	      0.00146178	    178.09163611
      1.61958604	     -0.06518425	      0.00000842	     -0.20620335	     -0.06609983	      0.88299286	     -0.00001627	     -0.22138266	      0.00397451	      0.00149231	    177.78073946
      1.62090109	     -0.06505597	      0.00000490	     -0.20607520	     -0.06609459	      0.88299484	     -0.00001669	     -0.22134583	      0.00399455	      0.00151839	    178.89610294
      1.62262737	     -0.06489647	      0.00000039	     -0.20591586	     -0.06608767	      0.88299749	     -0.00001723	     -0.22129764	      0.00401894	      0.00154696	    178.41158868
      1.62435364	     -0.06473509	     -0.00000421	     -0.20575459	     -0.06608072	      0.88300018	     -0.00001778	     -0.22124974	      0.00403780	      0.00156811	    180.71784904
      1.62607991	     -0.06458986	     -0.00000823	     -0.20560945	     -0.06607373	      0.88300290	     -0.00001833	     -0.22120206	      0.00405543	      0.00158172	    180.11471861
      1.62746290	     -0.06446934	     -0.00001203	     -0.20548897	     -0.06606811	      0.88300509	     -0.00001877	     -0.22116424	      0.00406610	      0.00158763	    181.29639490
      1.62884589	     -0.06435695	     -0.00001533	     -0.20537661	     -0.06606248	      0.88300729	     -0.00001922	     -0.22112665	      0.00407544	      0.00158853	    181.56740096
      1.63063325	     -0.06421552	     -0.00001994	     -0.20523519	     -0.06605519	      0.88301012	     -0.00001979	     -0.22107858	      0.00408450	      0.00158268	    182.35199682
      1.63223036	     -0.06409826	     -0.00002363	     -0.20511793	     -0.06604866	      0.88301264	     -0.00002030	     -0.22103617	      0.00409049	      0.00157135	    182.17055576
      1.63382747	     -0.06398246	     -0.00002702	     -0.20500209	     -0.06604213	      0.88301514	     -0.00002082	     -0.22099443	      0.00409342	      0.00155428	    183.14215140
      1.63542458	     -0.06388178	     -0.00002967	     -0.20490137	     -0.06603559	      0.88301760	     -0.00002134	     -0.22095336	      0.00409439	      0.00153148	    183.41944900
      1.63702168	     -0.06377915	     -0.00003356	     -0.20479866	     -0.06602905	      0.88302003	     -0.00002185	     -0.22091318	      0.00409320	      0.00150395	    184.19958252
      1.63837573	     -0.06370238	     -0.00003530	     -0.20472183	     -0.06602351	      0.88302205	     -0.00002229	     -0.22087974	      0.00409086	      0.00147619	    184.31962550
      1.63972979	     -0.06362792	     -0.00003820	     -0.20464729	     -0.06601797	      0.88302403	     -0.00002273	     -0.22084698	      0.00408733	      0.00144528	    184.47275820
      1.64138919	     -0.06354301	     -0.00004148	     -0.20456227	     -0.06601119	      0.88302639	     -0.00002327	     -0.22080778	      0.00408069	      0.00140251	    185.29951434
      1.64304859	     -0.06347072	     -0.00004596	     -0.20448983	     -0.06600443	      0.88302868	     -0.00002381	     -0.22076985	      0.00407376	      0.00135619	    184.01106678
      1.64470799	     -0.06339903	     -0.00004897	     -0.20441799	     -0.06599768	      0.88303089	     -0.00002435	     -0.22073333	      0.00406295	      0.00130546	    185.64747373
      1.64636739	     -0.06334161	     -0.00005395	     -0.20436039	     -0.06599094	      0.88303301	     -0.00002489	     -0.22069804	      0.00405227	      0.00125092	    185.62438649
      1.64774147	     -0.06329426	     -0.00005499	     -0.20431292	     -0.06598538	      0.88303470	     -0.00002533	     -0.22066983	      0.00404233	      0.00120383	    185.62115897
      1.64911554	     -0.06325330	     -0.00005806	     -0.20427181	     -0.06597984	      0.88303632	     -0.00002578	     -0.22064243	      0.00403130	      0.00115415	    186.39781741
      1.65048962	     -0.06321513	     -0.00005983	     -0.20423352	     -0.06597430	      0.88303787	     -0.00002623	     -0.22061587	      0.00402052	      0.00110331	    185.87971849
      1.65186370	     -0.06317879	     -0.00006229	     -0.20419702	     -0.06596879	      0.88303935	     -0.00002668	     -0.22059006	      0.00400829	      0.00105077	    186.63836912
      1.65376000	     -0.06313585	     -0.00006532	     -0.20415389	     -0.06596120	      0.88304127	     -0.00002729	     -0.22055569	      0.00399226	      0.00097736	    185.06366515
      1.65527945	     -0.06309886	     -0.00006876	     -0.20411670	     -0.06595515	      0.88304271	     -0.00002778	     -0.22052921	      0.00397637	      0.00091783	    187.08307839
      1.65679890	     -0.06307244	     -0.00007067	     -0.20409012	     -0.06594912	      0.88304406	     -0.00002828	     -0.22050357	      0.00396167	      0.00085811	    186.75371625
      1.65831836	     -0.06304577	     -0.00007382	     -0.20406326	     -0.06594311	      0.88304532	     -0.00002877	     -0.22047883	      0.00394612	      0.00079856	    187.20299028
      1.65983781	     -0.06302282	     -0.00007500	     -0.20404015	     -0.06593713	      0.88304649	     -0.00002926	     -0.22045487	      0.00393070	      0.00074020	    186.63488439
      1.66135726	     -0.06300268	     -0.00007804	     -0.20401981	     -0.06593117	      0.88304757	     -0.00002975	     -0.22043169	      0.00391367	      0.00068229	    188.05400323
      1.66287672	     -0.06298826	     -0.00007899	     -0.20400525	     -0.06592523	      0.88304856	     -0.00003023	     -0.22040929	      0.00389827	      0.00062673	    186.43104105
      1.66439617	     -0.06297303	     -0.00008201	     -0.20398980	     -0.06591932	      0.88304947	     -0.00003072	     -0.22038769	      0.00388032	      0.00057213	    188.22881532
      1.66591562	     -0.06296773	     -0.00008280	     -0.20398435	     -0.06591344	      0.88305030	     -0.00003121	     -0.22036684	      0.00386433	      0.00051994	    186.64894451
      1.66743508	     -0.06295971	     -0.00008593	     -0.20397613	     -0.06590758	      0.88305105	     -0.00003169	     -0.22034684	      0.00384635	      0.00046956	    187.92766611
      1.66878912	     -0.06296149	     -0.00008649	     -0.20397777	     -0.06590238	      0.88305166	     -0.00003212	     -0.22032965	      0.00383110	      0.00042628	    187.51027315
      1.67014317	     -0.06296437	     -0.00008856	     -0.20398048	     -0.06589721	      0.88305221	     -0.00003255	     -0.22031313	      0.00381593	      0.00038520	    187.19720733
      1.67149721	     -0.06297000	     -0.00008976	     -0.20398596	     -0.06589205	      0.88305270	     -0.00003297	     -0.22029726	      0.00380026	      0.00034552	    187.51284435
      1.67348011	     -0.06298836	     -0.00009243	     -0.20400409	     -0.06588454	      0.88305333	     -0.00003359	     -0.22027520	      0.00377892	      0.00029092	    185.94435564
      1.67495446	     -0.06299926	     -0.00009299	     -0.20401484	     -0.06587898	      0.88305373	     -0.00003405	     -0.22025972	      0.00376139	      0.00025262	    187.20673506
      1.67642881	     -0.06302126	     -0.00009519	     -0.20403666	     -0.06587344	      0.88305408	     -0.00003451	     -0.22024494	      0.00374521	      0.00021605	    187.29366710
      1.67790316	     -0.06304554	     -0.00009591	     -0.20406080	     -0.06586793	      0.88305437	     -0.00003497	     -0.22023097	      0.00373000	      0.00018171	    186.41119757
      1.67937751	     -0.06307279	     -0.00009794	     -0.20408789	     -0.06586245	      0.88305462	     -0.00003542	     -0.22021777	      0.00371413	      0.00014879	    187.07779918
      1.68115248	     -0.06311409	     -0.00009853	     -0.20412904	     -0.06585587	      0.88305485	     -0.00003596	     -0.22020289	      0.00369753	      0.00011182	    185.05879323
      1.68249821	     -0.06314357	     -0.00010102	     -0.20415836	     -0.06585090	      0.88305498	     -0.00003637	     -0.22019234	      0.00368344	      0.00008507	    186.47684220
      1.68384393	     -0.06318083	     -0.00010211	     -0.20419550	     -0.06584596	      0.88305508	     -0.00003677	     -0.22018237	      0.00367113	      0.00005948	    186.02858139
      1.68553868	     -0.06323200	     -0.00010400	     -0.20424653	     -0.06583975	      0.88305515	     -0.00003728	     -0.22017076	      0.00365661	      0.00002909	    185.23864539
      1.68723343	     -0.06328411	     -0.00010369	     -0.20429854	     -0.06583356	      0.88305517	     -0.00003778	     -0.22016019	      0.00364205	     -0.00000009	    185.51956203
      1.68864357	     -0.06333487	     -0.00010581	     -0.20434918	     -0.06582843	      0.88305516	     -0.00003820	     -0.22015209	      0.00363155	     -0.00002248	    184.78931555
      1.69005370	     -0.06338660	     -0.00010574	     -0.20440083	     -0.06582332	      0.88305511	     -0.00003861	     -0.22014467	      0.00362155	     -0.00004466	    184.58475174
      1.69146384	     -0.06344056	     -0.00010695	     -0.20445472	     -0.06581822	      0.88305503	     -0.00003903	     -0.22013788	      0.00361269	     -0.00006599	    184.21468272
      1.69318800	     -0.06350647	     -0.00010684	     -0.20452057	     -0.06581200	      0.88305490	     -0.00003953	     -0.22013031	      0.00360310	     -0.00009121	    183.72171134
      1.69491216	     -0.06357672	     -0.00010899	     -0.20459074	     -0.06580579	      0.88305472	     -0.00004002	     -0.22012343	      0.00359467	     -0.00011565	    183.80762952
      1.69623768	     -0.06362883	     -0.00010761	     -0.20464285	     -0.06580103	      0.88305455	     -0.00004040	     -0.22011857	      0.00358978	     -0.00013348	    182.91724485
      1.69756321	     -0.06368277	     -0.00010837	     -0.20469676	     -0.06579628	      0.88305437	     -0.00004077	     -0.22011403	      0.00358540	     -0.00015099	    182.79353628
      1.69924258	     -0.06375235	     -0.00010788	     -0.20476634	     -0.06579026	      0.88305409	     -0.00004124	     -0.22010868	      0.00358149	     -0.00017251	    182.09150294
      1.70092196	     -0.06382119	     -0.00010900	     -0.20483518	     -0.06578425	      0.88305379	     -0.00004171	     -0.22010373	      0.00357905	     -0.00019250	    181.53184715
      1.70239934	     -0.06387986	     -0.00010765	     -0.20489388	     -0.06577896	      0.88305349	     -0.00004212	     -0.22009967	      0.00357762	     -0.00020992	    181.75333898
      1.70387672	     -0.06394179	     -0.00010852	     -0.20495584	     -0.06577368	      0.88305317	     -0.00004252	     -0.22009581	      0.00357840	     -0.00022592	    180.77898077
      1.70535410	     -0.06399894	     -0.00010763	     -0.20501304	     -0.06576839	      0.88305282	     -0.00004292	     -0.22009216	      0.00357936	     -0.00024170	    181.07218924
      1.70683147	     -0.06405982	     -0.00010825	     -0.20507396	     -0.06576310	      0.88305245	     -0.00004331	     -0.22008868	      0.00358273	     -0.00025579	    179.69108136
      1.70830885	     -0.06411409	     -0.00010755	     -0.20512830	     -0.06575780	      0.88305207	     -0.00004371	     -0.22008538	      0.00358586	     -0.00026923	    180.16172820
      1.71018869	     -0.06418999	     -0.00010800	     -0.20520429	     -0.06575106	      0.88305155	     -0.00004420	     -0.22008125	      0.00359233	     -0.00028505	    179.69709145
      1.71167625	     -0.06423812	     -0.00010599	     -0.20525253	     -0.06574571	      0.88305111	     -0.00004458	     -0.22007817	      0.00359857	     -0.00029558	    179.16643972
      1.71316380	     -0.06429145	     -0.00010624	     -0.20530595	     -0.06574035	      0.88305067	     -0.00004496	     -0.22007503	      0.00360618	     -0.00030482	    178.44170982
      1.71465136	     -0.06433736	     -0.00010442	     -0.20535199	     -0.06573498	      0.88305021	     -0.00004533	     -0.22007194	      0.00361392	     -0.00031336	    178.90883992
      1.71650541	     -0.06440292	     -0.00010444	     -0.20541769	     -0.06572827	      0.88304962	     -0.00004579	     -0.22006798	      0.00362636	     -0.00032213	    177.23773204
      1.71783632	     -0.06443216	     -0.00010179	     -0.20544707	     -0.06572344	      0.88304919	     -0.00004611	     -0.22006525	      0.00363449	     -0.00032607	    177.82150680
      1.71916724	     -0.06446742	     -0.00010099	     -0.20548245	     -0.06571859	      0.88304875	     -0.00004643	     -0.22006234	      0.00364397	     -0.00032946	    177.81913390
      1.72091931	     -0.06451128	     -0.00009864	     -0.20552649	     -0.06571220	      0.88304817	     -0.00004685	     -0.22005850	      0.00365750	     -0.00033257	    177.46948734
      1.72267139	     -0.06455090	     -0.00009798	     -0.20556628	     -0.06570578	      0.88304759	     -0.00004726	     -0.22005458	      0.00367212	     -0.00033272	    176.51873432
      1.72405640	     -0.06457310	     -0.00009504	     -0.20558863	     -0.06570068	      0.88304713	     -0.00004757	     -0.22005148	      0.00368294	     -0.00033196	    177.41083160
      1.72544142	     -0.06459680	     -0.00009387	     -0.20561248	     -0.06569557	      0.88304667	     -0.00004789	     -0.22004827	      0.00369511	     -0.00032935	    176.84523360
      1.72723270	     -0.06462208	     -0.00009084	     -0.20563796	     -0.06568894	      0.88304608	     -0.00004828	     -0.22004406	      0.00371077	     -0.00032452	    176.58666495
      1.72902398	     -0.06464661	     -0.00009049	     -0.20566266	     -0.06568228	      0.88304551	     -0.00004867	     -0.22003969	      0.00372712	     -0.00031631	    175.32960727
      1.73039418	     -0.06465042	     -0.00008680	     -0.20566663	     -0.06567717	      0.88304508	     -0.00004897	     -0.22003640	      0.00373841	     -0.00030883	    176.43031093
      1.73176438	     -0.06466217	     -0.00008575	     -0.20567852	     -0.06567204	      0.88304466	     -0.00004926	     -0.22003298	      0.00375050	     -0.00030039	    176.45434186
      1.73354734	     -0.06467023	     -0.00008264	     -0.20568678	     -0.06566533	      0.88304414	     -0.00004963	     -0.22002856	      0.00376701	     -0.00028723	    175.36044722
      1.73533029	     -0.06467338	     -0.00008231	     -0.20569007	     -0.06565860	      0.88304364	     -0.00004999	     -0.22002407	      0.00378149	     -0.00027221	    176.76970169
      1.73662092	     -0.06467364	     -0.00007898	     -0.20569049	     -0.06565372	      0.88304330	     -0.00005025	     -0.22002078	      0.00379315	     -0.00026029	    176.04370231
      1.73791154	     -0.06467284	     -0.00007792	     -0.20568980	     -0.06564881	      0.88304297	     -0.00005051	     -0.22001749	      0.00380443	     -0.00024714	    175.74707919
      1.73958160	     -0.06466775	     -0.00007568	     -0.20568487	     -0.06564245	      0.88304257	     -0.00005083	     -0.22001324	      0.00381805	     -0.00022955	    176.31384531
      1.74125165	     -0.06466481	     -0.00007429	     -0.20568208	     -0.06563606	      0.88304220	     -0.00005116	     -0.22000897	      0.00383334	     -0.00020974	    174.26120554
      1.74292171	     -0.06464688	     -0.00007179	     -0.20566430	     -0.06562965	      0.88304187	     -0.00005147	     -0.22000480	      0.00384516	     -0.00018952	    176.56594163
      1.74459176	     -0.06464311	     -0.00007111	     -0.20566065	     -0.06562321	      0.88304157	     -0.00005178	     -0.22000047	      0.00385950	     -0.00016857	    174.93041752
      1.74597924	     -0.06462684	     -0.00006883	     -0.20564450	     -0.06561785	      0.88304135	     -0.00005204	     -0.21999701	      0.00386971	     -0.00015028	    175.74696799
      1.74736672	     -0.06461732	     -0.00006795	     -0.20563508	     -0.06561248	      0.88304115	     -0.00005229	     -0.21999354	      0.00388063	     -0.00013178	    175.12388851
      1.74875421	     -0.06460335	     -0.00006639	     -0.20562121	     -0.06560708	      0.88304098	     -0.00005253	     -0.21999014	      0.00389053	     -0.00011356	    175.65324522
      1.75045875	     -0.06459204	     -0.00006495	     -0.20561003	     -0.06560044	      0.88304081	     -0.00005283	     -0.21998608	      0.00390393	     -0.00009073	    173.92465518
      1.75216330	     -0.06457341	     -0.00006322	     -0.20559149	     -0.06559378	      0.88304067	     -0.00005312	     -0.21998233	      0.00391441	     -0.00006867	    175.63404017
      1.75361468	     -0.06457082	     -0.00006224	     -0.20558899	     -0.06558809	      0.88304059	     -0.00005337	     -0.21997934	      0.00392493	     -0.00005058	    174.48198707
      1.75506606	     -0.06456429	     -0.00006093	     -0.20558255	     -0.06558239	      0.88304053	     -0.00005361	     -0.21997683	      0.00393420	     -0.00003403	    175.21567460
      1.75651744	     -0.06456486	     -0.00005987	     -0.20558320	     -0.06557667	      0.88304049	     -0.00005384	     -0.21997476	      0.00394437	     -0.00001883	    174.45662937
      1.75830510	     -0.06456680	     -0.00005854	     -0.20558523	     -0.06556961	      0.88304047	     -0.00005413	     -0.21997299	      0.00395581	     -0.00000317	    175.27208176
      1.75984047	     -0.06457512	     -0.00005756	     -0.20559364	     -0.06556353	      0.88304047	     -0.00005437	     -0.21997215	      0.00396706	      0.00000825	    173.83854497
      1.76137584	     -0.06458076	     -0.00005645	     -0.20559935	     -0.06555743	      0.88304049	     -0.00005460	     -0.21997208	      0.00397777	      0.00001689	    174.05471579
      1.76291121	     -0.06459240	     -0.00005541	     -0.20561107	     -0.06555131	      0.88304052	     -0.00005483	     -0.21997267	      0.00398882	      0.00002210	    173.96333679
      1.76444658	     -0.06460276	     -0.00005439	     -0.20562153	     -0.06554518	      0.88304056	     -0.00005505	     -0.21997392	      0.00400066	      0.00002451	    173.83142498
      1.76598195	     -0.06461348	     -0.00005343	     -0.20563234	     -0.06553903	      0.88304060	     -0.00005527	     -0.21997576	      0.00401315	      0.00002433	    173.22760620
      1.76751732	     -0.06462112	     -0.00005244	     -0.20564007	     -0.06553285	      0.88304063	     -0.00005548	     -0.21997813	      0.00402544	      0.00002113	    173.79277306
      1.76905269	     -0.06463176	     -0.00005190	     -0.20565080	     -0.06552666	      0.88304066	     -0.00005569	     -0.21998099	      0.00403910	      0.00001570	    172.80018234
      1.77058805	     -0.06463836	     -0.00005157	     -0.20565748	     -0.06552045	      0.88304068	     -0.00005589	     -0.21998440	      0.00405245	      0.00000824	    172.95457243
      1.77212342	     -0.06464944	     -0.00005133	     -0.20566865	     -0.06551422	      0.88304068	     -0.00005609	     -0.21998829	      0.00406627	     -0.00000130	    172.80421440
      1.77397041	     -0.06466075	     -0.00005131	     -0.20568007	     -0.06550669	      0.88304067	     -0.00005632	     -0.21999367	      0.00408372	     -0.00001521	    172.52647097
      1.77542629	     -0.06466513	     -0.00005071	     -0.20568454	     -0.06550074	      0.88304064	     -0.00005649	     -0.21999830	      0.00409766	     -0.00002610	    171.83690290
      1.77688217	     -0.06467049	     -0.00005032	     -0.20569000	     -0.06549476	      0.88304059	     -0.00005666	     -0.22000322	      0.00411152	     -0.00003852	    172.64587375
      1.77866167	     -0.06467955	     -0.00004882	     -0.20569920	     -0.06548743	      0.88304051	     -0.00005685	     -0.22000967	      0.00412996	     -0.00005490	    172.00777174
      1.78016841	     -0.06468128	     -0.00004833	     -0.20570104	     -0.06548120	      0.88304042	     -0.00005701	     -0.22001544	      0.00414540	     -0.00006810	    172.21541949
      1.78167516	     -0.06468640	     -0.00004709	     -0.20570628	     -0.06547494	      0.88304031	     -0.00005717	     -0.22002141	      0.00416164	     -0.00008153	    171.64800107
      1.78318190	     -0.06468640	     -0.00004636	     -0.20570639	     -0.06546865	      0.88304017	     -0.00005731	     -0.22002760	      0.00417752	     -0.00009456	    172.20499421
      1.78468864	     -0.06468608	     -0.00004476	     -0.20570621	     -0.06546235	      0.88304002	     -0.00005745	     -0.22003386	      0.00419398	     -0.00010700	    172.04220919
      1.78619538	     -0.06468109	     -0.00004334	     -0.20570137	     -0.06545602	      0.88303985	     -0.00005758	     -0.22004013	      0.00421102	     -0.00011776	    171.50973130
      1.78770212	     -0.06467125	     -0.00004146	     -0.20569167	     -0.06544966	      0.88303967	     -0.00005771	     -0.22004630	      0.00422724	     -0.00012747	    172.19691146
      1.78955367	     -0.06465954	     -0.00003977	     -0.20568013	     -0.06544181	      0.88303942	     -0.00005786	     -0.22005364	      0.00424900	     -0.00013652	    170.90542218
      1.79140521	     -0.06463126	     -0.00003710	     -0.20565203	     -0.06543393	      0.88303916	     -0.00005799	     -0.22006071	      0.00426810	     -0.00014249	    172.98185561
      1.79294282	     -0.06461436	     -0.00003722	     -0.20563525	     -0.06542735	      0.88303894	     -0.00005809	     -0.22006603	      0.00428626	     -0.00014426	    171.96118319
      1.79448043	     -0.06458602	     -0.00003509	     -0.20560705	     -0.06542075	      0.88303872	     -0.00005819	     -0.22007109	      0.00430250	     -0.00014349	    172.98866988
      1.79601804	     -0.06456146	     -0.00003527	     -0.20558261	     -0.06541412	      0.88303850	     -0.00005828	     -0.22007574	      0.00431967	     -0.00013916	    172.24084461
      1.79755565	     -0.06452458	     -0.00003264	     -0.20554588	     -0.06540747	      0.88303829	     -0.00005836	     -0.22008004	      0.00433479	     -0.00013189	    173.42126334
      1.79909325	     -0.06449083	     -0.00003220	     -0.20551224	     -0.06540079	      0.88303810	     -0.00005843	     -0.22008384	      0.00435040	     -0.00012118	    173.08094435
      1.80063086	     -0.06444652	     -0.00003021	     -0.20546806	     -0.06539409	      0.88303792	     -0.00005850	     -0.22008718	      0.00436475	     -0.00010675	    173.45026123
      1.80216847	     -0.06440345	     -0.00003003	     -0.20542508	     -0.06538737	      0.88303777	     -0.00005856	     -0.22008988	      0.00437789	     -0.00008980	    174.49600699
      1.80370608	     -0.06435129	     -0.00002777	     -0.20537306	     -0.06538062	      0.88303765	     -0.00005861	     -0.22009192	      0.00439168	     -0.00006846	    173.60060527
      1.80524369	     -0.06429487	     -0.00002734	     -0.20531672	     -0.06537386	      0.88303756	     -0.00005865	     -0.22009321	      0.00440264	     -0.00004463	    175.30368677
      1.80678129	     -0.06423798	     -0.00002587	     -0.20525994	     -0.06536708	      0.88303751	     -0.00005869	     -0.22009378	      0.00441455	     -0.00001698	    174.48026485
      1.80831890	     -0.06417522	     -0.00002613	     -0.20519723	     -0.06536029	      0.88303751	     -0.00005872	     -0.22009363	      0.00442362	      0.00001314	    176.11516090
      1.80985651	     -0.06411391	     -0.00002512	     -0.20513599	     -0.06535348	      0.88303756	     -0.00005874	     -0.22009269	      0.00443314	      0.00004656	    175.55857512
      1.81139412	     -0.06404779	     -0.00002560	     -0.20506991	     -0.06534666	      0.88303766	     -0.00005876	     -0.22009103	      0.00444039	      0.00008226	    176.48215838
      1.81293173	     -0.06397926	     -0.00002451	     -0.20500143	     -0.06533983	      0.88303781	     -0.00005877	     -0.22008856	      0.00444712	      0.00012033	    176.38711662
      1.81446934	     -0.06390883	     -0.00002489	     -0.20493102	     -0.06533298	      0.88303803	     -0.00005877	     -0.22008524	      0.00445156	      0.00015978	    177.82931320
      1.81600694	     -0.06383745	     -0.00002377	     -0.20485967	     -0.06532614	      0.88303830	     -0.00005876	     -0.22008111	      0.00445595	      0.00020099	    177.51323512
      1.81754455	     -0.06376396	     -0.00002433	     -0.20478617	     -0.06531928	      0.88303864	     -0.00005875	     -0.22007617	      0.00445823	      0.00024323	    178.43244320
      1.81908216	     -0.06369169	     -0.00002394	     -0.20471389	     -0.06531243	      0.88303905	     -0.00005874	     -0.22007045	      0.00445987	      0.00028612	    178.53310547
      1.82061977	     -0.06361630	     -0.00002512	     -0.20463846	     -0.06530557	      0.88303952	     -0.00005871	     -0.22006394	      0.00445992	      0.00032970	    179.10603735
      1.82215738	     -0.06354251	     -0.00002508	     -0.20456463	     -0.06529871	      0.88304007	     -0.00005868	     -0.22005663	      0.00445843	      0.00037306	    179.98529052
      1.82369498	     -0.06346753	     -0.00002637	     -0.20448960	     -0.06529186	      0.88304067	     -0.00005864	     -0.22004857	      0.00445607	      0.00041632	    180.32506074
      1.82523259	     -0.06339272	     -0.00002597	     -0.20441474	     -0.06528501	      0.88304135	     -0.00005860	     -0.22003975	      0.00445242	      0.00045896	    180.58988245
      1.82677020	     -0.06331950	     -0.00002781	     -0.20434142	     -0.06527817	      0.88304208	     -0.00005855	     -0.22003023	      0.00444732	      0.00050022	    181.30153711
      1.82830781	     -0.06324688	     -0.00002803	     -0.20426871	     -0.06527133	      0.88304288	     -0.00005849	     -0.22002006	      0.00444153	      0.00054043	    181.19935848
      1.82984542	     -0.06317655	     -0.00003081	     -0.20419824	     -0.06526451	      0.88304374	     -0.00005842	     -0.22000929	      0.00443338	      0.00057833	    182.77812248
      1.83138302	     -0.06310735	     -0.00003140	     -0.20412893	     -0.06525770	      0.88304466	     -0.00005835	     -0.21999797	      0.00442554	      0.00061471	    182.21917327
      1.83292063	     -0.06303667	     -0.00003431	     -0.20405810	     -0.06525090	      0.88304563	     -0.00005827	     -0.21998611	      0.00441537	      0.00064861	    183.27376549
      1.83445824	     -0.06296692	     -0.00003477	     -0.20398822	     -0.06524412	      0.88304665	     -0.00005818	     -0.21997364	      0.00440498	      0.00068041	    183.05146175
      1.83599585	     -0.06289224	     -0.00003769	     -0.20391335	     -0.06523736	      0.88304772	     -0.00005809	     -0.21996052	      0.00439212	      0.00070927	    184.75408095
      1.83736739	     -0.06282890	     -0.00003777	     -0.20384989	     -0.06523134	      0.88304871	     -0.00005800	     -0.21994820	      0.00438092	      0.00073333	    184.43572157
      1.83873893	     -0.06276127	     -0.00003946	     -0.20378211	     -0.06522534	      0.88304973	     -0.00005790	     -0.21993535	      0.00436811	      0.00075517	    185.11808283
      1.84011048	     -0.06269169	     -0.00004001	     -0.20371237	     -0.06521936	      0.88305078	     -0.00005780	     -0.21992188	      0.00435461	      0.00077513	    185.47135392
      1.84187428	     -0.06259747	     -0.00004158	     -0.20361793	     -0.06521170	      0.88305217	     -0.00005765	     -0.21990360	      0.00433543	      0.00079792	    186.53095917
      1.84363808	     -0.06250083	     -0.00004130	     -0.20352109	     -0.06520407	      0.88305360	     -0.00005750	     -0.21988411	      0.00431537	      0.00081843	    186.32671736
      1.84496809	     -0.06242132	     -0.00004349	     -0.20344137	     -0.06519834	      0.88305470	     -0.00005738	     -0.21986867	      0.00429796	      0.00083263	    187.61971828
      1.84629810	     -0.06234216	     -0.00004383	     -0.20336203	     -0.06519263	      0.88305581	     -0.00005725	     -0.21985253	      0.00428008	      0.00084552	    188.08801987
      1.84805554	     -0.06223335	     -0.00004558	     -0.20325293	     -0.06518513	      0.88305731	     -0.00005707	     -0.21983019	      0.00425447	      0.00086139	    188.84774432
      1.84956896	     -0.06213625	     -0.00004553	     -0.20315559	     -0.06517871	      0.88305863	     -0.00005691	     -0.21981002	      0.00423031	      0.00087387	    189.75884605
      1.85108238	     -0.06203830	     -0.00004721	     -0.20305736	     -0.06517233	      0.88305996	     -0.00005674	     -0.21978903	      0.00420506	      0.00088652	    189.62455953
      1.85259580	     -0.06193395	     -0.00004707	     -0.20295273	     -0.06516599	      0.88306131	     -0.00005657	     -0.21976728	      0.00417679	      0.00089801	    191.12291224
      1.85410922	     -0.06183184	     -0.00004918	     -0.20285029	     -0.06515969	      0.88306268	     -0.00005638	     -0.21974476	      0.00414765	      0.00090969	    191.27441735
      1.85562264	     -0.06172351	     -0.00004887	     -0.20274166	     -0.06515343	      0.88306406	     -0.00005619	     -0.21972158	      0.00411603	      0.00092099	    192.07682704
      1.85713606	     -0.06161419	     -0.00005088	     -0.20263198	     -0.06514723	      0.88306546	     -0.00005599	     -0.21969766	      0.00408257	      0.00093259	    192.68579009
      1.85864948	     -0.06150218	     -0.00005025	     -0.20251962	     -0.06514108	      0.88306688	     -0.00005578	     -0.21967308	      0.00404667	      0.00094411	    193.68900169
      1.86016290	     -0.06139141	     -0.00005279	     -0.20240845	     -0.06513498	      0.88306832	     -0.00005557	     -0.21964788	      0.00400892	      0.00095584	    194.35933880
      1.86152258	     -0.06128690	     -0.00005195	     -0.20230360	     -0.06512956	      0.88306963	     -0.00005537	     -0.21962476	      0.00397315	      0.00096690	    194.79820489
      1.86288226	     -0.06118320	     -0.00005345	     -0.20219951	     -0.06512418	      0.88307095	     -0.00005516	     -0.21960115	      0.00393515	      0.00097770	    196.03914665
      1.86424194	     -0.06107736	     -0.00005345	     -0.20209329	     -0.06511886	      0.88307229	     -0.00005495	     -0.21957710	      0.00389605	      0.00098912	    196.18277296
      1.86560162	     -0.06096967	     -0.00005420	     -0.20198518	     -0.06511359	      0.88307364	     -0.00005473	     -0.21955259	      0.00385432	      0.00100037	    197.45324251
      1.86730411	     -0.06083613	     -0.00005466	     -0.20185111	     -0.06510707	      0.88307536	     -0.00005445	     -0.21952135	      0.00380086	      0.00101530	    196.81829179
      1.86900660	     -0.06069736	     -0.00005690	     -0.20171174	     -0.06510065	      0.88307710	     -0.00005416	     -0.21948969	      0.00374211	      0.00103020	    199.40475488
      1.87024204	     -0.06060272	     -0.00005679	     -0.20161668	     -0.06509605	      0.88307838	     -0.00005395	     -0.21946640	      0.00369900	      0.00104122	    199.39620389
      1.87147747	     -0.06050756	     -0.00005793	     -0.20152105	     -0.06509151	      0.88307967	     -0.00005373	     -0.21944301	      0.00365381	      0.00105178	    200.32189208
      1.87315313	     -0.06038180	     -0.00005844	     -0.20139468	     -0.06508544	      0.88308144	     -0.00005342	     -0.21941113	      0.00359091	      0.00106593	    200.40257387
      1.87464704	     -0.06027001	     -0.00005954	     -0.20128229	     -0.06508012	      0.88308305	     -0.00005314	     -0.21938262	      0.00353139	      0.00107725	    202.29272568
      1.87614095	     -0.06016467	     -0.00005956	     -0.20117637	     -0.06507489	      0.88308466	     -0.00005285	     -0.21935408	      0.00347173	      0.00108837	    201.36039452
      1.87763487	     -0.06005560	     -0.00006068	     -0.20106666	     -0.06506975	      0.88308630	     -0.00005256	     -0.21932561	      0.00340820	      0.00109766	    203.40957892
      1.87912878	     -0.05995638	     -0.00006014	     -0.20096683	     -0.06506471	      0.88308794	     -0.00005226	     -0.21929718	      0.00334416	      0.00110531	    203.44875957
      1.88062269	     -0.05985696	     -0.00006156	     -0.20086675	     -0.06505976	      0.88308960	     -0.00005196	     -0.21926896	      0.00327820	      0.00111138	    203.92362249
      1.88192545	     -0.05977501	     -0.00006091	     -0.20078423	     -0.06505553	      0.88309105	     -0.00005169	     -0.21924451	      0.00321903	      0.00111476	    204.57350735
      1.88322820	     -0.05969553	     -0.00006167	     -0.20070415	     -0.06505137	      0.88309250	     -0.00005141	     -0.21922026	      0.00315897	      0.00111654	    205.06156767
      1.88481364	     -0.05960561	     -0.00006156	     -0.20061350	     -0.06504642	      0.88309427	     -0.00005107	     -0.21919110	      0.00308432	      0.00111609	    205.57155622
      1.88639907	     -0.05952091	     -0.00006296	     -0.20052803	     -0.06504159	      0.88309604	     -0.00005073	     -0.21916244	      0.00300820	      0.00111277	    206.06135043
      1.88775046	     -0.05945365	     -0.00006228	     -0.20046013	     -0.06503757	      0.88309754	     -0.00005043	     -0.21913847	      0.00294232	      0.00110786	    206.06793936
      1.88910185	     -0.05939173	     -0.00006352	     -0.20039754	     -0.06503364	      0.88309903	     -0.00005012	     -0.21911498	      0.00287522	      0.00109997	    206.86475410
      1.89045323	     -0.05933417	     -0.00006339	     -0.20033932	     -0.06502980	      0.88310051	     -0.00004982	     -0.21909200	      0.00280788	      0.00108983	    206.76862120
      1.89208180	     -0.05926874	     -0.00006438	     -0.20027306	     -0.06502530	      0.88310227	     -0.00004944	     -0.21906497	      0.00272491	      0.00107372	    208.04337214
      1.89345233	     -0.05921955	     -0.00006398	     -0.20022319	     -0.06502161	      0.88310374	     -0.00004912	     -0.21904280	      0.00265569	      0.00105823	    207.00913267
      1.89482287	     -0.05917383	     -0.00006497	     -0.20017675	     -0.06501802	      0.88310517	     -0.00004879	     -0.21902121	      0.00258454	      0.00103923	    208.15895004
      1.89619340	     -0.05913618	     -0.00006509	     -0.20013841	     -0.06501452	      0.88310658	     -0.00004846	     -0.21900027	      0.00251404	      0.00101801	    207.53057450
      1.89756394	     -0.05910169	     -0.00006616	     -0.20010319	     -0.06501113	      0.88310796	     -0.00004813	     -0.21898003	      0.00244218	      0.00099366	    208.40131061
      1.89893447	     -0.05907428	     -0.00006675	     -0.20007506	     -0.06500783	      0.88310931	     -0.00004779	     -0.21896050	      0.00237089	      0.00096705	    207.90135775
      1.90030501	     -0.05904990	     -0.00006769	     -0.20004996	     -0.06500463	      0.88311061	     -0.00004745	     -0.21894172	      0.00229856	      0.00093748	    208.64854788
      1.90195671	     -0.05902945	     -0.00006815	     -0.20002866	     -0.06500090	      0.88311213	     -0.00004704	     -0.21892003	      0.00221269	      0.00089916	    207.24474333
      1.90343122	     -0.05900778	     -0.00006931	     -0.20000619	     -0.06499770	      0.88311343	     -0.00004666	     -0.21890155	      0.00213407	      0.00086196	    208.86363004
      1.90490574	     -0.05899726	     -0.00006928	     -0.19999490	     -0.06499461	      0.88311467	     -0.00004628	     -0.21888379	      0.00205667	      0.00082220	    208.65244867
      1.90638025	     -0.05898654	     -0.00007073	     -0.19998340	     -0.06499163	      0.88311585	     -0.00004590	     -0.21886682	      0.00197943	      0.00078065	    208.59377039
      1.90785477	     -0.05898163	     -0.00007033	     -0.19997774	     -0.06498877	      0.88311697	     -0.00004551	     -0.21885057	      0.00190182	      0.00073689	    208.82902341
      1.90913831	     -0.05897696	     -0.00007173	     -0.19997239	     -0.06498637	      0.88311789	     -0.00004517	     -0.21883702	      0.00183474	      0.00069780	    208.87762985
      1.91042186	     -0.05897645	     -0.00007187	     -0.19997122	     -0.06498406	      0.88311876	     -0.00004483	     -0.21882397	      0.00176765	      0.00065755	    208.90476754
      1.91202355	     -0.05897786	     -0.00007300	     -0.19997180	     -0.06498130	      0.88311977	     -0.00004440	     -0.21880840	      0.00168432	      0.00060645	    208.80682380
      1.91362525	     -0.05898237	     -0.00007265	     -0.19997550	     -0.06497867	      0.88312070	     -0.00004396	     -0.21879358	      0.00160078	      0.00055427	    209.15498867
      1.91494422	     -0.05898792	     -0.00007412	     -0.19998036	     -0.06497660	      0.88312141	     -0.00004360	     -0.21878193	      0.00153280	      0.00051145	    208.80340883
      1.91626318	     -0.05899509	     -0.00007396	     -0.19998687	     -0.06497462	      0.88312205	     -0.00004323	     -0.21877077	      0.00146447	      0.00046813	    209.08218297
      1.91786146	     -0.05900708	     -0.00007509	     -0.19999805	     -0.06497235	      0.88312276	     -0.00004279	     -0.21875788	      0.00138264	      0.00041611	    208.60866350
      1.91945974	     -0.05901879	     -0.00007418	     -0.20000897	     -0.06497021	      0.88312338	     -0.00004234	     -0.21874566	      0.00130020	      0.00036420	    209.34234677
      1.92074484	     -0.05903258	     -0.00007560	     -0.20002210	     -0.06496858	      0.88312382	     -0.00004198	     -0.21873629	      0.00123509	      0.00032344	    208.87238830
      1.92202995	     -0.05904623	     -0.00007482	     -0.20003513	     -0.06496703	      0.88312421	     -0.00004162	     -0.21872734	      0.00116960	      0.00028304	    209.08814397
      1.92365302	     -0.05906763	     -0.00007523	     -0.20005574	     -0.06496520	      0.88312463	     -0.00004115	     -0.21871665	      0.00108788	      0.00023348	    208.53769047
      1.92527609	     -0.05908771	     -0.00007348	     -0.20007505	     -0.06496350	      0.88312497	     -0.00004069	     -0.21870662	      0.00100548	      0.00018494	    209.44505137
      1.92656513	     -0.05911011	     -0.00007477	     -0.20009681	     -0.06496225	      0.88312519	     -0.00004032	     -0.21869909	      0.00094155	      0.00014814	    208.67474089
      1.92785417	     -0.05913094	     -0.00007386	     -0.20011704	     -0.06496107	      0.88312535	     -0.00003994	     -0.21869201	      0.00087714	      0.00011194	    208.96573206
      1.92948671	     -0.05916260	     -0.00007455	     -0.20014792	     -0.06495971	      0.88312550	     -0.00003947	     -0.21868363	      0.00079679	      0.00006806	    208.33435120
      1.93111924	     -0.05919103	     -0.00007319	     -0.20017559	     -0.06495847	      0.88312558	     -0.00003899	     -0.21867597	      0.00071573	      0.00002565	    209.37979186
      1.93238473	     -0.05922125	     -0.00007525	     -0.20020519	     -0.06495761	      0.88312559	     -0.00003863	     -0.21867049	      0.00065455	     -0.00000515	    208.44286914
      1.93365022	     -0.05924888	     -0.00007489	     -0.20023224	     -0.06495682	      0.88312556	     -0.00003825	     -0.21866548	      0.00059287	     -0.00003526	    208.72389962
      1.93529285	     -0.05929055	     -0.00007605	     -0.20027313	     -0.06495591	      0.88312548	     -0.00003777	     -0.21865959	      0.00051412	     -0.00007221	    208.04038764
      1.93693549	     -0.05932843	     -0.00007477	     -0.20031028	     -0.06495513	      0.88312533	     -0.00003729	     -0.21865440	      0.00043471	     -0.00010779	    209.28937332
      1.93822245	     -0.05936684	     -0.00007674	     -0.20034808	     -0.06495461	      0.88312517	     -0.00003691	     -0.21865074	      0.00037454	     -0.00013336	    208.04549158
      1.93950941	     -0.05940124	     -0.00007618	     -0.20038191	     -0.06495416	      0.88312498	     -0.00003653	     -0.21864751	      0.00031383	     -0.00015846	    208.39346738
      1.94112318	     -0.05945126	     -0.00007726	     -0.20043120	     -0.06495372	      0.88312471	     -0.00003605	     -0.21864401	      0.00023923	     -0.00018797	    207.58683134
      1.94273695	     -0.05949638	     -0.00007598	     -0.20047563	     -0.06495339	      0.88312438	     -0.00003557	     -0.21864115	      0.00016412	     -0.00021636	    208.78781626
      1.94403137	     -0.05954324	     -0.00007781	     -0.20052191	     -0.06495322	      0.88312409	     -0.00003519	     -0.21863925	      0.00010605	     -0.00023711	    207.43458742
      1.94532580	     -0.05958493	     -0.00007728	     -0.20056305	     -0.06495312	      0.88312377	     -0.00003481	     -0.21863779	      0.00004753	     -0.00025753	    207.77899249
      1.94694940	     -0.05964492	     -0.00007831	     -0.20062235	     -0.06495310	      0.88312333	     -0.00003433	     -0.21863648	     -0.00002415	     -0.00028155	    206.93763729
      1.94857300	     -0.05969930	     -0.00007688	     -0.20067608	     -0.06495320	      0.88312285	     -0.00003385	     -0.21863583	     -0.00009611	     -0.00030494	    208.15067624
      1.94984238	     -0.05975253	     -0.00007837	     -0.20072877	     -0.06495335	      0.88312245	     -0.00003347	     -0.21863567	     -0.00015003	     -0.00032138	    206.57744576
      1.95111175	     -0.05980043	     -0.00007773	     -0.20077617	     -0.06495358	      0.88312204	     -0.00003309	     -0.21863591	     -0.00020429	     -0.00033783	    206.80445833
      1.95276442	     -0.05986936	     -0.00007823	     -0.20084444	     -0.06495397	      0.88312146	     -0.00003261	     -0.21863674	     -0.00027330	     -0.00035834	    206.22785801
      1.95441709	     -0.05993502	     -0.00007677	     -0.20090948	     -0.06495448	      0.88312085	     -0.00003212	     -0.21863817	     -0.00034120	     -0.00037794	    205.98968172
      1.95572827	     -0.05999413	     -0.00007823	     -0.20096808	     -0.06495496	      0.88312035	     -0.00003173	     -0.21863966	     -0.00039402	     -0.00039256	    205.51643208
      1.95703945	     -0.06004943	     -0.00007750	     -0.20102291	     -0.06495551	      0.88311982	     -0.00003134	     -0.21864153	     -0.00044628	     -0.00040722	    205.75754751
      1.95862165	     -0.06012345	     -0.00007810	     -0.20109635	     -0.06495627	      0.88311916	     -0.00003088	     -0.21864420	     -0.00050718	     -0.00042398	    204.47782635
      1.96020386	     -0.06019074	     -0.00007723	     -0.20116308	     -0.06495712	      0.88311848	     -0.00003041	     -0.21864741	     -0.00056822	     -0.00044062	    205.49203981
      1.96156939	     -0.06025995	     -0.00007887	     -0.20123180	     -0.06495793	      0.88311787	     -0.00003001	     -0.21865050	     -0.00061833	     -0.00045416	    204.01308399
      1.96293492	     -0.06032226	     -0.00007860	     -0.20129365	     -0.06495881	      0.88311724	     -0.00002961	     -0.21865402	     -0.00066862	     -0.00046779	    204.43684330
      1.96430045	     -0.06039084	     -0.00007918	     -0.20136176	     -0.06495976	      0.88311659	     -0.00002922	     -0.21865788	     -0.00071687	     -0.00048060	    203.29509808
      1.96566599	     -0.06045676	     -0.00007911	     -0.20142725	     -0.06496077	      0.88311593	     -0.00002882	     -0.21866212	     -0.00076497	     -0.00049354	    203.60197308
      1.96739060	     -0.06054776	     -0.00007977	     -0.20151770	     -0.06496214	      0.88311506	     -0.00002832	     -0.21866796	     -0.00082260	     -0.00050905	    201.61006694
      1.96887818	     -0.06061646	     -0.00007940	     -0.20158595	     -0.06496340	      0.88311430	     -0.00002789	     -0.21867344	     -0.00087279	     -0.00052231	    202.89929545
      1.97036576	     -0.06069786	     -0.00008023	     -0.20166689	     -0.06496473	      0.88311351	     -0.00002746	     -0.21867916	     -0.00092028	     -0.00053558	    202.09058803
      1.97185335	     -0.06077075	     -0.00007977	     -0.20173937	     -0.06496614	      0.88311270	     -0.00002704	     -0.21868526	     -0.00096619	     -0.00054793	    201.29856932
      1.97334093	     -0.06084928	     -0.00008067	     -0.20181747	     -0.06496761	      0.88311188	     -0.00002661	     -0.21869159	     -0.00101143	     -0.00056043	    201.21474064
      1.97482851	     -0.06092219	     -0.00008004	     -0.20189000	     -0.06496914	      0.88311104	     -0.00002619	     -0.21869819	     -0.00105493	     -0.00057255	    201.03557978
      1.97631609	     -0.06100174	     -0.00008086	     -0.20196916	     -0.06497074	      0.88311017	     -0.00002577	     -0.21870496	     -0.00109698	     -0.00058444	    200.30461964
      1.97780368	     -0.06107210	     -0.00008002	     -0.20203917	     -0.06497241	      0.88310930	     -0.00002535	     -0.21871198	     -0.00113764	     -0.00059560	    199.84552334
      1.97929126	     -0.06114743	     -0.00008074	     -0.20211412	     -0.06497413	      0.88310840	     -0.00002494	     -0.21871907	     -0.00117740	     -0.00060642	    199.53432178
      1.98077884	     -0.06121512	     -0.00007967	     -0.20218149	     -0.06497591	      0.88310749	     -0.00002452	     -0.21872632	     -0.00121571	     -0.00061654	    199.38333341
      1.98226643	     -0.06128832	     -0.00008026	     -0.20225435	     -0.06497775	      0.88310657	     -0.00002411	     -0.21873363	     -0.00125264	     -0.00062588	    198.48135221
      1.98375401	     -0.06135030	     -0.00007874	     -0.20231603	     -0.06497964	      0.88310563	     -0.00002370	     -0.21874107	     -0.00128905	     -0.00063456	    198.87612847
      1.98524159	     -0.06141921	     -0.00007900	     -0.20238464	     -0.06498158	      0.88310468	     -0.00002329	     -0.21874851	     -0.00132355	     -0.00064213	    197.57003185
      1.98672918	     -0.06147394	     -0.00007709	     -0.20243909	     -0.06498357	      0.88310372	     -0.00002288	     -0.21875607	     -0.00135789	     -0.00064866	    197.95039750
      1.98821676	     -0.06153727	     -0.00007713	     -0.20250213	     -0.06498562	      0.88310275	     -0.00002248	     -0.21876357	     -0.00139092	     -0.00065426	    197.26460909
      1.98970434	     -0.06158727	     -0.00007504	     -0.20255188	     -0.06498771	      0.88310178	     -0.00002208	     -0.21877119	     -0.00142327	     -0.00065858	    197.32033918
      1.99119192	     -0.06164233	     -0.00007462	     -0.20260667	     -0.06498985	      0.88310079	     -0.00002167	     -0.21877877	     -0.00145446	     -0.00066143	    196.21167925
      1.99267951	     -0.06168518	     -0.00007232	     -0.20264928	     -0.06499204	      0.88309981	     -0.00002127	     -0.21878642	     -0.00148606	     -0.00066330	    197.20784967
      1.99416709	     -0.06173455	     -0.00007162	     -0.20269840	     -0.06499427	      0.88309882	     -0.00002088	     -0.21879402	     -0.00151564	     -0.00066340	    195.54955249
      1.99565467	     -0.06176801	     -0.00006895	     -0.20273164	     -0.06499655	      0.88309783	     -0.00002048	     -0.21880170	     -0.00154603	     -0.00066210	    196.35200392
      1.99714226	     -0.06181025	     -0.00006815	     -0.20277363	     -0.06499887	      0.88309685	     -0.00002009	     -0.21880929	     -0.00157533	     -0.00065942	    195.54739236
      1.99862984	     -0.06183926	     -0.00006551	     -0.20280243	     -0.06500124	      0.88309587	     -0.00001970	     -0.21881700	     -0.00160439	     -0.00065487	    195.50200740
      2.00011742	     -0.06187221	     -0.00006455	     -0.20283514	     -0.06500365	      0.88309490	     -0.00001931	     -0.21882466	     -0.00163344	     -0.00064904	    195.17374066
      2.00160501	     -0.06189670	     -0.00006197	     -0.20285942	     -0.06500610	      0.88309394	     -0.00001892	     -0.21883240	     -0.00166213	     -0.00064147	    195.20503455
      2.00309259	     -0.06192473	     -0.00006110	     -0.20288721	     -0.06500859	      0.88309300	     -0.00001854	     -0.21884015	     -0.00169041	     -0.00063226	    194.28539914
      2.00458017	     -0.06194061	     -0.00005845	     -0.20290287	     -0.06501113	      0.88309206	     -0.00001816	     -0.21884799	     -0.00171936	     -0.00062172	    195.01457039
      2.00606776	     -0.06196391	     -0.00005751	     -0.20292594	     -0.06501371	      0.88309115	     -0.00001778	     -0.21885578	     -0.00174764	     -0.00060994	    194.31770084
      2.00755534	     -0.06197652	     -0.00005506	     -0.20293834	     -0.06501633	      0.88309025	     -0.00001741	     -0.21886370	     -0.00177581	     -0.00059637	    193.94938685
      2.00904292	     -0.06199116	     -0.00005410	     -0.20295274	     -0.06501899	      0.88308937	     -0.00001703	     -0.21887159	     -0.00180460	     -0.00058172	    193.96759172
      2.01053050	     -0.06199995	     -0.00005174	     -0.20296132	     -0.06502170	      0.88308852	     -0.00001667	     -0.21887954	     -0.00183338	     -0.00056611	    194.31938207
      2.01201809	     -0.06201272	     -0.00005079	     -0.20297385	     -0.06502444	      0.88308769	     -0.00001630	     -0.21888750	     -0.00186136	     -0.00054896	    193.01321626
      2.01350567	     -0.06201460	     -0.00004848	     -0.20297551	     -0.06502723	      0.88308689	     -0.00001594	     -0.21889556	     -0.00189096	     -0.00053133	    194.18367042
      2.01499325	     -0.06202564	     -0.00004757	     -0.20298632	     -0.06503007	      0.88308611	     -0.00001559	     -0.21890360	     -0.00191921	     -0.00051261	    192.91968398
      2.01648084	     -0.06202606	     -0.00004551	     -0.20298651	     -0.06503295	      0.88308536	     -0.00001524	     -0.21891181	     -0.00194859	     -0.00049328	    193.43585941
      2.01796842	     -0.06203105	     -0.00004448	     -0.20299126	     -0.06503587	      0.88308464	     -0.00001489	     -0.21892002	     -0.00197771	     -0.00047357	    193.06405034
      2.01945600	     -0.06203072	     -0.00004244	     -0.20299070	     -0.06503883	      0.88308395	     -0.00001454	     -0.21892833	     -0.00200713	     -0.00045359	    193.30983860
      2.02094359	     -0.06203390	     -0.00004153	     -0.20299364	     -0.06504184	      0.88308329	     -0.00001420	     -0.21893669	     -0.00203627	     -0.00043328	    192.60174950
      2.02243117	     -0.06202909	     -0.00003942	     -0.20298860	     -0.06504489	      0.88308266	     -0.00001387	     -0.21894514	     -0.00206610	     -0.00041293	    193.01391546
      2.02391875	     -0.06203025	     -0.00003851	     -0.20298951	     -0.06504798	      0.88308206	     -0.00001353	     -0.21895360	     -0.00209589	     -0.00039291	    192.88088359
      2.02540633	     -0.06202511	     -0.00003655	     -0.20298414	     -0.06505112	      0.88308149	     -0.00001320	     -0.21896216	     -0.00212546	     -0.00037277	    192.55516422
      2.02689392	     -0.06202121	     -0.00003554	     -0.20297999	     -0.06505431	      0.88308096	     -0.00001288	     -0.21897074	     -0.00215582	     -0.00035332	    192.86880495
      2.02838150	     -0.06201569	     -0.00003367	     -0.20297424	     -0.06505754	      0.88308044	     -0.00001256	     -0.21897937	     -0.00218575	     -0.00033407	    192.59329254
      2.02986908	     -0.06201125	     -0.00003270	     -0.20296955	     -0.06506081	      0.88307996	     -0.00001224	     -0.21898806	     -0.00221599	     -0.00031533	    192.32254522
      2.03135667	     -0.06200180	     -0.00003068	     -0.20295986	     -0.06506413	      0.88307951	     -0.00001192	     -0.21899683	     -0.00224672	     -0.00029733	    192.70217603
      2.03299112	     -0.06199752	     -0.00002966	     -0.20295530	     -0.06506783	      0.88307903	     -0.00001158	     -0.21900649	     -0.00228056	     -0.00027882	    192.74463821
      2.03462558	     -0.06198589	     -0.00002715	     -0.20294341	     -0.06507159	      0.88307859	     -0.00001125	     -0.21901630	     -0.00231365	     -0.00026043	    191.63631609
      2.03608433	     -0.06198021	     -0.00002725	     -0.20293746	     -0.06507498	      0.88307823	     -0.00001095	     -0.21902516	     -0.00234491	     -0.00024541	    192.47430094
      2.03754308	     -0.06197380	     -0.00002525	     -0.20293081	     -0.06507843	      0.88307788	     -0.00001066	     -0.21903425	     -0.00237559	     -0.00023153	    192.59390325
      2.03900184	     -0.06197659	     -0.00002533	     -0.20293333	     -0.06508191	      0.88307755	     -0.00001037	     -0.21904364	     -0.00240605	     -0.00021853	    191.87908662
      2.04046059	     -0.06197557	     -0.00002389	     -0.20293205	     -0.06508545	      0.88307724	     -0.00001008	     -0.21905349	     -0.00243729	     -0.00020696	    192.24831099
      2.04191934	     -0.06198277	     -0.00002367	     -0.20293898	     -0.06508903	      0.88307694	     -0.00000980	     -0.21906375	     -0.00246840	     -0.00019701	    192.10783195
      2.04369765	     -0.06199154	     -0.00002124	     -0.20294745	     -0.06509345	      0.88307660	     -0.00000945	     -0.21907704	     -0.00250573	     -0.00018672	    191.06368633
      2.04503140	     -0.06200022	     -0.00002087	     -0.20295589	     -0.06509681	      0.88307636	     -0.00000920	     -0.21908749	     -0.00253501	     -0.00018081	    191.71442368
      2.04636515	     -0.06201207	     -0.00001870	     -0.20296752	     -0.06510021	      0.88307612	     -0.00000894	     -0.21909844	     -0.00256351	     -0.00017657	    191.59565474
      2.04807891	     -0.06203428	     -0.00001707	     -0.20298944	     -0.06510464	      0.88307582	     -0.00000862	     -0.21911334	     -0.00260003	     -0.00017400	    191.36819578
      2.04979267	     -0.06205276	     -0.00001279	     -0.20300767	     -0.06510912	      0.88307552	     -0.00000829	     -0.21912920	     -0.00263605	     -0.00017398	    190.97985354
      2.05113084	     -0.06207443	     -0.00001189	     -0.20302911	     -0.06511267	      0.88307529	     -0.00000804	     -0.21914215	     -0.00266435	     -0.00017665	    191.16967851
      2.05246900	     -0.06209248	     -0.00000845	     -0.20304698	     -0.06511625	      0.88307505	     -0.00000779	     -0.21915563	     -0.00269182	     -0.00018092	    190.72217610
      2.05413319	     -0.06212004	     -0.00000569	     -0.20307429	     -0.06512076	      0.88307474	     -0.00000748	     -0.21917311	     -0.00272612	     -0.00018916	    190.81507350
      2.05579738	     -0.06215018	     -0.00000084	     -0.20310423	     -0.06512533	      0.88307442	     -0.00000718	     -0.21919145	     -0.00275927	     -0.00020023	    189.95145166
      2.05746157	     -0.06218423	      0.00000031	     -0.20313801	     -0.06512995	      0.88307408	     -0.00000687	     -0.21921061	     -0.00279239	     -0.00021343	    189.68838965
      2.05869511	     -0.06220443	      0.00000534	     -0.20315809	     -0.06513340	      0.88307380	     -0.00000665	     -0.21922537	     -0.00281679	     -0.00022534	    189.91790031
      2.05992865	     -0.06222928	      0.00000737	     -0.20318278	     -0.06513689	      0.88307352	     -0.00000642	     -0.21924056	     -0.00284044	     -0.00023843	    189.57673376
      2.06166670	     -0.06226783	      0.00001102	     -0.20322111	     -0.06514186	      0.88307309	     -0.00000611	     -0.21926283	     -0.00287344	     -0.00025915	    189.31256317
      2.06340475	     -0.06230912	      0.00001360	     -0.20326218	     -0.06514688	      0.88307262	     -0.00000580	     -0.21928611	     -0.00290540	     -0.00028175	    188.66406591
      2.06495084	     -0.06234151	      0.00001811	     -0.20329440	     -0.06515140	      0.88307217	     -0.00000553	     -0.21930765	     -0.00293351	     -0.00030321	    188.69113683
      2.06649693	     -0.06238198	      0.00001922	     -0.20333467	     -0.06515595	      0.88307168	     -0.00000526	     -0.21932983	     -0.00296043	     -0.00032588	    188.23392367
      2.06804301	     -0.06241361	      0.00002408	     -0.20336617	     -0.06516055	      0.88307116	     -0.00000499	     -0.21935264	     -0.00298667	     -0.00034876	    187.90699654
      2.06958910	     -0.06245390	      0.00002494	     -0.20340626	     -0.06516519	      0.88307060	     -0.00000473	     -0.21937586	     -0.00301269	     -0.00037241	    188.26234285
      2.07113519	     -0.06248639	      0.00003039	     -0.20343866	     -0.06516986	      0.88307001	     -0.00000447	     -0.21939955	     -0.00303680	     -0.00039492	    186.85151347
      2.07244926	     -0.06251781	      0.00003085	     -0.20346991	     -0.06517387	      0.88306948	     -0.00000425	     -0.21941989	     -0.00305807	     -0.00041421	    187.59254856
      2.07376334	     -0.06254657	      0.00003373	     -0.20349857	     -0.06517790	      0.88306892	     -0.00000403	     -0.21944041	     -0.00307776	     -0.00043249	    187.01150421
      2.07537502	     -0.06258112	      0.00003560	     -0.20353297	     -0.06518288	      0.88306820	     -0.00000377	     -0.21946572	     -0.00310192	     -0.00045416	    187.47962779
      2.07698670	     -0.06261493	      0.00003887	     -0.20356667	     -0.06518790	      0.88306746	     -0.00000351	     -0.21949104	     -0.00312365	     -0.00047339	    185.70964949
      2.07859837	     -0.06264102	      0.00003997	     -0.20359261	     -0.06519295	      0.88306668	     -0.00000326	     -0.21951625	     -0.00314685	     -0.00049071	    187.25994874
      2.08021005	     -0.06266898	      0.00004391	     -0.20362050	     -0.06519804	      0.88306588	     -0.00000301	     -0.21954114	     -0.00316753	     -0.00050538	    186.46752779
      2.08151543	     -0.06269065	      0.00004373	     -0.20364205	     -0.06520219	      0.88306521	     -0.00000281	     -0.21956108	     -0.00318444	     -0.00051533	    187.06289562
      2.08282080	     -0.06271124	      0.00004548	     -0.20366255	     -0.06520635	      0.88306453	     -0.00000262	     -0.21958080	     -0.00320034	     -0.00052304	    186.76870643
      2.08455176	     -0.06273843	      0.00004646	     -0.20368962	     -0.06521191	      0.88306362	     -0.00000236	     -0.21960652	     -0.00322136	     -0.00053016	    187.34395789
      2.08603865	     -0.06276170	      0.00004833	     -0.20371282	     -0.06521671	      0.88306283	     -0.00000215	     -0.21962821	     -0.00323768	     -0.00053246	    186.16164056
      2.08752555	     -0.06278202	      0.00004878	     -0.20373304	     -0.06522154	      0.88306204	     -0.00000194	     -0.21964950	     -0.00325506	     -0.00053243	    187.33647711
      2.08901244	     -0.06280612	      0.00005057	     -0.20375707	     -0.06522639	      0.88306125	     -0.00000173	     -0.21967035	     -0.00327049	     -0.00052930	    186.59796144
      2.09049934	     -0.06282835	      0.00005117	     -0.20377921	     -0.06523127	      0.88306046	     -0.00000152	     -0.21969077	     -0.00328648	     -0.00052396	    187.52876309
      2.09198623	     -0.06285256	      0.00005271	     -0.20380337	     -0.06523616	      0.88305969	     -0.00000132	     -0.21971072	     -0.00330036	     -0.00051536	    186.28256122
      2.09347313	     -0.06287269	      0.00005311	     -0.20382343	     -0.06524108	      0.88305893	     -0.00000112	     -0.21973019	     -0.00331533	     -0.00050494	    187.49658898
      2.09496002	     -0.06289668	      0.00005422	     -0.20384736	     -0.06524602	      0.88305819	     -0.00000092	     -0.21974913	     -0.00332849	     -0.00049233	    187.13501355
      2.09676442	     -0.06292354	      0.00005395	     -0.20387414	     -0.06525204	      0.88305732	     -0.00000069	     -0.21977144	     -0.00334394	     -0.00047454	    187.01029255
      2.09804977	     -0.06294211	      0.00005497	     -0.20389267	     -0.06525635	      0.88305672	     -0.00000052	     -0.21978690	     -0.00335462	     -0.00045982	    187.05547482
      2.09933512	     -0.06296221	      0.00005503	     -0.20391273	     -0.06526067	      0.88305614	     -0.00000036	     -0.21980198	     -0.00336493	     -0.00044477	    187.51800271
      2.10108215	     -0.06299227	      0.00005576	     -0.20394274	     -0.06526656	      0.88305538	     -0.00000014	     -0.21982191	     -0.00337715	     -0.00042283	    186.60808655
      2.10282917	     -0.06301834	      0.00005550	     -0.20396875	     -0.06527247	      0.88305466	      0.00000008	     -0.21984119	     -0.00339060	     -0.00040059	    188.68432296
      2.10420966	     -0.06304489	      0.00005670	     -0.20399529	     -0.06527715	      0.88305412	      0.00000025	     -0.21985590	     -0.00339818	     -0.00038200	    186.94311500
      2.10559015	     -0.06306819	      0.00005676	     -0.20401856	     -0.06528185	      0.88305360	      0.00000042	     -0.21987023	     -0.00340688	     -0.00036396	    187.61563972
      2.10724679	     -0.06310042	      0.00005768	     -0.20405079	     -0.06528750	      0.88305302	      0.00000061	     -0.21988689	     -0.00341549	     -0.00034228	    186.74207242
      2.10890343	     -0.06312792	      0.00005755	     -0.20407826	     -0.06529317	      0.88305247	      0.00000081	     -0.21990301	     -0.00342425	     -0.00032103	    187.05242306
      2.11026791	     -0.06315438	      0.00005852	     -0.20410472	     -0.06529784	      0.88305204	      0.00000097	     -0.21991582	     -0.00343073	     -0.00030404	    187.06440139
      2.11163239	     -0.06318063	      0.00005845	     -0.20413095	     -0.06530253	      0.88305164	      0.00000113	     -0.21992829	     -0.00343692	     -0.00028812	    187.54013243
      2.11299687	     -0.06320806	      0.00005895	     -0.20415839	     -0.06530722	      0.88305126	      0.00000129	     -0.21994044	     -0.00344187	     -0.00027266	    186.94143764
      2.11463667	     -0.06323953	      0.00005913	     -0.20418985	     -0.06531287	      0.88305082	      0.00000148	     -0.21995462	     -0.00344835	     -0.00025607	    187.96813251
      2.11627647	     -0.06327508	      0.00005957	     -0.20422543	     -0.06531853	      0.88305042	      0.00000166	     -0.21996833	     -0.00345187	     -0.00023990	    185.75927069
      2.11791627	     -0.06330042	      0.00005906	     -0.20425075	     -0.06532420	      0.88305004	      0.00000185	     -0.21998172	     -0.00345808	     -0.00022628	    188.38478197
      2.11929290	     -0.06333297	      0.00005971	     -0.20428333	     -0.06532896	      0.88304973	      0.00000200	     -0.21999255	     -0.00345999	     -0.00021569	    186.74483585
      2.12066952	     -0.06335872	      0.00005948	     -0.20430909	     -0.06533372	      0.88304944	      0.00000215	     -0.22000320	     -0.00346283	     -0.00020647	    187.14362331
      2.12234453	     -0.06339281	      0.00006006	     -0.20434321	     -0.06533952	      0.88304910	      0.00000234	     -0.22001575	     -0.00346513	     -0.00019681	    186.79631968
      2.12401954	     -0.06342506	      0.00005949	     -0.20437549	     -0.06534533	      0.88304878	      0.00000252	     -0.22002794	     -0.00346695	     -0.00018868	    186.85040056
      2.12545554	     -0.06345093	      0.00006061	     -0.20440140	     -0.06535031	      0.88304851	      0.00000268	     -0.22003802	     -0.00346789	     -0.00018284	    186.69792146
      2.12689154	     -0.06347645	      0.00006037	     -0.20442696	     -0.06535529	      0.88304826	      0.00000283	     -0.22004778	     -0.00346867	     -0.00017841	    187.31008015
      2.12832753	     -0.06350325	      0.00006097	     -0.20445380	     -0.06536027	      0.88304800	      0.00000299	     -0.22005721	     -0.00346804	     -0.00017465	    186.62863237
      2.12976353	     -0.06352746	      0.00006097	     -0.20447806	     -0.06536525	      0.88304775	      0.00000314	     -0.22006633	     -0.00346779	     -0.00017215	    187.28979075
      2.13157483	     -0.06356137	      0.00006170	     -0.20451205	     -0.06537153	      0.88304744	      0.00000333	     -0.22007738	     -0.00346488	     -0.00016961	    185.40112998
      2.13306315	     -0.06357592	      0.00006183	     -0.20452665	     -0.06537669	      0.88304719	      0.00000349	     -0.22008603	     -0.00346445	     -0.00016854	    187.55136106
      2.13455148	     -0.06359595	      0.00006315	     -0.20454677	     -0.06538184	      0.88304694	      0.00000364	     -0.22009408	     -0.00346115	     -0.00016766	    186.59443121
      2.13603980	     -0.06360744	      0.00006382	     -0.20455834	     -0.06538699	      0.88304669	      0.00000380	     -0.22010160	     -0.00345861	     -0.00016740	    187.63614487
      2.13752812	     -0.06361698	      0.00006571	     -0.20456798	     -0.06539214	      0.88304644	      0.00000395	     -0.22010843	     -0.00345427	     -0.00016674	    186.76572842
      2.13901645	     -0.06361773	      0.00006722	     -0.20456883	     -0.06539727	      0.88304620	      0.00000410	     -0.22011453	     -0.00345076	     -0.00016615	    187.73285516
      2.14050477	     -0.06361934	      0.00006944	     -0.20457055	     -0.06540241	      0.88304595	      0.00000426	     -0.22011982	     -0.00344584	     -0.00016489	    187.14157441
      2.14199309	     -0.06361378	      0.00007111	     -0.20456509	     -0.06540753	      0.88304570	      0.00000441	     -0.22012437	     -0.00344128	     -0.00016295	    187.52779259
      2.14379215	     -0.06360193	      0.00007385	     -0.20455338	     -0.06541372	      0.88304541	      0.00000459	     -0.22012876	     -0.00343546	     -0.00015967	    188.03771648
      2.14537868	     -0.06358955	      0.00007460	     -0.20454109	     -0.06541916	      0.88304516	      0.00000475	     -0.22013162	     -0.00342973	     -0.00015517	    188.07265228
      2.14696521	     -0.06356915	      0.00007669	     -0.20452080	     -0.06542460	      0.88304492	      0.00000490	     -0.22013357	     -0.00342403	     -0.00014875	    188.01896317
      2.14855174	     -0.06354270	      0.00007702	     -0.20449442	     -0.06543003	      0.88304469	      0.00000506	     -0.22013448	     -0.00341902	     -0.00014073	    188.97419544
      2.14994466	     -0.06351719	      0.00007906	     -0.20446901	     -0.06543479	      0.88304450	      0.00000520	     -0.22013443	     -0.00341415	     -0.00013139	    188.49791135
      2.15133758	     -0.06348699	      0.00007990	     -0.20443887	     -0.06543954	      0.88304433	      0.00000533	     -0.22013361	     -0.00341057	     -0.00012090	    189.48997578
      2.15273050	     -0.06345604	      0.00008132	     -0.20440800	     -0.06544429	      0.88304417	      0.00000547	     -0.22013202	     -0.00340642	     -0.00010818	    188.93722430
      2.15412341	     -0.06342093	      0.00008204	     -0.20437293	     -0.06544903	      0.88304403	      0.00000560	     -0.22012976	     -0.00340382	     -0.00009415	    189.85052283
      2.15602141	     -0.06337791	      0.00008313	     -0.20432999	     -0.06545549	      0.88304387	      0.00000579	     -0.22012571	     -0.00339929	     -0.00007202	    188.18321062
      2.15754440	     -0.06333388	      0.00008318	     -0.20428597	     -0.06546067	      0.88304377	      0.00000593	     -0.22012181	     -0.00339908	     -0.00005260	    190.56607340
      2.15906738	     -0.06330000	      0.00008386	     -0.20425211	     -0.06546584	      0.88304371	      0.00000608	     -0.22011731	     -0.00339758	     -0.00003186	    190.19788881
      2.16059037	     -0.06326418	      0.00008364	     -0.20421628	     -0.06547102	      0.88304368	      0.00000623	     -0.22011249	     -0.00339756	     -0.00001045	    191.04344803
      2.16211336	     -0.06323449	      0.00008409	     -0.20418660	     -0.06547619	      0.88304368	      0.00000637	     -0.22010738	     -0.00339729	      0.00001167	    190.38570064
      2.16363635	     -0.06320231	      0.00008357	     -0.20415439	     -0.06548137	      0.88304371	      0.00000652	     -0.22010212	     -0.00339869	      0.00003364	    191.42631832
      2.16515933	     -0.06317622	      0.00008381	     -0.20412828	     -0.06548654	      0.88304378	      0.00000666	     -0.22009666	     -0.00339982	      0.00005521	    191.24987904
      2.16668232	     -0.06314848	      0.00008325	     -0.20410051	     -0.06549172	      0.88304388	      0.00000681	     -0.22009112	     -0.00340155	      0.00007634	    191.33230510
      2.16820531	     -0.06312373	      0.00008364	     -0.20407573	     -0.06549690	      0.88304401	      0.00000695	     -0.22008547	     -0.00340397	      0.00009623	    191.57865438
      2.16972829	     -0.06310345	      0.00008303	     -0.20405540	     -0.06550209	      0.88304417	      0.00000710	     -0.22007981	     -0.00340680	      0.00011436	    192.07596253
      2.17125128	     -0.06308756	      0.00008297	     -0.20403947	     -0.06550728	      0.88304436	      0.00000724	     -0.22007424	     -0.00340931	      0.00013078	    191.54224104
      2.17277427	     -0.06307323	      0.00008205	     -0.20402507	     -0.06551248	      0.88304457	      0.00000738	     -0.22006883	     -0.00341256	      0.00014488	    191.92983756
      2.17429726	     -0.06306466	      0.00008157	     -0.20401645	     -0.06551768	      0.88304480	      0.00000752	     -0.22006362	     -0.00341572	      0.00015625	    191.90338580
      2.17582024	     -0.06305793	      0.00008042	     -0.20400964	     -0.06552288	      0.88304504	      0.00000767	     -0.22005871	     -0.00341931	      0.00016436	    192.52313225
      2.17734323	     -0.06305676	      0.00007998	     -0.20400842	     -0.06552809	      0.88304530	      0.00000781	     -0.22005409	     -0.00342158	      0.00016996	    191.13278282
      2.17886622	     -0.06305172	      0.00007882	     -0.20400331	     -0.06553330	      0.88304556	      0.00000795	     -0.22004977	     -0.00342553	      0.00017195	    192.49324846
      2.18038921	     -0.06305515	      0.00007843	     -0.20400667	     -0.06553852	      0.88304582	      0.00000809	     -0.22004564	     -0.00342829	      0.00017021	    192.37086642
      2.18191219	     -0.06305706	      0.00007726	     -0.20400852	     -0.06554375	      0.88304608	      0.00000824	     -0.22004179	     -0.00343034	      0.00016604	    191.67096638
      2.18343518	     -0.06306024	      0.00007673	     -0.20401165	     -0.06554897	      0.88304632	      0.00000838	     -0.22003815	     -0.00343330	      0.00015785	    192.54837241
      2.18495817	     -0.06306769	      0.00007541	     -0.20401904	     -0.06555420	      0.88304656	      0.00000852	     -0.22003473	     -0.00343453	      0.00014715	    191.46301655
      2.18648115	     -0.06307241	      0.00007495	     -0.20402370	     -0.06555944	      0.88304677	      0.00000866	     -0.22003153	     -0.00343688	      0.00013341	    192.24248061
      2.18798392	     -0.06308262	      0.00007379	     -0.20403386	     -0.06556460	      0.88304696	      0.00000880	     -0.22002852	     -0.00343845	      0.00011692	    192.48332571
      2.18948669	     -0.06309350	      0.00007317	     -0.20404469	     -0.06556977	      0.88304712	      0.00000894	     -0.22002576	     -0.00343883	      0.00009892	    191.28639849
      2.19098945	     -0.06310330	      0.00007197	     -0.20405443	     -0.06557494	      0.88304726	      0.00000908	     -0.22002321	     -0.00344048	      0.00007825	    192.38122063
      2.19303253	     -0.06312838	      0.00007150	     -0.20407948	     -0.06558197	      0.88304738	      0.00000928	     -0.22002011	     -0.00343967	      0.00004728	    190.01090821
      2.19424197	     -0.06313351	      0.00006998	     -0.20408454	     -0.06558613	      0.88304743	      0.00000939	     -0.22001851	     -0.00344119	      0.00002797	    191.79554224
      2.19545142	     -0.06314771	      0.00006930	     -0.20409871	     -0.06559029	      0.88304745	      0.00000950	     -0.22001701	     -0.00344110	      0.00000741	    191.74736617
      2.19736442	     -0.06317095	      0.00006785	     -0.20412190	     -0.06559687	      0.88304743	      0.00000969	     -0.22001503	     -0.00344060	     -0.00002699	    191.90764171
      2.19927742	     -0.06319898	      0.00006730	     -0.20414989	     -0.06560345	      0.88304735	      0.00000987	     -0.22001343	     -0.00343867	     -0.00006230	    190.69975090
      2.20063152	     -0.06321524	      0.00006546	     -0.20416612	     -0.06560811	      0.88304725	      0.00000999	     -0.22001263	     -0.00343819	     -0.00008787	    191.68696556
      2.20198562	     -0.06323606	      0.00006483	     -0.20418691	     -0.06561276	      0.88304711	      0.00001012	     -0.22001199	     -0.00343611	     -0.00011369	    190.97921599
      2.20333973	     -0.06325664	      0.00006371	     -0.20420746	     -0.06561742	      0.88304694	      0.00001025	     -0.22001158	     -0.00343448	     -0.00014006	    191.45147306
      2.20519902	     -0.06329044	      0.00006228	     -0.20424125	     -0.06562380	      0.88304664	      0.00001043	     -0.22001136	     -0.00343007	     -0.00017573	    189.57216483
      2.20680683	     -0.06331191	      0.00006049	     -0.20426268	     -0.06562931	      0.88304634	      0.00001058	     -0.22001152	     -0.00342823	     -0.00020639	    191.48655772
      2.20841464	     -0.06334473	      0.00005942	     -0.20429550	     -0.06563482	      0.88304598	      0.00001074	     -0.22001186	     -0.00342376	     -0.00023672	    190.37200968
      2.21002245	     -0.06337164	      0.00005728	     -0.20432238	     -0.06564032	      0.88304558	      0.00001089	     -0.22001257	     -0.00341982	     -0.00026600	    191.16539636
      2.21140122	     -0.06340113	      0.00005637	     -0.20435188	     -0.06564503	      0.88304519	      0.00001103	     -0.22001337	     -0.00341511	     -0.00029066	    190.33341048
      2.21277999	     -0.06342758	      0.00005475	     -0.20437831	     -0.06564974	      0.88304478	      0.00001116	     -0.22001440	     -0.00341048	     -0.00031451	    190.49032298
      2.21449528	     -0.06346485	      0.00005313	     -0.20441559	     -0.06565558	      0.88304421	      0.00001133	     -0.22001595	     -0.00340369	     -0.00034310	    189.81499752
      2.21621057	     -0.06349826	      0.00005119	     -0.20444901	     -0.06566142	      0.88304360	      0.00001150	     -0.22001784	     -0.00339660	     -0.00037013	    189.76481092
      2.21756306	     -0.06352936	      0.00005036	     -0.20448013	     -0.06566601	      0.88304309	      0.00001163	     -0.22001951	     -0.00339069	     -0.00039035	    189.71640121
      2.21891555	     -0.06356035	      0.00004896	     -0.20451114	     -0.06567059	      0.88304254	      0.00001176	     -0.22002142	     -0.00338442	     -0.00040998	    190.05890116
      2.22062499	     -0.06360409	      0.00004754	     -0.20455492	     -0.06567637	      0.88304182	      0.00001193	     -0.22002419	     -0.00337469	     -0.00043308	    188.64121969
      2.22233443	     -0.06364153	      0.00004549	     -0.20459237	     -0.06568213	      0.88304106	      0.00001210	     -0.22002737	     -0.00336639	     -0.00045506	    190.40099458
      2.22374932	     -0.06368284	      0.00004446	     -0.20463374	     -0.06568688	      0.88304041	      0.00001224	     -0.22003016	     -0.00335687	     -0.00047192	    188.77329268
      2.22516421	     -0.06371942	      0.00004260	     -0.20467035	     -0.06569163	      0.88303973	      0.00001239	     -0.22003327	     -0.00334814	     -0.00048805	    189.21259943
      2.22657910	     -0.06376072	      0.00004116	     -0.20471170	     -0.06569636	      0.88303903	      0.00001253	     -0.22003661	     -0.00333832	     -0.00050325	    188.69575181
      2.22840334	     -0.06381574	      0.00003866	     -0.20476678	     -0.06570244	      0.88303809	      0.00001271	     -0.22004135	     -0.00332505	     -0.00052191	    188.33179277
      2.22994510	     -0.06386167	      0.00003743	     -0.20481278	     -0.06570755	      0.88303728	      0.00001287	     -0.22004567	     -0.00331304	     -0.00053599	    187.67836021
      2.23148686	     -0.06391067	      0.00003516	     -0.20486183	     -0.06571265	      0.88303644	      0.00001302	     -0.22005031	     -0.00330101	     -0.00055006	    188.44925327
      2.23302861	     -0.06396645	      0.00003402	     -0.20491771	     -0.06571773	      0.88303558	      0.00001318	     -0.22005528	     -0.00328716	     -0.00056353	    187.42965165
      2.23457037	     -0.06401914	      0.00003187	     -0.20497048	     -0.06572279	      0.88303470	      0.00001334	     -0.22006067	     -0.00327327	     -0.00057635	    187.56665497
      2.23611213	     -0.06407700	      0.00003078	     -0.20502845	     -0.06572782	      0.88303380	      0.00001350	     -0.22006636	     -0.00325796	     -0.00058876	    186.61117125
      2.23765389	     -0.06413418	      0.00002850	     -0.20508573	     -0.06573284	      0.88303289	      0.00001366	     -0.22007242	     -0.00324237	     -0.00060085	    186.66038100
      2.23919564	     -0.06419232	      0.00002755	     -0.20514400	     -0.06573782	      0.88303195	      0.00001381	     -0.22007877	     -0.00322578	     -0.00061295	    186.33034013
      2.24073740	     -0.06425305	      0.00002553	     -0.20520485	     -0.06574278	      0.88303100	      0.00001398	     -0.22008536	     -0.00320822	     -0.00062482	    186.06468626
      2.24227916	     -0.06431257	      0.00002456	     -0.20526453	     -0.06574771	      0.88303002	      0.00001414	     -0.22009221	     -0.00318946	     -0.00063621	    185.24466652
      2.24382092	     -0.06437109	      0.00002292	     -0.20532319	     -0.06575262	      0.88302903	      0.00001430	     -0.22009924	     -0.00317071	     -0.00064817	    185.96128770
      2.24536267	     -0.06443378	      0.00002220	     -0.20538607	     -0.06575749	      0.88302803	      0.00001446	     -0.22010641	     -0.00314912	     -0.00065924	    183.82039234
      2.24690443	     -0.06448902	      0.00002064	     -0.20544147	     -0.06576233	      0.88302700	      0.00001463	     -0.22011375	     -0.00312889	     -0.00067059	    185.08423095
      2.24844619	     -0.06455125	      0.00002010	     -0.20550391	     -0.06576714	      0.88302596	      0.00001479	     -0.22012111	     -0.00310638	     -0.00068214	    184.36327202
      2.24998795	     -0.06460873	      0.00001864	     -0.20556158	     -0.06577191	      0.88302490	      0.00001496	     -0.22012859	     -0.00308267	     -0.00069248	    183.46757433
      2.25152971	     -0.06466494	      0.00001799	     -0.20561801	     -0.06577664	      0.88302382	      0.00001512	     -0.22013611	     -0.00305915	     -0.00070346	    184.00935565
      2.25307146	     -0.06472287	      0.00001630	     -0.20567615	     -0.06578134	      0.88302273	      0.00001529	     -0.22014367	     -0.00303306	     -0.00071310	    182.39862948
      2.25461322	     -0.06477427	      0.00001550	     -0.20572777	     -0.06578600	      0.88302162	      0.00001546	     -0.22015129	     -0.00300786	     -0.00072269	    183.16544635
      2.25635685	     -0.06483653	      0.00001363	     -0.20579029	     -0.06579121	      0.88302036	      0.00001565	     -0.22015985	     -0.00297724	     -0.00073298	    182.66609369
      2.25810048	     -0.06489331	      0.00001364	     -0.20584738	     -0.06579638	      0.88301907	      0.00001584	     -0.22016844	     -0.00294468	     -0.00074147	    180.59604540
      2.25958531	     -0.06493576	      0.00001137	     -0.20589004	     -0.06580073	      0.88301796	      0.00001600	     -0.22017566	     -0.00291859	     -0.00074814	    182.21429031
      2.26107015	     -0.06497879	      0.00001154	     -0.20593334	     -0.06580504	      0.88301685	      0.00001617	     -0.22018277	     -0.00289023	     -0.00075393	    181.52544497
      2.26255498	     -0.06502121	      0.00000998	     -0.20597599	     -0.06580931	      0.88301573	      0.00001633	     -0.22018982	     -0.00286162	     -0.00075865	    181.29995202
      2.26424809	     -0.06506499	      0.00000978	     -0.20602009	     -0.06581413	      0.88301444	      0.00001652	     -0.22019783	     -0.00282808	     -0.00076246	    180.36784996
      2.26594120	     -0.06510345	      0.00000781	     -0.20605882	     -0.06581889	      0.88301314	      0.00001671	     -0.22020575	     -0.00279531	     -0.00076508	    181.30806900
      2.26739991	     -0.06513536	      0.00000842	     -0.20609102	     -0.06582295	      0.88301203	      0.00001688	     -0.22021245	     -0.00276528	     -0.00076520	    179.94006331
      2.26885861	     -0.06516429	      0.00000695	     -0.20612019	     -0.06582696	      0.88301091	      0.00001705	     -0.22021912	     -0.00273632	     -0.00076472	    180.72431714
      2.27031732	     -0.06519149	      0.00000699	     -0.20614767	     -0.06583093	      0.88300980	      0.00001722	     -0.22022574	     -0.00270603	     -0.00076260	    179.82634072
      2.27177603	     -0.06521514	      0.00000619	     -0.20617158	     -0.06583485	      0.88300869	      0.00001739	     -0.22023232	     -0.00267660	     -0.00075949	    180.32242007
      2.27323473	     -0.06523734	      0.00000606	     -0.20619406	     -0.06583874	      0.88300758	      0.00001756	     -0.22023886	     -0.00264589	     -0.00075430	    179.07849556
      2.27469344	     -0.06525438	      0.00000558	     -0.20621136	     -0.06584258	      0.88300649	      0.00001773	     -0.22024538	     -0.00261651	     -0.00074803	    179.78892603
      2.27691873	     -0.06528711	      0.00000559	     -0.20624451	     -0.06584835	      0.88300484	      0.00001799	     -0.22025530	     -0.00257017	     -0.00073602	    178.45825681
      2.27821611	     -0.06530050	      0.00000433	     -0.20625811	     -0.06585166	      0.88300389	      0.00001814	     -0.22026133	     -0.00254416	     -0.00072695	    179.04521124
      2.27951350	     -0.06532157	      0.00000373	     -0.20627941	     -0.06585495	      0.88300295	      0.00001830	     -0.22026755	     -0.00251774	     -0.00071741	    178.79050086
      2.28146778	     -0.06536266	      0.00000215	     -0.20632082	     -0.06585983	      0.88300156	      0.00001853	     -0.22027769	     -0.00247834	     -0.00070227	    178.78379211
      2.28311240	     -0.06540052	      0.00000147	     -0.20635897	     -0.06586388	      0.88300042	      0.00001873	     -0.22028718	     -0.00244443	     -0.00068755	    177.12316481
      2.28475703	     -0.06543904	      0.00000066	     -0.20639777	     -0.06586787	      0.88299930	      0.00001894	     -0.22029767	     -0.00241198	     -0.00067363	    178.30293879
      2.28640165	     -0.06548911	      0.00000149	     -0.20644816	     -0.06587181	      0.88299820	      0.00001914	     -0.22030915	     -0.00237779	     -0.00066060	    177.10347850
      2.28804628	     -0.06553649	      0.00000151	     -0.20649583	     -0.06587569	      0.88299713	      0.00001936	     -0.22032177	     -0.00234411	     -0.00064820	    177.76425644
      2.28943086	     -0.06558422	      0.00000350	     -0.20654387	     -0.06587892	      0.88299624	      0.00001954	     -0.22033323	     -0.00231476	     -0.00063957	    176.88127537
      2.29081544	     -0.06563174	      0.00000475	     -0.20659168	     -0.06588210	      0.88299536	      0.00001972	     -0.22034556	     -0.00228489	     -0.00063187	    176.43075167
      2.29249462	     -0.06569330	      0.00000728	     -0.20665361	     -0.06588591	      0.88299430	      0.00001995	     -0.22036161	     -0.00224874	     -0.00062557	    176.74629879
      2.29417380	     -0.06576094	      0.00000940	     -0.20672164	     -0.06588965	      0.88299326	      0.00002018	     -0.22037891	     -0.00220963	     -0.00062086	    174.59014065
      2.29585299	     -0.06582542	      0.00001266	     -0.20678651	     -0.06589333	      0.88299221	      0.00002041	     -0.22039756	     -0.00217255	     -0.00062009	    176.49811718
      2.29753217	     -0.06590298	      0.00001478	     -0.20686449	     -0.06589695	      0.88299117	      0.00002064	     -0.22041737	     -0.00213090	     -0.00062163	    174.03885049
      2.29902647	     -0.06596312	      0.00001856	     -0.20692502	     -0.06590010	      0.88299024	      0.00002085	     -0.22043614	     -0.00209510	     -0.00062579	    175.08349003
      2.30052076	     -0.06602990	      0.00002060	     -0.20699220	     -0.06590321	      0.88298930	      0.00002107	     -0.22045575	     -0.00205661	     -0.00063191	    173.95373698
      2.30201506	     -0.06609551	      0.00002338	     -0.20705821	     -0.06590625	      0.88298835	      0.00002128	     -0.22047632	     -0.00201764	     -0.00064022	    173.77497411
      2.30381721	     -0.06618254	      0.00002536	     -0.20714573	     -0.06590984	      0.88298719	      0.00002154	     -0.22050237	     -0.00196837	     -0.00065253	    172.33343455
      2.30543383	     -0.06625154	      0.00002873	     -0.20721520	     -0.06591299	      0.88298612	      0.00002177	     -0.22052689	     -0.00192377	     -0.00066554	    172.63016046
      2.30705046	     -0.06633341	      0.00002991	     -0.20729754	     -0.06591606	      0.88298503	      0.00002199	     -0.22055226	     -0.00187697	     -0.00068011	    171.84629887
      2.30866708	     -0.06640800	      0.00003296	     -0.20737263	     -0.06591906	      0.88298392	      0.00002222	     -0.22057866	     -0.00182944	     -0.00069645	    172.50928686
      2.31028371	     -0.06649677	      0.00003361	     -0.20746189	     -0.06592197	      0.88298278	      0.00002245	     -0.22060587	     -0.00177871	     -0.00071332	    170.84054381
      2.31190033	     -0.06657427	      0.00003603	     -0.20753992	     -0.06592481	      0.88298161	      0.00002267	     -0.22063413	     -0.00172783	     -0.00073144	    171.58085151
      2.31351696	     -0.06666557	      0.00003694	     -0.20763175	     -0.06592756	      0.88298042	      0.00002289	     -0.22066310	     -0.00167375	     -0.00074959	    169.98551869
      2.31513358	     -0.06674772	      0.00003976	     -0.20771447	     -0.06593022	      0.88297919	      0.00002311	     -0.22069300	     -0.00161877	     -0.00076789	    169.98654316
      2.31675021	     -0.06683916	      0.00004083	     -0.20780648	     -0.06593279	      0.88297793	      0.00002332	     -0.22072354	     -0.00156191	     -0.00078636	    169.59800990
      2.31836683	     -0.06692487	      0.00004349	     -0.20789281	     -0.06593527	      0.88297665	      0.00002353	     -0.22075482	     -0.00150305	     -0.00080446	    169.40154873
      2.31998346	     -0.06701514	      0.00004450	     -0.20798369	     -0.06593765	      0.88297533	      0.00002374	     -0.22078657	     -0.00144182	     -0.00082110	    168.25578869
      2.32160008	     -0.06709543	      0.00004690	     -0.20806463	     -0.06593993	      0.88297399	      0.00002394	     -0.22081883	     -0.00138023	     -0.00083767	    169.57000906
      2.32321670	     -0.06718748	      0.00004721	     -0.20815733	     -0.06594211	      0.88297263	      0.00002414	     -0.22085142	     -0.00131456	     -0.00085204	    167.54513670
      2.32483333	     -0.06726886	      0.00004863	     -0.20823938	     -0.06594418	      0.88297124	      0.00002434	     -0.22088463	     -0.00124855	     -0.00086496	    167.91889968
      2.32644995	     -0.06735969	      0.00004871	     -0.20833089	     -0.06594615	      0.88296983	      0.00002453	     -0.22091819	     -0.00118017	     -0.00087666	    167.50097539
      2.32806658	     -0.06744479	      0.00004974	     -0.20841671	     -0.06594800	      0.88296841	      0.00002472	     -0.22095220	     -0.00110976	     -0.00088667	    167.30636725
      2.32968320	     -0.06753349	      0.00005001	     -0.20850614	     -0.06594973	      0.88296697	      0.00002490	     -0.22098645	     -0.00103699	     -0.00089426	    166.33512927
      2.33129983	     -0.06761750	      0.00005120	     -0.20859090	     -0.06595135	      0.88296552	      0.00002508	     -0.22102097	     -0.00096371	     -0.00090088	    167.63646988
      2.33291645	     -0.06770957	      0.00005219	     -0.20868376	     -0.06595285	      0.88296406	      0.00002526	     -0.22105562	     -0.00088579	     -0.00090406	    165.02781192
      2.33453308	     -0.06778893	      0.00005389	     -0.20876392	     -0.06595422	      0.88296259	      0.00002543	     -0.22109048	     -0.00080886	     -0.00090565	    166.45448178
      2.33614970	     -0.06787603	      0.00005470	     -0.20885184	     -0.06595546	      0.88296113	      0.00002560	     -0.22112531	     -0.00072820	     -0.00090494	    165.30687205
      2.33776633	     -0.06795749	      0.00005475	     -0.20893412	     -0.06595657	      0.88295967	      0.00002576	     -0.22116044	     -0.00064701	     -0.00090219	    165.93022069
      2.33938295	     -0.06804637	      0.00005490	     -0.20902384	     -0.06595755	      0.88295821	      0.00002592	     -0.22119573	     -0.00056268	     -0.00089654	    164.56174846
      2.34099958	     -0.06812806	      0.00005545	     -0.20910639	     -0.06595839	      0.88295677	      0.00002608	     -0.22123126	     -0.00047773	     -0.00088916	    165.13175122
      2.34261620	     -0.06821164	      0.00005667	     -0.20919088	     -0.06595909	      0.88295534	      0.00002623	     -0.22126673	     -0.00038958	     -0.00087896	    163.80194565
      2.34423283	     -0.06828947	      0.00005749	     -0.20926961	     -0.06595965	      0.88295393	      0.00002638	     -0.22130212	     -0.00030154	     -0.00086790	    165.37418236
      2.34584945	     -0.06837120	      0.00005995	     -0.20935231	     -0.06596006	      0.88295254	      0.00002652	     -0.22133729	     -0.00020858	     -0.00085358	    162.65740682
      2.34746608	     -0.06844143	      0.00006252	     -0.20942352	     -0.06596033	      0.88295117	      0.00002667	     -0.22137230	     -0.00011701	     -0.00083786	    164.17652718
      2.34908270	     -0.06851670	      0.00006591	     -0.20949980	     -0.06596044	      0.88294983	      0.00002680	     -0.22140684	     -0.00002174	     -0.00081986	    163.09336668
      2.35069933	     -0.06858383	      0.00006852	     -0.20956794	     -0.06596040	      0.88294852	      0.00002694	     -0.22144093	      0.00007372	     -0.00080036	    164.20046138
      2.35231595	     -0.06865207	      0.00007174	     -0.20963725	     -0.06596020	      0.88294724	      0.00002707	     -0.22147434	      0.00017323	     -0.00077765	    161.98117101
      2.35393258	     -0.06870669	      0.00007392	     -0.20969290	     -0.06595984	      0.88294601	      0.00002719	     -0.22150704	      0.00027114	     -0.00075392	    164.06454744
      2.35554920	     -0.06876538	      0.00007658	     -0.20975267	     -0.06595932	      0.88294481	      0.00002731	     -0.22153868	      0.00037345	     -0.00072702	    162.09469633
      2.35716583	     -0.06881348	      0.00007823	     -0.20980183	     -0.06595863	      0.88294366	      0.00002743	     -0.22156939	      0.00047438	     -0.00069884	    163.73957559
      2.35878245	     -0.06886329	      0.00008069	     -0.20985275	     -0.06595778	      0.88294255	      0.00002754	     -0.22159894	      0.00057910	     -0.00066779	    161.80837441
      2.36039907	     -0.06890274	      0.00008232	     -0.20989328	     -0.06595676	      0.88294150	      0.00002764	     -0.22162739	      0.00068236	     -0.00063504	    163.24109385
      2.36201570	     -0.06894779	      0.00008461	     -0.20993946	     -0.06595557	      0.88294050	      0.00002774	     -0.22165458	      0.00078818	     -0.00060068	    162.57844871
      2.36363232	     -0.06898619	      0.00008611	     -0.20997897	     -0.06595421	      0.88293956	      0.00002783	     -0.22168065	      0.00089492	     -0.00056374	    161.90741794
      2.36524895	     -0.06902101	      0.00008825	     -0.21001491	     -0.06595268	      0.88293868	      0.00002792	     -0.22170552	      0.00100130	     -0.00052637	    162.96557015
      2.36686557	     -0.06905801	      0.00008962	     -0.21005305	     -0.06595097	      0.88293786	      0.00002800	     -0.22172912	      0.00111028	     -0.00048729	    161.88139119
      2.36856459	     -0.06908965	      0.00009149	     -0.21008589	     -0.06594899	      0.88293706	      0.00002807	     -0.22175264	      0.00122418	     -0.00044637	    162.84232203
      2.37026361	     -0.06912138	      0.00009283	     -0.21011883	     -0.06594681	      0.88293634	      0.00002814	     -0.22177464	      0.00134081	     -0.00040373	    161.28448735
      2.37196263	     -0.06914609	      0.00009418	     -0.21014475	     -0.06594444	      0.88293569	      0.00002820	     -0.22179516	      0.00145618	     -0.00036211	    162.82841160
      2.37366165	     -0.06917195	      0.00009521	     -0.21017184	     -0.06594186	      0.88293511	      0.00002825	     -0.22181405	      0.00157510	     -0.00031985	    160.95906159
      2.37536067	     -0.06918535	      0.00009622	     -0.21018646	     -0.06593909	      0.88293460	      0.00002830	     -0.22183135	      0.00169153	     -0.00027889	    163.41713128
      2.37705970	     -0.06920529	      0.00009664	     -0.21020764	     -0.06593611	      0.88293417	      0.00002834	     -0.22184678	      0.00181264	     -0.00023718	    160.70448031
      2.37875872	     -0.06920446	      0.00009732	     -0.21020803	     -0.06593293	      0.88293380	      0.00002836	     -0.22186060	      0.00193024	     -0.00019669	    163.36151167
      2.38045774	     -0.06921611	      0.00009743	     -0.21022092	     -0.06592955	      0.88293350	      0.00002838	     -0.22187230	      0.00205192	     -0.00015651	    161.46189704
      2.38215676	     -0.06920564	      0.00009755	     -0.21021168	     -0.06592596	      0.88293327	      0.00002840	     -0.22188225	      0.00217118	     -0.00011669	    163.04734828
      2.38385578	     -0.06920141	      0.00009782	     -0.21020869	     -0.06592217	      0.88293310	      0.00002840	     -0.22189002	      0.00229257	     -0.00007757	    162.20046933
      2.38555480	     -0.06918199	      0.00009706	     -0.21019048	     -0.06591817	      0.88293300	      0.00002840	     -0.22189585	      0.00241254	     -0.00003795	    163.00629139
      2.38699759	     -0.06917041	      0.00009642	     -0.21017994	     -0.06591462	      0.88293297	      0.00002839	     -0.22189916	      0.00251532	     -0.00000474	    162.62187608
      2.38844037	     -0.06915228	      0.00009477	     -0.21016282	     -0.06591092	      0.88293299	      0.00002837	     -0.22190115	      0.00261710	      0.00002806	    163.41519445
      2.39028509	     -0.06912924	      0.00009195	     -0.21014108	     -0.06590597	      0.88293308	      0.00002834	     -0.22190175	      0.00274861	      0.00007063	    162.03694417
      2.39187020	     -0.06909008	      0.00008937	     -0.21010300	     -0.06590152	      0.88293322	      0.00002831	     -0.22190044	      0.00285838	      0.00010718	    164.45508771
      2.39345530	     -0.06904769	      0.00008719	     -0.21006171	     -0.06589690	      0.88293342	      0.00002828	     -0.22189703	      0.00297027	      0.00014553	    163.31161280
      2.39504041	     -0.06898607	      0.00008515	     -0.21000119	     -0.06589211	      0.88293368	      0.00002824	     -0.22189145	      0.00307926	      0.00018442	    164.94088851
      2.39662552	     -0.06891356	      0.00008361	     -0.20992979	     -0.06588714	      0.88293401	      0.00002819	     -0.22188339	      0.00318864	      0.00022569	    164.45046089
      2.39859464	     -0.06879990	      0.00008159	     -0.20981746	     -0.06588073	      0.88293450	      0.00002813	     -0.22186987	      0.00332034	      0.00027981	    166.25226651
      2.40006075	     -0.06870912	      0.00008024	     -0.20972768	     -0.06587579	      0.88293495	      0.00002807	     -0.22185712	      0.00341804	      0.00032381	    165.36811423
      2.40152687	     -0.06860297	      0.00007913	     -0.20962249	     -0.06587071	      0.88293545	      0.00002802	     -0.22184224	      0.00351198	      0.00036972	    166.89864365
      2.40332968	     -0.06846821	      0.00007798	     -0.20948891	     -0.06586428	      0.88293617	      0.00002794	     -0.22182102	      0.00362643	      0.00043039	    165.92374967
      2.40494874	     -0.06832884	      0.00007674	     -0.20935054	     -0.06585833	      0.88293692	      0.00002787	     -0.22179943	      0.00372403	      0.00048867	    167.62254158
      2.40656779	     -0.06819002	      0.00007518	     -0.20921270	     -0.06585222	      0.88293776	      0.00002779	     -0.22177545	      0.00381963	      0.00055016	    167.91751228
      2.40818684	     -0.06803884	      0.00007364	     -0.20906246	     -0.06584596	      0.88293870	      0.00002771	     -0.22174934	      0.00391093	      0.00061430	    169.60207406
      2.40980590	     -0.06788574	      0.00007256	     -0.20891028	     -0.06583956	      0.88293975	      0.00002763	     -0.22172107	      0.00400026	      0.00068159	    169.22111603
      2.41142495	     -0.06771798	      0.00007128	     -0.20874339	     -0.06583301	      0.88294091	      0.00002755	     -0.22169079	      0.00408469	      0.00075123	    170.62309865
      2.41304400	     -0.06754482	      0.00007097	     -0.20857110	     -0.06582633	      0.88294218	      0.00002746	     -0.22165839	      0.00416634	      0.00082300	    170.84514219
      2.41466305	     -0.06736390	      0.00007009	     -0.20839098	     -0.06581952	      0.88294357	      0.00002737	     -0.22162397	      0.00424296	      0.00089594	    172.77610677
      2.41628211	     -0.06717785	      0.00007045	     -0.20820574	     -0.06581259	      0.88294509	      0.00002727	     -0.22158759	      0.00431715	      0.00097047	    172.61940922
      2.41790116	     -0.06698522	      0.00007012	     -0.20801384	     -0.06580555	      0.88294672	      0.00002718	     -0.22154938	      0.00438600	      0.00104534	    174.38907908
      2.41952021	     -0.06678858	      0.00007081	     -0.20781792	     -0.06579839	      0.88294847	      0.00002708	     -0.22150939	      0.00445205	      0.00112047	    174.49745496
      2.42113927	     -0.06658347	      0.00007091	     -0.20761348	     -0.06579113	      0.88295035	      0.00002698	     -0.22146772	      0.00451359	      0.00119541	    175.39181983
      2.42275832	     -0.06637610	      0.00007211	     -0.20740674	     -0.06578378	      0.88295234	      0.00002688	     -0.22142436	      0.00457101	      0.00126901	    176.39835431
      2.42437737	     -0.06616423	      0.00007234	     -0.20719545	     -0.06577634	      0.88295445	      0.00002678	     -0.22137945	      0.00462382	      0.00134063	    178.21278426
      2.42599643	     -0.06595514	      0.00007401	     -0.20698693	     -0.06576881	      0.88295668	      0.00002667	     -0.22133311	      0.00467441	      0.00141136	    177.07785586
      2.42743699	     -0.06575996	      0.00007413	     -0.20679218	     -0.06576205	      0.88295876	      0.00002658	     -0.22129085	      0.00471337	      0.00147140	    179.74364493
      2.42887756	     -0.06557049	      0.00007516	     -0.20660312	     -0.06575523	      0.88296092	      0.00002648	     -0.22124758	      0.00475100	      0.00152963	    179.77751844
      2.43031812	     -0.06537790	      0.00007546	     -0.20641090	     -0.06574836	      0.88296317	      0.00002639	     -0.22120349	      0.00478459	      0.00158513	    180.96420139
      2.43218222	     -0.06513179	      0.00007669	     -0.20616523	     -0.06573940	      0.88296618	      0.00002626	     -0.22114526	      0.00482408	      0.00165294	    181.06046094
      2.43376846	     -0.06492139	      0.00007623	     -0.20595513	     -0.06573173	      0.88296885	      0.00002616	     -0.22109487	      0.00485222	      0.00170699	    182.75006139
      2.43535471	     -0.06471530	      0.00007774	     -0.20574932	     -0.06572401	      0.88297160	      0.00002605	     -0.22104387	      0.00487714	      0.00175649	    183.57765132
      2.43694095	     -0.06451176	      0.00007744	     -0.20554601	     -0.06571626	      0.88297442	      0.00002595	     -0.22099240	      0.00489797	      0.00180097	    185.10516857
      2.43852719	     -0.06431245	      0.00007924	     -0.20534691	     -0.06570847	      0.88297731	      0.00002584	     -0.22094053	      0.00491621	      0.00184108	    184.88879827
      2.43993692	     -0.06413397	      0.00007903	     -0.20516856	     -0.06570154	      0.88297993	      0.00002575	     -0.22089422	      0.00492831	      0.00187199	    186.38083067
      2.44134665	     -0.06396196	      0.00008011	     -0.20499667	     -0.06569458	      0.88298258	      0.00002565	     -0.22084773	      0.00493845	      0.00189888	    186.60342586
      2.44275638	     -0.06379333	      0.00007999	     -0.20482811	     -0.06568761	      0.88298528	      0.00002556	     -0.22080124	      0.00494533	      0.00192108	    187.65686925
      2.44466173	     -0.06357622	      0.00008071	     -0.20461106	     -0.06567818	      0.88298896	      0.00002543	     -0.22073853	      0.00495111	      0.00194354	    188.01317357
      2.44620120	     -0.06339907	      0.00007998	     -0.20443390	     -0.06567056	      0.88299196	      0.00002533	     -0.22068814	      0.00495182	      0.00195664	    188.84150932
      2.44774066	     -0.06322984	      0.00008194	     -0.20426467	     -0.06566294	      0.88299498	      0.00002523	     -0.22063795	      0.00494998	      0.00196363	    189.46698711
      2.44928013	     -0.06306617	      0.00008220	     -0.20410094	     -0.06565532	      0.88299801	      0.00002513	     -0.22058813	      0.00494482	      0.00196447	    191.10479579
      2.45081960	     -0.06291138	      0.00008433	     -0.20394611	     -0.06564772	      0.88300103	      0.00002503	     -0.22053876	      0.00493844	      0.00196038	    190.47128179
      2.45235907	     -0.06275830	      0.00008413	     -0.20379290	     -0.06564012	      0.88300404	      0.00002493	     -0.22048999	      0.00492792	      0.00195029	    192.31440110
      2.45373535	     -0.06263171	      0.00008605	     -0.20366621	     -0.06563335	      0.88300671	      0.00002485	     -0.22044688	      0.00491771	      0.00193705	    191.95286923
      2.45511164	     -0.06250712	      0.00008636	     -0.20354148	     -0.06562659	      0.88300937	      0.00002476	     -0.22040438	      0.00490496	      0.00191965	    192.72849023
      2.45648793	     -0.06238895	      0.00008743	     -0.20342316	     -0.06561984	      0.88301200	      0.00002467	     -0.22036248	      0.00489058	      0.00189834	    193.16625637
      2.45837802	     -0.06223263	      0.00008703	     -0.20326658	     -0.06561062	      0.88301555	      0.00002456	     -0.22030611	      0.00486770	      0.00186273	    194.29541796
      2.45988197	     -0.06211710	      0.00008744	     -0.20315082	     -0.06560332	      0.88301833	      0.00002447	     -0.22026229	      0.00484798	      0.00183091	    193.67158121
      2.46138593	     -0.06200739	      0.00008607	     -0.20304084	     -0.06559604	      0.88302106	      0.00002438	     -0.22021954	      0.00482557	      0.00179440	    194.92175738
      2.46288989	     -0.06190512	      0.00008645	     -0.20293831	     -0.06558880	      0.88302373	      0.00002429	     -0.22017782	      0.00480251	      0.00175435	    194.67216535
      2.46439384	     -0.06180517	      0.00008515	     -0.20283804	     -0.06558160	      0.88302633	      0.00002420	     -0.22013714	      0.00477693	      0.00171047	    196.07098319
      2.46589780	     -0.06171613	      0.00008538	     -0.20274872	     -0.06557443	      0.88302887	      0.00002412	     -0.22009752	      0.00475119	      0.00166396	    195.26834431
      2.46740176	     -0.06163281	      0.00008320	     -0.20266504	     -0.06556731	      0.88303134	      0.00002404	     -0.22005918	      0.00472289	      0.00161450	    196.37555857
      2.46890572	     -0.06156138	      0.00008307	     -0.20259327	     -0.06556023	      0.88303373	      0.00002396	     -0.22002211	      0.00469390	      0.00156215	    196.46140077
      2.47040967	     -0.06149565	      0.00008067	     -0.20252717	     -0.06555319	      0.88303603	      0.00002388	     -0.21998638	      0.00466437	      0.00150800	    196.18719129
      2.47191363	     -0.06143402	      0.00008070	     -0.20246519	     -0.06554620	      0.88303826	      0.00002380	     -0.21995192	      0.00463320	      0.00145142	    196.77503597
      2.47341759	     -0.06137998	      0.00007823	     -0.20241075	     -0.06553925	      0.88304040	      0.00002373	     -0.21991867	      0.00460145	      0.00139280	    197.56831119
      2.47474212	     -0.06133639	      0.00007832	     -0.20236684	     -0.06553318	      0.88304221	      0.00002367	     -0.21989036	      0.00457382	      0.00134054	    196.78042628
      2.47606665	     -0.06129566	      0.00007721	     -0.20232577	     -0.06552714	      0.88304395	      0.00002361	     -0.21986292	      0.00454477	      0.00128700	    197.59185616
      2.47768597	     -0.06125374	      0.00007690	     -0.20228345	     -0.06551981	      0.88304598	      0.00002354	     -0.21983052	      0.00450989	      0.00122137	    196.81265783
      2.47930530	     -0.06121376	      0.00007528	     -0.20224304	     -0.06551253	      0.88304790	      0.00002347	     -0.21979936	      0.00447291	      0.00115507	    198.52002689
      2.48065644	     -0.06118867	      0.00007528	     -0.20221761	     -0.06550651	      0.88304943	      0.00002342	     -0.21977426	      0.00444356	      0.00110052	    197.19466804
      2.48200758	     -0.06116433	      0.00007413	     -0.20219290	     -0.06550053	      0.88305088	      0.00002337	     -0.21975002	      0.00441259	      0.00104569	    198.04966115
      2.48335873	     -0.06114615	      0.00007359	     -0.20217437	     -0.06549459	      0.88305225	      0.00002332	     -0.21972661	      0.00438239	      0.00099178	    197.43100738
      2.48470987	     -0.06113050	      0.00007267	     -0.20215836	     -0.06548869	      0.88305356	      0.00002328	     -0.21970403	      0.00435128	      0.00093808	    197.99137669
      2.48643662	     -0.06112055	      0.00007185	     -0.20214796	     -0.06548121	      0.88305512	      0.00002323	     -0.21967638	      0.00431291	      0.00087110	    196.36676521
      2.48816336	     -0.06110742	      0.00007049	     -0.20213434	     -0.06547379	      0.88305657	      0.00002318	     -0.21965014	      0.00427207	      0.00080544	    198.27904116
      2.48942220	     -0.06110937	      0.00007030	     -0.20213597	     -0.06546843	      0.88305755	      0.00002315	     -0.21963172	      0.00424392	      0.00075889	    197.36080435
      2.49068104	     -0.06111164	      0.00006944	     -0.20213790	     -0.06546311	      0.88305848	      0.00002312	     -0.21961405	      0.00421519	      0.00071295	    197.68688977
      2.49239300	     -0.06112221	      0.00006854	     -0.20214802	     -0.06545593	      0.88305965	      0.00002308	     -0.21959116	      0.00417719	      0.00065239	    196.78484497
      2.49386166	     -0.06113189	      0.00006745	     -0.20215731	     -0.06544982	      0.88306057	      0.00002306	     -0.21957256	      0.00414366	      0.00060148	    197.86382552
      2.49533031	     -0.06115133	      0.00006666	     -0.20217636	     -0.06544375	      0.88306141	      0.00002304	     -0.21955486	      0.00411207	      0.00055276	    196.50730422
      2.49679897	     -0.06117087	      0.00006566	     -0.20219551	     -0.06543774	      0.88306219	      0.00002302	     -0.21953813	      0.00407933	      0.00050465	    197.57848625
      2.49826762	     -0.06119924	      0.00006539	     -0.20222353	     -0.06543177	      0.88306290	      0.00002300	     -0.21952229	      0.00404889	      0.00045889	    195.80523757
      2.49973627	     -0.06122541	      0.00006466	     -0.20224932	     -0.06542585	      0.88306354	      0.00002299	     -0.21950739	      0.00401715	      0.00041401	    196.91760483
      2.50120493	     -0.06126154	      0.00006434	     -0.20228510	     -0.06541997	      0.88306411	      0.00002299	     -0.21949333	      0.00398737	      0.00037061	    196.01307394
      2.50267358	     -0.06129765	      0.00006352	     -0.20232085	     -0.06541413	      0.88306463	      0.00002299	     -0.21948017	      0.00395780	      0.00032849	    196.09344344
      2.50414224	     -0.06134035	      0.00006300	     -0.20236321	     -0.06540834	      0.88306508	      0.00002299	     -0.21946783	      0.00392929	      0.00028759	    195.56796338
      2.50561089	     -0.06138572	      0.00006201	     -0.20240823	     -0.06540259	      0.88306547	      0.00002300	     -0.21945635	      0.00390148	      0.00024786	    195.43071258
      2.50707954	     -0.06143624	      0.00006102	     -0.20245842	     -0.06539688	      0.88306581	      0.00002301	     -0.21944569	      0.00387492	      0.00020950	    194.66292452
      2.50854820	     -0.06148745	      0.00005951	     -0.20250928	     -0.06539121	      0.88306609	      0.00002302	     -0.21943587	      0.00384862	      0.00017184	    195.07275321
      2.51001685	     -0.06154693	      0.00005826	     -0.20256845	     -0.06538558	      0.88306631	      0.00002304	     -0.21942681	      0.00382430	      0.00013543	    193.95433801
      2.51148551	     -0.06160579	      0.00005646	     -0.20262699	     -0.06537998	      0.88306649	      0.00002306	     -0.21941859	      0.00380022	      0.00009974	    194.20614507
      2.51327827	     -0.06168811	      0.00005455	     -0.20270893	     -0.06537319	      0.88306663	      0.00002310	     -0.21940959	      0.00377313	      0.00005717	    193.15985328
      2.51453897	     -0.06174320	      0.00005242	     -0.20276376	     -0.06536844	      0.88306668	      0.00002313	     -0.21940403	      0.00375468	      0.00002816	    193.28801233
      2.51579967	     -0.06180523	      0.00005084	     -0.20282554	     -0.06536372	      0.88306670	      0.00002316	     -0.21939900	      0.00373771	     -0.00000043	    192.59376109
      2.51742499	     -0.06188639	      0.00004907	     -0.20290640	     -0.06535766	      0.88306667	      0.00002321	     -0.21939337	      0.00371655	     -0.00003723	    192.82738047
      2.51905032	     -0.06197524	      0.00004756	     -0.20299498	     -0.06535164	      0.88306658	      0.00002326	     -0.21938863	      0.00369892	     -0.00007255	    190.26936516
      2.52067564	     -0.06205508	      0.00004568	     -0.20307454	     -0.06534564	      0.88306643	      0.00002332	     -0.21938478	      0.00368012	     -0.00010770	    192.01560898
      2.52204836	     -0.06213311	      0.00004472	     -0.20315237	     -0.06534060	      0.88306626	      0.00002338	     -0.21938197	      0.00366758	     -0.00013678	    190.62146731
      2.52342108	     -0.06220713	      0.00004328	     -0.20322619	     -0.06533557	      0.88306606	      0.00002344	     -0.21937966	      0.00365551	     -0.00016552	    190.68421889
      2.52479380	     -0.06228309	      0.00004212	     -0.20330198	     -0.06533056	      0.88306581	      0.00002350	     -0.21937775	      0.00364512	     -0.00019363	    189.99298176
      2.52661341	     -0.06238307	      0.00004040	     -0.20340173	     -0.06532394	      0.88306542	      0.00002360	     -0.21937573	      0.00363314	     -0.00023013	    189.37735660
      2.52806181	     -0.06246222	      0.00003899	     -0.20348072	     -0.06531869	      0.88306507	      0.00002367	     -0.21937447	      0.00362510	     -0.00025760	    188.77444429
      2.52951021	     -0.06253963	      0.00003740	     -0.20355797	     -0.06531344	      0.88306468	      0.00002376	     -0.21937348	      0.00361796	     -0.00028498	    189.28533964
      2.53095860	     -0.06261920	      0.00003599	     -0.20363742	     -0.06530820	      0.88306425	      0.00002385	     -0.21937272	      0.00361331	     -0.00031102	    188.04628862
      2.53240700	     -0.06269310	      0.00003431	     -0.20371118	     -0.06530297	      0.88306378	      0.00002394	     -0.21937215	      0.00360891	     -0.00033625	    188.40201078
      2.53427038	     -0.06279225	      0.00003241	     -0.20381020	     -0.06529625	      0.88306312	      0.00002407	     -0.21937156	      0.00360633	     -0.00036681	    186.81788858
      2.53563149	     -0.06285570	      0.00003036	     -0.20387354	     -0.06529134	      0.88306261	      0.00002417	     -0.21937130	      0.00360452	     -0.00038763	    187.52642921
      2.53699260	     -0.06292167	      0.00002891	     -0.20393942	     -0.06528644	      0.88306207	      0.00002427	     -0.21937105	      0.00360433	     -0.00040734	    187.06351957
      2.53876303	     -0.06300253	      0.00002644	     -0.20402018	     -0.06528006	      0.88306133	      0.00002441	     -0.21937082	      0.00360559	     -0.00043071	    186.41377272
      2.54053347	     -0.06307720	      0.00002496	     -0.20409477	     -0.06527367	      0.88306054	      0.00002455	     -0.21937062	      0.00360700	     -0.00045235	    187.00807759
      2.54182872	     -0.06313061	      0.00002260	     -0.20414811	     -0.06526900	      0.88305995	      0.00002466	     -0.21937045	      0.00360981	     -0.00046553	    186.10273483
      2.54312398	     -0.06318062	      0.00002120	     -0.20419808	     -0.06526432	      0.88305934	      0.00002478	     -0.21937030	      0.00361283	     -0.00047753	    185.78305749
      2.54479349	     -0.06324079	      0.00001905	     -0.20425817	     -0.06525829	      0.88305853	      0.00002494	     -0.21937012	      0.00361699	     -0.00049174	    186.32432059
      2.54646299	     -0.06329879	      0.00001727	     -0.20431613	     -0.06525224	      0.88305770	      0.00002510	     -0.21936991	      0.00362371	     -0.00050264	    184.07034674
      2.54813250	     -0.06334178	      0.00001467	     -0.20435905	     -0.06524619	      0.88305685	      0.00002527	     -0.21936974	      0.00362773	     -0.00051166	    186.75806413
      2.54944919	     -0.06338248	      0.00001354	     -0.20439973	     -0.06524141	      0.88305617	      0.00002540	     -0.21936949	      0.00363396	     -0.00051653	    184.57853313
      2.55076588	     -0.06341401	      0.00001179	     -0.20443123	     -0.06523662	      0.88305549	      0.00002555	     -0.21936927	      0.00363897	     -0.00051983	    184.80813278
      2.55252923	     -0.06345433	      0.00000987	     -0.20447150	     -0.06523020	      0.88305457	      0.00002574	     -0.21936895	      0.00364632	     -0.00052181	    184.23141230
      2.55429258	     -0.06348523	      0.00000762	     -0.20450236	     -0.06522376	      0.88305365	      0.00002595	     -0.21936861	      0.00365368	     -0.00052036	    184.26418006
      2.55567510	     -0.06351084	      0.00000641	     -0.20452794	     -0.06521871	      0.88305294	      0.00002612	     -0.21936829	      0.00365935	     -0.00051759	    183.97946758
      2.55705762	     -0.06353015	      0.00000471	     -0.20454722	     -0.06521364	      0.88305222	      0.00002629	     -0.21936799	      0.00366531	     -0.00051288	    183.79817030
      2.55875701	     -0.06355085	      0.00000331	     -0.20456789	     -0.06520741	      0.88305136	      0.00002651	     -0.21936760	      0.00367217	     -0.00050518	    183.77430469
      2.56045640	     -0.06356999	      0.00000099	     -0.20458698	     -0.06520116	      0.88305051	      0.00002674	     -0.21936721	      0.00367997	     -0.00049476	    182.52796835
      2.56192779	     -0.06357814	      0.00000035	     -0.20459511	     -0.06519574	      0.88304979	      0.00002695	     -0.21936688	      0.00368510	     -0.00048411	    183.10082461
      2.56339917	     -0.06358745	     -0.00000158	     -0.20460437	     -0.06519032	      0.88304908	      0.00002716	     -0.21936651	      0.00369056	     -0.00047234	    183.50471133
      2.56487056	     -0.06359587	     -0.00000244	     -0.20461276	     -0.06518488	      0.88304840	      0.00002738	     -0.21936616	      0.00369665	     -0.00045903	    182.63418333
      2.56634195	     -0.06359991	     -0.00000412	     -0.20461676	     -0.06517944	      0.88304773	      0.00002761	     -0.21936587	      0.00370183	     -0.00044477	    182.99957200
      2.56817373	     -0.06360472	     -0.00000479	     -0.20462153	     -0.06517265	      0.88304694	      0.00002789	     -0.21936549	      0.00370815	     -0.00042628	    183.03370195
      2.56969100	     -0.06360525	     -0.00000702	     -0.20462202	     -0.06516702	      0.88304630	      0.00002814	     -0.21936522	      0.00371386	     -0.00040920	    182.32066176
      2.57120827	     -0.06360286	     -0.00000708	     -0.20461959	     -0.06516138	      0.88304569	      0.00002840	     -0.21936498	      0.00371870	     -0.00039214	    182.30722044
      2.57272554	     -0.06360113	     -0.00000900	     -0.20461781	     -0.06515574	      0.88304511	      0.00002866	     -0.21936476	      0.00372318	     -0.00037510	    182.89012549
      2.57424281	     -0.06360164	     -0.00000895	     -0.20461829	     -0.06515008	      0.88304456	      0.00002892	     -0.21936463	      0.00372835	     -0.00035789	    181.85801825
      2.57576007	     -0.06360237	     -0.00001094	     -0.20461896	     -0.06514442	      0.88304403	      0.00002920	     -0.21936472	      0.00373247	     -0.00034106	    182.21124087
      2.57727734	     -0.06360440	     -0.00001092	     -0.20462095	     -0.06513876	      0.88304352	      0.00002948	     -0.21936509	      0.00373656	     -0.00032533	    182.12414659
      2.57879461	     -0.06361232	     -0.00001278	     -0.20462879	     -0.06513309	      0.88304304	      0.00002977	     -0.21936581	      0.00374075	     -0.00031065	    182.03719444
      2.58031188	     -0.06361981	     -0.00001293	     -0.20463625	     -0.06512741	      0.88304258	      0.00003006	     -0.21936701	      0.00374508	     -0.00029746	    181.55123369
      2.58182915	     -0.06363157	     -0.00001464	     -0.20464794	     -0.06512172	      0.88304214	      0.00003036	     -0.21936871	      0.00374916	     -0.00028644	    181.74467393
      2.58334642	     -0.06364638	     -0.00001510	     -0.20466270	     -0.06511603	      0.88304171	      0.00003067	     -0.21937100	      0.00375391	     -0.00027748	    181.13481104
      2.58486369	     -0.06366146	     -0.00001693	     -0.20467771	     -0.06511033	      0.88304129	      0.00003098	     -0.21937389	      0.00375818	     -0.00027120	    181.79281930
      2.58638095	     -0.06368065	     -0.00001749	     -0.20469685	     -0.06510462	      0.88304088	      0.00003131	     -0.21937736	      0.00376377	     -0.00026722	    180.93940939
      2.58789822	     -0.06369807	     -0.00001938	     -0.20471422	     -0.06509891	      0.88304048	      0.00003164	     -0.21938142	      0.00376910	     -0.00026549	    181.12168759
      2.58941549	     -0.06371537	     -0.00001974	     -0.20473147	     -0.06509319	      0.88304008	      0.00003197	     -0.21938601	      0.00377462	     -0.00026650	    181.30865984
      2.59125355	     -0.06374318	     -0.00002205	     -0.20475922	     -0.06508624	      0.88303958	      0.00003239	     -0.21939224	      0.00378259	     -0.00027055	    180.60036201
      2.59259560	     -0.06375512	     -0.00002150	     -0.20477115	     -0.06508116	      0.88303922	      0.00003270	     -0.21939732	      0.00378789	     -0.00027492	    180.78709569
      2.59393764	     -0.06377013	     -0.00002238	     -0.20478613	     -0.06507607	      0.88303884	      0.00003302	     -0.21940267	      0.00379369	     -0.00028122	    181.05471059
      2.59568328	     -0.06378677	     -0.00002244	     -0.20480276	     -0.06506945	      0.88303835	      0.00003345	     -0.21941004	      0.00380181	     -0.00029142	    180.85713938
      2.59742891	     -0.06380094	     -0.00002440	     -0.20481689	     -0.06506280	      0.88303783	      0.00003388	     -0.21941784	      0.00381018	     -0.00030244	    180.65812138
      2.59882476	     -0.06380794	     -0.00002353	     -0.20482389	     -0.06505748	      0.88303740	      0.00003423	     -0.21942438	      0.00381631	     -0.00031276	    181.30885279
      2.60022062	     -0.06381648	     -0.00002463	     -0.20483241	     -0.06505215	      0.88303695	      0.00003460	     -0.21943111	      0.00382352	     -0.00032288	    180.88886815
      2.60194176	     -0.06382264	     -0.00002450	     -0.20483857	     -0.06504556	      0.88303639	      0.00003505	     -0.21943966	      0.00383111	     -0.00033659	    182.21156709
      2.60366290	     -0.06383367	     -0.00002621	     -0.20484959	     -0.06503896	      0.88303580	      0.00003551	     -0.21944834	      0.00384129	     -0.00034807	    179.97928510
      2.60496333	     -0.06383019	     -0.00002549	     -0.20484610	     -0.06503396	      0.88303534	      0.00003587	     -0.21945511	      0.00384610	     -0.00035728	    182.12120804
      2.60626375	     -0.06383140	     -0.00002629	     -0.20484731	     -0.06502895	      0.88303487	      0.00003624	     -0.21946186	      0.00385280	     -0.00036486	    181.64195838
      2.60786091	     -0.06382441	     -0.00002633	     -0.20484033	     -0.06502279	      0.88303428	      0.00003669	     -0.21947011	      0.00385955	     -0.00037327	    182.75060577
      2.60945807	     -0.06381572	     -0.00002650	     -0.20483165	     -0.06501662	      0.88303368	      0.00003715	     -0.21947810	      0.00386762	     -0.00037878	    181.42931410
      2.61105522	     -0.06379066	     -0.00002588	     -0.20480661	     -0.06501044	      0.88303307	      0.00003762	     -0.21948576	      0.00387277	     -0.00038210	    183.45183671
      2.61265238	     -0.06376956	     -0.00002554	     -0.20478553	     -0.06500425	      0.88303246	      0.00003810	     -0.21949281	      0.00387881	     -0.00038258	    183.38894220
      2.61424954	     -0.06373567	     -0.00002408	     -0.20475167	     -0.06499805	      0.88303185	      0.00003858	     -0.21949938	      0.00388385	     -0.00037943	    183.88636486
      2.61584670	     -0.06370197	     -0.00002351	     -0.20471797	     -0.06499185	      0.88303125	      0.00003907	     -0.21950532	      0.00388765	     -0.00037258	    184.55420876
      2.61744385	     -0.06365822	     -0.00002250	     -0.20467423	     -0.06498564	      0.88303066	      0.00003957	     -0.21951075	      0.00389029	     -0.00036216	    185.96426992
      2.61886716	     -0.06362472	     -0.00002305	     -0.20464071	     -0.06498010	      0.88303016	      0.00004002	     -0.21951505	      0.00389253	     -0.00034895	    185.57137890
      2.62029047	     -0.06358030	     -0.00002285	     -0.20459628	     -0.06497456	      0.88302967	      0.00004048	     -0.21951897	      0.00389312	     -0.00033285	    186.54250342
      2.62171378	     -0.06353667	     -0.00002282	     -0.20455262	     -0.06496902	      0.88302921	      0.00004093	     -0.21952236	      0.00389304	     -0.00031367	    186.92172067
      2.62347746	     -0.06347479	     -0.00002227	     -0.20449072	     -0.06496215	      0.88302868	      0.00004151	     -0.21952589	      0.00389082	     -0.00028629	    188.47189962
      2.62502020	     -0.06342334	     -0.00002159	     -0.20443923	     -0.06495615	      0.88302826	      0.00004202	     -0.21952823	      0.00388848	     -0.00025857	    188.24522897
      2.62656295	     -0.06335849	     -0.00002028	     -0.20437436	     -0.06495015	      0.88302789	      0.00004254	     -0.21952997	      0.00388409	     -0.00022801	    189.49465532
      2.62810569	     -0.06329749	     -0.00001865	     -0.20431333	     -0.06494417	      0.88302756	      0.00004306	     -0.21953086	      0.00387897	     -0.00019518	    189.86167162
      2.62964844	     -0.06322569	     -0.00001702	     -0.20424150	     -0.06493819	      0.88302728	      0.00004359	     -0.21953099	      0.00387218	     -0.00015968	    191.00950877
      2.63119118	     -0.06315673	     -0.00001512	     -0.20417249	     -0.06493222	      0.88302707	      0.00004412	     -0.21953022	      0.00386458	     -0.00012213	    191.17589570
      2.63273393	     -0.06307643	     -0.00001350	     -0.20409214	     -0.06492626	      0.88302691	      0.00004466	     -0.21952860	      0.00385503	     -0.00008235	    192.42825738
      2.63427667	     -0.06299760	     -0.00001104	     -0.20401325	     -0.06492032	      0.88302681	      0.00004520	     -0.21952596	      0.00384417	     -0.00004137	    193.31783002
      2.63581942	     -0.06291257	     -0.00000934	     -0.20392814	     -0.06491440	      0.88302678	      0.00004575	     -0.21952239	      0.00383233	      0.00000163	    193.70623674
      2.63736217	     -0.06282966	     -0.00000687	     -0.20384515	     -0.06490850	      0.88302682	      0.00004630	     -0.21951788	      0.00381819	      0.00004525	    194.82983105
      2.63874915	     -0.06275318	     -0.00000590	     -0.20376856	     -0.06490321	      0.88302691	      0.00004681	     -0.21951316	      0.00380451	      0.00008522	    195.53936202
      2.64013614	     -0.06267766	     -0.00000415	     -0.20369293	     -0.06489795	      0.88302706	      0.00004731	     -0.21950782	      0.00378958	      0.00012547	    196.06717759
      2.64152312	     -0.06259858	     -0.00000256	     -0.20361373	     -0.06489270	      0.88302726	      0.00004782	     -0.21950185	      0.00377314	      0.00016562	    197.05618409
      2.64334583	     -0.06249585	      0.00000055	     -0.20351085	     -0.06488585	      0.88302761	      0.00004849	     -0.21949294	      0.00375027	      0.00021796	    197.29479121
      2.64477185	     -0.06240784	      0.00000251	     -0.20342269	     -0.06488051	      0.88302795	      0.00004902	     -0.21948513	      0.00372995	      0.00025912	    198.51036962
      2.64619787	     -0.06232679	      0.00000525	     -0.20334149	     -0.06487521	      0.88302835	      0.00004955	     -0.21947657	      0.00370885	      0.00029892	    199.14234434
      2.64762389	     -0.06224434	      0.00000738	     -0.20325888	     -0.06486994	      0.88302880	      0.00005009	     -0.21946742	      0.00368622	      0.00033738	    200.15981836
      2.64941309	     -0.06214599	      0.00001088	     -0.20316031	     -0.06486337	      0.88302944	      0.00005076	     -0.21945509	      0.00365643	      0.00038343	    200.71531931
      2.65077787	     -0.06206811	      0.00001212	     -0.20308223	     -0.06485839	      0.88302999	      0.00005128	     -0.21944516	      0.00363197	      0.00041699	    201.70401854
      2.65214265	     -0.06199555	      0.00001431	     -0.20300947	     -0.06485345	      0.88303058	      0.00005180	     -0.21943476	      0.00360680	      0.00044862	    202.14180879
      2.65378358	     -0.06190970	      0.00001584	     -0.20292335	     -0.06484756	      0.88303135	      0.00005243	     -0.21942179	      0.00357473	      0.00048382	    203.19712205
      2.65542451	     -0.06182807	      0.00001881	     -0.20284146	     -0.06484172	      0.88303217	      0.00005305	     -0.21940831	      0.00354182	      0.00051620	    203.18185609
      2.65680615	     -0.06175756	      0.00001957	     -0.20277069	     -0.06483685	      0.88303290	      0.00005358	     -0.21939662	      0.00351220	      0.00054067	    204.49238326
      2.65818780	     -0.06168887	      0.00002209	     -0.20270176	     -0.06483202	      0.88303366	      0.00005411	     -0.21938456	      0.00348216	      0.00056258	    205.09425744
      2.65956944	     -0.06161887	      0.00002370	     -0.20263150	     -0.06482723	      0.88303445	      0.00005465	     -0.21937212	      0.00345137	      0.00058223	    205.57188167
      2.66132600	     -0.06152985	      0.00002675	     -0.20254215	     -0.06482120	      0.88303549	      0.00005532	     -0.21935570	      0.00341020	      0.00060305	    207.32410149
      2.66289476	     -0.06144998	      0.00002780	     -0.20246196	     -0.06481588	      0.88303645	      0.00005592	     -0.21934043	      0.00337389	      0.00061995	    206.54231709
      2.66446352	     -0.06136432	      0.00003118	     -0.20237598	     -0.06481062	      0.88303744	      0.00005653	     -0.21932462	      0.00333457	      0.00063300	    208.72707065
      2.66584096	     -0.06129271	      0.00003127	     -0.20230406	     -0.06480605	      0.88303832	      0.00005705	     -0.21931019	      0.00330072	      0.00064342	    208.40266171
      2.66721841	     -0.06121578	      0.00003364	     -0.20222683	     -0.06480153	      0.88303921	      0.00005758	     -0.21929530	      0.00326494	      0.00065181	    209.52746068
      2.66859585	     -0.06113804	      0.00003474	     -0.20214877	     -0.06479705	      0.88304011	      0.00005811	     -0.21927989	      0.00322876	      0.00065935	    209.80856254
      2.67030018	     -0.06103558	      0.00003793	     -0.20204592	     -0.06479159	      0.88304124	      0.00005876	     -0.21926005	      0.00318147	      0.00066670	    211.66188642
      2.67200450	     -0.06093437	      0.00003879	     -0.20194428	     -0.06478621	      0.88304239	      0.00005941	     -0.21923923	      0.00313467	      0.00067448	    210.28763825
      2.67325454	     -0.06084839	      0.00004265	     -0.20185801	     -0.06478231	      0.88304323	      0.00005988	     -0.21922344	      0.00309696	      0.00067885	    212.55549599
      2.67450459	     -0.06076775	      0.00004431	     -0.20177705	     -0.06477847	      0.88304408	      0.00006035	     -0.21920710	      0.00305972	      0.00068361	    212.70689662
      2.67614054	     -0.06065848	      0.00004764	     -0.20166735	     -0.06477350	      0.88304521	      0.00006097	     -0.21918505	      0.00300850	      0.00068917	    214.16658218
      2.67777649	     -0.06055222	      0.00004958	     -0.20156063	     -0.06476862	      0.88304634	      0.00006158	     -0.21916229	      0.00295711	      0.00069569	    213.03966739
      2.67941245	     -0.06043098	      0.00005387	     -0.20143892	     -0.06476383	      0.88304748	      0.00006218	     -0.21913898	      0.00290117	      0.00070206	    215.81694311
      2.68075994	     -0.06034290	      0.00005469	     -0.20135041	     -0.06475995	      0.88304843	      0.00006268	     -0.21911920	      0.00285528	      0.00070767	    215.86280620
      2.68210743	     -0.06024601	      0.00005807	     -0.20125312	     -0.06475614	      0.88304939	      0.00006318	     -0.21909912	      0.00280773	      0.00071381	    216.40333055
      2.68345492	     -0.06015273	      0.00005989	     -0.20115940	     -0.06475238	      0.88305036	      0.00006367	     -0.21907867	      0.00275856	      0.00072009	    217.33642848
      2.68518183	     -0.06003141	      0.00006386	     -0.20103752	     -0.06474768	      0.88305161	      0.00006429	     -0.21905207	      0.00269463	      0.00072912	    216.88725747
      2.68669541	     -0.05992286	      0.00006559	     -0.20092843	     -0.06474364	      0.88305272	      0.00006484	     -0.21902834	      0.00263518	      0.00073738	    218.80698286
      2.68820900	     -0.05981442	      0.00007031	     -0.20081948	     -0.06473970	      0.88305384	      0.00006537	     -0.21900428	      0.00257490	      0.00074566	    219.68773390
      2.68972258	     -0.05971382	      0.00007120	     -0.20071829	     -0.06473585	      0.88305497	      0.00006591	     -0.21897994	      0.00251375	      0.00075465	    219.31627952
      2.69104815	     -0.05961605	      0.00007597	     -0.20062005	     -0.06473255	      0.88305598	      0.00006637	     -0.21895849	      0.00245773	      0.00076223	    220.74531423
      2.69237373	     -0.05952761	      0.00007787	     -0.20053108	     -0.06472933	      0.88305699	      0.00006683	     -0.21893685	      0.00240116	      0.00076966	    221.25345704
      2.69369930	     -0.05943772	      0.00008155	     -0.20044068	     -0.06472619	      0.88305802	      0.00006728	     -0.21891515	      0.00234351	      0.00077692	    221.64052083
      2.69548932	     -0.05932422	      0.00008459	     -0.20032643	     -0.06472206	      0.88305942	      0.00006789	     -0.21888579	      0.00226337	      0.00078552	    223.03006284
      2.69687410	     -0.05923764	      0.00008895	     -0.20023930	     -0.06471897	      0.88306051	      0.00006835	     -0.21886320	      0.00220115	      0.00079221	    222.39998264
      2.69825888	     -0.05915940	      0.00009058	     -0.20016044	     -0.06471597	      0.88306161	      0.00006880	     -0.21884079	      0.00213676	      0.00079711	    223.55420771
      2.69964365	     -0.05908428	      0.00009401	     -0.20008472	     -0.06471306	      0.88306272	      0.00006926	     -0.21881869	      0.00207239	      0.00080117	    223.27779322
      2.70102843	     -0.05901381	      0.00009591	     -0.20001361	     -0.06471023	      0.88306383	      0.00006970	     -0.21879692	      0.00200639	      0.00080347	    224.24538778
      2.70272214	     -0.05893233	      0.00010031	     -0.19993139	     -0.06470690	      0.88306519	      0.00007024	     -0.21877076	      0.00192602	      0.00080459	    223.30742383
      2.70412157	     -0.05886679	      0.00010161	     -0.19986516	     -0.06470425	      0.88306632	      0.00007067	     -0.21874954	      0.00185737	      0.00080335	    224.87462579
      2.70552099	     -0.05880677	      0.00010555	     -0.19980451	     -0.06470170	      0.88306744	      0.00007110	     -0.21872869	      0.00178908	      0.00080003	    225.06954460
      2.70692042	     -0.05875292	      0.00010713	     -0.19974998	     -0.06469925	      0.88306856	      0.00007152	     -0.21870827	      0.00172058	      0.00079496	    224.86913500
      2.70831985	     -0.05870057	      0.00011044	     -0.19969696	     -0.06469689	      0.88306966	      0.00007193	     -0.21868835	      0.00165106	      0.00078735	    225.58685787
      2.70971928	     -0.05865709	      0.00011183	     -0.19965279	     -0.06469463	      0.88307076	      0.00007234	     -0.21866893	      0.00158192	      0.00077781	    225.26081234
      2.71111870	     -0.05861595	      0.00011441	     -0.19961096	     -0.06469246	      0.88307184	      0.00007274	     -0.21865012	      0.00151186	      0.00076558	    225.96646049
      2.71280453	     -0.05858035	      0.00011551	     -0.19957451	     -0.06468998	      0.88307312	      0.00007321	     -0.21862830	      0.00142866	      0.00074833	    224.58464194
      2.71419750	     -0.05854620	      0.00011848	     -0.19953966	     -0.06468804	      0.88307415	      0.00007359	     -0.21861105	      0.00135813	      0.00073148	    226.03935756
      2.71559047	     -0.05852697	      0.00011855	     -0.19951970	     -0.06468620	      0.88307515	      0.00007396	     -0.21859442	      0.00128852	      0.00071226	    226.19931075
      2.71698343	     -0.05850681	      0.00012073	     -0.19949885	     -0.06468445	      0.88307613	      0.00007432	     -0.21857854	      0.00121939	      0.00069130	    225.78531379
      2.71837640	     -0.05849338	      0.00012091	     -0.19948469	     -0.06468280	      0.88307708	      0.00007468	     -0.21856332	      0.00114970	      0.00066799	    226.35175345
      2.71976937	     -0.05848153	      0.00012259	     -0.19947214	     -0.06468125	      0.88307799	      0.00007502	     -0.21854879	      0.00108088	      0.00064312	    225.91507749
      2.72116234	     -0.05847457	      0.00012289	     -0.19946444	     -0.06467979	      0.88307887	      0.00007536	     -0.21853489	      0.00101160	      0.00061617	    226.44416645
      2.72285310	     -0.05847036	      0.00012514	     -0.19945940	     -0.06467815	      0.88307988	      0.00007576	     -0.21851887	      0.00092920	      0.00058191	    224.95313807
      2.72425602	     -0.05846810	      0.00012463	     -0.19945640	     -0.06467690	      0.88308068	      0.00007608	     -0.21850624	      0.00085946	      0.00055187	    226.23559689
      2.72565893	     -0.05846908	      0.00012676	     -0.19945669	     -0.06467574	      0.88308143	      0.00007639	     -0.21849419	      0.00079092	      0.00052046	    226.35906554
      2.72706185	     -0.05847669	      0.00012642	     -0.19946357	     -0.06467468	      0.88308214	      0.00007669	     -0.21848272	      0.00072322	      0.00048846	    225.72068689
      2.72846476	     -0.05848203	      0.00012807	     -0.19946823	     -0.06467371	      0.88308280	      0.00007699	     -0.21847186	      0.00065511	      0.00045530	    226.30918834
      2.72986768	     -0.05849508	      0.00012783	     -0.19948056	     -0.06467284	      0.88308341	      0.00007727	     -0.21846154	      0.00058822	      0.00042187	    225.68033688
      2.73127059	     -0.05850610	      0.00012912	     -0.19949090	     -0.06467206	      0.88308398	      0.00007754	     -0.21845182	      0.00052101	      0.00038762	    226.23599828
      2.73267351	     -0.05852391	      0.00012897	     -0.19950800	     -0.06467138	      0.88308450	      0.00007781	     -0.21844261	      0.00045517	      0.00035358	    225.37639014
      2.73407642	     -0.05853912	      0.00013000	     -0.19952253	     -0.06467078	      0.88308497	      0.00007806	     -0.21843397	      0.00038888	      0.00031906	    226.02841705
      2.73577790	     -0.05856883	      0.00012939	     -0.19955140	     -0.06467019	      0.88308548	      0.00007835	     -0.21842414	      0.00031060	      0.00027774	    224.52012251
      2.73708381	     -0.05858366	      0.00013092	     -0.19956561	     -0.06466982	      0.88308582	      0.00007857	     -0.21841717	      0.00024960	      0.00024602	    225.73008506
      2.73838972	     -0.05860928	      0.00013044	     -0.19959060	     -0.06466954	      0.88308612	      0.00007878	     -0.21841057	      0.00019009	      0.00021472	    225.35342865
      2.74000249	     -0.05863746	      0.00013125	     -0.19961802	     -0.06466929	      0.88308644	      0.00007902	     -0.21840306	      0.00011713	      0.00017674	    225.30708219
      2.74161526	     -0.05867552	      0.00012963	     -0.19965529	     -0.06466916	      0.88308669	      0.00007925	     -0.21839611	      0.00004484	      0.00013941	    225.21090829
      2.74284260	     -0.05869715	      0.00013107	     -0.19967637	     -0.06466914	      0.88308685	      0.00007941	     -0.21839129	     -0.00000929	      0.00011220	    224.84943852
      2.74406995	     -0.05872611	      0.00013047	     -0.19970475	     -0.06466918	      0.88308697	      0.00007957	     -0.21838676	     -0.00006328	      0.00008532	    224.84564454
      2.74578175	     -0.05876586	      0.00013078	     -0.19974372	     -0.06466935	      0.88308708	      0.00007978	     -0.21838103	     -0.00013734	      0.00004931	    224.31585132
      2.74724323	     -0.05880500	      0.00012986	     -0.19978218	     -0.06466960	      0.88308713	      0.00007994	     -0.21837663	     -0.00020054	      0.00001932	    224.82421822
      2.74870471	     -0.05884272	      0.00013084	     -0.19981927	     -0.06466994	      0.88308714	      0.00008010	     -0.21837273	     -0.00026182	     -0.00000862	    223.58747089
      2.75016618	     -0.05888488	      0.00012969	     -0.19986076	     -0.06467037	      0.88308711	      0.00008024	     -0.21836928	     -0.00032365	     -0.00003597	    224.21908154
      2.75162766	     -0.05892677	      0.00013066	     -0.19990204	     -0.06467088	      0.88308704	      0.00008037	     -0.21836632	     -0.00038360	     -0.00006173	    223.30900966
      2.75308914	     -0.05897373	      0.00012897	     -0.19994834	     -0.06467149	      0.88308693	      0.00008049	     -0.21836381	     -0.00044371	     -0.00008668	    223.70503373
      2.75455061	     -0.05901847	      0.00012958	     -0.19999247	     -0.06467218	      0.88308679	      0.00008060	     -0.21836181	     -0.00050201	     -0.00010995	    222.63881162
      2.75601209	     -0.05906981	      0.00012703	     -0.20004316	     -0.06467296	      0.88308661	      0.00008069	     -0.21836030	     -0.00056055	     -0.00013240	    223.02206380
      2.75747357	     -0.05911885	      0.00012769	     -0.20009162	     -0.06467382	      0.88308640	      0.00008078	     -0.21835933	     -0.00061742	     -0.00015355	    222.30870471
      2.75893504	     -0.05917608	      0.00012473	     -0.20014820	     -0.06467476	      0.88308616	      0.00008086	     -0.21835883	     -0.00067402	     -0.00017403	    222.39047996
      2.76039652	     -0.05922890	      0.00012550	     -0.20020045	     -0.06467579	      0.88308589	      0.00008092	     -0.21835888	     -0.00072893	     -0.00019318	    221.34968308
      2.76185800	     -0.05928978	      0.00012209	     -0.20026070	     -0.06467689	      0.88308559	      0.00008097	     -0.21835937	     -0.00078385	     -0.00021187	    221.63492059
      2.76331947	     -0.05934655	      0.00012298	     -0.20031694	     -0.06467808	      0.88308527	      0.00008102	     -0.21836038	     -0.00083697	     -0.00022962	    220.83578267
      2.76478095	     -0.05941342	      0.00011905	     -0.20038319	     -0.06467934	      0.88308492	      0.00008105	     -0.21836182	     -0.00088968	     -0.00024699	    220.77270767
      2.76624242	     -0.05947311	      0.00012006	     -0.20044236	     -0.06468068	      0.88308455	      0.00008107	     -0.21836380	     -0.00094079	     -0.00026356	    219.98874286
      2.76754638	     -0.05953613	      0.00011662	     -0.20050485	     -0.06468193	      0.88308420	      0.00008108	     -0.21836589	     -0.00098605	     -0.00027824	    219.93851514
      2.76885034	     -0.05959525	      0.00011606	     -0.20056350	     -0.06468325	      0.88308383	      0.00008108	     -0.21836840	     -0.00102996	     -0.00029234	    219.25399689
      2.77041774	     -0.05967199	      0.00011336	     -0.20063966	     -0.06468490	      0.88308335	      0.00008107	     -0.21837185	     -0.00108220	     -0.00030945	    219.28686906
      2.77198514	     -0.05974881	      0.00011269	     -0.20071595	     -0.06468664	      0.88308286	      0.00008105	     -0.21837583	     -0.00113185	     -0.00032569	    217.36309668
      2.77355254	     -0.05982829	      0.00010858	     -0.20079484	     -0.06468845	      0.88308233	      0.00008101	     -0.21838029	     -0.00118200	     -0.00034214	    218.14440019
      2.77483892	     -0.05989356	      0.00010864	     -0.20085971	     -0.06469000	      0.88308188	      0.00008098	     -0.21838431	     -0.00122124	     -0.00035576	    217.53329318
      2.77612530	     -0.05996343	      0.00010566	     -0.20092913	     -0.06469159	      0.88308142	      0.00008093	     -0.21838866	     -0.00125944	     -0.00036904	    216.71236540
      2.77770854	     -0.06004786	      0.00010347	     -0.20101305	     -0.06469362	      0.88308082	      0.00008087	     -0.21839447	     -0.00130593	     -0.00038589	    216.79349206
      2.77929179	     -0.06014082	      0.00009949	     -0.20110549	     -0.06469573	      0.88308020	      0.00008080	     -0.21840073	     -0.00134947	     -0.00040207	    214.46364519
      2.78087504	     -0.06022204	      0.00009818	     -0.20118624	     -0.06469790	      0.88307955	      0.00008071	     -0.21840757	     -0.00139381	     -0.00041876	    215.68125990
      2.78217364	     -0.06030339	      0.00009409	     -0.20126717	     -0.06469973	      0.88307899	      0.00008063	     -0.21841341	     -0.00142775	     -0.00043265	    214.58955026
      2.78347224	     -0.06037745	      0.00009222	     -0.20134087	     -0.06470161	      0.88307842	      0.00008055	     -0.21841964	     -0.00146082	     -0.00044637	    213.90210915
      2.78507384	     -0.06047366	      0.00008838	     -0.20143661	     -0.06470398	      0.88307769	      0.00008043	     -0.21842767	     -0.00150080	     -0.00046394	    213.83300346
      2.78667543	     -0.06056949	      0.00008604	     -0.20153203	     -0.06470641	      0.88307694	      0.00008031	     -0.21843614	     -0.00153776	     -0.00048084	    211.63187378
      2.78827703	     -0.06066527	      0.00008119	     -0.20162735	     -0.06470890	      0.88307615	      0.00008017	     -0.21844499	     -0.00157528	     -0.00049817	    212.45348778
      2.78959690	     -0.06074429	      0.00008042	     -0.20170607	     -0.06471100	      0.88307549	      0.00008005	     -0.21845256	     -0.00160398	     -0.00051255	    211.73288441
      2.79091677	     -0.06082730	      0.00007717	     -0.20178875	     -0.06471314	      0.88307480	      0.00007992	     -0.21846040	     -0.00163151	     -0.00052644	    210.69651499
      2.79223665	     -0.06090756	      0.00007503	     -0.20186872	     -0.06471531	      0.88307410	      0.00007979	     -0.21846851	     -0.00165860	     -0.00054057	    210.59346878
      2.79402827	     -0.06102228	      0.00007104	     -0.20198304	     -0.06471831	      0.88307311	      0.00007960	     -0.21847986	     -0.00169244	     -0.00055907	    208.42846837
      2.79561960	     -0.06111331	      0.00006887	     -0.20207373	     -0.06472103	      0.88307221	      0.00007942	     -0.21849030	     -0.00172288	     -0.00057535	    209.55521914
      2.79705142	     -0.06120778	      0.00006475	     -0.20216790	     -0.06472351	      0.88307137	      0.00007925	     -0.21849981	     -0.00174756	     -0.00058989	    208.41010206
      2.79848324	     -0.06129303	      0.00006261	     -0.20225289	     -0.06472603	      0.88307052	      0.00007908	     -0.21850959	     -0.00177102	     -0.00060361	    207.45467394
      2.79991507	     -0.06138104	      0.00005880	     -0.20234063	     -0.06472859	      0.88306965	      0.00007890	     -0.21851949	     -0.00179392	     -0.00061724	    207.31709247
      2.80134689	     -0.06146552	      0.00005626	     -0.20242487	     -0.06473117	      0.88306875	      0.00007871	     -0.21852951	     -0.00181515	     -0.00063025	    206.63661265
      2.80318207	     -0.06157691	      0.00005105	     -0.20253593	     -0.06473452	      0.88306758	      0.00007846	     -0.21854246	     -0.00184131	     -0.00064660	    206.49213237
      2.80454104	     -0.06165078	      0.00004946	     -0.20260962	     -0.06473704	      0.88306670	      0.00007826	     -0.21855216	     -0.00185863	     -0.00065698	    205.15839701
      2.80590000	     -0.06172866	      0.00004563	     -0.20268729	     -0.06473958	      0.88306580	      0.00007806	     -0.21856187	     -0.00187582	     -0.00066750	    205.03490841
      2.80759001	     -0.06182049	      0.00004267	     -0.20277890	     -0.06474276	      0.88306466	      0.00007781	     -0.21857404	     -0.00189497	     -0.00067918	    203.54412634
      2.80928003	     -0.06191017	      0.00003693	     -0.20286832	     -0.06474598	      0.88306350	      0.00007755	     -0.21858623	     -0.00191430	     -0.00068986	    204.20025919
      2.81060214	     -0.06197578	      0.00003568	     -0.20293379	     -0.06474852	      0.88306258	      0.00007734	     -0.21859579	     -0.00192736	     -0.00069724	    203.17704279
      2.81192426	     -0.06204218	      0.00003180	     -0.20300003	     -0.06475108	      0.88306166	      0.00007712	     -0.21860537	     -0.00194007	     -0.00070371	    202.65340628
      2.81362637	     -0.06212083	      0.00002859	     -0.20307850	     -0.06475439	      0.88306045	      0.00007684	     -0.21861774	     -0.00195571	     -0.00071102	    202.47582516
      2.81532848	     -0.06220187	      0.00002290	     -0.20315934	     -0.06475774	      0.88305924	      0.00007655	     -0.21863007	     -0.00196903	     -0.00071618	    200.41129246
      2.81669947	     -0.06225132	      0.00002159	     -0.20320867	     -0.06476044	      0.88305825	      0.00007632	     -0.21864008	     -0.00198085	     -0.00071970	    201.52388470
      2.81807045	     -0.06231016	      0.00001740	     -0.20326737	     -0.06476317	      0.88305727	      0.00007607	     -0.21865000	     -0.00199066	     -0.00072195	    200.51027090
      2.81976069	     -0.06237157	      0.00001444	     -0.20332864	     -0.06476654	      0.88305604	      0.00007577	     -0.21866233	     -0.00200256	     -0.00072348	    200.16519325
      2.82119259	     -0.06242461	      0.00001001	     -0.20338154	     -0.06476941	      0.88305501	      0.00007551	     -0.21867274	     -0.00201176	     -0.00072331	    199.33349867
      2.82262449	     -0.06247023	      0.00000746	     -0.20342705	     -0.06477230	      0.88305397	      0.00007525	     -0.21868319	     -0.00202113	     -0.00072250	    199.68734685
      2.82405639	     -0.06251789	      0.00000350	     -0.20347459	     -0.06477520	      0.88305294	      0.00007498	     -0.21869364	     -0.00202908	     -0.00072032	    198.54428896
      2.82548829	     -0.06255772	      0.00000070	     -0.20351432	     -0.06477811	      0.88305191	      0.00007471	     -0.21870414	     -0.00203747	     -0.00071744	    198.75794043
      2.82738872	     -0.06261521	     -0.00000451	     -0.20357167	     -0.06478200	      0.88305055	      0.00007435	     -0.21871807	     -0.00204661	     -0.00071188	    196.69169999
      2.82864904	     -0.06264237	     -0.00000631	     -0.20359875	     -0.06478458	      0.88304966	      0.00007410	     -0.21872739	     -0.00205397	     -0.00070766	    197.87854898
      2.82990936	     -0.06267403	     -0.00000928	     -0.20363033	     -0.06478717	      0.88304877	      0.00007386	     -0.21873670	     -0.00205990	     -0.00070261	    197.19573315
      2.83166697	     -0.06271390	     -0.00001265	     -0.20367009	     -0.06479080	      0.88304754	      0.00007351	     -0.21874975	     -0.00206829	     -0.00069501	    196.98913015
      2.83342457	     -0.06275431	     -0.00001698	     -0.20371041	     -0.06479444	      0.88304633	      0.00007317	     -0.21876284	     -0.00207560	     -0.00068601	    195.57484842
      2.83486060	     -0.06277681	     -0.00001873	     -0.20373283	     -0.06479743	      0.88304535	      0.00007288	     -0.21877366	     -0.00208246	     -0.00067858	    196.37792054
      2.83629662	     -0.06280610	     -0.00002204	     -0.20376205	     -0.06480042	      0.88304438	      0.00007260	     -0.21878444	     -0.00208802	     -0.00067056	    195.31515039
      2.83773265	     -0.06282713	     -0.00002407	     -0.20378302	     -0.06480342	      0.88304342	      0.00007231	     -0.21879529	     -0.00209398	     -0.00066228	    195.33975489
      2.83946163	     -0.06285549	     -0.00002758	     -0.20381130	     -0.06480705	      0.88304228	      0.00007197	     -0.21880831	     -0.00210084	     -0.00065220	    194.93338560
      2.84100741	     -0.06287298	     -0.00002901	     -0.20382875	     -0.06481030	      0.88304128	      0.00007166	     -0.21881998	     -0.00210665	     -0.00064291	    194.60864873
      2.84255319	     -0.06289519	     -0.00003242	     -0.20385088	     -0.06481356	      0.88304030	      0.00007135	     -0.21883161	     -0.00211255	     -0.00063352	    194.10186109
      2.84409897	     -0.06290886	     -0.00003340	     -0.20386452	     -0.06481683	      0.88303932	      0.00007104	     -0.21884330	     -0.00211886	     -0.00062453	    194.68141829
      2.84564475	     -0.06293279	     -0.00003684	     -0.20388839	     -0.06482011	      0.88303837	      0.00007073	     -0.21885498	     -0.00212356	     -0.00061498	    192.57930360
      2.84719053	     -0.06294267	     -0.00003743	     -0.20389823	     -0.06482340	      0.88303742	      0.00007042	     -0.21886687	     -0.00213060	     -0.00060629	    194.37489434
      2.84853105	     -0.06296741	     -0.00004038	     -0.20392291	     -0.06482626	      0.88303661	      0.00007016	     -0.21887725	     -0.00213490	     -0.00059904	    193.01696594
      2.84987156	     -0.06298586	     -0.00004166	     -0.20394132	     -0.06482913	      0.88303582	      0.00006989	     -0.21888794	     -0.00213990	     -0.00059232	    193.05026155
      2.85153596	     -0.06301671	     -0.00004422	     -0.20397212	     -0.06483269	      0.88303484	      0.00006957	     -0.21890162	     -0.00214583	     -0.00058508	    192.62363530
      2.85320035	     -0.06304823	     -0.00004524	     -0.20400361	     -0.06483627	      0.88303387	      0.00006925	     -0.21891592	     -0.00215164	     -0.00057898	    192.48214422
      2.85486474	     -0.06309313	     -0.00004816	     -0.20404846	     -0.06483985	      0.88303291	      0.00006893	     -0.21893092	     -0.00215683	     -0.00057454	    191.47908373
      2.85620513	     -0.06312103	     -0.00004741	     -0.20407636	     -0.06484275	      0.88303214	      0.00006868	     -0.21894369	     -0.00216135	     -0.00057243	    191.98131124
      2.85754553	     -0.06316054	     -0.00004825	     -0.20411586	     -0.06484565	      0.88303137	      0.00006844	     -0.21895695	     -0.00216521	     -0.00057203	    191.71982530
      2.85929438	     -0.06321113	     -0.00004733	     -0.20416647	     -0.06484944	      0.88303037	      0.00006812	     -0.21897520	     -0.00216917	     -0.00057364	    190.76883709
      2.86104324	     -0.06326494	     -0.00004725	     -0.20422030	     -0.06485324	      0.88302936	      0.00006782	     -0.21899441	     -0.00217382	     -0.00057837	    191.50360485
      2.86242125	     -0.06330736	     -0.00004423	     -0.20426279	     -0.06485623	      0.88302856	      0.00006758	     -0.21901021	     -0.00217592	     -0.00058437	    190.99625488
      2.86379925	     -0.06335470	     -0.00004266	     -0.20431020	     -0.06485923	      0.88302775	      0.00006735	     -0.21902662	     -0.00217751	     -0.00059202	    190.24823578
      2.86517725	     -0.06339955	     -0.00003953	     -0.20435514	     -0.06486224	      0.88302693	      0.00006713	     -0.21904364	     -0.00217924	     -0.00060206	    190.55581054
      2.86691385	     -0.06346277	     -0.00003564	     -0.20441849	     -0.06486602	      0.88302587	      0.00006685	     -0.21906588	     -0.00217895	     -0.00061700	    188.51754538
      2.86865045	     -0.06351446	     -0.00003001	     -0.20447033	     -0.06486981	      0.88302479	      0.00006658	     -0.21908906	     -0.00218024	     -0.00063522	    190.23992834
      2.87000346	     -0.06356681	     -0.00002655	     -0.20452281	     -0.06487275	      0.88302392	      0.00006638	     -0.21910753	     -0.00217867	     -0.00065116	    189.01378751
      2.87135647	     -0.06361174	     -0.00002220	     -0.20456788	     -0.06487570	      0.88302302	      0.00006618	     -0.21912657	     -0.00217738	     -0.00066923	    189.49889514
      2.87300769	     -0.06367323	     -0.00001773	     -0.20462954	     -0.06487929	      0.88302190	      0.00006593	     -0.21915051	     -0.00217357	     -0.00069283	    187.99813314
      2.87465890	     -0.06372798	     -0.00001273	     -0.20468447	     -0.06488288	      0.88302073	      0.00006570	     -0.21917533	     -0.00217066	     -0.00071893	    189.45623199
      2.87631012	     -0.06379652	     -0.00000818	     -0.20475322	     -0.06488646	      0.88301952	      0.00006547	     -0.21920084	     -0.00216403	     -0.00074649	    187.05468701
      2.87767540	     -0.06384235	     -0.00000415	     -0.20479921	     -0.06488941	      0.88301849	      0.00006528	     -0.21922260	     -0.00215973	     -0.00077080	    188.56423868
      2.87904067	     -0.06389598	     -0.00000020	     -0.20485304	     -0.06489236	      0.88301742	      0.00006509	     -0.21924477	     -0.00215341	     -0.00079625	    188.16035747
      2.88072650	     -0.06396083	      0.00000453	     -0.20491813	     -0.06489598	      0.88301605	      0.00006486	     -0.21927281	     -0.00214380	     -0.00082837	    187.12800887
      2.88241234	     -0.06402455	      0.00000921	     -0.20498210	     -0.06489959	      0.88301462	      0.00006464	     -0.21930150	     -0.00213408	     -0.00086135	    187.61918141
      2.88409817	     -0.06408952	      0.00001409	     -0.20504733	     -0.06490317	      0.88301314	      0.00006441	     -0.21933078	     -0.00212236	     -0.00089455	    187.85266230
      2.88552225	     -0.06414861	      0.00001870	     -0.20510667	     -0.06490619	      0.88301185	      0.00006422	     -0.21935595	     -0.00211141	     -0.00092294	    187.69265605
      2.88694633	     -0.06420474	      0.00002319	     -0.20516307	     -0.06490919	      0.88301052	      0.00006403	     -0.21938153	     -0.00209883	     -0.00095030	    187.08752428
      2.88837041	     -0.06426087	      0.00002819	     -0.20521948	     -0.06491217	      0.88300914	      0.00006384	     -0.21940741	     -0.00208602	     -0.00097754	    187.52115068
      2.89043712	     -0.06434739	      0.00003563	     -0.20530645	     -0.06491646	      0.88300708	      0.00006356	     -0.21944551	     -0.00206345	     -0.00101500	    185.34995668
      2.89198956	     -0.06440152	      0.00004217	     -0.20536092	     -0.06491965	      0.88300549	      0.00006335	     -0.21947452	     -0.00204787	     -0.00104164	    187.53898881
      2.89354200	     -0.06446465	      0.00004709	     -0.20542441	     -0.06492281	      0.88300385	      0.00006315	     -0.21950365	     -0.00202868	     -0.00106699	    187.36365645
      2.89509443	     -0.06452371	      0.00005316	     -0.20548385	     -0.06492595	      0.88300217	      0.00006294	     -0.21953295	     -0.00200792	     -0.00109002	    186.95420092
      2.89664687	     -0.06457969	      0.00005688	     -0.20554019	     -0.06492905	      0.88300047	      0.00006272	     -0.21956227	     -0.00198615	     -0.00111097	    187.37358515
      2.89819931	     -0.06463123	      0.00006226	     -0.20559215	     -0.06493211	      0.88299873	      0.00006251	     -0.21959150	     -0.00196241	     -0.00112866	    186.77443292
      2.89975175	     -0.06468236	      0.00006568	     -0.20564367	     -0.06493514	      0.88299696	      0.00006230	     -0.21962058	     -0.00193857	     -0.00114379	    188.11623334
      2.90130418	     -0.06472955	      0.00007140	     -0.20569131	     -0.06493813	      0.88299518	      0.00006208	     -0.21964937	     -0.00191163	     -0.00115482	    186.80778062
      2.90285662	     -0.06476991	      0.00007526	     -0.20573208	     -0.06494108	      0.88299338	      0.00006187	     -0.21967771	     -0.00188558	     -0.00116308	    188.65300301
      2.90440906	     -0.06481241	      0.00008134	     -0.20577507	     -0.06494398	      0.88299157	      0.00006165	     -0.21970543	     -0.00185589	     -0.00116664	    186.76481038
      2.90596150	     -0.06484556	      0.00008536	     -0.20580868	     -0.06494684	      0.88298976	      0.00006143	     -0.21973256	     -0.00182792	     -0.00116722	    188.91728076
      2.90751393	     -0.06488507	      0.00009175	     -0.20584870	     -0.06494965	      0.88298795	      0.00006122	     -0.21975892	     -0.00179663	     -0.00116364	    187.59961756
      2.90906637	     -0.06491443	      0.00009502	     -0.20587851	     -0.06495242	      0.88298615	      0.00006099	     -0.21978469	     -0.00176611	     -0.00115611	    188.70142613
      2.91061881	     -0.06494815	      0.00010117	     -0.20591276	     -0.06495514	      0.88298436	      0.00006077	     -0.21980978	     -0.00173381	     -0.00114494	    188.24548183
      2.91217125	     -0.06497886	      0.00010445	     -0.20594395	     -0.06495780	      0.88298259	      0.00006055	     -0.21983426	     -0.00170141	     -0.00113018	    188.90310246
      2.91372368	     -0.06500820	      0.00011134	     -0.20597383	     -0.06496042	      0.88298085	      0.00006033	     -0.21985801	     -0.00166742	     -0.00111173	    188.26170411
      2.91527612	     -0.06503559	      0.00011531	     -0.20600174	     -0.06496298	      0.88297914	      0.00006010	     -0.21988099	     -0.00163387	     -0.00109067	    189.46099419
      2.91682856	     -0.06506394	      0.00012289	     -0.20603067	     -0.06496549	      0.88297747	      0.00005987	     -0.21990311	     -0.00159816	     -0.00106665	    188.52548698
      2.91838100	     -0.06508716	      0.00012702	     -0.20605442	     -0.06496794	      0.88297583	      0.00005964	     -0.21992440	     -0.00156289	     -0.00103995	    189.35143040
      2.91993343	     -0.06511001	      0.00013481	     -0.20607786	     -0.06497034	      0.88297424	      0.00005941	     -0.21994474	     -0.00152652	     -0.00101176	    189.67029945
      2.92148587	     -0.06513342	      0.00013878	     -0.20610181	     -0.06497268	      0.88297269	      0.00005918	     -0.21996413	     -0.00148880	     -0.00098079	    189.07238672
      2.92303831	     -0.06515102	      0.00014636	     -0.20612001	     -0.06497497	      0.88297120	      0.00005894	     -0.21998260	     -0.00145159	     -0.00094890	    190.07182993
      2.92459075	     -0.06517276	      0.00015050	     -0.20614231	     -0.06497719	      0.88296975	      0.00005870	     -0.22000002	     -0.00141255	     -0.00091502	    189.43854928
      2.92614319	     -0.06518780	      0.00015800	     -0.20615794	     -0.06497935	      0.88296836	      0.00005846	     -0.22001647	     -0.00137410	     -0.00088049	    190.35988254
      2.92769562	     -0.06520470	      0.00016228	     -0.20617541	     -0.06498145	      0.88296702	      0.00005822	     -0.22003183	     -0.00133403	     -0.00084448	    189.83071802
      2.92924806	     -0.06521619	      0.00016971	     -0.20618751	     -0.06498349	      0.88296573	      0.00005797	     -0.22004618	     -0.00129433	     -0.00080837	    190.48322349
      2.93080050	     -0.06523149	      0.00017383	     -0.20620339	     -0.06498547	      0.88296451	      0.00005772	     -0.22005947	     -0.00125322	     -0.00077147	    189.92438984
      2.93235294	     -0.06523985	      0.00018092	     -0.20621236	     -0.06498739	      0.88296334	      0.00005746	     -0.22007180	     -0.00121251	     -0.00073492	    190.57918170
      2.93390537	     -0.06525409	      0.00018481	     -0.20622718	     -0.06498924	      0.88296223	      0.00005720	     -0.22008311	     -0.00117041	     -0.00069834	    190.03436212
      2.93545781	     -0.06526024	      0.00019157	     -0.20623394	     -0.06499102	      0.88296117	      0.00005694	     -0.22009350	     -0.00112863	     -0.00066238	    190.60093497
      2.93701025	     -0.06526671	      0.00019608	     -0.20624100	     -0.06499274	      0.88296017	      0.00005667	     -0.22010282	     -0.00108577	     -0.00062699	    190.45094856
      2.93856269	     -0.06526358	      0.00020322	     -0.20623850	     -0.06499439	      0.88295922	      0.00005640	     -0.22011104	     -0.00104240	     -0.00059180	    190.22038805
      2.94011512	     -0.06525840	      0.00020811	     -0.20623392	     -0.06499598	      0.88295833	      0.00005612	     -0.22011801	     -0.00099941	     -0.00055805	    191.40089914
      2.94166756	     -0.06524511	      0.00021564	     -0.20622127	     -0.06499749	      0.88295749	      0.00005584	     -0.22012370	     -0.00095412	     -0.00052398	    189.80404196
      2.94322000	     -0.06522380	      0.00022114	     -0.20620056	     -0.06499894	      0.88295670	      0.00005555	     -0.22012802	     -0.00091082	     -0.00049122	    191.62181585
      2.94477244	     -0.06519893	      0.00022900	     -0.20617634	     -0.06500032	      0.88295597	      0.00005526	     -0.22013092	     -0.00086529	     -0.00045864	    190.54748810
      2.94632487	     -0.06516501	      0.00023512	     -0.20614303	     -0.06500163	      0.88295528	      0.00005497	     -0.22013241	     -0.00082082	     -0.00042625	    191.19435115
      2.94787731	     -0.06512766	      0.00024313	     -0.20610633	     -0.06500287	      0.88295464	      0.00005467	     -0.22013246	     -0.00077616	     -0.00039479	    191.60094704
      2.94942975	     -0.06508427	      0.00024971	     -0.20606355	     -0.06500404	      0.88295405	      0.00005436	     -0.22013111	     -0.00073061	     -0.00036278	    190.71441624
      2.95098219	     -0.06502956	      0.00025802	     -0.20600946	     -0.06500514	      0.88295351	      0.00005406	     -0.22012834	     -0.00068666	     -0.00033135	    191.91093805
      2.95253462	     -0.06497406	      0.00026458	     -0.20595456	     -0.06500617	      0.88295302	      0.00005375	     -0.22012407	     -0.00064198	     -0.00029992	    191.94077412
      2.95408706	     -0.06491182	      0.00027222	     -0.20589291	     -0.06500713	      0.88295258	      0.00005343	     -0.22011844	     -0.00059758	     -0.00026801	    191.73805044
      2.95563950	     -0.06484546	      0.00027801	     -0.20582710	     -0.06500803	      0.88295219	      0.00005312	     -0.22011149	     -0.00055405	     -0.00023565	    192.18273082
      2.95719194	     -0.06477130	      0.00028505	     -0.20575350	     -0.06500885	      0.88295185	      0.00005280	     -0.22010322	     -0.00051130	     -0.00020300	    192.92572778
      2.95911528	     -0.06468134	      0.00029104	     -0.20566418	     -0.06500979	      0.88295150	      0.00005240	     -0.22009109	     -0.00045823	     -0.00016134	    192.39659907
      2.96049131	     -0.06460048	      0.00029751	     -0.20558379	     -0.06501039	      0.88295130	      0.00005211	     -0.22008132	     -0.00042222	     -0.00012980	    193.13512534
      2.96186734	     -0.06452239	      0.00030172	     -0.20550613	     -0.06501095	      0.88295115	      0.00005182	     -0.22007042	     -0.00038655	     -0.00009792	    193.81282837
      2.96363750	     -0.06442127	      0.00030773	     -0.20540554	     -0.06501159	      0.88295101	      0.00005144	     -0.22005503	     -0.00034146	     -0.00005594	    193.98825218
      2.96540766	     -0.06431669	      0.00031079	     -0.20530143	     -0.06501216	      0.88295095	      0.00005106	     -0.22003821	     -0.00029798	     -0.00001152	    193.97465319
      2.96681994	     -0.06422622	      0.00031567	     -0.20521135	     -0.06501256	      0.88295096	      0.00005076	     -0.22002386	     -0.00026543	      0.00002453	    195.26632398
      2.96823221	     -0.06413772	      0.00031813	     -0.20512318	     -0.06501291	      0.88295102	      0.00005045	     -0.22000865	     -0.00023319	      0.00006196	    195.33876340
      2.97003584	     -0.06401829	      0.00032325	     -0.20500419	     -0.06501329	      0.88295117	      0.00005006	     -0.21998804	     -0.00019449	      0.00011047	    196.33264467
      2.97183947	     -0.06390412	      0.00032457	     -0.20489038	     -0.06501361	      0.88295142	      0.00004966	     -0.21996607	     -0.00015701	      0.00016121	    195.76071645
      2.97318570	     -0.06380458	      0.00032967	     -0.20479114	     -0.06501380	      0.88295166	      0.00004937	     -0.21994903	     -0.00013164	      0.00019938	    196.98634131
      2.97453192	     -0.06371424	      0.00033112	     -0.20470103	     -0.06501396	      0.88295196	      0.00004907	     -0.21993127	     -0.00010702	      0.00023791	    197.50580392
      2.97629890	     -0.06359065	      0.00033450	     -0.20457775	     -0.06501413	      0.88295242	      0.00004867	     -0.21990710	     -0.00007606	      0.00028940	    197.11772173
      2.97784551	     -0.06347990	      0.00033556	     -0.20446721	     -0.06501423	      0.88295290	      0.00004832	     -0.21988511	     -0.00005245	      0.00033445	    198.90480683
      2.97939212	     -0.06337030	      0.00033868	     -0.20435785	     -0.06501429	      0.88295346	      0.00004797	     -0.21986240	     -0.00002923	      0.00038006	    198.51940833
      2.98093873	     -0.06326355	      0.00033932	     -0.20425126	     -0.06501432	      0.88295408	      0.00004762	     -0.21983913	     -0.00000916	      0.00042469	    199.95051502
      2.98248534	     -0.06315773	      0.00034206	     -0.20414562	     -0.06501432	      0.88295477	      0.00004726	     -0.21981541	      0.00001049	      0.00046922	    199.25921632
      2.98403195	     -0.06305491	      0.00034183	     -0.20404290	     -0.06501429	      0.88295553	      0.00004691	     -0.21979133	      0.00002661	      0.00051200	    201.08106594
      2.98557856	     -0.06295321	      0.00034401	     -0.20394133	     -0.06501423	      0.88295635	      0.00004655	     -0.21976696	      0.00004289	      0.00055412	    199.95507715
      2.98712516	     -0.06285388	      0.00034318	     -0.20384205	     -0.06501416	      0.88295724	      0.00004618	     -0.21974238	      0.00005523	      0.00059382	    201.98669734
      2.98867177	     -0.06276280	      0.00034509	     -0.20375106	     -0.06501406	      0.88295819	      0.00004582	     -0.21971774	      0.00006804	      0.00063191	    200.60504510
      2.99021838	     -0.06267180	      0.00034357	     -0.20366006	     -0.06501395	      0.88295920	      0.00004545	     -0.21969322	      0.00007688	      0.00066709	    202.52950870
      2.99176499	     -0.06258934	      0.00034514	     -0.20357765	     -0.06501382	      0.88296025	      0.00004507	     -0.21966894	      0.00008572	      0.00069927	    201.96314109
      2.99331160	     -0.06251157	      0.00034303	     -0.20349984	     -0.06501369	      0.88296136	      0.00004470	     -0.21964502	      0.00009256	      0.00072823	    202.38145266
      2.99470317	     -0.06244306	      0.00034424	     -0.20343134	     -0.06501355	      0.88296239	      0.00004436	     -0.21962381	      0.00009755	      0.00075082	    202.76369923
      2.99609474	     -0.06237933	      0.00034308	     -0.20336757	     -0.06501342	      0.88296345	      0.00004402	     -0.21960289	      0.00010187	      0.00077022	    203.00309089
      2.99748631	     -0.06231875	      0.00034306	     -0.20330695	     -0.06501327	      0.88296453	      0.00004368	     -0.21958228	      0.00010532	      0.00078620	    203.20408403
      2.99930624	     -0.06224888	      0.00034132	     -0.20323700	     -0.06501308	      0.88296597	      0.00004322	     -0.21955593	      0.00010851	      0.00080141	    203.71616818
      3.00112616	     -0.06218244	      0.00034242	     -0.20317050	     -0.06501288	      0.88296744	      0.00004277	     -0.21953038	      0.00011152	      0.00081134	    202.48813319
      3.00235996	     -0.06214446	      0.00033911	     -0.20313241	     -0.06501274	      0.88296845	      0.00004245	     -0.21951354	      0.00011155	      0.00081411	    204.00647134
      3.00359375	     -0.06210946	      0.00033811	     -0.20309733	     -0.06501260	      0.88296945	      0.00004214	     -0.21949717	      0.00011215	      0.00081408	    204.09933185
      3.00552789	     -0.06206260	      0.00033532	     -0.20305032	     -0.06501238	      0.88297102	      0.00004164	     -0.21947245	      0.00011281	      0.00080876	    203.66144739
      3.00701859	     -0.06202967	      0.00033413	     -0.20301727	     -0.06501222	      0.88297222	      0.00004126	     -0.21945418	      0.00011175	      0.00079969	    204.84730781
      3.00850929	     -0.06200323	      0.00033178	     -0.20299071	     -0.06501205	      0.88297340	      0.00004087	     -0.21943657	      0.00011185	      0.00078757	    203.99751496
      3.01004190	     -0.06197692	      0.00033055	     -0.20296428	     -0.06501188	      0.88297460	      0.00004047	     -0.21941918	      0.00011040	      0.00077040	    205.14854625
      3.01157451	     -0.06195976	      0.00032792	     -0.20294699	     -0.06501171	      0.88297576	      0.00004006	     -0.21940244	      0.00011061	      0.00075050	    203.69687186
      3.01310712	     -0.06193762	      0.00032664	     -0.20292473	     -0.06501154	      0.88297690	      0.00003966	     -0.21938642	      0.00010876	      0.00072658	    205.26768451
      3.01463973	     -0.06192792	      0.00032367	     -0.20291489	     -0.06501138	      0.88297799	      0.00003925	     -0.21937096	      0.00010873	      0.00070006	    204.20695069
      3.01617234	     -0.06191222	      0.00032254	     -0.20289907	     -0.06501121	      0.88297904	      0.00003883	     -0.21935619	      0.00010720	      0.00067050	    205.49725686
      3.01770494	     -0.06191010	      0.00031926	     -0.20289680	     -0.06501105	      0.88298004	      0.00003841	     -0.21934194	      0.00010766	      0.00063959	    203.76817391
      3.01923755	     -0.06189697	      0.00031799	     -0.20288355	     -0.06501088	      0.88298100	      0.00003799	     -0.21932837	      0.00010603	      0.00060660	    205.48793853
      3.02077016	     -0.06190257	      0.00031398	     -0.20288898	     -0.06501072	      0.88298190	      0.00003757	     -0.21931527	      0.00010591	      0.00057225	    204.92788625
      3.02230277	     -0.06189819	      0.00031271	     -0.20288450	     -0.06501056	      0.88298275	      0.00003714	     -0.21930288	      0.00010595	      0.00053786	    204.63894498
      3.02383538	     -0.06190745	      0.00030792	     -0.20289358	     -0.06501040	      0.88298355	      0.00003671	     -0.21929101	      0.00010549	      0.00050260	    204.98422678
      3.02519062	     -0.06190982	      0.00030650	     -0.20289584	     -0.06501025	      0.88298421	      0.00003633	     -0.21928108	      0.00010570	      0.00047145	    205.03192840
      3.02654587	     -0.06192166	      0.00030276	     -0.20290754	     -0.06501011	      0.88298483	      0.00003594	     -0.21927158	      0.00010594	      0.00044025	    205.01708458
      3.02820215	     -0.06193549	      0.00029940	     -0.20292122	     -0.06500993	      0.88298553	      0.00003547	     -0.21926070	      0.00010697	      0.00040284	    204.37960174
      3.02985842	     -0.06195489	      0.00029362	     -0.20294044	     -0.06500976	      0.88298616	      0.00003499	     -0.21925051	      0.00010713	      0.00036586	    205.23163545
      3.03125483	     -0.06197172	      0.00029101	     -0.20295715	     -0.06500961	      0.88298665	      0.00003458	     -0.21924248	      0.00010846	      0.00033583	    204.80786266
      3.03265123	     -0.06199527	      0.00028612	     -0.20298056	     -0.06500945	      0.88298710	      0.00003417	     -0.21923497	      0.00010980	      0.00030650	    204.63294883
      3.03404763	     -0.06201787	      0.00028246	     -0.20300304	     -0.06500930	      0.88298751	      0.00003376	     -0.21922799	      0.00011135	      0.00027817	    204.63142682
      3.03582555	     -0.06205486	      0.00027602	     -0.20303984	     -0.06500910	      0.88298797	      0.00003323	     -0.21921985	      0.00011378	      0.00024356	    204.44101789
      3.03740635	     -0.06208472	      0.00027233	     -0.20306958	     -0.06500892	      0.88298834	      0.00003275	     -0.21921333	      0.00011641	      0.00021482	    204.26522637
      3.03898715	     -0.06212752	      0.00026522	     -0.20311221	     -0.06500873	      0.88298865	      0.00003227	     -0.21920741	      0.00011904	      0.00018712	    204.54898436
      3.04038636	     -0.06216000	      0.00026262	     -0.20314461	     -0.06500856	      0.88298890	      0.00003184	     -0.21920280	      0.00012252	      0.00016455	    203.76261925
      3.04178557	     -0.06220009	      0.00025723	     -0.20318458	     -0.06500839	      0.88298911	      0.00003141	     -0.21919864	      0.00012548	      0.00014283	    204.09469290
      3.04318478	     -0.06224014	      0.00025342	     -0.20322454	     -0.06500821	      0.88298930	      0.00003097	     -0.21919500	      0.00012951	      0.00012266	    203.52392126
      3.04490825	     -0.06229589	      0.00024701	     -0.20328015	     -0.06500798	      0.88298949	      0.00003043	     -0.21919118	      0.00013391	      0.00009868	    204.43305270
      3.04663172	     -0.06235409	      0.00024300	     -0.20333829	     -0.06500775	      0.88298964	      0.00002988	     -0.21918812	      0.00014155	      0.00007796	    201.58095718
      3.04788056	     -0.06239809	      0.00023719	     -0.20338217	     -0.06500757	      0.88298973	      0.00002948	     -0.21918640	      0.00014492	      0.00006280	    203.37324759
      3.04912940	     -0.06244492	      0.00023330	     -0.20342895	     -0.06500738	      0.88298980	      0.00002908	     -0.21918508	      0.00015054	      0.00004903	    202.59550187
      3.05075007	     -0.06250845	      0.00022747	     -0.20349239	     -0.06500713	      0.88298987	      0.00002855	     -0.21918393	      0.00015752	      0.00003152	    203.01189038
      3.05237074	     -0.06257815	      0.00022212	     -0.20356204	     -0.06500687	      0.88298990	      0.00002801	     -0.21918342	      0.00016704	      0.00001577	    200.74586724
      3.05399141	     -0.06264291	      0.00021609	     -0.20362673	     -0.06500659	      0.88298992	      0.00002747	     -0.21918358	      0.00017478	      0.00000046	    202.36765250
      3.05561208	     -0.06271996	      0.00021156	     -0.20370376	     -0.06500630	      0.88298991	      0.00002693	     -0.21918430	      0.00018545	     -0.00001418	    201.00201353
      3.05703413	     -0.06278565	      0.00020608	     -0.20376942	     -0.06500603	      0.88298988	      0.00002644	     -0.21918555	      0.00019498	     -0.00002637	    201.00217209
      3.05845618	     -0.06285502	      0.00020186	     -0.20383879	     -0.06500575	      0.88298983	      0.00002596	     -0.21918726	      0.00020535	     -0.00003852	    200.73875822
      3.05987823	     -0.06292520	      0.00019690	     -0.20390897	     -0.06500545	      0.88298977	      0.00002546	     -0.21918942	      0.00021693	     -0.00005017	    200.17481876
      3.06163169	     -0.06301261	      0.00019182	     -0.20399640	     -0.06500505	      0.88298967	      0.00002485	     -0.21919261	      0.00023149	     -0.00006515	    200.77559160
      3.06338514	     -0.06310419	      0.00018542	     -0.20408803	     -0.06500463	      0.88298954	      0.00002423	     -0.21919623	      0.00024996	     -0.00007837	    197.95114780
      3.06477284	     -0.06316895	      0.00018220	     -0.20415285	     -0.06500428	      0.88298942	      0.00002373	     -0.21919948	      0.00026287	     -0.00008995	    199.57094134
      3.06616054	     -0.06324021	      0.00017730	     -0.20422417	     -0.06500390	      0.88298929	      0.00002323	     -0.21920291	      0.00027880	     -0.00010082	    198.45996737
      3.06790396	     -0.06332614	      0.00017261	     -0.20431019	     -0.06500340	      0.88298910	      0.00002259	     -0.21920753	      0.00029868	     -0.00011539	    199.18722961
      3.06964737	     -0.06342052	      0.00016542	     -0.20440468	     -0.06500286	      0.88298889	      0.00002195	     -0.21921231	      0.00032283	     -0.00012845	    195.96587573
      3.07094179	     -0.06347756	      0.00016258	     -0.20446182	     -0.06500243	      0.88298872	      0.00002147	     -0.21921609	      0.00033879	     -0.00013917	    197.87028687
      3.07223621	     -0.06354355	      0.00015758	     -0.20452790	     -0.06500198	      0.88298853	      0.00002098	     -0.21921987	      0.00035772	     -0.00014920	    196.82573229
      3.07384403	     -0.06362113	      0.00015175	     -0.20460561	     -0.06500139	      0.88298828	      0.00002037	     -0.21922467	      0.00038124	     -0.00016218	    197.21901293
      3.07545184	     -0.06370324	      0.00014467	     -0.20468786	     -0.06500075	      0.88298801	      0.00001974	     -0.21922948	      0.00040786	     -0.00017417	    194.88005343
      3.07705965	     -0.06377305	      0.00013767	     -0.20475780	     -0.06500008	      0.88298772	      0.00001911	     -0.21923439	      0.00043312	     -0.00018630	    196.43183227
      3.07866746	     -0.06385362	      0.00012886	     -0.20483850	     -0.06499936	      0.88298741	      0.00001847	     -0.21923914	      0.00046143	     -0.00019827	    195.24875967
      3.08027528	     -0.06392239	      0.00012065	     -0.20490743	     -0.06499859	      0.88298708	      0.00001782	     -0.21924396	      0.00049059	     -0.00020909	    194.80973371
      3.08171262	     -0.06398753	      0.00011128	     -0.20497268	     -0.06499787	      0.88298678	      0.00001723	     -0.21924812	      0.00051714	     -0.00021871	    194.68868679
      3.08314995	     -0.06404721	      0.00010250	     -0.20503249	     -0.06499710	      0.88298646	      0.00001663	     -0.21925223	      0.00054485	     -0.00022755	    194.41543981
      3.08458729	     -0.06410722	      0.00009238	     -0.20509262	     -0.06499630	      0.88298612	      0.00001603	     -0.21925623	      0.00057338	     -0.00023568	    193.80257745
      3.08633467	     -0.06417237	      0.00008035	     -0.20515793	     -0.06499527	      0.88298570	      0.00001528	     -0.21926099	      0.00060859	     -0.00024461	    193.75813274
      3.08808204	     -0.06424178	      0.00006623	     -0.20522748	     -0.06499417	      0.88298527	      0.00001451	     -0.21926551	      0.00064523	     -0.00025212	    192.60721181
      3.08938918	     -0.06428216	      0.00005700	     -0.20526798	     -0.06499331	      0.88298494	      0.00001394	     -0.21926885	      0.00067221	     -0.00025722	    193.39731312
      3.09069632	     -0.06432671	      0.00004646	     -0.20531265	     -0.06499242	      0.88298460	      0.00001335	     -0.21927205	      0.00070063	     -0.00026104	    192.46531157
      3.09230188	     -0.06437478	      0.00003380	     -0.20536087	     -0.06499126	      0.88298418	      0.00001263	     -0.21927586	      0.00073483	     -0.00026523	    193.02888121
      3.09390744	     -0.06442392	      0.00002077	     -0.20541017	     -0.06499005	      0.88298375	      0.00001189	     -0.21927953	      0.00077132	     -0.00026730	    190.73764748
      3.09551300	     -0.06445916	      0.00000805	     -0.20544557	     -0.06498879	      0.88298332	      0.00001115	     -0.21928313	      0.00080543	     -0.00026858	    192.55507876
      3.09711856	     -0.06450359	     -0.00000496	     -0.20549017	     -0.06498747	      0.88298289	      0.00001040	     -0.21928647	      0.00084179	     -0.00026885	    191.29504691
      3.09872412	     -0.06453290	     -0.00001736	     -0.20551966	     -0.06498609	      0.88298246	      0.00000964	     -0.21928980	      0.00087798	     -0.00026714	    191.05621564
      3.10032967	     -0.06456731	     -0.00002994	     -0.20555423	     -0.06498465	      0.88298203	      0.00000888	     -0.21929292	      0.00091381	     -0.00026498	    190.93276149
      3.10177286	     -0.06458744	     -0.00004054	     -0.20557455	     -0.06498331	      0.88298165	      0.00000819	     -0.21929568	      0.00094643	     -0.00026150	    190.91857505
      3.10321605	     -0.06461147	     -0.00005097	     -0.20559876	     -0.06498192	      0.88298127	      0.00000750	     -0.21929833	      0.00097942	     -0.00025744	    190.08339532
      3.10465923	     -0.06463194	     -0.00006103	     -0.20561941	     -0.06498048	      0.88298091	      0.00000681	     -0.21930098	      0.00101157	     -0.00025326	    190.63955276
      3.10610242	     -0.06465616	     -0.00007078	     -0.20564383	     -0.06497900	      0.88298054	      0.00000611	     -0.21930371	      0.00104498	     -0.00024818	    189.21512284
      3.10754561	     -0.06467800	     -0.00008021	     -0.20566586	     -0.06497746	      0.88298019	      0.00000541	     -0.21930665	      0.00107707	     -0.00024352	    189.81473499
      3.10960057	     -0.06472189	     -0.00009308	     -0.20571005	     -0.06497520	      0.88297969	      0.00000442	     -0.21931139	      0.00112492	     -0.00023745	    187.63761163
      3.11082976	     -0.06474390	     -0.00010050	     -0.20573222	     -0.06497380	      0.88297940	      0.00000382	     -0.21931475	      0.00115205	     -0.00023511	    188.97626330
      3.11205895	     -0.06477251	     -0.00010754	     -0.20576102	     -0.06497237	      0.88297912	      0.00000322	     -0.21931849	      0.00118076	     -0.00023337	    188.23114504
      3.11377917	     -0.06481396	     -0.00011691	     -0.20580274	     -0.06497030	      0.88297872	      0.00000238	     -0.21932446	      0.00122054	     -0.00023368	    188.52396026
      3.11549939	     -0.06486300	     -0.00012576	     -0.20585208	     -0.06496817	      0.88297831	      0.00000153	     -0.21933135	      0.00126331	     -0.00023590	    185.53794193
      3.11721961	     -0.06490139	     -0.00013438	     -0.20589075	     -0.06496596	      0.88297790	      0.00000069	     -0.21933936	      0.00130278	     -0.00024241	    188.76929844
      3.11854039	     -0.06494778	     -0.00014066	     -0.20593740	     -0.06496422	      0.88297758	      0.00000004	     -0.21934608	      0.00133728	     -0.00024948	    186.07152271
      3.11986116	     -0.06498801	     -0.00014684	     -0.20597787	     -0.06496243	      0.88297724	     -0.00000061	     -0.21935354	      0.00137051	     -0.00025928	    186.36985584
      3.12152394	     -0.06504485	     -0.00015430	     -0.20603504	     -0.06496011	      0.88297680	     -0.00000143	     -0.21936387	      0.00141467	     -0.00027453	    184.67461462
      3.12318672	     -0.06509618	     -0.00016151	     -0.20608670	     -0.06495773	      0.88297632	     -0.00000225	     -0.21937527	      0.00145817	     -0.00029376	    185.81528922
      3.12484949	     -0.06516072	     -0.00016839	     -0.20615160	     -0.06495526	      0.88297582	     -0.00000308	     -0.21938757	      0.00150471	     -0.00031689	    184.16357154
      3.12651227	     -0.06521575	     -0.00017552	     -0.20620700	     -0.06495272	      0.88297527	     -0.00000390	     -0.21940099	      0.00155174	     -0.00034271	    184.23037454
      3.12793158	     -0.06526978	     -0.00018094	     -0.20626136	     -0.06495049	      0.88297477	     -0.00000461	     -0.21941316	      0.00159330	     -0.00036776	    183.25060624
      3.12935089	     -0.06532161	     -0.00018657	     -0.20631353	     -0.06494820	      0.88297423	     -0.00000531	     -0.21942603	      0.00163569	     -0.00039483	    183.07572666
      3.13109540	     -0.06538787	     -0.00019295	     -0.20638024	     -0.06494530	      0.88297351	     -0.00000618	     -0.21944271	      0.00168972	     -0.00043071	    181.78262665
      3.13283990	     -0.06544723	     -0.00019910	     -0.20644006	     -0.06494230	      0.88297272	     -0.00000706	     -0.21946025	      0.00174477	     -0.00046877	    181.54116976
      3.13419718	     -0.06549633	     -0.00020420	     -0.20648953	     -0.06493991	      0.88297206	     -0.00000774	     -0.21947435	      0.00178862	     -0.00049950	    181.09822925
      3.13555446	     -0.06554538	     -0.00020883	     -0.20653896	     -0.06493745	      0.88297136	     -0.00000842	     -0.21948901	      0.00183325	     -0.00053142	    181.24286809
      3.13736891	     -0.06561608	     -0.00021422	     -0.20661021	     -0.06493407	      0.88297036	     -0.00000933	     -0.21950942	      0.00189577	     -0.00057451	    179.23441742
      3.13918335	     -0.06567599	     -0.00021960	     -0.20667067	     -0.06493057	      0.88296928	     -0.00001024	     -0.21953075	      0.00195730	     -0.00061841	    181.32844212
      3.14057615	     -0.06573342	     -0.00022323	     -0.20672856	     -0.06492781	      0.88296839	     -0.00001095	     -0.21954746	      0.00200831	     -0.00065223	    179.19379360
      3.14196894	     -0.06578323	     -0.00022715	     -0.20677883	     -0.06492498	      0.88296746	     -0.00001165	     -0.21956464	      0.00205928	     -0.00068581	    179.08879977
      3.14376550	     -0.06584897	     -0.00023204	     -0.20684519	     -0.06492122	      0.88296619	     -0.00001257	     -0.21958724	      0.00212674	     -0.00072893	    178.71201827
      3.14538451	     -0.06590837	     -0.00023650	     -0.20690516	     -0.06491772	      0.88296498	     -0.00001339	     -0.21960798	      0.00218933	     -0.00076686	    178.26042821
      3.14700353	     -0.06596655	     -0.00024069	     -0.20696394	     -0.06491413	      0.88296371	     -0.00001422	     -0.21962902	      0.00225356	     -0.00080285	    177.31394867
      3.14862255	     -0.06602199	     -0.00024514	     -0.20701998	     -0.06491043	      0.88296238	     -0.00001504	     -0.21965032	      0.00231804	     -0.00083827	    178.43005779
      3.15024156	     -0.06608626	     -0.00024958	     -0.20708489	     -0.06490662	      0.88296100	     -0.00001587	     -0.21967182	      0.00238668	     -0.00087079	    175.56499873
      3.15186058	     -0.06613725	     -0.00025415	     -0.20713649	     -0.06490270	      0.88295956	     -0.00001671	     -0.21969364	      0.00245318	     -0.00090221	    177.99004461
      3.15347960	     -0.06620491	     -0.00025857	     -0.20720482	     -0.06489867	      0.88295808	     -0.00001754	     -0.21971553	      0.00252461	     -0.00093118	    175.29536490
      3.15489639	     -0.06625234	     -0.00026261	     -0.20725282	     -0.06489505	      0.88295674	     -0.00001827	     -0.21973498	      0.00258589	     -0.00095508	    176.52207391
      3.15631319	     -0.06630686	     -0.00026608	     -0.20730794	     -0.06489134	      0.88295537	     -0.00001900	     -0.21975448	      0.00264970	     -0.00097692	    175.44973147
      3.15802981	     -0.06636783	     -0.00027053	     -0.20736965	     -0.06488673	      0.88295367	     -0.00001988	     -0.21977838	      0.00272761	     -0.00100078	    175.11154742
      3.15974643	     -0.06643161	     -0.00027432	     -0.20743420	     -0.06488198	      0.88295194	     -0.00002076	     -0.21980251	      0.00280729	     -0.00102157	    174.09137020
      3.16146305	     -0.06649099	     -0.00027857	     -0.20749435	     -0.06487709	      0.88295017	     -0.00002164	     -0.21982685	      0.00288716	     -0.00103943	    175.12748639
      3.16296222	     -0.06654699	     -0.00028125	     -0.20755106	     -0.06487271	      0.88294860	     -0.00002241	     -0.21984811	      0.00295949	     -0.00105230	    173.98208864
      3.16446138	     -0.06659728	     -0.00028462	     -0.20760206	     -0.06486822	      0.88294701	     -0.00002318	     -0.21986941	      0.00303200	     -0.00106269	    174.25472958
      3.16596055	     -0.06665012	     -0.00028723	     -0.20765563	     -0.06486362	      0.88294541	     -0.00002394	     -0.21989063	      0.00310571	     -0.00107076	    174.05159476
      3.16787072	     -0.06671551	     -0.00028963	     -0.20772200	     -0.06485759	      0.88294336	     -0.00002490	     -0.21991759	      0.00320205	     -0.00107705	    172.35324932
      3.16978090	     -0.06676573	     -0.00028869	     -0.20777323	     -0.06485139	      0.88294130	     -0.00002586	     -0.21994434	      0.00329588	     -0.00107977	    175.50747420
      3.17129642	     -0.06681757	     -0.00028991	     -0.20782589	     -0.06484633	      0.88293967	     -0.00002661	     -0.21996517	      0.00337541	     -0.00107705	    172.11621577
      3.17281194	     -0.06685982	     -0.00028927	     -0.20786898	     -0.06484116	      0.88293804	     -0.00002736	     -0.21998605	      0.00345231	     -0.00107245	    173.45880331
      3.17451096	     -0.06691110	     -0.00028849	     -0.20792123	     -0.06483522	      0.88293622	     -0.00002819	     -0.22000921	      0.00354187	     -0.00106433	    171.95223010
      3.17620997	     -0.06694838	     -0.00028555	     -0.20795950	     -0.06482912	      0.88293442	     -0.00002901	     -0.22003196	      0.00363025	     -0.00105323	    173.02665211
      3.17790898	     -0.06698813	     -0.00028330	     -0.20800027	     -0.06482288	      0.88293265	     -0.00002982	     -0.22005389	      0.00372072	     -0.00103902	    172.45564561
      3.17939460	     -0.06701455	     -0.00027924	     -0.20802760	     -0.06481729	      0.88293111	     -0.00003053	     -0.22007240	      0.00379941	     -0.00102478	    173.22964018
      3.18088022	     -0.06704203	     -0.00027609	     -0.20805601	     -0.06481159	      0.88292960	     -0.00003122	     -0.22009015	      0.00387992	     -0.00100737	    172.05041614
      3.18236584	     -0.06706317	     -0.00027188	     -0.20807808	     -0.06480577	      0.88292812	     -0.00003191	     -0.22010714	      0.00395913	     -0.00098858	    173.04905281
      3.18396351	     -0.06708940	     -0.00026753	     -0.20810534	     -0.06479937	      0.88292656	     -0.00003265	     -0.22012449	      0.00404639	     -0.00096553	    171.56330123
      3.18556117	     -0.06710665	     -0.00026275	     -0.20812360	     -0.06479284	      0.88292504	     -0.00003337	     -0.22014095	      0.00413188	     -0.00094053	    172.77166507
      3.18715883	     -0.06712909	     -0.00025847	     -0.20814705	     -0.06478617	      0.88292355	     -0.00003409	     -0.22015637	      0.00421855	     -0.00091382	    172.74909058
      3.18875650	     -0.06714686	     -0.00025394	     -0.20816586	     -0.06477936	      0.88292212	     -0.00003481	     -0.22017089	      0.00430593	     -0.00088471	    171.84803999
      3.19035416	     -0.06715935	     -0.00024958	     -0.20817937	     -0.06477241	      0.88292073	     -0.00003551	     -0.22018437	      0.00439187	     -0.00085408	    172.85845860
      3.19195182	     -0.06717251	     -0.00024497	     -0.20819357	     -0.06476532	      0.88291939	     -0.00003621	     -0.22019671	      0.00447823	     -0.00082228	    173.28524102
      3.19354949	     -0.06718133	     -0.00024052	     -0.20820343	     -0.06475810	      0.88291810	     -0.00003690	     -0.22020790	      0.00456549	     -0.00078788	    172.09792992
      3.19514715	     -0.06718113	     -0.00023594	     -0.20820426	     -0.06475074	      0.88291687	     -0.00003758	     -0.22021782	      0.00465029	     -0.00075283	    173.97063192
      3.19674482	     -0.06717531	     -0.00023121	     -0.20819950	     -0.06474324	      0.88291570	     -0.00003826	     -0.22022618	      0.00473673	     -0.00071534	    173.13633025
      3.19872011	     -0.06714664	     -0.00022443	     -0.20817213	     -0.06473378	      0.88291433	     -0.00003908	     -0.22023404	      0.00484087	     -0.00066699	    174.66681285
      3.20013484	     -0.06711554	     -0.00021958	     -0.20814197	     -0.06472688	      0.88291342	     -0.00003967	     -0.22023761	      0.00491578	     -0.00062842	    173.63993561
      3.20154958	     -0.06706545	     -0.00021363	     -0.20809284	     -0.06471987	      0.88291256	     -0.00004025	     -0.22023916	      0.00498839	     -0.00058836	    174.98945400
      3.20343802	     -0.06699293	     -0.00020549	     -0.20802161	     -0.06471036	      0.88291150	     -0.00004102	     -0.22023792	      0.00508576	     -0.00053124	    173.88555908
      3.20504575	     -0.06690104	     -0.00019799	     -0.20793078	     -0.06470212	      0.88291069	     -0.00004168	     -0.22023376	      0.00516380	     -0.00047898	    176.75277524
      3.20665349	     -0.06680906	     -0.00019026	     -0.20783988	     -0.06469376	      0.88290996	     -0.00004233	     -0.22022643	      0.00524284	     -0.00042253	    175.40018083
      3.20826123	     -0.06669681	     -0.00018353	     -0.20772865	     -0.06468527	      0.88290933	     -0.00004297	     -0.22021621	      0.00531648	     -0.00036290	    177.99441363
      3.20986896	     -0.06658168	     -0.00017626	     -0.20761454	     -0.06467666	      0.88290880	     -0.00004361	     -0.22020301	      0.00539025	     -0.00029849	    176.76768485
      3.21124071	     -0.06646914	     -0.00017106	     -0.20750282	     -0.06466923	      0.88290843	     -0.00004416	     -0.22018958	      0.00544872	     -0.00024146	    178.77283631
      3.21261246	     -0.06635372	     -0.00016545	     -0.20738821	     -0.06466171	      0.88290814	     -0.00004471	     -0.22017411	      0.00550666	     -0.00018120	    178.45981995
      3.21398420	     -0.06622867	     -0.00016031	     -0.20726394	     -0.06465412	      0.88290793	     -0.00004525	     -0.22015668	      0.00556116	     -0.00011899	    179.70961732
      3.21582917	     -0.06605632	     -0.00015365	     -0.20709261	     -0.06464379	      0.88290779	     -0.00004598	     -0.22013020	      0.00563240	     -0.00003132	    178.78604814
      3.21767413	     -0.06586384	     -0.00014820	     -0.20690106	     -0.06463334	      0.88290781	     -0.00004671	     -0.22010057	      0.00569569	      0.00005960	    182.26705461
      3.21902517	     -0.06572728	     -0.00014351	     -0.20676518	     -0.06462562	      0.88290794	     -0.00004724	     -0.22007674	      0.00574157	      0.00012836	    181.60284962
      3.22037622	     -0.06557848	     -0.00013931	     -0.20661702	     -0.06461783	      0.88290816	     -0.00004778	     -0.22005137	      0.00578356	      0.00019792	    182.80965157
      3.22216255	     -0.06537651	     -0.00013308	     -0.20641588	     -0.06460745	      0.88290860	     -0.00004848	     -0.22001533	      0.00583587	      0.00029139	    183.06205318
      3.22394888	     -0.06516185	     -0.00012833	     -0.20620197	     -0.06459699	      0.88290920	     -0.00004917	     -0.21997658	      0.00588269	      0.00038645	    184.13995668
      3.22529350	     -0.06499440	     -0.00012323	     -0.20603507	     -0.06458905	      0.88290977	     -0.00004969	     -0.21994564	      0.00591450	      0.00045846	    185.21378155
      3.22663813	     -0.06482457	     -0.00011950	     -0.20586575	     -0.06458108	      0.88291044	     -0.00005021	     -0.21991326	      0.00594347	      0.00053024	    186.45289594
      3.22834496	     -0.06460586	     -0.00011411	     -0.20564765	     -0.06457091	      0.88291142	     -0.00005087	     -0.21987023	      0.00597717	      0.00062161	    186.26427564
      3.23005179	     -0.06437447	     -0.00010935	     -0.20541680	     -0.06456068	      0.88291256	     -0.00005152	     -0.21982519	      0.00600388	      0.00071199	    189.01905313
      3.23142264	     -0.06419151	     -0.00010415	     -0.20523427	     -0.06455244	      0.88291358	     -0.00005204	     -0.21978753	      0.00602360	      0.00078420	    188.65897296
      3.23279349	     -0.06400297	     -0.00010004	     -0.20504610	     -0.06454417	      0.88291471	     -0.00005256	     -0.21974875	      0.00603878	      0.00085491	    190.24485501
      3.23416434	     -0.06381428	     -0.00009539	     -0.20485777	     -0.06453588	      0.88291593	     -0.00005308	     -0.21970890	      0.00605165	      0.00092475	    190.48007407
      3.23582339	     -0.06358299	     -0.00009051	     -0.20462683	     -0.06452583	      0.88291753	     -0.00005369	     -0.21965936	      0.00606165	      0.00100647	    192.58910898
      3.23748244	     -0.06335565	     -0.00008518	     -0.20439982	     -0.06451577	      0.88291927	     -0.00005431	     -0.21960851	      0.00606925	      0.00108666	    191.27228565
      3.23888376	     -0.06315247	     -0.00008152	     -0.20419686	     -0.06450727	      0.88292083	     -0.00005482	     -0.21956467	      0.00606915	      0.00115124	    194.24527142
      3.24028508	     -0.06295516	     -0.00007683	     -0.20399975	     -0.06449876	      0.88292249	     -0.00005533	     -0.21951991	      0.00606771	      0.00121390	    194.36984733
      3.24168640	     -0.06275228	     -0.00007273	     -0.20379703	     -0.06449026	      0.88292424	     -0.00005583	     -0.21947438	      0.00606219	      0.00127394	    195.59784218
      3.24345603	     -0.06249578	     -0.00006533	     -0.20354071	     -0.06447954	      0.88292655	     -0.00005646	     -0.21941568	      0.00605069	      0.00134609	    196.55375294
      3.24492889	     -0.06227648	     -0.00006020	     -0.20332150	     -0.06447064	      0.88292858	     -0.00005698	     -0.21936590	      0.00603680	      0.00140356	    197.62663544
      3.24640175	     -0.06205866	     -0.00005314	     -0.20310376	     -0.06446176	      0.88293069	     -0.00005749	     -0.21931529	      0.00601911	      0.00145742	    198.76823879
      3.24787461	     -0.06184016	     -0.00004759	     -0.20288529	     -0.06445291	      0.88293287	     -0.00005800	     -0.21926394	      0.00599835	      0.00150872	    199.10005806
      3.24934747	     -0.06161777	     -0.00003988	     -0.20266291	     -0.06444410	      0.88293513	     -0.00005850	     -0.21921190	      0.00597299	      0.00155684	    200.52966420
      3.25082033	     -0.06139676	     -0.00003394	     -0.20244185	     -0.06443532	      0.88293746	     -0.00005900	     -0.21915917	      0.00594419	      0.00160172	    201.80267183
      3.25229319	     -0.06117569	     -0.00002577	     -0.20222072	     -0.06442659	      0.88293985	     -0.00005949	     -0.21910587	      0.00591245	      0.00164403	    201.79430324
      3.25376605	     -0.06095271	     -0.00001955	     -0.20199760	     -0.06441791	      0.88294230	     -0.00005998	     -0.21905206	      0.00587576	      0.00168296	    203.81700367
      3.25523891	     -0.06073008	     -0.00001146	     -0.20177483	     -0.06440928	      0.88294480	     -0.00006046	     -0.21899781	      0.00583663	      0.00171925	    203.97291703
      3.25671177	     -0.06050783	     -0.00000637	     -0.20155234	     -0.06440072	      0.88294736	     -0.00006094	     -0.21894330	      0.00579283	      0.00175224	    205.76616475
      3.25799379	     -0.06031699	      0.00000047	     -0.20136130	     -0.06439331	      0.88294962	     -0.00006135	     -0.21889570	      0.00575284	      0.00177914	    205.64855331
      3.25927580	     -0.06012349	      0.00000542	     -0.20116753	     -0.06438597	      0.88295192	     -0.00006176	     -0.21884802	      0.00570937	      0.00180339	    206.95593085
      3.26084128	     -0.05989256	      0.00001252	     -0.20093626	     -0.06437707	      0.88295477	     -0.00006226	     -0.21878983	      0.00565370	      0.00183040	    207.11179438
      3.26240675	     -0.05966132	      0.00001873	     -0.20070460	     -0.06436827	      0.88295765	     -0.00006274	     -0.21873175	      0.00559299	      0.00185344	    209.39889811
      3.26371719	     -0.05947383	      0.00002556	     -0.20051677	     -0.06436097	      0.88296009	     -0.00006315	     -0.21868325	      0.00554101	      0.00187086	    208.90046648
      3.26502763	     -0.05928675	      0.00003100	     -0.20032928	     -0.06435375	      0.88296255	     -0.00006355	     -0.21863493	      0.00548545	      0.00188523	    210.33463037
      3.26633807	     -0.05910492	      0.00003736	     -0.20014704	     -0.06434660	      0.88296503	     -0.00006394	     -0.21858684	      0.00542832	      0.00189757	    210.60873633
      3.26797510	     -0.05888265	      0.00004452	     -0.19992419	     -0.06433777	      0.88296815	     -0.00006443	     -0.21852717	      0.00535291	      0.00190907	    212.42721163
      3.26940449	     -0.05869500	      0.00005184	     -0.19973602	     -0.06433017	      0.88297088	     -0.00006485	     -0.21847551	      0.00528582	      0.00191714	    211.72750121
      3.27083387	     -0.05850856	      0.00005823	     -0.19954901	     -0.06432266	      0.88297363	     -0.00006527	     -0.21842434	      0.00521470	      0.00192144	    213.71717083
      3.27226326	     -0.05833141	      0.00006623	     -0.19937129	     -0.06431526	      0.88297637	     -0.00006568	     -0.21837366	      0.00514303	      0.00192372	    213.05577645
      3.27369265	     -0.05815260	      0.00007277	     -0.19919185	     -0.06430796	      0.88297912	     -0.00006609	     -0.21832355	      0.00506773	      0.00192284	    214.90686281
      3.27512203	     -0.05798323	      0.00008144	     -0.19902187	     -0.06430077	      0.88298187	     -0.00006649	     -0.21827395	      0.00499167	      0.00191952	    214.76005951
      3.27655142	     -0.05781494	      0.00008867	     -0.19885290	     -0.06429369	      0.88298461	     -0.00006689	     -0.21822498	      0.00491295	      0.00191329	    216.13836857
      3.27782452	     -0.05767281	      0.00009680	     -0.19871018	     -0.06428748	      0.88298704	     -0.00006724	     -0.21818188	      0.00484215	      0.00190586	    215.90421148
      3.27909763	     -0.05753366	      0.00010369	     -0.19857040	     -0.06428137	      0.88298946	     -0.00006759	     -0.21813938	      0.00476944	      0.00189601	    216.85145638
      3.28037073	     -0.05740225	      0.00011129	     -0.19843835	     -0.06427534	      0.88299187	     -0.00006793	     -0.21809751	      0.00469604	      0.00188433	    216.94573622
      3.28205057	     -0.05723831	      0.00012032	     -0.19827352	     -0.06426753	      0.88299502	     -0.00006838	     -0.21804339	      0.00459680	      0.00186518	    218.32334983
      3.28342368	     -0.05711665	      0.00012777	     -0.19815110	     -0.06426128	      0.88299757	     -0.00006874	     -0.21800026	      0.00451566	      0.00184760	    217.42134445
      3.28479678	     -0.05700141	      0.00013376	     -0.19803507	     -0.06425513	      0.88300009	     -0.00006910	     -0.21795832	      0.00443222	      0.00182669	    218.75524902
      3.28616989	     -0.05690176	      0.00014031	     -0.19793461	     -0.06424911	      0.88300258	     -0.00006946	     -0.21791769	      0.00434906	      0.00180365	    218.19963315
      3.28754300	     -0.05680950	      0.00014583	     -0.19784152	     -0.06424319	      0.88300504	     -0.00006981	     -0.21787853	      0.00426422	      0.00177751	    219.23992244
      3.28891610	     -0.05673074	      0.00015128	     -0.19776191	     -0.06423740	      0.88300746	     -0.00007016	     -0.21784087	      0.00417982	      0.00174914	    218.66020825
      3.29028921	     -0.05665727	      0.00015598	     -0.19768757	     -0.06423171	      0.88300984	     -0.00007050	     -0.21780475	      0.00409413	      0.00171767	    219.67232083
[truncated: 219,352 more chars]
