# Supplementary material for: A Neural Controller Model Considering the Vestibulospinal Tract in Human Postural Control
Source: Front Comput Neurosci. 2022 Feb 25;16:785099. doi: 10.3389/fncom.2022.785099 (PMC8913724; doi:10.3389/fncom.2022.785099)
Supplement: Supplementary file 8 [file Data_Sheet_3.zip › SimulationResults/VST+/3.009/opt_5/jiang_CoPpositon_pos.sto]

CoP
version=1
nRows=3331
nColumns=11
inDegrees=no

This file contains CoP trajectory (of origin) and orientations.

Units are S.I. units (seconds, meters, Newtons, ...)
Angles are in degrees.

endheader
time	cop-x	cop-z	cop-x-calcn-r	com-x	com-y	com-z	com-x-calcn-r	com-x-vel	com-y-vel	s_torques
      0.00060646	     -0.06864277	     -0.00013744	     -0.20959673	     -0.06727901	      0.88302924	     -0.00004736	     -0.22221000	      0.00000664	      0.00006548	    162.47269478
      0.00121291	     -0.06834641	     -0.00014221	     -0.20930056	     -0.06727900	      0.88302930	     -0.00004735	     -0.22219912	      0.00002013	      0.00013888	    166.83773465
      0.00214523	     -0.06808838	     -0.00014618	     -0.20904281	     -0.06727897	      0.88302948	     -0.00004732	     -0.22217625	      0.00003644	      0.00026086	    157.87313849
      0.00329097	     -0.06799824	     -0.00014806	     -0.20895292	     -0.06727892	      0.88302987	     -0.00004727	     -0.22214637	      0.00004565	      0.00041627	    148.64520244
      0.00513756	     -0.06810588	     -0.00014824	     -0.20906088	     -0.06727883	      0.88303087	     -0.00004714	     -0.22210709	      0.00005126	      0.00065710	    142.90530570
      0.00787946	     -0.06836885	     -0.00014660	     -0.20932451	     -0.06727866	      0.88303310	     -0.00004687	     -0.22207310	      0.00008142	      0.00095555	    140.56175556
      0.00917798	     -0.06844065	     -0.00014704	     -0.20939671	     -0.06727854	      0.88303441	     -0.00004672	     -0.22206302	      0.00010461	      0.00106702	    145.02873399
      0.01074070	     -0.06850217	     -0.00014685	     -0.20945881	     -0.06727835	      0.88303617	     -0.00004653	     -0.22205228	      0.00014595	      0.00117764	    146.24368952
      0.01291603	     -0.06853590	     -0.00014720	     -0.20949342	     -0.06727796	      0.88303886	     -0.00004624	     -0.22203738	      0.00021389	      0.00129191	    149.62983554
      0.01429474	     -0.06854630	     -0.00014683	     -0.20950443	     -0.06727763	      0.88304068	     -0.00004604	     -0.22202715	      0.00026343	      0.00134317	    148.73482899
      0.01567346	     -0.06854194	     -0.00014672	     -0.20950067	     -0.06727723	      0.88304256	     -0.00004583	     -0.22201635	      0.00031320	      0.00137908	    149.92166953
      0.01739337	     -0.06853078	     -0.00014625	     -0.20949027	     -0.06727664	      0.88304496	     -0.00004556	     -0.22200215	      0.00037829	      0.00140538	    148.81811173
      0.01911329	     -0.06850290	     -0.00014573	     -0.20946313	     -0.06727593	      0.88304738	     -0.00004527	     -0.22198745	      0.00044148	      0.00141274	    150.34992459
      0.02083321	     -0.06847638	     -0.00014506	     -0.20943735	     -0.06727512	      0.88304981	     -0.00004497	     -0.22197234	      0.00050643	      0.00140399	    148.69840919
      0.02255313	     -0.06843394	     -0.00014425	     -0.20939561	     -0.06727420	      0.88305220	     -0.00004466	     -0.22195726	      0.00056807	      0.00138116	    150.29737714
      0.02401246	     -0.06840136	     -0.00014339	     -0.20936364	     -0.06727333	      0.88305420	     -0.00004438	     -0.22194442	      0.00062112	      0.00135282	    149.05988367
      0.02547179	     -0.06836133	     -0.00014261	     -0.20932419	     -0.06727239	      0.88305615	     -0.00004410	     -0.22193180	      0.00067189	      0.00131705	    149.68412941
      0.02741227	     -0.06831431	     -0.00014150	     -0.20927794	     -0.06727102	      0.88305865	     -0.00004371	     -0.22191535	      0.00073944	      0.00126065	    147.83764412
      0.02910751	     -0.06825997	     -0.00014066	     -0.20922425	     -0.06726972	      0.88306074	     -0.00004335	     -0.22190154	      0.00079449	      0.00120622	    149.16898538
      0.03063227	     -0.06822065	     -0.00013946	     -0.20918551	     -0.06726847	      0.88306254	     -0.00004302	     -0.22188946	      0.00084465	      0.00115330	    147.99005645
      0.03215702	     -0.06817773	     -0.00013874	     -0.20914317	     -0.06726714	      0.88306426	     -0.00004269	     -0.22187790	      0.00089223	      0.00109774	    148.91621022
      0.03368178	     -0.06814299	     -0.00013802	     -0.20910899	     -0.06726575	      0.88306589	     -0.00004234	     -0.22186682	      0.00094007	      0.00104122	    148.18155310
      0.03554784	     -0.06809930	     -0.00013744	     -0.20906600	     -0.06726394	      0.88306777	     -0.00004191	     -0.22185408	      0.00099651	      0.00097115	    148.60837889
      0.03741391	     -0.06806299	     -0.00013625	     -0.20903037	     -0.06726203	      0.88306951	     -0.00004146	     -0.22184210	      0.00105335	      0.00090255	    146.96396354
      0.03887800	     -0.06803383	     -0.00013630	     -0.20900173	     -0.06726045	      0.88307080	     -0.00004111	     -0.22183326	      0.00109515	      0.00084923	    148.80812947
      0.04034208	     -0.06801277	     -0.00013573	     -0.20898121	     -0.06725882	      0.88307200	     -0.00004074	     -0.22182486	      0.00113827	      0.00079715	    148.65438783
      0.04221490	     -0.06798898	     -0.00013546	     -0.20895809	     -0.06725664	      0.88307343	     -0.00004027	     -0.22181483	      0.00119192	      0.00073216	    150.06043201
      0.04387263	     -0.06797394	     -0.00013478	     -0.20894368	     -0.06725462	      0.88307460	     -0.00003984	     -0.22180648	      0.00124180	      0.00067896	    147.96033095
      0.04553036	     -0.06795233	     -0.00013460	     -0.20892266	     -0.06725252	      0.88307569	     -0.00003940	     -0.22179871	      0.00128775	      0.00062691	    150.93530259
      0.04718809	     -0.06794778	     -0.00013407	     -0.20891875	     -0.06725035	      0.88307668	     -0.00003896	     -0.22179119	      0.00133840	      0.00057914	    148.19254077
      0.04851731	     -0.06793496	     -0.00013411	     -0.20890641	     -0.06724854	      0.88307743	     -0.00003860	     -0.22178553	      0.00137560	      0.00054220	    150.35877849
      0.04984653	     -0.06793063	     -0.00013410	     -0.20890258	     -0.06724669	      0.88307813	     -0.00003823	     -0.22178006	      0.00141515	      0.00050813	    149.73400976
      0.05117575	     -0.06792705	     -0.00013433	     -0.20889949	     -0.06724478	      0.88307878	     -0.00003786	     -0.22177486	      0.00145380	      0.00047581	    150.31942774
      0.05314648	     -0.06792929	     -0.00013476	     -0.20890247	     -0.06724186	      0.88307968	     -0.00003730	     -0.22176765	      0.00151297	      0.00043239	    148.96063436
      0.05476688	     -0.06792440	     -0.00013503	     -0.20889818	     -0.06723937	      0.88308035	     -0.00003684	     -0.22176216	      0.00155939	      0.00040024	    150.74735590
      0.05638728	     -0.06792784	     -0.00013522	     -0.20890223	     -0.06723680	      0.88308097	     -0.00003637	     -0.22175684	      0.00160809	      0.00037145	    150.10188573
      0.05800767	     -0.06792680	     -0.00013540	     -0.20890179	     -0.06723416	      0.88308155	     -0.00003589	     -0.22175179	      0.00165542	      0.00034541	    151.47870929
      0.05962807	     -0.06792938	     -0.00013549	     -0.20890499	     -0.06723144	      0.88308210	     -0.00003540	     -0.22174688	      0.00170462	      0.00032284	    150.62838711
      0.06124846	     -0.06792671	     -0.00013539	     -0.20890292	     -0.06722864	      0.88308260	     -0.00003491	     -0.22174213	      0.00175250	      0.00030360	    151.46968312
      0.06286886	     -0.06792930	     -0.00013547	     -0.20890614	     -0.06722576	      0.88308308	     -0.00003441	     -0.22173743	      0.00180187	      0.00028760	    150.50537478
      0.06448925	     -0.06792282	     -0.00013518	     -0.20890026	     -0.06722280	      0.88308354	     -0.00003391	     -0.22173286	      0.00184919	      0.00027395	    152.15509270
      0.06610965	     -0.06792681	     -0.00013510	     -0.20890488	     -0.06721976	      0.88308397	     -0.00003340	     -0.22172819	      0.00189859	      0.00026387	    150.92045187
      0.06773004	     -0.06791838	     -0.00013478	     -0.20889706	     -0.06721665	      0.88308439	     -0.00003288	     -0.22172365	      0.00194637	      0.00025691	    151.67239244
      0.06935044	     -0.06791597	     -0.00013448	     -0.20889526	     -0.06721345	      0.88308481	     -0.00003236	     -0.22171901	      0.00199469	      0.00025209	    151.49736418
      0.07097083	     -0.06791078	     -0.00013419	     -0.20889068	     -0.06721018	      0.88308521	     -0.00003183	     -0.22171438	      0.00204299	      0.00025048	    151.12382556
      0.07259123	     -0.06790566	     -0.00013391	     -0.20888616	     -0.06720683	      0.88308562	     -0.00003130	     -0.22170968	      0.00209007	      0.00025087	    151.83793217
      0.07430353	     -0.06789963	     -0.00013345	     -0.20888077	     -0.06720321	      0.88308605	     -0.00003073	     -0.22170467	      0.00214061	      0.00025378	    151.40422849
      0.07601584	     -0.06789110	     -0.00013296	     -0.20887287	     -0.06719951	      0.88308649	     -0.00003015	     -0.22169958	      0.00219050	      0.00025991	    151.09464029
      0.07772814	     -0.06788329	     -0.00013275	     -0.20886570	     -0.06719571	      0.88308694	     -0.00002957	     -0.22169440	      0.00223975	      0.00026746	    151.61726407
      0.07944044	     -0.06788049	     -0.00013245	     -0.20886352	     -0.06719183	      0.88308741	     -0.00002898	     -0.22168911	      0.00228922	      0.00027643	    151.41274165
      0.08115275	     -0.06786896	     -0.00013232	     -0.20885262	     -0.06718787	      0.88308789	     -0.00002838	     -0.22168380	      0.00233788	      0.00028793	    152.23283290
      0.08264422	     -0.06786261	     -0.00013186	     -0.20884676	     -0.06718436	      0.88308833	     -0.00002786	     -0.22167899	      0.00237675	      0.00029831	    153.72801960
      0.08413569	     -0.06788419	     -0.00013134	     -0.20886877	     -0.06718079	      0.88308878	     -0.00002733	     -0.22167472	      0.00240924	      0.00030720	    155.65089594
      0.08567707	     -0.06796230	     -0.00013062	     -0.20894725	     -0.06717705	      0.88308926	     -0.00002679	     -0.22167263	      0.00243737	      0.00031057	    157.01938209
      0.08721846	     -0.06809427	     -0.00013000	     -0.20907955	     -0.06717327	      0.88308973	     -0.00002623	     -0.22167487	      0.00246487	      0.00030481	    157.44373890
      0.08875984	     -0.06826137	     -0.00012959	     -0.20924699	     -0.06716945	      0.88309019	     -0.00002568	     -0.22168262	      0.00249423	      0.00028490	    159.83393520
      0.09058972	     -0.06848807	     -0.00012965	     -0.20947414	     -0.06716485	      0.88309067	     -0.00002502	     -0.22169914	      0.00253913	      0.00024124	    160.78570487
      0.09241960	     -0.06870053	     -0.00013040	     -0.20968712	     -0.06716016	      0.88309106	     -0.00002436	     -0.22172287	      0.00259324	      0.00017711	    163.47542978
      0.09394677	     -0.06886634	     -0.00013094	     -0.20985341	     -0.06715616	      0.88309128	     -0.00002381	     -0.22174707	      0.00264669	      0.00010857	    164.59913085
      0.09547395	     -0.06901319	     -0.00013194	     -0.21000079	     -0.06715207	      0.88309138	     -0.00002326	     -0.22177450	      0.00270572	      0.00002851	    166.51426747
      0.09706143	     -0.06914884	     -0.00013298	     -0.21013703	     -0.06714772	      0.88309136	     -0.00002269	     -0.22180570	      0.00277286	     -0.00006427	    166.85064995
      0.09864891	     -0.06926047	     -0.00013414	     -0.21024929	     -0.06714326	      0.88309118	     -0.00002213	     -0.22183910	      0.00284513	     -0.00016250	    165.99790972
      0.10023639	     -0.06934627	     -0.00013530	     -0.21033573	     -0.06713869	      0.88309084	     -0.00002156	     -0.22187422	      0.00291908	     -0.00026447	    166.42013523
      0.10182387	     -0.06941560	     -0.00013593	     -0.21040575	     -0.06713399	      0.88309034	     -0.00002100	     -0.22191076	      0.00299703	     -0.00036531	    164.26296675
      0.10373475	     -0.06947063	     -0.00013610	     -0.21046164	     -0.06712817	      0.88308953	     -0.00002032	     -0.22195609	      0.00309239	     -0.00048298	    162.84270543
      0.10534050	     -0.06950000	     -0.00013632	     -0.21049178	     -0.06712314	      0.88308868	     -0.00001975	     -0.22199465	      0.00317489	     -0.00057489	    160.66968080
      0.10694625	     -0.06950647	     -0.00013596	     -0.21049903	     -0.06711798	      0.88308769	     -0.00001919	     -0.22203338	      0.00325749	     -0.00065793	    160.32973361
      0.10845830	     -0.06950991	     -0.00013623	     -0.21050324	     -0.06711299	      0.88308664	     -0.00001866	     -0.22206963	      0.00333674	     -0.00072656	    159.10038428
      0.10997034	     -0.06950286	     -0.00013638	     -0.21049697	     -0.06710789	      0.88308550	     -0.00001814	     -0.22210552	      0.00341731	     -0.00078369	    157.72002884
      0.11148239	     -0.06948861	     -0.00013674	     -0.21048352	     -0.06710266	      0.88308427	     -0.00001762	     -0.22214068	      0.00349727	     -0.00083012	    158.25107100
      0.11342819	     -0.06947231	     -0.00013693	     -0.21046831	     -0.06709575	      0.88308261	     -0.00001695	     -0.22218449	      0.00360304	     -0.00087245	    156.71193939
      0.11537398	     -0.06944749	     -0.00013746	     -0.21044455	     -0.06708864	      0.88308089	     -0.00001630	     -0.22222655	      0.00370541	     -0.00089650	    160.81514220
      0.11681752	     -0.06944163	     -0.00013809	     -0.21043955	     -0.06708323	      0.88307959	     -0.00001581	     -0.22225660	      0.00378621	     -0.00090008	    157.63167703
      0.11826107	     -0.06943522	     -0.00013873	     -0.21043396	     -0.06707771	      0.88307830	     -0.00001533	     -0.22228593	      0.00386375	     -0.00089520	    159.38920537
      0.12027934	     -0.06945155	     -0.00013966	     -0.21045150	     -0.06706980	      0.88307651	     -0.00001467	     -0.22232564	      0.00397621	     -0.00087539	    158.59922239
      0.12174246	     -0.06946129	     -0.00014062	     -0.21046212	     -0.06706393	      0.88307524	     -0.00001419	     -0.22235343	      0.00405673	     -0.00085367	    160.72482568
      0.12320558	     -0.06948462	     -0.00014166	     -0.21048635	     -0.06705793	      0.88307401	     -0.00001372	     -0.22238012	      0.00414047	     -0.00082641	    160.26757371
      0.12518957	     -0.06952315	     -0.00014314	     -0.21052613	     -0.06704960	      0.88307241	     -0.00001308	     -0.22241475	      0.00425548	     -0.00078479	    160.05880773
      0.12717356	     -0.06956030	     -0.00014403	     -0.21056453	     -0.06704104	      0.88307090	     -0.00001246	     -0.22244728	      0.00437269	     -0.00073798	    159.66661786
      0.12873444	     -0.06960297	     -0.00014604	     -0.21060821	     -0.06703415	      0.88306978	     -0.00001197	     -0.22247137	      0.00446593	     -0.00070209	    160.46021779
      0.13029532	     -0.06964718	     -0.00014671	     -0.21065346	     -0.06702710	      0.88306871	     -0.00001149	     -0.22249445	      0.00456233	     -0.00066689	    159.02953210
      0.13185620	     -0.06969267	     -0.00014829	     -0.21069996	     -0.06701990	      0.88306769	     -0.00001102	     -0.22251654	      0.00465838	     -0.00063422	    159.50442630
      0.13381568	     -0.06976327	     -0.00015000	     -0.21077188	     -0.06701066	      0.88306649	     -0.00001043	     -0.22254293	      0.00478322	     -0.00059777	    156.72695276
      0.13556040	     -0.06981540	     -0.00015266	     -0.21082516	     -0.06700222	      0.88306547	     -0.00000992	     -0.22256553	      0.00489216	     -0.00056989	    158.64705883
      0.13730512	     -0.06988085	     -0.00015338	     -0.21089180	     -0.06699358	      0.88306450	     -0.00000941	     -0.22258721	      0.00500668	     -0.00054918	    155.68797800
      0.13904984	     -0.06993486	     -0.00015567	     -0.21094698	     -0.06698475	      0.88306355	     -0.00000891	     -0.22260824	      0.00511911	     -0.00053462	    156.76137548
      0.14052755	     -0.06998508	     -0.00015613	     -0.21099822	     -0.06697711	      0.88306277	     -0.00000849	     -0.22262541	      0.00521727	     -0.00052780	    155.11846861
      0.14200527	     -0.07003000	     -0.00015739	     -0.21104414	     -0.06696933	      0.88306199	     -0.00000807	     -0.22264219	      0.00531464	     -0.00052634	    155.41597421
      0.14380590	     -0.07008719	     -0.00015849	     -0.21110257	     -0.06695965	      0.88306104	     -0.00000758	     -0.22266209	      0.00543568	     -0.00053075	    153.44786441
      0.14560653	     -0.07013275	     -0.00016020	     -0.21114937	     -0.06694976	      0.88306007	     -0.00000709	     -0.22268158	      0.00555568	     -0.00054086	    153.48286977
      0.14740716	     -0.07017886	     -0.00016085	     -0.21119672	     -0.06693964	      0.88305909	     -0.00000660	     -0.22270065	      0.00567736	     -0.00055705	    152.08619479
      0.14902577	     -0.07021775	     -0.00016258	     -0.21123670	     -0.06693037	      0.88305817	     -0.00000618	     -0.22271750	      0.00578561	     -0.00057652	    152.95992551
      0.15064438	     -0.07025127	     -0.00016303	     -0.21127135	     -0.06692091	      0.88305722	     -0.00000575	     -0.22273407	      0.00589630	     -0.00059835	    150.91382703
      0.15226299	     -0.07027896	     -0.00016411	     -0.21130015	     -0.06691128	      0.88305623	     -0.00000534	     -0.22275035	      0.00600554	     -0.00062354	    151.33261959
      0.15388160	     -0.07030618	     -0.00016471	     -0.21132849	     -0.06690147	      0.88305520	     -0.00000493	     -0.22276627	      0.00611581	     -0.00065110	    150.72335161
      0.15550021	     -0.07033017	     -0.00016564	     -0.21135361	     -0.06689148	      0.88305412	     -0.00000452	     -0.22278188	      0.00622643	     -0.00067936	    149.99781262
      0.15697511	     -0.07035161	     -0.00016638	     -0.21137607	     -0.06688223	      0.88305310	     -0.00000416	     -0.22279585	      0.00632684	     -0.00070671	    150.10584062
      0.15845001	     -0.07037179	     -0.00016700	     -0.21139728	     -0.06687282	      0.88305204	     -0.00000381	     -0.22280961	      0.00642862	     -0.00073371	    148.81832267
      0.15992492	     -0.07038959	     -0.00016757	     -0.21141610	     -0.06686326	      0.88305094	     -0.00000345	     -0.22282313	      0.00652939	     -0.00076128	    149.16342140
      0.16181324	     -0.07041626	     -0.00016817	     -0.21144410	     -0.06685081	      0.88304947	     -0.00000301	     -0.22284012	      0.00666017	     -0.00079649	    147.94192296
      0.16370156	     -0.07043555	     -0.00016817	     -0.21146472	     -0.06683811	      0.88304793	     -0.00000258	     -0.22285677	      0.00679089	     -0.00082973	    147.25920207
      0.16533506	     -0.07045201	     -0.00016859	     -0.21148235	     -0.06682693	      0.88304655	     -0.00000221	     -0.22287074	      0.00690407	     -0.00085753	    147.55998300
      0.16696855	     -0.07046691	     -0.00016879	     -0.21149841	     -0.06681556	      0.88304513	     -0.00000185	     -0.22288445	      0.00701822	     -0.00088383	    147.57215996
      0.16862710	     -0.07048230	     -0.00016930	     -0.21151499	     -0.06680382	      0.88304364	     -0.00000149	     -0.22289801	      0.00713543	     -0.00090811	    146.83161322
      0.17028565	     -0.07048690	     -0.00016907	     -0.21152079	     -0.06679189	      0.88304212	     -0.00000114	     -0.22291096	      0.00725237	     -0.00093012	    147.56699801
      0.17194420	     -0.07048502	     -0.00016870	     -0.21152013	     -0.06677976	      0.88304056	     -0.00000079	     -0.22292279	      0.00737104	     -0.00094914	    147.46246378
      0.17371448	     -0.07045330	     -0.00016756	     -0.21148973	     -0.06676660	      0.88303886	     -0.00000043	     -0.22293350	      0.00749843	     -0.00096428	    147.79793413
      0.17548476	     -0.07038088	     -0.00016797	     -0.21141862	     -0.06675321	      0.88303715	     -0.00000008	     -0.22294088	      0.00762561	     -0.00097255	    149.91983708
      0.17725503	     -0.07025194	     -0.00016791	     -0.21129103	     -0.06673960	      0.88303543	      0.00000026	     -0.22294334	      0.00775500	     -0.00096828	    149.33933898
      0.17902531	     -0.07006078	     -0.00016750	     -0.21110117	     -0.06672576	      0.88303373	      0.00000059	     -0.22293925	      0.00787951	     -0.00095081	    153.54931323
      0.18079559	     -0.06983930	     -0.00016752	     -0.21088100	     -0.06671170	      0.88303207	      0.00000092	     -0.22292760	      0.00800378	     -0.00091638	    153.68980186
      0.18256587	     -0.06956852	     -0.00016714	     -0.21061146	     -0.06669743	      0.88303050	      0.00000123	     -0.22290856	      0.00812025	     -0.00086215	    156.33767897
      0.18433615	     -0.06928007	     -0.00016647	     -0.21032418	     -0.06668296	      0.88302903	      0.00000154	     -0.22288199	      0.00823114	     -0.00078863	    157.73232834
      0.18610642	     -0.06896363	     -0.00016611	     -0.21000885	     -0.06666829	      0.88302772	      0.00000184	     -0.22284853	      0.00833388	     -0.00069459	    159.25003585
      0.18787670	     -0.06863730	     -0.00016507	     -0.20968352	     -0.06665346	      0.88302658	      0.00000214	     -0.22280869	      0.00842779	     -0.00058260	    161.64337213
      0.18964698	     -0.06829471	     -0.00016594	     -0.20934185	     -0.06663846	      0.88302566	      0.00000243	     -0.22276320	      0.00851390	     -0.00045253	    162.24638648
      0.19108924	     -0.06801378	     -0.00016601	     -0.20906159	     -0.06662613	      0.88302509	      0.00000265	     -0.22272265	      0.00857627	     -0.00033538	    164.31592681
      0.19253150	     -0.06773546	     -0.00016593	     -0.20878388	     -0.06661372	      0.88302470	      0.00000288	     -0.22267939	      0.00863281	     -0.00020976	    165.93904886
      0.19434642	     -0.06739111	     -0.00016504	     -0.20844023	     -0.06659800	      0.88302447	      0.00000315	     -0.22262169	      0.00869688	     -0.00004148	    166.13768727
      0.19616134	     -0.06703979	     -0.00016397	     -0.20808951	     -0.06658216	      0.88302455	      0.00000342	     -0.22256087	      0.00874966	      0.00013423	    169.11222358
      0.19763231	     -0.06677014	     -0.00016356	     -0.20782029	     -0.06656926	      0.88302486	      0.00000364	     -0.22250941	      0.00878786	      0.00027973	    169.62455794
      0.19910328	     -0.06650008	     -0.00016322	     -0.20755058	     -0.06655631	      0.88302538	      0.00000385	     -0.22245655	      0.00881958	      0.00042521	    171.63337767
      0.20104546	     -0.06616009	     -0.00016273	     -0.20721100	     -0.06653915	      0.88302639	      0.00000412	     -0.22238480	      0.00885536	      0.00061458	    172.04850925
      0.20262998	     -0.06587397	     -0.00016250	     -0.20692513	     -0.06652510	      0.88302748	      0.00000433	     -0.22232499	      0.00887648	      0.00076574	    174.14901302
      0.20421451	     -0.06560222	     -0.00016171	     -0.20665360	     -0.06651102	      0.88302881	      0.00000455	     -0.22226397	      0.00889352	      0.00091028	    174.93904300
      0.20579903	     -0.06532953	     -0.00016093	     -0.20638106	     -0.06649692	      0.88303036	      0.00000475	     -0.22220208	      0.00890431	      0.00104655	    177.08751495
      0.20738355	     -0.06506886	     -0.00016011	     -0.20612049	     -0.06648280	      0.88303212	      0.00000496	     -0.22213931	      0.00891134	      0.00117426	    177.29636264
      0.20896807	     -0.06480523	     -0.00015947	     -0.20585690	     -0.06646868	      0.88303408	      0.00000516	     -0.22207599	      0.00891215	      0.00129147	    179.07420568
      0.21055260	     -0.06455449	     -0.00015898	     -0.20560616	     -0.06645456	      0.88303621	      0.00000535	     -0.22201211	      0.00890907	      0.00139802	    179.35437968
      0.21213712	     -0.06430287	     -0.00015851	     -0.20535448	     -0.06644045	      0.88303850	      0.00000555	     -0.22194799	      0.00890030	      0.00149235	    180.85776464
      0.21372164	     -0.06406191	     -0.00015810	     -0.20511341	     -0.06642636	      0.88304093	      0.00000573	     -0.22188361	      0.00888775	      0.00157515	    180.89168098
      0.21506726	     -0.06385648	     -0.00015763	     -0.20490784	     -0.06641441	      0.88304309	      0.00000589	     -0.22182889	      0.00887238	      0.00163489	    182.60140964
      0.21641289	     -0.06365674	     -0.00015722	     -0.20470794	     -0.06640248	      0.88304533	      0.00000605	     -0.22177413	      0.00885501	      0.00168638	    182.51235798
      0.21775851	     -0.06345474	     -0.00015666	     -0.20450575	     -0.06639058	      0.88304763	      0.00000620	     -0.22171932	      0.00883351	      0.00172862	    183.80244266
      0.21971766	     -0.06316551	     -0.00015587	     -0.20421618	     -0.06637331	      0.88305106	      0.00000642	     -0.22163935	      0.00879838	      0.00177565	    183.16346842
      0.22131989	     -0.06291985	     -0.00015523	     -0.20397018	     -0.06635924	      0.88305393	      0.00000659	     -0.22157381	      0.00876218	      0.00180168	    185.95596126
      0.22292212	     -0.06268557	     -0.00015471	     -0.20373552	     -0.06634523	      0.88305683	      0.00000676	     -0.22150801	      0.00872366	      0.00181778	    185.93359510
      0.22430808	     -0.06247682	     -0.00015413	     -0.20352641	     -0.06633317	      0.88305936	      0.00000691	     -0.22145107	      0.00868554	      0.00182373	    187.70073404
      0.22569404	     -0.06227322	     -0.00015378	     -0.20332242	     -0.06632116	      0.88306188	      0.00000706	     -0.22139403	      0.00864535	      0.00182419	    187.60580508
      0.22708000	     -0.06206570	     -0.00015351	     -0.20311445	     -0.06630921	      0.88306441	      0.00000720	     -0.22133692	      0.00860071	      0.00181894	    189.11135315
      0.22899129	     -0.06178460	     -0.00015332	     -0.20283270	     -0.06629283	      0.88306787	      0.00000739	     -0.22125803	      0.00853524	      0.00180491	    188.86670971
      0.23042479	     -0.06156389	     -0.00015292	     -0.20261145	     -0.06628063	      0.88307045	      0.00000754	     -0.22119876	      0.00847998	      0.00178966	    191.42028160
      0.23185830	     -0.06134996	     -0.00015245	     -0.20239697	     -0.06626852	      0.88307300	      0.00000768	     -0.22113931	      0.00842265	      0.00177168	    191.76553018
      0.23329180	     -0.06113087	     -0.00015172	     -0.20217727	     -0.06625649	      0.88307553	      0.00000782	     -0.22107977	      0.00836114	      0.00175156	    192.87026772
      0.23502763	     -0.06087027	     -0.00015105	     -0.20191590	     -0.06624204	      0.88307855	      0.00000799	     -0.22100754	      0.00828196	      0.00172531	    193.70674154
      0.23644894	     -0.06065064	     -0.00015011	     -0.20169559	     -0.06623032	      0.88308098	      0.00000813	     -0.22094837	      0.00821254	      0.00170274	    195.37148667
      0.23787026	     -0.06043804	     -0.00014950	     -0.20148228	     -0.06621870	      0.88308339	      0.00000827	     -0.22088912	      0.00814020	      0.00168018	    195.98144613
      0.23929157	     -0.06022062	     -0.00014889	     -0.20126411	     -0.06620718	      0.88308576	      0.00000841	     -0.22082991	      0.00806384	      0.00165786	    197.31688962
      0.24071288	     -0.06000659	     -0.00014830	     -0.20104930	     -0.06619578	      0.88308810	      0.00000854	     -0.22077068	      0.00798422	      0.00163657	    198.12139263
      0.24213420	     -0.05978989	     -0.00014778	     -0.20083178	     -0.06618449	      0.88309041	      0.00000868	     -0.22071149	      0.00790077	      0.00161658	    199.36402060
      0.24394862	     -0.05951657	     -0.00014698	     -0.20055736	     -0.06617025	      0.88309332	      0.00000885	     -0.22063595	      0.00778892	      0.00159337	    201.05358886
      0.24528797	     -0.05931048	     -0.00014624	     -0.20035043	     -0.06615988	      0.88309545	      0.00000897	     -0.22058025	      0.00770297	      0.00157868	    201.96393484
      0.24662732	     -0.05910810	     -0.00014560	     -0.20014717	     -0.06614962	      0.88309755	      0.00000910	     -0.22052453	      0.00761366	      0.00156594	    203.04549761
      0.24827311	     -0.05885687	     -0.00014479	     -0.19989483	     -0.06613719	      0.88310012	      0.00000925	     -0.22045615	      0.00749955	      0.00155332	    204.51756648
      0.24967277	     -0.05864638	     -0.00014426	     -0.19968334	     -0.06612676	      0.88310229	      0.00000938	     -0.22039801	      0.00739890	      0.00154609	    205.30006187
      0.25107243	     -0.05843426	     -0.00014367	     -0.19947021	     -0.06611648	      0.88310445	      0.00000951	     -0.22033999	      0.00729416	      0.00154091	    207.24484073
      0.25247210	     -0.05822925	     -0.00014343	     -0.19926414	     -0.06610634	      0.88310660	      0.00000964	     -0.22028211	      0.00718705	      0.00153915	    207.38377956
      0.25387176	     -0.05802124	     -0.00014306	     -0.19905503	     -0.06609636	      0.88310876	      0.00000978	     -0.22022449	      0.00707525	      0.00153964	    209.37127968
      0.25527142	     -0.05782266	     -0.00014277	     -0.19885532	     -0.06608654	      0.88311092	      0.00000991	     -0.22016716	      0.00696083	      0.00154287	    209.95324316
      0.25667108	     -0.05762660	     -0.00014215	     -0.19865810	     -0.06607688	      0.88311308	      0.00001004	     -0.22011028	      0.00684237	      0.00154801	    211.46004603
      0.25807074	     -0.05743808	     -0.00014158	     -0.19846840	     -0.06606738	      0.88311525	      0.00001017	     -0.22005401	      0.00672115	      0.00155551	    211.64521959
      0.25947040	     -0.05726190	     -0.00014076	     -0.19829099	     -0.06605806	      0.88311743	      0.00001030	     -0.21999884	      0.00659534	      0.00156414	    212.94329594
      0.26087007	     -0.05711016	     -0.00014007	     -0.19813798	     -0.06604892	      0.88311963	      0.00001043	     -0.21994520	      0.00646714	      0.00157321	    212.61171213
      0.26226973	     -0.05697066	     -0.00013923	     -0.19799719	     -0.06603996	      0.88312184	      0.00001057	     -0.21989343	      0.00633515	      0.00158033	    213.98679812
      0.26366939	     -0.05685279	     -0.00013863	     -0.19787802	     -0.06603119	      0.88312405	      0.00001070	     -0.21984364	      0.00620207	      0.00158533	    213.59462395
      0.26506905	     -0.05674299	     -0.00013802	     -0.19776689	     -0.06602260	      0.88312627	      0.00001083	     -0.21979594	      0.00606619	      0.00158653	    214.98986332
      0.26646871	     -0.05665129	     -0.00013753	     -0.19767385	     -0.06601421	      0.88312849	      0.00001097	     -0.21975026	      0.00593011	      0.00158431	    214.43441937
      0.26786837	     -0.05656435	     -0.00013693	     -0.19758555	     -0.06600600	      0.88313070	      0.00001110	     -0.21970661	      0.00579180	      0.00157711	    215.81062686
      0.26926804	     -0.05649562	     -0.00013643	     -0.19751546	     -0.06599799	      0.88313290	      0.00001124	     -0.21966491	      0.00565378	      0.00156549	    215.14631397
      0.27066770	     -0.05643125	     -0.00013572	     -0.19744972	     -0.06599018	      0.88313508	      0.00001138	     -0.21962521	      0.00551397	      0.00154818	    216.45342914
      0.27206736	     -0.05638571	     -0.00013520	     -0.19740282	     -0.06598256	      0.88313724	      0.00001152	     -0.21958739	      0.00537499	      0.00152633	    215.37494240
      0.27346702	     -0.05634142	     -0.00013464	     -0.19735714	     -0.06597513	      0.88313935	      0.00001166	     -0.21955155	      0.00523436	      0.00149868	    216.69763613
      0.27471490	     -0.05631803	     -0.00013416	     -0.19733253	     -0.06596868	      0.88314121	      0.00001178	     -0.21952115	      0.00510984	      0.00146996	    215.99351458
      0.27596278	     -0.05629737	     -0.00013366	     -0.19731064	     -0.06596238	      0.88314302	      0.00001191	     -0.21949229	      0.00498476	      0.00143685	    216.40251945
      0.27721067	     -0.05628651	     -0.00013312	     -0.19729856	     -0.06595624	      0.88314479	      0.00001204	     -0.21946489	      0.00486016	      0.00140000	    216.08695781
      0.27890828	     -0.05628170	     -0.00013231	     -0.19729208	     -0.06594813	      0.88314712	      0.00001222	     -0.21942998	      0.00469039	      0.00134346	    216.71867750
      0.28023148	     -0.05628893	     -0.00013165	     -0.19729803	     -0.06594201	      0.88314887	      0.00001236	     -0.21940461	      0.00455950	      0.00129582	    215.49976891
      0.28155467	     -0.05629994	     -0.00013099	     -0.19730775	     -0.06593606	      0.88315055	      0.00001250	     -0.21938086	      0.00442805	      0.00124413	    216.14109999
      0.28287786	     -0.05632134	     -0.00013036	     -0.19732788	     -0.06593029	      0.88315216	      0.00001264	     -0.21935868	      0.00429806	      0.00118979	    215.43378490
      0.28420105	     -0.05634684	     -0.00012974	     -0.19735211	     -0.06592469	      0.88315370	      0.00001278	     -0.21933805	      0.00416821	      0.00113235	    215.79291501
      0.28552425	     -0.05638076	     -0.00012893	     -0.19738477	     -0.06591926	      0.88315515	      0.00001293	     -0.21931893	      0.00403993	      0.00107297	    215.03372256
      0.28684744	     -0.05641890	     -0.00012814	     -0.19742166	     -0.06591400	      0.88315653	      0.00001308	     -0.21930129	      0.00391196	      0.00101122	    215.38225058
      0.28849747	     -0.05647850	     -0.00012720	     -0.19747973	     -0.06590767	      0.88315814	      0.00001326	     -0.21928135	      0.00375517	      0.00093273	    213.74929322
      0.28995931	     -0.05653073	     -0.00012654	     -0.19753060	     -0.06590229	      0.88315945	      0.00001343	     -0.21926559	      0.00361614	      0.00086178	    214.89485749
      0.29142116	     -0.05659803	     -0.00012546	     -0.19759657	     -0.06589710	      0.88316066	      0.00001360	     -0.21925146	      0.00347963	      0.00078998	    214.42909219
      0.29271682	     -0.05665677	     -0.00012491	     -0.19765415	     -0.06589267	      0.88316164	      0.00001375	     -0.21924044	      0.00336032	      0.00072700	    213.93483154
      0.29401248	     -0.05672400	     -0.00012417	     -0.19772022	     -0.06588839	      0.88316254	      0.00001390	     -0.21923068	      0.00324191	      0.00066383	    213.88049295
      0.29530815	     -0.05679339	     -0.00012356	     -0.19778848	     -0.06588427	      0.88316336	      0.00001405	     -0.21922220	      0.00312540	      0.00060152	    213.46628314
      0.29696564	     -0.05688992	     -0.00012259	     -0.19788358	     -0.06587921	      0.88316429	      0.00001425	     -0.21921306	      0.00297786	      0.00052234	    213.89000289
      0.29862313	     -0.05698958	     -0.00012198	     -0.19798185	     -0.06587439	      0.88316509	      0.00001445	     -0.21920578	      0.00283477	      0.00044653	    211.99465968
      0.29980017	     -0.05706357	     -0.00012108	     -0.19805487	     -0.06587112	      0.88316559	      0.00001460	     -0.21920169	      0.00273310	      0.00039332	    212.73038855
      0.30097720	     -0.05714008	     -0.00012056	     -0.19813042	     -0.06586796	      0.88316602	      0.00001474	     -0.21919848	      0.00263386	      0.00034198	    212.32463021
      0.30260025	     -0.05725111	     -0.00011963	     -0.19824015	     -0.06586379	      0.88316652	      0.00001495	     -0.21919540	      0.00249875	      0.00027321	    212.49889012
      0.30422331	     -0.05736788	     -0.00011900	     -0.19835566	     -0.06585985	      0.88316691	      0.00001515	     -0.21919385	      0.00236809	      0.00020870	    210.24656625
      0.30584637	     -0.05748170	     -0.00011766	     -0.19846823	     -0.06585611	      0.88316720	      0.00001536	     -0.21919376	      0.00223768	      0.00014722	    211.38965329
      0.30722570	     -0.05758690	     -0.00011768	     -0.19857240	     -0.06585310	      0.88316737	      0.00001554	     -0.21919466	      0.00213041	      0.00009788	    211.06705448
      0.30860503	     -0.05769422	     -0.00011638	     -0.19867871	     -0.06585023	      0.88316747	      0.00001572	     -0.21919655	      0.00202527	      0.00005127	    210.38856294
      0.30998436	     -0.05780262	     -0.00011587	     -0.19878614	     -0.06584751	      0.88316751	      0.00001591	     -0.21919933	      0.00192212	      0.00000752	    210.19502728
      0.31136369	     -0.05791413	     -0.00011436	     -0.19889670	     -0.06584493	      0.88316749	      0.00001609	     -0.21920296	      0.00182132	     -0.00003322	    209.45539035
      0.31274302	     -0.05802586	     -0.00011388	     -0.19900748	     -0.06584248	      0.88316742	      0.00001628	     -0.21920742	      0.00172229	     -0.00007131	    209.53215460
      0.31412236	     -0.05814215	     -0.00011272	     -0.19912287	     -0.06584017	      0.88316730	      0.00001648	     -0.21921269	      0.00162596	     -0.00010640	    208.71142640
      0.31580121	     -0.05828629	     -0.00011224	     -0.19926593	     -0.06583754	      0.88316709	      0.00001671	     -0.21922018	      0.00151099	     -0.00014579	    209.05086493
      0.31710463	     -0.05839985	     -0.00011083	     -0.19937868	     -0.06583563	      0.88316688	      0.00001690	     -0.21922676	      0.00142490	     -0.00017295	    207.67289521
      0.31840805	     -0.05851452	     -0.00011071	     -0.19949255	     -0.06583383	      0.88316664	      0.00001709	     -0.21923396	      0.00134058	     -0.00019797	    207.22116375
      0.31971146	     -0.05863199	     -0.00010994	     -0.19960925	     -0.06583213	      0.88316636	      0.00001728	     -0.21924175	      0.00125807	     -0.00022118	    207.05722089
      0.32141561	     -0.05878983	     -0.00010962	     -0.19976612	     -0.06583008	      0.88316596	      0.00001754	     -0.21925281	      0.00115454	     -0.00024802	    205.14742808
      0.32311975	     -0.05894276	     -0.00010771	     -0.19991812	     -0.06582820	      0.88316552	      0.00001780	     -0.21926480	      0.00105265	     -0.00027211	    205.69064732
      0.32438763	     -0.05906215	     -0.00010828	     -0.20003682	     -0.06582691	      0.88316516	      0.00001800	     -0.21927415	      0.00098042	     -0.00028752	    204.76087540
      0.32565550	     -0.05918226	     -0.00010726	     -0.20015629	     -0.06582571	      0.88316479	      0.00001820	     -0.21928398	      0.00090969	     -0.00030226	    204.51530602
      0.32731176	     -0.05934263	     -0.00010710	     -0.20031583	     -0.06582428	      0.88316427	      0.00001846	     -0.21929748	      0.00082141	     -0.00031928	    202.72913818
      0.32896802	     -0.05949730	     -0.00010515	     -0.20046972	     -0.06582299	      0.88316373	      0.00001873	     -0.21931164	      0.00073495	     -0.00033477	    203.11144017
      0.33028514	     -0.05962677	     -0.00010604	     -0.20059857	     -0.06582207	      0.88316328	      0.00001895	     -0.21932326	      0.00066990	     -0.00034561	    201.90323294
      0.33160226	     -0.05975110	     -0.00010467	     -0.20072233	     -0.06582123	      0.88316282	      0.00001917	     -0.21933521	      0.00060634	     -0.00035582	    201.54568776
      0.33328010	     -0.05991300	     -0.00010487	     -0.20088352	     -0.06582027	      0.88316221	      0.00001946	     -0.21935079	      0.00052929	     -0.00036723	    199.94258724
      0.33466037	     -0.06004012	     -0.00010317	     -0.20101009	     -0.06581959	      0.88316170	      0.00001970	     -0.21936387	      0.00046729	     -0.00037601	    200.18010352
      0.33604063	     -0.06017108	     -0.00010337	     -0.20114051	     -0.06581898	      0.88316118	      0.00001994	     -0.21937711	      0.00040881	     -0.00038335	    198.66989808
      0.33742090	     -0.06029564	     -0.00010199	     -0.20126456	     -0.06581846	      0.88316064	      0.00002019	     -0.21939051	      0.00035148	     -0.00039034	    198.64771728
      0.33917197	     -0.06045955	     -0.00010159	     -0.20142786	     -0.06581790	      0.88315995	      0.00002051	     -0.21940758	      0.00028349	     -0.00039769	    196.07588522
      0.34052092	     -0.06057327	     -0.00009957	     -0.20154114	     -0.06581756	      0.88315941	      0.00002076	     -0.21942084	      0.00023166	     -0.00040212	    196.59834195
      0.34186987	     -0.06069109	     -0.00009877	     -0.20165852	     -0.06581728	      0.88315887	      0.00002102	     -0.21943403	      0.00018248	     -0.00040628	    196.25733683
      0.34355519	     -0.06083242	     -0.00009596	     -0.20179936	     -0.06581702	      0.88315818	      0.00002134	     -0.21945048	      0.00012456	     -0.00041007	    194.55023631
      0.34524051	     -0.06097290	     -0.00009561	     -0.20193932	     -0.06581686	      0.88315749	      0.00002167	     -0.21946680	      0.00006784	     -0.00041313	    194.87052493
      0.34649137	     -0.06106604	     -0.00009194	     -0.20203215	     -0.06581680	      0.88315697	      0.00002192	     -0.21947886	      0.00002846	     -0.00041356	    193.65576075
      0.34774222	     -0.06116148	     -0.00009035	     -0.20212726	     -0.06581679	      0.88315645	      0.00002217	     -0.21949078	     -0.00001001	     -0.00041395	    193.36683719
      0.34934397	     -0.06127894	     -0.00008723	     -0.20224433	     -0.06581684	      0.88315579	      0.00002250	     -0.21950591	     -0.00005723	     -0.00041357	    192.73352132
      0.35094573	     -0.06139099	     -0.00008464	     -0.20235601	     -0.06581697	      0.88315513	      0.00002283	     -0.21952091	     -0.00010222	     -0.00041139	    191.62435807
      0.35254748	     -0.06149301	     -0.00008001	     -0.20245769	     -0.06581717	      0.88315447	      0.00002317	     -0.21953579	     -0.00014565	     -0.00040794	    190.88014440
      0.35414923	     -0.06159717	     -0.00007800	     -0.20256148	     -0.06581743	      0.88315382	      0.00002352	     -0.21955043	     -0.00018767	     -0.00040332	    190.51567229
      0.35548083	     -0.06167280	     -0.00007338	     -0.20263687	     -0.06581771	      0.88315329	      0.00002381	     -0.21956254	     -0.00022106	     -0.00039815	    189.87285758
      0.35681242	     -0.06174776	     -0.00007054	     -0.20271155	     -0.06581802	      0.88315276	      0.00002411	     -0.21957448	     -0.00025389	     -0.00039251	    189.94156047
      0.35860646	     -0.06184187	     -0.00006483	     -0.20280535	     -0.06581852	      0.88315207	      0.00002451	     -0.21959038	     -0.00029557	     -0.00038332	    188.57404652
      0.35993757	     -0.06190852	     -0.00006210	     -0.20287175	     -0.06581893	      0.88315156	      0.00002482	     -0.21960201	     -0.00032663	     -0.00037606	    189.14870589
      0.36126868	     -0.06197000	     -0.00005786	     -0.20293300	     -0.06581938	      0.88315107	      0.00002513	     -0.21961354	     -0.00035558	     -0.00036734	    187.92990893
      0.36259979	     -0.06202792	     -0.00005419	     -0.20299070	     -0.06581988	      0.88315058	      0.00002544	     -0.21962493	     -0.00038484	     -0.00035859	    188.19228844
      0.36422867	     -0.06209754	     -0.00004921	     -0.20306005	     -0.06582053	      0.88315001	      0.00002582	     -0.21963873	     -0.00041811	     -0.00034649	    186.10293320
      0.36585755	     -0.06215554	     -0.00004480	     -0.20311778	     -0.06582124	      0.88314945	      0.00002621	     -0.21965239	     -0.00045273	     -0.00033384	    187.24238253
      0.36748644	     -0.06221972	     -0.00003950	     -0.20318171	     -0.06582201	      0.88314892	      0.00002661	     -0.21966580	     -0.00048484	     -0.00032084	    185.84194062
      0.36893164	     -0.06226366	     -0.00003593	     -0.20322542	     -0.06582273	      0.88314847	      0.00002696	     -0.21967767	     -0.00051347	     -0.00030816	    186.10230555
      0.37037685	     -0.06231004	     -0.00003122	     -0.20327160	     -0.06582349	      0.88314803	      0.00002732	     -0.21968941	     -0.00054095	     -0.00029574	    185.36119036
      0.37182205	     -0.06235115	     -0.00002748	     -0.20331248	     -0.06582429	      0.88314761	      0.00002768	     -0.21970106	     -0.00056868	     -0.00028375	    186.03843363
      0.37326725	     -0.06239351	     -0.00002314	     -0.20335464	     -0.06582513	      0.88314721	      0.00002804	     -0.21971260	     -0.00059466	     -0.00027115	    184.66234303
      0.37471246	     -0.06242945	     -0.00001952	     -0.20339036	     -0.06582601	      0.88314683	      0.00002840	     -0.21972409	     -0.00062138	     -0.00025911	    185.09140114
      0.37644872	     -0.06247778	     -0.00001445	     -0.20343845	     -0.06582712	      0.88314639	      0.00002884	     -0.21973771	     -0.00065197	     -0.00024539	    183.78618594
      0.37791963	     -0.06250584	     -0.00001135	     -0.20346629	     -0.06582810	      0.88314604	      0.00002922	     -0.21974926	     -0.00067840	     -0.00023270	    183.77049433
      0.37939055	     -0.06253711	     -0.00000718	     -0.20349736	     -0.06582911	      0.88314570	      0.00002960	     -0.21976061	     -0.00070407	     -0.00022131	    183.48117710
      0.38086146	     -0.06256801	     -0.00000414	     -0.20352804	     -0.06583017	      0.88314539	      0.00002997	     -0.21977191	     -0.00072992	     -0.00021152	    184.29953712
      0.38233237	     -0.06260032	     -0.00000043	     -0.20356016	     -0.06583126	      0.88314508	      0.00003036	     -0.21978319	     -0.00075366	     -0.00020160	    182.27196949
      0.38380329	     -0.06262365	      0.00000253	     -0.20358327	     -0.06583239	      0.88314479	      0.00003074	     -0.21979443	     -0.00077932	     -0.00019308	    183.43898948
      0.38527420	     -0.06265193	      0.00000595	     -0.20361135	     -0.06583355	      0.88314451	      0.00003112	     -0.21980554	     -0.00080361	     -0.00018552	    182.76828631
      0.38674512	     -0.06267555	      0.00000869	     -0.20363477	     -0.06583475	      0.88314425	      0.00003150	     -0.21981662	     -0.00082789	     -0.00017883	    182.46153483
      0.38821603	     -0.06269704	      0.00001190	     -0.20365607	     -0.06583599	      0.88314399	      0.00003189	     -0.21982760	     -0.00085189	     -0.00017284	    181.79835458
      0.38968694	     -0.06271657	      0.00001443	     -0.20367538	     -0.06583726	      0.88314374	      0.00003228	     -0.21983846	     -0.00087664	     -0.00016829	    182.53821665
      0.39149751	     -0.06274451	      0.00001795	     -0.20370309	     -0.06583887	      0.88314344	      0.00003276	     -0.21985172	     -0.00090515	     -0.00016423	    180.70557520
      0.39290762	     -0.06274941	      0.00002020	     -0.20370778	     -0.06584017	      0.88314321	      0.00003313	     -0.21986190	     -0.00092939	     -0.00016059	    181.88216105
      0.39431773	     -0.06276553	      0.00002229	     -0.20372369	     -0.06584149	      0.88314298	      0.00003350	     -0.21987187	     -0.00095233	     -0.00015880	    181.82921269
      0.39572784	     -0.06277634	      0.00002399	     -0.20373431	     -0.06584285	      0.88314276	      0.00003388	     -0.21988186	     -0.00097507	     -0.00015791	    181.72159850
      0.39713795	     -0.06278525	      0.00002592	     -0.20374301	     -0.06584424	      0.88314254	      0.00003425	     -0.21989175	     -0.00099776	     -0.00015743	    181.33473436
      0.39854806	     -0.06279174	      0.00002746	     -0.20374929	     -0.06584567	      0.88314231	      0.00003463	     -0.21990153	     -0.00102109	     -0.00015778	    181.72836811
      0.40043612	     -0.06280109	      0.00002972	     -0.20375838	     -0.06584762	      0.88314202	      0.00003513	     -0.21991447	     -0.00105149	     -0.00015889	    180.51090471
      0.40192555	     -0.06279827	      0.00003128	     -0.20375533	     -0.06584921	      0.88314178	      0.00003553	     -0.21992452	     -0.00107693	     -0.00015933	    181.19212084
      0.40341499	     -0.06279935	      0.00003300	     -0.20375619	     -0.06585083	      0.88314154	      0.00003592	     -0.21993437	     -0.00110219	     -0.00016076	    181.37519136
      0.40490442	     -0.06279810	      0.00003442	     -0.20375471	     -0.06585249	      0.88314130	      0.00003632	     -0.21994411	     -0.00112727	     -0.00016195	    181.18523911
      0.40676987	     -0.06279728	      0.00003686	     -0.20375361	     -0.06585462	      0.88314100	      0.00003683	     -0.21995623	     -0.00115899	     -0.00016366	    180.38449856
      0.40813157	     -0.06278580	      0.00003860	     -0.20374192	     -0.06585622	      0.88314077	      0.00003719	     -0.21996492	     -0.00118327	     -0.00016432	    181.12942916
      0.40949328	     -0.06277997	      0.00004063	     -0.20373588	     -0.06585785	      0.88314055	      0.00003756	     -0.21997345	     -0.00120751	     -0.00016526	    181.37878635
      0.41134229	     -0.06277065	      0.00004303	     -0.20372628	     -0.06586011	      0.88314024	      0.00003806	     -0.21998503	     -0.00124005	     -0.00016593	    180.58151883
      0.41272760	     -0.06275716	      0.00004553	     -0.20371257	     -0.06586185	      0.88314001	      0.00003843	     -0.21999360	     -0.00126570	     -0.00016578	    180.98722923
      0.41411292	     -0.06274471	      0.00004735	     -0.20369989	     -0.06586362	      0.88313978	      0.00003881	     -0.22000206	     -0.00129167	     -0.00016557	    181.58503602
      0.41592514	     -0.06273274	      0.00005030	     -0.20368764	     -0.06586599	      0.88313948	      0.00003930	     -0.22001302	     -0.00132492	     -0.00016480	    180.40509490
      0.41754667	     -0.06271122	      0.00005185	     -0.20366584	     -0.06586816	      0.88313922	      0.00003975	     -0.22002279	     -0.00135689	     -0.00016249	    181.59449460
      0.41893500	     -0.06269698	      0.00005444	     -0.20365138	     -0.06587007	      0.88313899	      0.00004012	     -0.22003107	     -0.00138350	     -0.00016053	    181.20581509
      0.42032334	     -0.06268038	      0.00005605	     -0.20363453	     -0.06587201	      0.88313877	      0.00004050	     -0.22003932	     -0.00141120	     -0.00015862	    182.02517878
      0.42171168	     -0.06266542	      0.00005768	     -0.20361933	     -0.06587398	      0.88313855	      0.00004088	     -0.22004752	     -0.00143827	     -0.00015575	    181.33627055
      0.42310002	     -0.06264831	      0.00005892	     -0.20360197	     -0.06587600	      0.88313834	      0.00004126	     -0.22005570	     -0.00146673	     -0.00015283	    182.05382896
      0.42495101	     -0.06263154	      0.00006061	     -0.20358487	     -0.06587875	      0.88313806	      0.00004177	     -0.22006661	     -0.00150356	     -0.00014801	    180.38776406
      0.42649117	     -0.06260085	      0.00006181	     -0.20355388	     -0.06588109	      0.88313784	      0.00004220	     -0.22007560	     -0.00153724	     -0.00014261	    182.41896471
      0.42803132	     -0.06258645	      0.00006258	     -0.20353917	     -0.06588348	      0.88313762	      0.00004262	     -0.22008438	     -0.00156995	     -0.00013781	    182.66118832
      0.42957148	     -0.06256380	      0.00006277	     -0.20351622	     -0.06588593	      0.88313741	      0.00004304	     -0.22009322	     -0.00160234	     -0.00013109	    181.94335171
      0.43111164	     -0.06254352	      0.00006344	     -0.20349563	     -0.06588842	      0.88313722	      0.00004347	     -0.22010195	     -0.00163703	     -0.00012526	    183.40994621
      0.43265179	     -0.06251919	      0.00006367	     -0.20347099	     -0.06589097	      0.88313703	      0.00004389	     -0.22011055	     -0.00167021	     -0.00011743	    182.06454497
      0.43419195	     -0.06249383	      0.00006464	     -0.20344532	     -0.06589357	      0.88313685	      0.00004431	     -0.22011899	     -0.00170555	     -0.00010968	    182.57788612
      0.43573210	     -0.06246718	      0.00006471	     -0.20341835	     -0.06589622	      0.88313669	      0.00004473	     -0.22012723	     -0.00174152	     -0.00010168	    183.36168445
      0.43727226	     -0.06244389	      0.00006572	     -0.20339475	     -0.06589893	      0.88313654	      0.00004515	     -0.22013527	     -0.00177727	     -0.00009312	    182.69457969
      0.43881242	     -0.06241772	      0.00006519	     -0.20336823	     -0.06590170	      0.88313640	      0.00004557	     -0.22014321	     -0.00181480	     -0.00008453	    183.75681531
      0.44035257	     -0.06239629	      0.00006598	     -0.20334647	     -0.06590452	      0.88313628	      0.00004599	     -0.22015101	     -0.00185207	     -0.00007591	    183.36082045
      0.44189273	     -0.06237427	      0.00006494	     -0.20332410	     -0.06590741	      0.88313617	      0.00004641	     -0.22015876	     -0.00189055	     -0.00006769	    184.02164604
      0.44322948	     -0.06235600	      0.00006540	     -0.20330554	     -0.06590996	      0.88313609	      0.00004677	     -0.22016544	     -0.00192386	     -0.00006017	    183.51327890
      0.44456624	     -0.06233796	      0.00006507	     -0.20328719	     -0.06591255	      0.88313601	      0.00004713	     -0.22017206	     -0.00195837	     -0.00005391	    184.37879753
      0.44590299	     -0.06232247	      0.00006526	     -0.20327141	     -0.06591519	      0.88313594	      0.00004748	     -0.22017863	     -0.00199218	     -0.00004757	    183.66433497
      0.44723975	     -0.06230610	      0.00006508	     -0.20325473	     -0.06591788	      0.88313588	      0.00004783	     -0.22018516	     -0.00202734	     -0.00004232	    184.40257258
      0.44932254	     -0.06228919	      0.00006465	     -0.20323734	     -0.06592216	      0.88313580	      0.00004838	     -0.22019525	     -0.00208077	     -0.00003521	    182.80998963
      0.45070883	     -0.06227321	      0.00006361	     -0.20322101	     -0.06592507	      0.88313575	      0.00004874	     -0.22020197	     -0.00211904	     -0.00003202	    184.99672467
      0.45209511	     -0.06226505	      0.00006305	     -0.20321253	     -0.06592803	      0.88313571	      0.00004909	     -0.22020863	     -0.00215552	     -0.00002961	    184.43952347
      0.45348140	     -0.06225464	      0.00006231	     -0.20320179	     -0.06593104	      0.88313567	      0.00004945	     -0.22021527	     -0.00219275	     -0.00002829	    184.67327405
      0.45519160	     -0.06224772	      0.00006120	     -0.20319445	     -0.06593483	      0.88313562	      0.00004988	     -0.22022340	     -0.00223917	     -0.00002874	    185.27674719
      0.45690179	     -0.06224495	      0.00005952	     -0.20319128	     -0.06593870	      0.88313557	      0.00005030	     -0.22023156	     -0.00228466	     -0.00003097	    184.37386274
      0.45831897	     -0.06223995	      0.00005877	     -0.20318593	     -0.06594197	      0.88313553	      0.00005065	     -0.22023831	     -0.00232348	     -0.00003398	    184.88740266
      0.45973615	     -0.06223901	      0.00005723	     -0.20318464	     -0.06594529	      0.88313548	      0.00005099	     -0.22024500	     -0.00236228	     -0.00003906	    185.67971415
      0.46115333	     -0.06224312	      0.00005600	     -0.20318842	     -0.06594866	      0.88313542	      0.00005133	     -0.22025168	     -0.00240024	     -0.00004542	    185.34614425
      0.46287083	     -0.06224866	      0.00005378	     -0.20319354	     -0.06595283	      0.88313533	      0.00005173	     -0.22025984	     -0.00244616	     -0.00005485	    184.93904880
      0.46458833	     -0.06225149	      0.00005256	     -0.20319596	     -0.06595707	      0.88313523	      0.00005213	     -0.22026795	     -0.00249334	     -0.00006694	    186.39061420
      0.46605499	     -0.06226074	      0.00004975	     -0.20320485	     -0.06596075	      0.88313512	      0.00005246	     -0.22027475	     -0.00253203	     -0.00007705	    185.35382191
      0.46752165	     -0.06227077	      0.00004815	     -0.20321452	     -0.06596450	      0.88313500	      0.00005279	     -0.22028163	     -0.00257151	     -0.00008916	    186.18189779
      0.46898831	     -0.06228486	      0.00004573	     -0.20322826	     -0.06596830	      0.88313486	      0.00005311	     -0.22028854	     -0.00261051	     -0.00010345	    187.03771032
      0.47045498	     -0.06229942	      0.00004417	     -0.20324248	     -0.06597215	      0.88313470	      0.00005343	     -0.22029550	     -0.00264788	     -0.00011763	    185.77565187
      0.47192164	     -0.06231110	      0.00004205	     -0.20325382	     -0.06597606	      0.88313451	      0.00005374	     -0.22030245	     -0.00268685	     -0.00013365	    187.19661292
      0.47338830	     -0.06232811	      0.00004053	     -0.20327051	     -0.06598003	      0.88313430	      0.00005404	     -0.22030933	     -0.00272368	     -0.00014972	    185.94461346
      0.47485496	     -0.06234101	      0.00003841	     -0.20328308	     -0.06598406	      0.88313407	      0.00005434	     -0.22031621	     -0.00276195	     -0.00016661	    187.03092458
      0.47636383	     -0.06236307	      0.00003669	     -0.20330480	     -0.06598825	      0.88313381	      0.00005465	     -0.22032326	     -0.00280032	     -0.00018480	    187.16167575
      0.47787270	     -0.06238400	      0.00003457	     -0.20332540	     -0.06599251	      0.88313351	      0.00005494	     -0.22033044	     -0.00283766	     -0.00020256	    186.28470514
      0.47938156	     -0.06240731	      0.00003290	     -0.20334838	     -0.06599682	      0.88313319	      0.00005523	     -0.22033770	     -0.00287597	     -0.00022149	    187.36353073
      0.48089043	     -0.06243263	      0.00003085	     -0.20337338	     -0.06600118	      0.88313285	      0.00005551	     -0.22034507	     -0.00291265	     -0.00024026	    186.92166825
      0.48239930	     -0.06246010	      0.00002930	     -0.20340053	     -0.06600561	      0.88313247	      0.00005579	     -0.22035255	     -0.00294925	     -0.00025942	    187.13136314
      0.48390817	     -0.06248702	      0.00002723	     -0.20342715	     -0.06601008	      0.88313206	      0.00005606	     -0.22036014	     -0.00298506	     -0.00027843	    187.04981765
      0.48550446	     -0.06251957	      0.00002574	     -0.20345939	     -0.06601488	      0.88313160	      0.00005633	     -0.22036824	     -0.00302237	     -0.00029892	    187.08665446
      0.48710074	     -0.06255092	      0.00002343	     -0.20349042	     -0.06601973	      0.88313111	      0.00005660	     -0.22037646	     -0.00305883	     -0.00031832	    186.64113219
      0.48879042	     -0.06258459	      0.00002235	     -0.20352378	     -0.06602493	      0.88313056	      0.00005688	     -0.22038532	     -0.00309729	     -0.00033965	    187.14041134
      0.49048010	     -0.06262493	      0.00001933	     -0.20356381	     -0.06603020	      0.88312997	      0.00005714	     -0.22039421	     -0.00313376	     -0.00035907	    185.61904879
      0.49186631	     -0.06265108	      0.00001899	     -0.20358972	     -0.06603456	      0.88312946	      0.00005735	     -0.22040162	     -0.00316457	     -0.00037506	    186.63743466
      0.49325252	     -0.06268374	      0.00001688	     -0.20362213	     -0.06603897	      0.88312893	      0.00005756	     -0.22040904	     -0.00319412	     -0.00039077	    186.87648074
      0.49512864	     -0.06272658	      0.00001595	     -0.20366467	     -0.06604500	      0.88312817	      0.00005782	     -0.22041919	     -0.00323286	     -0.00041102	    186.54596553
      0.49649009	     -0.06275921	      0.00001333	     -0.20369706	     -0.06604942	      0.88312760	      0.00005801	     -0.22042658	     -0.00326062	     -0.00042491	    186.56443885
      0.49785153	     -0.06279019	      0.00001260	     -0.20372783	     -0.06605388	      0.88312702	      0.00005818	     -0.22043398	     -0.00328772	     -0.00043786	    186.27691335
      0.49951107	     -0.06283017	      0.00001039	     -0.20376755	     -0.06605936	      0.88312628	      0.00005839	     -0.22044301	     -0.00332030	     -0.00045267	    186.18311323
      0.50117060	     -0.06286750	      0.00000991	     -0.20380464	     -0.06606490	      0.88312551	      0.00005859	     -0.22045204	     -0.00335194	     -0.00046607	    185.73065929
      0.50283014	     -0.06291110	      0.00000658	     -0.20384797	     -0.06607049	      0.88312473	      0.00005877	     -0.22046098	     -0.00338381	     -0.00047882	    186.77201406
      0.50425728	     -0.06294235	      0.00000704	     -0.20387905	     -0.06607533	      0.88312404	      0.00005892	     -0.22046872	     -0.00340930	     -0.00048781	    185.57523636
      0.50568441	     -0.06297774	      0.00000465	     -0.20391423	     -0.06608022	      0.88312334	      0.00005906	     -0.22047637	     -0.00343477	     -0.00049628	    185.51453506
      0.50711155	     -0.06301121	      0.00000404	     -0.20394753	     -0.06608514	      0.88312262	      0.00005920	     -0.22048401	     -0.00345989	     -0.00050404	    185.76522716
      0.50898193	     -0.06306133	      0.00000109	     -0.20399739	     -0.06609164	      0.88312167	      0.00005936	     -0.22049391	     -0.00349154	     -0.00051306	    185.60750855
      0.51035949	     -0.06309131	      0.00000138	     -0.20402722	     -0.06609647	      0.88312096	      0.00005947	     -0.22050121	     -0.00351423	     -0.00051795	    185.15011749
      0.51173706	     -0.06312594	     -0.00000047	     -0.20406168	     -0.06610132	      0.88312025	      0.00005957	     -0.22050841	     -0.00353651	     -0.00052251	    185.15220008
      0.51311463	     -0.06316002	     -0.00000113	     -0.20409562	     -0.06610621	      0.88311952	      0.00005967	     -0.22051557	     -0.00355823	     -0.00052639	    185.07554817
      0.51508297	     -0.06321199	     -0.00000334	     -0.20414737	     -0.06611324	      0.88311848	      0.00005979	     -0.22052574	     -0.00358827	     -0.00053122	    184.81707584
      0.51662405	     -0.06324706	     -0.00000298	     -0.20418230	     -0.06611879	      0.88311766	      0.00005987	     -0.22053362	     -0.00361086	     -0.00053272	    183.81821754
      0.51816512	     -0.06328723	     -0.00000550	     -0.20422230	     -0.06612437	      0.88311684	      0.00005995	     -0.22054139	     -0.00363349	     -0.00053428	    184.49197269
      0.51970620	     -0.06332632	     -0.00000503	     -0.20426126	     -0.06612999	      0.88311602	      0.00006001	     -0.22054917	     -0.00365488	     -0.00053589	    184.54042227
      0.52124728	     -0.06337000	     -0.00000755	     -0.20430480	     -0.06613564	      0.88311519	      0.00006006	     -0.22055690	     -0.00367456	     -0.00053641	    183.20721354
      0.52278835	     -0.06340515	     -0.00000699	     -0.20433984	     -0.06614132	      0.88311436	      0.00006010	     -0.22056463	     -0.00369501	     -0.00053669	    183.75632715
      0.52432943	     -0.06344814	     -0.00000958	     -0.20438268	     -0.06614702	      0.88311354	      0.00006013	     -0.22057222	     -0.00371434	     -0.00053688	    183.95079365
      0.52587050	     -0.06348805	     -0.00000886	     -0.20442250	     -0.06615276	      0.88311271	      0.00006015	     -0.22057982	     -0.00373192	     -0.00053629	    182.59265413
      0.52741158	     -0.06352961	     -0.00001158	     -0.20446392	     -0.06615853	      0.88311188	      0.00006016	     -0.22058734	     -0.00375044	     -0.00053589	    183.58893021
      0.52895265	     -0.06357028	     -0.00001072	     -0.20450453	     -0.06616432	      0.88311106	      0.00006016	     -0.22059484	     -0.00376663	     -0.00053501	    182.33750389
      0.53049373	     -0.06361128	     -0.00001327	     -0.20454541	     -0.06617014	      0.88311023	      0.00006015	     -0.22060226	     -0.00378304	     -0.00053400	    182.48443430
      0.53203480	     -0.06365125	     -0.00001231	     -0.20458532	     -0.06617598	      0.88310941	      0.00006013	     -0.22060962	     -0.00379856	     -0.00053312	    182.36760021
      0.53357588	     -0.06369553	     -0.00001501	     -0.20462950	     -0.06618185	      0.88310859	      0.00006010	     -0.22061693	     -0.00381306	     -0.00053221	    182.05344658
      0.53511695	     -0.06373437	     -0.00001372	     -0.20466829	     -0.06618773	      0.88310777	      0.00006005	     -0.22062423	     -0.00382656	     -0.00053104	    181.22192102
      0.53665803	     -0.06377814	     -0.00001659	     -0.20471197	     -0.06619364	      0.88310695	      0.00006000	     -0.22063145	     -0.00384031	     -0.00053029	    181.99401751
      0.53819911	     -0.06382001	     -0.00001541	     -0.20475380	     -0.06619957	      0.88310614	      0.00005994	     -0.22063868	     -0.00385207	     -0.00052961	    180.99096178
      0.53974018	     -0.06386384	     -0.00001813	     -0.20479756	     -0.06620551	      0.88310532	      0.00005986	     -0.22064587	     -0.00386367	     -0.00052885	    180.97501283
      0.54128126	     -0.06390579	     -0.00001710	     -0.20483949	     -0.06621148	      0.88310451	      0.00005977	     -0.22065306	     -0.00387447	     -0.00052854	    180.81281304
      0.54282233	     -0.06395130	     -0.00001985	     -0.20488494	     -0.06621745	      0.88310369	      0.00005968	     -0.22066022	     -0.00388427	     -0.00052837	    180.54377312
      0.54436341	     -0.06399109	     -0.00001855	     -0.20492473	     -0.06622345	      0.88310288	      0.00005957	     -0.22066738	     -0.00389306	     -0.00052785	    179.78885233
      0.54571598	     -0.06403051	     -0.00002053	     -0.20496411	     -0.06622872	      0.88310216	      0.00005947	     -0.22067359	     -0.00390093	     -0.00052825	    180.42828741
      0.54706856	     -0.06406834	     -0.00002047	     -0.20500194	     -0.06623400	      0.88310145	      0.00005936	     -0.22067981	     -0.00390700	     -0.00052809	    179.34940581
      0.54842113	     -0.06410525	     -0.00002117	     -0.20503883	     -0.06623929	      0.88310074	      0.00005924	     -0.22068598	     -0.00391350	     -0.00052846	    179.70999503
      0.55043043	     -0.06416452	     -0.00002148	     -0.20509813	     -0.06624716	      0.88309967	      0.00005905	     -0.22069511	     -0.00392023	     -0.00052874	    177.57056573
      0.55198698	     -0.06420262	     -0.00002268	     -0.20513622	     -0.06625327	      0.88309885	      0.00005889	     -0.22070218	     -0.00392711	     -0.00052924	    179.44261111
      0.55354353	     -0.06425009	     -0.00002251	     -0.20518371	     -0.06625938	      0.88309803	      0.00005872	     -0.22070914	     -0.00393116	     -0.00053008	    178.57018137
      0.55510008	     -0.06429353	     -0.00002380	     -0.20522717	     -0.06626551	      0.88309720	      0.00005854	     -0.22071616	     -0.00393446	     -0.00053047	    177.87569295
      0.55665664	     -0.06433602	     -0.00002388	     -0.20526969	     -0.06627163	      0.88309637	      0.00005835	     -0.22072316	     -0.00393776	     -0.00053124	    178.08000117
      0.55821319	     -0.06438081	     -0.00002541	     -0.20531450	     -0.06627776	      0.88309555	      0.00005815	     -0.22073014	     -0.00394008	     -0.00053240	    178.30142006
      0.55976974	     -0.06442614	     -0.00002531	     -0.20535989	     -0.06628390	      0.88309472	      0.00005794	     -0.22073713	     -0.00394054	     -0.00053286	    176.83835921
      0.56132629	     -0.06446897	     -0.00002681	     -0.20540275	     -0.06629003	      0.88309389	      0.00005772	     -0.22074412	     -0.00394223	     -0.00053442	    178.37173395
      0.56288285	     -0.06451509	     -0.00002661	     -0.20544894	     -0.06629617	      0.88309305	      0.00005749	     -0.22075108	     -0.00394031	     -0.00053464	    175.89625626
      0.56443940	     -0.06455552	     -0.00002793	     -0.20548942	     -0.06630230	      0.88309222	      0.00005725	     -0.22075806	     -0.00394081	     -0.00053621	    178.10922128
      0.56599595	     -0.06460219	     -0.00002733	     -0.20553619	     -0.06630843	      0.88309139	      0.00005701	     -0.22076498	     -0.00393715	     -0.00053647	    175.46084366
      0.56755250	     -0.06464148	     -0.00002843	     -0.20557554	     -0.06631456	      0.88309055	      0.00005675	     -0.22077199	     -0.00393604	     -0.00053780	    177.63446451
      0.56891676	     -0.06468227	     -0.00002804	     -0.20561642	     -0.06631993	      0.88308982	      0.00005652	     -0.22077808	     -0.00393179	     -0.00053804	    175.71194302
      0.57028102	     -0.06471852	     -0.00002845	     -0.20565274	     -0.06632529	      0.88308908	      0.00005628	     -0.22078420	     -0.00392883	     -0.00053892	    176.48058892
      0.57164528	     -0.06475692	     -0.00002849	     -0.20569124	     -0.06633065	      0.88308835	      0.00005604	     -0.22079030	     -0.00392417	     -0.00053924	    175.66023139
      0.57300954	     -0.06479325	     -0.00002865	     -0.20572765	     -0.06633600	      0.88308761	      0.00005579	     -0.22079638	     -0.00391987	     -0.00053986	    176.09243218
      0.57482947	     -0.06484618	     -0.00002878	     -0.20578072	     -0.06634312	      0.88308663	      0.00005544	     -0.22080447	     -0.00391148	     -0.00053999	    174.12287585
      0.57644509	     -0.06488424	     -0.00002906	     -0.20581889	     -0.06634944	      0.88308575	      0.00005513	     -0.22081166	     -0.00390583	     -0.00054002	    175.91131390
      0.57806071	     -0.06493191	     -0.00002911	     -0.20586669	     -0.06635574	      0.88308488	      0.00005480	     -0.22081873	     -0.00389708	     -0.00053976	    174.82607034
      0.57967633	     -0.06497332	     -0.00002948	     -0.20590823	     -0.06636203	      0.88308401	      0.00005447	     -0.22082588	     -0.00388899	     -0.00053969	    176.04401180
      0.58129195	     -0.06502259	     -0.00002953	     -0.20595765	     -0.06636831	      0.88308314	      0.00005413	     -0.22083300	     -0.00387810	     -0.00053924	    174.44321562
      0.58290756	     -0.06506092	     -0.00002985	     -0.20599611	     -0.06637456	      0.88308227	      0.00005379	     -0.22084020	     -0.00386803	     -0.00053842	    175.39551183
      0.58430539	     -0.06510215	     -0.00003001	     -0.20603748	     -0.06637996	      0.88308152	      0.00005348	     -0.22084634	     -0.00385780	     -0.00053758	    174.93637495
      0.58570322	     -0.06513993	     -0.00003035	     -0.20607539	     -0.06638535	      0.88308077	      0.00005317	     -0.22085254	     -0.00384750	     -0.00053698	    175.54861123
      0.58710104	     -0.06517984	     -0.00003056	     -0.20611545	     -0.06639072	      0.88308002	      0.00005285	     -0.22085875	     -0.00383548	     -0.00053561	    174.64501779
      0.58849887	     -0.06521654	     -0.00003076	     -0.20615229	     -0.06639607	      0.88307927	      0.00005253	     -0.22086497	     -0.00382389	     -0.00053440	    175.27021863
      0.59064501	     -0.06527903	     -0.00003077	     -0.20621504	     -0.06640426	      0.88307812	      0.00005203	     -0.22087448	     -0.00380257	     -0.00053158	    173.08016420
      0.59201085	     -0.06531141	     -0.00003102	     -0.20624757	     -0.06640944	      0.88307740	      0.00005170	     -0.22088057	     -0.00379090	     -0.00052982	    175.41204113
      0.59337669	     -0.06534992	     -0.00003101	     -0.20628625	     -0.06641461	      0.88307668	      0.00005137	     -0.22088663	     -0.00377627	     -0.00052738	    174.72646942
      0.59516923	     -0.06539848	     -0.00003105	     -0.20633503	     -0.06642136	      0.88307573	      0.00005093	     -0.22089461	     -0.00375708	     -0.00052443	    175.40152866
      0.59696177	     -0.06545115	     -0.00003123	     -0.20638795	     -0.06642808	      0.88307480	      0.00005049	     -0.22090256	     -0.00373520	     -0.00052045	    173.91718462
      0.59832278	     -0.06548371	     -0.00003114	     -0.20642069	     -0.06643315	      0.88307409	      0.00005014	     -0.22090867	     -0.00371947	     -0.00051751	    175.25951903
      0.59968380	     -0.06552093	     -0.00003118	     -0.20645811	     -0.06643820	      0.88307339	      0.00004980	     -0.22091472	     -0.00370171	     -0.00051404	    174.73539342
      0.60157501	     -0.06557281	     -0.00003111	     -0.20651027	     -0.06644518	      0.88307242	      0.00004931	     -0.22092311	     -0.00367646	     -0.00050954	    174.84357635
      0.60318899	     -0.06561509	     -0.00003130	     -0.20655280	     -0.06645110	      0.88307160	      0.00004888	     -0.22093022	     -0.00365348	     -0.00050378	    173.90443978
      0.60480296	     -0.06565168	     -0.00003097	     -0.20658965	     -0.06645698	      0.88307079	      0.00004846	     -0.22093731	     -0.00363055	     -0.00049855	    175.07483792
      0.60641694	     -0.06569626	     -0.00003088	     -0.20663449	     -0.06646281	      0.88306999	      0.00004803	     -0.22094426	     -0.00360556	     -0.00049333	    174.67951700
      0.60803092	     -0.06573334	     -0.00003047	     -0.20667185	     -0.06646861	      0.88306920	      0.00004759	     -0.22095119	     -0.00358008	     -0.00048717	    175.06923495
      0.60964489	     -0.06577547	     -0.00003010	     -0.20671428	     -0.06647437	      0.88306842	      0.00004715	     -0.22095799	     -0.00355297	     -0.00048088	    174.21368679
      0.61125887	     -0.06580623	     -0.00002904	     -0.20674534	     -0.06648008	      0.88306765	      0.00004671	     -0.22096473	     -0.00352589	     -0.00047361	    174.78497490
      0.61287285	     -0.06584341	     -0.00002797	     -0.20678283	     -0.06648575	      0.88306689	      0.00004626	     -0.22097122	     -0.00349768	     -0.00046621	    174.64070996
      0.61448682	     -0.06587310	     -0.00002631	     -0.20681285	     -0.06649137	      0.88306615	      0.00004581	     -0.22097762	     -0.00346894	     -0.00045791	    175.16735751
      0.61610080	     -0.06590620	     -0.00002481	     -0.20684627	     -0.06649695	      0.88306542	      0.00004535	     -0.22098384	     -0.00343877	     -0.00044894	    174.34248574
      0.61753750	     -0.06592715	     -0.00002293	     -0.20686753	     -0.06650187	      0.88306478	      0.00004495	     -0.22098929	     -0.00341227	     -0.00044029	    175.14346506
      0.61897419	     -0.06595131	     -0.00002112	     -0.20689200	     -0.06650675	      0.88306415	      0.00004454	     -0.22099458	     -0.00338418	     -0.00043094	    174.37791718
      0.62041089	     -0.06596944	     -0.00001898	     -0.20691044	     -0.06651159	      0.88306354	      0.00004413	     -0.22099978	     -0.00335674	     -0.00042152	    175.18966698
      0.62184758	     -0.06598857	     -0.00001675	     -0.20692989	     -0.06651640	      0.88306294	      0.00004372	     -0.22100483	     -0.00332776	     -0.00041096	    174.38576858
      0.62328428	     -0.06600312	     -0.00001438	     -0.20694475	     -0.06652116	      0.88306236	      0.00004330	     -0.22100978	     -0.00329960	     -0.00040018	    175.13940539
      0.62515393	     -0.06602502	     -0.00001110	     -0.20696708	     -0.06652729	      0.88306162	      0.00004276	     -0.22101607	     -0.00326050	     -0.00038473	    173.24932246
      0.62682777	     -0.06602660	     -0.00000772	     -0.20696903	     -0.06653272	      0.88306099	      0.00004228	     -0.22102160	     -0.00322818	     -0.00036991	    175.66454131
      0.62850162	     -0.06604284	     -0.00000471	     -0.20698566	     -0.06653810	      0.88306039	      0.00004179	     -0.22102681	     -0.00319269	     -0.00035431	    174.15037092
      0.62995283	     -0.06604444	     -0.00000185	     -0.20698758	     -0.06654271	      0.88305988	      0.00004136	     -0.22103138	     -0.00316350	     -0.00034040	    175.54373628
      0.63140405	     -0.06605019	      0.00000100	     -0.20699366	     -0.06654728	      0.88305940	      0.00004094	     -0.22103584	     -0.00313278	     -0.00032563	    174.67402497
      0.63285527	     -0.06604935	      0.00000391	     -0.20699315	     -0.06655180	      0.88305894	      0.00004051	     -0.22104024	     -0.00310280	     -0.00031024	    175.03631627
      0.63468532	     -0.06604962	      0.00000738	     -0.20699383	     -0.06655744	      0.88305839	      0.00003997	     -0.22104567	     -0.00306499	     -0.00029030	    175.31585586
      0.63639449	     -0.06604577	      0.00001076	     -0.20699036	     -0.06656265	      0.88305791	      0.00003946	     -0.22105074	     -0.00302915	     -0.00027082	    174.92053805
      0.63810366	     -0.06604009	      0.00001423	     -0.20698506	     -0.06656780	      0.88305746	      0.00003895	     -0.22105574	     -0.00299372	     -0.00025017	    174.48615716
      0.63959415	     -0.06603091	      0.00001698	     -0.20697620	     -0.06657224	      0.88305710	      0.00003850	     -0.22106007	     -0.00296393	     -0.00023243	    175.87338004
      0.64108464	     -0.06602703	      0.00001985	     -0.20697264	     -0.06657663	      0.88305677	      0.00003805	     -0.22106437	     -0.00293281	     -0.00021376	    174.98947650
      0.64289162	     -0.06602004	      0.00002279	     -0.20696603	     -0.06658190	      0.88305640	      0.00003751	     -0.22106980	     -0.00289665	     -0.00019179	    175.91331018
      0.64435957	     -0.06601864	      0.00002545	     -0.20696493	     -0.06658613	      0.88305614	      0.00003706	     -0.22107436	     -0.00286637	     -0.00017267	    174.50686411
      0.64582752	     -0.06601824	      0.00002754	     -0.20696482	     -0.06659032	      0.88305590	      0.00003661	     -0.22107927	     -0.00283749	     -0.00015463	    175.53849046
      0.64760129	     -0.06602794	      0.00003046	     -0.20697488	     -0.06659532	      0.88305564	      0.00003607	     -0.22108577	     -0.00280184	     -0.00013430	    175.40765148
      0.64937506	     -0.06604174	      0.00003293	     -0.20698903	     -0.06660026	      0.88305542	      0.00003552	     -0.22109313	     -0.00276516	     -0.00011462	    174.04250087
      0.65080182	     -0.06605417	      0.00003570	     -0.20700175	     -0.06660418	      0.88305527	      0.00003509	     -0.22109974	     -0.00273742	     -0.00010065	    174.96450499
      0.65222857	     -0.06607318	      0.00003800	     -0.20702105	     -0.06660807	      0.88305513	      0.00003465	     -0.22110700	     -0.00270875	     -0.00008865	    175.25133635
      0.65396766	     -0.06610458	      0.00004144	     -0.20705282	     -0.06661275	      0.88305499	      0.00003411	     -0.22111689	     -0.00267212	     -0.00007629	    173.45116702
      0.65570675	     -0.06613135	      0.00004465	     -0.20707993	     -0.06661736	      0.88305486	      0.00003358	     -0.22112800	     -0.00263772	     -0.00006764	    175.46761509
      0.65714339	     -0.06616596	      0.00004806	     -0.20711486	     -0.06662113	      0.88305477	      0.00003314	     -0.22113796	     -0.00260641	     -0.00006303	    173.79027640
      0.65858002	     -0.06619847	      0.00005092	     -0.20714768	     -0.06662485	      0.88305468	      0.00003269	     -0.22114881	     -0.00257612	     -0.00006158	    174.54532560
      0.66033180	     -0.06624733	      0.00005503	     -0.20719695	     -0.06662933	      0.88305457	      0.00003216	     -0.22116316	     -0.00253664	     -0.00006334	    172.91674132
      0.66208358	     -0.06629347	      0.00005842	     -0.20724348	     -0.06663374	      0.88305446	      0.00003162	     -0.22117886	     -0.00249818	     -0.00006948	    174.28178071
      0.66350751	     -0.06634127	      0.00006220	     -0.20729162	     -0.06663728	      0.88305435	      0.00003118	     -0.22119248	     -0.00246456	     -0.00007768	    173.02809796
      0.66493143	     -0.06638585	      0.00006515	     -0.20733654	     -0.06664076	      0.88305423	      0.00003074	     -0.22120700	     -0.00243077	     -0.00008848	    173.12305176
      0.66675130	     -0.06645032	      0.00006949	     -0.20740146	     -0.06664515	      0.88305406	      0.00003018	     -0.22122674	     -0.00238609	     -0.00010659	    172.73732815
      0.66857117	     -0.06651667	      0.00007252	     -0.20746826	     -0.06664945	      0.88305385	      0.00002962	     -0.22124783	     -0.00234000	     -0.00012855	    172.80303683
      0.66997670	     -0.06657022	      0.00007643	     -0.20752219	     -0.06665271	      0.88305365	      0.00002919	     -0.22126504	     -0.00230309	     -0.00014767	    171.86894220
      0.67138222	     -0.06662420	      0.00007931	     -0.20757655	     -0.06665592	      0.88305343	      0.00002875	     -0.22128300	     -0.00226520	     -0.00016863	    171.59999453
      0.67319186	     -0.06669677	      0.00008438	     -0.20764963	     -0.06665997	      0.88305310	      0.00002820	     -0.22130717	     -0.00221579	     -0.00019946	    172.25249512
      0.67500150	     -0.06677509	      0.00008855	     -0.20772850	     -0.06666394	      0.88305271	      0.00002764	     -0.22133235	     -0.00216175	     -0.00023086	    169.00267525
      0.67638418	     -0.06682575	      0.00009293	     -0.20777957	     -0.06666690	      0.88305237	      0.00002721	     -0.22135238	     -0.00212300	     -0.00025737	    171.20899962
      0.67776685	     -0.06688577	      0.00009653	     -0.20784003	     -0.06666981	      0.88305200	      0.00002679	     -0.22137287	     -0.00208037	     -0.00028368	    169.77169586
      0.67914953	     -0.06694390	      0.00010026	     -0.20789859	     -0.06667265	      0.88305159	      0.00002636	     -0.22139390	     -0.00203803	     -0.00031103	    170.07797460
      0.68114261	     -0.06703752	      0.00010524	     -0.20799288	     -0.06667665	      0.88305093	      0.00002574	     -0.22142513	     -0.00197305	     -0.00035039	    167.41576801
      0.68272597	     -0.06710309	      0.00010894	     -0.20805896	     -0.06667974	      0.88305035	      0.00002525	     -0.22145078	     -0.00192292	     -0.00038176	    169.32066666
      0.68430933	     -0.06718108	      0.00011203	     -0.20813749	     -0.06668274	      0.88304972	      0.00002476	     -0.22147705	     -0.00186877	     -0.00041270	    167.94306751
      0.68589268	     -0.06725728	      0.00011465	     -0.20821423	     -0.06668565	      0.88304904	      0.00002427	     -0.22150420	     -0.00181471	     -0.00044381	    168.90513209
      0.68747604	     -0.06734190	      0.00011727	     -0.20829941	     -0.06668848	      0.88304831	      0.00002377	     -0.22153211	     -0.00175678	     -0.00047337	    166.72262437
      0.68905940	     -0.06741951	      0.00011975	     -0.20837758	     -0.06669122	      0.88304754	      0.00002328	     -0.22156078	     -0.00169983	     -0.00050313	    168.22091504
      0.69064275	     -0.06750796	      0.00012247	     -0.20846663	     -0.06669386	      0.88304672	      0.00002279	     -0.22159000	     -0.00163885	     -0.00053148	    166.50661157
      0.69222611	     -0.06758955	      0.00012473	     -0.20854883	     -0.06669641	      0.88304586	      0.00002229	     -0.22161991	     -0.00157762	     -0.00055908	    166.97526289
      0.69380947	     -0.06767737	      0.00012746	     -0.20863728	     -0.06669886	      0.88304495	      0.00002180	     -0.22165025	     -0.00151357	     -0.00058568	    166.02820426
      0.69539283	     -0.06776105	      0.00013004	     -0.20872162	     -0.06670120	      0.88304400	      0.00002131	     -0.22168106	     -0.00144846	     -0.00061083	    166.07548498
      0.69697618	     -0.06784913	      0.00013348	     -0.20881038	     -0.06670344	      0.88304302	      0.00002081	     -0.22171223	     -0.00138098	     -0.00063456	    165.22415584
      0.69887889	     -0.06795337	      0.00013622	     -0.20891545	     -0.06670599	      0.88304179	      0.00002022	     -0.22175013	     -0.00129810	     -0.00066097	    164.97517925
      0.70044882	     -0.06803332	      0.00013923	     -0.20899611	     -0.06670797	      0.88304073	      0.00001973	     -0.22178173	     -0.00122747	     -0.00068040	    164.00949861
      0.70201875	     -0.06811694	      0.00013987	     -0.20908043	     -0.06670985	      0.88303965	      0.00001924	     -0.22181357	     -0.00115631	     -0.00069854	    164.79646549
      0.70358868	     -0.06820137	      0.00014181	     -0.20916560	     -0.06671160	      0.88303854	      0.00001875	     -0.22184563	     -0.00108181	     -0.00071434	    163.34490805
      0.70515861	     -0.06828167	      0.00014242	     -0.20924663	     -0.06671324	      0.88303741	      0.00001826	     -0.22187781	     -0.00100678	     -0.00072820	    163.51460100
      0.70672854	     -0.06836023	      0.00014430	     -0.20932595	     -0.06671476	      0.88303626	      0.00001777	     -0.22190993	     -0.00092959	     -0.00073992	    162.99812489
      0.70843788	     -0.06844487	      0.00014525	     -0.20941143	     -0.06671628	      0.88303498	      0.00001723	     -0.22194469	     -0.00084446	     -0.00075061	    163.51337274
      0.71014721	     -0.06852733	      0.00014718	     -0.20949479	     -0.06671765	      0.88303369	      0.00001670	     -0.22197911	     -0.00075518	     -0.00075752	    160.88775833
      0.71185654	     -0.06859855	      0.00014795	     -0.20956688	     -0.06671886	      0.88303239	      0.00001616	     -0.22201307	     -0.00066806	     -0.00076248	    163.45887626
      0.71333612	     -0.06866398	      0.00015027	     -0.20963313	     -0.06671979	      0.88303126	      0.00001570	     -0.22204185	     -0.00058783	     -0.00076346	    161.09850351
      0.71481569	     -0.06872043	      0.00015185	     -0.20969038	     -0.06672060	      0.88303013	      0.00001524	     -0.22207010	     -0.00050897	     -0.00076279	    162.18680988
      0.71629527	     -0.06877753	      0.00015388	     -0.20974831	     -0.06672130	      0.88302901	      0.00001477	     -0.22209771	     -0.00042732	     -0.00075927	    161.08682740
      0.71815510	     -0.06884085	      0.00015563	     -0.20981267	     -0.06672200	      0.88302760	      0.00001419	     -0.22213144	     -0.00032456	     -0.00075156	    161.59551434
      0.71962071	     -0.06889210	      0.00015691	     -0.20986476	     -0.06672241	      0.88302651	      0.00001372	     -0.22215710	     -0.00024185	     -0.00074319	    161.20231794
      0.72108632	     -0.06893817	      0.00015764	     -0.20991168	     -0.06672271	      0.88302543	      0.00001326	     -0.22218197	     -0.00015787	     -0.00073190	    160.35994395
      0.72255193	     -0.06898125	      0.00015808	     -0.20995560	     -0.06672288	      0.88302436	      0.00001279	     -0.22220599	     -0.00007403	     -0.00071899	    160.87149650
      0.72467583	     -0.06904713	      0.00015765	     -0.21002272	     -0.06672290	      0.88302286	      0.00001212	     -0.22223928	      0.00005090	     -0.00069651	    158.90375310
      0.72627637	     -0.06908471	      0.00015718	     -0.21006122	     -0.06672275	      0.88302176	      0.00001161	     -0.22226320	      0.00014373	     -0.00067692	    160.31424463
      0.72787692	     -0.06913051	      0.00015564	     -0.21010795	     -0.06672244	      0.88302069	      0.00001109	     -0.22228598	      0.00023917	     -0.00065550	    159.63469035
      0.72947746	     -0.06917145	      0.00015398	     -0.21014982	     -0.06672198	      0.88301966	      0.00001058	     -0.22230780	      0.00033427	     -0.00063313	    160.47413530
      0.73107800	     -0.06921407	      0.00015218	     -0.21019339	     -0.06672137	      0.88301867	      0.00001007	     -0.22232855	      0.00043222	     -0.00060866	    158.58263185
      0.73267855	     -0.06924871	      0.00015027	     -0.21022897	     -0.06672060	      0.88301771	      0.00000955	     -0.22234827	      0.00052844	     -0.00058392	    159.99939569
      0.73474174	     -0.06930356	      0.00014792	     -0.21028509	     -0.06671938	      0.88301654	      0.00000889	     -0.22237197	      0.00065737	     -0.00055101	    156.97743192
      0.73621789	     -0.06932194	      0.00014614	     -0.21030434	     -0.06671834	      0.88301575	      0.00000841	     -0.22238783	      0.00074649	     -0.00052673	    159.66876132
      0.73769405	     -0.06935328	      0.00014437	     -0.21033659	     -0.06671717	      0.88301499	      0.00000794	     -0.22240252	      0.00083891	     -0.00050317	    159.18975230
      0.73917020	     -0.06937790	      0.00014246	     -0.21036212	     -0.06671587	      0.88301426	      0.00000746	     -0.22241624	      0.00093205	     -0.00047906	    158.44250428
      0.74064636	     -0.06939777	      0.00014064	     -0.21038290	     -0.06671442	      0.88301357	      0.00000699	     -0.22242889	      0.00102471	     -0.00045556	    158.99234762
      0.74308244	     -0.06943104	      0.00013767	     -0.21041770	     -0.06671174	      0.88301251	      0.00000621	     -0.22244719	      0.00118060	     -0.00041749	    157.22883526
      0.74478117	     -0.06943575	      0.00013546	     -0.21042347	     -0.06670964	      0.88301182	      0.00000566	     -0.22245820	      0.00128722	     -0.00039041	    158.79141735
      0.74647990	     -0.06944612	      0.00013385	     -0.21043492	     -0.06670736	      0.88301118	      0.00000512	     -0.22246746	      0.00139708	     -0.00036415	    157.14467154
      0.74817862	     -0.06944432	      0.00013145	     -0.21043418	     -0.06670490	      0.88301058	      0.00000458	     -0.22247515	      0.00150467	     -0.00033855	    158.64468881
      0.74987735	     -0.06944279	      0.00013002	     -0.21043374	     -0.06670225	      0.88301003	      0.00000404	     -0.22248106	      0.00161472	     -0.00031301	    157.16594583
      0.75157608	     -0.06942888	      0.00012739	     -0.21042089	     -0.06669941	      0.88300952	      0.00000350	     -0.22248531	      0.00172235	     -0.00028782	    158.63749088
      0.75327481	     -0.06941736	      0.00012604	     -0.21041046	     -0.06669640	      0.88300905	      0.00000296	     -0.22248776	      0.00183204	     -0.00026247	    157.14819765
      0.75497354	     -0.06939572	      0.00012294	     -0.21038986	     -0.06669319	      0.88300863	      0.00000243	     -0.22248863	      0.00193890	     -0.00023741	    158.77093067
      0.75667226	     -0.06937868	      0.00012175	     -0.21037389	     -0.06668981	      0.88300824	      0.00000189	     -0.22248788	      0.00204774	     -0.00021224	    157.21911657
      0.75818625	     -0.06935598	      0.00011880	     -0.21035211	     -0.06668664	      0.88300794	      0.00000142	     -0.22248605	      0.00214198	     -0.00019048	    158.85486575
      0.75970024	     -0.06933820	      0.00011718	     -0.21033527	     -0.06668332	      0.88300767	      0.00000095	     -0.22248309	      0.00223777	     -0.00016880	    157.84582920
      0.76121422	     -0.06931499	      0.00011469	     -0.21031298	     -0.06667986	      0.88300743	      0.00000047	     -0.22247918	      0.00233210	     -0.00014740	    158.09930061
      0.76313917	     -0.06928536	      0.00011240	     -0.21028452	     -0.06667526	      0.88300717	     -0.00000012	     -0.22247281	      0.00245087	     -0.00012217	    159.14187653
      0.76506413	     -0.06926184	      0.00010828	     -0.21026216	     -0.06667042	      0.88300696	     -0.00000071	     -0.22246487	      0.00257237	     -0.00009615	    155.58029344
      0.76649200	     -0.06922988	      0.00010658	     -0.21023103	     -0.06666669	      0.88300684	     -0.00000115	     -0.22245828	      0.00265734	     -0.00007913	    158.96164513
      0.76791987	     -0.06920602	      0.00010294	     -0.21020800	     -0.06666283	      0.88300673	     -0.00000159	     -0.22245083	      0.00274535	     -0.00006187	    158.11367784
      0.76997703	     -0.06916631	      0.00009697	     -0.21016945	     -0.06665706	      0.88300663	     -0.00000221	     -0.22243897	      0.00287019	     -0.00003832	    158.34148626
      0.77156153	     -0.06913443	      0.00009062	     -0.21013844	     -0.06665243	      0.88300659	     -0.00000269	     -0.22242874	      0.00296527	     -0.00002069	    158.86689158
      0.77314603	     -0.06909394	      0.00008473	     -0.21009881	     -0.06664766	      0.88300657	     -0.00000317	     -0.22241755	      0.00305997	     -0.00000190	    158.57488881
      0.77529584	     -0.06902727	      0.00007577	     -0.21003329	     -0.06664095	      0.88300659	     -0.00000381	     -0.22240043	      0.00318568	      0.00002373	    159.23691646
      0.77705077	     -0.06895201	      0.00007099	     -0.20995899	     -0.06663527	      0.88300665	     -0.00000433	     -0.22238445	      0.00328662	      0.00004780	    159.36982386
      0.77880570	     -0.06887179	      0.00006359	     -0.20987968	     -0.06662941	      0.88300676	     -0.00000484	     -0.22236639	      0.00338467	      0.00007255	    160.74363094
      0.78026724	     -0.06878852	      0.00006068	     -0.20979721	     -0.06662441	      0.88300688	     -0.00000527	     -0.22234982	      0.00346560	      0.00009661	    159.93312080
      0.78172878	     -0.06869969	      0.00005554	     -0.20970912	     -0.06661929	      0.88300704	     -0.00000569	     -0.22233165	      0.00354345	      0.00012214	    161.03615222
      0.78355082	     -0.06858032	      0.00005074	     -0.20959067	     -0.06661274	      0.88300730	     -0.00000622	     -0.22230689	      0.00363772	      0.00015634	    162.21171681
      0.78537287	     -0.06845158	      0.00004448	     -0.20946283	     -0.06660603	      0.88300762	     -0.00000674	     -0.22227970	      0.00373056	      0.00019618	    160.26198478
      0.78700127	     -0.06831317	      0.00004177	     -0.20932520	     -0.06659989	      0.88300797	     -0.00000720	     -0.22225355	      0.00380661	      0.00023436	    163.16049865
      0.78862967	     -0.06818125	      0.00003672	     -0.20919402	     -0.06659363	      0.88300838	     -0.00000766	     -0.22222533	      0.00388195	      0.00027556	    162.89047366
      0.79025807	     -0.06803231	      0.00003452	     -0.20904582	     -0.06658725	      0.88300887	     -0.00000812	     -0.22219542	      0.00395302	      0.00032040	    163.56520858
      0.79188647	     -0.06788558	      0.00002993	     -0.20889976	     -0.06658076	      0.88300943	     -0.00000858	     -0.22216372	      0.00402017	      0.00036690	    164.95596676
      0.79351487	     -0.06773121	      0.00002799	     -0.20874606	     -0.06657416	      0.88301006	     -0.00000903	     -0.22213053	      0.00408554	      0.00041674	    163.83845300
      0.79514327	     -0.06757776	      0.00002333	     -0.20859320	     -0.06656746	      0.88301078	     -0.00000947	     -0.22209598	      0.00414445	      0.00046714	    166.47725164
      0.79677167	     -0.06742357	      0.00002117	     -0.20843961	     -0.06656066	      0.88301159	     -0.00000992	     -0.22206026	      0.00420267	      0.00051976	    165.26081078
      0.79840007	     -0.06726957	      0.00001608	     -0.20828613	     -0.06655378	      0.88301248	     -0.00001036	     -0.22202364	      0.00425502	      0.00057187	    167.30131256
      0.80002847	     -0.06712072	      0.00001388	     -0.20813780	     -0.06654681	      0.88301345	     -0.00001080	     -0.22198622	      0.00430615	      0.00062437	    166.24557502
      0.80165687	     -0.06697125	      0.00000813	     -0.20798876	     -0.06653976	      0.88301451	     -0.00001123	     -0.22194828	      0.00435125	      0.00067512	    168.89811421
      0.80305276	     -0.06684928	      0.00000621	     -0.20786719	     -0.06653366	      0.88301548	     -0.00001160	     -0.22191535	      0.00438953	      0.00071746	    168.13847680
      0.80444864	     -0.06672686	      0.00000229	     -0.20774511	     -0.06652750	      0.88301651	     -0.00001197	     -0.22188220	      0.00442441	      0.00075813	    168.88083409
      0.80619572	     -0.06657840	     -0.00000134	     -0.20759706	     -0.06651974	      0.88301788	     -0.00001242	     -0.22184044	      0.00446508	      0.00080571	    169.49273167
      0.80794280	     -0.06643723	     -0.00000662	     -0.20745625	     -0.06651190	      0.88301932	     -0.00001287	     -0.22179854	      0.00450243	      0.00084883	    170.08792760
      0.80968988	     -0.06629569	     -0.00000888	     -0.20731507	     -0.06650401	      0.88302084	     -0.00001332	     -0.22175661	      0.00453726	      0.00088873	    169.14925021
      0.81105955	     -0.06619005	     -0.00001390	     -0.20720964	     -0.06649778	      0.88302208	     -0.00001367	     -0.22172373	      0.00456085	      0.00091566	    171.11680047
      0.81242922	     -0.06608921	     -0.00001627	     -0.20710905	     -0.06649151	      0.88302335	     -0.00001401	     -0.22169097	      0.00458388	      0.00093872	    171.52486153
      0.81427296	     -0.06595945	     -0.00002017	     -0.20697958	     -0.06648304	      0.88302510	     -0.00001446	     -0.22164714	      0.00461281	      0.00096438	    171.13186594
      0.81590219	     -0.06584254	     -0.00002185	     -0.20686291	     -0.06647550	      0.88302669	     -0.00001486	     -0.22160866	      0.00463448	      0.00098127	    172.50818608
      0.81753141	     -0.06573578	     -0.00002566	     -0.20675637	     -0.06646794	      0.88302830	     -0.00001526	     -0.22157035	      0.00465523	      0.00099307	    172.44837962
      0.81916063	     -0.06562762	     -0.00002662	     -0.20664843	     -0.06646034	      0.88302992	     -0.00001565	     -0.22153238	      0.00467272	      0.00099908	    173.69860218
      0.82078985	     -0.06553379	     -0.00003157	     -0.20655475	     -0.06645271	      0.88303155	     -0.00001604	     -0.22149475	      0.00468998	      0.00100079	    172.62047469
      0.82241908	     -0.06543204	     -0.00003197	     -0.20645318	     -0.06644506	      0.88303318	     -0.00001642	     -0.22145770	      0.00470300	      0.00099668	    174.34433470
      0.82378759	     -0.06535988	     -0.00003647	     -0.20638111	     -0.06643861	      0.88303454	     -0.00001674	     -0.22142686	      0.00471400	      0.00099011	    174.03870460
      0.82515611	     -0.06528653	     -0.00003811	     -0.20630788	     -0.06643216	      0.88303589	     -0.00001705	     -0.22139646	      0.00472303	      0.00097958	    174.64545599
      0.82681227	     -0.06520815	     -0.00004127	     -0.20622961	     -0.06642433	      0.88303750	     -0.00001743	     -0.22136029	      0.00473341	      0.00096305	    173.82089653
      0.82846842	     -0.06512679	     -0.00004319	     -0.20614835	     -0.06641648	      0.88303907	     -0.00001780	     -0.22132495	      0.00474043	      0.00094196	    175.00932324
      0.83012458	     -0.06506109	     -0.00004744	     -0.20608271	     -0.06640862	      0.88304061	     -0.00001817	     -0.22129045	      0.00474676	      0.00091635	    175.19474034
      0.83178074	     -0.06499589	     -0.00004864	     -0.20601760	     -0.06640076	      0.88304211	     -0.00001853	     -0.22125701	      0.00475198	      0.00088753	    175.02908491
      0.83319743	     -0.06495094	     -0.00005282	     -0.20597267	     -0.06639402	      0.88304335	     -0.00001884	     -0.22122919	      0.00475484	      0.00085918	    175.93748951
      0.83461413	     -0.06490548	     -0.00005449	     -0.20592727	     -0.06638729	      0.88304454	     -0.00001914	     -0.22120214	      0.00475808	      0.00082900	    175.25003583
      0.83603082	     -0.06486320	     -0.00005744	     -0.20588502	     -0.06638054	      0.88304569	     -0.00001944	     -0.22117577	      0.00475952	      0.00079624	    176.11062849
      0.83797138	     -0.06481264	     -0.00005961	     -0.20583453	     -0.06637131	      0.88304719	     -0.00001985	     -0.22114072	      0.00476209	      0.00074874	    174.95770219
      0.83937940	     -0.06477611	     -0.00006276	     -0.20579801	     -0.06636460	      0.88304822	     -0.00002014	     -0.22111605	      0.00476143	      0.00071207	    176.66970862
      0.84078742	     -0.06474493	     -0.00006398	     -0.20576687	     -0.06635790	      0.88304920	     -0.00002043	     -0.22109197	      0.00476198	      0.00067454	    176.03468228
      0.84219545	     -0.06471500	     -0.00006614	     -0.20573697	     -0.06635119	      0.88305012	     -0.00002071	     -0.22106849	      0.00476114	      0.00063568	    176.74054638
      0.84391375	     -0.06468495	     -0.00006785	     -0.20570696	     -0.06634301	      0.88305117	     -0.00002106	     -0.22104064	      0.00476117	      0.00058791	    175.27475522
      0.84563205	     -0.06464963	     -0.00007082	     -0.20567164	     -0.06633483	      0.88305214	     -0.00002140	     -0.22101368	      0.00475815	      0.00053964	    177.13687612
      0.84695461	     -0.06463041	     -0.00007166	     -0.20565245	     -0.06632854	      0.88305283	     -0.00002166	     -0.22099343	      0.00475701	      0.00050295	    176.49021212
      0.84827717	     -0.06461170	     -0.00007381	     -0.20563376	     -0.06632225	      0.88305347	     -0.00002192	     -0.22097374	      0.00475480	      0.00046621	    177.14990224
      0.84995970	     -0.06459260	     -0.00007609	     -0.20561467	     -0.06631425	      0.88305422	     -0.00002224	     -0.22094944	      0.00475287	      0.00042085	    176.14372112
      0.85164223	     -0.06457005	     -0.00007913	     -0.20559211	     -0.06630626	      0.88305489	     -0.00002256	     -0.22092593	      0.00474871	      0.00037683	    177.72083369
      0.85309144	     -0.06455834	     -0.00008032	     -0.20558043	     -0.06629938	      0.88305541	     -0.00002283	     -0.22090620	      0.00474611	      0.00034013	    177.28319512
      0.85454064	     -0.06454538	     -0.00008244	     -0.20556747	     -0.06629250	      0.88305587	     -0.00002311	     -0.22088705	      0.00474335	      0.00030588	    176.87587329
      0.85598984	     -0.06453296	     -0.00008360	     -0.20555507	     -0.06628563	      0.88305629	     -0.00002338	     -0.22086840	      0.00473956	      0.00027292	    177.48384997
      0.85795576	     -0.06452447	     -0.00008618	     -0.20554659	     -0.06627632	      0.88305679	     -0.00002374	     -0.22084386	      0.00473615	      0.00023185	    175.57920021
      0.85940080	     -0.06451306	     -0.00008665	     -0.20553520	     -0.06626948	      0.88305710	     -0.00002400	     -0.22082642	      0.00473066	      0.00020416	    177.69321924
      0.86084583	     -0.06451074	     -0.00008837	     -0.20553289	     -0.06626265	      0.88305738	     -0.00002426	     -0.22080941	      0.00472730	      0.00017835	    177.27719191
      0.86229086	     -0.06450787	     -0.00008879	     -0.20553004	     -0.06625582	      0.88305762	     -0.00002452	     -0.22079291	      0.00472360	      0.00015469	    177.14921353
      0.86403495	     -0.06450945	     -0.00009059	     -0.20553163	     -0.06624758	      0.88305787	     -0.00002483	     -0.22077363	      0.00471907	      0.00012880	    177.15135110
      0.86577904	     -0.06450987	     -0.00008984	     -0.20553210	     -0.06623936	      0.88305807	     -0.00002514	     -0.22075506	      0.00471436	      0.00010545	    177.42562576
      0.86718969	     -0.06451993	     -0.00009190	     -0.20554216	     -0.06623271	      0.88305821	     -0.00002538	     -0.22074049	      0.00471105	      0.00008905	    177.20664429
      0.86860034	     -0.06452771	     -0.00009110	     -0.20554999	     -0.06622607	      0.88305832	     -0.00002563	     -0.22072646	      0.00470812	      0.00007443	    176.68860991
      0.87001099	     -0.06453909	     -0.00009171	     -0.20556139	     -0.06621943	      0.88305842	     -0.00002587	     -0.22071288	      0.00470475	      0.00006096	    177.18143016
      0.87142164	     -0.06455414	     -0.00009153	     -0.20557648	     -0.06621279	      0.88305850	     -0.00002612	     -0.22069980	      0.00470258	      0.00004939	    176.42230385
      0.87283229	     -0.06457139	     -0.00009193	     -0.20559376	     -0.06620616	      0.88305856	     -0.00002636	     -0.22068721	      0.00469989	      0.00003879	    176.86794078
      0.87469954	     -0.06460317	     -0.00009189	     -0.20562562	     -0.06619739	      0.88305862	     -0.00002668	     -0.22067133	      0.00469887	      0.00002713	    174.76879276
      0.87611772	     -0.06461960	     -0.00009231	     -0.20564207	     -0.06619072	      0.88305865	     -0.00002692	     -0.22065986	      0.00469598	      0.00001923	    176.76373484
      0.87753590	     -0.06464930	     -0.00009224	     -0.20567184	     -0.06618407	      0.88305867	     -0.00002715	     -0.22064879	      0.00469591	      0.00001248	    175.81128567
      0.87927182	     -0.06468583	     -0.00009295	     -0.20570843	     -0.06617591	      0.88305869	     -0.00002745	     -0.22063602	      0.00469587	      0.00000466	    175.88006315
      0.88079218	     -0.06471916	     -0.00009226	     -0.20574184	     -0.06616877	      0.88305869	     -0.00002770	     -0.22062539	      0.00469728	     -0.00000070	    174.90061851
      0.88231254	     -0.06475375	     -0.00009297	     -0.20577650	     -0.06616163	      0.88305869	     -0.00002795	     -0.22061526	      0.00469860	     -0.00000619	    175.63136718
      0.88383290	     -0.06479328	     -0.00009222	     -0.20581613	     -0.06615449	      0.88305867	     -0.00002820	     -0.22060557	      0.00470166	     -0.00001158	    175.09116509
      0.88535326	     -0.06483093	     -0.00009265	     -0.20585388	     -0.06614733	      0.88305865	     -0.00002845	     -0.22059633	      0.00470592	     -0.00001604	    174.39840115
      0.88687362	     -0.06486796	     -0.00009169	     -0.20589102	     -0.06614018	      0.88305862	     -0.00002870	     -0.22058743	      0.00471030	     -0.00002073	    174.70013900
      0.88839398	     -0.06490743	     -0.00009190	     -0.20593062	     -0.06613301	      0.88305859	     -0.00002895	     -0.22057883	      0.00471658	     -0.00002486	    173.97438879
      0.88991434	     -0.06494301	     -0.00009084	     -0.20596634	     -0.06612583	      0.88305855	     -0.00002919	     -0.22057049	      0.00472338	     -0.00002864	    173.76694806
      0.89143470	     -0.06498064	     -0.00009092	     -0.20600410	     -0.06611865	      0.88305850	     -0.00002944	     -0.22056232	      0.00473076	     -0.00003257	    174.21508824
      0.89295506	     -0.06501625	     -0.00008989	     -0.20603987	     -0.06611145	      0.88305845	     -0.00002968	     -0.22055433	      0.00474051	     -0.00003521	    172.65616763
      0.89447542	     -0.06504724	     -0.00009011	     -0.20607100	     -0.06610423	      0.88305839	     -0.00002993	     -0.22054648	      0.00474930	     -0.00003795	    173.70769776
      0.89633913	     -0.06509122	     -0.00008894	     -0.20611520	     -0.06609537	      0.88305832	     -0.00003023	     -0.22053705	      0.00476358	     -0.00004061	    171.59227202
      0.89763288	     -0.06510862	     -0.00008961	     -0.20613271	     -0.06608920	      0.88305827	     -0.00003043	     -0.22053061	      0.00477205	     -0.00004065	    172.66074537
      0.89892664	     -0.06513285	     -0.00008918	     -0.20615709	     -0.06608302	      0.88305822	     -0.00003064	     -0.22052417	      0.00478217	     -0.00004071	    172.59330864
      0.90079123	     -0.06516574	     -0.00008903	     -0.20619020	     -0.06607409	      0.88305814	     -0.00003093	     -0.22051506	      0.00479872	     -0.00004005	    171.24789059
      0.90234583	     -0.06518356	     -0.00008814	     -0.20620820	     -0.06606662	      0.88305808	     -0.00003118	     -0.22050754	      0.00481160	     -0.00003836	    172.05943386
      0.90390043	     -0.06520297	     -0.00008818	     -0.20622779	     -0.06605913	      0.88305802	     -0.00003142	     -0.22049998	      0.00482587	     -0.00003563	    171.96627261
      0.90545435	     -0.06521842	     -0.00008724	     -0.20624343	     -0.06605162	      0.88305797	     -0.00003166	     -0.22049247	      0.00484021	     -0.00003222	    172.20565285
      0.90700827	     -0.06523241	     -0.00008726	     -0.20625761	     -0.06604409	      0.88305792	     -0.00003191	     -0.22048498	      0.00485608	     -0.00002668	    170.88214323
      0.90856219	     -0.06523749	     -0.00008629	     -0.20626288	     -0.06603653	      0.88305789	     -0.00003215	     -0.22047753	      0.00487038	     -0.00002042	    171.92865003
      0.91042089	     -0.06524951	     -0.00008660	     -0.20627512	     -0.06602746	      0.88305786	     -0.00003244	     -0.22046853	      0.00488925	     -0.00001136	    171.12101417
      0.91190565	     -0.06524736	     -0.00008487	     -0.20627317	     -0.06602019	      0.88305785	     -0.00003267	     -0.22046146	      0.00490411	     -0.00000217	    170.89000690
      0.91339041	     -0.06524767	     -0.00008518	     -0.20627365	     -0.06601290	      0.88305785	     -0.00003290	     -0.22045432	      0.00491845	      0.00000776	    171.33832555
      0.91521963	     -0.06524193	     -0.00008307	     -0.20626815	     -0.06600388	      0.88305788	     -0.00003318	     -0.22044558	      0.00493699	      0.00002174	    170.81802187
      0.91656900	     -0.06523881	     -0.00008393	     -0.20626517	     -0.06599721	      0.88305791	     -0.00003339	     -0.22043913	      0.00494991	      0.00003280	    171.26272361
      0.91791838	     -0.06523121	     -0.00008285	     -0.20625773	     -0.06599052	      0.88305797	     -0.00003360	     -0.22043272	      0.00496353	      0.00004521	    170.75286080
      0.91959153	     -0.06522071	     -0.00008261	     -0.20624741	     -0.06598221	      0.88305806	     -0.00003386	     -0.22042478	      0.00497915	      0.00006091	    171.60057547
      0.92126468	     -0.06520899	     -0.00008133	     -0.20623590	     -0.06597386	      0.88305817	     -0.00003412	     -0.22041687	      0.00499682	      0.00007880	    169.42444896
      0.92293783	     -0.06518915	     -0.00008190	     -0.20621621	     -0.06596549	      0.88305832	     -0.00003438	     -0.22040904	      0.00501057	      0.00009660	    172.28694891
      0.92429834	     -0.06517711	     -0.00008048	     -0.20620434	     -0.06595866	      0.88305846	     -0.00003459	     -0.22040264	      0.00502458	      0.00011248	    170.44465500
      0.92565886	     -0.06516103	     -0.00008045	     -0.20618838	     -0.06595182	      0.88305862	     -0.00003480	     -0.22039630	      0.00503661	      0.00012803	    171.28617696
      0.92701937	     -0.06514535	     -0.00007983	     -0.20617286	     -0.06594496	      0.88305881	     -0.00003501	     -0.22038999	      0.00504947	      0.00014436	    170.68681335
      0.92837988	     -0.06512747	     -0.00007943	     -0.20615511	     -0.06593808	      0.88305902	     -0.00003522	     -0.22038371	      0.00506127	      0.00016052	    171.20922983
      0.93018778	     -0.06510652	     -0.00007853	     -0.20613435	     -0.06592892	      0.88305933	     -0.00003550	     -0.22037543	      0.00507825	      0.00018257	    169.51552021
      0.93180503	     -0.06507782	     -0.00007789	     -0.20610579	     -0.06592069	      0.88305964	     -0.00003575	     -0.22036811	      0.00509063	      0.00020193	    171.35260085
      0.93342228	     -0.06505774	     -0.00007677	     -0.20608587	     -0.06591245	      0.88305998	     -0.00003600	     -0.22036075	      0.00510498	      0.00022084	    170.30458866
      0.93503952	     -0.06502977	     -0.00007648	     -0.20605804	     -0.06590418	      0.88306035	     -0.00003625	     -0.22035355	      0.00511743	      0.00023831	    172.01245304
      0.93648820	     -0.06501318	     -0.00007554	     -0.20604159	     -0.06589676	      0.88306071	     -0.00003648	     -0.22034712	      0.00513035	      0.00025350	    170.64997180
      0.93793688	     -0.06499095	     -0.00007563	     -0.20601947	     -0.06588932	      0.88306109	     -0.00003671	     -0.22034089	      0.00514209	      0.00026722	    171.21101366
      0.93938555	     -0.06497349	     -0.00007535	     -0.20600213	     -0.06588186	      0.88306148	     -0.00003694	     -0.22033481	      0.00515443	      0.00027958	    170.70884239
      0.94083423	     -0.06495691	     -0.00007603	     -0.20598565	     -0.06587438	      0.88306189	     -0.00003717	     -0.22032901	      0.00516631	      0.00029017	    171.06128358
      0.94252840	     -0.06494322	     -0.00007686	     -0.20597207	     -0.06586562	      0.88306239	     -0.00003744	     -0.22032263	      0.00518044	      0.00029974	    171.17571513
      0.94422257	     -0.06493225	     -0.00007883	     -0.20596119	     -0.06585683	      0.88306291	     -0.00003772	     -0.22031682	      0.00519591	      0.00030748	    169.88723891
      0.94591674	     -0.06492444	     -0.00008026	     -0.20595346	     -0.06584802	      0.88306343	     -0.00003800	     -0.22031171	      0.00520928	      0.00031087	    171.50287344
      0.94761091	     -0.06492445	     -0.00008384	     -0.20595355	     -0.06583918	      0.88306396	     -0.00003828	     -0.22030730	      0.00522608	      0.00031269	    169.16671065
      0.94912062	     -0.06491645	     -0.00008487	     -0.20594563	     -0.06583128	      0.88306443	     -0.00003853	     -0.22030409	      0.00523888	      0.00031072	    170.60335413
      0.95063033	     -0.06492028	     -0.00008896	     -0.20594950	     -0.06582336	      0.88306490	     -0.00003878	     -0.22030142	      0.00525345	      0.00030584	    170.59564208
      0.95214004	     -0.06492086	     -0.00009116	     -0.20595016	     -0.06581542	      0.88306536	     -0.00003903	     -0.22029948	      0.00526887	      0.00029887	    169.85726544
      0.95364974	     -0.06492118	     -0.00009494	     -0.20595052	     -0.06580745	      0.88306580	     -0.00003928	     -0.22029810	      0.00528362	      0.00028928	    170.57397890
      0.95515945	     -0.06492234	     -0.00009743	     -0.20595177	     -0.06579946	      0.88306623	     -0.00003953	     -0.22029725	      0.00529998	      0.00027818	    169.65302289
      0.95666916	     -0.06492143	     -0.00010089	     -0.20595091	     -0.06579145	      0.88306664	     -0.00003978	     -0.22029690	      0.00531568	      0.00026515	    170.16234465
      0.95830254	     -0.06492138	     -0.00010274	     -0.20595096	     -0.06578275	      0.88306706	     -0.00004005	     -0.22029699	      0.00533337	      0.00024928	    170.09516210
      0.95993592	     -0.06491912	     -0.00010552	     -0.20594879	     -0.06577402	      0.88306745	     -0.00004031	     -0.22029754	      0.00535193	      0.00023319	    169.32627707
      0.96138276	     -0.06491502	     -0.00010654	     -0.20594479	     -0.06576627	      0.88306778	     -0.00004054	     -0.22029839	      0.00536735	      0.00021736	    170.21937959
      0.96282960	     -0.06491027	     -0.00010827	     -0.20594014	     -0.06575849	      0.88306808	     -0.00004077	     -0.22029948	      0.00538454	      0.00020228	    169.21324686
      0.96427644	     -0.06489989	     -0.00010911	     -0.20592986	     -0.06575069	      0.88306836	     -0.00004099	     -0.22030073	      0.00540056	      0.00018650	    170.05350296
      0.96605793	     -0.06488583	     -0.00011022	     -0.20591594	     -0.06574105	      0.88306868	     -0.00004126	     -0.22030230	      0.00542226	      0.00016816	    168.70193955
      0.96761358	     -0.06485766	     -0.00010997	     -0.20588790	     -0.06573260	      0.88306893	     -0.00004149	     -0.22030357	      0.00543957	      0.00015341	    169.71586292
      0.96916922	     -0.06483339	     -0.00011052	     -0.20586375	     -0.06572413	      0.88306916	     -0.00004171	     -0.22030450	      0.00545759	      0.00014014	    169.66231567
      0.97072486	     -0.06480248	     -0.00011015	     -0.20583297	     -0.06571562	      0.88306937	     -0.00004193	     -0.22030522	      0.00547478	      0.00012835	    170.61097970
      0.97228051	     -0.06477355	     -0.00011055	     -0.20580418	     -0.06570709	      0.88306956	     -0.00004214	     -0.22030565	      0.00549329	      0.00011938	    169.31171337
      0.97383615	     -0.06473069	     -0.00011035	     -0.20576143	     -0.06569853	      0.88306974	     -0.00004235	     -0.22030579	      0.00550941	      0.00011279	    170.80249856
      0.97539179	     -0.06469213	     -0.00011078	     -0.20572298	     -0.06568995	      0.88306991	     -0.00004255	     -0.22030542	      0.00552596	      0.00010885	    170.91060076
      0.97694744	     -0.06464668	     -0.00011077	     -0.20567765	     -0.06568134	      0.88307008	     -0.00004274	     -0.22030469	      0.00554241	      0.00010863	    170.36861844
      0.97850308	     -0.06459640	     -0.00011138	     -0.20562745	     -0.06567271	      0.88307025	     -0.00004293	     -0.22030348	      0.00555685	      0.00011157	    171.34180659
      0.98005872	     -0.06454310	     -0.00011134	     -0.20557424	     -0.06566405	      0.88307043	     -0.00004312	     -0.22030173	      0.00557068	      0.00011765	    172.10978430
      0.98161437	     -0.06449138	     -0.00011188	     -0.20552260	     -0.06565538	      0.88307062	     -0.00004329	     -0.22029947	      0.00558461	      0.00012765	    171.24654580
      0.98317001	     -0.06442830	     -0.00011158	     -0.20545959	     -0.06564668	      0.88307083	     -0.00004346	     -0.22029673	      0.00559576	      0.00014085	    172.73488266
      0.98472566	     -0.06437027	     -0.00011218	     -0.20540162	     -0.06563797	      0.88307106	     -0.00004363	     -0.22029340	      0.00560652	      0.00015707	    173.14216615
      0.98628130	     -0.06430728	     -0.00011259	     -0.20533868	     -0.06562924	      0.88307132	     -0.00004379	     -0.22028960	      0.00561669	      0.00017736	    172.79028665
      0.98783694	     -0.06424032	     -0.00011337	     -0.20527175	     -0.06562049	      0.88307161	     -0.00004394	     -0.22028520	      0.00562427	      0.00019977	    174.30294988
      0.98939259	     -0.06417440	     -0.00011362	     -0.20520586	     -0.06561174	      0.88307194	     -0.00004408	     -0.22028011	      0.00563186	      0.00022542	    174.26396183
      0.99094823	     -0.06410499	     -0.00011470	     -0.20513646	     -0.06560297	      0.88307231	     -0.00004422	     -0.22027441	      0.00563782	      0.00025367	    174.68147243
      0.99249188	     -0.06403617	     -0.00011533	     -0.20506763	     -0.06559426	      0.88307273	     -0.00004436	     -0.22026812	      0.00564213	      0.00028315	    175.60177307
      0.99403552	     -0.06396581	     -0.00011676	     -0.20499726	     -0.06558555	      0.88307319	     -0.00004448	     -0.22026118	      0.00564566	      0.00031506	    175.62965195
      0.99576797	     -0.06388211	     -0.00011718	     -0.20491354	     -0.06557577	      0.88307377	     -0.00004462	     -0.22025260	      0.00564771	      0.00035210	    176.03610055
      0.99725305	     -0.06381263	     -0.00011891	     -0.20484402	     -0.06556738	      0.88307432	     -0.00004473	     -0.22024450	      0.00564793	      0.00038517	    176.42066923
      0.99873813	     -0.06373680	     -0.00011947	     -0.20476814	     -0.06555900	      0.88307491	     -0.00004484	     -0.22023578	      0.00564640	      0.00041862	    177.53052934
      1.00030928	     -0.06366176	     -0.00012126	     -0.20469302	     -0.06555013	      0.88307560	     -0.00004494	     -0.22022581	      0.00564369	      0.00045388	    178.25948899
      1.00188042	     -0.06358312	     -0.00012250	     -0.20461431	     -0.06554126	      0.88307634	     -0.00004504	     -0.22021518	      0.00564035	      0.00049001	    177.79197399
      1.00345157	     -0.06350308	     -0.00012476	     -0.20453416	     -0.06553241	      0.88307714	     -0.00004514	     -0.22020380	      0.00563383	      0.00052487	    179.60564375
      1.00502272	     -0.06342542	     -0.00012606	     -0.20445640	     -0.06552356	      0.88307799	     -0.00004523	     -0.22019169	      0.00562738	      0.00055977	    179.28318094
      1.00660471	     -0.06335065	     -0.00012886	     -0.20438149	     -0.06551466	      0.88307890	     -0.00004531	     -0.22017889	      0.00561880	      0.00059349	    179.65691417
      1.00818670	     -0.06327216	     -0.00012975	     -0.20430287	     -0.06550578	      0.88307987	     -0.00004539	     -0.22016556	      0.00560817	      0.00062516	    180.81685672
      1.00976869	     -0.06320120	     -0.00013267	     -0.20423174	     -0.06549692	      0.88308088	     -0.00004546	     -0.22015161	      0.00559718	      0.00065551	    180.55880761
      1.01117330	     -0.06313419	     -0.00013340	     -0.20416460	     -0.06548907	      0.88308182	     -0.00004551	     -0.22013883	      0.00558516	      0.00067959	    181.92659937
      1.01257791	     -0.06307300	     -0.00013558	     -0.20410325	     -0.06548123	      0.88308279	     -0.00004557	     -0.22012564	      0.00557352	      0.00070246	    181.30550615
      1.01398252	     -0.06300830	     -0.00013723	     -0.20403838	     -0.06547341	      0.88308379	     -0.00004561	     -0.22011210	      0.00555958	      0.00072248	    182.53788492
      1.01587694	     -0.06293177	     -0.00014078	     -0.20396160	     -0.06546290	      0.88308518	     -0.00004566	     -0.22009323	      0.00554133	      0.00074627	    181.15823466
      1.01734996	     -0.06286265	     -0.00014305	     -0.20389227	     -0.06545475	      0.88308629	     -0.00004569	     -0.22007824	      0.00552327	      0.00076218	    183.47513454
      1.01882298	     -0.06280302	     -0.00014621	     -0.20383241	     -0.06544662	      0.88308742	     -0.00004572	     -0.22006281	      0.00550572	      0.00077521	    183.82104999
      1.02029600	     -0.06273977	     -0.00014844	     -0.20376895	     -0.06543853	      0.88308858	     -0.00004574	     -0.22004704	      0.00548702	      0.00078604	    184.17770967
      1.02176902	     -0.06267786	     -0.00015154	     -0.20370680	     -0.06543046	      0.88308974	     -0.00004575	     -0.22003087	      0.00546719	      0.00079464	    184.40235083
      1.02324203	     -0.06261106	     -0.00015384	     -0.20363975	     -0.06542242	      0.88309091	     -0.00004575	     -0.22001430	      0.00544589	      0.00080111	    185.04134602
      1.02485533	     -0.06254171	     -0.00015742	     -0.20357011	     -0.06541366	      0.88309221	     -0.00004575	     -0.21999560	      0.00542082	      0.00080545	    186.22373347
      1.02646862	     -0.06246672	     -0.00016025	     -0.20349484	     -0.06540493	      0.88309351	     -0.00004574	     -0.21997637	      0.00539579	      0.00080899	    185.19385368
      1.02808192	     -0.06239129	     -0.00016473	     -0.20341907	     -0.06539625	      0.88309482	     -0.00004572	     -0.21995655	      0.00536663	      0.00080986	    187.65910512
      1.02969521	     -0.06231221	     -0.00016752	     -0.20333969	     -0.06538761	      0.88309613	     -0.00004568	     -0.21993613	      0.00533827	      0.00081088	    186.66618516
      1.03130851	     -0.06223333	     -0.00017296	     -0.20326044	     -0.06537903	      0.88309744	     -0.00004564	     -0.21991516	      0.00530609	      0.00081022	    188.44554415
      1.03273834	     -0.06215734	     -0.00017456	     -0.20318416	     -0.06537146	      0.88309859	     -0.00004560	     -0.21989607	      0.00527723	      0.00081005	    188.31777972
      1.03416817	     -0.06208070	     -0.00017882	     -0.20310717	     -0.06536394	      0.88309975	     -0.00004555	     -0.21987641	      0.00524574	      0.00080921	    189.68984990
      1.03559800	     -0.06199797	     -0.00018056	     -0.20302414	     -0.06535646	      0.88310091	     -0.00004548	     -0.21985617	      0.00521366	      0.00080928	    189.44531964
      1.03702783	     -0.06191304	     -0.00018384	     -0.20293885	     -0.06534903	      0.88310207	     -0.00004542	     -0.21983530	      0.00517859	      0.00080936	    190.82980894
      1.03877149	     -0.06180793	     -0.00018595	     -0.20283333	     -0.06534004	      0.88310348	     -0.00004532	     -0.21980910	      0.00513507	      0.00081093	    189.97977811
      1.04014323	     -0.06171563	     -0.00018937	     -0.20274065	     -0.06533302	      0.88310459	     -0.00004524	     -0.21978787	      0.00509690	      0.00081290	    192.07172573
      1.04151497	     -0.06162483	     -0.00019098	     -0.20264949	     -0.06532606	      0.88310571	     -0.00004515	     -0.21976603	      0.00505822	      0.00081584	    192.51267775
      1.04288671	     -0.06153198	     -0.00019375	     -0.20255624	     -0.06531915	      0.88310683	     -0.00004506	     -0.21974367	      0.00501741	      0.00081966	    193.38229341
      1.04460928	     -0.06141502	     -0.00019587	     -0.20243879	     -0.06531055	      0.88310825	     -0.00004492	     -0.21971485	      0.00496407	      0.00082592	    193.52413331
      1.04633185	     -0.06129283	     -0.00020040	     -0.20231604	     -0.06530205	      0.88310968	     -0.00004478	     -0.21968531	      0.00490709	      0.00083451	    194.47151481
      1.04752628	     -0.06120724	     -0.00020070	     -0.20223009	     -0.06529621	      0.88311068	     -0.00004467	     -0.21966442	      0.00486557	      0.00084095	    195.51571623
      1.04872072	     -0.06112414	     -0.00020288	     -0.20214659	     -0.06529042	      0.88311169	     -0.00004456	     -0.21964328	      0.00482310	      0.00084803	    196.07818590
      1.05045581	     -0.06100649	     -0.00020539	     -0.20202833	     -0.06528211	      0.88311317	     -0.00004439	     -0.21961223	      0.00475877	      0.00085876	    197.00697039
      1.05219090	     -0.06088920	     -0.00020879	     -0.20191041	     -0.06527391	      0.88311467	     -0.00004420	     -0.21958088	      0.00469174	      0.00087022	    197.65862693
      1.05369568	     -0.06078659	     -0.00020964	     -0.20180726	     -0.06526690	      0.88311599	     -0.00004403	     -0.21955349	      0.00463110	      0.00088054	    198.33321987
      1.05520046	     -0.06069054	     -0.00021314	     -0.20171062	     -0.06525997	      0.88311732	     -0.00004385	     -0.21952599	      0.00456894	      0.00089062	    198.49878386
      1.05670525	     -0.06059226	     -0.00021349	     -0.20161176	     -0.06525315	      0.88311866	     -0.00004366	     -0.21949849	      0.00450405	      0.00089975	    199.66739823
      1.05804762	     -0.06051142	     -0.00021673	     -0.20153036	     -0.06524714	      0.88311988	     -0.00004349	     -0.21947396	      0.00444502	      0.00090712	    200.25540436
      1.05938999	     -0.06043090	     -0.00021762	     -0.20144929	     -0.06524122	      0.88312110	     -0.00004330	     -0.21944951	      0.00438469	      0.00091386	    200.46084297
      1.06073236	     -0.06035371	     -0.00021984	     -0.20137153	     -0.06523537	      0.88312233	     -0.00004311	     -0.21942516	      0.00432270	      0.00091956	    201.06728853
      1.06242478	     -0.06026275	     -0.00022105	     -0.20127985	     -0.06522812	      0.88312389	     -0.00004286	     -0.21939470	      0.00424272	      0.00092482	    201.56381725
      1.06393665	     -0.06018330	     -0.00022402	     -0.20119971	     -0.06522176	      0.88312529	     -0.00004262	     -0.21936779	      0.00416965	      0.00092827	    201.96465419
      1.06544852	     -0.06010761	     -0.00022378	     -0.20112337	     -0.06521552	      0.88312670	     -0.00004238	     -0.21934118	      0.00409491	      0.00092893	    202.73777016
      1.06677375	     -0.06004701	     -0.00022671	     -0.20106215	     -0.06521013	      0.88312793	     -0.00004215	     -0.21931816	      0.00402899	      0.00092818	    202.60789826
      1.06809897	     -0.05998791	     -0.00022718	     -0.20100245	     -0.06520484	      0.88312916	     -0.00004192	     -0.21929546	      0.00396152	      0.00092498	    203.30642905
      1.06942420	     -0.05993294	     -0.00022885	     -0.20094685	     -0.06519963	      0.88313038	     -0.00004169	     -0.21927310	      0.00389378	      0.00092006	    203.25273091
      1.07104154	     -0.05986790	     -0.00022928	     -0.20088106	     -0.06519340	      0.88313186	     -0.00004138	     -0.21924626	      0.00380913	      0.00091036	    204.44592412
      1.07265889	     -0.05981247	     -0.00023126	     -0.20082486	     -0.06518731	      0.88313332	     -0.00004107	     -0.21921993	      0.00372531	      0.00089841	    202.90202809
      1.07406552	     -0.05976113	     -0.00023029	     -0.20077287	     -0.06518212	      0.88313458	     -0.00004079	     -0.21919759	      0.00364948	      0.00088410	    204.67712795
      1.07547215	     -0.05972227	     -0.00023200	     -0.20073333	     -0.06517704	      0.88313581	     -0.00004050	     -0.21917569	      0.00357493	      0.00086754	    203.97462812
      1.07687878	     -0.05968139	     -0.00023117	     -0.20069178	     -0.06517207	      0.88313702	     -0.00004021	     -0.21915435	      0.00349882	      0.00084775	    204.79391600
      1.07828542	     -0.05964871	     -0.00023240	     -0.20065841	     -0.06516720	      0.88313819	     -0.00003990	     -0.21913352	      0.00342320	      0.00082551	    204.40560788
      1.07969205	     -0.05961509	     -0.00023168	     -0.20062412	     -0.06516244	      0.88313934	     -0.00003959	     -0.21911326	      0.00334665	      0.00080035	    204.89796092
      1.08141689	     -0.05958443	     -0.00023355	     -0.20059259	     -0.06515675	      0.88314069	     -0.00003919	     -0.21908914	      0.00325309	      0.00076611	    204.72547266
      1.08270362	     -0.05955980	     -0.00023199	     -0.20056736	     -0.06515261	      0.88314166	     -0.00003888	     -0.21907174	      0.00318272	      0.00073806	    205.08500612
      1.08399034	     -0.05954369	     -0.00023321	     -0.20055061	     -0.06514856	      0.88314259	     -0.00003857	     -0.21905481	      0.00311263	      0.00070834	    204.95435878
      1.08566114	     -0.05952387	     -0.00023277	     -0.20052997	     -0.06514343	      0.88314374	     -0.00003816	     -0.21903366	      0.00302122	      0.00066690	    205.22210857
      1.08714282	     -0.05951558	     -0.00023487	     -0.20052092	     -0.06513901	      0.88314470	     -0.00003778	     -0.21901563	      0.00294041	      0.00062811	    205.13861053
      1.08862449	     -0.05950408	     -0.00023349	     -0.20050872	     -0.06513472	      0.88314560	     -0.00003739	     -0.21899837	      0.00285967	      0.00058767	    204.99167219
      1.09010616	     -0.05950240	     -0.00023640	     -0.20050627	     -0.06513054	      0.88314644	     -0.00003700	     -0.21898177	      0.00277893	      0.00054540	    205.23115826
      1.09134861	     -0.05949767	     -0.00023499	     -0.20050096	     -0.06512713	      0.88314709	     -0.00003666	     -0.21896843	      0.00271158	      0.00050930	    204.98833278
      1.09259106	     -0.05949795	     -0.00023605	     -0.20050062	     -0.06512380	      0.88314770	     -0.00003631	     -0.21895551	      0.00264412	      0.00047220	    205.28979656
      1.09419883	     -0.05949985	     -0.00023535	     -0.20050176	     -0.06511962	      0.88314842	     -0.00003585	     -0.21893949	      0.00255763	      0.00042390	    204.71217397
      1.09560167	     -0.05950305	     -0.00023591	     -0.20050426	     -0.06511609	      0.88314899	     -0.00003544	     -0.21892609	      0.00248148	      0.00038103	    205.57147659
      1.09700451	     -0.05950913	     -0.00023497	     -0.20050969	     -0.06511266	      0.88314949	     -0.00003503	     -0.21891321	      0.00240685	      0.00033889	    204.47377473
      1.09840735	     -0.05951463	     -0.00023534	     -0.20051451	     -0.06510933	      0.88314994	     -0.00003460	     -0.21890085	      0.00233123	      0.00029650	    205.36035852
      1.09981020	     -0.05952381	     -0.00023445	     -0.20052303	     -0.06510612	      0.88315032	     -0.00003417	     -0.21888897	      0.00225688	      0.00025485	    204.79018466
      1.10121304	     -0.05953353	     -0.00023466	     -0.20053209	     -0.06510300	      0.88315065	     -0.00003373	     -0.21887758	      0.00218215	      0.00021353	    205.34685041
      1.10261588	     -0.05954494	     -0.00023421	     -0.20054285	     -0.06509999	      0.88315092	     -0.00003328	     -0.21886668	      0.00210868	      0.00017369	    204.40645772
      1.10401872	     -0.05955689	     -0.00023477	     -0.20055413	     -0.06509709	      0.88315114	     -0.00003282	     -0.21885629	      0.00203442	      0.00013454	    205.19559874
      1.10542156	     -0.05957245	     -0.00023438	     -0.20056904	     -0.06509428	      0.88315130	     -0.00003236	     -0.21884641	      0.00196149	      0.00009693	    204.51394261
      1.10682440	     -0.05958735	     -0.00023468	     -0.20058329	     -0.06509158	      0.88315141	     -0.00003189	     -0.21883702	      0.00188821	      0.00006039	    205.03783482
      1.10851073	     -0.05961046	     -0.00023379	     -0.20060565	     -0.06508847	      0.88315148	     -0.00003131	     -0.21882633	      0.00180196	      0.00001883	    203.62764102
      1.10977903	     -0.05962358	     -0.00023429	     -0.20061817	     -0.06508623	      0.88315148	     -0.00003086	     -0.21881871	      0.00173606	     -0.00001124	    204.84615355
      1.11104734	     -0.05964246	     -0.00023362	     -0.20063649	     -0.06508407	      0.88315145	     -0.00003041	     -0.21881140	      0.00167156	     -0.00003982	    204.46470914
      1.11265077	     -0.05966615	     -0.00023357	     -0.20065947	     -0.06508145	      0.88315136	     -0.00002984	     -0.21880268	      0.00159024	     -0.00007424	    204.55301904
      1.11425420	     -0.05969214	     -0.00023205	     -0.20068477	     -0.06507897	      0.88315121	     -0.00002925	     -0.21879446	      0.00151006	     -0.00010610	    203.69189942
      1.11559627	     -0.05971346	     -0.00023258	     -0.20070549	     -0.06507699	      0.88315106	     -0.00002875	     -0.21878799	      0.00144273	     -0.00013129	    204.33760171
      1.11693835	     -0.05973767	     -0.00023130	     -0.20072913	     -0.06507510	      0.88315086	     -0.00002824	     -0.21878185	      0.00137635	     -0.00015510	    204.10186230
      1.11828042	     -0.05976224	     -0.00023110	     -0.20075312	     -0.06507329	      0.88315064	     -0.00002773	     -0.21877606	      0.00131065	     -0.00017718	    203.79013932
      1.11991125	     -0.05979336	     -0.00022954	     -0.20078356	     -0.06507122	      0.88315033	     -0.00002709	     -0.21876948	      0.00123086	     -0.00020260	    204.17466259
      1.12154208	     -0.05983041	     -0.00022973	     -0.20081993	     -0.06506928	      0.88314998	     -0.00002645	     -0.21876340	      0.00115348	     -0.00022509	    202.31670022
      1.12282371	     -0.05985351	     -0.00022748	     -0.20084251	     -0.06506784	      0.88314968	     -0.00002594	     -0.21875900	      0.00109142	     -0.00024178	    203.26007567
      1.12410534	     -0.05988357	     -0.00022717	     -0.20087204	     -0.06506648	      0.88314936	     -0.00002542	     -0.21875488	      0.00103069	     -0.00025758	    203.37387984
      1.12567362	     -0.05992167	     -0.00022544	     -0.20090953	     -0.06506492	      0.88314894	     -0.00002478	     -0.21875028	      0.00095791	     -0.00027518	    202.29619670
      1.12724191	     -0.05995860	     -0.00022512	     -0.20094581	     -0.06506348	      0.88314850	     -0.00002412	     -0.21874616	      0.00088461	     -0.00029187	    203.39462856
      1.12857246	     -0.05999480	     -0.00022298	     -0.20098152	     -0.06506234	      0.88314810	     -0.00002356	     -0.21874299	      0.00082460	     -0.00030460	    202.07344758
      1.12990301	     -0.06002955	     -0.00022263	     -0.20101575	     -0.06506128	      0.88314769	     -0.00002300	     -0.21874018	      0.00076422	     -0.00031694	    202.45189415
      1.13123356	     -0.06006670	     -0.00022125	     -0.20105239	     -0.06506030	      0.88314726	     -0.00002243	     -0.21873770	      0.00070521	     -0.00032830	    201.77653186
      1.13289185	     -0.06011445	     -0.00022049	     -0.20109950	     -0.06505920	      0.88314670	     -0.00002170	     -0.21873509	      0.00063170	     -0.00034230	    202.50984673
      1.13432377	     -0.06015759	     -0.00021833	     -0.20114214	     -0.06505833	      0.88314621	     -0.00002107	     -0.21873325	      0.00057076	     -0.00035255	    200.64762261
      1.13575568	     -0.06020029	     -0.00021751	     -0.20118430	     -0.06505756	      0.88314569	     -0.00002043	     -0.21873181	      0.00050890	     -0.00036346	    201.75089034
      1.13718760	     -0.06024817	     -0.00021524	     -0.20123170	     -0.06505688	      0.88314517	     -0.00001979	     -0.21873076	      0.00044989	     -0.00037311	    199.87622770
      1.13861951	     -0.06029198	     -0.00021432	     -0.20127500	     -0.06505627	      0.88314462	     -0.00001914	     -0.21873010	      0.00039007	     -0.00038300	    200.84953749
      1.14005143	     -0.06034194	     -0.00021240	     -0.20132448	     -0.06505576	      0.88314407	     -0.00001848	     -0.21872977	      0.00033248	     -0.00039248	    199.84781679
      1.14148334	     -0.06038982	     -0.00021187	     -0.20137186	     -0.06505532	      0.88314350	     -0.00001781	     -0.21872981	      0.00027531	     -0.00040177	    199.92996849
      1.14291526	     -0.06044104	     -0.00021004	     -0.20142261	     -0.06505497	      0.88314292	     -0.00001714	     -0.21873017	      0.00021952	     -0.00041092	    199.27376403
      1.14434717	     -0.06049143	     -0.00020942	     -0.20147253	     -0.06505469	      0.88314232	     -0.00001646	     -0.21873087	      0.00016468	     -0.00041983	    198.99366983
      1.14577909	     -0.06054305	     -0.00020755	     -0.20152369	     -0.06505450	      0.88314172	     -0.00001577	     -0.21873185	      0.00011085	     -0.00042874	    198.62393142
      1.14721100	     -0.06059510	     -0.00020676	     -0.20157529	     -0.06505438	      0.88314110	     -0.00001508	     -0.21873313	      0.00005822	     -0.00043752	    198.31124244
      1.14864292	     -0.06064782	     -0.00020480	     -0.20162759	     -0.06505433	      0.88314046	     -0.00001438	     -0.21873465	      0.00000667	     -0.00044632	    197.89678791
      1.15007483	     -0.06070017	     -0.00020374	     -0.20167951	     -0.06505436	      0.88313982	     -0.00001367	     -0.21873643	     -0.00004372	     -0.00045505	    197.57412175
      1.15150675	     -0.06075188	     -0.00020153	     -0.20173082	     -0.06505445	      0.88313916	     -0.00001296	     -0.21873840	     -0.00009281	     -0.00046349	    196.91403851
      1.15293866	     -0.06080345	     -0.00020002	     -0.20178198	     -0.06505462	      0.88313849	     -0.00001224	     -0.21874057	     -0.00014126	     -0.00047209	    197.11248362
      1.15480565	     -0.06087213	     -0.00019600	     -0.20185019	     -0.06505494	      0.88313760	     -0.00001129	     -0.21874368	     -0.00020149	     -0.00048284	    195.33842796
      1.15602861	     -0.06091110	     -0.00019468	     -0.20188883	     -0.06505521	      0.88313700	     -0.00001066	     -0.21874585	     -0.00024121	     -0.00048967	    196.20694080
      1.15725158	     -0.06095303	     -0.00019188	     -0.20193046	     -0.06505553	      0.88313640	     -0.00001003	     -0.21874809	     -0.00027944	     -0.00049643	    195.93828596
      1.15901943	     -0.06101201	     -0.00018806	     -0.20198903	     -0.06505607	      0.88313552	     -0.00000911	     -0.21875153	     -0.00033281	     -0.00050541	    194.82871505
      1.16078728	     -0.06106192	     -0.00018240	     -0.20203855	     -0.06505671	      0.88313461	     -0.00000817	     -0.21875516	     -0.00038638	     -0.00051410	    195.97068872
      1.16223445	     -0.06110835	     -0.00017938	     -0.20208465	     -0.06505730	      0.88313387	     -0.00000740	     -0.21875817	     -0.00042720	     -0.00052005	    194.40426607
      1.16368161	     -0.06114505	     -0.00017350	     -0.20212108	     -0.06505795	      0.88313311	     -0.00000662	     -0.21876133	     -0.00046860	     -0.00052570	    194.67927060
      1.16512878	     -0.06118311	     -0.00016949	     -0.20215884	     -0.06505865	      0.88313234	     -0.00000583	     -0.21876454	     -0.00050851	     -0.00053035	    194.16469448
      1.16657594	     -0.06121523	     -0.00016308	     -0.20219070	     -0.06505942	      0.88313157	     -0.00000503	     -0.21876784	     -0.00054817	     -0.00053436	    194.18527659
      1.16802311	     -0.06124739	     -0.00015828	     -0.20222258	     -0.06506024	      0.88313080	     -0.00000423	     -0.21877121	     -0.00058657	     -0.00053697	    193.43697711
      1.16947027	     -0.06127194	     -0.00015146	     -0.20224688	     -0.06506112	      0.88313002	     -0.00000341	     -0.21877465	     -0.00062517	     -0.00053881	    193.72829612
      1.17132084	     -0.06131008	     -0.00014525	     -0.20228467	     -0.06506232	      0.88312902	     -0.00000237	     -0.21877909	     -0.00067261	     -0.00053951	    192.33107215
      1.17252632	     -0.06132008	     -0.00013819	     -0.20229449	     -0.06506315	      0.88312837	     -0.00000167	     -0.21878214	     -0.00070436	     -0.00053817	    192.95334511
      1.17373180	     -0.06133582	     -0.00013303	     -0.20231002	     -0.06506402	      0.88312772	     -0.00000098	     -0.21878516	     -0.00073517	     -0.00053651	    192.96149023
      1.17544838	     -0.06135470	     -0.00012463	     -0.20232862	     -0.06506531	      0.88312681	      0.00000001	     -0.21878957	     -0.00077866	     -0.00053291	    192.94977011
      1.17716496	     -0.06136996	     -0.00011724	     -0.20234359	     -0.06506669	      0.88312590	      0.00000102	     -0.21879408	     -0.00082156	     -0.00052737	    192.50666795
      1.17869307	     -0.06137469	     -0.00010846	     -0.20234808	     -0.06506797	      0.88312510	      0.00000192	     -0.21879821	     -0.00085994	     -0.00052027	    192.36285994
      1.18022119	     -0.06138532	     -0.00010273	     -0.20235844	     -0.06506932	      0.88312431	      0.00000282	     -0.21880237	     -0.00089753	     -0.00051179	    191.51586436
      1.18174931	     -0.06138173	     -0.00009333	     -0.20235461	     -0.06507072	      0.88312353	      0.00000373	     -0.21880670	     -0.00093618	     -0.00050218	    192.37356171
      1.18310499	     -0.06138773	     -0.00008850	     -0.20236036	     -0.06507201	      0.88312286	      0.00000454	     -0.21881054	     -0.00096988	     -0.00049271	    192.13240282
      1.18446068	     -0.06138485	     -0.00008115	     -0.20235727	     -0.06507335	      0.88312220	      0.00000535	     -0.21881452	     -0.00100330	     -0.00048160	    191.51564915
      1.18581636	     -0.06138204	     -0.00007532	     -0.20235421	     -0.06507473	      0.88312155	      0.00000617	     -0.21881856	     -0.00103758	     -0.00046979	    191.89694408
      1.18766927	     -0.06137551	     -0.00006579	     -0.20234738	     -0.06507670	      0.88312070	      0.00000728	     -0.21882421	     -0.00108337	     -0.00045163	    190.59465932
      1.18914856	     -0.06136747	     -0.00006052	     -0.20233904	     -0.06507833	      0.88312004	      0.00000818	     -0.21882881	     -0.00112181	     -0.00043612	    191.92017060
      1.19062785	     -0.06135768	     -0.00005236	     -0.20232901	     -0.06508001	      0.88311941	      0.00000907	     -0.21883350	     -0.00115902	     -0.00041963	    191.30134512
      1.19210715	     -0.06135020	     -0.00004728	     -0.20232122	     -0.06508176	      0.88311880	      0.00000997	     -0.21883827	     -0.00119687	     -0.00040227	    191.37242218
      1.19358644	     -0.06133670	     -0.00003950	     -0.20230746	     -0.06508356	      0.88311822	      0.00001086	     -0.21884319	     -0.00123463	     -0.00038399	    190.96953553
      1.19506573	     -0.06132517	     -0.00003461	     -0.20229563	     -0.06508541	      0.88311766	      0.00001176	     -0.21884817	     -0.00127316	     -0.00036552	    191.53555608
      1.19654503	     -0.06131089	     -0.00002704	     -0.20228109	     -0.06508732	      0.88311714	      0.00001266	     -0.21885328	     -0.00131114	     -0.00034642	    190.95477239
      1.19802432	     -0.06129824	     -0.00002241	     -0.20226811	     -0.06508929	      0.88311664	      0.00001355	     -0.21885847	     -0.00135023	     -0.00032752	    191.69836582
      1.19950361	     -0.06128288	     -0.00001498	     -0.20225248	     -0.06509132	      0.88311617	      0.00001445	     -0.21886378	     -0.00138815	     -0.00030770	    190.34403326
      1.20098291	     -0.06126562	     -0.00001050	     -0.20223490	     -0.06509340	      0.88311573	      0.00001534	     -0.21886917	     -0.00142801	     -0.00028839	    191.58543118
      1.20246220	     -0.06124980	     -0.00000329	     -0.20221879	     -0.06509554	      0.88311532	      0.00001624	     -0.21887463	     -0.00146688	     -0.00026921	    191.00737678
      1.20394149	     -0.06123313	      0.00000095	     -0.20220179	     -0.06509774	      0.88311493	      0.00001713	     -0.21888022	     -0.00150644	     -0.00025018	    191.24677324
      1.20542079	     -0.06121403	      0.00000801	     -0.20218240	     -0.06510000	      0.88311458	      0.00001802	     -0.21888591	     -0.00154589	     -0.00023146	    190.82875069
      1.20690008	     -0.06119745	      0.00001198	     -0.20216548	     -0.06510231	      0.88311425	      0.00001891	     -0.21889170	     -0.00158605	     -0.00021337	    191.33723595
      1.20837937	     -0.06117880	      0.00001880	     -0.20214652	     -0.06510469	      0.88311394	      0.00001979	     -0.21889763	     -0.00162632	     -0.00019632	    191.48447770
      1.20985867	     -0.06116251	      0.00002276	     -0.20212989	     -0.06510712	      0.88311367	      0.00002067	     -0.21890367	     -0.00166605	     -0.00017924	    190.67257154
      1.21133796	     -0.06114008	      0.00002945	     -0.20210715	     -0.06510962	      0.88311341	      0.00002156	     -0.21890987	     -0.00170725	     -0.00016350	    191.49401589
      1.21281726	     -0.06112365	      0.00003338	     -0.20209037	     -0.06511218	      0.88311318	      0.00002243	     -0.21891614	     -0.00174785	     -0.00014864	    191.25645804
      1.21429655	     -0.06110124	      0.00004004	     -0.20206765	     -0.06511479	      0.88311297	      0.00002331	     -0.21892258	     -0.00178882	     -0.00013442	    191.10533025
      1.21577584	     -0.06108332	      0.00004383	     -0.20204937	     -0.06511747	      0.88311278	      0.00002418	     -0.21892912	     -0.00183038	     -0.00012138	    191.49810657
      1.21725514	     -0.06106172	      0.00005050	     -0.20202745	     -0.06512021	      0.88311261	      0.00002505	     -0.21893584	     -0.00187197	     -0.00010944	    191.52832675
      1.21873443	     -0.06104409	      0.00005430	     -0.20200946	     -0.06512301	      0.88311246	      0.00002592	     -0.21894269	     -0.00191359	     -0.00009827	    191.21787203
      1.22021372	     -0.06102054	      0.00006090	     -0.20198558	     -0.06512587	      0.88311232	      0.00002678	     -0.21894972	     -0.00195578	     -0.00008807	    191.28757420
      1.22169302	     -0.06100485	      0.00006447	     -0.20196951	     -0.06512879	      0.88311220	      0.00002764	     -0.21895689	     -0.00199858	     -0.00007925	    191.85257162
      1.22317231	     -0.06098523	      0.00007080	     -0.20194957	     -0.06513178	      0.88311209	      0.00002849	     -0.21896434	     -0.00204086	     -0.00007110	    191.28177198
      1.22465160	     -0.06097110	      0.00007407	     -0.20193504	     -0.06513483	      0.88311199	      0.00002934	     -0.21897208	     -0.00208407	     -0.00006422	    191.54919250
      1.22613090	     -0.06095691	      0.00007990	     -0.20192051	     -0.06513795	      0.88311190	      0.00003019	     -0.21898025	     -0.00212741	     -0.00005857	    191.57984482
      1.22761019	     -0.06095188	      0.00008300	     -0.20191507	     -0.06514113	      0.88311181	      0.00003103	     -0.21898889	     -0.00217106	     -0.00005441	    191.65808388
      1.22908948	     -0.06094454	      0.00008910	     -0.20190738	     -0.06514437	      0.88311174	      0.00003187	     -0.21899816	     -0.00221472	     -0.00005157	    191.38721440
      1.23056878	     -0.06094578	      0.00009268	     -0.20190823	     -0.06514768	      0.88311166	      0.00003271	     -0.21900803	     -0.00225866	     -0.00005030	    191.25299322
      1.23204807	     -0.06094571	      0.00009906	     -0.20190782	     -0.06515105	      0.88311159	      0.00003354	     -0.21901863	     -0.00230279	     -0.00005105	    191.36639084
      1.23352736	     -0.06095416	      0.00010293	     -0.20191587	     -0.06515449	      0.88311151	      0.00003437	     -0.21902990	     -0.00234685	     -0.00005394	    191.41572161
      1.23500666	     -0.06095845	      0.00010981	     -0.20191983	     -0.06515800	      0.88311143	      0.00003519	     -0.21904192	     -0.00239057	     -0.00005868	    191.09916988
      1.23648595	     -0.06096957	      0.00011460	     -0.20193058	     -0.06516157	      0.88311133	      0.00003601	     -0.21905461	     -0.00243428	     -0.00006533	    190.89639722
      1.23796524	     -0.06097932	      0.00012200	     -0.20194001	     -0.06516520	      0.88311123	      0.00003683	     -0.21906808	     -0.00247798	     -0.00007429	    191.03741271
      1.23944454	     -0.06099851	      0.00012662	     -0.20195884	     -0.06516890	      0.88311111	      0.00003763	     -0.21908228	     -0.00252124	     -0.00008545	    190.88816458
      1.24092383	     -0.06101244	      0.00013383	     -0.20197245	     -0.06517266	      0.88311098	      0.00003844	     -0.21909729	     -0.00256408	     -0.00009838	    190.64679219
      1.24240312	     -0.06103336	      0.00013830	     -0.20199301	     -0.06517648	      0.88311082	      0.00003924	     -0.21911294	     -0.00260656	     -0.00011318	    190.41236846
      1.24388242	     -0.06105056	      0.00014509	     -0.20200989	     -0.06518037	      0.88311064	      0.00004003	     -0.21912931	     -0.00264867	     -0.00012959	    190.29867845
      1.24536171	     -0.06107137	      0.00014913	     -0.20203034	     -0.06518432	      0.88311044	      0.00004081	     -0.21914622	     -0.00269066	     -0.00014770	    190.54691575
      1.24684100	     -0.06108930	      0.00015503	     -0.20204795	     -0.06518833	      0.88311021	      0.00004159	     -0.21916374	     -0.00273162	     -0.00016667	    189.93031205
      1.24832030	     -0.06110969	      0.00015814	     -0.20206799	     -0.06519240	      0.88310994	      0.00004236	     -0.21918175	     -0.00277259	     -0.00018648	    189.89302804
      1.24979959	     -0.06112282	      0.00016357	     -0.20208080	     -0.06519653	      0.88310965	      0.00004313	     -0.21920016	     -0.00281335	     -0.00020721	    190.35707244
      1.25127888	     -0.06114149	      0.00016572	     -0.20209911	     -0.06520072	      0.88310933	      0.00004388	     -0.21921876	     -0.00285266	     -0.00022750	    189.42093387
      1.25275818	     -0.06115256	      0.00016992	     -0.20210985	     -0.06520497	      0.88310898	      0.00004462	     -0.21923755	     -0.00289284	     -0.00024817	    190.37106852
      1.25423747	     -0.06116876	      0.00017201	     -0.20212571	     -0.06520928	      0.88310860	      0.00004536	     -0.21925638	     -0.00293128	     -0.00026758	    189.38705088
      1.25571676	     -0.06117688	      0.00017594	     -0.20213351	     -0.06521365	      0.88310819	      0.00004608	     -0.21927526	     -0.00297056	     -0.00028655	    190.17075325
      1.25719606	     -0.06119297	      0.00017705	     -0.20214925	     -0.06521807	      0.88310775	      0.00004679	     -0.21929403	     -0.00300836	     -0.00030399	    189.35627298
      1.25867535	     -0.06119995	      0.00017970	     -0.20215589	     -0.06522255	      0.88310729	      0.00004749	     -0.21931276	     -0.00304685	     -0.00032027	    190.15747861
      1.26015464	     -0.06121630	      0.00017965	     -0.20217188	     -0.06522708	      0.88310680	      0.00004818	     -0.21933128	     -0.00308407	     -0.00033473	    189.59985037
      1.26163394	     -0.06122522	      0.00018103	     -0.20218046	     -0.06523167	      0.88310630	      0.00004886	     -0.21934973	     -0.00312154	     -0.00034741	    189.92481315
      1.26311323	     -0.06124087	      0.00018021	     -0.20219574	     -0.06523632	      0.88310578	      0.00004953	     -0.21936793	     -0.00315840	     -0.00035807	    189.78809527
      1.26459252	     -0.06125238	      0.00018082	     -0.20220690	     -0.06524102	      0.88310524	      0.00005019	     -0.21938597	     -0.00319540	     -0.00036707	    190.40934312
      1.26607182	     -0.06127140	      0.00017934	     -0.20222556	     -0.06524577	      0.88310469	      0.00005083	     -0.21940375	     -0.00323106	     -0.00037353	    189.53398602
      1.26755111	     -0.06128476	      0.00017917	     -0.20223857	     -0.06525058	      0.88310414	      0.00005147	     -0.21942136	     -0.00326771	     -0.00037861	    190.61785964
      1.26903040	     -0.06130679	      0.00017702	     -0.20226024	     -0.06525544	      0.88310357	      0.00005209	     -0.21943869	     -0.00330265	     -0.00038143	    189.78267444
      1.27050970	     -0.06132271	      0.00017618	     -0.20227581	     -0.06526035	      0.88310301	      0.00005270	     -0.21945585	     -0.00333806	     -0.00038267	    190.20783235
      1.27198899	     -0.06134831	      0.00017323	     -0.20230104	     -0.06526531	      0.88310244	      0.00005330	     -0.21947273	     -0.00337279	     -0.00038240	    190.27373858
      1.27346828	     -0.06137003	      0.00017171	     -0.20232241	     -0.06527033	      0.88310188	      0.00005389	     -0.21948947	     -0.00340705	     -0.00038079	    190.36661728
      1.27494758	     -0.06139954	      0.00016854	     -0.20235156	     -0.06527539	      0.88310132	      0.00005447	     -0.21950596	     -0.00344058	     -0.00037787	    190.03786680
      1.27642687	     -0.06142576	      0.00016656	     -0.20237744	     -0.06528051	      0.88310076	      0.00005504	     -0.21952232	     -0.00347384	     -0.00037393	    190.08147983
      1.27790616	     -0.06145736	      0.00016350	     -0.20240870	     -0.06528567	      0.88310021	      0.00005560	     -0.21953844	     -0.00350673	     -0.00036945	    190.42551205
      1.27938546	     -0.06148971	      0.00016159	     -0.20244072	     -0.06529088	      0.88309967	      0.00005616	     -0.21955439	     -0.00353857	     -0.00036413	    190.16958747
      1.28086475	     -0.06152499	      0.00015838	     -0.20247567	     -0.06529614	      0.88309913	      0.00005670	     -0.21957014	     -0.00356980	     -0.00035817	    189.88755382
      1.28234404	     -0.06155739	      0.00015651	     -0.20250776	     -0.06530144	      0.88309861	      0.00005723	     -0.21958572	     -0.00360078	     -0.00035227	    190.29952259
      1.28415562	     -0.06160764	      0.00015214	     -0.20255761	     -0.06530800	      0.88309798	      0.00005787	     -0.21960447	     -0.00363696	     -0.00034496	    189.53086332
      1.28545173	     -0.06163486	      0.00015131	     -0.20258459	     -0.06531273	      0.88309753	      0.00005832	     -0.21961775	     -0.00366291	     -0.00033965	    189.93072196
      1.28674784	     -0.06167009	      0.00014867	     -0.20261956	     -0.06531749	      0.88309710	      0.00005876	     -0.21963082	     -0.00368795	     -0.00033474	    189.81184443
      1.28848798	     -0.06171596	      0.00014637	     -0.20266510	     -0.06532394	      0.88309652	      0.00005935	     -0.21964815	     -0.00372063	     -0.00032873	    189.47075926
      1.29004667	     -0.06175955	      0.00014302	     -0.20270839	     -0.06532976	      0.88309601	      0.00005986	     -0.21966341	     -0.00374902	     -0.00032345	    188.92892712
      1.29160535	     -0.06179701	      0.00014165	     -0.20274558	     -0.06533563	      0.88309551	      0.00006037	     -0.21967849	     -0.00377761	     -0.00031948	    189.93390096
      1.29316404	     -0.06184755	      0.00013777	     -0.20279583	     -0.06534154	      0.88309501	      0.00006086	     -0.21969328	     -0.00380345	     -0.00031567	    188.02943001
      1.29472273	     -0.06188168	      0.00013681	     -0.20282971	     -0.06534749	      0.88309453	      0.00006135	     -0.21970798	     -0.00383085	     -0.00031292	    189.47673775
      1.29604694	     -0.06192541	      0.00013332	     -0.20287319	     -0.06535257	      0.88309411	      0.00006176	     -0.21972017	     -0.00385231	     -0.00031135	    188.92258050
      1.29737115	     -0.06196122	      0.00013167	     -0.20290879	     -0.06535769	      0.88309370	      0.00006216	     -0.21973231	     -0.00387322	     -0.00030995	    188.42013858
      1.29869536	     -0.06199932	      0.00012924	     -0.20294668	     -0.06536283	      0.88309329	      0.00006255	     -0.21974427	     -0.00389414	     -0.00030950	    188.66283042
      1.30061889	     -0.06205706	      0.00012635	     -0.20300413	     -0.06537035	      0.88309270	      0.00006311	     -0.21976145	     -0.00392204	     -0.00030940	    186.70971799
      1.30215218	     -0.06209823	      0.00012301	     -0.20304504	     -0.06537638	      0.88309222	      0.00006355	     -0.21977493	     -0.00394573	     -0.00031021	    188.15837892
      1.30368548	     -0.06214312	      0.00012099	     -0.20308972	     -0.06538245	      0.88309174	      0.00006398	     -0.21978820	     -0.00396717	     -0.00031168	    187.77137649
      1.30521877	     -0.06219037	      0.00011741	     -0.20313672	     -0.06538855	      0.88309126	      0.00006440	     -0.21980133	     -0.00398857	     -0.00031445	    188.36994535
      1.30675207	     -0.06223576	      0.00011546	     -0.20318193	     -0.06539468	      0.88309078	      0.00006481	     -0.21981432	     -0.00400773	     -0.00031673	    186.74564993
      1.30828536	     -0.06227881	      0.00011177	     -0.20322474	     -0.06540084	      0.88309029	      0.00006521	     -0.21982713	     -0.00402832	     -0.00032061	    188.19496563
      1.30981865	     -0.06232498	      0.00011000	     -0.20327074	     -0.06540703	      0.88308980	      0.00006560	     -0.21983972	     -0.00404606	     -0.00032416	    186.62153403
      1.31135195	     -0.06236893	      0.00010608	     -0.20331447	     -0.06541325	      0.88308930	      0.00006599	     -0.21985212	     -0.00406523	     -0.00032909	    188.05963381
      1.31288524	     -0.06241396	      0.00010448	     -0.20335935	     -0.06541950	      0.88308879	      0.00006636	     -0.21986430	     -0.00408129	     -0.00033320	    185.97129819
      1.31441854	     -0.06245431	      0.00010047	     -0.20339949	     -0.06542577	      0.88308827	      0.00006673	     -0.21987626	     -0.00409934	     -0.00033847	    187.78822871
      1.31595183	     -0.06249885	      0.00009899	     -0.20344388	     -0.06543206	      0.88308775	      0.00006709	     -0.21988793	     -0.00411434	     -0.00034343	    186.16865274
      1.31748512	     -0.06253704	      0.00009507	     -0.20348188	     -0.06543838	      0.88308722	      0.00006744	     -0.21989936	     -0.00413025	     -0.00034842	    186.82640515
      1.31901842	     -0.06257882	      0.00009357	     -0.20352353	     -0.06544473	      0.88308668	      0.00006779	     -0.21991045	     -0.00414504	     -0.00035360	    186.72073032
      1.32055171	     -0.06261688	      0.00008943	     -0.20356141	     -0.06545110	      0.88308614	      0.00006812	     -0.21992127	     -0.00415924	     -0.00035843	    186.92613930
      1.32208501	     -0.06265496	      0.00008826	     -0.20359937	     -0.06545748	      0.88308558	      0.00006845	     -0.21993176	     -0.00417236	     -0.00036292	    186.33478334
      1.32361830	     -0.06269099	      0.00008389	     -0.20363524	     -0.06546389	      0.88308502	      0.00006877	     -0.21994194	     -0.00418541	     -0.00036713	    186.77213579
      1.32515159	     -0.06272414	      0.00008279	     -0.20366828	     -0.06547032	      0.88308446	      0.00006908	     -0.21995175	     -0.00419731	     -0.00037069	    186.26420979
      1.32648588	     -0.06275157	      0.00007923	     -0.20369558	     -0.06547593	      0.88308396	      0.00006935	     -0.21995993	     -0.00420799	     -0.00037369	    187.16512669
      1.32782017	     -0.06277660	      0.00007741	     -0.20372051	     -0.06548155	      0.88308346	      0.00006961	     -0.21996778	     -0.00421721	     -0.00037552	    186.48199509
      1.32915446	     -0.06279717	      0.00007508	     -0.20374098	     -0.06548718	      0.88308296	      0.00006986	     -0.21997521	     -0.00422695	     -0.00037704	    187.12256065
      1.33096197	     -0.06282522	      0.00007234	     -0.20376892	     -0.06549483	      0.88308228	      0.00007020	     -0.21998458	     -0.00423810	     -0.00037722	    185.62716454
      1.33258848	     -0.06283846	      0.00006944	     -0.20378203	     -0.06550173	      0.88308166	      0.00007049	     -0.21999235	     -0.00425012	     -0.00037600	    187.53719587
      1.33421500	     -0.06285766	      0.00006744	     -0.20380112	     -0.06550866	      0.88308105	      0.00007078	     -0.21999932	     -0.00425995	     -0.00037337	    186.80460038
      1.33567275	     -0.06286673	      0.00006465	     -0.20381009	     -0.06551487	      0.88308051	      0.00007103	     -0.22000505	     -0.00426944	     -0.00036920	    187.47239682
      1.33713049	     -0.06288069	      0.00006243	     -0.20382395	     -0.06552110	      0.88307998	      0.00007128	     -0.22001028	     -0.00427858	     -0.00036449	    187.71412774
      1.33858824	     -0.06289170	      0.00005944	     -0.20383485	     -0.06552735	      0.88307945	      0.00007152	     -0.22001512	     -0.00428700	     -0.00035794	    187.11238295
      1.34004599	     -0.06290252	      0.00005651	     -0.20384556	     -0.06553360	      0.88307894	      0.00007175	     -0.22001961	     -0.00429643	     -0.00035063	    187.84942667
      1.34204361	     -0.06291903	      0.00005167	     -0.20386191	     -0.06554220	      0.88307825	      0.00007206	     -0.22002528	     -0.00430889	     -0.00033940	    188.38688117
      1.34339677	     -0.06293231	      0.00004909	     -0.20387509	     -0.06554803	      0.88307779	      0.00007226	     -0.22002884	     -0.00431713	     -0.00033018	    187.79662377
      1.34474993	     -0.06294375	      0.00004597	     -0.20388642	     -0.06555388	      0.88307735	      0.00007246	     -0.22003225	     -0.00432553	     -0.00032051	    187.84067217
      1.34641868	     -0.06296180	      0.00004274	     -0.20390434	     -0.06556111	      0.88307683	      0.00007270	     -0.22003628	     -0.00433655	     -0.00030939	    188.82639317
      1.34808743	     -0.06298379	      0.00003909	     -0.20392621	     -0.06556835	      0.88307632	      0.00007294	     -0.22004019	     -0.00434543	     -0.00029718	    186.83167325
      1.34975619	     -0.06299988	      0.00003624	     -0.20394216	     -0.06557561	      0.88307584	      0.00007316	     -0.22004409	     -0.00435760	     -0.00028673	    189.61588811
      1.35142494	     -0.06302785	      0.00003203	     -0.20397001	     -0.06558289	      0.88307537	      0.00007338	     -0.22004779	     -0.00436592	     -0.00027632	    187.47656449
      1.35309369	     -0.06304138	      0.00003055	     -0.20398345	     -0.06559019	      0.88307491	      0.00007360	     -0.22005160	     -0.00437633	     -0.00026693	    188.55550132
      1.35449111	     -0.06306527	      0.00002630	     -0.20400722	     -0.06559631	      0.88307454	      0.00007377	     -0.22005458	     -0.00438390	     -0.00026031	    188.32554263
      1.35588853	     -0.06308195	      0.00002469	     -0.20402382	     -0.06560244	      0.88307418	      0.00007394	     -0.22005757	     -0.00439168	     -0.00025500	    188.84545908
      1.35728595	     -0.06310305	      0.00002177	     -0.20404482	     -0.06560858	      0.88307383	      0.00007410	     -0.22006048	     -0.00439848	     -0.00025033	    188.23973898
      1.35868337	     -0.06312075	      0.00001976	     -0.20406245	     -0.06561473	      0.88307348	      0.00007426	     -0.22006334	     -0.00440592	     -0.00024716	    188.91087854
      1.36051191	     -0.06315120	      0.00001643	     -0.20409279	     -0.06562280	      0.88307303	      0.00007447	     -0.22006698	     -0.00441344	     -0.00024420	    187.08119258
      1.36194421	     -0.06316796	      0.00001442	     -0.20410946	     -0.06562913	      0.88307269	      0.00007462	     -0.22006984	     -0.00442159	     -0.00024365	    189.29730623
      1.36337651	     -0.06319175	      0.00001185	     -0.20413317	     -0.06563546	      0.88307234	      0.00007477	     -0.22007262	     -0.00442721	     -0.00024394	    188.51082601
      1.36511807	     -0.06321744	      0.00000962	     -0.20415878	     -0.06564318	      0.88307191	      0.00007495	     -0.22007603	     -0.00443475	     -0.00024677	    189.36093805
      1.36664302	     -0.06324503	      0.00000646	     -0.20418629	     -0.06564995	      0.88307153	      0.00007510	     -0.22007898	     -0.00443979	     -0.00024978	    188.15359701
      1.36816797	     -0.06326434	      0.00000481	     -0.20420553	     -0.06565672	      0.88307115	      0.00007525	     -0.22008200	     -0.00444579	     -0.00025494	    189.28040657
      1.36969292	     -0.06329362	      0.00000187	     -0.20423474	     -0.06566350	      0.88307075	      0.00007539	     -0.22008494	     -0.00445001	     -0.00026104	    188.26362296
      1.37121788	     -0.06331499	      0.00000008	     -0.20425603	     -0.06567029	      0.88307035	      0.00007553	     -0.22008795	     -0.00445538	     -0.00026880	    189.63367596
      1.37274283	     -0.06334442	     -0.00000281	     -0.20428540	     -0.06567709	      0.88306993	      0.00007566	     -0.22009093	     -0.00445880	     -0.00027724	    188.56267075
      1.37426778	     -0.06336588	     -0.00000434	     -0.20430680	     -0.06568389	      0.88306950	      0.00007579	     -0.22009399	     -0.00446296	     -0.00028673	    189.32572604
      1.37579273	     -0.06339690	     -0.00000721	     -0.20433776	     -0.06569070	      0.88306906	      0.00007591	     -0.22009704	     -0.00446581	     -0.00029712	    188.55248436
      1.37731768	     -0.06341866	     -0.00000883	     -0.20435948	     -0.06569752	      0.88306860	      0.00007603	     -0.22010020	     -0.00446890	     -0.00030814	    188.96454522
      1.37884264	     -0.06345019	     -0.00001196	     -0.20439094	     -0.06570433	      0.88306812	      0.00007615	     -0.22010334	     -0.00447150	     -0.00032005	    189.06812854
      1.38036759	     -0.06347442	     -0.00001371	     -0.20441513	     -0.06571115	      0.88306762	      0.00007627	     -0.22010662	     -0.00447346	     -0.00033225	    189.15579647
      1.38189254	     -0.06350530	     -0.00001652	     -0.20444596	     -0.06571798	      0.88306711	      0.00007638	     -0.22010991	     -0.00447473	     -0.00034467	    188.74544945
      1.38341749	     -0.06353123	     -0.00001832	     -0.20447186	     -0.06572480	      0.88306657	      0.00007648	     -0.22011334	     -0.00447590	     -0.00035757	    189.09313691
      1.38494244	     -0.06356185	     -0.00002089	     -0.20450244	     -0.06573163	      0.88306602	      0.00007659	     -0.22011680	     -0.00447596	     -0.00037025	    188.38565986
      1.38646740	     -0.06358856	     -0.00002259	     -0.20452912	     -0.06573845	      0.88306544	      0.00007669	     -0.22012036	     -0.00447665	     -0.00038344	    189.52224832
      1.38799235	     -0.06362060	     -0.00002465	     -0.20456114	     -0.06574528	      0.88306485	      0.00007679	     -0.22012397	     -0.00447546	     -0.00039617	    188.56933792
      1.38951730	     -0.06364742	     -0.00002561	     -0.20458795	     -0.06575210	      0.88306423	      0.00007689	     -0.22012774	     -0.00447464	     -0.00040873	    189.07273859
      1.39104225	     -0.06368122	     -0.00002757	     -0.20462175	     -0.06575893	      0.88306360	      0.00007698	     -0.22013160	     -0.00447258	     -0.00042109	    188.46159375
      1.39256720	     -0.06370806	     -0.00002827	     -0.20464860	     -0.06576574	      0.88306295	      0.00007707	     -0.22013559	     -0.00447035	     -0.00043296	    188.61571088
      1.39409216	     -0.06374187	     -0.00003006	     -0.20468241	     -0.06577256	      0.88306228	      0.00007716	     -0.22013961	     -0.00446767	     -0.00044477	    188.85523466
      1.39561711	     -0.06377094	     -0.00003079	     -0.20471150	     -0.06577937	      0.88306159	      0.00007724	     -0.22014376	     -0.00446399	     -0.00045593	    188.67818836
      1.39714206	     -0.06380418	     -0.00003223	     -0.20474476	     -0.06578617	      0.88306089	      0.00007732	     -0.22014797	     -0.00445970	     -0.00046655	    188.39217528
      1.39908858	     -0.06384451	     -0.00003285	     -0.20478516	     -0.06579485	      0.88305997	      0.00007743	     -0.22015356	     -0.00445336	     -0.00048002	    188.25187647
      1.40037716	     -0.06386923	     -0.00003426	     -0.20480988	     -0.06580058	      0.88305935	      0.00007749	     -0.22015723	     -0.00444892	     -0.00048727	    188.00934694
      1.40166574	     -0.06389678	     -0.00003484	     -0.20483747	     -0.06580631	      0.88305871	      0.00007755	     -0.22016094	     -0.00444385	     -0.00049499	    188.36655858
      1.40354427	     -0.06393999	     -0.00003621	     -0.20488075	     -0.06581465	      0.88305777	      0.00007764	     -0.22016653	     -0.00443522	     -0.00050635	    188.40711493
      1.40508878	     -0.06397455	     -0.00003660	     -0.20491536	     -0.06582150	      0.88305698	      0.00007771	     -0.22017126	     -0.00442722	     -0.00051483	    188.16381829
      1.40663329	     -0.06401092	     -0.00003802	     -0.20495180	     -0.06582833	      0.88305618	      0.00007778	     -0.22017609	     -0.00441817	     -0.00052255	    187.34298687
      1.40817780	     -0.06404458	     -0.00003836	     -0.20498553	     -0.06583515	      0.88305537	      0.00007784	     -0.22018106	     -0.00440965	     -0.00053073	    188.39693452
      1.40972232	     -0.06408429	     -0.00003946	     -0.20502532	     -0.06584195	      0.88305454	      0.00007791	     -0.22018610	     -0.00439871	     -0.00053761	    186.80755604
      1.41126683	     -0.06411813	     -0.00003933	     -0.20505925	     -0.06584874	      0.88305371	      0.00007797	     -0.22019131	     -0.00438929	     -0.00054516	    188.31513984
      1.41281134	     -0.06416100	     -0.00004021	     -0.20510221	     -0.06585551	      0.88305286	      0.00007802	     -0.22019658	     -0.00437666	     -0.00055094	    186.01725851
      1.41435585	     -0.06419591	     -0.00004006	     -0.20513722	     -0.06586226	      0.88305201	      0.00007808	     -0.22020208	     -0.00436630	     -0.00055784	    188.05839606
      1.41590036	     -0.06424265	     -0.00004093	     -0.20518408	     -0.06586899	      0.88305114	      0.00007813	     -0.22020766	     -0.00435206	     -0.00056308	    185.36265280
      1.41744487	     -0.06427858	     -0.00004093	     -0.20522011	     -0.06587570	      0.88305027	      0.00007818	     -0.22021353	     -0.00434040	     -0.00056941	    187.60742193
      1.41898938	     -0.06432795	     -0.00004211	     -0.20526960	     -0.06588240	      0.88304938	      0.00007823	     -0.22021950	     -0.00432460	     -0.00057433	    184.72752377
      1.42053390	     -0.06436599	     -0.00004234	     -0.20530776	     -0.06588906	      0.88304849	      0.00007828	     -0.22022581	     -0.00431145	     -0.00058010	    186.94724654
      1.42207841	     -0.06441778	     -0.00004344	     -0.20535968	     -0.06589571	      0.88304759	      0.00007832	     -0.22023225	     -0.00429463	     -0.00058516	    184.79486823
      1.42362292	     -0.06445912	     -0.00004333	     -0.20540116	     -0.06590233	      0.88304668	      0.00007836	     -0.22023902	     -0.00427909	     -0.00059059	    185.99582764
      1.42516743	     -0.06451096	     -0.00004411	     -0.20545315	     -0.06590893	      0.88304577	      0.00007840	     -0.22024590	     -0.00426096	     -0.00059567	    184.37961642
      1.42671194	     -0.06455306	     -0.00004328	     -0.20549542	     -0.06591549	      0.88304484	      0.00007844	     -0.22025306	     -0.00424345	     -0.00060122	    185.27498202
      1.42825645	     -0.06460434	     -0.00004336	     -0.20554688	     -0.06592203	      0.88304391	      0.00007848	     -0.22026032	     -0.00422359	     -0.00060616	    183.68409473
      1.42962833	     -0.06464169	     -0.00004205	     -0.20558439	     -0.06592782	      0.88304308	      0.00007851	     -0.22026698	     -0.00420670	     -0.00061129	    184.69975249
      1.43100020	     -0.06468435	     -0.00004099	     -0.20562724	     -0.06593357	      0.88304223	      0.00007854	     -0.22027372	     -0.00418768	     -0.00061573	    183.47970947
      1.43237207	     -0.06472209	     -0.00003927	     -0.20566518	     -0.06593931	      0.88304139	      0.00007857	     -0.22028058	     -0.00416913	     -0.00062052	    183.93120549
      1.43422967	     -0.06477690	     -0.00003645	     -0.20572028	     -0.06594703	      0.88304023	      0.00007861	     -0.22028998	     -0.00414118	     -0.00062623	    181.82510885
      1.43585199	     -0.06481208	     -0.00003316	     -0.20575571	     -0.06595373	      0.88303921	      0.00007865	     -0.22029834	     -0.00411854	     -0.00063094	    183.77700274
      1.43747432	     -0.06485914	     -0.00002959	     -0.20580306	     -0.06596039	      0.88303818	      0.00007868	     -0.22030663	     -0.00409265	     -0.00063521	    182.21363130
      1.43909664	     -0.06488889	     -0.00002496	     -0.20583311	     -0.06596701	      0.88303715	      0.00007872	     -0.22031511	     -0.00406751	     -0.00063831	    183.11140092
      1.44048542	     -0.06492206	     -0.00002090	     -0.20586653	     -0.06597264	      0.88303626	      0.00007876	     -0.22032231	     -0.00404475	     -0.00064092	    182.49360113
      1.44187421	     -0.06494741	     -0.00001626	     -0.20589216	     -0.06597824	      0.88303537	      0.00007879	     -0.22032958	     -0.00402139	     -0.00064212	    181.95374372
      1.44326299	     -0.06497173	     -0.00001142	     -0.20591675	     -0.06598381	      0.88303448	      0.00007883	     -0.22033685	     -0.00399833	     -0.00064297	    182.20630662
      1.44509026	     -0.06500280	     -0.00000450	     -0.20594821	     -0.06599109	      0.88303330	      0.00007887	     -0.22034646	     -0.00396619	     -0.00064228	    180.69881342
      1.44691754	     -0.06502241	      0.00000278	     -0.20596818	     -0.06599831	      0.88303213	      0.00007892	     -0.22035615	     -0.00393615	     -0.00064026	    182.47018770
      1.44848876	     -0.06504482	      0.00000960	     -0.20599094	     -0.06600447	      0.88303113	      0.00007896	     -0.22036435	     -0.00390718	     -0.00063624	    180.23443311
      1.45005999	     -0.06505653	      0.00001608	     -0.20600297	     -0.06601059	      0.88303013	      0.00007900	     -0.22037269	     -0.00388082	     -0.00063163	    182.08053057
      1.45163121	     -0.06507525	      0.00002323	     -0.20602204	     -0.06601666	      0.88302914	      0.00007904	     -0.22038099	     -0.00385192	     -0.00062542	    180.43693527
      1.45320244	     -0.06508250	      0.00002988	     -0.20602961	     -0.06602269	      0.88302817	      0.00007908	     -0.22038943	     -0.00382444	     -0.00061738	    181.11893447
      1.45477366	     -0.06509354	      0.00003726	     -0.20604100	     -0.06602868	      0.88302720	      0.00007912	     -0.22039786	     -0.00379659	     -0.00060858	    181.04226781
      1.45634489	     -0.06510193	      0.00004395	     -0.20604972	     -0.06603462	      0.88302626	      0.00007916	     -0.22040641	     -0.00376797	     -0.00059742	    180.12076240
      1.45791611	     -0.06511405	      0.00005091	     -0.20606215	     -0.06604052	      0.88302533	      0.00007920	     -0.22041519	     -0.00374086	     -0.00058579	    180.81488097
      1.45948734	     -0.06512984	      0.00005723	     -0.20607826	     -0.06604638	      0.88302442	      0.00007923	     -0.22042440	     -0.00371272	     -0.00057260	    180.14583486
      1.46138681	     -0.06515975	      0.00006581	     -0.20610854	     -0.06605340	      0.88302334	      0.00007926	     -0.22043636	     -0.00367919	     -0.00055686	    179.50227693
      1.46295620	     -0.06518531	      0.00007111	     -0.20613440	     -0.06605915	      0.88302248	      0.00007929	     -0.22044717	     -0.00365193	     -0.00054212	    179.40368788
      1.46452559	     -0.06521525	      0.00007908	     -0.20616467	     -0.06606486	      0.88302164	      0.00007932	     -0.22045881	     -0.00362437	     -0.00052891	    179.38293816
      1.46609497	     -0.06525876	      0.00008478	     -0.20620848	     -0.06607053	      0.88302082	      0.00007934	     -0.22047150	     -0.00359549	     -0.00051695	    178.69405087
      1.46766436	     -0.06530252	      0.00009278	     -0.20625257	     -0.06607615	      0.88302002	      0.00007936	     -0.22048538	     -0.00356687	     -0.00050684	    178.65320193
      1.46923375	     -0.06535393	      0.00009896	     -0.20630430	     -0.06608172	      0.88301923	      0.00007938	     -0.22050040	     -0.00353740	     -0.00049896	    178.68104717
      1.47080314	     -0.06540833	      0.00010724	     -0.20635906	     -0.06608725	      0.88301845	      0.00007939	     -0.22051662	     -0.00350635	     -0.00049315	    177.35261835
      1.47237253	     -0.06546566	      0.00011347	     -0.20641673	     -0.06609273	      0.88301768	      0.00007940	     -0.22053402	     -0.00347535	     -0.00048998	    177.64642028
      1.47394192	     -0.06552519	      0.00012173	     -0.20647662	     -0.06609816	      0.88301691	      0.00007941	     -0.22055256	     -0.00344296	     -0.00048986	    177.26817637
      1.47551131	     -0.06559226	      0.00012777	     -0.20654404	     -0.06610353	      0.88301614	      0.00007941	     -0.22057223	     -0.00340898	     -0.00049206	    176.60278987
      1.47708069	     -0.06565908	      0.00013550	     -0.20661125	     -0.06610886	      0.88301536	      0.00007941	     -0.22059313	     -0.00337431	     -0.00049750	    176.47416789
      1.47897531	     -0.06575355	      0.00014204	     -0.20670616	     -0.06611521	      0.88301441	      0.00007941	     -0.22061983	     -0.00332985	     -0.00050791	    175.36017992
      1.48030208	     -0.06580866	      0.00014871	     -0.20676162	     -0.06611961	      0.88301373	      0.00007940	     -0.22063968	     -0.00329842	     -0.00051616	    175.02446667
      1.48162885	     -0.06587196	      0.00015333	     -0.20682525	     -0.06612396	      0.88301304	      0.00007939	     -0.22066022	     -0.00326581	     -0.00052671	    175.11251377
      1.48349426	     -0.06597035	      0.00016058	     -0.20692414	     -0.06613001	      0.88301204	      0.00007937	     -0.22069059	     -0.00321661	     -0.00054450	    173.13101334
      1.48510295	     -0.06605181	      0.00016590	     -0.20700602	     -0.06613515	      0.88301115	      0.00007934	     -0.22071809	     -0.00317445	     -0.00056212	    174.10020998
      1.48671165	     -0.06613930	      0.00017258	     -0.20709399	     -0.06614022	      0.88301023	      0.00007932	     -0.22074665	     -0.00312902	     -0.00058140	    172.90813129
      1.48832035	     -0.06622653	      0.00017777	     -0.20718168	     -0.06614522	      0.88300928	      0.00007928	     -0.22077628	     -0.00308312	     -0.00060267	    173.68995235
      1.48992904	     -0.06631929	      0.00018417	     -0.20727495	     -0.06615014	      0.88300829	      0.00007924	     -0.22080687	     -0.00303357	     -0.00062437	    171.76812621
      1.49153774	     -0.06640887	      0.00018883	     -0.20736503	     -0.06615498	      0.88300727	      0.00007920	     -0.22083843	     -0.00298388	     -0.00064749	    172.43415140
      1.49314644	     -0.06650143	      0.00019607	     -0.20745814	     -0.06615974	      0.88300621	      0.00007915	     -0.22087078	     -0.00293072	     -0.00067007	    170.51607250
      1.49475513	     -0.06659342	      0.00020147	     -0.20755068	     -0.06616441	      0.88300512	      0.00007910	     -0.22090391	     -0.00287771	     -0.00069332	    171.73237231
      1.49636383	     -0.06669162	      0.00020887	     -0.20764949	     -0.06616899	      0.88300398	      0.00007904	     -0.22093776	     -0.00282065	     -0.00071604	    169.75644339
      1.49797253	     -0.06678665	      0.00021391	     -0.20774510	     -0.06617348	      0.88300281	      0.00007897	     -0.22097235	     -0.00276347	     -0.00073858	    170.62429061
      1.49958122	     -0.06688533	      0.00022096	     -0.20784442	     -0.06617788	      0.88300161	      0.00007890	     -0.22100753	     -0.00270244	     -0.00075968	    168.69884411
      1.50118992	     -0.06697977	      0.00022483	     -0.20793946	     -0.06618218	      0.88300037	      0.00007882	     -0.22104339	     -0.00264143	     -0.00078042	    169.89580231
      1.50279862	     -0.06708014	      0.00023078	     -0.20804050	     -0.06618638	      0.88299910	      0.00007874	     -0.22107985	     -0.00257618	     -0.00079888	    167.70718400
      1.50440731	     -0.06717779	      0.00023401	     -0.20813879	     -0.06619047	      0.88299780	      0.00007865	     -0.22111697	     -0.00251091	     -0.00081637	    168.79291744
      1.50601601	     -0.06728032	      0.00023975	     -0.20824202	     -0.06619445	      0.88299647	      0.00007856	     -0.22115458	     -0.00244228	     -0.00083281	    167.77225774
      1.50762471	     -0.06738092	      0.00024300	     -0.20834330	     -0.06619832	      0.88299512	      0.00007846	     -0.22119268	     -0.00237156	     -0.00084633	    167.06377361
      1.50923341	     -0.06748171	      0.00024885	     -0.20844484	     -0.06620208	      0.88299375	      0.00007835	     -0.22123121	     -0.00229985	     -0.00085958	    167.65550602
      1.51084210	     -0.06758507	      0.00025267	     -0.20854895	     -0.06620572	      0.88299236	      0.00007824	     -0.22127001	     -0.00222408	     -0.00086925	    165.81740876
      1.51245080	     -0.06768159	      0.00025878	     -0.20864626	     -0.06620924	      0.88299095	      0.00007812	     -0.22130913	     -0.00214811	     -0.00087791	    166.33917897
      1.51405950	     -0.06778019	      0.00026193	     -0.20874564	     -0.06621263	      0.88298954	      0.00007800	     -0.22134839	     -0.00206888	     -0.00088419	    165.28558588
      1.51566819	     -0.06787306	      0.00026650	     -0.20883933	     -0.06621589	      0.88298811	      0.00007787	     -0.22138790	     -0.00198823	     -0.00088804	    164.77617035
      1.51727689	     -0.06796998	      0.00026883	     -0.20893705	     -0.06621903	      0.88298668	      0.00007774	     -0.22142749	     -0.00190604	     -0.00088975	    164.93614712
      1.51933902	     -0.06808905	      0.00027465	     -0.20905722	     -0.06622285	      0.88298485	      0.00007755	     -0.22147836	     -0.00179661	     -0.00088835	    163.62050795
      1.52073440	     -0.06816837	      0.00027539	     -0.20913726	     -0.06622530	      0.88298361	      0.00007742	     -0.22151260	     -0.00172165	     -0.00088516	    164.12493118
      1.52212977	     -0.06824324	      0.00027890	     -0.20921291	     -0.06622765	      0.88298238	      0.00007729	     -0.22154667	     -0.00164477	     -0.00088046	    163.97375051
      1.52385545	     -0.06833566	      0.00028179	     -0.20930630	     -0.06623040	      0.88298086	      0.00007711	     -0.22158843	     -0.00154657	     -0.00087167	    162.21944191
      1.52558113	     -0.06841461	      0.00028584	     -0.20938624	     -0.06623299	      0.88297937	      0.00007693	     -0.22162962	     -0.00144842	     -0.00086025	    163.15416749
      1.52730681	     -0.06849722	      0.00028924	     -0.20946987	     -0.06623540	      0.88297790	      0.00007673	     -0.22166984	     -0.00134643	     -0.00084561	    161.69082058
      1.52903249	     -0.06856433	      0.00029330	     -0.20953803	     -0.06623764	      0.88297645	      0.00007652	     -0.22170912	     -0.00124432	     -0.00082811	    162.55807065
      1.53057435	     -0.06862908	      0.00029487	     -0.20960370	     -0.06623948	      0.88297519	      0.00007633	     -0.22174313	     -0.00115021	     -0.00080989	    161.75107514
      1.53211620	     -0.06868432	      0.00029670	     -0.20965988	     -0.06624119	      0.88297395	      0.00007612	     -0.22177626	     -0.00105560	     -0.00078971	    162.33302765
      1.53362565	     -0.06874071	      0.00029706	     -0.20971718	     -0.06624271	      0.88297278	      0.00007591	     -0.22180768	     -0.00096122	     -0.00076838	    162.29465229
      1.53513509	     -0.06879200	      0.00029694	     -0.20976939	     -0.06624409	      0.88297164	      0.00007569	     -0.22183814	     -0.00086486	     -0.00074427	    161.23111090
      1.53664454	     -0.06883985	      0.00029569	     -0.20981814	     -0.06624532	      0.88297053	      0.00007546	     -0.22186758	     -0.00076875	     -0.00071902	    162.00130295
      1.53835090	     -0.06889634	      0.00029351	     -0.20987566	     -0.06624654	      0.88296933	      0.00007519	     -0.22189961	     -0.00065703	     -0.00068791	    160.39255251
      1.54005726	     -0.06894388	      0.00028983	     -0.20992421	     -0.06624756	      0.88296818	      0.00007491	     -0.22193038	     -0.00054641	     -0.00065491	    161.74962932
      1.54176362	     -0.06899666	      0.00028587	     -0.20997802	     -0.06624840	      0.88296710	      0.00007461	     -0.22195971	     -0.00043255	     -0.00062004	    160.46532133
      1.54346998	     -0.06904129	      0.00028101	     -0.21002367	     -0.06624904	      0.88296607	      0.00007430	     -0.22198775	     -0.00031886	     -0.00058351	    160.80021292
      1.54517635	     -0.06908956	      0.00027595	     -0.21007297	     -0.06624949	      0.88296511	      0.00007399	     -0.22201433	     -0.00020380	     -0.00054639	    160.77537888
      1.54688271	     -0.06913016	      0.00027026	     -0.21011461	     -0.06624974	      0.88296421	      0.00007366	     -0.22203955	     -0.00008729	     -0.00050778	    160.17288590
      1.54858907	     -0.06916835	      0.00026499	     -0.21015385	     -0.06624978	      0.88296337	      0.00007332	     -0.22206332	      0.00002968	     -0.00046928	    160.32266997
      1.55029543	     -0.06920298	      0.00025863	     -0.21018952	     -0.06624963	      0.88296260	      0.00007297	     -0.22208553	      0.00014745	     -0.00043095	    160.81448767
      1.55200179	     -0.06923800	      0.00025308	     -0.21022562	     -0.06624928	      0.88296190	      0.00007262	     -0.22210612	      0.00026719	     -0.00039280	    159.75051248
      1.55370815	     -0.06926173	      0.00024616	     -0.21025040	     -0.06624872	      0.88296126	      0.00007225	     -0.22212511	      0.00038650	     -0.00035420	    160.01139904
      1.55541451	     -0.06928314	      0.00024093	     -0.21027291	     -0.06624796	      0.88296069	      0.00007188	     -0.22214237	      0.00050744	     -0.00031640	    159.22266828
      1.55712088	     -0.06929784	      0.00023373	     -0.21028867	     -0.06624699	      0.88296018	      0.00007150	     -0.22215782	      0.00062769	     -0.00027923	    160.06934763
      1.55865181	     -0.06930679	      0.00022910	     -0.21029862	     -0.06624595	      0.88295978	      0.00007116	     -0.22217007	      0.00073704	     -0.00024621	    159.58049159
      1.56018275	     -0.06930991	      0.00022315	     -0.21030270	     -0.06624474	      0.88295943	      0.00007081	     -0.22218078	      0.00084581	     -0.00021384	    160.32364050
      1.56178685	     -0.06930964	      0.00021773	     -0.21030346	     -0.06624329	      0.88295911	      0.00007043	     -0.22219029	      0.00096052	     -0.00018071	    160.42282968
      1.56339095	     -0.06930446	      0.00021170	     -0.21029931	     -0.06624166	      0.88295885	      0.00007006	     -0.22219807	      0.00107608	     -0.00014702	    159.33366557
      1.56499506	     -0.06929089	      0.00020598	     -0.21028676	     -0.06623984	      0.88295864	      0.00006967	     -0.22220415	      0.00118976	     -0.00011431	    160.64793505
      1.56686590	     -0.06928238	      0.00019868	     -0.21027944	     -0.06623749	      0.88295846	      0.00006922	     -0.22220903	      0.00132442	     -0.00007651	    159.10886189
      1.56873674	     -0.06925759	      0.00019129	     -0.21025582	     -0.06623489	      0.88295836	      0.00006877	     -0.22221197	      0.00145609	     -0.00003795	    160.20760251
      1.57024475	     -0.06924227	      0.00018564	     -0.21024143	     -0.06623261	      0.88295832	      0.00006840	     -0.22221280	      0.00156332	     -0.00000758	    159.71249452
      1.57175276	     -0.06922294	      0.00017989	     -0.21022305	     -0.06623017	      0.88295833	      0.00006802	     -0.22221246	      0.00166923	      0.00002192	    160.53317830
      1.57351643	     -0.06920177	      0.00017336	     -0.21020296	     -0.06622712	      0.88295840	      0.00006758	     -0.22221055	      0.00179335	      0.00005551	    160.51857825
      1.57528009	     -0.06916827	      0.00016697	     -0.21017057	     -0.06622385	      0.88295853	      0.00006714	     -0.22220702	      0.00191657	      0.00008878	    160.79611563
      1.57704376	     -0.06912599	      0.00016098	     -0.21012938	     -0.06622036	      0.88295872	      0.00006670	     -0.22220161	      0.00204028	      0.00012293	    159.33754873
      1.57880742	     -0.06906526	      0.00015448	     -0.21006973	     -0.06621665	      0.88295896	      0.00006626	     -0.22219406	      0.00216064	      0.00015659	    161.47561269
      1.58031527	     -0.06900544	      0.00015023	     -0.21001084	     -0.06621332	      0.88295922	      0.00006588	     -0.22218559	      0.00226458	      0.00018643	    160.90556971
      1.58182313	     -0.06893198	      0.00014543	     -0.20993829	     -0.06620983	      0.88295952	      0.00006550	     -0.22217525	      0.00236596	      0.00021723	    162.16128216
      1.58351709	     -0.06884078	      0.00014046	     -0.20984811	     -0.06620572	      0.88295992	      0.00006507	     -0.22216125	      0.00247882	      0.00025362	    162.62816321
      1.58521106	     -0.06873173	      0.00013534	     -0.20974007	     -0.06620143	      0.88296039	      0.00006464	     -0.22214469	      0.00259002	      0.00029381	    162.15522803
      1.58690503	     -0.06860890	      0.00013058	     -0.20961820	     -0.06619695	      0.88296092	      0.00006421	     -0.22212550	      0.00269668	      0.00033650	    164.18469361
      1.58859899	     -0.06847874	      0.00012566	     -0.20948900	     -0.06619229	      0.88296153	      0.00006378	     -0.22210367	      0.00280240	      0.00038352	    163.44506829
      1.59019116	     -0.06834261	      0.00012195	     -0.20935374	     -0.06618776	      0.88296218	      0.00006337	     -0.22208092	      0.00289693	      0.00043060	    165.08557623
      1.59178332	     -0.06819974	      0.00011784	     -0.20921171	     -0.06618307	      0.88296290	      0.00006296	     -0.22205597	      0.00298970	      0.00048169	    164.84583781
      1.59337176	     -0.06804678	      0.00011451	     -0.20905956	     -0.06617825	      0.88296371	      0.00006256	     -0.22202903	      0.00307847	      0.00053548	    165.40765514
      1.59496021	     -0.06788917	      0.00011071	     -0.20890272	     -0.06617329	      0.88296461	      0.00006215	     -0.22200007	      0.00316348	      0.00059210	    166.42495544
      1.59654866	     -0.06772608	      0.00010734	     -0.20874038	     -0.06616820	      0.88296559	      0.00006174	     -0.22196926	      0.00324485	      0.00065079	    167.64554018
      1.59813710	     -0.06756090	      0.00010373	     -0.20857592	     -0.06616298	      0.88296667	      0.00006133	     -0.22193673	      0.00332394	      0.00071237	    166.99107532
      1.59972555	     -0.06738484	      0.00010051	     -0.20840052	     -0.06615765	      0.88296786	      0.00006092	     -0.22190260	      0.00339736	      0.00077498	    169.06959909
      1.60150757	     -0.06719122	      0.00009666	     -0.20820763	     -0.06615152	      0.88296930	      0.00006045	     -0.22186237	      0.00347763	      0.00084672	    168.38777207
      1.60328959	     -0.06698612	      0.00009254	     -0.20800318	     -0.06614526	      0.88297087	      0.00005999	     -0.22182048	      0.00355099	      0.00091909	    170.49761980
      1.60474614	     -0.06682110	      0.00008936	     -0.20783866	     -0.06614004	      0.88297226	      0.00005960	     -0.22178489	      0.00360870	      0.00097848	    170.65952687
      1.60620268	     -0.06665102	      0.00008628	     -0.20766905	     -0.06613475	      0.88297372	      0.00005922	     -0.22174829	      0.00366235	      0.00103693	    172.20454358
      1.60807634	     -0.06643877	      0.00008194	     -0.20745738	     -0.06612782	      0.88297574	      0.00005873	     -0.22169981	      0.00372855	      0.00111100	    171.53721175
      1.60965644	     -0.06624948	      0.00007827	     -0.20726850	     -0.06612189	      0.88297754	      0.00005831	     -0.22165792	      0.00377812	      0.00117165	    173.89372031
      1.61123655	     -0.06607275	      0.00007406	     -0.20709214	     -0.06611588	      0.88297944	      0.00005788	     -0.22161512	      0.00382548	      0.00122986	    174.20087541
      1.61281665	     -0.06589422	      0.00007007	     -0.20691396	     -0.06610981	      0.88298142	      0.00005746	     -0.22157173	      0.00386869	      0.00128542	    175.19604990
      1.61439675	     -0.06572391	      0.00006570	     -0.20674396	     -0.06610366	      0.88298350	      0.00005703	     -0.22152784	      0.00390872	      0.00133761	    175.43752105
      1.61597686	     -0.06555103	      0.00006147	     -0.20657135	     -0.06609746	      0.88298565	      0.00005661	     -0.22148364	      0.00394447	      0.00138573	    176.86839615
      1.61755696	     -0.06538919	      0.00005685	     -0.20640973	     -0.06609120	      0.88298787	      0.00005618	     -0.22143914	      0.00397753	      0.00142943	    177.20902391
      1.61913707	     -0.06522791	      0.00005206	     -0.20624866	     -0.06608489	      0.88299016	      0.00005575	     -0.22139462	      0.00400687	      0.00146815	    178.13606665
      1.62071717	     -0.06507406	      0.00004734	     -0.20609497	     -0.06607854	      0.88299251	      0.00005531	     -0.22135008	      0.00403353	      0.00150230	    178.13478142
      1.62229728	     -0.06492139	      0.00004251	     -0.20594242	     -0.06607214	      0.88299491	      0.00005488	     -0.22130567	      0.00405570	      0.00152983	    180.29306527
      1.62387738	     -0.06478137	      0.00003790	     -0.20580252	     -0.06606572	      0.88299734	      0.00005444	     -0.22126142	      0.00407723	      0.00155263	    178.96209277
      1.62545749	     -0.06463729	      0.00003318	     -0.20565851	     -0.06605926	      0.88299981	      0.00005401	     -0.22121753	      0.00409334	      0.00156853	    181.32635520
      1.62703759	     -0.06451047	      0.00002852	     -0.20553175	     -0.06605278	      0.88300230	      0.00005357	     -0.22117397	      0.00410875	      0.00157833	    180.65106616
      1.62861770	     -0.06438177	      0.00002361	     -0.20540307	     -0.06604628	      0.88300480	      0.00005313	     -0.22113101	      0.00412030	      0.00158174	    181.82065706
      1.63000865	     -0.06427640	      0.00001966	     -0.20529771	     -0.06604054	      0.88300700	      0.00005274	     -0.22109359	      0.00412920	      0.00157988	    181.64465640
      1.63139959	     -0.06416949	      0.00001573	     -0.20519078	     -0.06603480	      0.88300919	      0.00005235	     -0.22105657	      0.00413545	      0.00157277	    182.85614140
      1.63279054	     -0.06406967	      0.00001265	     -0.20509096	     -0.06602904	      0.88301137	      0.00005196	     -0.22101993	      0.00414085	      0.00156153	    182.66899617
      1.63446817	     -0.06395327	      0.00000921	     -0.20497453	     -0.06602209	      0.88301397	      0.00005149	     -0.22097636	      0.00414381	      0.00154160	    184.12528634
      1.63614580	     -0.06384788	      0.00000603	     -0.20486911	     -0.06601514	      0.88301654	      0.00005102	     -0.22093350	      0.00414658	      0.00151666	    182.35433489
      1.63782343	     -0.06374015	      0.00000213	     -0.20476127	     -0.06600818	      0.88301906	      0.00005055	     -0.22089156	      0.00414346	      0.00148498	    185.73121387
      1.63912700	     -0.06367143	     -0.00000071	     -0.20469249	     -0.06600278	      0.88302098	      0.00005018	     -0.22085955	      0.00414242	      0.00145766	    184.20546776
      1.64043056	     -0.06360321	     -0.00000409	     -0.20462417	     -0.06599738	      0.88302286	      0.00004981	     -0.22082825	      0.00413871	      0.00142661	    184.99230777
      1.64219887	     -0.06352257	     -0.00000869	     -0.20454339	     -0.06599007	      0.88302534	      0.00004931	     -0.22078694	      0.00413252	      0.00137973	    184.97825817
      1.64396718	     -0.06344632	     -0.00001411	     -0.20446698	     -0.06598277	      0.88302773	      0.00004881	     -0.22074718	      0.00412416	      0.00132896	    185.09372897
      1.64538652	     -0.06339310	     -0.00001701	     -0.20441361	     -0.06597692	      0.88302959	      0.00004841	     -0.22071638	      0.00411566	      0.00128443	    185.75137140
      1.64680586	     -0.06334238	     -0.00002053	     -0.20436276	     -0.06597109	      0.88303138	      0.00004801	     -0.22068655	      0.00410677	      0.00123759	    185.91078716
      1.64853971	     -0.06328920	     -0.00002328	     -0.20430942	     -0.06596398	      0.88303347	      0.00004752	     -0.22065131	      0.00409474	      0.00117669	    186.00779467
      1.65027357	     -0.06323718	     -0.00002750	     -0.20425722	     -0.06595689	      0.88303546	      0.00004703	     -0.22061733	      0.00408175	      0.00111372	    186.11841597
      1.65155223	     -0.06320158	     -0.00002864	     -0.20422150	     -0.06595168	      0.88303685	      0.00004667	     -0.22059304	      0.00407129	      0.00106555	    186.40276107
      1.65283089	     -0.06316995	     -0.00003107	     -0.20418974	     -0.06594648	      0.88303818	      0.00004631	     -0.22056936	      0.00406042	      0.00101622	    186.88593360
      1.65451624	     -0.06313180	     -0.00003394	     -0.20415140	     -0.06593965	      0.88303984	      0.00004584	     -0.22053914	      0.00404627	      0.00095071	    186.13388833
      1.65620159	     -0.06309507	     -0.00003761	     -0.20411447	     -0.06593284	      0.88304139	      0.00004537	     -0.22051006	      0.00402966	      0.00088440	    187.82881820
      1.65788695	     -0.06307086	     -0.00003970	     -0.20409009	     -0.06592606	      0.88304282	      0.00004490	     -0.22048204	      0.00401471	      0.00081817	    186.15086077
      1.65916356	     -0.06304573	     -0.00004281	     -0.20406479	     -0.06592094	      0.88304384	      0.00004454	     -0.22046156	      0.00400131	      0.00076909	    187.22000239
      1.66044018	     -0.06302940	     -0.00004458	     -0.20404832	     -0.06591584	      0.88304479	      0.00004419	     -0.22044161	      0.00398844	      0.00072020	    187.30754918
      1.66212254	     -0.06301079	     -0.00004738	     -0.20402950	     -0.06590915	      0.88304594	      0.00004372	     -0.22041624	      0.00397107	      0.00065684	    187.58695331
      1.66380489	     -0.06299713	     -0.00004937	     -0.20401566	     -0.06590248	      0.88304700	      0.00004326	     -0.22039185	      0.00395385	      0.00059572	    186.90099090
      1.66548724	     -0.06298669	     -0.00005323	     -0.20400500	     -0.06589585	      0.88304795	      0.00004280	     -0.22036849	      0.00393537	      0.00053668	    187.70696375
      1.66685943	     -0.06298120	     -0.00005403	     -0.20399936	     -0.06589046	      0.88304865	      0.00004243	     -0.22035013	      0.00392061	      0.00049033	    187.42194893
      1.66823163	     -0.06297985	     -0.00005660	     -0.20399784	     -0.06588509	      0.88304930	      0.00004205	     -0.22033240	      0.00390553	      0.00044561	    187.69061892
      1.66992662	     -0.06298375	     -0.00005839	     -0.20400156	     -0.06587848	      0.88305001	      0.00004160	     -0.22031143	      0.00388729	      0.00039273	    187.08059060
      1.67141284	     -0.06298783	     -0.00006110	     -0.20400545	     -0.06587272	      0.88305056	      0.00004120	     -0.22029386	      0.00387076	      0.00034917	    187.39493263
      1.67289905	     -0.06299836	     -0.00006226	     -0.20401582	     -0.06586698	      0.88305104	      0.00004081	     -0.22027704	      0.00385432	      0.00030717	    187.58007687
      1.67438526	     -0.06301437	     -0.00006488	     -0.20403165	     -0.06586126	      0.88305147	      0.00004041	     -0.22026101	      0.00383852	      0.00026762	    187.23781710
      1.67587148	     -0.06303302	     -0.00006608	     -0.20405015	     -0.06585557	      0.88305184	      0.00004002	     -0.22024581	      0.00382269	      0.00022991	    187.03168466
      1.67735769	     -0.06305630	     -0.00006839	     -0.20407326	     -0.06584990	      0.88305216	      0.00003963	     -0.22023138	      0.00380715	      0.00019421	    186.93804027
      1.67884390	     -0.06308330	     -0.00006954	     -0.20410012	     -0.06584425	      0.88305242	      0.00003925	     -0.22021775	      0.00379198	      0.00016039	    186.73069030
      1.68033012	     -0.06311486	     -0.00007172	     -0.20413152	     -0.06583863	      0.88305263	      0.00003887	     -0.22020489	      0.00377697	      0.00012798	    187.00912267
      1.68181633	     -0.06315051	     -0.00007308	     -0.20416704	     -0.06583302	      0.88305280	      0.00003849	     -0.22019280	      0.00376353	      0.00009785	    185.66444233
      1.68330254	     -0.06318700	     -0.00007567	     -0.20420337	     -0.06582744	      0.88305292	      0.00003811	     -0.22018147	      0.00374919	      0.00006890	    186.46929846
      1.68511403	     -0.06324209	     -0.00007664	     -0.20425833	     -0.06582066	      0.88305302	      0.00003766	     -0.22016865	      0.00373380	      0.00003543	    185.57056520
      1.68642746	     -0.06328112	     -0.00007869	     -0.20429725	     -0.06581577	      0.88305305	      0.00003733	     -0.22016009	      0.00372306	      0.00001300	    185.40509791
      1.68774089	     -0.06332492	     -0.00007919	     -0.20434096	     -0.06581088	      0.88305305	      0.00003701	     -0.22015209	      0.00371273	     -0.00000898	    185.30817419
      1.68947712	     -0.06338869	     -0.00008085	     -0.20440462	     -0.06580445	      0.88305301	      0.00003659	     -0.22014243	      0.00370097	     -0.00003637	    184.00537374
      1.69121334	     -0.06344923	     -0.00008091	     -0.20446509	     -0.06579803	      0.88305293	      0.00003617	     -0.22013375	      0.00368897	     -0.00006260	    184.63920293
      1.69262092	     -0.06350592	     -0.00008282	     -0.20452170	     -0.06579285	      0.88305282	      0.00003584	     -0.22012725	      0.00368118	     -0.00008313	    184.18530352
      1.69402850	     -0.06356177	     -0.00008271	     -0.20457752	     -0.06578767	      0.88305269	      0.00003550	     -0.22012129	      0.00367438	     -0.00010286	    183.56177021
      1.69543608	     -0.06361827	     -0.00008366	     -0.20463398	     -0.06578250	      0.88305254	      0.00003518	     -0.22011579	      0.00366841	     -0.00012193	    183.25716302
      1.69719475	     -0.06368798	     -0.00008330	     -0.20470367	     -0.06577606	      0.88305230	      0.00003477	     -0.22010946	      0.00366235	     -0.00014498	    182.88289099
      1.69869068	     -0.06375020	     -0.00008437	     -0.20476587	     -0.06577058	      0.88305207	      0.00003443	     -0.22010448	      0.00365844	     -0.00016406	    182.73391818
      1.70018662	     -0.06381138	     -0.00008361	     -0.20482707	     -0.06576511	      0.88305181	      0.00003409	     -0.22009983	      0.00365608	     -0.00018204	    181.96526308
      1.70168255	     -0.06387284	     -0.00008435	     -0.20488854	     -0.06575964	      0.88305153	      0.00003376	     -0.22009548	      0.00365463	     -0.00019954	    181.78514270
      1.70317848	     -0.06393299	     -0.00008351	     -0.20494873	     -0.06575418	      0.88305121	      0.00003343	     -0.22009137	      0.00365477	     -0.00021596	    181.03750210
      1.70467441	     -0.06399394	     -0.00008396	     -0.20500972	     -0.06574871	      0.88305088	      0.00003311	     -0.22008746	      0.00365550	     -0.00023202	    181.28552949
      1.70617035	     -0.06405421	     -0.00008304	     -0.20507006	     -0.06574324	      0.88305052	      0.00003279	     -0.22008373	      0.00365848	     -0.00024677	    180.02257022
      1.70766628	     -0.06411176	     -0.00008335	     -0.20512767	     -0.06573776	      0.88305014	      0.00003247	     -0.22008016	      0.00366138	     -0.00026088	    180.52361114
      1.70952374	     -0.06418658	     -0.00008182	     -0.20520262	     -0.06573096	      0.88304964	      0.00003209	     -0.22007592	      0.00366833	     -0.00027701	    178.49582500
      1.71082948	     -0.06422795	     -0.00008214	     -0.20524405	     -0.06572616	      0.88304927	      0.00003182	     -0.22007303	      0.00367240	     -0.00028623	    179.31118393
      1.71213522	     -0.06427538	     -0.00008104	     -0.20529158	     -0.06572137	      0.88304889	      0.00003156	     -0.22007011	      0.00367832	     -0.00029514	    179.14213321
      1.71394660	     -0.06433835	     -0.00007993	     -0.20535469	     -0.06571469	      0.88304835	      0.00003121	     -0.22006620	      0.00368837	     -0.00030633	    178.47501633
      1.71575798	     -0.06439297	     -0.00007679	     -0.20540950	     -0.06570800	      0.88304779	      0.00003087	     -0.22006233	      0.00369963	     -0.00031542	    177.70778966
      1.71710886	     -0.06443187	     -0.00007646	     -0.20544851	     -0.06570300	      0.88304736	      0.00003061	     -0.22005934	      0.00370816	     -0.00032094	    178.31744521
      1.71845975	     -0.06446909	     -0.00007423	     -0.20548588	     -0.06569798	      0.88304692	      0.00003037	     -0.22005631	      0.00371804	     -0.00032514	    177.75619271
      1.72014196	     -0.06451084	     -0.00007233	     -0.20552780	     -0.06569172	      0.88304637	      0.00003007	     -0.22005252	      0.00373059	     -0.00032886	    177.82275627
      1.72182416	     -0.06454883	     -0.00006880	     -0.20556599	     -0.06568543	      0.88304581	      0.00002978	     -0.22004864	      0.00374454	     -0.00033034	    176.70211098
      1.72350637	     -0.06458187	     -0.00006773	     -0.20559920	     -0.06567912	      0.88304526	      0.00002949	     -0.22004471	      0.00375816	     -0.00032969	    177.09903490
      1.72485999	     -0.06460234	     -0.00006386	     -0.20561985	     -0.06567403	      0.88304481	      0.00002927	     -0.22004147	      0.00376975	     -0.00032773	    176.77823602
      1.72621361	     -0.06462309	     -0.00006207	     -0.20564075	     -0.06566892	      0.88304437	      0.00002905	     -0.22003816	      0.00378136	     -0.00032479	    177.10875512
      1.72784910	     -0.06464504	     -0.00005876	     -0.20566291	     -0.06566272	      0.88304384	      0.00002880	     -0.22003414	      0.00379672	     -0.00031904	    175.77879898
      1.72948459	     -0.06465771	     -0.00005650	     -0.20567575	     -0.06565650	      0.88304333	      0.00002855	     -0.22003006	      0.00381042	     -0.00031160	    177.09355682
      1.73112008	     -0.06467196	     -0.00005262	     -0.20569021	     -0.06565026	      0.88304283	      0.00002831	     -0.22002585	      0.00382578	     -0.00030234	    175.98163016
      1.73258529	     -0.06467894	     -0.00005114	     -0.20569735	     -0.06564464	      0.88304239	      0.00002810	     -0.22002208	      0.00383889	     -0.00029228	    176.28479681
      1.73405049	     -0.06468412	     -0.00004795	     -0.20570270	     -0.06563901	      0.88304197	      0.00002789	     -0.22001826	      0.00385195	     -0.00028112	    176.19168377
      1.73551570	     -0.06468624	     -0.00004611	     -0.20570497	     -0.06563335	      0.88304157	      0.00002769	     -0.22001443	      0.00386523	     -0.00026838	    175.99308458
      1.73698090	     -0.06468505	     -0.00004334	     -0.20570395	     -0.06562768	      0.88304118	      0.00002749	     -0.22001057	      0.00387828	     -0.00025439	    175.75664325
      1.73844611	     -0.06468230	     -0.00004148	     -0.20570133	     -0.06562199	      0.88304082	      0.00002730	     -0.22000670	      0.00389090	     -0.00023936	    176.04052583
      1.74055741	     -0.06467566	     -0.00003732	     -0.20569493	     -0.06561375	      0.88304034	      0.00002703	     -0.22000112	      0.00390986	     -0.00021571	    174.70323558
      1.74183120	     -0.06466746	     -0.00003683	     -0.20568682	     -0.06560877	      0.88304008	      0.00002688	     -0.21999778	      0.00391985	     -0.00020059	    175.85285985
      1.74310500	     -0.06465960	     -0.00003481	     -0.20567908	     -0.06560377	      0.88303983	      0.00002672	     -0.21999441	      0.00393050	     -0.00018491	    175.65936138
      1.74501099	     -0.06464659	     -0.00003273	     -0.20566624	     -0.06559626	      0.88303950	      0.00002650	     -0.21998943	      0.00394626	     -0.00016057	    175.21099864
      1.74656667	     -0.06463081	     -0.00003016	     -0.20565060	     -0.06559011	      0.88303927	      0.00002633	     -0.21998538	      0.00395860	     -0.00013971	    174.96639173
      1.74812235	     -0.06461598	     -0.00002896	     -0.20563588	     -0.06558395	      0.88303907	      0.00002616	     -0.21998135	      0.00397011	     -0.00011880	    175.70309937
      1.74966712	     -0.06460421	     -0.00002654	     -0.20562424	     -0.06557780	      0.88303890	      0.00002599	     -0.21997744	      0.00398174	     -0.00009836	    175.53008979
      1.75121190	     -0.06459332	     -0.00002541	     -0.20561345	     -0.06557164	      0.88303876	      0.00002583	     -0.21997377	      0.00399366	     -0.00007741	    174.66742789
      1.75275668	     -0.06458226	     -0.00002299	     -0.20560250	     -0.06556547	      0.88303866	      0.00002568	     -0.21997040	      0.00400399	     -0.00005787	    175.44528887
      1.75430146	     -0.06457637	     -0.00002188	     -0.20559671	     -0.06555927	      0.88303858	      0.00002553	     -0.21996737	      0.00401529	     -0.00003907	    174.85128451
      1.75584623	     -0.06457208	     -0.00001961	     -0.20559252	     -0.06555306	      0.88303854	      0.00002539	     -0.21996482	      0.00402602	     -0.00002189	    174.82103140
      1.75739101	     -0.06457250	     -0.00001884	     -0.20559304	     -0.06554683	      0.88303852	      0.00002525	     -0.21996282	      0.00403698	     -0.00000633	    174.55190450
      1.75893579	     -0.06457242	     -0.00001647	     -0.20559306	     -0.06554059	      0.88303852	      0.00002512	     -0.21996141	      0.00404780	      0.00000681	    174.55799670
      1.76048056	     -0.06457798	     -0.00001558	     -0.20559871	     -0.06553433	      0.88303854	      0.00002500	     -0.21996059	      0.00405910	      0.00001767	    174.14938868
      1.76202534	     -0.06458135	     -0.00001311	     -0.20560219	     -0.06552805	      0.88303857	      0.00002488	     -0.21996041	      0.00407054	      0.00002611	    173.80676234
      1.76357012	     -0.06459115	     -0.00001229	     -0.20561207	     -0.06552175	      0.88303862	      0.00002477	     -0.21996082	      0.00408173	      0.00003148	    174.26780969
      1.76558801	     -0.06460743	     -0.00000823	     -0.20562852	     -0.06551350	      0.88303868	      0.00002463	     -0.21996243	      0.00409870	      0.00003392	    172.36487793
      1.76678383	     -0.06460968	     -0.00000898	     -0.20563081	     -0.06550859	      0.88303872	      0.00002455	     -0.21996388	      0.00410708	      0.00003451	    173.27925631
      1.76797964	     -0.06461809	     -0.00000805	     -0.20563929	     -0.06550368	      0.88303876	      0.00002448	     -0.21996566	      0.00411668	      0.00003304	    173.34064312
      1.77020924	     -0.06463800	     -0.00000691	     -0.20565934	     -0.06549448	      0.88303883	      0.00002435	     -0.21997013	      0.00413663	      0.00002549	    172.74625503
      1.77157527	     -0.06464708	     -0.00000572	     -0.20566851	     -0.06548882	      0.88303886	      0.00002428	     -0.21997352	      0.00414857	      0.00001770	    173.54002408
      1.77294129	     -0.06465707	     -0.00000521	     -0.20567859	     -0.06548314	      0.88303888	      0.00002422	     -0.21997731	      0.00416219	      0.00000916	    172.65524495
      1.77430732	     -0.06466436	     -0.00000451	     -0.20568597	     -0.06547745	      0.88303888	      0.00002416	     -0.21998146	      0.00417514	     -0.00000110	    173.04650386
      1.77626330	     -0.06467898	     -0.00000359	     -0.20570074	     -0.06546926	      0.88303887	      0.00002408	     -0.21998794	      0.00419606	     -0.00001689	    170.81224649
      1.77788231	     -0.06467636	     -0.00000207	     -0.20569824	     -0.06546246	      0.88303883	      0.00002403	     -0.21999373	      0.00421062	     -0.00003100	    173.08330171
      1.77950131	     -0.06468571	     -0.00000032	     -0.20570774	     -0.06545563	      0.88303877	      0.00002398	     -0.21999965	      0.00422823	     -0.00004541	    171.63885885
      1.78112031	     -0.06468329	      0.00000188	     -0.20570547	     -0.06544877	      0.88303868	      0.00002395	     -0.22000589	      0.00424464	     -0.00005975	    172.53046262
      1.78257135	     -0.06468876	      0.00000346	     -0.20571107	     -0.06544260	      0.88303858	      0.00002392	     -0.22001158	      0.00426042	     -0.00007214	    171.80767774
      1.78402239	     -0.06468473	      0.00000545	     -0.20570717	     -0.06543640	      0.88303847	      0.00002390	     -0.22001746	      0.00427580	     -0.00008403	    172.31526520
      1.78547343	     -0.06468083	      0.00000784	     -0.20570342	     -0.06543019	      0.88303834	      0.00002389	     -0.22002328	      0.00429189	     -0.00009491	    171.94351825
      1.78726900	     -0.06466786	      0.00001073	     -0.20569065	     -0.06542246	      0.88303816	      0.00002388	     -0.22003037	      0.00431186	     -0.00010648	    171.82876289
      1.78874465	     -0.06465168	      0.00001319	     -0.20567462	     -0.06541609	      0.88303800	      0.00002388	     -0.22003591	      0.00432809	     -0.00011375	    171.87413788
      1.79022031	     -0.06463369	      0.00001474	     -0.20565677	     -0.06540969	      0.88303783	      0.00002389	     -0.22004121	      0.00434395	     -0.00011923	    172.71750505
      1.79211985	     -0.06460961	      0.00001702	     -0.20563288	     -0.06540142	      0.88303759	      0.00002391	     -0.22004762	      0.00436543	     -0.00012250	    171.91729146
      1.79347419	     -0.06458239	      0.00001833	     -0.20560577	     -0.06539550	      0.88303743	      0.00002394	     -0.22005190	      0.00437924	     -0.00012227	    173.09837612
      1.79482852	     -0.06455553	      0.00002042	     -0.20557905	     -0.06538956	      0.88303726	      0.00002396	     -0.22005579	      0.00439363	     -0.00011938	    172.85085830
      1.79658434	     -0.06451407	      0.00002337	     -0.20553776	     -0.06538183	      0.88303706	      0.00002401	     -0.22006034	      0.00441115	     -0.00011205	    173.19453522
      1.79812628	     -0.06447411	      0.00002640	     -0.20549795	     -0.06537501	      0.88303690	      0.00002406	     -0.22006379	      0.00442623	     -0.00010165	    172.85311373
      1.79966822	     -0.06442780	      0.00002862	     -0.20545178	     -0.06536818	      0.88303675	      0.00002412	     -0.22006670	      0.00443962	     -0.00008826	    174.13101757
      1.80123848	     -0.06438130	      0.00003082	     -0.20540541	     -0.06536120	      0.88303662	      0.00002419	     -0.22006902	      0.00445319	     -0.00007154	    174.32735753
      1.80280873	     -0.06432692	      0.00003267	     -0.20535116	     -0.06535419	      0.88303653	      0.00002426	     -0.22007068	      0.00446640	     -0.00005044	    173.88859399
      1.80437898	     -0.06426724	      0.00003440	     -0.20529158	     -0.06534717	      0.88303647	      0.00002434	     -0.22007162	      0.00447727	     -0.00002654	    175.26828955
      1.80632574	     -0.06419649	      0.00003457	     -0.20522093	     -0.06533844	      0.88303645	      0.00002445	     -0.22007176	      0.00449165	      0.00000823	    174.06324104
      1.80776109	     -0.06413286	      0.00003618	     -0.20515736	     -0.06533199	      0.88303648	      0.00002454	     -0.22007118	      0.00449865	      0.00003679	    176.07899079
      1.80919645	     -0.06407546	      0.00003574	     -0.20510001	     -0.06532553	      0.88303655	      0.00002463	     -0.22006991	      0.00450641	      0.00006802	    176.16715961
      1.81098378	     -0.06399893	      0.00003659	     -0.20502353	     -0.06531747	      0.88303671	      0.00002476	     -0.22006754	      0.00451411	      0.00010935	    176.91134256
      1.81250730	     -0.06393292	      0.00003533	     -0.20495753	     -0.06531058	      0.88303691	      0.00002488	     -0.22006471	      0.00451965	      0.00014730	    177.25077925
      1.81403081	     -0.06386425	      0.00003610	     -0.20488888	     -0.06530369	      0.88303716	      0.00002500	     -0.22006119	      0.00452377	      0.00018636	    177.84703964
      1.81555433	     -0.06379482	      0.00003477	     -0.20481944	     -0.06529680	      0.88303748	      0.00002513	     -0.22005689	      0.00452684	      0.00022691	    178.33088868
      1.81707785	     -0.06371912	      0.00003574	     -0.20474376	     -0.06528990	      0.88303785	      0.00002526	     -0.22005177	      0.00452879	      0.00026861	    178.60257230
      1.81860136	     -0.06364300	      0.00003470	     -0.20466760	     -0.06528300	      0.88303830	      0.00002540	     -0.22004573	      0.00452925	      0.00031093	    179.28569722
      1.82012488	     -0.06356676	      0.00003512	     -0.20459136	     -0.06527610	      0.88303880	      0.00002555	     -0.22003885	      0.00452881	      0.00035394	    179.29735575
      1.82164840	     -0.06348837	      0.00003370	     -0.20451289	     -0.06526920	      0.88303937	      0.00002571	     -0.22003118	      0.00452609	      0.00039660	    180.70478629
      1.82317191	     -0.06341278	      0.00003384	     -0.20443727	     -0.06526231	      0.88304001	      0.00002587	     -0.22002268	      0.00452318	      0.00043935	    180.50702874
      1.82469543	     -0.06333448	      0.00003201	     -0.20435888	     -0.06525542	      0.88304071	      0.00002604	     -0.22001345	      0.00451819	      0.00048148	    181.34807568
      1.82621895	     -0.06325932	      0.00003214	     -0.20428364	     -0.06524854	      0.88304148	      0.00002621	     -0.22000350	      0.00451241	      0.00052252	    181.37622777
      1.82774246	     -0.06318505	      0.00002983	     -0.20420925	     -0.06524167	      0.88304230	      0.00002639	     -0.21999295	      0.00450502	      0.00056223	    181.93037126
      1.82926598	     -0.06310998	      0.00002959	     -0.20413408	     -0.06523482	      0.88304319	      0.00002658	     -0.21998182	      0.00449620	      0.00059981	    182.71420107
      1.83078950	     -0.06304117	      0.00002694	     -0.20406511	     -0.06522797	      0.88304413	      0.00002678	     -0.21997014	      0.00448656	      0.00063542	    183.05445832
      1.83231301	     -0.06296948	      0.00002626	     -0.20399329	     -0.06522115	      0.88304512	      0.00002699	     -0.21995800	      0.00447582	      0.00066872	    183.32179849
      1.83383653	     -0.06290028	      0.00002347	     -0.20392391	     -0.06521434	      0.88304617	      0.00002720	     -0.21994532	      0.00446376	      0.00069922	    183.97257948
      1.83536005	     -0.06283000	      0.00002267	     -0.20385348	     -0.06520755	      0.88304725	      0.00002742	     -0.21993213	      0.00445105	      0.00072733	    183.95975444
      1.83688356	     -0.06275660	      0.00001967	     -0.20377988	     -0.06520078	      0.88304838	      0.00002764	     -0.21991835	      0.00443628	      0.00075232	    185.46589682
      1.83840708	     -0.06268498	      0.00001901	     -0.20370810	     -0.06519403	      0.88304955	      0.00002788	     -0.21990390	      0.00442161	      0.00077509	    185.26734685
      1.83993060	     -0.06260673	      0.00001592	     -0.20362963	     -0.06518730	      0.88305074	      0.00002812	     -0.21988878	      0.00440494	      0.00079544	    186.28690140
      1.84145411	     -0.06252744	      0.00001592	     -0.20355016	     -0.06518061	      0.88305197	      0.00002838	     -0.21987285	      0.00438767	      0.00081352	    186.36153054
      1.84297763	     -0.06244620	      0.00001253	     -0.20346868	     -0.06517394	      0.88305322	      0.00002864	     -0.21985617	      0.00436859	      0.00082978	    187.14237128
      1.84450115	     -0.06235970	      0.00001280	     -0.20338197	     -0.06516730	      0.88305450	      0.00002890	     -0.21983872	      0.00434803	      0.00084398	    187.97698520
      1.84602467	     -0.06227548	      0.00000923	     -0.20329747	     -0.06516069	      0.88305579	      0.00002918	     -0.21982044	      0.00432620	      0.00085686	    188.63084951
      1.84754818	     -0.06218489	      0.00000959	     -0.20320666	     -0.06515412	      0.88305711	      0.00002947	     -0.21980144	      0.00430304	      0.00086866	    188.83023176
      1.84890012	     -0.06210359	      0.00000648	     -0.20312508	     -0.06514831	      0.88305829	      0.00002973	     -0.21978392	      0.00428065	      0.00087814	    189.79845394
      1.85025206	     -0.06201811	      0.00000615	     -0.20303938	     -0.06514254	      0.88305948	      0.00002999	     -0.21976577	      0.00425725	      0.00088714	    190.21423933
      1.85160399	     -0.06192930	      0.00000497	     -0.20295030	     -0.06513680	      0.88306069	      0.00003027	     -0.21974695	      0.00423216	      0.00089568	    191.02145643
      1.85352579	     -0.06179908	      0.00000498	     -0.20281972	     -0.06512871	      0.88306242	      0.00003067	     -0.21971901	      0.00419445	      0.00090724	    191.22601584
      1.85485238	     -0.06170033	      0.00000330	     -0.20272066	     -0.06512316	      0.88306363	      0.00003095	     -0.21969890	      0.00416559	      0.00091631	    192.31041310
      1.85617897	     -0.06160552	      0.00000286	     -0.20262556	     -0.06511765	      0.88306485	      0.00003124	     -0.21967817	      0.00413568	      0.00092483	    193.20318123
      1.85787243	     -0.06148259	      0.00000127	     -0.20250221	     -0.06511068	      0.88306642	      0.00003162	     -0.21965097	      0.00409553	      0.00093553	    194.05240553
      1.85956589	     -0.06135572	      0.00000166	     -0.20237494	     -0.06510378	      0.88306802	      0.00003201	     -0.21962297	      0.00405314	      0.00094722	    194.09618717
      1.86088461	     -0.06125712	     -0.00000067	     -0.20227595	     -0.06509846	      0.88306927	      0.00003232	     -0.21960063	      0.00401714	      0.00095612	    195.82767206
      1.86220332	     -0.06115920	     -0.00000094	     -0.20217766	     -0.06509319	      0.88307054	      0.00003264	     -0.21957791	      0.00398048	      0.00096551	    196.05778188
      1.86382427	     -0.06103728	     -0.00000242	     -0.20205526	     -0.06508678	      0.88307211	      0.00003304	     -0.21954952	      0.00393232	      0.00097684	    197.50129935
      1.86544521	     -0.06091776	     -0.00000233	     -0.20193526	     -0.06508044	      0.88307371	      0.00003344	     -0.21952064	      0.00388324	      0.00098909	    196.48943068
      1.86679527	     -0.06081054	     -0.00000446	     -0.20182758	     -0.06507523	      0.88307505	      0.00003379	     -0.21949626	      0.00383837	      0.00099898	    198.72120437
      1.86814533	     -0.06070902	     -0.00000505	     -0.20172561	     -0.06507008	      0.88307640	      0.00003414	     -0.21947158	      0.00379298	      0.00100890	    199.20642079
      1.86949539	     -0.06060721	     -0.00000675	     -0.20162332	     -0.06506499	      0.88307777	      0.00003450	     -0.21944672	      0.00374586	      0.00101897	    199.72086205
      1.87120790	     -0.06048064	     -0.00000801	     -0.20149611	     -0.06505863	      0.88307953	      0.00003496	     -0.21941498	      0.00368299	      0.00103096	    201.17080667
      1.87292041	     -0.06036137	     -0.00001153	     -0.20137617	     -0.06505238	      0.88308131	      0.00003543	     -0.21938310	      0.00361925	      0.00104326	    199.99130051
      1.87415839	     -0.06026999	     -0.00001154	     -0.20128430	     -0.06504793	      0.88308260	      0.00003578	     -0.21936009	      0.00356939	      0.00105122	    202.00855188
      1.87539638	     -0.06018550	     -0.00001332	     -0.20119930	     -0.06504354	      0.88308391	      0.00003613	     -0.21933705	      0.00351930	      0.00105853	    202.70886913
      1.87713800	     -0.06006808	     -0.00001437	     -0.20108116	     -0.06503747	      0.88308576	      0.00003663	     -0.21930471	      0.00344702	      0.00106768	    203.08002281
      1.87869987	     -0.05996475	     -0.00001665	     -0.20097715	     -0.06503214	      0.88308743	      0.00003709	     -0.21927579	      0.00337953	      0.00107426	    204.23878361
      1.88026173	     -0.05986605	     -0.00001623	     -0.20087778	     -0.06502692	      0.88308911	      0.00003756	     -0.21924697	      0.00331091	      0.00107933	    204.14175460
      1.88155411	     -0.05978724	     -0.00001884	     -0.20079837	     -0.06502267	      0.88309051	      0.00003795	     -0.21922330	      0.00325216	      0.00108214	    205.05577911
      1.88284649	     -0.05971197	     -0.00001913	     -0.20072252	     -0.06501851	      0.88309191	      0.00003835	     -0.21919983	      0.00319242	      0.00108323	    205.63133139
      1.88446671	     -0.05962345	     -0.00002101	     -0.20063323	     -0.06501340	      0.88309367	      0.00003885	     -0.21917076	      0.00311652	      0.00108276	    205.61742619
      1.88608694	     -0.05953712	     -0.00002097	     -0.20054614	     -0.06500841	      0.88309542	      0.00003936	     -0.21914213	      0.00303794	      0.00107926	    207.03108744
      1.88739161	     -0.05947594	     -0.00002353	     -0.20048430	     -0.06500449	      0.88309682	      0.00003978	     -0.21911944	      0.00297473	      0.00107490	    206.66719668
      1.88869628	     -0.05941674	     -0.00002380	     -0.20042447	     -0.06500065	      0.88309822	      0.00004020	     -0.21909717	      0.00290987	      0.00106804	    207.30378843
      1.89030429	     -0.05935327	     -0.00002584	     -0.20036019	     -0.06499604	      0.88309993	      0.00004073	     -0.21907037	      0.00282966	      0.00105687	    206.96171574
      1.89191230	     -0.05929094	     -0.00002513	     -0.20029707	     -0.06499155	      0.88310162	      0.00004126	     -0.21904437	      0.00274729	      0.00104180	    208.20455529
      1.89320469	     -0.05925088	     -0.00002749	     -0.20025634	     -0.06498804	      0.88310296	      0.00004169	     -0.21902400	      0.00268152	      0.00102731	    207.89223843
      1.89449709	     -0.05921059	     -0.00002737	     -0.20021540	     -0.06498462	      0.88310427	      0.00004213	     -0.21900418	      0.00261473	      0.00101013	    208.32211996
      1.89609792	     -0.05916905	     -0.00002918	     -0.20017302	     -0.06498050	      0.88310587	      0.00004268	     -0.21898037	      0.00253210	      0.00098585	    207.96357367
      1.89769876	     -0.05912805	     -0.00002855	     -0.20013122	     -0.06497652	      0.88310743	      0.00004323	     -0.21895744	      0.00244789	      0.00095743	    209.19120511
      1.89901665	     -0.05910628	     -0.00003120	     -0.20010874	     -0.06497334	      0.88310867	      0.00004369	     -0.21893919	      0.00237953	      0.00093198	    208.49860884
      1.90033454	     -0.05908348	     -0.00003124	     -0.20008526	     -0.06497025	      0.88310988	      0.00004416	     -0.21892161	      0.00231022	      0.00090357	    208.99424919
      1.90165244	     -0.05906727	     -0.00003274	     -0.20006836	     -0.06496725	      0.88311105	      0.00004463	     -0.21890467	      0.00224138	      0.00087321	    208.74156287
      1.90330709	     -0.05904922	     -0.00003326	     -0.20004944	     -0.06496361	      0.88311246	      0.00004522	     -0.21888429	      0.00215399	      0.00083143	    209.74107195
      1.90496175	     -0.05904228	     -0.00003608	     -0.20004163	     -0.06496012	      0.88311380	      0.00004582	     -0.21886483	      0.00206864	      0.00078784	    207.76861934
      1.90622875	     -0.05902921	     -0.00003526	     -0.20002791	     -0.06495754	      0.88311478	      0.00004628	     -0.21885063	      0.00200121	      0.00075183	    209.42402994
      1.90749575	     -0.05902680	     -0.00003684	     -0.20002484	     -0.06495504	      0.88311571	      0.00004675	     -0.21883690	      0.00193527	      0.00071476	    209.11820557
      1.90910332	     -0.05902309	     -0.00003725	     -0.20002030	     -0.06495200	      0.88311682	      0.00004735	     -0.21882024	      0.00185110	      0.00066556	    209.75296388
      1.91071090	     -0.05902893	     -0.00003974	     -0.20002531	     -0.06494909	      0.88311785	      0.00004795	     -0.21880434	      0.00176867	      0.00061561	    208.01061027
      1.91206412	     -0.05902436	     -0.00003919	     -0.20002006	     -0.06494675	      0.88311865	      0.00004846	     -0.21879160	      0.00169749	      0.00057237	    209.50091026
      1.91341733	     -0.05903245	     -0.00004108	     -0.20002744	     -0.06494450	      0.88311940	      0.00004897	     -0.21877930	      0.00162750	      0.00052846	    209.50972635
      1.91477055	     -0.05903765	     -0.00004123	     -0.20003197	     -0.06494234	      0.88312008	      0.00004949	     -0.21876755	      0.00155799	      0.00048460	    209.15239399
      1.91612377	     -0.05904658	     -0.00004247	     -0.20004020	     -0.06494028	      0.88312071	      0.00005001	     -0.21875627	      0.00148808	      0.00044032	    209.60576538
      1.91787412	     -0.05906144	     -0.00004252	     -0.20005420	     -0.06493776	      0.88312143	      0.00005069	     -0.21874243	      0.00139931	      0.00038377	    208.12127938
      1.91930852	     -0.05907283	     -0.00004407	     -0.20006485	     -0.06493580	      0.88312195	      0.00005125	     -0.21873167	      0.00132501	      0.00033788	    209.46962598
      1.92074292	     -0.05908740	     -0.00004301	     -0.20007873	     -0.06493395	      0.88312240	      0.00005182	     -0.21872142	      0.00125190	      0.00029248	    209.58998972
      1.92217732	     -0.05910758	     -0.00004449	     -0.20009820	     -0.06493221	      0.88312279	      0.00005238	     -0.21871170	      0.00117952	      0.00024826	    209.07222401
      1.92361172	     -0.05912457	     -0.00004341	     -0.20011451	     -0.06493057	      0.88312311	      0.00005295	     -0.21870252	      0.00110666	      0.00020464	    209.70469671
      1.92504612	     -0.05914876	     -0.00004484	     -0.20013799	     -0.06492903	      0.88312337	      0.00005353	     -0.21869383	      0.00103504	      0.00016255	    209.05411671
      1.92648052	     -0.05916854	     -0.00004369	     -0.20015711	     -0.06492760	      0.88312358	      0.00005410	     -0.21868567	      0.00096287	      0.00012135	    209.69774534
      1.92791493	     -0.05919693	     -0.00004507	     -0.20018480	     -0.06492627	      0.88312372	      0.00005468	     -0.21867796	      0.00089191	      0.00008184	    209.10896195
      1.92934933	     -0.05922117	     -0.00004398	     -0.20020839	     -0.06492504	      0.88312381	      0.00005526	     -0.21867080	      0.00082067	      0.00004356	    209.51802401
      1.93078373	     -0.05925251	     -0.00004532	     -0.20023903	     -0.06492392	      0.88312385	      0.00005585	     -0.21866408	      0.00075028	      0.00000685	    209.31754970
      1.93221813	     -0.05928027	     -0.00004463	     -0.20026614	     -0.06492289	      0.88312383	      0.00005643	     -0.21865791	      0.00068012	     -0.00002835	    209.39568461
      1.93365253	     -0.05931528	     -0.00004644	     -0.20030047	     -0.06492196	      0.88312377	      0.00005702	     -0.21865224	      0.00061064	     -0.00006177	    209.10834625
      1.93508693	     -0.05934829	     -0.00004587	     -0.20033283	     -0.06492114	      0.88312366	      0.00005761	     -0.21864714	      0.00054123	     -0.00009394	    209.45130542
      1.93652133	     -0.05938835	     -0.00004762	     -0.20037221	     -0.06492041	      0.88312350	      0.00005820	     -0.21864255	      0.00047321	     -0.00012405	    208.53470092
      1.93795573	     -0.05942364	     -0.00004702	     -0.20040687	     -0.06491978	      0.88312330	      0.00005879	     -0.21863850	      0.00040472	     -0.00015301	    209.21304443
      1.93939014	     -0.05946772	     -0.00004865	     -0.20045029	     -0.06491925	      0.88312306	      0.00005939	     -0.21863492	      0.00033764	     -0.00018038	    208.76589947
      1.94082454	     -0.05950828	     -0.00004807	     -0.20049023	     -0.06491881	      0.88312278	      0.00005998	     -0.21863187	      0.00027083	     -0.00020653	    208.92433352
      1.94225894	     -0.05955575	     -0.00004958	     -0.20053706	     -0.06491847	      0.88312247	      0.00006058	     -0.21862928	      0.00020520	     -0.00023107	    208.32460741
      1.94369334	     -0.05959997	     -0.00004908	     -0.20058068	     -0.06491822	      0.88312212	      0.00006118	     -0.21862720	      0.00013970	     -0.00025453	    208.62566088
      1.94512774	     -0.05965099	     -0.00005041	     -0.20063107	     -0.06491807	      0.88312174	      0.00006178	     -0.21862556	      0.00007553	     -0.00027656	    208.06395905
      1.94656214	     -0.05969912	     -0.00004973	     -0.20067862	     -0.06491801	      0.88312133	      0.00006238	     -0.21862440	      0.00001152	     -0.00029777	    208.41488605
      1.94799654	     -0.05975402	     -0.00005083	     -0.20073292	     -0.06491804	      0.88312089	      0.00006298	     -0.21862368	     -0.00005072	     -0.00031733	    207.27273032
      1.94943095	     -0.05980420	     -0.00005021	     -0.20078253	     -0.06491815	      0.88312042	      0.00006358	     -0.21862343	     -0.00011327	     -0.00033627	    207.92025990
      1.95086535	     -0.05986241	     -0.00005121	     -0.20084016	     -0.06491836	      0.88311992	      0.00006419	     -0.21862357	     -0.00017404	     -0.00035413	    207.26093362
      1.95229975	     -0.05991763	     -0.00005068	     -0.20089483	     -0.06491865	      0.88311940	      0.00006479	     -0.21862418	     -0.00023439	     -0.00037138	    207.41333749
      1.95373415	     -0.05997861	     -0.00005156	     -0.20095525	     -0.06491903	      0.88311886	      0.00006540	     -0.21862519	     -0.00029312	     -0.00038753	    206.51312085
      1.95516855	     -0.06003576	     -0.00005101	     -0.20101187	     -0.06491949	      0.88311829	      0.00006600	     -0.21862662	     -0.00035170	     -0.00040336	    206.95620305
      1.95660295	     -0.06010015	     -0.00005169	     -0.20107573	     -0.06492004	      0.88311770	      0.00006661	     -0.21862843	     -0.00040826	     -0.00041817	    205.86773475
      1.95803735	     -0.06016141	     -0.00005135	     -0.20113648	     -0.06492067	      0.88311709	      0.00006721	     -0.21863066	     -0.00046476	     -0.00043285	    206.35048561
      1.95947175	     -0.06022840	     -0.00005223	     -0.20120295	     -0.06492137	      0.88311646	      0.00006782	     -0.21863327	     -0.00051913	     -0.00044666	    205.24597181
      1.96090616	     -0.06029101	     -0.00005231	     -0.20126506	     -0.06492216	      0.88311581	      0.00006843	     -0.21863627	     -0.00057331	     -0.00046028	    205.58280228
      1.96270664	     -0.06038030	     -0.00005388	     -0.20135373	     -0.06492325	      0.88311497	      0.00006919	     -0.21864047	     -0.00063840	     -0.00047651	    203.90262881
      1.96396284	     -0.06043361	     -0.00005330	     -0.20140663	     -0.06492408	      0.88311436	      0.00006972	     -0.21864380	     -0.00068393	     -0.00048760	    204.70139880
      1.96521904	     -0.06049550	     -0.00005384	     -0.20146812	     -0.06492496	      0.88311374	      0.00007025	     -0.21864736	     -0.00072782	     -0.00049840	    204.22873395
      1.96699409	     -0.06058098	     -0.00005381	     -0.20155305	     -0.06492631	      0.88311284	      0.00007100	     -0.21865292	     -0.00078810	     -0.00051306	    203.45154028
      1.96845019	     -0.06065465	     -0.00005464	     -0.20162626	     -0.06492749	      0.88311209	      0.00007162	     -0.21865784	     -0.00083691	     -0.00052529	    203.75999439
      1.96990629	     -0.06072561	     -0.00005434	     -0.20169681	     -0.06492875	      0.88311131	      0.00007223	     -0.21866312	     -0.00088321	     -0.00053640	    202.43938267
      1.97136239	     -0.06079825	     -0.00005504	     -0.20176902	     -0.06493007	      0.88311053	      0.00007285	     -0.21866866	     -0.00092948	     -0.00054796	    202.85862317
      1.97321051	     -0.06089197	     -0.00005395	     -0.20186227	     -0.06493184	      0.88310950	      0.00007363	     -0.21867611	     -0.00098423	     -0.00056173	    200.35891625
      1.97450134	     -0.06095216	     -0.00005514	     -0.20192209	     -0.06493313	      0.88310877	      0.00007417	     -0.21868149	     -0.00102361	     -0.00057122	    201.78422093
      1.97579217	     -0.06101564	     -0.00005443	     -0.20198526	     -0.06493448	      0.88310803	      0.00007471	     -0.21868700	     -0.00106051	     -0.00058054	    201.37783274
      1.97750761	     -0.06110080	     -0.00005470	     -0.20207000	     -0.06493634	      0.88310702	      0.00007544	     -0.21869457	     -0.00110807	     -0.00059269	    200.83102477
      1.97922306	     -0.06117757	     -0.00005215	     -0.20214640	     -0.06493828	      0.88310599	      0.00007616	     -0.21870237	     -0.00115378	     -0.00060377	    200.05695677
      1.98054113	     -0.06124159	     -0.00005326	     -0.20221011	     -0.06493982	      0.88310519	      0.00007671	     -0.21870840	     -0.00118839	     -0.00061230	    200.31997501
      1.98185920	     -0.06129888	     -0.00005142	     -0.20226714	     -0.06494141	      0.88310438	      0.00007727	     -0.21871455	     -0.00122134	     -0.00061996	    199.57418177
      1.98345132	     -0.06136792	     -0.00005067	     -0.20233585	     -0.06494339	      0.88310338	      0.00007794	     -0.21872202	     -0.00126089	     -0.00062906	    199.93624304
      1.98504345	     -0.06143395	     -0.00004788	     -0.20240160	     -0.06494542	      0.88310238	      0.00007861	     -0.21872957	     -0.00129755	     -0.00063631	    197.76863291
      1.98663557	     -0.06149253	     -0.00004769	     -0.20245986	     -0.06494752	      0.88310136	      0.00007928	     -0.21873718	     -0.00133565	     -0.00064303	    199.40449670
      1.98793830	     -0.06154119	     -0.00004433	     -0.20250833	     -0.06494928	      0.88310052	      0.00007983	     -0.21874339	     -0.00136453	     -0.00064772	    198.37980022
      1.98924103	     -0.06158685	     -0.00004308	     -0.20255375	     -0.06495108	      0.88309967	      0.00008038	     -0.21874964	     -0.00139306	     -0.00065121	    197.91947926
      1.99082849	     -0.06163771	     -0.00004006	     -0.20260436	     -0.06495331	      0.88309863	      0.00008105	     -0.21875729	     -0.00142777	     -0.00065476	    198.16915964
      1.99241595	     -0.06168894	     -0.00003814	     -0.20265535	     -0.06495561	      0.88309759	      0.00008171	     -0.21876496	     -0.00146029	     -0.00065607	    196.34381084
      1.99400342	     -0.06172648	     -0.00003410	     -0.20269266	     -0.06495795	      0.88309655	      0.00008238	     -0.21877271	     -0.00149429	     -0.00065622	    197.47329838
      1.99559088	     -0.06177174	     -0.00003289	     -0.20273766	     -0.06496035	      0.88309551	      0.00008305	     -0.21878038	     -0.00152666	     -0.00065514	    197.12823019
      1.99697431	     -0.06179982	     -0.00002844	     -0.20276557	     -0.06496248	      0.88309461	      0.00008363	     -0.21878717	     -0.00155411	     -0.00065203	    196.27736988
      1.99835774	     -0.06182958	     -0.00002679	     -0.20279512	     -0.06496465	      0.88309371	      0.00008421	     -0.21879395	     -0.00158211	     -0.00064830	    196.61745054
      1.99974116	     -0.06185477	     -0.00002332	     -0.20282012	     -0.06496686	      0.88309281	      0.00008479	     -0.21880078	     -0.00160916	     -0.00064294	    195.95196340
      2.00112459	     -0.06187829	     -0.00002094	     -0.20284344	     -0.06496910	      0.88309193	      0.00008537	     -0.21880763	     -0.00163675	     -0.00063662	    196.20341408
      2.00284230	     -0.06190564	     -0.00001681	     -0.20287057	     -0.06497194	      0.88309084	      0.00008608	     -0.21881622	     -0.00166940	     -0.00062642	    194.24799970
      2.00438245	     -0.06192094	     -0.00001450	     -0.20288564	     -0.06497454	      0.88308989	      0.00008672	     -0.21882399	     -0.00170082	     -0.00061574	    195.74186527
      2.00592260	     -0.06193748	     -0.00001005	     -0.20290198	     -0.06497718	      0.88308895	      0.00008736	     -0.21883175	     -0.00173066	     -0.00060352	    194.95894223
      2.00746275	     -0.06195200	     -0.00000822	     -0.20291626	     -0.06497987	      0.88308803	      0.00008800	     -0.21883958	     -0.00176134	     -0.00059022	    195.75036915
      2.00900290	     -0.06196243	     -0.00000311	     -0.20292651	     -0.06498261	      0.88308713	      0.00008863	     -0.21884748	     -0.00179080	     -0.00057507	    194.20275786
      2.01033120	     -0.06196890	     -0.00000169	     -0.20293278	     -0.06498500	      0.88308638	      0.00008917	     -0.21885434	     -0.00181745	     -0.00056127	    195.01261704
      2.01165950	     -0.06197448	      0.00000182	     -0.20293819	     -0.06498743	      0.88308564	      0.00008972	     -0.21886125	     -0.00184348	     -0.00054653	    194.49398912
      2.01331137	     -0.06198040	      0.00000468	     -0.20294386	     -0.06499051	      0.88308475	      0.00009039	     -0.21886990	     -0.00187647	     -0.00052737	    194.71821439
      2.01496323	     -0.06198390	      0.00000929	     -0.20294714	     -0.06499363	      0.88308390	      0.00009106	     -0.21887866	     -0.00190891	     -0.00050677	    193.58223843
      2.01631821	     -0.06198337	      0.00001105	     -0.20294640	     -0.06499624	      0.88308322	      0.00009161	     -0.21888592	     -0.00193663	     -0.00048952	    194.44593808
      2.01767319	     -0.06198374	      0.00001455	     -0.20294659	     -0.06499888	      0.88308257	      0.00009215	     -0.21889323	     -0.00196378	     -0.00047183	    194.02436615
      2.01935478	     -0.06198344	      0.00001744	     -0.20294603	     -0.06500221	      0.88308180	      0.00009282	     -0.21890238	     -0.00199791	     -0.00044961	    194.07822312
      2.02080565	     -0.06197965	      0.00002139	     -0.20294204	     -0.06500513	      0.88308116	      0.00009340	     -0.21891037	     -0.00202724	     -0.00042970	    193.46813083
      2.02225652	     -0.06197547	      0.00002377	     -0.20293763	     -0.06500810	      0.88308055	      0.00009398	     -0.21891840	     -0.00205754	     -0.00041047	    194.39114246
      2.02370740	     -0.06197232	      0.00002747	     -0.20293428	     -0.06501110	      0.88307997	      0.00009455	     -0.21892649	     -0.00208650	     -0.00039059	    192.96876653
      2.02515827	     -0.06196447	      0.00002992	     -0.20292621	     -0.06501415	      0.88307942	      0.00009512	     -0.21893467	     -0.00211722	     -0.00037136	    194.06869718
      2.02660914	     -0.06195945	      0.00003338	     -0.20292098	     -0.06501725	      0.88307889	      0.00009569	     -0.21894287	     -0.00214698	     -0.00035232	    193.43869332
      2.02806002	     -0.06195187	      0.00003586	     -0.20291318	     -0.06502038	      0.88307839	      0.00009625	     -0.21895115	     -0.00217740	     -0.00033372	    193.69789251
      2.02986701	     -0.06194345	      0.00004020	     -0.20290449	     -0.06502435	      0.88307781	      0.00009695	     -0.21896154	     -0.00221522	     -0.00031141	    193.30056827
      2.03120007	     -0.06193516	      0.00004178	     -0.20289597	     -0.06502732	      0.88307741	      0.00009746	     -0.21896929	     -0.00224331	     -0.00029521	    193.34776366
      2.03253312	     -0.06192725	      0.00004456	     -0.20288785	     -0.06503033	      0.88307702	      0.00009797	     -0.21897711	     -0.00227180	     -0.00027996	    193.45043250
      2.03423928	     -0.06191937	      0.00004700	     -0.20287969	     -0.06503424	      0.88307656	      0.00009862	     -0.21898728	     -0.00230769	     -0.00026105	    192.61448117
      2.03594545	     -0.06190734	      0.00005091	     -0.20286740	     -0.06503821	      0.88307613	      0.00009927	     -0.21899770	     -0.00234519	     -0.00024360	    193.43418649
      2.03736527	     -0.06190470	      0.00005170	     -0.20286449	     -0.06504156	      0.88307580	      0.00009980	     -0.21900652	     -0.00237557	     -0.00023000	    193.13442124
      2.03878509	     -0.06190107	      0.00005461	     -0.20286063	     -0.06504495	      0.88307548	      0.00010033	     -0.21901564	     -0.00240655	     -0.00021778	    193.21272875
      2.04020492	     -0.06190180	      0.00005571	     -0.20286110	     -0.06504839	      0.88307518	      0.00010086	     -0.21902510	     -0.00243714	     -0.00020638	    192.74286990
      2.04162474	     -0.06190345	      0.00005795	     -0.20286251	     -0.06505188	      0.88307489	      0.00010138	     -0.21903496	     -0.00246855	     -0.00019664	    193.12870308
      2.04336693	     -0.06191487	      0.00005933	     -0.20287362	     -0.06505621	      0.88307456	      0.00010203	     -0.21904771	     -0.00250587	     -0.00018619	    191.71649161
      2.04510913	     -0.06191744	      0.00006416	     -0.20287591	     -0.06506061	      0.88307424	      0.00010267	     -0.21906135	     -0.00254576	     -0.00017898	    193.60296631
      2.04633873	     -0.06193240	      0.00006422	     -0.20289064	     -0.06506376	      0.88307402	      0.00010312	     -0.21907133	     -0.00257206	     -0.00017427	    192.17278493
      2.04756833	     -0.06194329	      0.00006711	     -0.20290134	     -0.06506694	      0.88307381	      0.00010357	     -0.21908181	     -0.00259920	     -0.00017161	    192.42501316
      2.04938720	     -0.06196474	      0.00007101	     -0.20292251	     -0.06507170	      0.88307350	      0.00010424	     -0.21909814	     -0.00263847	     -0.00017068	    191.90871537
      2.05102166	     -0.06198170	      0.00007644	     -0.20293924	     -0.06507604	      0.88307322	      0.00010484	     -0.21911366	     -0.00267442	     -0.00017321	    192.58826145
      2.05265613	     -0.06201288	      0.00007954	     -0.20297018	     -0.06508044	      0.88307293	      0.00010544	     -0.21912993	     -0.00270812	     -0.00017764	    190.27245552
      2.05408672	     -0.06202729	      0.00008568	     -0.20298442	     -0.06508434	      0.88307267	      0.00010596	     -0.21914498	     -0.00273983	     -0.00018456	    191.84713612
      2.05551730	     -0.06205773	      0.00008886	     -0.20301466	     -0.06508828	      0.88307240	      0.00010648	     -0.21916058	     -0.00276939	     -0.00019340	    190.80372513
      2.05694789	     -0.06208198	      0.00009423	     -0.20303874	     -0.06509226	      0.88307212	      0.00010701	     -0.21917693	     -0.00279927	     -0.00020447	    190.94218639
      2.05837848	     -0.06211145	      0.00009764	     -0.20306801	     -0.06509629	      0.88307182	      0.00010753	     -0.21919393	     -0.00282855	     -0.00021764	    190.69207153
      2.06020096	     -0.06214966	      0.00010400	     -0.20310601	     -0.06510148	      0.88307140	      0.00010819	     -0.21921673	     -0.00286454	     -0.00023671	    189.38870881
      2.06153250	     -0.06217858	      0.00010680	     -0.20313475	     -0.06510531	      0.88307108	      0.00010867	     -0.21923411	     -0.00289148	     -0.00025206	    189.77639817
      2.06286405	     -0.06220985	      0.00011122	     -0.20316587	     -0.06510918	      0.88307073	      0.00010915	     -0.21925214	     -0.00291756	     -0.00026908	    189.86205176
      2.06455266	     -0.06225526	      0.00011537	     -0.20321108	     -0.06511413	      0.88307026	      0.00010976	     -0.21927591	     -0.00294879	     -0.00029186	    188.40713332
      2.06624127	     -0.06229032	      0.00012101	     -0.20324597	     -0.06511914	      0.88306975	      0.00011037	     -0.21930061	     -0.00298090	     -0.00031622	    189.64005446
      2.06769740	     -0.06233289	      0.00012343	     -0.20328836	     -0.06512349	      0.88306927	      0.00011089	     -0.21932237	     -0.00300649	     -0.00033815	    188.82501975
      2.06915354	     -0.06236375	      0.00012829	     -0.20331910	     -0.06512789	      0.88306876	      0.00011141	     -0.21934467	     -0.00303151	     -0.00035996	    188.42746638
      2.07060967	     -0.06239882	      0.00013149	     -0.20335403	     -0.06513232	      0.88306822	      0.00011193	     -0.21936724	     -0.00305636	     -0.00038237	    188.64664066
      2.07206581	     -0.06243001	      0.00013634	     -0.20338511	     -0.06513679	      0.88306765	      0.00011244	     -0.21939005	     -0.00307957	     -0.00040378	    187.59205496
      2.07352194	     -0.06245999	      0.00013968	     -0.20341496	     -0.06514129	      0.88306705	      0.00011295	     -0.21941299	     -0.00310330	     -0.00042478	    188.08174008
      2.07551027	     -0.06249949	      0.00014627	     -0.20345434	     -0.06514749	      0.88306617	      0.00011364	     -0.21944436	     -0.00313389	     -0.00045214	    187.99620741
      2.07681361	     -0.06252540	      0.00014752	     -0.20348013	     -0.06515159	      0.88306557	      0.00011409	     -0.21946487	     -0.00315285	     -0.00046779	    187.41149723
      2.07811695	     -0.06254697	      0.00015066	     -0.20350161	     -0.06515571	      0.88306495	      0.00011454	     -0.21948527	     -0.00317173	     -0.00048274	    187.72573557
      2.07993094	     -0.06258012	      0.00015289	     -0.20353461	     -0.06516149	      0.88306406	      0.00011515	     -0.21951337	     -0.00319607	     -0.00050046	    186.75830274
      2.08138998	     -0.06260116	      0.00015558	     -0.20355555	     -0.06516617	      0.88306332	      0.00011564	     -0.21953571	     -0.00321634	     -0.00051248	    187.93107490
      2.08284902	     -0.06262612	      0.00015658	     -0.20358040	     -0.06517087	      0.88306257	      0.00011613	     -0.21955772	     -0.00323473	     -0.00052148	    187.36950049
      2.08430806	     -0.06264841	      0.00015838	     -0.20360259	     -0.06517561	      0.88306180	      0.00011661	     -0.21957942	     -0.00325304	     -0.00052808	    187.55614500
      2.08576710	     -0.06267303	      0.00015884	     -0.20362710	     -0.06518036	      0.88306103	      0.00011709	     -0.21960079	     -0.00327048	     -0.00053167	    187.29614879
      2.08722613	     -0.06269501	      0.00016022	     -0.20364898	     -0.06518515	      0.88306025	      0.00011757	     -0.21962180	     -0.00328784	     -0.00053269	    187.76996234
      2.08918362	     -0.06273185	      0.00016050	     -0.20368569	     -0.06519161	      0.88305921	      0.00011820	     -0.21964935	     -0.00330893	     -0.00052946	    186.57094750
      2.09060478	     -0.06274974	      0.00016211	     -0.20370350	     -0.06519632	      0.88305846	      0.00011865	     -0.21966896	     -0.00332514	     -0.00052427	    187.84970385
      2.09202595	     -0.06277573	      0.00016202	     -0.20372941	     -0.06520106	      0.88305772	      0.00011910	     -0.21968808	     -0.00333969	     -0.00051684	    187.74652333
      2.09377463	     -0.06280056	      0.00016339	     -0.20375416	     -0.06520691	      0.88305683	      0.00011966	     -0.21971105	     -0.00335674	     -0.00050470	    187.60345039
      2.09533188	     -0.06282889	      0.00016212	     -0.20378239	     -0.06521215	      0.88305605	      0.00012014	     -0.21973089	     -0.00337170	     -0.00049165	    188.10610261
      2.09688912	     -0.06285100	      0.00016365	     -0.20380444	     -0.06521741	      0.88305530	      0.00012063	     -0.21975027	     -0.00338510	     -0.00047620	    187.41601597
      2.09844637	     -0.06287940	      0.00016177	     -0.20383274	     -0.06522269	      0.88305457	      0.00012111	     -0.21976907	     -0.00339892	     -0.00045947	    188.24278788
      2.10000361	     -0.06290310	      0.00016354	     -0.20385640	     -0.06522800	      0.88305387	      0.00012159	     -0.21978736	     -0.00341113	     -0.00044102	    187.92196300
      2.10138245	     -0.06293098	      0.00016184	     -0.20388421	     -0.06523271	      0.88305327	      0.00012202	     -0.21980309	     -0.00342156	     -0.00042393	    187.97089543
      2.10276128	     -0.06295407	      0.00016273	     -0.20390727	     -0.06523743	      0.88305270	      0.00012244	     -0.21981843	     -0.00343131	     -0.00040627	    187.95606863
      2.10414012	     -0.06298040	      0.00016226	     -0.20393356	     -0.06524217	      0.88305215	      0.00012286	     -0.21983333	     -0.00344049	     -0.00038830	    187.98456627
      2.10600326	     -0.06301607	      0.00016290	     -0.20396918	     -0.06524859	      0.88305145	      0.00012343	     -0.21985281	     -0.00345225	     -0.00036439	    188.41174707
      2.10786640	     -0.06305953	      0.00016035	     -0.20401259	     -0.06525503	      0.88305080	      0.00012399	     -0.21987149	     -0.00346173	     -0.00033965	    186.88165444
      2.10910683	     -0.06307391	      0.00016277	     -0.20402697	     -0.06525933	      0.88305038	      0.00012437	     -0.21988367	     -0.00346885	     -0.00032400	    187.90464957
      2.11034725	     -0.06310003	      0.00016222	     -0.20405307	     -0.06526364	      0.88304999	      0.00012474	     -0.21989543	     -0.00347481	     -0.00030907	    188.06352443
      2.11218515	     -0.06313695	      0.00016220	     -0.20408998	     -0.06527003	      0.88304944	      0.00012529	     -0.21991240	     -0.00348211	     -0.00028766	    187.09216458
      2.11402306	     -0.06317113	      0.00016064	     -0.20412411	     -0.06527644	      0.88304893	      0.00012584	     -0.21992881	     -0.00349070	     -0.00026810	    189.11766561
      2.11546975	     -0.06320301	      0.00016176	     -0.20415602	     -0.06528149	      0.88304856	      0.00012628	     -0.21994130	     -0.00349433	     -0.00025363	    187.35613076
      2.11691644	     -0.06323277	      0.00016031	     -0.20418575	     -0.06528655	      0.88304820	      0.00012671	     -0.21995350	     -0.00349924	     -0.00024076	    188.13026559
      2.11836312	     -0.06326296	      0.00016066	     -0.20421596	     -0.06529162	      0.88304786	      0.00012714	     -0.21996539	     -0.00350248	     -0.00022875	    187.32447891
      2.11980981	     -0.06329297	      0.00015964	     -0.20424596	     -0.06529669	      0.88304754	      0.00012757	     -0.21997697	     -0.00350620	     -0.00021842	    188.00324815
      2.12166672	     -0.06333514	      0.00016000	     -0.20428816	     -0.06530320	      0.88304714	      0.00012812	     -0.21999142	     -0.00350838	     -0.00020681	    186.25243404
      2.12304399	     -0.06335833	      0.00015868	     -0.20431134	     -0.06530803	      0.88304686	      0.00012853	     -0.22000182	     -0.00351141	     -0.00019952	    187.73923277
      2.12442126	     -0.06338763	      0.00015878	     -0.20434066	     -0.06531287	      0.88304659	      0.00012894	     -0.22001190	     -0.00351281	     -0.00019375	    187.79230708
      2.12614180	     -0.06342509	      0.00015759	     -0.20437815	     -0.06531892	      0.88304626	      0.00012945	     -0.22002418	     -0.00351306	     -0.00018780	    186.73556581
      2.12786234	     -0.06345479	      0.00015831	     -0.20440789	     -0.06532496	      0.88304594	      0.00012996	     -0.22003609	     -0.00351407	     -0.00018360	    187.64727545
      2.12932896	     -0.06348476	      0.00015650	     -0.20443788	     -0.06533011	      0.88304568	      0.00013039	     -0.22004579	     -0.00351349	     -0.00018115	    187.64532287
      2.13079558	     -0.06351136	      0.00015736	     -0.20446454	     -0.06533527	      0.88304541	      0.00013082	     -0.22005521	     -0.00351265	     -0.00018009	    187.95946715
      2.13226220	     -0.06353898	      0.00015630	     -0.20449220	     -0.06534042	      0.88304515	      0.00013125	     -0.22006428	     -0.00351036	     -0.00017921	    187.10487938
      2.13372882	     -0.06356004	      0.00015680	     -0.20451332	     -0.06534556	      0.88304488	      0.00013169	     -0.22007299	     -0.00350865	     -0.00017944	    187.87648736
      2.13566747	     -0.06358970	      0.00015556	     -0.20454305	     -0.06535236	      0.88304454	      0.00013226	     -0.22008377	     -0.00350462	     -0.00018061	    187.82725986
      2.13704325	     -0.06360208	      0.00015747	     -0.20455552	     -0.06535718	      0.88304429	      0.00013266	     -0.22009091	     -0.00350123	     -0.00018132	    187.66097687
      2.13841903	     -0.06361445	      0.00015725	     -0.20456796	     -0.06536200	      0.88304404	      0.00013307	     -0.22009751	     -0.00349768	     -0.00018237	    187.96868814
      2.14012323	     -0.06362503	      0.00015891	     -0.20457866	     -0.06536795	      0.88304372	      0.00013357	     -0.22010490	     -0.00349226	     -0.00018342	    187.55640742
      2.14182744	     -0.06363037	      0.00015840	     -0.20458408	     -0.06537390	      0.88304341	      0.00013407	     -0.22011136	     -0.00348669	     -0.00018335	    187.56602060
      2.14327004	     -0.06362655	      0.00016096	     -0.20458038	     -0.06537893	      0.88304315	      0.00013450	     -0.22011607	     -0.00348208	     -0.00018299	    188.26392086
      2.14471264	     -0.06362294	      0.00016098	     -0.20457685	     -0.06538395	      0.88304288	      0.00013492	     -0.22012001	     -0.00347658	     -0.00018160	    188.25389934
      2.14615525	     -0.06361071	      0.00016255	     -0.20456472	     -0.06538896	      0.88304262	      0.00013535	     -0.22012315	     -0.00347110	     -0.00017909	    188.53977618
      2.14795872	     -0.06359052	      0.00016255	     -0.20454463	     -0.06539521	      0.88304231	      0.00013588	     -0.22012583	     -0.00346466	     -0.00017447	    189.75384076
      2.14955514	     -0.06356433	      0.00016502	     -0.20451857	     -0.06540074	      0.88304203	      0.00013635	     -0.22012701	     -0.00345745	     -0.00016686	    188.21516082
      2.15115156	     -0.06353351	      0.00016388	     -0.20448780	     -0.06540625	      0.88304177	      0.00013682	     -0.22012703	     -0.00345274	     -0.00015769	    189.98991317
      2.15251866	     -0.06350556	      0.00016598	     -0.20445993	     -0.06541097	      0.88304156	      0.00013722	     -0.22012620	     -0.00344764	     -0.00014759	    189.42529509
      2.15388577	     -0.06347784	      0.00016555	     -0.20443226	     -0.06541568	      0.88304137	      0.00013763	     -0.22012471	     -0.00344393	     -0.00013619	    190.28736660
      2.15525288	     -0.06345019	      0.00016600	     -0.20440466	     -0.06542039	      0.88304119	      0.00013803	     -0.22012265	     -0.00343984	     -0.00012267	    189.86147374
      2.15661999	     -0.06342137	      0.00016581	     -0.20437587	     -0.06542509	      0.88304104	      0.00013843	     -0.22012007	     -0.00343708	     -0.00010805	    190.65265728
      2.15846365	     -0.06338609	      0.00016538	     -0.20434063	     -0.06543142	      0.88304086	      0.00013898	     -0.22011594	     -0.00343239	     -0.00008578	    189.03978865
      2.16004742	     -0.06334863	      0.00016415	     -0.20430315	     -0.06543686	      0.88304074	      0.00013945	     -0.22011193	     -0.00343167	     -0.00006529	    191.26452412
      2.16163118	     -0.06332114	      0.00016351	     -0.20427568	     -0.06544229	      0.88304065	      0.00013992	     -0.22010748	     -0.00342942	     -0.00004376	    190.65525870
      2.16321495	     -0.06329034	      0.00016156	     -0.20424484	     -0.06544772	      0.88304060	      0.00014039	     -0.22010281	     -0.00342927	     -0.00002248	    192.47845357
      2.16461884	     -0.06327043	      0.00016081	     -0.20422492	     -0.06545253	      0.88304058	      0.00014081	     -0.22009849	     -0.00342760	     -0.00000269	    191.04135237
      2.16602272	     -0.06324715	      0.00015928	     -0.20420161	     -0.06545735	      0.88304059	      0.00014122	     -0.22009410	     -0.00342804	      0.00001594	    192.23853006
      2.16742660	     -0.06322968	      0.00015817	     -0.20418412	     -0.06546216	      0.88304062	      0.00014164	     -0.22008962	     -0.00342762	      0.00003424	    191.63446040
      2.16883048	     -0.06321262	      0.00015673	     -0.20416702	     -0.06546697	      0.88304068	      0.00014206	     -0.22008514	     -0.00342846	      0.00005110	    192.44627053
      2.17056133	     -0.06319930	      0.00015517	     -0.20415367	     -0.06547291	      0.88304079	      0.00014258	     -0.22007966	     -0.00342810	      0.00007063	    190.77337999
      2.17229217	     -0.06317984	      0.00015323	     -0.20413413	     -0.06547884	      0.88304093	      0.00014310	     -0.22007436	     -0.00343092	      0.00008733	    193.08457404
      2.17365976	     -0.06317710	      0.00015238	     -0.20413137	     -0.06548353	      0.88304105	      0.00014351	     -0.22007019	     -0.00343127	      0.00009850	    192.05807389
      2.17502736	     -0.06317216	      0.00015102	     -0.20412638	     -0.06548823	      0.88304120	      0.00014392	     -0.22006623	     -0.00343257	      0.00010719	    192.57321559
      2.17679546	     -0.06317164	      0.00014972	     -0.20412582	     -0.06549430	      0.88304139	      0.00014445	     -0.22006138	     -0.00343371	      0.00011454	    192.40866215
      2.17837571	     -0.06316904	      0.00014816	     -0.20412317	     -0.06549972	      0.88304158	      0.00014493	     -0.22005727	     -0.00343484	      0.00011802	    192.65520367
      2.17995596	     -0.06317382	      0.00014683	     -0.20412791	     -0.06550515	      0.88304176	      0.00014541	     -0.22005338	     -0.00343510	      0.00011793	    191.76477644
      2.18153621	     -0.06317277	      0.00014469	     -0.20412680	     -0.06551058	      0.88304195	      0.00014588	     -0.22004977	     -0.00343662	      0.00011404	    193.31415543
      2.18292182	     -0.06318171	      0.00014364	     -0.20413570	     -0.06551534	      0.88304210	      0.00014630	     -0.22004674	     -0.00343623	      0.00010806	    192.19525210
      2.18430742	     -0.06318619	      0.00014184	     -0.20414014	     -0.06552011	      0.88304225	      0.00014672	     -0.22004393	     -0.00343658	      0.00009945	    192.60014942
      2.18569302	     -0.06319429	      0.00014050	     -0.20414821	     -0.06552487	      0.88304238	      0.00014714	     -0.22004126	     -0.00343635	      0.00008850	    192.33452249
      2.18752062	     -0.06320611	      0.00013819	     -0.20415997	     -0.06553115	      0.88304252	      0.00014770	     -0.22003805	     -0.00343607	      0.00007027	    192.49282578
      2.18907595	     -0.06321768	      0.00013700	     -0.20417151	     -0.06553649	      0.88304262	      0.00014817	     -0.22003551	     -0.00343501	      0.00005262	    191.66736129
      2.19063128	     -0.06322880	      0.00013492	     -0.20418258	     -0.06554183	      0.88304268	      0.00014864	     -0.22003320	     -0.00343487	      0.00003180	    192.96334835
      2.19218661	     -0.06324783	      0.00013384	     -0.20420160	     -0.06554717	      0.88304272	      0.00014912	     -0.22003108	     -0.00343269	      0.00000924	    191.58422814
      2.19374194	     -0.06326098	      0.00013160	     -0.20421470	     -0.06555251	      0.88304271	      0.00014959	     -0.22002927	     -0.00343152	     -0.00001517	    192.34789074
      2.19529728	     -0.06327990	      0.00013076	     -0.20423361	     -0.06555785	      0.88304267	      0.00015007	     -0.22002763	     -0.00342912	     -0.00004117	    191.60652030
      2.19685261	     -0.06329639	      0.00012838	     -0.20425007	     -0.06556318	      0.88304258	      0.00015055	     -0.22002626	     -0.00342731	     -0.00006884	    192.57883216
      2.19840794	     -0.06332050	      0.00012755	     -0.20427417	     -0.06556851	      0.88304245	      0.00015103	     -0.22002507	     -0.00342377	     -0.00009709	    191.19913201
      2.19978623	     -0.06333597	      0.00012537	     -0.20428961	     -0.06557322	      0.88304230	      0.00015145	     -0.22002429	     -0.00342148	     -0.00012290	    191.97615113
      2.20116453	     -0.06335748	      0.00012413	     -0.20431111	     -0.06557794	      0.88304211	      0.00015187	     -0.22002366	     -0.00341805	     -0.00014915	    191.40821554
      2.20254282	     -0.06337783	      0.00012202	     -0.20433145	     -0.06558265	      0.88304189	      0.00015230	     -0.22002326	     -0.00341467	     -0.00017565	    191.47290981
      2.20443176	     -0.06340961	      0.00011970	     -0.20436321	     -0.06558909	      0.88304152	      0.00015288	     -0.22002302	     -0.00340941	     -0.00021230	    191.24913028
      2.20632070	     -0.06344220	      0.00011555	     -0.20439577	     -0.06559553	      0.88304109	      0.00015347	     -0.22002316	     -0.00340330	     -0.00024794	    191.01181158
      2.20754800	     -0.06346283	      0.00011509	     -0.20441641	     -0.06559970	      0.88304077	      0.00015385	     -0.22002350	     -0.00339943	     -0.00027142	    191.21718047
      2.20877530	     -0.06348555	      0.00011318	     -0.20443913	     -0.06560387	      0.88304042	      0.00015423	     -0.22002398	     -0.00339463	     -0.00029404	    190.84875930
      2.21044115	     -0.06351757	      0.00011090	     -0.20447115	     -0.06560952	      0.88303991	      0.00015475	     -0.22002490	     -0.00338840	     -0.00032473	    191.36951757
      2.21210700	     -0.06355456	      0.00010837	     -0.20450817	     -0.06561516	      0.88303934	      0.00015527	     -0.22002612	     -0.00337974	     -0.00035353	    189.19580003
      2.21377285	     -0.06358297	      0.00010615	     -0.20453658	     -0.06562078	      0.88303873	      0.00015579	     -0.22002772	     -0.00337348	     -0.00038178	    191.24639969
      2.21543870	     -0.06362552	      0.00010352	     -0.20457916	     -0.06562640	      0.88303807	      0.00015631	     -0.22002950	     -0.00336410	     -0.00040892	    189.89459880
      2.21710455	     -0.06365872	      0.00010164	     -0.20461239	     -0.06563199	      0.88303737	      0.00015683	     -0.22003171	     -0.00335535	     -0.00043464	    190.58722131
      2.21843608	     -0.06369324	      0.00009963	     -0.20464694	     -0.06563646	      0.88303678	      0.00015725	     -0.22003362	     -0.00334712	     -0.00045419	    189.75096380
      2.21976760	     -0.06372321	      0.00009828	     -0.20467696	     -0.06564091	      0.88303616	      0.00015767	     -0.22003577	     -0.00333907	     -0.00047302	    190.01619405
      2.22155167	     -0.06376940	      0.00009607	     -0.20472321	     -0.06564685	      0.88303529	      0.00015823	     -0.22003894	     -0.00332695	     -0.00049680	    189.16589957
      2.22333573	     -0.06380977	      0.00009444	     -0.20476365	     -0.06565278	      0.88303439	      0.00015879	     -0.22004249	     -0.00331463	     -0.00051857	    189.17392611
      2.22470673	     -0.06384952	      0.00009225	     -0.20480345	     -0.06565732	      0.88303367	      0.00015923	     -0.22004537	     -0.00330463	     -0.00053432	    189.00543454
      2.22607772	     -0.06388619	      0.00009063	     -0.20484018	     -0.06566184	      0.88303292	      0.00015966	     -0.22004852	     -0.00329425	     -0.00054945	    189.26505821
      2.22775723	     -0.06393738	      0.00008845	     -0.20489146	     -0.06566736	      0.88303199	      0.00016019	     -0.22005268	     -0.00327971	     -0.00056645	    187.77106062
      2.22943674	     -0.06398456	      0.00008657	     -0.20493872	     -0.06567286	      0.88303102	      0.00016073	     -0.22005723	     -0.00326659	     -0.00058282	    189.43417542
      2.23088706	     -0.06403379	      0.00008478	     -0.20498805	     -0.06567759	      0.88303017	      0.00016119	     -0.22006140	     -0.00325238	     -0.00059529	    187.54642372
      2.23233738	     -0.06407824	      0.00008313	     -0.20503259	     -0.06568229	      0.88302929	      0.00016165	     -0.22006590	     -0.00323928	     -0.00060795	    188.45485312
      2.23378769	     -0.06413032	      0.00008133	     -0.20508478	     -0.06568698	      0.88302840	      0.00016212	     -0.22007065	     -0.00322408	     -0.00061962	    187.18038198
      2.23523801	     -0.06417980	      0.00007947	     -0.20513436	     -0.06569164	      0.88302750	      0.00016258	     -0.22007572	     -0.00320938	     -0.00063121	    187.66925897
      2.23711364	     -0.06425279	      0.00007708	     -0.20520752	     -0.06569765	      0.88302630	      0.00016318	     -0.22008267	     -0.00318759	     -0.00064536	    185.64681058
      2.23856572	     -0.06430049	      0.00007533	     -0.20525533	     -0.06570226	      0.88302535	      0.00016365	     -0.22008840	     -0.00317183	     -0.00065610	    186.97259593
      2.24001780	     -0.06435774	      0.00007362	     -0.20531272	     -0.06570686	      0.88302439	      0.00016412	     -0.22009428	     -0.00315395	     -0.00066674	    186.26527548
      2.24146988	     -0.06441231	      0.00007197	     -0.20536744	     -0.06571142	      0.88302342	      0.00016459	     -0.22010042	     -0.00313543	     -0.00067706	    185.90383162
      2.24330258	     -0.06448280	      0.00007016	     -0.20543813	     -0.06571715	      0.88302217	      0.00016518	     -0.22010840	     -0.00311125	     -0.00069014	    185.73602799
      2.24494605	     -0.06454463	      0.00006861	     -0.20550017	     -0.06572224	      0.88302102	      0.00016571	     -0.22011577	     -0.00308775	     -0.00070142	    184.74456119
      2.24658952	     -0.06460618	      0.00006754	     -0.20556192	     -0.06572730	      0.88301986	      0.00016625	     -0.22012324	     -0.00306424	     -0.00071271	    184.85399272
      2.24823299	     -0.06466750	      0.00006601	     -0.20562346	     -0.06573231	      0.88301868	      0.00016678	     -0.22013080	     -0.00303928	     -0.00072398	    184.90532083
      2.24966493	     -0.06472117	      0.00006544	     -0.20567735	     -0.06573665	      0.88301764	      0.00016725	     -0.22013743	     -0.00301617	     -0.00073302	    183.73991444
      2.25109687	     -0.06477151	      0.00006448	     -0.20572790	     -0.06574095	      0.88301658	      0.00016772	     -0.22014411	     -0.00299287	     -0.00074209	    183.86012117
      2.25252881	     -0.06482311	      0.00006389	     -0.20577973	     -0.06574522	      0.88301551	      0.00016819	     -0.22015080	     -0.00296844	     -0.00075075	    183.32293716
      2.25441245	     -0.06488870	      0.00006301	     -0.20584562	     -0.06575078	      0.88301409	      0.00016881	     -0.22015958	     -0.00293591	     -0.00076204	    183.84059970
      2.25595781	     -0.06494000	      0.00006285	     -0.20589720	     -0.06575529	      0.88301290	      0.00016932	     -0.22016677	     -0.00290707	     -0.00076932	    181.90159143
      2.25750317	     -0.06498396	      0.00006215	     -0.20594142	     -0.06575976	      0.88301171	      0.00016983	     -0.22017391	     -0.00287885	     -0.00077635	    182.62623090
      2.25904853	     -0.06503360	      0.00006202	     -0.20599135	     -0.06576419	      0.88301050	      0.00017034	     -0.22018098	     -0.00284924	     -0.00078297	    182.17851703
      2.26059389	     -0.06507766	      0.00006155	     -0.20603569	     -0.06576857	      0.88300929	      0.00017086	     -0.22018809	     -0.00281850	     -0.00078802	    181.26698916
      2.26213925	     -0.06511710	      0.00006191	     -0.20607543	     -0.06577290	      0.88300807	      0.00017137	     -0.22019513	     -0.00278819	     -0.00079207	    181.46174207
      2.26368461	     -0.06515576	      0.00006185	     -0.20611438	     -0.06577719	      0.88300684	      0.00017189	     -0.22020207	     -0.00275741	     -0.00079534	    181.88213291
      2.26522997	     -0.06519258	      0.00006249	     -0.20615152	     -0.06578142	      0.88300561	      0.00017241	     -0.22020897	     -0.00272478	     -0.00079614	    180.09740752
      2.26677533	     -0.06522205	      0.00006267	     -0.20618128	     -0.06578561	      0.88300438	      0.00017293	     -0.22021584	     -0.00269407	     -0.00079638	    181.58274671
      2.26832069	     -0.06525577	      0.00006354	     -0.20621533	     -0.06578975	      0.88300315	      0.00017345	     -0.22022263	     -0.00266051	     -0.00079428	    179.29986617
      2.26986605	     -0.06527794	      0.00006393	     -0.20623781	     -0.06579384	      0.88300193	      0.00017398	     -0.22022944	     -0.00262932	     -0.00079087	    180.78699075
      2.27141141	     -0.06530532	      0.00006503	     -0.20626551	     -0.06579787	      0.88300071	      0.00017451	     -0.22023615	     -0.00259663	     -0.00078614	    180.14787425
      2.27295677	     -0.06532545	      0.00006568	     -0.20628596	     -0.06580186	      0.88299950	      0.00017503	     -0.22024290	     -0.00256360	     -0.00077873	    179.45278497
      2.27450213	     -0.06534342	      0.00006696	     -0.20630424	     -0.06580580	      0.88299830	      0.00017556	     -0.22024962	     -0.00253166	     -0.00077044	    180.08422515
      2.27604749	     -0.06536369	      0.00006769	     -0.20632484	     -0.06580968	      0.88299712	      0.00017609	     -0.22025639	     -0.00249808	     -0.00075974	    178.65228813
      2.27759285	     -0.06538032	      0.00006875	     -0.20634178	     -0.06581352	      0.88299596	      0.00017662	     -0.22026336	     -0.00246627	     -0.00074775	    179.45276221
      2.27909046	     -0.06540476	      0.00006924	     -0.20636652	     -0.06581719	      0.88299484	      0.00017714	     -0.22027040	     -0.00243484	     -0.00073527	    179.41429174
      2.28058808	     -0.06543242	      0.00007000	     -0.20639447	     -0.06582081	      0.88299375	      0.00017766	     -0.22027799	     -0.00240263	     -0.00072097	    178.21752999
      2.28208569	     -0.06546225	      0.00007070	     -0.20642459	     -0.06582439	      0.88299269	      0.00017818	     -0.22028627	     -0.00237183	     -0.00070678	    179.00744705
      2.28379303	     -0.06550659	      0.00007218	     -0.20646929	     -0.06582841	      0.88299149	      0.00017878	     -0.22029667	     -0.00233464	     -0.00069002	    177.19777664
      2.28550036	     -0.06554829	      0.00007378	     -0.20651133	     -0.06583236	      0.88299033	      0.00017938	     -0.22030827	     -0.00229970	     -0.00067413	    178.97890311
      2.28697052	     -0.06559536	      0.00007618	     -0.20655874	     -0.06583572	      0.88298935	      0.00017990	     -0.22031917	     -0.00226669	     -0.00066076	    176.97297584
      2.28844067	     -0.06563799	      0.00007865	     -0.20660170	     -0.06583903	      0.88298838	      0.00018042	     -0.22033104	     -0.00223522	     -0.00064907	    178.00504984
      2.28991082	     -0.06568892	      0.00008191	     -0.20665299	     -0.06584229	      0.88298744	      0.00018094	     -0.22034381	     -0.00220163	     -0.00063838	    176.73868495
      2.29138097	     -0.06573853	      0.00008534	     -0.20670297	     -0.06584550	      0.88298651	      0.00018147	     -0.22035756	     -0.00216839	     -0.00062953	    177.00516300
      2.29314025	     -0.06580568	      0.00009028	     -0.20677057	     -0.06584928	      0.88298541	      0.00018210	     -0.22037523	     -0.00212731	     -0.00062186	    176.71714988
      2.29489953	     -0.06587366	      0.00009497	     -0.20683904	     -0.06585299	      0.88298432	      0.00018274	     -0.22039430	     -0.00208434	     -0.00061632	    175.70422558
      2.29665881	     -0.06594222	      0.00010149	     -0.20690811	     -0.06585662	      0.88298324	      0.00018337	     -0.22041480	     -0.00204076	     -0.00061453	    175.25150389
      2.29811546	     -0.06600106	      0.00010477	     -0.20696736	     -0.06585956	      0.88298234	      0.00018390	     -0.22043270	     -0.00200347	     -0.00061525	    175.30664336
      2.29957211	     -0.06606324	      0.00010944	     -0.20702998	     -0.06586245	      0.88298144	      0.00018443	     -0.22045155	     -0.00196521	     -0.00061833	    174.96225343
      2.30139343	     -0.06614631	      0.00011390	     -0.20711359	     -0.06586599	      0.88298031	      0.00018509	     -0.22047647	     -0.00191511	     -0.00062475	    173.76735127
      2.30289950	     -0.06621319	      0.00011877	     -0.20718095	     -0.06586884	      0.88297936	      0.00018564	     -0.22049820	     -0.00187332	     -0.00063213	    173.81663793
      2.30440557	     -0.06628464	      0.00012222	     -0.20725286	     -0.06587163	      0.88297840	      0.00018618	     -0.22052084	     -0.00183008	     -0.00064172	    173.98184519
      2.30591164	     -0.06635616	      0.00012661	     -0.20732488	     -0.06587435	      0.88297743	      0.00018673	     -0.22054438	     -0.00178472	     -0.00065255	    172.90454590
      2.30788737	     -0.06645093	      0.00013096	     -0.20742031	     -0.06587782	      0.88297613	      0.00018744	     -0.22057653	     -0.00172398	     -0.00066912	    172.56660836
      2.30928964	     -0.06651926	      0.00013508	     -0.20748914	     -0.06588020	      0.88297518	      0.00018794	     -0.22060012	     -0.00167934	     -0.00068128	    171.98171029
      2.31069190	     -0.06658941	      0.00013808	     -0.20755977	     -0.06588253	      0.88297421	      0.00018844	     -0.22062436	     -0.00163385	     -0.00069502	    172.27416207
      2.31209416	     -0.06666243	      0.00014157	     -0.20763331	     -0.06588479	      0.88297323	      0.00018893	     -0.22064924	     -0.00158608	     -0.00070876	    171.16082627
      2.31349643	     -0.06673419	      0.00014465	     -0.20770560	     -0.06588698	      0.88297223	      0.00018942	     -0.22067472	     -0.00153800	     -0.00072315	    171.40863486
      2.31562354	     -0.06685074	      0.00015009	     -0.20782299	     -0.06589017	      0.88297066	      0.00019016	     -0.22071440	     -0.00146027	     -0.00074452	    168.48001360
      2.31712363	     -0.06692348	      0.00015373	     -0.20789633	     -0.06589232	      0.88296954	      0.00019068	     -0.22074311	     -0.00140682	     -0.00075935	    170.71045057
      2.31862371	     -0.06700712	      0.00015759	     -0.20798059	     -0.06589439	      0.88296839	      0.00019119	     -0.22077227	     -0.00134927	     -0.00077374	    169.70847959
      2.32044466	     -0.06710143	      0.00016128	     -0.20807566	     -0.06589678	      0.88296696	      0.00019181	     -0.22080840	     -0.00127868	     -0.00079109	    170.79919800
      2.32196026	     -0.06718348	      0.00016462	     -0.20815839	     -0.06589867	      0.88296575	      0.00019231	     -0.22083894	     -0.00121579	     -0.00080319	    168.34254458
      2.32347585	     -0.06725960	      0.00016720	     -0.20823517	     -0.06590046	      0.88296453	      0.00019281	     -0.22086995	     -0.00115387	     -0.00081552	    169.79128577
      2.32499144	     -0.06734255	      0.00016987	     -0.20831882	     -0.06590216	      0.88296328	      0.00019331	     -0.22090126	     -0.00108779	     -0.00082580	    167.85260578
      2.32650703	     -0.06741988	      0.00017212	     -0.20839685	     -0.06590376	      0.88296202	      0.00019380	     -0.22093294	     -0.00102216	     -0.00083529	    168.93588104
      2.32802263	     -0.06750388	      0.00017473	     -0.20848158	     -0.06590526	      0.88296075	      0.00019428	     -0.22096486	     -0.00095318	     -0.00084294	    167.72870360
      2.32985386	     -0.06760166	      0.00017740	     -0.20858026	     -0.06590693	      0.88295920	      0.00019486	     -0.22100385	     -0.00086838	     -0.00084992	    167.35898175
      2.33168510	     -0.06769675	      0.00018133	     -0.20867628	     -0.06590844	      0.88295764	      0.00019543	     -0.22104309	     -0.00078164	     -0.00085494	    167.46730320
      2.33322641	     -0.06777945	      0.00018276	     -0.20875977	     -0.06590959	      0.88295632	      0.00019590	     -0.22107622	     -0.00070601	     -0.00085622	    166.79221649
      2.33476773	     -0.06785943	      0.00018518	     -0.20884056	     -0.06591062	      0.88295500	      0.00019636	     -0.22110963	     -0.00062905	     -0.00085628	    166.62237526
      2.33630904	     -0.06794319	      0.00018677	     -0.20892514	     -0.06591153	      0.88295368	      0.00019682	     -0.22114335	     -0.00055068	     -0.00085491	    166.95520851
      2.33785035	     -0.06802568	      0.00018935	     -0.20900849	     -0.06591231	      0.88295237	      0.00019728	     -0.22117734	     -0.00046979	     -0.00085142	    166.11298994
      2.33984389	     -0.06813149	      0.00019188	     -0.20911541	     -0.06591314	      0.88295068	      0.00019785	     -0.22122148	     -0.00036337	     -0.00084479	    166.10902055
      2.34133192	     -0.06820600	      0.00019444	     -0.20919080	     -0.06591362	      0.88294943	      0.00019828	     -0.22125448	     -0.00028168	     -0.00083662	    165.02462121
      2.34281996	     -0.06827653	      0.00019692	     -0.20926221	     -0.06591398	      0.88294819	      0.00019870	     -0.22128735	     -0.00019922	     -0.00082741	    165.67892467
      2.34446721	     -0.06836032	      0.00019993	     -0.20934700	     -0.06591423	      0.88294683	      0.00019916	     -0.22132362	     -0.00010548	     -0.00081609	    165.58119492
      2.34611446	     -0.06843850	      0.00020287	     -0.20942621	     -0.06591433	      0.88294550	      0.00019961	     -0.22135968	     -0.00000879	     -0.00080169	    164.10926271
      2.34776171	     -0.06850951	      0.00020638	     -0.20949826	     -0.06591426	      0.88294419	      0.00020005	     -0.22139531	      0.00008749	     -0.00078610	    165.55570292
      2.34940896	     -0.06858088	      0.00021028	     -0.20957071	     -0.06591404	      0.88294291	      0.00020049	     -0.22143029	      0.00018771	     -0.00076748	    163.99670635
      2.35123332	     -0.06865005	      0.00021508	     -0.20964110	     -0.06591359	      0.88294153	      0.00020096	     -0.22146828	      0.00029869	     -0.00074488	    164.61319890
      2.35305768	     -0.06872443	      0.00021782	     -0.20971671	     -0.06591294	      0.88294020	      0.00020142	     -0.22150511	      0.00041363	     -0.00071836	    162.37704865
      2.35454592	     -0.06876605	      0.00022193	     -0.20975934	     -0.06591226	      0.88293915	      0.00020179	     -0.22153446	      0.00050573	     -0.00069555	    164.74363230
      2.35603416	     -0.06881594	      0.00022442	     -0.20981026	     -0.06591144	      0.88293813	      0.00020215	     -0.22156281	      0.00060174	     -0.00067030	    163.53769122
      2.35752239	     -0.06885747	      0.00022697	     -0.20985281	     -0.06591047	      0.88293715	      0.00020251	     -0.22159026	      0.00069730	     -0.00064386	    164.35350286
      2.35901063	     -0.06889989	      0.00022884	     -0.20989626	     -0.06590936	      0.88293621	      0.00020286	     -0.22161671	      0.00079524	     -0.00061488	    163.19771082
      2.36049887	     -0.06893636	      0.00023058	     -0.20993377	     -0.06590810	      0.88293532	      0.00020320	     -0.22164217	      0.00089258	     -0.00058462	    163.99881779
      2.36293460	     -0.06900419	      0.00023252	     -0.21000332	     -0.06590573	      0.88293396	      0.00020373	     -0.22168161	      0.00105712	     -0.00053127	    160.79936825
      2.36420806	     -0.06902399	      0.00023359	     -0.21002399	     -0.06590433	      0.88293330	      0.00020401	     -0.22170127	      0.00114025	     -0.00050256	    163.93971220
      2.36548152	     -0.06905305	      0.00023437	     -0.21005395	     -0.06590283	      0.88293268	      0.00020427	     -0.22172007	      0.00122684	     -0.00047266	    163.45020845
      2.36733720	     -0.06908972	      0.00023535	     -0.21009194	     -0.06590043	      0.88293185	      0.00020465	     -0.22174612	      0.00135304	     -0.00042876	    164.10954293
      2.36919288	     -0.06912735	      0.00023622	     -0.21013090	     -0.06589780	      0.88293109	      0.00020502	     -0.22177043	      0.00148223	     -0.00038341	    162.36939127
      2.37069870	     -0.06914848	      0.00023643	     -0.21015311	     -0.06589549	      0.88293054	      0.00020531	     -0.22178894	      0.00158547	     -0.00034726	    164.13975961
      2.37220451	     -0.06917103	      0.00023687	     -0.21017676	     -0.06589303	      0.88293005	      0.00020559	     -0.22180615	      0.00169150	     -0.00031021	    163.12537249
      2.37405707	     -0.06919354	      0.00023677	     -0.21020061	     -0.06588977	      0.88292951	      0.00020592	     -0.22182558	      0.00182132	     -0.00026609	    164.03033944
      2.37590964	     -0.06921314	      0.00023708	     -0.21022158	     -0.06588628	      0.88292906	      0.00020624	     -0.22184289	      0.00195450	     -0.00022108	    161.44494812
      2.37742572	     -0.06921388	      0.00023666	     -0.21022341	     -0.06588323	      0.88292875	      0.00020649	     -0.22185555	      0.00206055	     -0.00018541	    164.12977484
      2.37894181	     -0.06922067	      0.00023657	     -0.21023132	     -0.06588003	      0.88292850	      0.00020673	     -0.22186658	      0.00216971	     -0.00015023	    163.54834039
      2.38079542	     -0.06921888	      0.00023573	     -0.21023088	     -0.06587588	      0.88292826	      0.00020702	     -0.22187801	      0.00230188	     -0.00010865	    165.12719252
      2.38236139	     -0.06921379	      0.00023538	     -0.21022696	     -0.06587219	      0.88292812	      0.00020725	     -0.22188577	      0.00241634	     -0.00007236	    162.68517847
      2.38392736	     -0.06919791	      0.00023412	     -0.21021221	     -0.06586832	      0.88292803	      0.00020747	     -0.22189179	      0.00252803	     -0.00003721	    164.28497164
      2.38549333	     -0.06918449	      0.00023297	     -0.21019994	     -0.06586427	      0.88292800	      0.00020769	     -0.22189602	      0.00264109	     -0.00000250	    164.14312457
      2.38749496	     -0.06916493	      0.00023051	     -0.21018181	     -0.06585884	      0.88292804	      0.00020795	     -0.22189901	      0.00278508	      0.00004101	    164.15496060
      2.38908475	     -0.06913751	      0.00022860	     -0.21015553	     -0.06585432	      0.88292814	      0.00020815	     -0.22189960	      0.00289887	      0.00007759	    163.64395261
      2.39067454	     -0.06909587	      0.00022668	     -0.21011501	     -0.06584962	      0.88292829	      0.00020834	     -0.22189821	      0.00301138	      0.00011323	    165.31001376
      2.39226433	     -0.06905396	      0.00022468	     -0.21007424	     -0.06584475	      0.88292850	      0.00020852	     -0.22189469	      0.00312587	      0.00014941	    164.32998965
      2.39385413	     -0.06899253	      0.00022253	     -0.21001393	     -0.06583969	      0.88292876	      0.00020870	     -0.22188908	      0.00323752	      0.00018617	    166.13170581
      2.39561631	     -0.06891445	      0.00022108	     -0.20993711	     -0.06583387	      0.88292913	      0.00020888	     -0.22188001	      0.00336165	      0.00022878	    165.80713221
      2.39737849	     -0.06881682	      0.00021947	     -0.20984070	     -0.06582784	      0.88292957	      0.00020906	     -0.22186792	      0.00348242	      0.00027467	    167.01707404
      2.39914068	     -0.06871149	      0.00021809	     -0.20973660	     -0.06582160	      0.88293010	      0.00020923	     -0.22185273	      0.00360303	      0.00032473	    165.19587511
      2.40064110	     -0.06860051	      0.00021646	     -0.20962661	     -0.06581612	      0.88293062	      0.00020937	     -0.22183751	      0.00370070	      0.00036966	    167.74811323
      2.40214153	     -0.06848909	      0.00021512	     -0.20951618	     -0.06581049	      0.88293121	      0.00020951	     -0.22182000	      0.00379813	      0.00041756	    167.82894326
      2.40364196	     -0.06836568	      0.00021357	     -0.20939371	     -0.06580472	      0.88293187	      0.00020964	     -0.22180038	      0.00389227	      0.00046811	    168.99571259
      2.40514239	     -0.06823581	      0.00021232	     -0.20926479	     -0.06579881	      0.88293262	      0.00020976	     -0.22177863	      0.00398497	      0.00052246	    168.40143208
      2.40664282	     -0.06809394	      0.00021105	     -0.20912382	     -0.06579277	      0.88293344	      0.00020988	     -0.22175485	      0.00407326	      0.00057944	    169.94388349
      2.40824499	     -0.06793831	      0.00020998	     -0.20896913	     -0.06578617	      0.88293442	      0.00021000	     -0.22172721	      0.00416498	      0.00064307	    170.67226973
      2.40984716	     -0.06777347	      0.00020910	     -0.20880521	     -0.06577942	      0.88293551	      0.00021012	     -0.22169739	      0.00425397	      0.00071040	    170.22897441
      2.41144933	     -0.06759777	      0.00020833	     -0.20863038	     -0.06577254	      0.88293670	      0.00021024	     -0.22166545	      0.00433757	      0.00077976	    172.24013510
      2.41329137	     -0.06739628	      0.00020698	     -0.20842984	     -0.06576446	      0.88293821	      0.00021036	     -0.22162622	      0.00443054	      0.00086171	    172.82238435
      2.41513341	     -0.06718394	      0.00020592	     -0.20821840	     -0.06575622	      0.88293988	      0.00021049	     -0.22158464	      0.00451841	      0.00094653	    173.32610625
      2.41687769	     -0.06698090	      0.00020458	     -0.20801616	     -0.06574827	      0.88294160	      0.00021060	     -0.22154311	      0.00459639	      0.00102724	    174.54946711
      2.41862196	     -0.06676663	      0.00020434	     -0.20780266	     -0.06574019	      0.88294346	      0.00021070	     -0.22149964	      0.00467068	      0.00110878	    174.64453337
      2.42018766	     -0.06657106	      0.00020346	     -0.20760773	     -0.06573283	      0.88294525	      0.00021080	     -0.22145892	      0.00473218	      0.00118142	    176.41072110
      2.42175336	     -0.06637073	      0.00020308	     -0.20740801	     -0.06572537	      0.88294716	      0.00021089	     -0.22141666	      0.00479058	      0.00125306	    177.61468243
      2.42331905	     -0.06616849	      0.00020240	     -0.20720633	     -0.06571783	      0.88294918	      0.00021098	     -0.22137294	      0.00484563	      0.00132383	    178.01170751
      2.42488475	     -0.06595900	      0.00020227	     -0.20699737	     -0.06571020	      0.88295130	      0.00021106	     -0.22132783	      0.00489630	      0.00139302	    179.15024105
      2.42676894	     -0.06571034	      0.00020155	     -0.20674929	     -0.06570092	      0.88295401	      0.00021116	     -0.22127174	      0.00495278	      0.00147374	    179.30565552
      2.42825232	     -0.06550228	      0.00020192	     -0.20654164	     -0.06569355	      0.88295624	      0.00021124	     -0.22122637	      0.00499181	      0.00153461	    181.50969243
      2.42973570	     -0.06530431	      0.00020144	     -0.20634405	     -0.06568612	      0.88295856	      0.00021131	     -0.22117991	      0.00502878	      0.00159316	    181.58479343
      2.43121909	     -0.06510282	      0.00020106	     -0.20614289	     -0.06567863	      0.88296096	      0.00021139	     -0.22113266	      0.00506119	      0.00164847	    183.13260281
      2.43305513	     -0.06486172	      0.00020058	     -0.20590215	     -0.06566930	      0.88296405	      0.00021148	     -0.22107317	      0.00509797	      0.00171263	    182.85474655
      2.43454574	     -0.06465730	      0.00020038	     -0.20569797	     -0.06566169	      0.88296664	      0.00021155	     -0.22102421	      0.00512234	      0.00176047	    185.06119597
      2.43603634	     -0.06446500	      0.00019972	     -0.20550588	     -0.06565403	      0.88296929	      0.00021162	     -0.22097464	      0.00514446	      0.00180415	    185.56493664
      2.43752695	     -0.06427214	      0.00019905	     -0.20531319	     -0.06564635	      0.88297201	      0.00021169	     -0.22092477	      0.00516341	      0.00184389	    185.87111606
      2.43901756	     -0.06408335	      0.00019832	     -0.20512453	     -0.06563864	      0.88297479	      0.00021176	     -0.22087465	      0.00517834	      0.00187873	    187.14443066
      2.44066698	     -0.06387983	      0.00019754	     -0.20492112	     -0.06563009	      0.88297792	      0.00021184	     -0.22081903	      0.00519142	      0.00191119	    188.38341307
      2.44231641	     -0.06368488	      0.00019696	     -0.20472625	     -0.06562152	      0.88298109	      0.00021192	     -0.22076345	      0.00520219	      0.00193828	    187.38140601
      2.44396583	     -0.06348747	      0.00019606	     -0.20452884	     -0.06561293	      0.88298431	      0.00021199	     -0.22070815	      0.00520657	      0.00195816	    190.44283583
      2.44530298	     -0.06334220	      0.00019523	     -0.20438357	     -0.06560597	      0.88298693	      0.00021205	     -0.22066348	      0.00520990	      0.00196993	    189.70224248
      2.44664012	     -0.06319419	      0.00019509	     -0.20423554	     -0.06559900	      0.88298957	      0.00021211	     -0.22061916	      0.00520967	      0.00197690	    190.99506977
      2.44829308	     -0.06302076	      0.00019515	     -0.20406205	     -0.06559039	      0.88299284	      0.00021219	     -0.22056476	      0.00520771	      0.00198004	    190.58261558
      2.44994603	     -0.06284709	      0.00019508	     -0.20388828	     -0.06558179	      0.88299611	      0.00021226	     -0.22051093	      0.00520078	      0.00197618	    192.86788540
      2.45159899	     -0.06269068	      0.00019494	     -0.20373175	     -0.06557320	      0.88299937	      0.00021234	     -0.22045764	      0.00519326	      0.00196620	    191.66213459
      2.45292746	     -0.06255783	      0.00019464	     -0.20359877	     -0.06556631	      0.88300198	      0.00021240	     -0.22041539	      0.00518341	      0.00195360	    193.40835657
      2.45425594	     -0.06243743	      0.00019421	     -0.20347821	     -0.06555943	      0.88300456	      0.00021246	     -0.22037354	      0.00517258	      0.00193688	    193.93642026
      2.45597178	     -0.06228685	      0.00019431	     -0.20332744	     -0.06555057	      0.88300786	      0.00021254	     -0.22032031	      0.00515664	      0.00191041	    193.69064473
      2.45768762	     -0.06214203	      0.00019467	     -0.20318238	     -0.06554174	      0.88301111	      0.00021262	     -0.22026801	      0.00513661	      0.00187813	    195.04290560
      2.45913064	     -0.06202594	      0.00019390	     -0.20306606	     -0.06553434	      0.88301380	      0.00021269	     -0.22022483	      0.00511839	      0.00184661	    195.65438184
      2.46057366	     -0.06192205	      0.00019261	     -0.20296190	     -0.06552697	      0.88301644	      0.00021276	     -0.22018260	      0.00509877	      0.00181167	    195.49852260
      2.46201667	     -0.06182158	      0.00019080	     -0.20286114	     -0.06551962	      0.88301903	      0.00021283	     -0.22014147	      0.00507716	      0.00177323	    196.10912964
      2.46345969	     -0.06173000	      0.00018908	     -0.20276925	     -0.06551231	      0.88302156	      0.00021291	     -0.22010140	      0.00505420	      0.00173143	    196.46991818
      2.46534727	     -0.06161786	      0.00018577	     -0.20265667	     -0.06550280	      0.88302477	      0.00021300	     -0.22005070	      0.00502178	      0.00167187	    197.63714589
      2.46662662	     -0.06155225	      0.00018334	     -0.20259076	     -0.06549639	      0.88302688	      0.00021307	     -0.22001749	      0.00499946	      0.00162953	    196.83588776
      2.46790598	     -0.06148970	      0.00018085	     -0.20252787	     -0.06549001	      0.88302894	      0.00021314	     -0.21998529	      0.00497530	      0.00158470	    197.56871105
      2.46958200	     -0.06141831	      0.00017791	     -0.20245606	     -0.06548170	      0.88303154	      0.00021323	     -0.21994460	      0.00494352	      0.00152387	    196.89493160
      2.47125801	     -0.06134653	      0.00017522	     -0.20238383	     -0.06547344	      0.88303404	      0.00021333	     -0.21990552	      0.00490884	      0.00146003	    198.87915607
      2.47265625	     -0.06130055	      0.00017330	     -0.20233750	     -0.06546660	      0.88303605	      0.00021341	     -0.21987400	      0.00488110	      0.00140554	    197.61999570
      2.47405450	     -0.06125125	      0.00017126	     -0.20228783	     -0.06545979	      0.88303797	      0.00021349	     -0.21984354	      0.00485148	      0.00134947	    198.43233495
      2.47545274	     -0.06121045	      0.00016931	     -0.20224665	     -0.06545303	      0.88303982	      0.00021358	     -0.21981401	      0.00482187	      0.00129245	    198.34766417
      2.47720856	     -0.06116331	      0.00016657	     -0.20219903	     -0.06544460	      0.88304203	      0.00021369	     -0.21977833	      0.00478393	      0.00121966	    198.49936163
      2.47862443	     -0.06112981	      0.00016506	     -0.20216515	     -0.06543785	      0.88304371	      0.00021379	     -0.21975057	      0.00475291	      0.00116147	    198.18159249
      2.48004030	     -0.06110046	      0.00016322	     -0.20213540	     -0.06543114	      0.88304532	      0.00021388	     -0.21972374	      0.00472123	      0.00110279	    198.84053793
      2.48145617	     -0.06107817	      0.00016157	     -0.20211272	     -0.06542448	      0.88304684	      0.00021398	     -0.21969784	      0.00468966	      0.00104442	    198.75093991
      2.48325679	     -0.06105337	      0.00015930	     -0.20208742	     -0.06541607	      0.88304865	      0.00021411	     -0.21966625	      0.00464903	      0.00097091	    198.98198487
      2.48458553	     -0.06104129	      0.00015775	     -0.20207497	     -0.06540991	      0.88304990	      0.00021421	     -0.21964387	      0.00461907	      0.00091783	    198.51796505
      2.48591428	     -0.06103046	      0.00015609	     -0.20206377	     -0.06540380	      0.88305109	      0.00021432	     -0.21962229	      0.00458855	      0.00086518	    198.98735483
      2.48757674	     -0.06102657	      0.00015405	     -0.20205941	     -0.06539620	      0.88305247	      0.00021445	     -0.21959641	      0.00455121	      0.00080095	    198.01569225
      2.48923921	     -0.06102085	      0.00015198	     -0.20205321	     -0.06538866	      0.88305375	      0.00021459	     -0.21957181	      0.00451216	      0.00073772	    199.77562900
      2.49054920	     -0.06103022	      0.00015051	     -0.20206222	     -0.06538277	      0.88305469	      0.00021470	     -0.21955321	      0.00448318	      0.00068985	    198.30098420
      2.49185920	     -0.06103657	      0.00014885	     -0.20206820	     -0.06537692	      0.88305556	      0.00021482	     -0.21953543	      0.00445361	      0.00064286	    198.35816088
      2.49345088	     -0.06105135	      0.00014709	     -0.20208254	     -0.06536986	      0.88305654	      0.00021496	     -0.21951483	      0.00441766	      0.00058678	    198.70470216
      2.49504257	     -0.06107212	      0.00014564	     -0.20210289	     -0.06536285	      0.88305743	      0.00021511	     -0.21949532	      0.00438343	      0.00053323	    197.16306344
      2.49663425	     -0.06109369	      0.00014451	     -0.20212403	     -0.06535591	      0.88305824	      0.00021527	     -0.21947691	      0.00434778	      0.00048119	    198.00887986
      2.49822594	     -0.06112292	      0.00014287	     -0.20215284	     -0.06534901	      0.88305896	      0.00021543	     -0.21945952	      0.00431337	      0.00043054	    198.27024040
      2.49981762	     -0.06116131	      0.00014176	     -0.20219083	     -0.06534217	      0.88305961	      0.00021559	     -0.21944318	      0.00428070	      0.00038240	    196.60301524
      2.50106051	     -0.06118924	      0.00014014	     -0.20221843	     -0.06533687	      0.88306006	      0.00021573	     -0.21943121	      0.00425432	      0.00034525	    197.63183112
      2.50230340	     -0.06122356	      0.00013895	     -0.20225244	     -0.06533160	      0.88306047	      0.00021586	     -0.21941984	      0.00422958	      0.00030954	    196.88080323
      2.50388214	     -0.06126940	      0.00013720	     -0.20229787	     -0.06532495	      0.88306092	      0.00021604	     -0.21940628	      0.00419804	      0.00026493	    197.28402530
      2.50546089	     -0.06132334	      0.00013512	     -0.20235143	     -0.06531834	      0.88306131	      0.00021622	     -0.21939368	      0.00416908	      0.00022255	    195.18417055
      2.50703964	     -0.06137275	      0.00013277	     -0.20240045	     -0.06531178	      0.88306163	      0.00021641	     -0.21938208	      0.00413876	      0.00018114	    196.59739472
      2.50861839	     -0.06143732	      0.00013072	     -0.20246466	     -0.06530527	      0.88306188	      0.00021661	     -0.21937131	      0.00411116	      0.00014073	    195.55431891
      2.50999046	     -0.06148978	      0.00012851	     -0.20251680	     -0.06529965	      0.88306205	      0.00021678	     -0.21936277	      0.00408799	      0.00010704	    195.25379349
      2.51136253	     -0.06154915	      0.00012658	     -0.20257586	     -0.06529405	      0.88306217	      0.00021696	     -0.21935487	      0.00406550	      0.00007365	    195.08845804
      2.51302312	     -0.06162423	      0.00012385	     -0.20265059	     -0.06528732	      0.88306226	      0.00021718	     -0.21934625	      0.00404031	      0.00003446	    194.16298050
      2.51468370	     -0.06170219	      0.00012113	     -0.20272819	     -0.06528063	      0.88306229	      0.00021741	     -0.21933859	      0.00401567	     -0.00000405	    194.29037916
      2.51608126	     -0.06177193	      0.00011813	     -0.20279765	     -0.06527504	      0.88306226	      0.00021761	     -0.21933290	      0.00399697	     -0.00003560	    193.69651928
      2.51747881	     -0.06184542	      0.00011573	     -0.20287086	     -0.06526946	      0.88306219	      0.00021781	     -0.21932791	      0.00397918	     -0.00006671	    193.16010012
      2.51887636	     -0.06191935	      0.00011317	     -0.20294453	     -0.06526391	      0.88306207	      0.00021802	     -0.21932357	      0.00396254	     -0.00009741	    192.95600402
      2.52068989	     -0.06202037	      0.00011094	     -0.20304526	     -0.06525674	      0.88306186	      0.00021830	     -0.21931883	      0.00394326	     -0.00013674	    191.75914755
      2.52210836	     -0.06209427	      0.00010885	     -0.20311892	     -0.06525116	      0.88306165	      0.00021853	     -0.21931576	      0.00392904	     -0.00016609	    191.76272003
      2.52352683	     -0.06217493	      0.00010730	     -0.20319939	     -0.06524560	      0.88306139	      0.00021876	     -0.21931313	      0.00391667	     -0.00019549	    191.22350732
      2.52494530	     -0.06225357	      0.00010540	     -0.20327783	     -0.06524005	      0.88306109	      0.00021899	     -0.21931098	      0.00390547	     -0.00022452	    191.23215960
      2.52678652	     -0.06235912	      0.00010366	     -0.20338316	     -0.06523287	      0.88306064	      0.00021931	     -0.21930871	      0.00389346	     -0.00026144	    190.31892953
      2.52811276	     -0.06242956	      0.00010173	     -0.20345344	     -0.06522771	      0.88306028	      0.00021954	     -0.21930742	      0.00388583	     -0.00028708	    190.37905963
      2.52943900	     -0.06250317	      0.00010053	     -0.20352692	     -0.06522256	      0.88305988	      0.00021978	     -0.21930631	      0.00387977	     -0.00031203	    189.68637199
      2.53114842	     -0.06259467	      0.00009866	     -0.20361827	     -0.06521594	      0.88305932	      0.00022009	     -0.21930516	      0.00387317	     -0.00034323	    189.48098476
      2.53285784	     -0.06268476	      0.00009788	     -0.20370824	     -0.06520932	      0.88305871	      0.00022041	     -0.21930421	      0.00386920	     -0.00037243	    187.82997838
      2.53427176	     -0.06275452	      0.00009606	     -0.20377788	     -0.06520385	      0.88305817	      0.00022068	     -0.21930355	      0.00386552	     -0.00039573	    189.11538741
      2.53568567	     -0.06282552	      0.00009545	     -0.20384881	     -0.06519839	      0.88305759	      0.00022096	     -0.21930297	      0.00386451	     -0.00041748	    187.98948528
      2.53709959	     -0.06289101	      0.00009439	     -0.20391422	     -0.06519292	      0.88305699	      0.00022125	     -0.21930248	      0.00386380	     -0.00043799	    188.11493235
      2.53891368	     -0.06297372	      0.00009374	     -0.20399686	     -0.06518591	      0.88305617	      0.00022162	     -0.21930191	      0.00386453	     -0.00046244	    187.68678312
      2.54031474	     -0.06303294	      0.00009271	     -0.20405601	     -0.06518050	      0.88305551	      0.00022192	     -0.21930152	      0.00386600	     -0.00047922	    187.64571757
      2.54171579	     -0.06308966	      0.00009245	     -0.20411269	     -0.06517508	      0.88305483	      0.00022222	     -0.21930115	      0.00386871	     -0.00049428	    186.82818430
      2.54311684	     -0.06314184	      0.00009193	     -0.20416484	     -0.06516966	      0.88305413	      0.00022253	     -0.21930079	      0.00387137	     -0.00050814	    187.21500229
      2.54481151	     -0.06320493	      0.00009173	     -0.20422790	     -0.06516309	      0.88305325	      0.00022292	     -0.21930036	      0.00387703	     -0.00052199	    185.15633038
      2.54650618	     -0.06325301	      0.00009111	     -0.20427594	     -0.06515652	      0.88305236	      0.00022331	     -0.21929999	      0.00388085	     -0.00053337	    186.91993491
      2.54783048	     -0.06329499	      0.00009137	     -0.20431792	     -0.06515138	      0.88305165	      0.00022362	     -0.21929957	      0.00388600	     -0.00054012	    185.70234388
      2.54915478	     -0.06333015	      0.00009118	     -0.20435306	     -0.06514623	      0.88305093	      0.00022394	     -0.21929920	      0.00389052	     -0.00054562	    186.15580317
      2.55076482	     -0.06337160	      0.00009131	     -0.20439451	     -0.06513996	      0.88305005	      0.00022434	     -0.21929874	      0.00389759	     -0.00054957	    184.73853408
      2.55237487	     -0.06340183	      0.00009127	     -0.20442472	     -0.06513368	      0.88304916	      0.00022474	     -0.21929828	      0.00390320	     -0.00055122	    185.98987691
      2.55398492	     -0.06343660	      0.00009171	     -0.20445949	     -0.06512739	      0.88304827	      0.00022516	     -0.21929770	      0.00391013	     -0.00055098	    185.31326557
      2.55559496	     -0.06345937	      0.00009159	     -0.20448226	     -0.06512109	      0.88304739	      0.00022558	     -0.21929717	      0.00391739	     -0.00054695	    184.82510587
      2.55702941	     -0.06348005	      0.00009221	     -0.20450294	     -0.06511547	      0.88304661	      0.00022596	     -0.21929666	      0.00392303	     -0.00054255	    185.02908016
      2.55846386	     -0.06349678	      0.00009222	     -0.20451966	     -0.06510983	      0.88304583	      0.00022635	     -0.21929615	      0.00392968	     -0.00053570	    184.33451674
      2.55989832	     -0.06350981	      0.00009267	     -0.20453268	     -0.06510419	      0.88304507	      0.00022675	     -0.21929563	      0.00393531	     -0.00052763	    184.66466639
      2.56194668	     -0.06352649	      0.00009255	     -0.20454936	     -0.06509612	      0.88304400	      0.00022733	     -0.21929487	      0.00394437	     -0.00051312	    183.77379980
      2.56330396	     -0.06353348	      0.00009336	     -0.20455634	     -0.06509077	      0.88304331	      0.00022772	     -0.21929437	      0.00394900	     -0.00050229	    184.41431970
      2.56466124	     -0.06353888	      0.00009334	     -0.20456172	     -0.06508540	      0.88304264	      0.00022812	     -0.21929388	      0.00395452	     -0.00048988	    184.05472239
      2.56651236	     -0.06354459	      0.00009409	     -0.20456741	     -0.06507808	      0.88304175	      0.00022867	     -0.21929321	      0.00396104	     -0.00047208	    184.47437869
      2.56799886	     -0.06354641	      0.00009377	     -0.20456921	     -0.06507218	      0.88304106	      0.00022912	     -0.21929269	      0.00396671	     -0.00045619	    183.94502693
      2.56948536	     -0.06354582	      0.00009456	     -0.20456861	     -0.06506628	      0.88304040	      0.00022957	     -0.21929219	      0.00397224	     -0.00043938	    183.42437057
      2.57097186	     -0.06354388	      0.00009439	     -0.20456664	     -0.06506037	      0.88303976	      0.00023004	     -0.21929171	      0.00397678	     -0.00042269	    184.22906571
      2.57245836	     -0.06354299	      0.00009503	     -0.20456573	     -0.06505446	      0.88303914	      0.00023051	     -0.21929125	      0.00398231	     -0.00040518	    183.35428265
      2.57425985	     -0.06353987	      0.00009451	     -0.20456257	     -0.06504728	      0.88303843	      0.00023109	     -0.21929084	      0.00398749	     -0.00038418	    184.06656056
      2.57566845	     -0.06353911	      0.00009568	     -0.20456179	     -0.06504166	      0.88303790	      0.00023155	     -0.21929063	      0.00399231	     -0.00036739	    183.05891812
      2.57707704	     -0.06354018	      0.00009538	     -0.20456282	     -0.06503603	      0.88303739	      0.00023202	     -0.21929064	      0.00399580	     -0.00035153	    183.85032806
      2.57848563	     -0.06354519	      0.00009587	     -0.20456781	     -0.06503040	      0.88303691	      0.00023249	     -0.21929095	      0.00400029	     -0.00033582	    182.89969862
      2.57989423	     -0.06355030	      0.00009595	     -0.20457287	     -0.06502477	      0.88303645	      0.00023297	     -0.21929165	      0.00400355	     -0.00032145	    183.54783286
      2.58173485	     -0.06356428	      0.00009672	     -0.20458681	     -0.06501739	      0.88303587	      0.00023361	     -0.21929317	      0.00400959	     -0.00030406	    181.65725627
      2.58322475	     -0.06357079	      0.00009673	     -0.20459327	     -0.06501142	      0.88303543	      0.00023414	     -0.21929497	      0.00401191	     -0.00029217	    183.80994780
      2.58471464	     -0.06358409	      0.00009776	     -0.20460655	     -0.06500544	      0.88303500	      0.00023467	     -0.21929719	      0.00401675	     -0.00028154	    182.51297655
      2.58620454	     -0.06359354	      0.00009829	     -0.20461596	     -0.06499945	      0.88303459	      0.00023521	     -0.21929992	      0.00402005	     -0.00027353	    183.77079897
      2.58769443	     -0.06360938	      0.00009942	     -0.20463179	     -0.06499346	      0.88303418	      0.00023576	     -0.21930309	      0.00402529	     -0.00026683	    182.21305904
      2.58918433	     -0.06361808	      0.00010028	     -0.20464047	     -0.06498746	      0.88303379	      0.00023632	     -0.21930676	      0.00402872	     -0.00026247	    183.55428782
      2.59067423	     -0.06363188	      0.00010191	     -0.20465426	     -0.06498145	      0.88303340	      0.00023688	     -0.21931076	      0.00403336	     -0.00026022	    183.17687416
      2.59216412	     -0.06364183	      0.00010337	     -0.20466421	     -0.06497544	      0.88303301	      0.00023746	     -0.21931516	      0.00403829	     -0.00025928	    182.74008760
      2.59365402	     -0.06364859	      0.00010491	     -0.20467096	     -0.06496942	      0.88303263	      0.00023804	     -0.21931988	      0.00404243	     -0.00026023	    183.28416872
      2.59523430	     -0.06365779	      0.00010613	     -0.20468015	     -0.06496303	      0.88303221	      0.00023866	     -0.21932526	      0.00404709	     -0.00026322	    183.73001947
      2.59681458	     -0.06366633	      0.00010784	     -0.20468870	     -0.06495663	      0.88303180	      0.00023930	     -0.21933103	      0.00405305	     -0.00026682	    182.34779359
      2.59839486	     -0.06366591	      0.00010908	     -0.20468826	     -0.06495022	      0.88303137	      0.00023994	     -0.21933712	      0.00405690	     -0.00027205	    184.18854743
      2.59997514	     -0.06367236	      0.00011084	     -0.20469471	     -0.06494380	      0.88303094	      0.00024059	     -0.21934335	      0.00406226	     -0.00027846	    183.81647197
      2.60155542	     -0.06366946	      0.00011170	     -0.20469181	     -0.06493738	      0.88303049	      0.00024125	     -0.21934982	      0.00406759	     -0.00028416	    183.74874121
      2.60313570	     -0.06366643	      0.00011365	     -0.20468878	     -0.06493095	      0.88303004	      0.00024192	     -0.21935635	      0.00407168	     -0.00029108	    184.81086999
      2.60471598	     -0.06365670	      0.00011427	     -0.20467906	     -0.06492451	      0.88302957	      0.00024259	     -0.21936286	      0.00407719	     -0.00029624	    184.18626198
      2.60629626	     -0.06363927	      0.00011667	     -0.20466163	     -0.06491806	      0.88302910	      0.00024328	     -0.21936918	      0.00408063	     -0.00030168	    185.63560673
      2.60787654	     -0.06361538	      0.00011699	     -0.20463775	     -0.06491161	      0.88302862	      0.00024397	     -0.21937509	      0.00408553	     -0.00030424	    185.09191096
      2.60928648	     -0.06358481	      0.00012016	     -0.20460721	     -0.06490585	      0.88302819	      0.00024459	     -0.21937991	      0.00408774	     -0.00030531	    186.31617075
      2.61069641	     -0.06355052	      0.00012226	     -0.20457294	     -0.06490008	      0.88302776	      0.00024522	     -0.21938420	      0.00409038	     -0.00030331	    186.22448218
      2.61210635	     -0.06351162	      0.00012513	     -0.20453405	     -0.06489431	      0.88302734	      0.00024586	     -0.21938801	      0.00409122	     -0.00029901	    187.19554861
      2.61409357	     -0.06345786	      0.00012748	     -0.20448029	     -0.06488618	      0.88302675	      0.00024676	     -0.21939262	      0.00409231	     -0.00028778	    186.41013753
      2.61550050	     -0.06340738	      0.00013104	     -0.20442982	     -0.06488043	      0.88302636	      0.00024741	     -0.21939540	      0.00408989	     -0.00027650	    188.38827708
      2.61690744	     -0.06336065	      0.00013284	     -0.20438307	     -0.06487468	      0.88302598	      0.00024806	     -0.21939764	      0.00408754	     -0.00026266	    189.12516205
      2.61863571	     -0.06329871	      0.00013662	     -0.20432113	     -0.06486762	      0.88302554	      0.00024887	     -0.21939982	      0.00408414	     -0.00024151	    188.55735906
      2.62014991	     -0.06323778	      0.00013771	     -0.20426014	     -0.06486144	      0.88302519	      0.00024958	     -0.21940116	      0.00407798	     -0.00021993	    190.68372816
      2.62166411	     -0.06317583	      0.00014078	     -0.20419817	     -0.06485526	      0.88302487	      0.00025030	     -0.21940193	      0.00407197	     -0.00019529	    190.84096917
      2.62317831	     -0.06311046	      0.00014170	     -0.20413273	     -0.06484910	      0.88302460	      0.00025102	     -0.21940210	      0.00406373	     -0.00016832	    192.41153196
      2.62469251	     -0.06304139	      0.00014541	     -0.20406362	     -0.06484296	      0.88302437	      0.00025175	     -0.21940163	      0.00405559	     -0.00013797	    191.72624130
      2.62620671	     -0.06296624	      0.00014663	     -0.20398838	     -0.06483683	      0.88302418	      0.00025248	     -0.21940048	      0.00404411	     -0.00010560	    193.91667926
      2.62772091	     -0.06289252	      0.00015021	     -0.20391460	     -0.06483071	      0.88302405	      0.00025322	     -0.21939861	      0.00403235	     -0.00007126	    194.38761037
      2.62923511	     -0.06281529	      0.00015117	     -0.20383726	     -0.06482461	      0.88302397	      0.00025396	     -0.21939607	      0.00401928	     -0.00003439	    194.73999035
      2.63074931	     -0.06273124	      0.00015501	     -0.20375313	     -0.06481854	      0.88302394	      0.00025470	     -0.21939280	      0.00400382	      0.00000382	    196.11807481
      2.63226351	     -0.06264854	      0.00015622	     -0.20367030	     -0.06481249	      0.88302398	      0.00025545	     -0.21938871	      0.00398712	      0.00004320	    197.29304502
      2.63377771	     -0.06256046	      0.00016082	     -0.20358214	     -0.06480647	      0.88302408	      0.00025621	     -0.21938385	      0.00396949	      0.00008402	    197.25928896
      2.63529191	     -0.06246955	      0.00016224	     -0.20349107	     -0.06480047	      0.88302423	      0.00025697	     -0.21937815	      0.00394908	      0.00012519	    199.13120752
      2.63680611	     -0.06237978	      0.00016687	     -0.20340118	     -0.06479451	      0.88302446	      0.00025773	     -0.21937162	      0.00392817	      0.00016682	    199.34093988
      2.63812910	     -0.06229935	      0.00016788	     -0.20332059	     -0.06478932	      0.88302470	      0.00025840	     -0.21936531	      0.00390802	      0.00020325	    200.46605863
      2.63945209	     -0.06221815	      0.00017119	     -0.20323925	     -0.06478417	      0.88302499	      0.00025907	     -0.21935841	      0.00388697	      0.00023961	    201.03041947
      2.64107032	     -0.06211856	      0.00017383	     -0.20313946	     -0.06477790	      0.88302542	      0.00025989	     -0.21934917	      0.00385926	      0.00028345	    202.17402718
      2.64268854	     -0.06202112	      0.00017750	     -0.20304181	     -0.06477168	      0.88302591	      0.00026072	     -0.21933913	      0.00383021	      0.00032659	    202.51026936
      2.64430677	     -0.06192582	      0.00017804	     -0.20294624	     -0.06476550	      0.88302647	      0.00026155	     -0.21932846	      0.00379886	      0.00036857	    203.67030851
      2.64566054	     -0.06184444	      0.00018146	     -0.20286467	     -0.06476038	      0.88302700	      0.00026224	     -0.21931905	      0.00377133	      0.00040222	    204.54257145
      2.64701431	     -0.06176659	      0.00018236	     -0.20278657	     -0.06475529	      0.88302756	      0.00026294	     -0.21930920	      0.00374282	      0.00043456	    205.28785219
      2.64868262	     -0.06167025	      0.00018529	     -0.20268994	     -0.06474908	      0.88302832	      0.00026380	     -0.21929649	      0.00370622	      0.00047224	    205.94626369
      2.65016084	     -0.06158545	      0.00018602	     -0.20260485	     -0.06474363	      0.88302904	      0.00026456	     -0.21928469	      0.00367220	      0.00050371	    206.79282814
      2.65163905	     -0.06150271	      0.00018884	     -0.20252182	     -0.06473822	      0.88302981	      0.00026533	     -0.21927242	      0.00363674	      0.00053253	    207.87868724
      2.65311726	     -0.06142323	      0.00018923	     -0.20244202	     -0.06473288	      0.88303061	      0.00026609	     -0.21925973	      0.00360071	      0.00055938	    208.03392368
      2.65459548	     -0.06134217	      0.00019211	     -0.20236066	     -0.06472758	      0.88303146	      0.00026685	     -0.21924668	      0.00356266	      0.00058330	    209.30773657
      2.65607369	     -0.06126771	      0.00019232	     -0.20228585	     -0.06472234	      0.88303234	      0.00026762	     -0.21923325	      0.00352425	      0.00060484	    209.54428861
      2.65755190	     -0.06119042	      0.00019496	     -0.20220823	     -0.06471716	      0.88303325	      0.00026839	     -0.21921953	      0.00348438	      0.00062359	    210.35576896
      2.65903012	     -0.06111668	      0.00019508	     -0.20213411	     -0.06471204	      0.88303418	      0.00026915	     -0.21920544	      0.00344343	      0.00063937	    211.46837541
      2.66050833	     -0.06104153	      0.00019783	     -0.20205862	     -0.06470698	      0.88303513	      0.00026992	     -0.21919103	      0.00340237	      0.00065299	    211.25599437
      2.66198654	     -0.06096617	      0.00019797	     -0.20198287	     -0.06470198	      0.88303611	      0.00027068	     -0.21917627	      0.00335914	      0.00066357	    212.91141996
      2.66346476	     -0.06089271	      0.00020067	     -0.20190904	     -0.06469705	      0.88303710	      0.00027144	     -0.21916114	      0.00331632	      0.00067223	    212.59212909
      2.66494297	     -0.06081757	      0.00020031	     -0.20183349	     -0.06469218	      0.88303809	      0.00027220	     -0.21914568	      0.00327142	      0.00067844	    214.10487728
      2.66642118	     -0.06074104	      0.00020363	     -0.20175659	     -0.06468738	      0.88303910	      0.00027297	     -0.21912984	      0.00322649	      0.00068292	    214.20715281
      2.66789940	     -0.06066396	      0.00020385	     -0.20167907	     -0.06468264	      0.88304011	      0.00027373	     -0.21911362	      0.00317994	      0.00068570	    215.33281320
      2.66937761	     -0.06058381	      0.00020767	     -0.20159854	     -0.06467798	      0.88304113	      0.00027449	     -0.21909700	      0.00313296	      0.00068730	    215.45114403
      2.67085582	     -0.06050066	      0.00020801	     -0.20151494	     -0.06467338	      0.88304214	      0.00027524	     -0.21907988	      0.00308434	      0.00068776	    216.62162175
      2.67218112	     -0.06042172	      0.00021153	     -0.20143564	     -0.06466932	      0.88304306	      0.00027592	     -0.21906406	      0.00304031	      0.00068785	    216.82411193
      2.67350642	     -0.06034105	      0.00021306	     -0.20135457	     -0.06466532	      0.88304397	      0.00027659	     -0.21904777	      0.00299494	      0.00068749	    217.76123030
      2.67511503	     -0.06024129	      0.00021671	     -0.20125434	     -0.06466055	      0.88304507	      0.00027741	     -0.21902738	      0.00293895	      0.00068705	    218.15824139
      2.67672364	     -0.06014075	      0.00021813	     -0.20115327	     -0.06465587	      0.88304618	      0.00027822	     -0.21900634	      0.00288104	      0.00068665	    219.17182147
      2.67799279	     -0.06006012	      0.00022155	     -0.20107225	     -0.06465224	      0.88304705	      0.00027886	     -0.21898936	      0.00283451	      0.00068689	    219.38824290
      2.67926194	     -0.05998051	      0.00022318	     -0.20099221	     -0.06464868	      0.88304792	      0.00027950	     -0.21897206	      0.00278663	      0.00068695	    220.31687745
      2.68090287	     -0.05987843	      0.00022625	     -0.20088957	     -0.06464415	      0.88304905	      0.00028032	     -0.21894932	      0.00272402	      0.00068773	    220.34125052
      2.68236956	     -0.05978575	      0.00022776	     -0.20079634	     -0.06464020	      0.88305006	      0.00028105	     -0.21892867	      0.00266560	      0.00068835	    222.08457259
      2.68383625	     -0.05969533	      0.00023058	     -0.20070540	     -0.06463634	      0.88305107	      0.00028177	     -0.21890772	      0.00260753	      0.00069013	    221.32108753
      2.68530294	     -0.05960013	      0.00023184	     -0.20060962	     -0.06463256	      0.88305208	      0.00028249	     -0.21888652	      0.00254655	      0.00069188	    223.19668897
      2.68676963	     -0.05950923	      0.00023471	     -0.20051818	     -0.06462886	      0.88305310	      0.00028321	     -0.21886501	      0.00248554	      0.00069434	    223.11086787
      2.68823632	     -0.05941759	      0.00023566	     -0.20042592	     -0.06462527	      0.88305412	      0.00028392	     -0.21884332	      0.00242246	      0.00069703	    224.27929325
      2.68970301	     -0.05933191	      0.00023841	     -0.20033966	     -0.06462176	      0.88305514	      0.00028463	     -0.21882152	      0.00235884	      0.00070028	    224.01457660
      2.69116970	     -0.05924715	      0.00023884	     -0.20025425	     -0.06461835	      0.88305617	      0.00028533	     -0.21879975	      0.00229292	      0.00070312	    225.53771906
      2.69246393	     -0.05917776	      0.00024108	     -0.20018432	     -0.06461542	      0.88305708	      0.00028595	     -0.21878061	      0.00223488	      0.00070598	    224.96282385
      2.69375817	     -0.05910892	      0.00024208	     -0.20011490	     -0.06461256	      0.88305800	      0.00028656	     -0.21876160	      0.00217507	      0.00070801	    225.93314057
      2.69531941	     -0.05903277	      0.00024437	     -0.20003806	     -0.06460922	      0.88305911	      0.00028729	     -0.21873887	      0.00210277	      0.00071001	    225.59653385
      2.69688066	     -0.05895819	      0.00024572	     -0.19996275	     -0.06460600	      0.88306022	      0.00028802	     -0.21871648	      0.00202816	      0.00071016	    227.39895514
      2.69820792	     -0.05890103	      0.00024810	     -0.19990500	     -0.06460335	      0.88306116	      0.00028863	     -0.21869768	      0.00196570	      0.00070995	    226.32148092
      2.69953517	     -0.05884420	      0.00024961	     -0.19984754	     -0.06460078	      0.88306210	      0.00028924	     -0.21867919	      0.00190145	      0.00070788	    227.37885598
      2.70086243	     -0.05879396	      0.00025150	     -0.19979668	     -0.06459830	      0.88306304	      0.00028984	     -0.21866099	      0.00183754	      0.00070482	    227.10490603
      2.70251355	     -0.05873553	      0.00025304	     -0.19973744	     -0.06459533	      0.88306420	      0.00029058	     -0.21863890	      0.00175655	      0.00069836	    228.37030635
      2.70393809	     -0.05869328	      0.00025463	     -0.19969451	     -0.06459288	      0.88306519	      0.00029121	     -0.21862034	      0.00168776	      0.00069171	    227.07228088
      2.70536264	     -0.05865074	      0.00025542	     -0.19965126	     -0.06459053	      0.88306617	      0.00029183	     -0.21860233	      0.00161713	      0.00068230	    228.50380672
      2.70678719	     -0.05861891	      0.00025638	     -0.19961872	     -0.06458827	      0.88306713	      0.00029245	     -0.21858483	      0.00154783	      0.00067145	    227.45778969
      2.70821173	     -0.05858540	      0.00025707	     -0.19958449	     -0.06458612	      0.88306808	      0.00029306	     -0.21856796	      0.00147709	      0.00065815	    228.66474251
      2.70963628	     -0.05856274	      0.00025776	     -0.19956111	     -0.06458406	      0.88306900	      0.00029367	     -0.21855167	      0.00140751	      0.00064330	    227.80522189
      2.71106082	     -0.05853935	      0.00025804	     -0.19953699	     -0.06458211	      0.88306991	      0.00029427	     -0.21853606	      0.00133682	      0.00062602	    228.87895261
      2.71248537	     -0.05852624	      0.00025821	     -0.19952316	     -0.06458025	      0.88307079	      0.00029485	     -0.21852106	      0.00126751	      0.00060742	    227.71022023
      2.71390991	     -0.05851046	      0.00025826	     -0.19950663	     -0.06457850	      0.88307164	      0.00029544	     -0.21850675	      0.00119696	      0.00058651	    228.86528296
      2.71533446	     -0.05850552	      0.00025818	     -0.19950097	     -0.06457684	      0.88307246	      0.00029601	     -0.21849303	      0.00112780	      0.00056424	    228.00165991
      2.71675900	     -0.05849781	      0.00025818	     -0.19949253	     -0.06457529	      0.88307324	      0.00029658	     -0.21847997	      0.00105785	      0.00053995	    228.94109948
      2.71818355	     -0.05849946	      0.00025799	     -0.19949345	     -0.06457383	      0.88307400	      0.00029713	     -0.21846749	      0.00098942	      0.00051481	    227.71250176
      2.71960809	     -0.05849692	      0.00025807	     -0.19949018	     -0.06457247	      0.88307471	      0.00029768	     -0.21845564	      0.00091993	      0.00048794	    228.82664144
      2.72103264	     -0.05850520	      0.00025756	     -0.19949775	     -0.06457121	      0.88307539	      0.00029822	     -0.21844434	      0.00085199	      0.00046028	    227.87228159
      2.72245718	     -0.05850928	      0.00025756	     -0.19950110	     -0.06457004	      0.88307602	      0.00029876	     -0.21843367	      0.00078338	      0.00043117	    228.79734309
      2.72388173	     -0.05852337	      0.00025681	     -0.19951447	     -0.06456897	      0.88307661	      0.00029928	     -0.21842350	      0.00071646	      0.00040183	    227.48150081
      2.72530627	     -0.05853170	      0.00025685	     -0.19952210	     -0.06456800	      0.88307717	      0.00029980	     -0.21841393	      0.00064860	      0.00037135	    228.58645427
      2.72673082	     -0.05855116	      0.00025600	     -0.19954084	     -0.06456712	      0.88307767	      0.00030030	     -0.21840482	      0.00058245	      0.00034074	    227.56829023
      2.72815536	     -0.05856502	      0.00025604	     -0.19955401	     -0.06456634	      0.88307814	      0.00030080	     -0.21839628	      0.00051575	      0.00030934	    228.46794457
      2.72957991	     -0.05858925	      0.00025497	     -0.19957754	     -0.06456565	      0.88307855	      0.00030129	     -0.21838818	      0.00045086	      0.00027836	    227.09432473
      2.73100445	     -0.05860642	      0.00025495	     -0.19959402	     -0.06456506	      0.88307893	      0.00030177	     -0.21838062	      0.00038513	      0.00024689	    228.18162792
      2.73242900	     -0.05863510	      0.00025367	     -0.19962200	     -0.06456455	      0.88307926	      0.00030224	     -0.21837348	      0.00032121	      0.00021589	    227.08415424
      2.73385354	     -0.05865727	      0.00025360	     -0.19964351	     -0.06456414	      0.88307954	      0.00030270	     -0.21836687	      0.00025678	      0.00018467	    227.97425459
      2.73527809	     -0.05869032	      0.00025213	     -0.19967587	     -0.06456382	      0.88307978	      0.00030315	     -0.21836067	      0.00019426	      0.00015441	    226.51905721
      2.73670263	     -0.05871553	      0.00025202	     -0.19970042	     -0.06456359	      0.88307998	      0.00030360	     -0.21835499	      0.00013094	      0.00012412	    227.57991515
      2.73812718	     -0.05875265	      0.00025037	     -0.19973687	     -0.06456345	      0.88308014	      0.00030403	     -0.21834969	      0.00006952	      0.00009474	    226.42532887
      2.73955172	     -0.05878270	      0.00025014	     -0.19976627	     -0.06456339	      0.88308025	      0.00030445	     -0.21834490	      0.00000767	      0.00006554	    227.27205704
      2.74097627	     -0.05882377	      0.00024846	     -0.19980669	     -0.06456342	      0.88308033	      0.00030487	     -0.21834050	     -0.00005222	      0.00003774	    225.76834153
      2.74240081	     -0.05885644	      0.00024834	     -0.19983871	     -0.06456354	      0.88308036	      0.00030528	     -0.21833658	     -0.00011285	      0.00001035	    226.78408928
      2.74382536	     -0.05890083	      0.00024650	     -0.19988246	     -0.06456374	      0.88308036	      0.00030567	     -0.21833301	     -0.00017152	     -0.00001578	    225.57929660
      2.74524990	     -0.05893759	      0.00024622	     -0.19991861	     -0.06456403	      0.88308032	      0.00030606	     -0.21832992	     -0.00023057	     -0.00004142	    226.39351642
      2.74667445	     -0.05898502	      0.00024422	     -0.19996540	     -0.06456440	      0.88308024	      0.00030644	     -0.21832716	     -0.00028756	     -0.00006550	    224.85335067
      2.74809899	     -0.05902383	      0.00024382	     -0.20000361	     -0.06456485	      0.88308013	      0.00030681	     -0.21832486	     -0.00034521	     -0.00008908	    225.82817068
      2.74952354	     -0.05907414	      0.00024170	     -0.20005330	     -0.06456538	      0.88307999	      0.00030717	     -0.21832287	     -0.00040084	     -0.00011133	    224.59201226
      2.75094808	     -0.05911711	      0.00024120	     -0.20009569	     -0.06456599	      0.88307981	      0.00030752	     -0.21832131	     -0.00045678	     -0.00013309	    225.32140992
      2.75237263	     -0.05917047	      0.00023900	     -0.20014846	     -0.06456668	      0.88307961	      0.00030786	     -0.21832008	     -0.00051065	     -0.00015337	    223.74797225
      2.75379717	     -0.05921565	      0.00023837	     -0.20019306	     -0.06456745	      0.88307938	      0.00030820	     -0.21831928	     -0.00056511	     -0.00017324	    224.63110629
      2.75522172	     -0.05927180	      0.00023610	     -0.20024863	     -0.06456829	      0.88307912	      0.00030852	     -0.21831877	     -0.00061751	     -0.00019194	    223.36102450
      2.75664626	     -0.05932137	      0.00023531	     -0.20029764	     -0.06456921	      0.88307883	      0.00030884	     -0.21831869	     -0.00067016	     -0.00021033	    223.99714116
      2.75807081	     -0.05938064	      0.00023291	     -0.20035636	     -0.06457020	      0.88307852	      0.00030915	     -0.21831893	     -0.00072068	     -0.00022746	    222.39324787
      2.75949535	     -0.05943232	      0.00023159	     -0.20040749	     -0.06457126	      0.88307818	      0.00030945	     -0.21831961	     -0.00077173	     -0.00024438	    223.16104793
      2.76091990	     -0.05949520	      0.00022872	     -0.20046981	     -0.06457240	      0.88307782	      0.00030974	     -0.21832065	     -0.00082072	     -0.00026040	    221.86804811
      2.76234444	     -0.05955253	      0.00022713	     -0.20052662	     -0.06457360	      0.88307744	      0.00031002	     -0.21832216	     -0.00086984	     -0.00027637	    222.37805543
      2.76376899	     -0.05961859	      0.00022421	     -0.20059214	     -0.06457487	      0.88307703	      0.00031030	     -0.21832405	     -0.00091681	     -0.00029138	    220.76960735
      2.76519353	     -0.05967825	      0.00022247	     -0.20065129	     -0.06457621	      0.88307661	      0.00031057	     -0.21832636	     -0.00096415	     -0.00030650	    221.42808253
      2.76661808	     -0.05974717	      0.00021950	     -0.20071970	     -0.06457762	      0.88307616	      0.00031082	     -0.21832901	     -0.00100937	     -0.00032103	    220.15096256
      2.76804262	     -0.05981173	      0.00021753	     -0.20078377	     -0.06457909	      0.88307569	      0.00031108	     -0.21833208	     -0.00105459	     -0.00033580	    220.53706705
      2.76946717	     -0.05988418	      0.00021446	     -0.20085572	     -0.06458062	      0.88307520	      0.00031132	     -0.21833551	     -0.00109763	     -0.00034990	    218.92279551
      2.77089171	     -0.05995158	      0.00021183	     -0.20092264	     -0.06458222	      0.88307470	      0.00031155	     -0.21833935	     -0.00114094	     -0.00036435	    219.45460832
      2.77231626	     -0.06002712	      0.00020828	     -0.20099771	     -0.06458387	      0.88307417	      0.00031178	     -0.21834353	     -0.00118214	     -0.00037845	    218.18629402
      2.77374080	     -0.06009883	      0.00020545	     -0.20106896	     -0.06458559	      0.88307362	      0.00031200	     -0.21834812	     -0.00122319	     -0.00039296	    218.45233862
      2.77516535	     -0.06017664	      0.00020184	     -0.20114631	     -0.06458736	      0.88307305	      0.00031222	     -0.21835304	     -0.00126204	     -0.00040696	    216.86787357
      2.77658989	     -0.06024987	      0.00019885	     -0.20121910	     -0.06458918	      0.88307246	      0.00031242	     -0.21835832	     -0.00130104	     -0.00042143	    217.30268976
      2.77801444	     -0.06032970	      0.00019519	     -0.20129851	     -0.06459106	      0.88307185	      0.00031262	     -0.21836390	     -0.00133790	     -0.00043566	    216.07563851
      2.77943898	     -0.06040651	      0.00019208	     -0.20137490	     -0.06459299	      0.88307122	      0.00031281	     -0.21836983	     -0.00137450	     -0.00045036	    216.24131122
      2.78086353	     -0.06048827	      0.00018849	     -0.20145625	     -0.06459498	      0.88307056	      0.00031300	     -0.21837605	     -0.00140894	     -0.00046456	    214.66860303
      2.78228807	     -0.06056606	      0.00018530	     -0.20153365	     -0.06459701	      0.88306989	      0.00031317	     -0.21838259	     -0.00144344	     -0.00047920	    215.01601181
      2.78408766	     -0.06067374	      0.00018047	     -0.20164086	     -0.06459964	      0.88306901	      0.00031339	     -0.21839121	     -0.00148373	     -0.00049733	    212.71210461
      2.78535969	     -0.06074142	      0.00017784	     -0.20170822	     -0.06460155	      0.88306837	      0.00031354	     -0.21839762	     -0.00151276	     -0.00051047	    213.76623830
      2.78663171	     -0.06081685	      0.00017444	     -0.20178333	     -0.06460349	      0.88306772	      0.00031368	     -0.21840418	     -0.00153961	     -0.00052328	    212.77453709
      2.78831865	     -0.06091364	      0.00017034	     -0.20187972	     -0.06460612	      0.88306682	      0.00031386	     -0.21841320	     -0.00157466	     -0.00054059	    212.82299910
      2.78978954	     -0.06100220	      0.00016653	     -0.20196795	     -0.06460846	      0.88306601	      0.00031401	     -0.21842131	     -0.00160261	     -0.00055483	    210.72729219
      2.79126043	     -0.06108361	      0.00016346	     -0.20204904	     -0.06461083	      0.88306519	      0.00031416	     -0.21842970	     -0.00163114	     -0.00056931	    211.47425734
      2.79273133	     -0.06117336	      0.00015966	     -0.20213848	     -0.06461325	      0.88306434	      0.00031430	     -0.21843828	     -0.00165712	     -0.00058329	    210.06276765
      2.79420222	     -0.06125698	      0.00015650	     -0.20222181	     -0.06461571	      0.88306347	      0.00031443	     -0.21844714	     -0.00168276	     -0.00059713	    210.12144048
      2.79567312	     -0.06134574	      0.00015263	     -0.20231030	     -0.06461820	      0.88306258	      0.00031456	     -0.21845615	     -0.00170634	     -0.00061030	    208.69921520
      2.79714401	     -0.06142780	      0.00014949	     -0.20239209	     -0.06462073	      0.88306167	      0.00031469	     -0.21846535	     -0.00172972	     -0.00062336	    209.01070598
      2.79861491	     -0.06151549	      0.00014559	     -0.20247953	     -0.06462329	      0.88306075	      0.00031481	     -0.21847465	     -0.00175069	     -0.00063555	    207.37287769
      2.80008580	     -0.06159491	      0.00014244	     -0.20255871	     -0.06462588	      0.88305980	      0.00031492	     -0.21848409	     -0.00177182	     -0.00064772	    208.00387375
      2.80155669	     -0.06168029	      0.00013861	     -0.20264387	     -0.06462850	      0.88305884	      0.00031503	     -0.21849356	     -0.00179013	     -0.00065874	    206.05030809
      2.80302759	     -0.06175617	      0.00013548	     -0.20271955	     -0.06463115	      0.88305787	      0.00031514	     -0.21850314	     -0.00180896	     -0.00066963	    206.83130108
      2.80449848	     -0.06183763	      0.00013175	     -0.20280081	     -0.06463382	      0.88305687	      0.00031524	     -0.21851271	     -0.00182517	     -0.00067958	    205.25973246
      2.80596938	     -0.06191020	      0.00012872	     -0.20287320	     -0.06463652	      0.88305587	      0.00031534	     -0.21852237	     -0.00184135	     -0.00068905	    205.53170196
      2.80744027	     -0.06198622	      0.00012505	     -0.20294904	     -0.06463924	      0.88305485	      0.00031544	     -0.21853201	     -0.00185574	     -0.00069782	    204.54610861
      2.80891117	     -0.06205553	      0.00012213	     -0.20301820	     -0.06464197	      0.88305382	      0.00031553	     -0.21854170	     -0.00186944	     -0.00070583	    204.27478246
      2.81038206	     -0.06212489	      0.00011865	     -0.20308741	     -0.06464473	      0.88305277	      0.00031562	     -0.21855138	     -0.00188182	     -0.00071285	    203.31229425
      2.81185296	     -0.06218644	      0.00011591	     -0.20314882	     -0.06464751	      0.88305172	      0.00031570	     -0.21856108	     -0.00189393	     -0.00071935	    203.55994546
      2.81367613	     -0.06226738	      0.00011167	     -0.20322961	     -0.06465098	      0.88305040	      0.00031581	     -0.21857304	     -0.00190644	     -0.00072597	    201.57468906
      2.81498308	     -0.06231324	      0.00010970	     -0.20327537	     -0.06465347	      0.88304945	      0.00031588	     -0.21858169	     -0.00191605	     -0.00073007	    202.54423011
      2.81629002	     -0.06236396	      0.00010706	     -0.20332599	     -0.06465598	      0.88304849	      0.00031595	     -0.21859029	     -0.00192413	     -0.00073341	    201.78860943
      2.81809499	     -0.06242555	      0.00010412	     -0.20338747	     -0.06465947	      0.88304717	      0.00031604	     -0.21860222	     -0.00193470	     -0.00073677	    201.34819060
      2.81966064	     -0.06247963	      0.00010112	     -0.20344144	     -0.06466250	      0.88304601	      0.00031613	     -0.21861255	     -0.00194342	     -0.00073893	    200.97977239
      2.82122628	     -0.06252348	      0.00009933	     -0.20348522	     -0.06466555	      0.88304485	      0.00031621	     -0.21862293	     -0.00195091	     -0.00073931	    200.08446549
      2.82279193	     -0.06257016	      0.00009647	     -0.20353181	     -0.06466861	      0.88304370	      0.00031629	     -0.21863329	     -0.00195902	     -0.00073958	    200.27906940
      2.82435758	     -0.06260696	      0.00009553	     -0.20356856	     -0.06467168	      0.88304254	      0.00031637	     -0.21864371	     -0.00196525	     -0.00073791	    198.94179737
      2.82592323	     -0.06264799	      0.00009253	     -0.20360951	     -0.06467477	      0.88304138	      0.00031645	     -0.21865412	     -0.00197263	     -0.00073612	    199.14816014
      2.82732995	     -0.06267410	      0.00009229	     -0.20363559	     -0.06467755	      0.88304035	      0.00031652	     -0.21866356	     -0.00197821	     -0.00073329	    198.77073796
      2.82873667	     -0.06270573	      0.00009031	     -0.20366717	     -0.06468033	      0.88303932	      0.00031659	     -0.21867298	     -0.00198359	     -0.00072998	    197.98232618
      2.83014339	     -0.06272988	      0.00008962	     -0.20369129	     -0.06468313	      0.88303830	      0.00031667	     -0.21868248	     -0.00198909	     -0.00072601	    197.85598330
      2.83199728	     -0.06276433	      0.00008768	     -0.20372568	     -0.06468682	      0.88303696	      0.00031676	     -0.21869499	     -0.00199602	     -0.00072005	    197.08242794
      2.83341460	     -0.06278043	      0.00008780	     -0.20374176	     -0.06468965	      0.88303594	      0.00031684	     -0.21870465	     -0.00200142	     -0.00071431	    197.05109581
      2.83483192	     -0.06280175	      0.00008653	     -0.20376305	     -0.06469249	      0.88303493	      0.00031692	     -0.21871428	     -0.00200663	     -0.00070851	    196.63023396
      2.83624924	     -0.06281762	      0.00008645	     -0.20377891	     -0.06469534	      0.88303393	      0.00031700	     -0.21872397	     -0.00201164	     -0.00070208	    196.22548460
      2.83783051	     -0.06283604	      0.00008566	     -0.20379729	     -0.06469853	      0.88303283	      0.00031709	     -0.21873477	     -0.00201779	     -0.00069502	    196.44581320
      2.83941179	     -0.06285098	      0.00008603	     -0.20381223	     -0.06470172	      0.88303174	      0.00031718	     -0.21874562	     -0.00202251	     -0.00068654	    194.75321050
      2.84099307	     -0.06286245	      0.00008529	     -0.20382367	     -0.06470493	      0.88303066	      0.00031727	     -0.21875648	     -0.00202941	     -0.00067872	    196.13125715
      2.84257435	     -0.06287669	      0.00008640	     -0.20383792	     -0.06470814	      0.88302959	      0.00031737	     -0.21876734	     -0.00203369	     -0.00067002	    193.82685551
      2.84415563	     -0.06288461	      0.00008533	     -0.20384579	     -0.06471136	      0.88302854	      0.00031747	     -0.21877826	     -0.00204062	     -0.00066158	    195.33341339
      2.84573690	     -0.06289682	      0.00008738	     -0.20385803	     -0.06471459	      0.88302750	      0.00031757	     -0.21878917	     -0.00204606	     -0.00065348	    194.60498456
      2.84714490	     -0.06290817	      0.00008601	     -0.20386935	     -0.06471747	      0.88302658	      0.00031766	     -0.21879903	     -0.00205094	     -0.00064572	    194.17918697
      2.84855290	     -0.06292036	      0.00008720	     -0.20388154	     -0.06472037	      0.88302568	      0.00031776	     -0.21880908	     -0.00205633	     -0.00063887	    194.31297008
      2.84996090	     -0.06293844	      0.00008669	     -0.20389960	     -0.06472327	      0.88302478	      0.00031786	     -0.21881942	     -0.00206110	     -0.00063217	    193.72286875
      2.85136889	     -0.06295675	      0.00008734	     -0.20391790	     -0.06472617	      0.88302390	      0.00031796	     -0.21883015	     -0.00206645	     -0.00062648	    193.96664250
      2.85321809	     -0.06299102	      0.00008719	     -0.20395216	     -0.06473000	      0.88302275	      0.00031810	     -0.21884490	     -0.00207150	     -0.00061975	    191.69785021
      2.85474277	     -0.06301105	      0.00008889	     -0.20397219	     -0.06473316	      0.88302180	      0.00031822	     -0.21885775	     -0.00207819	     -0.00061557	    193.77664006
      2.85626745	     -0.06304783	      0.00008884	     -0.20400897	     -0.06473633	      0.88302087	      0.00031834	     -0.21887112	     -0.00208257	     -0.00061306	    193.22894572
      2.85779212	     -0.06307940	      0.00009162	     -0.20404058	     -0.06473951	      0.88301993	      0.00031847	     -0.21888531	     -0.00208664	     -0.00061180	    192.90817394
      2.85931680	     -0.06312046	      0.00009270	     -0.20408166	     -0.06474270	      0.88301900	      0.00031861	     -0.21890021	     -0.00209062	     -0.00061265	    192.88016786
      2.86084147	     -0.06315974	      0.00009690	     -0.20412102	     -0.06474589	      0.88301807	      0.00031875	     -0.21891599	     -0.00209387	     -0.00061559	    192.66904715
      2.86236615	     -0.06320615	      0.00009949	     -0.20416750	     -0.06474908	      0.88301712	      0.00031889	     -0.21893254	     -0.00209641	     -0.00062035	    192.11923025
      2.86389082	     -0.06325061	      0.00010536	     -0.20421208	     -0.06475228	      0.88301617	      0.00031905	     -0.21894998	     -0.00209909	     -0.00062811	    192.84769310
      2.86541550	     -0.06330463	      0.00010941	     -0.20426622	     -0.06475548	      0.88301521	      0.00031921	     -0.21896825	     -0.00209943	     -0.00063759	    191.16453251
      2.86694017	     -0.06334927	      0.00011685	     -0.20431103	     -0.06475868	      0.88301423	      0.00031937	     -0.21898744	     -0.00210092	     -0.00065006	    192.39186733
      2.86846485	     -0.06340615	      0.00012219	     -0.20436806	     -0.06476189	      0.88301322	      0.00031954	     -0.21900735	     -0.00210034	     -0.00066518	    191.71790885
      2.86998952	     -0.06345412	      0.00013014	     -0.20441623	     -0.06476509	      0.88301220	      0.00031972	     -0.21902817	     -0.00209920	     -0.00068241	    191.58593794
      2.87151420	     -0.06351072	      0.00013565	     -0.20447301	     -0.06476829	      0.88301114	      0.00031990	     -0.21904978	     -0.00209725	     -0.00070210	    191.27168177
      2.87303887	     -0.06356127	      0.00014434	     -0.20452379	     -0.06477148	      0.88301005	      0.00032009	     -0.21907226	     -0.00209439	     -0.00072383	    191.13480151
      2.87456355	     -0.06362049	      0.00015036	     -0.20458322	     -0.06477467	      0.88300893	      0.00032027	     -0.21909546	     -0.00209086	     -0.00074780	    191.25758984
      2.87608823	     -0.06367429	      0.00015931	     -0.20463729	     -0.06477786	      0.88300777	      0.00032046	     -0.21911949	     -0.00208597	     -0.00077373	    191.03226168
      2.87761290	     -0.06373295	      0.00016581	     -0.20469619	     -0.06478103	      0.88300657	      0.00032065	     -0.21914414	     -0.00207997	     -0.00080094	    190.67058627
      2.87913758	     -0.06378786	      0.00017465	     -0.20475138	     -0.06478420	      0.88300533	      0.00032084	     -0.21916947	     -0.00207354	     -0.00083020	    191.34065206
      2.88066225	     -0.06384986	      0.00018110	     -0.20481365	     -0.06478736	      0.88300404	      0.00032104	     -0.21919538	     -0.00206455	     -0.00085996	    189.92097226
      2.88218693	     -0.06390379	      0.00018970	     -0.20486789	     -0.06479050	      0.88300271	      0.00032123	     -0.21922191	     -0.00205614	     -0.00089098	    191.00810524
      2.88371160	     -0.06396786	      0.00019649	     -0.20493226	     -0.06479362	      0.88300132	      0.00032141	     -0.21924890	     -0.00204560	     -0.00092271	    190.74190037
      2.88523628	     -0.06402701	      0.00020539	     -0.20499175	     -0.06479673	      0.88299989	      0.00032160	     -0.21927648	     -0.00203344	     -0.00095382	    189.90755208
      2.88676095	     -0.06408830	      0.00021219	     -0.20505336	     -0.06479983	      0.88299842	      0.00032179	     -0.21930453	     -0.00202124	     -0.00098513	    190.71707672
      2.88828563	     -0.06415101	      0.00022116	     -0.20511645	     -0.06480290	      0.88299689	      0.00032197	     -0.21933302	     -0.00200680	     -0.00101582	    190.16022141
      2.88981030	     -0.06421491	      0.00022854	     -0.20518071	     -0.06480594	      0.88299532	      0.00032214	     -0.21936193	     -0.00199145	     -0.00104543	    190.04591084
      2.89133498	     -0.06427479	      0.00023762	     -0.20524099	     -0.06480897	      0.88299370	      0.00032232	     -0.21939117	     -0.00197493	     -0.00107404	    190.18756255
      2.89290943	     -0.06434008	      0.00024503	     -0.20530669	     -0.06481206	      0.88299199	      0.00032249	     -0.21942156	     -0.00195652	     -0.00110252	    190.61070182
      2.89448388	     -0.06440167	      0.00025425	     -0.20536874	     -0.06481513	      0.88299023	      0.00032266	     -0.21945211	     -0.00193535	     -0.00112832	    189.17953615
      2.89605832	     -0.06445792	      0.00026086	     -0.20542542	     -0.06481816	      0.88298844	      0.00032282	     -0.21948271	     -0.00191476	     -0.00115215	    190.74142971
      2.89763277	     -0.06451791	      0.00026950	     -0.20548588	     -0.06482116	      0.88298661	      0.00032298	     -0.21951331	     -0.00189153	     -0.00117364	    190.50557444
      2.89920722	     -0.06457443	      0.00027540	     -0.20554285	     -0.06482411	      0.88298474	      0.00032313	     -0.21954384	     -0.00186654	     -0.00119108	    189.92705871
      2.90078167	     -0.06462376	      0.00028433	     -0.20559269	     -0.06482703	      0.88298286	      0.00032328	     -0.21957413	     -0.00184157	     -0.00120639	    191.25228941
      2.90235611	     -0.06467511	      0.00028899	     -0.20564451	     -0.06482991	      0.88298095	      0.00032342	     -0.21960394	     -0.00181329	     -0.00121668	    189.94599341
      2.90393056	     -0.06471601	      0.00029781	     -0.20568595	     -0.06483274	      0.88297903	      0.00032355	     -0.21963327	     -0.00178601	     -0.00122389	    191.63360490
      2.90550501	     -0.06476136	      0.00030204	     -0.20573179	     -0.06483553	      0.88297710	      0.00032368	     -0.21966188	     -0.00175534	     -0.00122561	    190.23832013
      2.90690505	     -0.06479266	      0.00030907	     -0.20576358	     -0.06483797	      0.88297538	      0.00032379	     -0.21968690	     -0.00172903	     -0.00122397	    191.40580444
      2.90830509	     -0.06482934	      0.00031348	     -0.20580072	     -0.06484037	      0.88297367	      0.00032390	     -0.21971143	     -0.00170087	     -0.00121858	    191.18075654
      2.90970514	     -0.06486167	      0.00031933	     -0.20583354	     -0.06484273	      0.88297197	      0.00032400	     -0.21973546	     -0.00167224	     -0.00120984	    191.36946405
      2.91154694	     -0.06490467	      0.00032585	     -0.20587718	     -0.06484578	      0.88296976	      0.00032412	     -0.21976623	     -0.00163359	     -0.00119370	    191.87164663
      2.91338873	     -0.06494323	      0.00033505	     -0.20591644	     -0.06484875	      0.88296758	      0.00032424	     -0.21979594	     -0.00159282	     -0.00117189	    191.16761504
      2.91471444	     -0.06497196	      0.00033834	     -0.20594563	     -0.06485084	      0.88296604	      0.00032432	     -0.21981663	     -0.00156369	     -0.00115342	    192.18377237
      2.91604014	     -0.06499834	      0.00034409	     -0.20597251	     -0.06485290	      0.88296452	      0.00032439	     -0.21983672	     -0.00153312	     -0.00113266	    192.15538443
      2.91777894	     -0.06503233	      0.00035051	     -0.20600716	     -0.06485553	      0.88296258	      0.00032448	     -0.21986210	     -0.00149230	     -0.00110234	    192.48455135
      2.91951775	     -0.06506169	      0.00035852	     -0.20603720	     -0.06485809	      0.88296069	      0.00032457	     -0.21988630	     -0.00144980	     -0.00106806	    191.88891506
      2.92103756	     -0.06508726	      0.00036320	     -0.20606334	     -0.06486026	      0.88295909	      0.00032463	     -0.21990641	     -0.00141324	     -0.00103639	    193.57671612
      2.92255737	     -0.06511261	      0.00037041	     -0.20608931	     -0.06486238	      0.88295754	      0.00032469	     -0.21992559	     -0.00137375	     -0.00100212	    192.11907581
      2.92407718	     -0.06513265	      0.00037559	     -0.20610995	     -0.06486444	      0.88295605	      0.00032474	     -0.21994380	     -0.00133556	     -0.00096655	    193.60091214
      2.92559699	     -0.06515556	      0.00038230	     -0.20613348	     -0.06486644	      0.88295461	      0.00032479	     -0.21996098	     -0.00129549	     -0.00092991	    193.52855211
      2.92711680	     -0.06517620	      0.00038738	     -0.20615473	     -0.06486838	      0.88295322	      0.00032483	     -0.21997721	     -0.00125436	     -0.00089166	    192.90654790
      2.92863661	     -0.06519279	      0.00039353	     -0.20617195	     -0.06487025	      0.88295189	      0.00032487	     -0.21999245	     -0.00121357	     -0.00085311	    193.80610436
      2.93051071	     -0.06521674	      0.00039898	     -0.20619664	     -0.06487248	      0.88295034	      0.00032490	     -0.22000985	     -0.00116169	     -0.00080550	    194.16334029
      2.93191246	     -0.06523126	      0.00040489	     -0.20621175	     -0.06487408	      0.88294924	      0.00032491	     -0.22002193	     -0.00112201	     -0.00076899	    193.60794434
      2.93331420	     -0.06524597	      0.00040874	     -0.20622703	     -0.06487562	      0.88294819	      0.00032493	     -0.22003320	     -0.00108190	     -0.00073276	    193.66003283
      2.93502250	     -0.06526172	      0.00041467	     -0.20624348	     -0.06487743	      0.88294697	      0.00032493	     -0.22004589	     -0.00103292	     -0.00069028	    194.75863764
      2.93673080	     -0.06528168	      0.00041862	     -0.20626414	     -0.06487915	      0.88294583	      0.00032493	     -0.22005738	     -0.00098086	     -0.00064738	    192.46204265
      2.93843910	     -0.06528419	      0.00042522	     -0.20626736	     -0.06488078	      0.88294476	      0.00032491	     -0.22006787	     -0.00093220	     -0.00060724	    196.06653654
      2.93988983	     -0.06529968	      0.00042761	     -0.20628344	     -0.06488210	      0.88294390	      0.00032490	     -0.22007565	     -0.00088618	     -0.00057250	    192.98220305
      2.94134057	     -0.06529655	      0.00043305	     -0.20628093	     -0.06488336	      0.88294309	      0.00032487	     -0.22008260	     -0.00084251	     -0.00053962	    194.33625901
      2.94279130	     -0.06529418	      0.00043731	     -0.20627917	     -0.06488454	      0.88294234	      0.00032484	     -0.22008843	     -0.00079710	     -0.00050769	    193.94671013
      2.94456218	     -0.06527823	      0.00044433	     -0.20626400	     -0.06488591	      0.88294147	      0.00032480	     -0.22009403	     -0.00074139	     -0.00046971	    193.59422741
      2.94633305	     -0.06525823	      0.00044933	     -0.20624475	     -0.06488717	      0.88294067	      0.00032474	     -0.22009776	     -0.00068577	     -0.00043258	    193.76174173
      2.94780202	     -0.06522780	      0.00045678	     -0.20621498	     -0.06488814	      0.88294006	      0.00032469	     -0.22009946	     -0.00063975	     -0.00040252	    194.39458717
      2.94927098	     -0.06519892	      0.00046177	     -0.20618673	     -0.06488905	      0.88293949	      0.00032464	     -0.22009982	     -0.00059298	     -0.00037269	    194.08487423
      2.95073995	     -0.06515807	      0.00046874	     -0.20614652	     -0.06488989	      0.88293896	      0.00032458	     -0.22009891	     -0.00054680	     -0.00034342	    194.65587651
      2.95279889	     -0.06509776	      0.00047661	     -0.20608709	     -0.06489095	      0.88293830	      0.00032448	     -0.22009526	     -0.00048106	     -0.00030247	    193.75957397
      2.95416988	     -0.06503912	      0.00048473	     -0.20602907	     -0.06489158	      0.88293790	      0.00032441	     -0.22009138	     -0.00043874	     -0.00027519	    194.97748568
      2.95554087	     -0.06498387	      0.00049039	     -0.20597439	     -0.06489215	      0.88293754	      0.00032434	     -0.22008617	     -0.00039592	     -0.00024782	    195.19403312
      2.95733048	     -0.06490240	      0.00049877	     -0.20589367	     -0.06489281	      0.88293713	      0.00032424	     -0.22007760	     -0.00033969	     -0.00021100	    194.17047172
      2.95912008	     -0.06481139	      0.00050447	     -0.20580333	     -0.06489337	      0.88293679	      0.00032413	     -0.22006705	     -0.00028644	     -0.00017313	    196.13100396
      2.96070384	     -0.06472564	      0.00051235	     -0.20571821	     -0.06489378	      0.88293654	      0.00032403	     -0.22005607	     -0.00023847	     -0.00013834	    195.66365612
      2.96228759	     -0.06464027	      0.00051573	     -0.20563338	     -0.06489413	      0.88293635	      0.00032392	     -0.22004366	     -0.00019214	     -0.00010206	    196.07829168
      2.96387135	     -0.06454494	      0.00052312	     -0.20553862	     -0.06489439	      0.88293622	      0.00032381	     -0.22003001	     -0.00014723	     -0.00006477	    196.99873726
      2.96527654	     -0.06446454	      0.00052546	     -0.20545866	     -0.06489457	      0.88293615	      0.00032371	     -0.22001681	     -0.00010779	     -0.00003034	    196.99098404
      2.96668172	     -0.06437525	      0.00053025	     -0.20536982	     -0.06489470	      0.88293613	      0.00032360	     -0.22000271	     -0.00006958	      0.00000521	    197.35514675
      2.96808691	     -0.06428518	      0.00053317	     -0.20528017	     -0.06489477	      0.88293617	      0.00032349	     -0.21998764	     -0.00003247	      0.00004188	    197.84064168
      2.97002407	     -0.06415625	      0.00053798	     -0.20515178	     -0.06489478	      0.88293630	      0.00032333	     -0.21996535	      0.00001653	      0.00009391	    198.90774621
      2.97173103	     -0.06404289	      0.00053910	     -0.20503885	     -0.06489472	      0.88293650	      0.00032318	     -0.21994431	      0.00005859	      0.00014295	    198.04522205
      2.97323237	     -0.06392930	      0.00054368	     -0.20492564	     -0.06489461	      0.88293675	      0.00032304	     -0.21992488	      0.00009260	      0.00018668	    199.66555418
      2.97473372	     -0.06382946	      0.00054381	     -0.20482611	     -0.06489444	      0.88293706	      0.00032290	     -0.21990448	      0.00012596	      0.00023117	    199.98238143
      2.97623506	     -0.06372005	      0.00054667	     -0.20471703	     -0.06489423	      0.88293744	      0.00032276	     -0.21988339	      0.00015772	      0.00027669	    200.16218615
      2.97773640	     -0.06361419	      0.00054681	     -0.20461143	     -0.06489397	      0.88293789	      0.00032261	     -0.21986152	      0.00018719	      0.00032258	    201.07900825
      2.97923774	     -0.06350571	      0.00054870	     -0.20450322	     -0.06489367	      0.88293841	      0.00032245	     -0.21983900	      0.00021554	      0.00036909	    201.02591672
      2.98073908	     -0.06340037	      0.00054847	     -0.20439810	     -0.06489332	      0.88293900	      0.00032229	     -0.21981587	      0.00024140	      0.00041554	    201.87137253
      2.98262974	     -0.06326548	      0.00055069	     -0.20426348	     -0.06489284	      0.88293984	      0.00032209	     -0.21978610	      0.00027155	      0.00047320	    202.75769701
      2.98392775	     -0.06318176	      0.00054910	     -0.20417989	     -0.06489247	      0.88294048	      0.00032194	     -0.21976527	      0.00029108	      0.00051279	    202.42520582
      2.98522576	     -0.06309529	      0.00054983	     -0.20409356	     -0.06489208	      0.88294117	      0.00032179	     -0.21974430	      0.00030865	      0.00055098	    203.10140740
      2.98702535	     -0.06298500	      0.00054908	     -0.20398342	     -0.06489151	      0.88294221	      0.00032157	     -0.21971506	      0.00033155	      0.00060205	    202.97160985
      2.98882494	     -0.06287028	      0.00055044	     -0.20386885	     -0.06489089	      0.88294334	      0.00032135	     -0.21968582	      0.00035163	      0.00065021	    203.53631725
      2.99021412	     -0.06279482	      0.00054833	     -0.20379345	     -0.06489039	      0.88294426	      0.00032118	     -0.21966312	      0.00036553	      0.00068491	    204.09129955
      2.99160329	     -0.06271382	      0.00054913	     -0.20371253	     -0.06488988	      0.88294524	      0.00032100	     -0.21964055	      0.00037844	      0.00071706	    204.57203221
      2.99333357	     -0.06262466	      0.00054761	     -0.20362341	     -0.06488921	      0.88294651	      0.00032076	     -0.21961245	      0.00039302	      0.00075308	    204.93140958
      2.99483690	     -0.06254111	      0.00054775	     -0.20353991	     -0.06488861	      0.88294766	      0.00032056	     -0.21958829	      0.00040431	      0.00078122	    205.23994077
      2.99634022	     -0.06247198	      0.00054473	     -0.20347077	     -0.06488800	      0.88294886	      0.00032034	     -0.21956434	      0.00041459	      0.00080561	    205.17959040
      2.99784355	     -0.06240092	      0.00054411	     -0.20339971	     -0.06488737	      0.88295008	      0.00032013	     -0.21954084	      0.00042347	      0.00082619	    205.64346979
      2.99934688	     -0.06234160	      0.00054082	     -0.20334034	     -0.06488672	      0.88295134	      0.00031991	     -0.21951774	      0.00043140	      0.00084258	    205.94960629
      3.00085020	     -0.06228116	      0.00053995	     -0.20327989	     -0.06488607	      0.88295262	      0.00031968	     -0.21949516	      0.00043879	      0.00085496	    205.88019940
      3.00235353	     -0.06223183	      0.00053644	     -0.20323048	     -0.06488540	      0.88295391	      0.00031945	     -0.21947306	      0.00044475	      0.00086257	    206.60145169
      3.00385685	     -0.06218315	      0.00053515	     -0.20318177	     -0.06488473	      0.88295521	      0.00031921	     -0.21945158	      0.00045116	      0.00086638	    205.76855872
      3.00536018	     -0.06214068	      0.00053121	     -0.20313919	     -0.06488405	      0.88295651	      0.00031897	     -0.21943070	      0.00045567	      0.00086540	    206.73315377
      3.00686350	     -0.06210123	      0.00052949	     -0.20309967	     -0.06488336	      0.88295781	      0.00031872	     -0.21941052	      0.00046046	      0.00086001	    206.71522677
      3.00836683	     -0.06207168	      0.00052551	     -0.20307002	     -0.06488267	      0.88295909	      0.00031847	     -0.21939101	      0.00046493	      0.00085043	    206.46208603
      3.00987015	     -0.06204042	      0.00052368	     -0.20303868	     -0.06488196	      0.88296036	      0.00031821	     -0.21937225	      0.00046885	      0.00083682	    206.71334372
      3.01137348	     -0.06201802	      0.00051955	     -0.20301616	     -0.06488126	      0.88296161	      0.00031795	     -0.21935410	      0.00047254	      0.00081926	    206.99144716
      3.01287680	     -0.06199506	      0.00051744	     -0.20299311	     -0.06488054	      0.88296282	      0.00031768	     -0.21933663	      0.00047659	      0.00079846	    206.69483669
      3.01438013	     -0.06197978	      0.00051304	     -0.20297770	     -0.06487982	      0.88296401	      0.00031741	     -0.21931976	      0.00047989	      0.00077411	    207.30354401
      3.01588346	     -0.06196394	      0.00051069	     -0.20296177	     -0.06487910	      0.88296515	      0.00031713	     -0.21930354	      0.00048418	      0.00074740	    206.52033967
      3.01738678	     -0.06195279	      0.00050616	     -0.20295049	     -0.06487837	      0.88296625	      0.00031685	     -0.21928790	      0.00048730	      0.00071775	    207.39246655
      3.01889011	     -0.06194353	      0.00050340	     -0.20294113	     -0.06487763	      0.88296731	      0.00031657	     -0.21927284	      0.00049154	      0.00068627	    206.75617749
      3.02039343	     -0.06193872	      0.00049830	     -0.20293618	     -0.06487689	      0.88296831	      0.00031628	     -0.21925834	      0.00049512	      0.00065304	    207.05454889
      3.02189676	     -0.06193369	      0.00049524	     -0.20293104	     -0.06487614	      0.88296927	      0.00031598	     -0.21924442	      0.00049874	      0.00061817	    207.42608638
      3.02340008	     -0.06193659	      0.00049005	     -0.20293380	     -0.06487539	      0.88297017	      0.00031568	     -0.21923103	      0.00050338	      0.00058300	    206.30444129
      3.02490341	     -0.06193448	      0.00048686	     -0.20293159	     -0.06487463	      0.88297102	      0.00031538	     -0.21921824	      0.00050668	      0.00054689	    207.38146601
      3.02640673	     -0.06194366	      0.00048150	     -0.20294063	     -0.06487387	      0.88297182	      0.00031507	     -0.21920594	      0.00051118	      0.00051070	    206.81673521
      3.02791006	     -0.06194909	      0.00047805	     -0.20294594	     -0.06487310	      0.88297256	      0.00031475	     -0.21919425	      0.00051535	      0.00047460	    206.98078791
      3.02941338	     -0.06196317	      0.00047231	     -0.20295988	     -0.06487232	      0.88297324	      0.00031443	     -0.21918310	      0.00051997	      0.00043906	    206.53163549
      3.03091671	     -0.06197294	      0.00046864	     -0.20296954	     -0.06487153	      0.88297388	      0.00031411	     -0.21917254	      0.00052439	      0.00040418	    206.78437546
      3.03242004	     -0.06199338	      0.00046274	     -0.20298984	     -0.06487074	      0.88297446	      0.00031378	     -0.21916249	      0.00052905	      0.00037000	    206.79941072
      3.03392336	     -0.06201109	      0.00045922	     -0.20300745	     -0.06486994	      0.88297499	      0.00031345	     -0.21915308	      0.00053442	      0.00033738	    206.14297644
      3.03542669	     -0.06203530	      0.00045345	     -0.20303153	     -0.06486913	      0.88297547	      0.00031311	     -0.21914419	      0.00053912	      0.00030584	    206.60986026
      3.03693001	     -0.06205934	      0.00044957	     -0.20305547	     -0.06486832	      0.88297591	      0.00031277	     -0.21913592	      0.00054473	      0.00027586	    206.29492552
      3.03843334	     -0.06209132	      0.00044338	     -0.20308731	     -0.06486750	      0.88297631	      0.00031242	     -0.21912820	      0.00055023	      0.00024715	    206.37403526
      3.03993666	     -0.06212214	      0.00043909	     -0.20311805	     -0.06486667	      0.88297666	      0.00031207	     -0.21912113	      0.00055670	      0.00022042	    205.57010450
      3.04143999	     -0.06215841	      0.00043270	     -0.20315419	     -0.06486582	      0.88297697	      0.00031171	     -0.21911461	      0.00056250	      0.00019490	    206.14196037
      3.04294331	     -0.06219685	      0.00042815	     -0.20319253	     -0.06486497	      0.88297724	      0.00031134	     -0.21910870	      0.00056961	      0.00017117	    205.45245515
      3.04444664	     -0.06224071	      0.00042136	     -0.20323628	     -0.06486411	      0.88297748	      0.00031097	     -0.21910338	      0.00057673	      0.00014903	    205.25915223
      3.04594996	     -0.06228232	      0.00041659	     -0.20327781	     -0.06486324	      0.88297769	      0.00031059	     -0.21909867	      0.00058406	      0.00012812	    205.54516902
      3.04745329	     -0.06233413	      0.00040957	     -0.20332951	     -0.06486235	      0.88297787	      0.00031021	     -0.21909449	      0.00059256	      0.00010883	    204.71832780
      3.04895662	     -0.06238210	      0.00040434	     -0.20337741	     -0.06486146	      0.88297802	      0.00030982	     -0.21909095	      0.00060101	      0.00009087	    204.78537432
      3.05045994	     -0.06243808	      0.00039725	     -0.20343329	     -0.06486055	      0.88297814	      0.00030942	     -0.21908792	      0.00061007	      0.00007393	    204.68995341
      3.05196327	     -0.06249353	      0.00039184	     -0.20348870	     -0.06485962	      0.88297824	      0.00030902	     -0.21908549	      0.00062033	      0.00005850	    203.76260274
      3.05346659	     -0.06255366	      0.00038462	     -0.20354875	     -0.06485868	      0.88297832	      0.00030861	     -0.21908359	      0.00063027	      0.00004377	    204.15732952
      3.05496992	     -0.06261569	      0.00037904	     -0.20361075	     -0.06485773	      0.88297837	      0.00030820	     -0.21908225	      0.00064173	      0.00003004	    203.44779580
      3.05647324	     -0.06268321	      0.00037173	     -0.20367820	     -0.06485675	      0.88297841	      0.00030778	     -0.21908146	      0.00065328	      0.00001657	    203.60871824
      3.05797657	     -0.06275177	      0.00036598	     -0.20374675	     -0.06485576	      0.88297843	      0.00030735	     -0.21908125	      0.00066676	      0.00000422	    202.16240922
      3.05947989	     -0.06282097	      0.00035912	     -0.20381593	     -0.06485475	      0.88297842	      0.00030691	     -0.21908156	      0.00067969	     -0.00000812	    202.80228627
      3.06133874	     -0.06291155	      0.00035334	     -0.20390654	     -0.06485347	      0.88297839	      0.00030637	     -0.21908264	      0.00069792	     -0.00002342	    202.23913003
      3.06268786	     -0.06297914	      0.00034629	     -0.20397412	     -0.06485252	      0.88297836	      0.00030597	     -0.21908389	      0.00071227	     -0.00003351	    201.44429961
      3.06403697	     -0.06304427	      0.00034193	     -0.20403930	     -0.06485155	      0.88297830	      0.00030556	     -0.21908548	      0.00072709	     -0.00004419	    201.36732270
      3.06589506	     -0.06314144	      0.00033387	     -0.20413651	     -0.06485018	      0.88297821	      0.00030499	     -0.21908809	      0.00074923	     -0.00005926	    200.84872195
      3.06731645	     -0.06320843	      0.00032979	     -0.20420360	     -0.06484910	      0.88297812	      0.00030455	     -0.21909044	      0.00076735	     -0.00007005	    200.15772870
      3.06873783	     -0.06327969	      0.00032333	     -0.20427492	     -0.06484799	      0.88297801	      0.00030410	     -0.21909295	      0.00078624	     -0.00008150	    200.13134905
      3.07015921	     -0.06335019	      0.00031800	     -0.20434551	     -0.06484686	      0.88297788	      0.00030365	     -0.21909566	      0.00080649	     -0.00009294	    199.59445697
      3.07194430	     -0.06344008	      0.00030949	     -0.20443550	     -0.06484540	      0.88297770	      0.00030307	     -0.21909931	      0.00083294	     -0.00010758	    199.44506062
      3.07350810	     -0.06351599	      0.00030368	     -0.20451155	     -0.06484408	      0.88297753	      0.00030255	     -0.21910267	      0.00085788	     -0.00012016	    198.53726373
      3.07507189	     -0.06359419	      0.00029434	     -0.20458984	     -0.06484272	      0.88297733	      0.00030202	     -0.21910612	      0.00088354	     -0.00013277	    198.33635401
      3.07663568	     -0.06366582	      0.00028784	     -0.20466161	     -0.06484131	      0.88297711	      0.00030149	     -0.21910966	      0.00091079	     -0.00014516	    197.48158787
      3.07819947	     -0.06374243	      0.00027670	     -0.20473832	     -0.06483987	      0.88297687	      0.00030095	     -0.21911316	      0.00093840	     -0.00015761	    197.86026085
      3.07976326	     -0.06381150	      0.00026930	     -0.20480755	     -0.06483838	      0.88297662	      0.00030039	     -0.21911672	      0.00096800	     -0.00016977	    196.75746501
      3.08132705	     -0.06388296	      0.00025660	     -0.20487910	     -0.06483684	      0.88297634	      0.00029982	     -0.21912017	      0.00099807	     -0.00018120	    196.66899536
      3.08268178	     -0.06393858	      0.00024905	     -0.20493486	     -0.06483547	      0.88297609	      0.00029933	     -0.21912314	      0.00102483	     -0.00019119	    196.57171476
      3.08403651	     -0.06399608	      0.00023848	     -0.20499246	     -0.06483406	      0.88297583	      0.00029882	     -0.21912603	      0.00105281	     -0.00020035	    195.84546723
      3.08539124	     -0.06404857	      0.00022875	     -0.20504507	     -0.06483262	      0.88297555	      0.00029831	     -0.21912887	      0.00108080	     -0.00020937	    195.95693431
      3.08724994	     -0.06412242	      0.00021401	     -0.20511909	     -0.06483057	      0.88297515	      0.00029759	     -0.21913263	      0.00112168	     -0.00022035	    193.69702524
      3.08885739	     -0.06417184	      0.00020209	     -0.20516866	     -0.06482874	      0.88297479	      0.00029696	     -0.21913581	      0.00115528	     -0.00022896	    195.40553198
      3.09046484	     -0.06423124	      0.00018822	     -0.20522820	     -0.06482686	      0.88297441	      0.00029631	     -0.21913876	      0.00119161	     -0.00023659	    194.12955796
      3.09207230	     -0.06427563	      0.00017657	     -0.20527276	     -0.06482491	      0.88297403	      0.00029566	     -0.21914175	      0.00122757	     -0.00024322	    194.50116646
      3.09350598	     -0.06431987	      0.00016398	     -0.20531714	     -0.06482313	      0.88297368	      0.00029507	     -0.21914424	      0.00126062	     -0.00024809	    193.70914492
      3.09493967	     -0.06435509	      0.00015328	     -0.20535252	     -0.06482130	      0.88297332	      0.00029448	     -0.21914670	      0.00129330	     -0.00025244	    194.17971593
      3.09637336	     -0.06439227	      0.00014155	     -0.20538986	     -0.06481942	      0.88297295	      0.00029388	     -0.21914906	      0.00132733	     -0.00025532	    192.88330530
      3.09780705	     -0.06442091	      0.00013080	     -0.20541867	     -0.06481749	      0.88297258	      0.00029327	     -0.21915139	      0.00136032	     -0.00025764	    193.49969306
      3.09978730	     -0.06446461	      0.00011541	     -0.20546262	     -0.06481475	      0.88297207	      0.00029243	     -0.21915445	      0.00140805	     -0.00025890	    191.29643359
      3.10107070	     -0.06448131	      0.00010674	     -0.20547949	     -0.06481293	      0.88297174	      0.00029188	     -0.21915645	      0.00143709	     -0.00025917	    192.94329375
      3.10235410	     -0.06450193	      0.00009773	     -0.20550028	     -0.06481106	      0.88297141	      0.00029132	     -0.21915836	      0.00146774	     -0.00025844	    192.22531013
      3.10415451	     -0.06452558	      0.00008614	     -0.20552420	     -0.06480838	      0.88297094	      0.00029054	     -0.21916100	      0.00151013	     -0.00025691	    192.28291104
      3.10595491	     -0.06455265	      0.00007431	     -0.20555155	     -0.06480563	      0.88297048	      0.00028975	     -0.21916361	      0.00155355	     -0.00025414	    190.64098109
      3.10740988	     -0.06456734	      0.00006613	     -0.20556646	     -0.06480334	      0.88297012	      0.00028911	     -0.21916595	      0.00158725	     -0.00025223	    191.69159330
      3.10886485	     -0.06459337	      0.00005699	     -0.20559272	     -0.06480101	      0.88296975	      0.00028846	     -0.21916851	      0.00162245	     -0.00025026	    190.43360312
      3.11031981	     -0.06461673	      0.00004867	     -0.20561631	     -0.06479862	      0.88296939	      0.00028781	     -0.21917153	      0.00165681	     -0.00024935	    190.86860783
      3.11214214	     -0.06465881	      0.00003765	     -0.20565869	     -0.06479556	      0.88296893	      0.00028700	     -0.21917603	      0.00170180	     -0.00024945	    188.83882310
      3.11352054	     -0.06468398	      0.00003026	     -0.20568408	     -0.06479319	      0.88296859	      0.00028638	     -0.21918014	      0.00173439	     -0.00025154	    190.22148453
      3.11489893	     -0.06472026	      0.00002248	     -0.20572059	     -0.06479078	      0.88296824	      0.00028575	     -0.21918480	      0.00176907	     -0.00025484	    188.98916472
      3.11663450	     -0.06476327	      0.00001346	     -0.20576391	     -0.06478767	      0.88296779	      0.00028496	     -0.21919165	      0.00181233	     -0.00026211	    189.24467817
      3.11837006	     -0.06481801	      0.00000444	     -0.20581897	     -0.06478449	      0.88296733	      0.00028417	     -0.21919951	      0.00185787	     -0.00027246	    187.12907761
      3.11980358	     -0.06485667	     -0.00000271	     -0.20585790	     -0.06478180	      0.88296693	      0.00028351	     -0.21920698	      0.00189473	     -0.00028363	    188.11449654
      3.12123710	     -0.06490582	     -0.00000990	     -0.20590733	     -0.06477905	      0.88296651	      0.00028284	     -0.21921519	      0.00193324	     -0.00029793	    187.44600366
      3.12267063	     -0.06495359	     -0.00001673	     -0.20595540	     -0.06477625	      0.88296607	      0.00028218	     -0.21922427	      0.00197305	     -0.00031432	    186.51695531
      3.12410415	     -0.06500125	     -0.00002335	     -0.20600336	     -0.06477340	      0.88296561	      0.00028151	     -0.21923412	      0.00201296	     -0.00033364	    186.61516727
      3.12667769	     -0.06509184	     -0.00003405	     -0.20609457	     -0.06476812	      0.88296470	      0.00028030	     -0.21925355	      0.00208911	     -0.00037411	    184.20405712
      3.12797665	     -0.06513452	     -0.00003942	     -0.20613754	     -0.06476538	      0.88296420	      0.00027969	     -0.21926421	      0.00212644	     -0.00039808	    185.69498323
      3.12927562	     -0.06517958	     -0.00004425	     -0.20618294	     -0.06476259	      0.88296367	      0.00027907	     -0.21927536	      0.00216679	     -0.00042266	    184.59067388
      3.13103316	     -0.06524177	     -0.00005080	     -0.20624558	     -0.06475874	      0.88296289	      0.00027824	     -0.21929125	      0.00222125	     -0.00045953	    185.19153064
      3.13279070	     -0.06530858	     -0.00005768	     -0.20631289	     -0.06475478	      0.88296205	      0.00027740	     -0.21930806	      0.00228010	     -0.00049713	    181.74235436
      3.13416821	     -0.06535270	     -0.00006302	     -0.20635738	     -0.06475161	      0.88296135	      0.00027674	     -0.21932201	      0.00232384	     -0.00052899	    183.97165506
      3.13554571	     -0.06540564	     -0.00006813	     -0.20641073	     -0.06474838	      0.88296059	      0.00027608	     -0.21933646	      0.00237134	     -0.00056092	    182.31794836
      3.13692322	     -0.06545441	     -0.00007302	     -0.20645990	     -0.06474508	      0.88295980	      0.00027542	     -0.21935147	      0.00241848	     -0.00059397	    182.63966416
      3.13893038	     -0.06553251	     -0.00007897	     -0.20653865	     -0.06474016	      0.88295856	      0.00027445	     -0.21937417	      0.00249090	     -0.00064225	    180.12324149
      3.14049625	     -0.06558301	     -0.00008290	     -0.20658967	     -0.06473621	      0.88295752	      0.00027369	     -0.21939259	      0.00254616	     -0.00068012	    182.02375042
      3.14206212	     -0.06564646	     -0.00008650	     -0.20665368	     -0.06473218	      0.88295643	      0.00027293	     -0.21941138	      0.00260489	     -0.00071795	    180.70513859
      3.14362799	     -0.06570191	     -0.00008970	     -0.20670970	     -0.06472805	      0.88295527	      0.00027217	     -0.21943070	      0.00266481	     -0.00075475	    179.98123785
      3.14519386	     -0.06575837	     -0.00009294	     -0.20676676	     -0.06472383	      0.88295406	      0.00027140	     -0.21945032	      0.00272541	     -0.00079094	    179.94772088
      3.14675973	     -0.06581504	     -0.00009601	     -0.20682402	     -0.06471952	      0.88295280	      0.00027064	     -0.21947025	      0.00278725	     -0.00082666	    180.38101029
      3.14832560	     -0.06587594	     -0.00009921	     -0.20688555	     -0.06471510	      0.88295148	      0.00026987	     -0.21949048	      0.00285208	     -0.00086014	    178.29871837
      3.14989147	     -0.06592916	     -0.00010209	     -0.20693940	     -0.06471059	      0.88295010	      0.00026910	     -0.21951105	      0.00291579	     -0.00089310	    179.82502177
      3.15145734	     -0.06599231	     -0.00010518	     -0.20700321	     -0.06470597	      0.88294868	      0.00026832	     -0.21953179	      0.00298346	     -0.00092397	    177.52010246
      3.15302321	     -0.06604392	     -0.00010814	     -0.20705548	     -0.06470125	      0.88294721	      0.00026755	     -0.21955281	      0.00304990	     -0.00095340	    178.92424148
      3.15458908	     -0.06610613	     -0.00011150	     -0.20711836	     -0.06469642	      0.88294570	      0.00026677	     -0.21957387	      0.00311946	     -0.00098074	    177.62300937
      3.15615494	     -0.06615707	     -0.00011450	     -0.20717000	     -0.06469148	      0.88294414	      0.00026600	     -0.21959515	      0.00318921	     -0.00100554	    177.92547706
      3.15772081	     -0.06621661	     -0.00011789	     -0.20723023	     -0.06468643	      0.88294255	      0.00026522	     -0.21961653	      0.00326082	     -0.00102778	    177.04765175
      3.15928668	     -0.06626978	     -0.00012064	     -0.20728412	     -0.06468126	      0.88294092	      0.00026444	     -0.21963815	      0.00333298	     -0.00104719	    177.17615744
      3.16085255	     -0.06632804	     -0.00012291	     -0.20734313	     -0.06467599	      0.88293927	      0.00026366	     -0.21965984	      0.00340668	     -0.00106413	    176.48924982
      3.16241842	     -0.06638001	     -0.00012466	     -0.20739587	     -0.06467060	      0.88293759	      0.00026288	     -0.21968163	      0.00348117	     -0.00107772	    176.28616865
      3.16396618	     -0.06643319	     -0.00012552	     -0.20744983	     -0.06466515	      0.88293592	      0.00026211	     -0.21970317	      0.00355526	     -0.00108919	    176.72973170
      3.16551394	     -0.06648519	     -0.00012615	     -0.20750263	     -0.06465959	      0.88293423	      0.00026134	     -0.21972471	      0.00363170	     -0.00109681	    175.26451620
      3.16706170	     -0.06653520	     -0.00012681	     -0.20755345	     -0.06465391	      0.88293252	      0.00026058	     -0.21974619	      0.00370709	     -0.00110222	    176.35277383
      3.16860946	     -0.06658418	     -0.00012716	     -0.20760327	     -0.06464811	      0.88293082	      0.00025982	     -0.21976754	      0.00378473	     -0.00110397	    175.41914600
      3.17035034	     -0.06663588	     -0.00012740	     -0.20765590	     -0.06464145	      0.88292889	      0.00025897	     -0.21979143	      0.00387177	     -0.00110249	    175.79508699
      3.17209122	     -0.06668662	     -0.00012724	     -0.20770762	     -0.06463463	      0.88292698	      0.00025813	     -0.21981507	      0.00396068	     -0.00109609	    174.49928728
      3.17368498	     -0.06672212	     -0.00012498	     -0.20774404	     -0.06462825	      0.88292524	      0.00025736	     -0.21983644	      0.00404159	     -0.00108719	    175.12579474
      3.17527873	     -0.06676103	     -0.00012278	     -0.20778390	     -0.06462175	      0.88292352	      0.00025660	     -0.21985720	      0.00412356	     -0.00107495	    174.89321199
      3.17687249	     -0.06678997	     -0.00011910	     -0.20781382	     -0.06461511	      0.88292182	      0.00025585	     -0.21987733	      0.00420533	     -0.00105968	    175.58461825
      3.17846624	     -0.06682100	     -0.00011525	     -0.20784585	     -0.06460834	      0.88292014	      0.00025510	     -0.21989660	      0.00428879	     -0.00104059	    174.19371181
      3.18006000	     -0.06684123	     -0.00011032	     -0.20786709	     -0.06460144	      0.88291850	      0.00025435	     -0.21991504	      0.00437031	     -0.00101896	    175.72399383
      3.18165375	     -0.06686421	     -0.00010525	     -0.20789110	     -0.06459441	      0.88291690	      0.00025361	     -0.21993249	      0.00445400	     -0.00099383	    174.48350378
      3.18324751	     -0.06687832	     -0.00009942	     -0.20790624	     -0.06458725	      0.88291533	      0.00025287	     -0.21994903	      0.00453601	     -0.00096688	    175.81052250
      3.18484126	     -0.06689549	     -0.00009385	     -0.20792447	     -0.06457995	      0.88291382	      0.00025214	     -0.21996451	      0.00461971	     -0.00093693	    174.74369696
      3.18643502	     -0.06690411	     -0.00008752	     -0.20793414	     -0.06457252	      0.88291235	      0.00025141	     -0.21997905	      0.00470207	     -0.00090546	    175.53936279
      3.18802877	     -0.06691674	     -0.00008181	     -0.20794783	     -0.06456496	      0.88291093	      0.00025069	     -0.21999248	      0.00478546	     -0.00087173	    174.62594860
      3.18962253	     -0.06691702	     -0.00007570	     -0.20794917	     -0.06455727	      0.88290957	      0.00024997	     -0.22000486	      0.00486694	     -0.00083674	    176.18636164
      3.19121628	     -0.06692263	     -0.00007034	     -0.20795585	     -0.06454945	      0.88290826	      0.00024925	     -0.22001591	      0.00494965	     -0.00080020	    175.72265145
      3.19281004	     -0.06690894	     -0.00006452	     -0.20794322	     -0.06454149	      0.88290702	      0.00024853	     -0.22002561	      0.00503104	     -0.00076163	    176.52480127
      3.19440379	     -0.06689148	     -0.00005834	     -0.20792684	     -0.06453341	      0.88290584	      0.00024782	     -0.22003346	      0.00511241	     -0.00072098	    176.48563592
      3.19599755	     -0.06685577	     -0.00005158	     -0.20789222	     -0.06452520	      0.88290472	      0.00024710	     -0.22003935	      0.00519228	     -0.00067816	    177.30099496
      3.19759130	     -0.06681135	     -0.00004409	     -0.20784889	     -0.06451686	      0.88290368	      0.00024639	     -0.22004293	      0.00527189	     -0.00063249	    176.92518885
      3.19918506	     -0.06675047	     -0.00003673	     -0.20778910	     -0.06450840	      0.88290271	      0.00024568	     -0.22004405	      0.00534890	     -0.00058485	    178.41416695
      3.20077881	     -0.06667957	     -0.00002852	     -0.20771930	     -0.06449981	      0.88290182	      0.00024497	     -0.22004247	      0.00542581	     -0.00053384	    177.71877963
      3.20237257	     -0.06658786	     -0.00002046	     -0.20762866	     -0.06449110	      0.88290101	      0.00024426	     -0.22003806	      0.00549947	     -0.00047959	    178.81350921
      3.20396632	     -0.06648907	     -0.00001221	     -0.20753093	     -0.06448228	      0.88290029	      0.00024355	     -0.22003062	      0.00557139	     -0.00042209	    179.41733710
      3.20556008	     -0.06637609	     -0.00000481	     -0.20741898	     -0.06447335	      0.88289967	      0.00024283	     -0.22002028	      0.00564099	     -0.00036108	    179.98263263
      3.20715383	     -0.06625360	      0.00000303	     -0.20729749	     -0.06446430	      0.88289914	      0.00024211	     -0.22000703	      0.00570805	     -0.00029658	    180.45763015
      3.20874759	     -0.06612033	      0.00000942	     -0.20716517	     -0.06445515	      0.88289872	      0.00024140	     -0.21999095	      0.00577146	     -0.00022935	    182.18685111
      3.21034134	     -0.06598201	      0.00001663	     -0.20702779	     -0.06444591	      0.88289841	      0.00024067	     -0.21997211	      0.00583372	     -0.00015815	    181.35299282
      3.21171900	     -0.06585033	      0.00002150	     -0.20689688	     -0.06443783	      0.88289824	      0.00024005	     -0.21995370	      0.00588310	     -0.00009519	    183.41440745
      3.21309666	     -0.06571471	      0.00002785	     -0.20676203	     -0.06442970	      0.88289815	      0.00023942	     -0.21993334	      0.00593172	     -0.00002938	    183.06834882
      3.21447432	     -0.06557198	      0.00003350	     -0.20662002	     -0.06442149	      0.88289816	      0.00023879	     -0.21991115	      0.00597656	      0.00003781	    184.41491721
      3.21644474	     -0.06536360	      0.00004166	     -0.20641264	     -0.06440966	      0.88289833	      0.00023789	     -0.21987633	      0.00603804	      0.00013710	    183.51087911
      3.21801641	     -0.06517913	      0.00004753	     -0.20622890	     -0.06440013	      0.88289861	      0.00023716	     -0.21984606	      0.00608035	      0.00021793	    186.58163732
      3.21958807	     -0.06499850	      0.00005418	     -0.20604900	     -0.06439054	      0.88289901	      0.00023644	     -0.21981344	      0.00612134	      0.00029987	    186.71525763
      3.22115974	     -0.06480378	      0.00005938	     -0.20585494	     -0.06438089	      0.88289955	      0.00023571	     -0.21977876	      0.00615773	      0.00038275	    188.17508007
      3.22273141	     -0.06461054	      0.00006583	     -0.20566234	     -0.06437119	      0.88290022	      0.00023498	     -0.21974199	      0.00619110	      0.00046600	    188.49815439
      3.22430307	     -0.06440562	      0.00007015	     -0.20545799	     -0.06436144	      0.88290102	      0.00023425	     -0.21970336	      0.00621981	      0.00054940	    190.03375082
      3.22565953	     -0.06422941	      0.00007573	     -0.20528226	     -0.06435298	      0.88290181	      0.00023362	     -0.21966849	      0.00624204	      0.00062092	    190.40380840
      3.22701598	     -0.06404805	      0.00007965	     -0.20510132	     -0.06434450	      0.88290270	      0.00023299	     -0.21963237	      0.00626093	      0.00069198	    191.33931768
      3.22869312	     -0.06382071	      0.00008552	     -0.20487448	     -0.06433399	      0.88290393	      0.00023221	     -0.21958600	      0.00628023	      0.00077868	    192.25839278
      3.23037026	     -0.06358807	      0.00009015	     -0.20464228	     -0.06432344	      0.88290531	      0.00023143	     -0.21953786	      0.00629482	      0.00086401	    193.20377453
      3.23175907	     -0.06338923	      0.00009605	     -0.20444378	     -0.06431469	      0.88290656	      0.00023079	     -0.21949668	      0.00630319	      0.00093351	    194.01867242
      3.23314787	     -0.06318964	      0.00010036	     -0.20424448	     -0.06430594	      0.88290790	      0.00023015	     -0.21945436	      0.00630788	      0.00100118	    195.49663114
      3.23453667	     -0.06298909	      0.00010610	     -0.20404422	     -0.06429717	      0.88290934	      0.00022951	     -0.21941100	      0.00631000	      0.00106764	    195.78516915
      3.23592548	     -0.06278552	      0.00011146	     -0.20384088	     -0.06428841	      0.88291087	      0.00022887	     -0.21936667	      0.00630789	      0.00113200	    197.25896818
      3.23765307	     -0.06253386	      0.00011857	     -0.20358948	     -0.06427752	      0.88291289	      0.00022807	     -0.21931024	      0.00630215	      0.00120995	    196.65102650
      3.23938067	     -0.06226877	      0.00012472	     -0.20332455	     -0.06426664	      0.88291505	      0.00022728	     -0.21925255	      0.00628845	      0.00128447	    199.90935566
      3.24061679	     -0.06208464	      0.00013088	     -0.20314054	     -0.06425888	      0.88291667	      0.00022672	     -0.21921034	      0.00627712	      0.00133600	    199.90348112
      3.24185291	     -0.06189731	      0.00013617	     -0.20295330	     -0.06425112	      0.88291835	      0.00022616	     -0.21916757	      0.00626239	      0.00138546	    201.01210303
      3.24362553	     -0.06162925	      0.00014431	     -0.20268531	     -0.06424005	      0.88292086	      0.00022535	     -0.21910527	      0.00623721	      0.00145338	    201.57647953
      3.24510839	     -0.06140101	      0.00015059	     -0.20245706	     -0.06423082	      0.88292306	      0.00022468	     -0.21905236	      0.00621087	      0.00150671	    203.58892534
      3.24659126	     -0.06117642	      0.00015779	     -0.20223245	     -0.06422163	      0.88292533	      0.00022401	     -0.21899875	      0.00618224	      0.00155780	    203.21852819
      3.24807412	     -0.06094507	      0.00016397	     -0.20200101	     -0.06421248	      0.88292768	      0.00022335	     -0.21894453	      0.00614811	      0.00160553	    205.43027225
      3.24955699	     -0.06071730	      0.00017174	     -0.20177314	     -0.06420339	      0.88293009	      0.00022268	     -0.21888966	      0.00611150	      0.00165053	    205.70200724
      3.25103986	     -0.06048504	      0.00017822	     -0.20154071	     -0.06419436	      0.88293257	      0.00022202	     -0.21883421	      0.00607045	      0.00169245	    207.18637338
      3.25252272	     -0.06025393	      0.00018657	     -0.20130942	     -0.06418539	      0.88293511	      0.00022136	     -0.21877821	      0.00602639	      0.00173160	    207.44020617
      3.25400559	     -0.06001835	      0.00019221	     -0.20107357	     -0.06417649	      0.88293771	      0.00022070	     -0.21872180	      0.00597801	      0.00176792	    208.85136649
      3.25526019	     -0.05982479	      0.00019893	     -0.20087979	     -0.06416902	      0.88293994	      0.00022015	     -0.21867383	      0.00593446	      0.00179644	    209.46222877
      3.25651478	     -0.05962810	      0.00020389	     -0.20068281	     -0.06416160	      0.88294221	      0.00021959	     -0.21862577	      0.00588833	      0.00182304	    210.30020114
      3.25814697	     -0.05937783	      0.00021110	     -0.20043212	     -0.06415204	      0.88294521	      0.00021888	     -0.21856321	      0.00582458	      0.00185455	    211.25157256
      3.25977916	     -0.05912961	      0.00021679	     -0.20018341	     -0.06414259	      0.88294826	      0.00021817	     -0.21850073	      0.00575689	      0.00188255	    212.21684235
      3.26105427	     -0.05893604	      0.00022318	     -0.19998945	     -0.06413528	      0.88295068	      0.00021761	     -0.21845197	      0.00570130	      0.00190250	    212.74116295
      3.26232937	     -0.05874657	      0.00022798	     -0.19979953	     -0.06412805	      0.88295311	      0.00021706	     -0.21840328	      0.00564325	      0.00191972	    213.84744013
      3.26397932	     -0.05850609	      0.00023554	     -0.19955846	     -0.06411880	      0.88295630	      0.00021635	     -0.21834052	      0.00556534	      0.00193869	    214.36657951
      3.26544215	     -0.05829477	      0.00024091	     -0.19934655	     -0.06411072	      0.88295914	      0.00021572	     -0.21828514	      0.00549294	      0.00195239	    215.43101882
      3.26690498	     -0.05808997	      0.00024825	     -0.19914115	     -0.06410274	      0.88296201	      0.00021510	     -0.21823007	      0.00541813	      0.00196308	    215.90193059
      3.26820987	     -0.05791118	      0.00025318	     -0.19896176	     -0.06409571	      0.88296458	      0.00021455	     -0.21818130	      0.00534886	      0.00196978	    217.08325302
      3.26951477	     -0.05773762	      0.00025975	     -0.19878761	     -0.06408878	      0.88296715	      0.00021399	     -0.21813293	      0.00527824	      0.00197435	    217.16593858
      3.27081966	     -0.05756821	      0.00026564	     -0.19861757	     -0.06408194	      0.88296973	      0.00021345	     -0.21808502	      0.00520524	      0.00197621	    218.17575296
      3.27245096	     -0.05736472	      0.00027433	     -0.19841329	     -0.06407352	      0.88297295	      0.00021277	     -0.21802586	      0.00511242	      0.00197565	    217.97960357
      3.27382187	     -0.05719544	      0.00028072	     -0.19824328	     -0.06406657	      0.88297566	      0.00021220	     -0.21797684	      0.00503135	      0.00197197	    219.63904153
      3.27519277	     -0.05703649	      0.00028827	     -0.19808361	     -0.06405973	      0.88297836	      0.00021163	     -0.21792848	      0.00494980	      0.00196594	    219.45943028
      3.27656368	     -0.05688176	      0.00029498	     -0.19792811	     -0.06405300	      0.88298105	      0.00021107	     -0.21788090	      0.00486605	      0.00195693	    220.54007877
      3.27793459	     -0.05673594	      0.00030260	     -0.19778152	     -0.06404638	      0.88298372	      0.00021050	     -0.21783414	      0.00478155	      0.00194543	    220.58199378
      3.27930549	     -0.05659510	      0.00031012	     -0.19763988	     -0.06403989	      0.88298638	      0.00020995	     -0.21778833	      0.00469528	      0.00193114	    221.46896591
      3.28067640	     -0.05646688	      0.00031788	     -0.19751085	     -0.06403351	      0.88298901	      0.00020939	     -0.21774360	      0.00460843	      0.00191468	    221.29556811
      3.28204731	     -0.05634589	      0.00032464	     -0.19738900	     -0.06402725	      0.88299163	      0.00020884	     -0.21770007	      0.00451995	      0.00189537	    222.19484205
      3.28341822	     -0.05623761	      0.00033114	     -0.19727985	     -0.06402112	      0.88299421	      0.00020829	     -0.21765781	      0.00443128	      0.00187371	    222.01580662
      3.28478912	     -0.05613793	      0.00033673	     -0.19717926	     -0.06401510	      0.88299676	      0.00020774	     -0.21761694	      0.00434131	      0.00184900	    222.88587445
[truncated: 223,279 more chars]
